# Supplementary material for: Vaccinia Virus Protein A49 Is an Unexpected Member of the B-cell Lymphoma (Bcl)-2 Protein Family
Source: J Biol Chem. 2015 Jan 20;290(10):5991–6002. doi: 10.1074/jbc.M114.624650 (PMC4358236; doi:10.1074/jbc.M114.624650)
Supplement: Supplemental Data [file supp_M114.624650_jbc.M114.624650-1.zip]

Archive with 36 entries (36 files):
- Neidel_overlain_Bcl-2_proteins_and_core/1AF3_A_ali.pdb
- Neidel_overlain_Bcl-2_proteins_and_core/1DDB_P_ali.pdb
- Neidel_overlain_Bcl-2_proteins_and_core/1G5M_A_ali.pdb
- Neidel_overlain_Bcl-2_proteins_and_core/1K3K_A_ali.pdb
- Neidel_overlain_Bcl-2_proteins_and_core/1O0L_M_ali.pdb
- Neidel_overlain_Bcl-2_proteins_and_core/1OHU_A_ali.pdb
- Neidel_overlain_Bcl-2_proteins_and_core/1PQ1_A_ali.pdb
- Neidel_overlain_Bcl-2_proteins_and_core/1Q59_A_ali.pdb
- Neidel_overlain_Bcl-2_proteins_and_core/1R2D_A_ali.pdb
- Neidel_overlain_Bcl-2_proteins_and_core/1TY4_A_ali.pdb
- Neidel_overlain_Bcl-2_proteins_and_core/1WSX_B_ali.pdb
- Neidel_overlain_Bcl-2_proteins_and_core/2ABO_A_ali.pdb
- Neidel_overlain_Bcl-2_proteins_and_core/2BID_N_ali.pdb
- Neidel_overlain_Bcl-2_proteins_and_core/2I39_C_ali.pdb
- Neidel_overlain_Bcl-2_proteins_and_core/2IMS_A_ali.pdb
- Neidel_overlain_Bcl-2_proteins_and_core/2JBX_A_ali.pdb
- Neidel_overlain_Bcl-2_proteins_and_core/2JBY_A_ali.pdb
- Neidel_overlain_Bcl-2_proteins_and_core/2JM6_E_ali.pdb
- Neidel_overlain_Bcl-2_proteins_and_core/2K7W_I_ali.pdb
- Neidel_overlain_Bcl-2_proteins_and_core/2KUA_B_ali.pdb
- Neidel_overlain_Bcl-2_proteins_and_core/2NL9_A_ali.pdb
- Neidel_overlain_Bcl-2_proteins_and_core/2PON_D_ali.pdb
- Neidel_overlain_Bcl-2_proteins_and_core/2VM6_A_ali.pdb
- Neidel_overlain_Bcl-2_proteins_and_core/2VOF_A_ali.pdb
- Neidel_overlain_Bcl-2_proteins_and_core/2VVW_A_ali.pdb
- Neidel_overlain_Bcl-2_proteins_and_core/2VVY_C_ali.pdb
- Neidel_overlain_Bcl-2_proteins_and_core/2WH6_A_ali.pdb
- Neidel_overlain_Bcl-2_proteins_and_core/2XA0_A_ali.pdb
- Neidel_overlain_Bcl-2_proteins_and_core/3BL2_A_ali.pdb
- Neidel_overlain_Bcl-2_proteins_and_core/3IHC_A_ali.pdb
- Neidel_overlain_Bcl-2_proteins_and_core/3JRV_A_ali.pdb
- Neidel_overlain_Bcl-2_proteins_and_core/3QBR_A_ali.pdb
- Neidel_overlain_Bcl-2_proteins_and_core/4B4S_A_ali.pdb
- Neidel_overlain_Bcl-2_proteins_and_core/4D5T_E_ali.pdb
- Neidel_overlain_Bcl-2_proteins_and_core/4LQK_B_ali.pdb
- Neidel_overlain_Bcl-2_proteins_and_core/core.pdb
