# Supplementary material for: Vaccinia Virus Protein A49 Is an Unexpected Member of the B-cell Lymphoma (Bcl)-2 Protein Family
Source: J Biol Chem. 2015 Jan 20;290(10):5991–6002. doi: 10.1074/jbc.M114.624650 (PMC4358236; doi:10.1074/jbc.M114.624650)
Supplement: Supplemental Data [file supp_M114.624650_jbc.M114.624650-1.zip › Neidel_overlain_Bcl-2_proteins_and_core/1AF3_A_ali.pdb]

ATOM      1  N   SER X   1     -10.632   7.436  -7.319  1.00110.33           N  
ATOM      2  CA  SER X   1     -11.531   6.282  -6.975  1.00110.75           C  
ATOM      3  C   SER X   1     -11.091   5.014  -7.680  1.00107.88           C  
ATOM      4  O   SER X   1     -10.801   3.990  -7.063  1.00105.56           O  
ATOM      5  CB  SER X   1     -12.980   6.696  -7.244  1.00111.21           C  
ATOM      6  OG  SER X   1     -13.429   7.580  -6.221  1.00112.07           O  
ATOM      7  N   GLN X   2     -11.003   5.095  -9.030  1.00107.81           N  
ATOM      8  CA  GLN X   2     -10.446   3.951  -9.791  1.00106.02           C  
ATOM      9  C   GLN X   2      -9.006   4.174 -10.195  1.00 97.19           C  
ATOM     10  O   GLN X   2      -8.252   3.241 -10.363  1.00 90.63           O  
ATOM     11  CB  GLN X   2     -11.314   3.710 -11.026  1.00112.76           C  
ATOM     12  CG  GLN X   2     -10.992   2.416 -11.773  1.00115.28           C  
ATOM     13  CD  GLN X   2     -11.417   1.216 -10.954  1.00120.06           C  
ATOM     14  OE1 GLN X   2     -11.336   1.150  -9.737  1.00120.62           O  
ATOM     15  NE2 GLN X   2     -11.941   0.257 -11.702  1.00122.25           N  
ATOM     16  N   SER X   3      -8.644   5.472 -10.264  1.00 82.20           N  
ATOM     17  CA  SER X   3      -7.217   5.799 -10.253  1.00 82.48           C  
ATOM     18  C   SER X   3      -6.514   5.162  -9.046  1.00 78.95           C  
ATOM     19  O   SER X   3      -5.396   4.699  -9.113  1.00 83.75           O  
ATOM     20  CB  SER X   3      -7.066   7.344 -10.335  1.00 82.39           C  
ATOM     21  OG  SER X   3      -7.574   7.909  -9.101  1.00 90.52           O  
ATOM     22  N   ASN X   4      -7.300   5.127  -7.945  1.00 73.25           N  
ATOM     23  CA  ASN X   4      -6.845   4.457  -6.721  1.00 64.41           C  
ATOM     24  C   ASN X   4      -6.488   2.989  -6.904  1.00 59.23           C  
ATOM     25  O   ASN X   4      -5.512   2.544  -6.405  1.00 56.99           O  
ATOM     26  CB  ASN X   4      -7.812   4.676  -5.536  1.00 73.26           C  
ATOM     27  CG  ASN X   4      -7.849   6.149  -5.148  1.00 77.23           C  
ATOM     28  OD1 ASN X   4      -7.171   6.984  -5.722  1.00 85.57           O  
ATOM     29  ND2 ASN X   4      -8.738   6.483  -4.198  1.00 82.97           N  
ATOM     30  N   ARG X   5      -7.323   2.218  -7.637  1.00 53.64           N  
ATOM     31  CA  ARG X   5      -6.899   0.811  -7.833  1.00 61.04           C  
ATOM     32  C   ARG X   5      -5.647   0.666  -8.736  1.00 59.27           C  
ATOM     33  O   ARG X   5      -4.855  -0.276  -8.610  1.00 56.41           O  
ATOM     34  CB  ARG X   5      -8.042  -0.007  -8.464  1.00 51.33           C  
ATOM     35  CG  ARG X   5      -7.617  -1.449  -8.775  1.00 73.24           C  
ATOM     36  CD  ARG X   5      -8.590  -2.341  -9.553  1.00 81.04           C  
ATOM     37  NE  ARG X   5      -8.032  -3.694  -9.698  1.00 88.24           N  
ATOM     38  CZ  ARG X   5      -8.010  -4.541  -8.638  1.00 92.61           C  
ATOM     39  NH1 ARG X   5      -8.509  -4.132  -7.480  1.00 93.12           N  
ATOM     40  NH2 ARG X   5      -7.494  -5.772  -8.737  1.00 91.84           N  
ATOM     41  N   GLU X   6      -5.611   1.702  -9.646  1.00 64.42           N  
ATOM     42  CA  GLU X   6      -4.469   2.006 -10.523  1.00 62.76           C  
ATOM     43  C   GLU X   6      -3.178   2.177  -9.699  1.00 58.47           C  
ATOM     44  O   GLU X   6      -2.138   1.672 -10.006  1.00 50.43           O  
ATOM     45  CB  GLU X   6      -4.729   3.145 -11.508  1.00 74.57           C  
ATOM     46  CG  GLU X   6      -4.315   2.692 -12.917  1.00 93.65           C  
ATOM     47  CD  GLU X   6      -4.491   3.810 -13.935  1.00101.55           C  
ATOM     48  OE1 GLU X   6      -5.627   3.977 -14.386  1.00107.59           O  
ATOM     49  OE2 GLU X   6      -3.529   4.506 -14.229  1.00109.26           O  
ATOM     50  N   LEU X   7      -3.263   2.897  -8.585  1.00 53.66           N  
ATOM     51  CA  LEU X   7      -2.024   3.151  -7.830  1.00 41.30           C  
ATOM     52  C   LEU X   7      -1.630   1.992  -6.907  1.00 47.51           C  
ATOM     53  O   LEU X   7      -0.472   1.887  -6.523  1.00 51.48           O  
ATOM     54  CB  LEU X   7      -2.414   4.208  -6.819  1.00 48.13           C  
ATOM     55  CG  LEU X   7      -1.974   5.619  -7.061  1.00 56.50           C  
ATOM     56  CD1 LEU X   7      -2.522   6.536  -5.981  1.00 50.16           C  
ATOM     57  CD2 LEU X   7      -0.467   5.658  -7.036  1.00 65.61           C  
ATOM     58  N   VAL X   8      -2.683   1.247  -6.467  1.00 42.47           N  
ATOM     59  CA  VAL X   8      -2.488   0.101  -5.614  1.00 42.44           C  
ATOM     60  C   VAL X   8      -1.757  -0.959  -6.403  1.00 42.50           C  
ATOM     61  O   VAL X   8      -0.894  -1.655  -5.856  1.00 43.92           O  
ATOM     62  CB  VAL X   8      -3.867  -0.364  -5.051  1.00 38.00           C  
ATOM     63  CG1 VAL X   8      -3.884  -1.769  -4.492  1.00 34.51           C  
ATOM     64  CG2 VAL X   8      -4.279   0.579  -3.929  1.00 44.05           C  
ATOM     65  N   VAL X   9      -2.194  -1.218  -7.653  1.00 47.51           N  
ATOM     66  CA  VAL X   9      -1.617  -2.293  -8.446  1.00 41.76           C  
ATOM     67  C   VAL X   9      -0.165  -1.953  -8.845  1.00 45.93           C  
ATOM     68  O   VAL X   9       0.706  -2.837  -8.819  1.00 38.85           O  
ATOM     69  CB  VAL X   9      -2.410  -2.707  -9.683  1.00 46.27           C  
ATOM     70  CG1 VAL X   9      -1.630  -3.735 -10.527  1.00 40.35           C  
ATOM     71  CG2 VAL X   9      -3.724  -3.371  -9.273  1.00 39.23           C  
ATOM     72  N   ASP X  10       0.072  -0.672  -9.100  1.00 37.62           N  
ATOM     73  CA  ASP X  10       1.409  -0.239  -9.427  1.00 42.04           C  
ATOM     74  C   ASP X  10       2.365  -0.559  -8.285  1.00 45.54           C  
ATOM     75  O   ASP X  10       3.323  -1.305  -8.454  1.00 49.84           O  
ATOM     76  CB  ASP X  10       1.468   1.256  -9.683  1.00 50.41           C  
ATOM     77  CG  ASP X  10       2.861   1.596 -10.208  1.00 50.99           C  
ATOM     78  OD1 ASP X  10       3.005   1.353 -11.412  1.00 63.51           O  
ATOM     79  OD2 ASP X  10       3.718   2.080  -9.467  1.00 59.63           O  
ATOM     80  N   PHE X  11       2.045  -0.090  -7.103  1.00 36.30           N  
ATOM     81  CA  PHE X  11       2.825  -0.248  -5.912  1.00 35.86           C  
ATOM     82  C   PHE X  11       3.039  -1.694  -5.627  1.00 32.72           C  
ATOM     83  O   PHE X  11       4.162  -1.992  -5.260  1.00 36.97           O  
ATOM     84  CB  PHE X  11       2.254   0.489  -4.671  1.00 29.09           C  
ATOM     85  CG  PHE X  11       3.142   0.469  -3.473  1.00 26.96           C  
ATOM     86  CD1 PHE X  11       3.083  -0.560  -2.552  1.00 24.85           C  
ATOM     87  CD2 PHE X  11       4.061   1.462  -3.259  1.00 26.28           C  
ATOM     88  CE1 PHE X  11       3.934  -0.637  -1.474  1.00 24.24           C  
ATOM     89  CE2 PHE X  11       4.894   1.416  -2.155  1.00 32.47           C  
ATOM     90  CZ  PHE X  11       4.806   0.372  -1.238  1.00 27.39           C  
ATOM     91  N   LEU X  12       2.015  -2.523  -5.705  1.00 38.28           N  
ATOM     92  CA  LEU X  12       2.235  -3.922  -5.290  1.00 39.32           C  
ATOM     93  C   LEU X  12       3.088  -4.646  -6.331  1.00 43.42           C  
ATOM     94  O   LEU X  12       3.938  -5.474  -5.984  1.00 48.29           O  
ATOM     95  CB  LEU X  12       0.905  -4.606  -5.023  1.00 40.84           C  
ATOM     96  CG  LEU X  12      -0.039  -3.993  -3.939  1.00 48.00           C  
ATOM     97  CD1 LEU X  12      -1.394  -4.698  -4.042  1.00 41.11           C  
ATOM     98  CD2 LEU X  12       0.556  -4.148  -2.541  1.00 33.77           C  
ATOM     99  N   SER X  13       2.861  -4.382  -7.599  1.00 40.22           N  
ATOM    100  CA  SER X  13       3.575  -4.924  -8.730  1.00 44.34           C  
ATOM    101  C   SER X  13       5.077  -4.603  -8.625  1.00 44.14           C  
ATOM    102  O   SER X  13       5.921  -5.490  -8.691  1.00 38.00           O  
ATOM    103  CB  SER X  13       3.019  -4.272 -10.006  1.00 36.95           C  
ATOM    104  OG  SER X  13       1.749  -4.895 -10.154  1.00 52.03           O  
ATOM    105  N   TYR X  14       5.315  -3.329  -8.352  1.00 35.20           N  
ATOM    106  CA  TYR X  14       6.656  -2.863  -8.106  1.00 42.91           C  
ATOM    107  C   TYR X  14       7.319  -3.606  -6.952  1.00 47.67           C  
ATOM    108  O   TYR X  14       8.458  -4.071  -7.151  1.00 47.20           O  
ATOM    109  CB  TYR X  14       6.638  -1.388  -7.808  1.00 38.72           C  
ATOM    110  CG  TYR X  14       7.950  -0.775  -7.391  1.00 51.83           C  
ATOM    111  CD1 TYR X  14       8.842  -0.266  -8.346  1.00 47.95           C  
ATOM    112  CD2 TYR X  14       8.255  -0.612  -6.044  1.00 43.70           C  
ATOM    113  CE1 TYR X  14      10.029   0.327  -7.961  1.00 45.71           C  
ATOM    114  CE2 TYR X  14       9.432  -0.005  -5.662  1.00 53.54           C  
ATOM    115  CZ  TYR X  14      10.326   0.454  -6.621  1.00 53.64           C  
ATOM    116  OH  TYR X  14      11.487   1.068  -6.184  1.00 45.57           O  
ATOM    117  N   LYS X  15       6.630  -3.768  -5.811  1.00 41.82           N  
ATOM    118  CA  LYS X  15       7.279  -4.429  -4.695  1.00 43.38           C  
ATOM    119  C   LYS X  15       7.524  -5.878  -4.998  1.00 29.95           C  
ATOM    120  O   LYS X  15       8.438  -6.444  -4.445  1.00 39.74           O  
ATOM    121  CB  LYS X  15       6.423  -4.398  -3.360  1.00 41.95           C  
ATOM    122  CG  LYS X  15       6.691  -3.107  -2.622  1.00 43.31           C  
ATOM    123  CD  LYS X  15       8.029  -3.027  -1.880  1.00 34.59           C  
ATOM    124  CE  LYS X  15       8.430  -1.552  -1.992  1.00 41.17           C  
ATOM    125  NZ  LYS X  15       9.785  -1.271  -1.416  1.00 42.32           N  
ATOM    126  N   LEU X  16       6.606  -6.539  -5.664  1.00 33.90           N  
ATOM    127  CA  LEU X  16       6.794  -7.962  -5.959  1.00 36.78           C  
ATOM    128  C   LEU X  16       8.004  -8.111  -6.941  1.00 43.78           C  
ATOM    129  O   LEU X  16       8.818  -9.017  -6.715  1.00 44.12           O  
ATOM    130  CB  LEU X  16       5.509  -8.570  -6.487  1.00 41.07           C  
ATOM    131  CG  LEU X  16       4.268  -8.767  -5.589  1.00 38.84           C  
ATOM    132  CD1 LEU X  16       3.049  -9.201  -6.401  1.00 30.16           C  
ATOM    133  CD2 LEU X  16       4.557  -9.866  -4.535  1.00 33.55           C  
ATOM    134  N   SER X  17       8.121  -7.214  -7.968  1.00 34.42           N  
ATOM    135  CA  SER X  17       9.316  -7.283  -8.836  1.00 49.77           C  
ATOM    136  C   SER X  17      10.620  -7.144  -8.072  1.00 48.77           C  
ATOM    137  O   SER X  17      11.555  -7.930  -8.101  1.00 37.93           O  
ATOM    138  CB  SER X  17       9.367  -6.161  -9.892  1.00 42.42           C  
ATOM    139  OG  SER X  17       8.069  -5.733 -10.289  1.00 59.97           O  
ATOM    140  N   GLN X  18      10.605  -6.048  -7.301  1.00 46.41           N  
ATOM    141  CA  GLN X  18      11.778  -5.731  -6.494  1.00 47.32           C  
ATOM    142  C   GLN X  18      12.409  -6.924  -5.781  1.00 48.56           C  
ATOM    143  O   GLN X  18      13.612  -6.999  -5.626  1.00 52.33           O  
ATOM    144  CB  GLN X  18      11.386  -4.611  -5.528  1.00 47.29           C  
ATOM    145  CG  GLN X  18      12.529  -3.748  -4.994  1.00 54.70           C  
ATOM    146  CD  GLN X  18      11.962  -2.654  -4.138  1.00 53.80           C  
ATOM    147  OE1 GLN X  18      11.160  -2.996  -3.292  1.00 56.62           O  
ATOM    148  NE2 GLN X  18      12.365  -1.379  -4.370  1.00 48.47           N  
ATOM    149  N   LYS X  19      11.511  -7.824  -5.341  1.00 43.74           N  
ATOM    150  CA  LYS X  19      11.917  -8.909  -4.462  1.00 39.22           C  
ATOM    151  C   LYS X  19      12.074 -10.264  -5.099  1.00 43.40           C  
ATOM    152  O   LYS X  19      12.339 -11.202  -4.393  1.00 51.01           O  
ATOM    153  CB  LYS X  19      10.897  -9.042  -3.350  1.00 51.67           C  
ATOM    154  CG  LYS X  19      10.985  -7.819  -2.467  1.00 53.21           C  
ATOM    155  CD  LYS X  19       9.642  -7.496  -1.837  1.00 65.96           C  
ATOM    156  CE  LYS X  19       9.853  -6.322  -0.879  1.00 63.58           C  
ATOM    157  NZ  LYS X  19      11.284  -5.871  -0.948  1.00 71.31           N  
ATOM    158  N   GLY X  20      11.913 -10.282  -6.434  1.00 34.35           N  
ATOM    159  CA  GLY X  20      12.043 -11.571  -7.090  1.00 47.15           C  
ATOM    160  C   GLY X  20      10.762 -12.351  -7.122  1.00 50.89           C  
ATOM    161  O   GLY X  20      10.854 -13.542  -7.226  1.00 63.32           O  
ATOM    162  N   TYR X  21       9.596 -11.690  -7.008  1.00 46.72           N  
ATOM    163  CA  TYR X  21       8.388 -12.512  -7.100  1.00 44.84           C  
ATOM    164  C   TYR X  21       7.722 -12.208  -8.426  1.00 39.54           C  
ATOM    165  O   TYR X  21       8.096 -11.228  -9.047  1.00 44.26           O  
ATOM    166  CB  TYR X  21       7.419 -12.206  -5.948  1.00 49.08           C  
ATOM    167  CG  TYR X  21       7.981 -12.629  -4.605  1.00 41.23           C  
ATOM    168  CD1 TYR X  21       7.924 -13.929  -4.187  1.00 44.22           C  
ATOM    169  CD2 TYR X  21       8.551 -11.735  -3.739  1.00 45.21           C  
ATOM    170  CE1 TYR X  21       8.369 -14.373  -2.935  1.00 48.88           C  
ATOM    171  CE2 TYR X  21       9.027 -12.060  -2.469  1.00 51.47           C  
ATOM    172  CZ  TYR X  21       8.903 -13.399  -2.090  1.00 45.23           C  
ATOM    173  OH  TYR X  21       9.317 -13.757  -0.848  1.00 49.39           O  
ATOM    174  N   SER X  22       6.753 -13.060  -8.797  1.00 38.09           N  
ATOM    175  CA  SER X  22       5.942 -12.761  -9.981  1.00 32.86           C  
ATOM    176  C   SER X  22       4.880 -11.676  -9.707  1.00 45.46           C  
ATOM    177  O   SER X  22       4.441 -11.540  -8.609  1.00 42.06           O  
ATOM    178  CB  SER X  22       5.321 -14.088 -10.438  1.00 40.08           C  
ATOM    179  OG  SER X  22       4.359 -13.724 -11.435  1.00 60.72           O  
ATOM    180  N   TRP X  23       4.488 -10.890 -10.669  1.00 42.79           N  
ATOM    181  CA  TRP X  23       3.557  -9.830 -10.609  1.00 32.28           C  
ATOM    182  C   TRP X  23       2.364 -10.174 -11.507  1.00 44.57           C  
ATOM    183  O   TRP X  23       1.501  -9.321 -11.670  1.00 46.65           O  
ATOM    184  CB  TRP X  23       4.122  -8.512 -11.122  1.00 38.22           C  
ATOM    185  CG  TRP X  23       4.808  -8.576 -12.439  1.00 48.40           C  
ATOM    186  CD1 TRP X  23       4.236  -8.396 -13.668  1.00 52.98           C  
ATOM    187  CD2 TRP X  23       6.195  -8.825 -12.695  1.00 49.74           C  
ATOM    188  NE1 TRP X  23       5.155  -8.496 -14.674  1.00 54.25           N  
ATOM    189  CE2 TRP X  23       6.371  -8.791 -14.097  1.00 55.27           C  
ATOM    190  CE3 TRP X  23       7.290  -9.091 -11.869  1.00 46.61           C  
ATOM    191  CZ2 TRP X  23       7.597  -9.044 -14.719  1.00 51.70           C  
ATOM    192  CZ3 TRP X  23       8.508  -9.334 -12.475  1.00 45.00           C  
ATOM    193  CH2 TRP X  23       8.646  -9.305 -13.872  1.00 55.93           C  
ATOM    194  N   SER X  24       2.302 -11.381 -12.017  1.00 46.36           N  
ATOM    195  CA  SER X  24       1.272 -11.749 -12.972  1.00 65.69           C  
ATOM    196  C   SER X  24      -0.123 -11.904 -12.376  1.00 68.98           C  
ATOM    197  O   SER X  24      -1.116 -11.752 -13.098  1.00 72.11           O  
ATOM    198  CB  SER X  24       1.710 -12.978 -13.777  1.00 58.61           C  
ATOM    199  OG  SER X  24       1.497 -14.149 -13.007  1.00 74.73           O  
ATOM    200  N   GLN X  25      -0.192 -12.107 -11.043  1.00 78.31           N  
ATOM    201  CA  GLN X  25      -1.559 -12.062 -10.500  1.00 81.30           C  
ATOM    202  C   GLN X  25      -2.412 -10.839 -10.799  1.00 78.48           C  
ATOM    203  O   GLN X  25      -3.603 -10.911 -10.619  1.00 84.36           O  
ATOM    204  CB  GLN X  25      -1.637 -12.246  -8.975  1.00 84.95           C  
ATOM    205  CG  GLN X  25      -1.322 -13.621  -8.372  1.00 97.71           C  
ATOM    206  CD  GLN X  25      -2.108 -14.758  -9.051  1.00104.75           C  
ATOM    207  OE1 GLN X  25      -1.534 -15.794  -9.321  1.00109.37           O  
ATOM    208  NE2 GLN X  25      -3.393 -14.569  -9.356  1.00107.04           N  
ATOM    209  N   PHE X  26      -1.774  -9.707 -11.158  1.00 78.93           N  
ATOM    210  CA  PHE X  26      -2.604  -8.509 -11.270  1.00 87.60           C  
ATOM    211  C   PHE X  26      -3.103  -8.301 -12.661  1.00 99.90           C  
ATOM    212  O   PHE X  26      -2.361  -8.501 -13.615  1.00102.10           O  
ATOM    213  CB  PHE X  26      -1.862  -7.230 -10.905  1.00 75.08           C  
ATOM    214  CG  PHE X  26      -1.602  -7.192  -9.429  1.00 73.52           C  
ATOM    215  CD1 PHE X  26      -2.656  -7.205  -8.512  1.00 64.48           C  
ATOM    216  CD2 PHE X  26      -0.290  -7.146  -8.971  1.00 63.86           C  
ATOM    217  CE1 PHE X  26      -2.430  -7.198  -7.141  1.00 65.90           C  
ATOM    218  CE2 PHE X  26      -0.003  -7.136  -7.607  1.00 63.45           C  
ATOM    219  CZ  PHE X  26      -1.100  -7.175  -6.736  1.00 59.85           C  
ATOM    220  N   SER X  27      -4.365  -7.846 -12.685  1.00117.73           N  
ATOM    221  CA  SER X  27      -5.069  -7.651 -13.948  1.00128.29           C  
ATOM    222  C   SER X  27      -5.194  -8.962 -14.723  1.00133.11           C  
ATOM    223  O   SER X  27      -5.077  -9.059 -15.925  1.00134.17           O  
ATOM    224  CB  SER X  27      -4.424  -6.484 -14.717  1.00131.30           C  
ATOM    225  OG  SER X  27      -4.162  -5.368 -13.822  1.00129.20           O  
ATOM    226  N   ASP X  28      -5.387  -9.974 -13.908  1.00138.09           N  
ATOM    227  CA  ASP X  28      -5.485 -11.355 -14.338  1.00142.40           C  
ATOM    228  C   ASP X  28      -6.940 -11.793 -14.222  1.00145.46           C  
ATOM    229  O   ASP X  28      -7.381 -12.510 -13.323  1.00146.45           O  
ATOM    230  CB  ASP X  28      -4.554 -12.236 -13.506  1.00139.97           C  
ATOM    231  CG  ASP X  28      -4.756 -13.730 -13.642  1.00138.22           C  
ATOM    232  OD1 ASP X  28      -4.210 -14.319 -14.593  1.00139.26           O  
ATOM    233  OD2 ASP X  28      -5.460 -14.344 -12.807  1.00136.70           O  
ATOM    234  N   VAL X  29      -7.765 -11.196 -15.083  1.00149.19           N  
ATOM    235  CA  VAL X  29      -9.183 -11.513 -15.125  1.00154.05           C  
ATOM    236  C   VAL X  29      -9.631 -11.573 -16.592  1.00154.94           C  
ATOM    237  O   VAL X  29      -9.519 -10.510 -17.249  1.00157.48           O  
ATOM    238  CB  VAL X  29     -10.125 -10.539 -14.403  1.00154.74           C  
ATOM    239  CG1 VAL X  29     -11.333 -11.322 -13.870  1.00155.46           C  
ATOM    240  CG2 VAL X  29      -9.491  -9.739 -13.274  1.00156.28           C  
ATOM    241  N   ILE X  30       0.032   8.365 -16.958  1.00135.66           N  
ATOM    242  CA  ILE X  30       0.829   9.612 -17.160  1.00134.97           C  
ATOM    243  C   ILE X  30       0.471  10.737 -16.209  1.00132.36           C  
ATOM    244  O   ILE X  30       1.354  11.415 -15.662  1.00133.51           O  
ATOM    245  CB  ILE X  30       0.746  10.064 -18.632  1.00137.63           C  
ATOM    246  CG1 ILE X  30       1.425   9.012 -19.525  1.00138.78           C  
ATOM    247  CG2 ILE X  30       1.386  11.429 -18.860  1.00136.86           C  
ATOM    248  CD1 ILE X  30       0.499   7.921 -20.017  1.00141.76           C  
ATOM    249  N   PRO X  31      -0.817  10.982 -15.965  1.00128.70           N  
ATOM    250  CA  PRO X  31      -1.262  11.986 -15.005  1.00122.68           C  
ATOM    251  C   PRO X  31      -0.793  11.575 -13.603  1.00118.37           C  
ATOM    252  O   PRO X  31      -0.221  12.310 -12.798  1.00112.19           O  
ATOM    253  CB  PRO X  31      -2.774  11.987 -15.124  1.00124.58           C  
ATOM    254  CG  PRO X  31      -3.129  11.109 -16.268  1.00126.42           C  
ATOM    255  CD  PRO X  31      -1.953  10.206 -16.528  1.00126.94           C  
ATOM    256  N   MET X  32      -0.991  10.273 -13.330  1.00108.17           N  
ATOM    257  CA  MET X  32      -0.556   9.708 -12.071  1.00100.44           C  
ATOM    258  C   MET X  32       0.809   9.038 -12.174  1.00 94.44           C  
ATOM    259  O   MET X  32       1.252   8.299 -11.291  1.00 89.37           O  
ATOM    260  CB  MET X  32      -1.633   8.801 -11.511  1.00103.64           C  
ATOM    261  CG  MET X  32      -2.080   7.621 -12.321  1.00105.03           C  
ATOM    262  SD  MET X  32      -3.261   6.590 -11.408  1.00107.15           S  
ATOM    263  CE  MET X  32      -3.781   7.701 -10.093  1.00105.74           C  
ATOM    264  N   ALA X  33       1.561   9.351 -13.237  1.00 82.00           N  
ATOM    265  CA  ALA X  33       2.915   8.833 -13.363  1.00 64.64           C  
ATOM    266  C   ALA X  33       3.765   9.410 -12.233  1.00 54.74           C  
ATOM    267  O   ALA X  33       4.555   8.704 -11.625  1.00 48.46           O  
ATOM    268  CB  ALA X  33       3.482   9.238 -14.726  1.00 68.89           C  
ATOM    269  N   ALA X  34       3.659  10.701 -11.954  1.00 49.24           N  
ATOM    270  CA  ALA X  34       4.370  11.362 -10.884  1.00 51.83           C  
ATOM    271  C   ALA X  34       4.021  10.820  -9.487  1.00 55.17           C  
ATOM    272  O   ALA X  34       4.908  10.653  -8.637  1.00 49.87           O  
ATOM    273  CB  ALA X  34       4.010  12.852 -10.935  1.00 53.23           C  
ATOM    274  N   VAL X  35       2.728  10.508  -9.277  1.00 49.42           N  
ATOM    275  CA  VAL X  35       2.208   9.958  -8.045  1.00 43.48           C  
ATOM    276  C   VAL X  35       2.782   8.571  -7.837  1.00 45.21           C  
ATOM    277  O   VAL X  35       3.369   8.266  -6.795  1.00 43.39           O  
ATOM    278  CB  VAL X  35       0.660   9.838  -8.072  1.00 49.36           C  
ATOM    279  CG1 VAL X  35       0.100   9.091  -6.882  1.00 49.52           C  
ATOM    280  CG2 VAL X  35       0.052  11.233  -8.127  1.00 51.59           C  
ATOM    281  N   LYS X  36       2.640   7.731  -8.832  1.00 37.68           N  
ATOM    282  CA  LYS X  36       3.195   6.391  -8.800  1.00 46.76           C  
ATOM    283  C   LYS X  36       4.673   6.336  -8.445  1.00 48.20           C  
ATOM    284  O   LYS X  36       5.064   5.567  -7.551  1.00 46.10           O  
ATOM    285  CB  LYS X  36       2.996   5.750 -10.178  1.00 47.58           C  
ATOM    286  CG  LYS X  36       1.555   5.518 -10.543  1.00 54.23           C  
ATOM    287  CD  LYS X  36       1.402   4.395 -11.563  1.00 56.08           C  
ATOM    288  CE  LYS X  36       0.122   4.681 -12.360  1.00 57.30           C  
ATOM    289  NZ  LYS X  36      -0.049   3.654 -13.437  1.00 76.50           N  
ATOM    290  N   GLN X  37       5.493   7.197  -9.091  1.00 51.53           N  
ATOM    291  CA  GLN X  37       6.929   7.191  -8.782  1.00 50.05           C  
ATOM    292  C   GLN X  37       7.184   7.690  -7.369  1.00 47.77           C  
ATOM    293  O   GLN X  37       8.009   7.120  -6.635  1.00 48.12           O  
ATOM    294  CB  GLN X  37       7.746   8.096  -9.728  1.00 58.87           C  
ATOM    295  CG  GLN X  37       8.188   7.506 -11.043  1.00 67.66           C  
ATOM    296  CD  GLN X  37       8.938   6.191 -10.859  1.00 77.76           C  
ATOM    297  OE1 GLN X  37       8.516   5.154 -11.408  1.00 77.51           O  
ATOM    298  NE2 GLN X  37      10.003   6.259 -10.050  1.00 73.65           N  
ATOM    299  N   ALA X  38       6.477   8.797  -7.050  1.00 40.33           N  
ATOM    300  CA  ALA X  38       6.634   9.347  -5.698  1.00 36.83           C  
ATOM    301  C   ALA X  38       6.333   8.309  -4.628  1.00 34.82           C  
ATOM    302  O   ALA X  38       7.107   8.040  -3.740  1.00 40.03           O  
ATOM    303  CB  ALA X  38       5.734  10.590  -5.560  1.00 44.38           C  
ATOM    304  N   LEU X  39       5.174   7.651  -4.858  1.00 37.76           N  
ATOM    305  CA  LEU X  39       4.879   6.502  -4.001  1.00 42.26           C  
ATOM    306  C   LEU X  39       5.960   5.425  -3.938  1.00 43.03           C  
ATOM    307  O   LEU X  39       6.412   5.032  -2.931  1.00 47.76           O  
ATOM    308  CB  LEU X  39       3.503   5.906  -4.344  1.00 41.97           C  
ATOM    309  CG  LEU X  39       2.703   5.437  -3.116  1.00 52.79           C  
ATOM    310  CD1 LEU X  39       2.264   6.607  -2.235  1.00 51.78           C  
ATOM    311  CD2 LEU X  39       1.487   4.585  -3.485  1.00 55.98           C  
ATOM    312  N   ARG X  40       6.402   4.900  -5.046  1.00 48.72           N  
ATOM    313  CA  ARG X  40       7.520   3.946  -5.064  1.00 35.09           C  
ATOM    314  C   ARG X  40       8.701   4.427  -4.245  1.00 31.51           C  
ATOM    315  O   ARG X  40       9.216   3.748  -3.384  1.00 32.36           O  
ATOM    316  CB  ARG X  40       7.985   3.739  -6.504  1.00 41.26           C  
ATOM    317  CG  ARG X  40       7.111   2.865  -7.399  1.00 37.58           C  
ATOM    318  CD  ARG X  40       7.228   3.334  -8.849  1.00 41.82           C  
ATOM    319  NE  ARG X  40       6.966   2.209  -9.707  1.00 54.48           N  
ATOM    320  CZ  ARG X  40       6.496   2.154 -10.938  1.00 70.23           C  
ATOM    321  NH1 ARG X  40       6.140   3.243 -11.634  1.00 71.26           N  
ATOM    322  NH2 ARG X  40       6.380   0.930 -11.493  1.00 72.19           N  
ATOM    323  N   GLU X  41       9.090   5.655  -4.545  1.00 30.23           N  
ATOM    324  CA  GLU X  41      10.212   6.145  -3.725  1.00 50.80           C  
ATOM    325  C   GLU X  41       9.887   6.134  -2.249  1.00 49.63           C  
ATOM    326  O   GLU X  41      10.637   5.552  -1.425  1.00 56.42           O  
ATOM    327  CB  GLU X  41      10.683   7.516  -4.168  1.00 59.26           C  
ATOM    328  CG  GLU X  41      11.292   7.605  -5.562  1.00 81.63           C  
ATOM    329  CD  GLU X  41      11.740   9.049  -5.839  1.00 91.66           C  
ATOM    330  OE1 GLU X  41      12.708   9.474  -5.156  1.00 95.46           O  
ATOM    331  OE2 GLU X  41      11.122   9.733  -6.695  1.00 96.64           O  
ATOM    332  N   ALA X  42       8.752   6.756  -1.872  1.00 52.66           N  
ATOM    333  CA  ALA X  42       8.339   6.868  -0.441  1.00 39.31           C  
ATOM    334  C   ALA X  42       8.291   5.541   0.255  1.00 29.49           C  
ATOM    335  O   ALA X  42       8.696   5.373   1.393  1.00 31.42           O  
ATOM    336  CB  ALA X  42       6.949   7.491  -0.436  1.00 40.01           C  
ATOM    337  N   GLY X  43       7.824   4.528  -0.475  1.00 23.55           N  
ATOM    338  CA  GLY X  43       7.713   3.229   0.164  1.00 28.41           C  
ATOM    339  C   GLY X  43       9.054   2.635   0.407  1.00 37.84           C  
ATOM    340  O   GLY X  43       9.293   1.951   1.422  1.00 50.14           O  
ATOM    341  N   ASP X  44       9.999   2.868  -0.522  1.00 41.27           N  
ATOM    342  CA  ASP X  44      11.347   2.336  -0.402  1.00 36.32           C  
ATOM    343  C   ASP X  44      12.039   2.992   0.775  1.00 39.48           C  
ATOM    344  O   ASP X  44      12.667   2.334   1.608  1.00 38.09           O  
ATOM    345  CB  ASP X  44      12.074   2.652  -1.725  1.00 42.80           C  
ATOM    346  CG  ASP X  44      11.796   1.650  -2.831  1.00 44.13           C  
ATOM    347  OD1 ASP X  44      11.284   0.535  -2.571  1.00 41.34           O  
ATOM    348  OD2 ASP X  44      12.035   2.004  -4.003  1.00 46.17           O  
ATOM    349  N   GLU X  45      11.905   4.341   0.834  1.00 43.35           N  
ATOM    350  CA  GLU X  45      12.548   5.047   1.967  1.00 43.29           C  
ATOM    351  C   GLU X  45      11.980   4.565   3.279  1.00 44.17           C  
ATOM    352  O   GLU X  45      12.697   4.191   4.200  1.00 38.30           O  
ATOM    353  CB  GLU X  45      12.455   6.562   1.826  1.00 47.73           C  
ATOM    354  CG  GLU X  45      13.457   7.240   2.781  1.00 79.54           C  
ATOM    355  CD  GLU X  45      14.858   7.456   2.206  1.00 90.54           C  
ATOM    356  OE1 GLU X  45      15.026   7.823   1.005  1.00100.52           O  
ATOM    357  OE2 GLU X  45      15.905   7.282   2.905  1.00103.64           O  
ATOM    358  N   PHE X  46      10.621   4.380   3.297  1.00 50.10           N  
ATOM    359  CA  PHE X  46       9.996   3.922   4.534  1.00 50.16           C  
ATOM    360  C   PHE X  46      10.587   2.590   4.957  1.00 50.29           C  
ATOM    361  O   PHE X  46      11.039   2.459   6.103  1.00 41.09           O  
ATOM    362  CB  PHE X  46       8.481   3.931   4.416  1.00 55.32           C  
ATOM    363  CG  PHE X  46       7.712   3.308   5.546  1.00 52.35           C  
ATOM    364  CD1 PHE X  46       7.446   1.950   5.594  1.00 55.99           C  
ATOM    365  CD2 PHE X  46       7.228   4.111   6.566  1.00 56.14           C  
ATOM    366  CE1 PHE X  46       6.745   1.393   6.665  1.00 54.22           C  
ATOM    367  CE2 PHE X  46       6.538   3.564   7.641  1.00 50.37           C  
ATOM    368  CZ  PHE X  46       6.280   2.212   7.700  1.00 50.78           C  
ATOM    369  N   GLU X  47      10.577   1.612   4.031  1.00 50.29           N  
ATOM    370  CA  GLU X  47      11.066   0.284   4.434  1.00 53.33           C  
ATOM    371  C   GLU X  47      12.536   0.185   4.831  1.00 52.34           C  
ATOM    372  O   GLU X  47      12.938  -0.719   5.550  1.00 57.59           O  
ATOM    373  CB  GLU X  47      10.853  -0.742   3.318  1.00 48.45           C  
ATOM    374  CG  GLU X  47       9.389  -0.992   3.117  1.00 51.68           C  
ATOM    375  CD  GLU X  47       9.096  -1.591   1.738  1.00 57.69           C  
ATOM    376  OE1 GLU X  47       9.977  -2.387   1.304  1.00 58.77           O  
ATOM    377  OE2 GLU X  47       8.009  -1.211   1.247  1.00 46.89           O  
ATOM    378  N   LEU X  48      13.385   1.057   4.347  1.00 53.74           N  
ATOM    379  CA  LEU X  48      14.778   1.130   4.648  1.00 60.56           C  
ATOM    380  C   LEU X  48      14.966   1.531   6.090  1.00 66.22           C  
ATOM    381  O   LEU X  48      15.856   1.082   6.774  1.00 73.64           O  
ATOM    382  CB  LEU X  48      15.313   2.323   3.851  1.00 71.28           C  
ATOM    383  CG  LEU X  48      16.484   2.236   2.893  1.00 70.99           C  
ATOM    384  CD1 LEU X  48      16.931   3.686   2.630  1.00 71.83           C  
ATOM    385  CD2 LEU X  48      17.566   1.327   3.457  1.00 72.82           C  
ATOM    386  N   ARG X  49      14.066   2.484   6.448  1.00 76.05           N  
ATOM    387  CA  ARG X  49      14.080   3.139   7.747  1.00 76.34           C  
ATOM    388  C   ARG X  49      13.314   2.392   8.812  1.00 80.06           C  
ATOM    389  O   ARG X  49      13.515   2.672   9.966  1.00 86.12           O  
ATOM    390  CB  ARG X  49      13.527   4.560   7.575  1.00 82.51           C  
ATOM    391  CG  ARG X  49      13.705   5.594   8.699  1.00 82.60           C  
ATOM    392  CD  ARG X  49      13.184   6.924   8.170  1.00 87.56           C  
ATOM    393  NE  ARG X  49      11.732   7.139   8.186  1.00 85.13           N  
ATOM    394  CZ  ARG X  49      11.050   7.341   7.052  1.00 85.97           C  
ATOM    395  NH1 ARG X  49      11.616   7.342   5.848  1.00 87.60           N  
ATOM    396  NH2 ARG X  49       9.739   7.524   7.089  1.00 86.07           N  
ATOM    397  N   TYR X  50      12.455   1.445   8.391  1.00 83.84           N  
ATOM    398  CA  TYR X  50      11.851   0.519   9.360  1.00 90.96           C  
ATOM    399  C   TYR X  50      11.824  -0.875   8.751  1.00 96.57           C  
ATOM    400  O   TYR X  50      11.050  -1.127   7.835  1.00100.97           O  
ATOM    401  CB  TYR X  50      10.406   0.909   9.710  1.00 92.02           C  
ATOM    402  CG  TYR X  50      10.256   2.348  10.159  1.00 98.40           C  
ATOM    403  CD1 TYR X  50      10.764   2.786  11.368  1.00101.13           C  
ATOM    404  CD2 TYR X  50       9.579   3.254   9.365  1.00 99.71           C  
ATOM    405  CE1 TYR X  50      10.584   4.100  11.823  1.00104.56           C  
ATOM    406  CE2 TYR X  50       9.365   4.582   9.745  1.00103.51           C  
ATOM    407  CZ  TYR X  50       9.868   4.975  10.989  1.00104.59           C  
ATOM    408  OH  TYR X  50       9.648   6.262  11.388  1.00115.25           O  
ATOM    409  N   ARG X  51      12.751  -1.741   9.210  1.00108.18           N  
ATOM    410  CA  ARG X  51      12.755  -3.045   8.534  1.00117.81           C  
ATOM    411  C   ARG X  51      11.556  -3.884   8.961  1.00120.12           C  
ATOM    412  O   ARG X  51      10.580  -3.954   8.253  1.00120.60           O  
ATOM    413  CB  ARG X  51      14.101  -3.806   8.655  1.00122.14           C  
ATOM    414  CG  ARG X  51      14.426  -4.843   7.542  1.00129.43           C  
ATOM    415  CD  ARG X  51      15.113  -6.076   8.099  1.00131.34           C  
ATOM    416  NE  ARG X  51      15.387  -7.164   7.193  1.00134.55           N  
ATOM    417  CZ  ARG X  51      16.363  -7.320   6.311  1.00135.43           C  
ATOM    418  NH1 ARG X  51      17.273  -6.371   6.120  1.00136.80           N  
ATOM    419  NH2 ARG X  51      16.452  -8.429   5.577  1.00134.70           N  
ATOM    420  N   ARG X  52      11.676  -4.493  10.127  1.00123.59           N  
ATOM    421  CA  ARG X  52      10.537  -5.289  10.620  1.00128.48           C  
ATOM    422  C   ARG X  52       9.552  -4.399  11.372  1.00123.05           C  
ATOM    423  O   ARG X  52       9.484  -4.344  12.610  1.00123.82           O  
ATOM    424  CB  ARG X  52      11.048  -6.457  11.463  1.00137.87           C  
ATOM    425  CG  ARG X  52      12.024  -6.089  12.578  1.00147.02           C  
ATOM    426  CD  ARG X  52      12.328  -7.272  13.488  1.00151.70           C  
ATOM    427  NE  ARG X  52      11.183  -8.166  13.645  1.00156.69           N  
ATOM    428  CZ  ARG X  52      11.177  -9.283  14.371  1.00158.01           C  
ATOM    429  NH1 ARG X  52      12.274  -9.652  15.024  1.00158.36           N  
ATOM    430  NH2 ARG X  52      10.074 -10.025  14.435  1.00158.65           N  
ATOM    431  N   ALA X  53       8.758  -3.648  10.598  1.00114.64           N  
ATOM    432  CA  ALA X  53       7.834  -2.678  11.175  1.00104.34           C  
ATOM    433  C   ALA X  53       6.396  -3.163  11.212  1.00 98.15           C  
ATOM    434  O   ALA X  53       5.583  -2.455  11.822  1.00 99.15           O  
ATOM    435  CB  ALA X  53       7.927  -1.354  10.425  1.00 97.66           C  
ATOM    436  N   PHE X  54       6.063  -4.282  10.576  1.00 88.98           N  
ATOM    437  CA  PHE X  54       4.681  -4.746  10.538  1.00 85.62           C  
ATOM    438  C   PHE X  54       4.477  -6.180  10.997  1.00 85.85           C  
ATOM    439  O   PHE X  54       3.443  -6.771  10.674  1.00 84.41           O  
ATOM    440  CB  PHE X  54       4.092  -4.638   9.115  1.00 77.22           C  
ATOM    441  CG  PHE X  54       4.025  -3.213   8.618  1.00 72.36           C  
ATOM    442  CD1 PHE X  54       3.418  -2.224   9.404  1.00 68.44           C  
ATOM    443  CD2 PHE X  54       4.597  -2.865   7.409  1.00 56.58           C  
ATOM    444  CE1 PHE X  54       3.366  -0.913   8.980  1.00 56.33           C  
ATOM    445  CE2 PHE X  54       4.526  -1.567   6.989  1.00 56.32           C  
ATOM    446  CZ  PHE X  54       3.921  -0.592   7.751  1.00 62.51           C  
ATOM    447  N   SER X  55       5.419  -6.697  11.762  1.00 93.83           N  
ATOM    448  CA  SER X  55       5.450  -8.047  12.299  1.00 94.01           C  
ATOM    449  C   SER X  55       4.199  -8.401  13.101  1.00 91.09           C  
ATOM    450  O   SER X  55       3.546  -9.408  12.875  1.00 83.26           O  
ATOM    451  CB  SER X  55       6.654  -8.217  13.237  1.00 99.73           C  
ATOM    452  OG  SER X  55       7.770  -7.382  12.954  1.00101.87           O  
ATOM    453  N   ASP X  56       3.891  -7.520  14.051  1.00 91.83           N  
ATOM    454  CA  ASP X  56       2.743  -7.608  14.928  1.00 91.71           C  
ATOM    455  C   ASP X  56       1.460  -7.528  14.104  1.00 89.79           C  
ATOM    456  O   ASP X  56       0.588  -8.392  14.093  1.00 90.64           O  
ATOM    457  CB  ASP X  56       2.711  -6.422  15.904  1.00101.87           C  
ATOM    458  CG  ASP X  56       4.116  -5.988  16.298  1.00111.80           C  
ATOM    459  OD1 ASP X  56       4.850  -5.460  15.427  1.00116.24           O  
ATOM    460  OD2 ASP X  56       4.481  -6.189  17.483  1.00118.19           O  
ATOM    461  N   LEU X  57       1.383  -6.429  13.351  1.00 81.99           N  
ATOM    462  CA  LEU X  57       0.223  -6.183  12.511  1.00 75.84           C  
ATOM    463  C   LEU X  57      -0.039  -7.359  11.590  1.00 78.37           C  
ATOM    464  O   LEU X  57      -1.185  -7.861  11.556  1.00 73.47           O  
ATOM    465  CB  LEU X  57       0.410  -4.858  11.795  1.00 71.69           C  
ATOM    466  CG  LEU X  57      -0.627  -3.771  12.037  1.00 75.51           C  
ATOM    467  CD1 LEU X  57      -1.159  -3.741  13.471  1.00 75.91           C  
ATOM    468  CD2 LEU X  57      -0.028  -2.409  11.681  1.00 70.59           C  
ATOM    469  N   THR X  58       0.995  -7.860  10.893  1.00 72.45           N  
ATOM    470  CA  THR X  58       0.683  -9.024  10.030  1.00 78.99           C  
ATOM    471  C   THR X  58       0.245 -10.216  10.880  1.00 78.59           C  
ATOM    472  O   THR X  58      -0.773 -10.872  10.606  1.00 79.92           O  
ATOM    473  CB  THR X  58       1.854  -9.437   9.133  1.00 69.50           C  
ATOM    474  OG1 THR X  58       2.977  -9.472  10.016  1.00 74.66           O  
ATOM    475  CG2 THR X  58       2.100  -8.456   8.010  1.00 64.87           C  
ATOM    476  N   SER X  59       0.971 -10.482  11.969  1.00 76.15           N  
ATOM    477  CA  SER X  59       0.618 -11.564  12.874  1.00 78.12           C  
ATOM    478  C   SER X  59      -0.815 -11.472  13.380  1.00 74.28           C  
ATOM    479  O   SER X  59      -1.436 -12.491  13.656  1.00 73.84           O  
ATOM    480  CB  SER X  59       1.537 -11.559  14.101  1.00 81.20           C  
ATOM    481  OG  SER X  59       2.880 -11.776  13.716  1.00 94.57           O  
ATOM    482  N   GLN X  60      -1.323 -10.268  13.605  1.00 72.89           N  
ATOM    483  CA  GLN X  60      -2.685 -10.081  14.029  1.00 75.54           C  
ATOM    484  C   GLN X  60      -3.613 -10.580  12.924  1.00 75.67           C  
ATOM    485  O   GLN X  60      -4.517 -11.362  13.176  1.00 81.02           O  
ATOM    486  CB  GLN X  60      -2.991  -8.608  14.295  1.00 80.62           C  
ATOM    487  CG  GLN X  60      -2.374  -8.067  15.577  1.00 83.62           C  
ATOM    488  CD  GLN X  60      -2.983  -6.746  15.979  1.00 87.75           C  
ATOM    489  OE1 GLN X  60      -2.319  -5.862  16.539  1.00 90.90           O  
ATOM    490  NE2 GLN X  60      -4.272  -6.597  15.705  1.00 95.32           N  
ATOM    491  N   LEU X  61      -3.381 -10.099  11.711  1.00 72.90           N  
ATOM    492  CA  LEU X  61      -4.222 -10.472  10.584  1.00 68.74           C  
ATOM    493  C   LEU X  61      -4.057 -11.945  10.280  1.00 70.61           C  
ATOM    494  O   LEU X  61      -5.079 -12.640  10.288  1.00 76.52           O  
ATOM    495  CB  LEU X  61      -3.930  -9.600   9.385  1.00 61.24           C  
ATOM    496  CG  LEU X  61      -5.013  -9.160   8.416  1.00 67.43           C  
ATOM    497  CD1 LEU X  61      -4.478  -9.247   6.988  1.00 56.50           C  
ATOM    498  CD2 LEU X  61      -6.349  -9.898   8.558  1.00 58.96           C  
ATOM    499  N   HIS X  62      -2.860 -12.431   9.965  1.00 77.12           N  
ATOM    500  CA  HIS X  62      -2.731 -13.873   9.623  1.00 81.19           C  
ATOM    501  C   HIS X  62      -3.583 -14.264   8.429  1.00 74.17           C  
ATOM    502  O   HIS X  62      -4.418 -15.158   8.555  1.00 79.04           O  
ATOM    503  CB  HIS X  62      -3.134 -14.638  10.882  1.00 92.55           C  
ATOM    504  CG  HIS X  62      -2.957 -16.113  10.916  1.00104.75           C  
ATOM    505  ND1 HIS X  62      -2.709 -16.888   9.800  1.00109.69           N  
ATOM    506  CD2 HIS X  62      -2.995 -16.989  11.958  1.00107.06           C  
ATOM    507  CE1 HIS X  62      -2.603 -18.163  10.148  1.00109.97           C  
ATOM    508  NE2 HIS X  62      -2.777 -18.249  11.456  1.00107.14           N  
ATOM    509  N   ILE X  63      -3.532 -13.645   7.265  1.00 68.71           N  
ATOM    510  CA  ILE X  63      -4.362 -13.918   6.114  1.00 67.17           C  
ATOM    511  C   ILE X  63      -4.410 -15.356   5.617  1.00 66.38           C  
ATOM    512  O   ILE X  63      -3.471 -16.145   5.611  1.00 70.76           O  
ATOM    513  CB  ILE X  63      -3.895 -13.149   4.847  1.00 69.16           C  
ATOM    514  CG1 ILE X  63      -2.389 -12.877   4.908  1.00 76.27           C  
ATOM    515  CG2 ILE X  63      -4.705 -11.892   4.618  1.00 67.16           C  
ATOM    516  CD1 ILE X  63      -1.505 -13.958   4.287  1.00 80.52           C  
ATOM    517  N   THR X  64      -5.538 -15.817   5.132  1.00 61.49           N  
ATOM    518  CA  THR X  64      -5.745 -17.118   4.545  1.00 59.84           C  
ATOM    519  C   THR X  64      -6.861 -16.793   3.554  1.00 63.12           C  
ATOM    520  O   THR X  64      -7.535 -15.803   3.806  1.00 63.25           O  
ATOM    521  CB  THR X  64      -6.277 -18.201   5.501  1.00 66.32           C  
ATOM    522  OG1 THR X  64      -7.631 -17.857   5.879  1.00 66.36           O  
ATOM    523  CG2 THR X  64      -5.502 -18.436   6.764  1.00 55.90           C  
ATOM    524  N   PRO X  65      -7.208 -17.660   2.624  1.00 67.60           N  
ATOM    525  CA  PRO X  65      -8.308 -17.411   1.704  1.00 64.07           C  
ATOM    526  C   PRO X  65      -9.663 -17.334   2.373  1.00 61.16           C  
ATOM    527  O   PRO X  65     -10.666 -17.103   1.682  1.00 69.13           O  
ATOM    528  CB  PRO X  65      -8.241 -18.538   0.672  1.00 55.07           C  
ATOM    529  CG  PRO X  65      -6.876 -19.103   0.823  1.00 60.92           C  
ATOM    530  CD  PRO X  65      -6.438 -18.880   2.258  1.00 63.37           C  
ATOM    531  N   GLY X  66      -9.766 -17.508   3.674  1.00 63.89           N  
ATOM    532  CA  GLY X  66     -11.009 -17.385   4.415  1.00 69.45           C  
ATOM    533  C   GLY X  66     -11.159 -16.051   5.127  1.00 70.66           C  
ATOM    534  O   GLY X  66     -12.215 -15.730   5.681  1.00 80.23           O  
ATOM    535  N   THR X  67     -10.110 -15.247   5.213  1.00 69.85           N  
ATOM    536  CA  THR X  67     -10.125 -13.923   5.814  1.00 62.13           C  
ATOM    537  C   THR X  67     -11.053 -12.981   5.070  1.00 56.61           C  
ATOM    538  O   THR X  67     -11.087 -12.972   3.843  1.00 56.54           O  
ATOM    539  CB  THR X  67      -8.714 -13.339   5.768  1.00 55.69           C  
ATOM    540  OG1 THR X  67      -7.907 -14.117   6.674  1.00 63.97           O  
ATOM    541  CG2 THR X  67      -8.670 -11.894   6.215  1.00 62.78           C  
ATOM    542  N   ALA X  68     -11.800 -12.187   5.830  1.00 60.96           N  
ATOM    543  CA  ALA X  68     -12.695 -11.210   5.171  1.00 59.14           C  
ATOM    544  C   ALA X  68     -12.162  -9.783   5.345  1.00 54.34           C  
ATOM    545  O   ALA X  68     -11.413  -9.429   6.286  1.00 51.99           O  
ATOM    546  CB  ALA X  68     -14.087 -11.295   5.746  1.00 59.19           C  
ATOM    547  N   TYR X  69     -12.665  -8.927   4.481  1.00 43.30           N  
ATOM    548  CA  TYR X  69     -12.345  -7.525   4.465  1.00 49.25           C  
ATOM    549  C   TYR X  69     -12.352  -6.835   5.808  1.00 51.82           C  
ATOM    550  O   TYR X  69     -11.409  -6.063   6.081  1.00 57.79           O  
ATOM    551  CB  TYR X  69     -13.248  -6.767   3.487  1.00 47.31           C  
ATOM    552  CG  TYR X  69     -12.899  -5.302   3.479  1.00 59.72           C  
ATOM    553  CD1 TYR X  69     -11.665  -4.833   2.965  1.00 51.48           C  
ATOM    554  CD2 TYR X  69     -13.813  -4.392   4.046  1.00 51.67           C  
ATOM    555  CE1 TYR X  69     -11.396  -3.475   3.002  1.00 49.90           C  
ATOM    556  CE2 TYR X  69     -13.509  -3.053   4.057  1.00 48.58           C  
ATOM    557  CZ  TYR X  69     -12.313  -2.596   3.540  1.00 46.09           C  
ATOM    558  OH  TYR X  69     -12.081  -1.254   3.583  1.00 51.64           O  
ATOM    559  N   GLN X  70     -13.334  -7.090   6.644  1.00 56.34           N  
ATOM    560  CA  GLN X  70     -13.483  -6.568   7.981  1.00 54.71           C  
ATOM    561  C   GLN X  70     -12.310  -6.869   8.872  1.00 46.50           C  
ATOM    562  O   GLN X  70     -11.955  -5.996   9.666  1.00 50.01           O  
ATOM    563  CB  GLN X  70     -14.759  -7.141   8.618  1.00 64.44           C  
ATOM    564  CG  GLN X  70     -16.056  -6.524   8.159  1.00 77.51           C  
ATOM    565  CD  GLN X  70     -16.431  -6.868   6.727  1.00 84.82           C  
ATOM    566  OE1 GLN X  70     -16.332  -8.031   6.307  1.00 90.75           O  
ATOM    567  NE2 GLN X  70     -16.827  -5.816   5.982  1.00 91.56           N  
ATOM    568  N   SER X  71     -11.697  -8.040   8.838  1.00 50.54           N  
ATOM    569  CA  SER X  71     -10.491  -8.245   9.694  1.00 54.26           C  
ATOM    570  C   SER X  71      -9.324  -7.416   9.162  1.00 50.77           C  
ATOM    571  O   SER X  71      -8.503  -6.861   9.881  1.00 53.35           O  
ATOM    572  CB  SER X  71     -10.106  -9.708   9.765  1.00 57.61           C  
ATOM    573  OG  SER X  71     -11.250 -10.537   9.598  1.00 62.93           O  
ATOM    574  N   PHE X  72      -9.243  -7.277   7.833  1.00 50.21           N  
ATOM    575  CA  PHE X  72      -8.227  -6.439   7.220  1.00 48.24           C  
ATOM    576  C   PHE X  72      -8.426  -5.007   7.727  1.00 42.24           C  
ATOM    577  O   PHE X  72      -7.547  -4.422   8.379  1.00 38.25           O  
ATOM    578  CB  PHE X  72      -8.218  -6.603   5.695  1.00 42.86           C  
ATOM    579  CG  PHE X  72      -7.410  -5.555   4.961  1.00 44.13           C  
ATOM    580  CD1 PHE X  72      -6.051  -5.739   4.789  1.00 48.05           C  
ATOM    581  CD2 PHE X  72      -7.964  -4.400   4.449  1.00 42.00           C  
ATOM    582  CE1 PHE X  72      -5.276  -4.807   4.119  1.00 46.39           C  
ATOM    583  CE2 PHE X  72      -7.208  -3.448   3.779  1.00 43.17           C  
ATOM    584  CZ  PHE X  72      -5.855  -3.655   3.608  1.00 41.69           C  
ATOM    585  N   GLU X  73      -9.628  -4.460   7.495  1.00 43.34           N  
ATOM    586  CA  GLU X  73      -9.993  -3.089   7.894  1.00 37.05           C  
ATOM    587  C   GLU X  73      -9.687  -2.797   9.330  1.00 37.29           C  
ATOM    588  O   GLU X  73      -9.042  -1.823   9.719  1.00 40.96           O  
ATOM    589  CB  GLU X  73     -11.461  -2.852   7.658  1.00 39.55           C  
ATOM    590  CG  GLU X  73     -11.959  -1.498   8.209  1.00 45.41           C  
ATOM    591  CD  GLU X  73     -13.390  -1.253   7.762  1.00 46.62           C  
ATOM    592  OE1 GLU X  73     -14.188  -2.217   7.820  1.00 53.57           O  
ATOM    593  OE2 GLU X  73     -13.735  -0.155   7.299  1.00 46.96           O  
ATOM    594  N   GLN X  74     -10.097  -3.752  10.181  1.00 45.00           N  
ATOM    595  CA  GLN X  74      -9.828  -3.628  11.603  1.00 44.22           C  
ATOM    596  C   GLN X  74      -8.358  -3.519  11.867  1.00 46.06           C  
ATOM    597  O   GLN X  74      -8.013  -2.664  12.684  1.00 49.35           O  
ATOM    598  CB  GLN X  74     -10.458  -4.773  12.367  1.00 58.91           C  
ATOM    599  CG  GLN X  74     -11.843  -4.472  12.959  1.00 78.27           C  
ATOM    600  CD  GLN X  74     -12.202  -5.484  14.047  1.00 91.37           C  
ATOM    601  OE1 GLN X  74     -12.133  -6.719  13.863  1.00 95.19           O  
ATOM    602  NE2 GLN X  74     -12.574  -4.955  15.224  1.00 93.64           N  
ATOM    603  N   VAL X  75      -7.503  -4.412  11.293  1.00 48.84           N  
ATOM    604  CA  VAL X  75      -6.071  -4.279  11.593  1.00 38.67           C  
ATOM    605  C   VAL X  75      -5.470  -3.050  10.931  1.00 42.19           C  
ATOM    606  O   VAL X  75      -4.669  -2.363  11.568  1.00 45.69           O  
ATOM    607  CB  VAL X  75      -5.325  -5.556  11.191  1.00 57.39           C  
ATOM    608  CG1 VAL X  75      -3.799  -5.409  11.249  1.00 45.75           C  
ATOM    609  CG2 VAL X  75      -5.796  -6.757  12.015  1.00 48.01           C  
ATOM    610  N   VAL X  76      -5.880  -2.736   9.673  1.00 38.31           N  
ATOM    611  CA  VAL X  76      -5.333  -1.487   9.103  1.00 37.06           C  
ATOM    612  C   VAL X  76      -5.621  -0.239   9.902  1.00 43.54           C  
ATOM    613  O   VAL X  76      -4.811   0.660   9.981  1.00 49.75           O  
ATOM    614  CB  VAL X  76      -5.775  -1.250   7.644  1.00 39.08           C  
ATOM    615  CG1 VAL X  76      -5.243   0.049   7.016  1.00 34.61           C  
ATOM    616  CG2 VAL X  76      -5.296  -2.406   6.805  1.00 43.03           C  
ATOM    617  N   ASN X  77      -6.820  -0.250  10.503  1.00 47.12           N  
ATOM    618  CA  ASN X  77      -7.184   0.895  11.341  1.00 45.37           C  
ATOM    619  C   ASN X  77      -6.215   1.253  12.465  1.00 39.09           C  
ATOM    620  O   ASN X  77      -6.191   2.389  12.862  1.00 42.60           O  
ATOM    621  CB  ASN X  77      -8.579   0.707  11.925  1.00 40.98           C  
ATOM    622  CG  ASN X  77      -9.708   1.057  10.950  1.00 34.53           C  
ATOM    623  OD1 ASN X  77      -9.561   1.629   9.892  1.00 44.24           O  
ATOM    624  ND2 ASN X  77     -10.909   0.632  11.310  1.00 43.68           N  
ATOM    625  N   GLU X  78      -5.446   0.232  12.901  1.00 42.36           N  
ATOM    626  CA  GLU X  78      -4.353   0.494  13.835  1.00 40.74           C  
ATOM    627  C   GLU X  78      -3.344   1.520  13.343  1.00 49.97           C  
ATOM    628  O   GLU X  78      -2.739   2.219  14.134  1.00 51.90           O  
ATOM    629  CB  GLU X  78      -3.588  -0.793  14.187  1.00 52.17           C  
ATOM    630  CG  GLU X  78      -3.943  -1.494  15.507  1.00 72.38           C  
ATOM    631  CD  GLU X  78      -4.994  -2.598  15.336  1.00 79.94           C  
ATOM    632  OE1 GLU X  78      -6.193  -2.282  15.175  1.00 91.93           O  
ATOM    633  OE2 GLU X  78      -4.599  -3.781  15.391  1.00 87.64           O  
ATOM    634  N   LEU X  79      -3.150   1.563  12.014  1.00 44.15           N  
ATOM    635  CA  LEU X  79      -2.168   2.541  11.555  1.00 48.85           C  
ATOM    636  C   LEU X  79      -2.647   3.972  11.760  1.00 41.82           C  
ATOM    637  O   LEU X  79      -1.914   4.964  11.730  1.00 43.27           O  
ATOM    638  CB  LEU X  79      -1.904   2.328  10.058  1.00 47.86           C  
ATOM    639  CG  LEU X  79      -0.766   1.491   9.463  1.00 50.08           C  
ATOM    640  CD1 LEU X  79      -0.062   0.537  10.396  1.00 43.20           C  
ATOM    641  CD2 LEU X  79      -1.297   0.750   8.248  1.00 34.00           C  
ATOM    642  N   PHE X  80      -3.971   4.119  11.719  1.00 42.13           N  
ATOM    643  CA  PHE X  80      -4.691   5.362  11.747  1.00 39.70           C  
ATOM    644  C   PHE X  80      -5.375   5.687  13.076  1.00 44.33           C  
ATOM    645  O   PHE X  80      -6.207   6.604  13.150  1.00 45.19           O  
ATOM    646  CB  PHE X  80      -5.663   5.353  10.574  1.00 35.14           C  
ATOM    647  CG  PHE X  80      -4.976   5.140   9.270  1.00 35.98           C  
ATOM    648  CD1 PHE X  80      -4.179   6.116   8.695  1.00 41.69           C  
ATOM    649  CD2 PHE X  80      -5.124   3.912   8.622  1.00 38.84           C  
ATOM    650  CE1 PHE X  80      -3.513   5.857   7.493  1.00 39.58           C  
ATOM    651  CE2 PHE X  80      -4.511   3.649   7.417  1.00 40.78           C  
ATOM    652  CZ  PHE X  80      -3.702   4.630   6.873  1.00 43.95           C  
ATOM    653  N   ARG X  81      -4.907   5.147  14.191  1.00 41.61           N  
ATOM    654  CA  ARG X  81      -5.394   5.388  15.522  1.00 53.34           C  
ATOM    655  C   ARG X  81      -5.411   6.849  15.920  1.00 49.16           C  
ATOM    656  O   ARG X  81      -6.203   7.271  16.777  1.00 60.82           O  
ATOM    657  CB  ARG X  81      -4.635   4.594  16.616  1.00 56.54           C  
ATOM    658  CG  ARG X  81      -5.486   3.374  16.982  1.00 79.83           C  
ATOM    659  CD  ARG X  81      -4.929   2.449  18.036  1.00 89.17           C  
ATOM    660  NE  ARG X  81      -3.626   1.888  17.687  1.00103.31           N  
ATOM    661  CZ  ARG X  81      -3.067   0.821  18.247  1.00105.90           C  
ATOM    662  NH1 ARG X  81      -3.689   0.168  19.222  1.00111.76           N  
ATOM    663  NH2 ARG X  81      -1.866   0.407  17.846  1.00110.15           N  
ATOM    664  N   ASP X  82      -4.617   7.704  15.342  1.00 44.98           N  
ATOM    665  CA  ASP X  82      -4.546   9.124  15.634  1.00 33.26           C  
ATOM    666  C   ASP X  82      -4.958   9.801  14.363  1.00 28.31           C  
ATOM    667  O   ASP X  82      -4.545  10.928  14.212  1.00 45.02           O  
ATOM    668  CB  ASP X  82      -3.173   9.535  16.116  1.00 40.24           C  
ATOM    669  CG  ASP X  82      -2.728   8.807  17.377  1.00 66.15           C  
ATOM    670  OD1 ASP X  82      -3.568   8.541  18.287  1.00 84.60           O  
ATOM    671  OD2 ASP X  82      -1.571   8.425  17.671  1.00 77.95           O  
ATOM    672  N   GLY X  83      -5.762   9.247  13.452  1.00 32.10           N  
ATOM    673  CA  GLY X  83      -6.034  10.019  12.241  1.00 33.49           C  
ATOM    674  C   GLY X  83      -4.918   9.809  11.164  1.00 44.73           C  
ATOM    675  O   GLY X  83      -3.883   9.196  11.390  1.00 33.06           O  
ATOM    676  N   VAL X  84      -5.210  10.283   9.958  1.00 41.05           N  
ATOM    677  CA  VAL X  84      -4.505  10.263   8.733  1.00 43.52           C  
ATOM    678  C   VAL X  84      -3.365  11.269   8.679  1.00 46.64           C  
ATOM    679  O   VAL X  84      -3.387  12.360   9.200  1.00 47.49           O  
ATOM    680  CB  VAL X  84      -5.452  10.397   7.534  1.00 42.77           C  
ATOM    681  CG1 VAL X  84      -4.787  10.343   6.163  1.00 41.51           C  
ATOM    682  CG2 VAL X  84      -6.431   9.215   7.567  1.00 37.53           C  
ATOM    683  N   ASN X  85      -2.278  10.863   8.047  1.00 50.64           N  
ATOM    684  CA  ASN X  85      -1.009  11.511   7.772  1.00 46.53           C  
ATOM    685  C   ASN X  85      -0.540  11.088   6.368  1.00 44.12           C  
ATOM    686  O   ASN X  85      -0.895   9.969   5.966  1.00 55.14           O  
ATOM    687  CB  ASN X  85       0.188  10.824   8.530  1.00 45.40           C  
ATOM    688  CG  ASN X  85       0.726  11.746   9.551  1.00 45.18           C  
ATOM    689  OD1 ASN X  85       0.378  12.907   9.338  1.00 58.18           O  
ATOM    690  ND2 ASN X  85       1.450  11.314  10.552  1.00 41.75           N  
ATOM    691  N   TRP X  86       0.457  11.768   5.823  1.00 48.43           N  
ATOM    692  CA  TRP X  86       1.052  11.347   4.556  1.00 37.68           C  
ATOM    693  C   TRP X  86       1.956  10.150   4.841  1.00 30.56           C  
ATOM    694  O   TRP X  86       1.765   9.115   4.192  1.00 34.50           O  
ATOM    695  CB  TRP X  86       1.824  12.492   3.996  1.00 45.69           C  
ATOM    696  CG  TRP X  86       0.951  13.594   3.477  1.00 38.29           C  
ATOM    697  CD1 TRP X  86       0.949  14.892   3.928  1.00 34.46           C  
ATOM    698  CD2 TRP X  86      -0.005  13.499   2.409  1.00 32.30           C  
ATOM    699  NE1 TRP X  86       0.050  15.586   3.161  1.00 37.46           N  
ATOM    700  CE2 TRP X  86      -0.542  14.758   2.231  1.00 25.19           C  
ATOM    701  CE3 TRP X  86      -0.431  12.457   1.595  1.00 29.37           C  
ATOM    702  CZ2 TRP X  86      -1.477  15.058   1.268  1.00 29.17           C  
ATOM    703  CZ3 TRP X  86      -1.362  12.733   0.645  1.00 33.62           C  
ATOM    704  CH2 TRP X  86      -1.902  14.022   0.502  1.00 32.13           C  
ATOM    705  N   GLY X  87       2.722  10.257   5.878  1.00 25.33           N  
ATOM    706  CA  GLY X  87       3.468   9.121   6.438  1.00 28.79           C  
ATOM    707  C   GLY X  87       2.679   7.869   6.744  1.00 36.53           C  
ATOM    708  O   GLY X  87       3.051   6.746   6.336  1.00 46.33           O  
ATOM    709  N   ARG X  88       1.461   7.926   7.365  1.00 43.68           N  
ATOM    710  CA  ARG X  88       0.672   6.753   7.648  1.00 35.25           C  
ATOM    711  C   ARG X  88       0.052   6.239   6.356  1.00 33.04           C  
ATOM    712  O   ARG X  88      -0.174   5.035   6.196  1.00 33.49           O  
ATOM    713  CB  ARG X  88      -0.376   6.941   8.724  1.00 39.10           C  
ATOM    714  CG  ARG X  88       0.188   7.262  10.092  1.00 38.29           C  
ATOM    715  CD  ARG X  88      -0.628   8.309  10.797  1.00 31.93           C  
ATOM    716  NE  ARG X  88       0.064   8.727  12.019  1.00 41.29           N  
ATOM    717  CZ  ARG X  88      -0.363   9.774  12.763  1.00 49.52           C  
ATOM    718  NH1 ARG X  88      -1.468  10.444  12.429  1.00 41.62           N  
ATOM    719  NH2 ARG X  88       0.353  10.097  13.832  1.00 41.97           N  
ATOM    720  N   ILE X  89      -0.182   7.153   5.416  1.00 37.29           N  
ATOM    721  CA  ILE X  89      -0.684   6.677   4.135  1.00 33.43           C  
ATOM    722  C   ILE X  89       0.424   5.885   3.416  1.00 45.33           C  
ATOM    723  O   ILE X  89       0.089   4.857   2.822  1.00 41.07           O  
ATOM    724  CB  ILE X  89      -1.189   7.796   3.250  1.00 44.17           C  
ATOM    725  CG1 ILE X  89      -2.559   8.295   3.752  1.00 36.38           C  
ATOM    726  CG2 ILE X  89      -1.293   7.346   1.773  1.00 33.13           C  
ATOM    727  CD1 ILE X  89      -2.909   9.680   3.257  1.00 40.64           C  
ATOM    728  N   VAL X  90       1.703   6.251   3.523  1.00 36.55           N  
ATOM    729  CA  VAL X  90       2.797   5.528   2.922  1.00 36.68           C  
ATOM    730  C   VAL X  90       2.977   4.186   3.628  1.00 34.34           C  
ATOM    731  O   VAL X  90       3.212   3.146   3.025  1.00 38.19           O  
ATOM    732  CB  VAL X  90       4.132   6.326   3.041  1.00 38.90           C  
ATOM    733  CG1 VAL X  90       5.339   5.446   2.659  1.00 27.43           C  
ATOM    734  CG2 VAL X  90       4.038   7.570   2.162  1.00 29.26           C  
ATOM    735  N   ALA X  91       2.821   4.173   4.940  1.00 36.00           N  
ATOM    736  CA  ALA X  91       2.874   2.919   5.697  1.00 34.64           C  
ATOM    737  C   ALA X  91       1.795   1.924   5.316  1.00 36.27           C  
ATOM    738  O   ALA X  91       2.038   0.720   5.136  1.00 36.96           O  
ATOM    739  CB  ALA X  91       2.899   3.166   7.177  1.00 35.55           C  
ATOM    740  N   PHE X  92       0.609   2.464   5.005  1.00 39.01           N  
ATOM    741  CA  PHE X  92      -0.496   1.607   4.551  1.00 32.21           C  
ATOM    742  C   PHE X  92      -0.089   0.838   3.292  1.00 33.22           C  
ATOM    743  O   PHE X  92      -0.334  -0.381   3.184  1.00 33.93           O  
ATOM    744  CB  PHE X  92      -1.698   2.549   4.362  1.00 29.18           C  
ATOM    745  CG  PHE X  92      -2.788   1.990   3.494  1.00 26.64           C  
ATOM    746  CD1 PHE X  92      -3.580   0.985   4.007  1.00 22.80           C  
ATOM    747  CD2 PHE X  92      -2.960   2.420   2.189  1.00 26.91           C  
ATOM    748  CE1 PHE X  92      -4.591   0.463   3.234  1.00 28.22           C  
ATOM    749  CE2 PHE X  92      -3.937   1.865   1.390  1.00 28.56           C  
ATOM    750  CZ  PHE X  92      -4.778   0.885   1.938  1.00 29.30           C  
ATOM    751  N   PHE X  93       0.439   1.518   2.269  1.00 30.07           N  
ATOM    752  CA  PHE X  93       0.929   0.839   1.052  1.00 35.95           C  
ATOM    753  C   PHE X  93       2.050  -0.141   1.387  1.00 30.15           C  
ATOM    754  O   PHE X  93       1.941  -1.263   0.902  1.00 31.14           O  
ATOM    755  CB  PHE X  93       1.453   1.814  -0.015  1.00 41.19           C  
ATOM    756  CG  PHE X  93       0.339   2.620  -0.654  1.00 31.61           C  
ATOM    757  CD1 PHE X  93      -0.307   2.088  -1.750  1.00 34.51           C  
ATOM    758  CD2 PHE X  93      -0.039   3.838  -0.187  1.00 31.87           C  
ATOM    759  CE1 PHE X  93      -1.364   2.812  -2.318  1.00 34.95           C  
ATOM    760  CE2 PHE X  93      -1.051   4.566  -0.786  1.00 34.43           C  
ATOM    761  CZ  PHE X  93      -1.736   4.029  -1.848  1.00 30.72           C  
ATOM    762  N   SER X  94       3.030   0.194   2.241  1.00 29.13           N  
ATOM    763  CA  SER X  94       4.012  -0.832   2.581  1.00 34.54           C  
ATOM    764  C   SER X  94       3.390  -2.053   3.218  1.00 32.34           C  
ATOM    765  O   SER X  94       3.814  -3.171   2.927  1.00 33.95           O  
ATOM    766  CB  SER X  94       5.174  -0.401   3.517  1.00 35.24           C  
ATOM    767  OG  SER X  94       5.554   0.889   3.129  1.00 48.76           O  
ATOM    768  N   PHE X  95       2.456  -1.833   4.180  1.00 36.86           N  
ATOM    769  CA  PHE X  95       1.789  -2.926   4.880  1.00 33.21           C  
ATOM    770  C   PHE X  95       1.135  -3.828   3.879  1.00 28.11           C  
ATOM    771  O   PHE X  95       1.274  -5.028   3.883  1.00 34.08           O  
ATOM    772  CB  PHE X  95       0.730  -2.389   5.882  1.00 41.40           C  
ATOM    773  CG  PHE X  95      -0.021  -3.478   6.594  1.00 35.88           C  
ATOM    774  CD1 PHE X  95       0.628  -4.357   7.431  1.00 37.79           C  
ATOM    775  CD2 PHE X  95      -1.359  -3.664   6.368  1.00 43.58           C  
ATOM    776  CE1 PHE X  95      -0.049  -5.370   8.079  1.00 43.65           C  
ATOM    777  CE2 PHE X  95      -2.056  -4.685   7.015  1.00 41.46           C  
ATOM    778  CZ  PHE X  95      -1.401  -5.540   7.869  1.00 36.92           C  
ATOM    779  N   GLY X  96       0.459  -3.272   2.896  1.00 26.91           N  
ATOM    780  CA  GLY X  96      -0.165  -4.099   1.872  1.00 30.14           C  
ATOM    781  C   GLY X  96       0.904  -4.872   1.121  1.00 37.71           C  
ATOM    782  O   GLY X  96       0.737  -6.079   0.858  1.00 37.41           O  
ATOM    783  N   GLY X  97       2.028  -4.213   0.820  1.00 34.50           N  
ATOM    784  CA  GLY X  97       3.147  -4.900   0.119  1.00 32.47           C  
ATOM    785  C   GLY X  97       3.642  -6.066   0.930  1.00 32.00           C  
ATOM    786  O   GLY X  97       3.792  -7.166   0.367  1.00 36.55           O  
ATOM    787  N   ALA X  98       3.825  -5.893   2.225  1.00 29.67           N  
ATOM    788  CA  ALA X  98       4.301  -6.996   3.063  1.00 30.72           C  
ATOM    789  C   ALA X  98       3.312  -8.140   3.154  1.00 39.55           C  
ATOM    790  O   ALA X  98       3.766  -9.303   3.145  1.00 39.22           O  
ATOM    791  CB  ALA X  98       4.679  -6.492   4.443  1.00 26.64           C  
ATOM    792  N   LEU X  99       1.994  -7.871   3.095  1.00 36.80           N  
ATOM    793  CA  LEU X  99       1.020  -8.962   3.056  1.00 37.78           C  
ATOM    794  C   LEU X  99       1.086  -9.731   1.751  1.00 33.36           C  
ATOM    795  O   LEU X  99       0.918 -10.949   1.808  1.00 34.45           O  
ATOM    796  CB  LEU X  99      -0.423  -8.437   3.161  1.00 36.09           C  
ATOM    797  CG  LEU X  99      -1.258  -8.521   4.423  1.00 42.80           C  
ATOM    798  CD1 LEU X  99      -0.485  -8.647   5.715  1.00 39.45           C  
ATOM    799  CD2 LEU X  99      -2.103  -7.232   4.472  1.00 45.18           C  
ATOM    800  N   CYS X 100       1.187  -9.017   0.605  1.00 32.76           N  
ATOM    801  CA  CYS X 100       1.300  -9.782  -0.640  1.00 42.07           C  
ATOM    802  C   CYS X 100       2.561 -10.686  -0.652  1.00 37.95           C  
ATOM    803  O   CYS X 100       2.453 -11.840  -0.993  1.00 36.90           O  
ATOM    804  CB  CYS X 100       1.473  -8.868  -1.844  1.00 39.94           C  
ATOM    805  SG  CYS X 100      -0.029  -7.940  -2.105  1.00 46.93           S  
ATOM    806  N   VAL X 101       3.673 -10.172  -0.135  1.00 35.46           N  
ATOM    807  CA  VAL X 101       4.868 -10.980  -0.025  1.00 41.82           C  
ATOM    808  C   VAL X 101       4.608 -12.192   0.847  1.00 39.22           C  
ATOM    809  O   VAL X 101       4.989 -13.369   0.481  1.00 44.86           O  
ATOM    810  CB  VAL X 101       6.121 -10.177   0.422  1.00 42.32           C  
ATOM    811  CG1 VAL X 101       7.271 -11.119   0.745  1.00 31.78           C  
ATOM    812  CG2 VAL X 101       6.513  -9.179  -0.674  1.00 35.97           C  
ATOM    813  N   GLU X 102       4.015 -11.950   1.978  1.00 37.06           N  
ATOM    814  CA  GLU X 102       3.700 -13.088   2.912  1.00 43.55           C  
ATOM    815  C   GLU X 102       2.757 -14.115   2.298  1.00 38.81           C  
ATOM    816  O   GLU X 102       2.925 -15.337   2.442  1.00 35.49           O  
ATOM    817  CB  GLU X 102       3.146 -12.557   4.215  1.00 38.54           C  
ATOM    818  CG  GLU X 102       2.642 -13.606   5.166  1.00 57.83           C  
ATOM    819  CD  GLU X 102       2.178 -12.967   6.478  1.00 62.06           C  
ATOM    820  OE1 GLU X 102       2.938 -12.139   7.024  1.00 63.43           O  
ATOM    821  OE2 GLU X 102       1.085 -13.375   6.915  1.00 65.01           O  
ATOM    822  N   SER X 103       1.786 -13.676   1.526  1.00 31.48           N  
ATOM    823  CA  SER X 103       0.875 -14.577   0.844  1.00 40.75           C  
ATOM    824  C   SER X 103       1.604 -15.477  -0.125  1.00 40.95           C  
ATOM    825  O   SER X 103       1.337 -16.687  -0.155  1.00 45.50           O  
ATOM    826  CB  SER X 103      -0.215 -13.810   0.069  1.00 41.35           C  
ATOM    827  OG  SER X 103      -0.818 -12.934   1.045  1.00 53.09           O  
ATOM    828  N   VAL X 104       2.479 -14.895  -0.950  1.00 50.93           N  
ATOM    829  CA  VAL X 104       3.276 -15.653  -1.936  1.00 41.98           C  
ATOM    830  C   VAL X 104       4.202 -16.613  -1.227  1.00 40.09           C  
ATOM    831  O   VAL X 104       4.251 -17.798  -1.543  1.00 41.57           O  
ATOM    832  CB  VAL X 104       4.100 -14.714  -2.861  1.00 47.03           C  
ATOM    833  CG1 VAL X 104       5.028 -15.585  -3.718  1.00 34.17           C  
ATOM    834  CG2 VAL X 104       3.202 -13.807  -3.701  1.00 29.02           C  
ATOM    835  N   ASP X 105       4.811 -16.213  -0.110  1.00 38.37           N  
ATOM    836  CA  ASP X 105       5.646 -17.179   0.633  1.00 42.29           C  
ATOM    837  C   ASP X 105       4.907 -18.354   1.193  1.00 36.77           C  
ATOM    838  O   ASP X 105       5.447 -19.415   1.545  1.00 41.47           O  
ATOM    839  CB  ASP X 105       6.467 -16.487   1.733  1.00 41.65           C  
ATOM    840  CG  ASP X 105       7.525 -15.612   1.060  1.00 48.22           C  
ATOM    841  OD1 ASP X 105       7.940 -15.883  -0.090  1.00 51.32           O  
ATOM    842  OD2 ASP X 105       7.913 -14.605   1.658  1.00 50.88           O  
ATOM    843  N   LYS X 106       3.616 -18.189   1.437  1.00 50.56           N  
ATOM    844  CA  LYS X 106       2.765 -19.270   1.966  1.00 44.67           C  
ATOM    845  C   LYS X 106       2.085 -19.997   0.809  1.00 49.66           C  
ATOM    846  O   LYS X 106       1.129 -20.716   1.093  1.00 51.20           O  
ATOM    847  CB  LYS X 106       1.714 -18.746   2.906  1.00 47.39           C  
ATOM    848  CG  LYS X 106       2.163 -18.102   4.196  1.00 47.14           C  
ATOM    849  CD  LYS X 106       0.991 -17.256   4.705  1.00 48.34           C  
ATOM    850  CE  LYS X 106       1.255 -16.725   6.087  1.00 61.62           C  
ATOM    851  NZ  LYS X 106      -0.029 -16.202   6.698  1.00 70.81           N  
ATOM    852  N   GLU X 107       2.450 -19.774  -0.462  1.00 40.34           N  
ATOM    853  CA  GLU X 107       1.811 -20.480  -1.552  1.00 36.60           C  
ATOM    854  C   GLU X 107       0.304 -20.198  -1.533  1.00 45.79           C  
ATOM    855  O   GLU X 107      -0.514 -21.090  -1.779  1.00 52.83           O  
ATOM    856  CB  GLU X 107       1.990 -21.974  -1.508  1.00 33.46           C  
ATOM    857  CG  GLU X 107       3.274 -22.640  -1.872  1.00 36.43           C  
ATOM    858  CD  GLU X 107       3.734 -22.264  -3.245  1.00 41.59           C  
ATOM    859  OE1 GLU X 107       2.923 -22.459  -4.164  1.00 54.65           O  
ATOM    860  OE2 GLU X 107       4.811 -21.676  -3.411  1.00 50.96           O  
ATOM    861  N   MET X 108      -0.035 -18.918  -1.369  1.00 46.87           N  
ATOM    862  CA  MET X 108      -1.385 -18.408  -1.392  1.00 48.23           C  
ATOM    863  C   MET X 108      -1.365 -17.225  -2.356  1.00 53.74           C  
ATOM    864  O   MET X 108      -1.985 -16.177  -2.126  1.00 57.36           O  
ATOM    865  CB  MET X 108      -1.857 -17.905  -0.018  1.00 47.49           C  
ATOM    866  CG  MET X 108      -2.179 -19.064   0.946  1.00 54.81           C  
ATOM    867  SD  MET X 108      -2.382 -18.420   2.615  1.00 59.59           S  
ATOM    868  CE  MET X 108      -2.045 -19.836   3.640  1.00 55.75           C  
ATOM    869  N   GLN X 109      -0.753 -17.383  -3.516  1.00 51.86           N  
ATOM    870  CA  GLN X 109      -0.657 -16.314  -4.494  1.00 59.55           C  
ATOM    871  C   GLN X 109      -2.033 -15.802  -4.904  1.00 61.56           C  
ATOM    872  O   GLN X 109      -2.125 -14.623  -5.299  1.00 53.35           O  
ATOM    873  CB  GLN X 109       0.201 -16.686  -5.694  1.00 58.10           C  
ATOM    874  CG  GLN X 109       0.005 -18.138  -6.108  1.00 81.59           C  
ATOM    875  CD  GLN X 109       0.829 -19.079  -5.243  1.00 79.59           C  
ATOM    876  OE1 GLN X 109       0.311 -19.879  -4.478  1.00 86.64           O  
ATOM    877  NE2 GLN X 109       2.152 -18.960  -5.389  1.00 90.48           N  
ATOM    878  N   VAL X 110      -3.102 -16.593  -4.772  1.00 60.20           N  
ATOM    879  CA  VAL X 110      -4.437 -16.084  -5.036  1.00 64.24           C  
ATOM    880  C   VAL X 110      -4.781 -14.824  -4.224  1.00 60.94           C  
ATOM    881  O   VAL X 110      -5.396 -13.940  -4.825  1.00 67.24           O  
ATOM    882  CB  VAL X 110      -5.627 -17.034  -4.729  1.00 60.44           C  
ATOM    883  CG1 VAL X 110      -5.779 -17.955  -5.935  1.00 68.94           C  
ATOM    884  CG2 VAL X 110      -5.400 -17.785  -3.440  1.00 56.96           C  
ATOM    885  N   LEU X 111      -4.419 -14.716  -2.961  1.00 43.84           N  
ATOM    886  CA  LEU X 111      -4.691 -13.569  -2.172  1.00 42.35           C  
ATOM    887  C   LEU X 111      -4.195 -12.256  -2.710  1.00 43.92           C  
ATOM    888  O   LEU X 111      -4.635 -11.194  -2.243  1.00 50.63           O  
ATOM    889  CB  LEU X 111      -4.077 -13.760  -0.764  1.00 44.96           C  
ATOM    890  CG  LEU X 111      -4.586 -14.942   0.063  1.00 50.69           C  
ATOM    891  CD1 LEU X 111      -4.102 -14.882   1.505  1.00 42.93           C  
ATOM    892  CD2 LEU X 111      -6.104 -15.043  -0.038  1.00 50.21           C  
ATOM    893  N   VAL X 112      -3.196 -12.214  -3.579  1.00 46.51           N  
ATOM    894  CA  VAL X 112      -2.595 -10.960  -4.034  1.00 46.64           C  
ATOM    895  C   VAL X 112      -3.586 -10.035  -4.697  1.00 44.93           C  
ATOM    896  O   VAL X 112      -3.603  -8.822  -4.417  1.00 44.01           O  
ATOM    897  CB  VAL X 112      -1.381 -11.264  -4.948  1.00 47.56           C  
ATOM    898  CG1 VAL X 112      -0.861 -10.005  -5.585  1.00 47.19           C  
ATOM    899  CG2 VAL X 112      -0.275 -11.933  -4.157  1.00 44.05           C  
ATOM    900  N   SER X 113      -4.483 -10.514  -5.539  1.00 42.34           N  
ATOM    901  CA  SER X 113      -5.466  -9.594  -6.149  1.00 51.12           C  
ATOM    902  C   SER X 113      -6.568  -9.297  -5.125  1.00 45.88           C  
ATOM    903  O   SER X 113      -7.253  -8.282  -5.182  1.00 44.49           O  
ATOM    904  CB  SER X 113      -6.088 -10.146  -7.446  1.00 46.15           C  
ATOM    905  OG  SER X 113      -6.252 -11.527  -7.144  1.00 60.89           O  
ATOM    906  N   ARG X 114      -6.718 -10.183  -4.146  1.00 41.41           N  
ATOM    907  CA  ARG X 114      -7.755  -9.920  -3.143  1.00 43.60           C  
ATOM    908  C   ARG X 114      -7.302  -8.721  -2.320  1.00 43.33           C  
ATOM    909  O   ARG X 114      -7.977  -7.690  -2.220  1.00 48.58           O  
ATOM    910  CB  ARG X 114      -8.043 -11.191  -2.365  1.00 42.22           C  
ATOM    911  CG  ARG X 114      -9.165 -10.922  -1.384  1.00 57.54           C  
ATOM    912  CD  ARG X 114      -9.712 -12.164  -0.721  1.00 64.29           C  
ATOM    913  NE  ARG X 114     -10.263 -13.141  -1.662  1.00 66.48           N  
ATOM    914  CZ  ARG X 114     -10.491 -14.398  -1.252  1.00 72.85           C  
ATOM    915  NH1 ARG X 114     -10.286 -14.801  -0.001  1.00 63.26           N  
ATOM    916  NH2 ARG X 114     -10.950 -15.257  -2.163  1.00 79.18           N  
ATOM    917  N   ILE X 115      -6.048  -8.751  -1.891  1.00 45.68           N  
ATOM    918  CA  ILE X 115      -5.368  -7.700  -1.163  1.00 45.52           C  
ATOM    919  C   ILE X 115      -5.382  -6.364  -1.857  1.00 40.90           C  
ATOM    920  O   ILE X 115      -5.634  -5.346  -1.227  1.00 50.41           O  
ATOM    921  CB  ILE X 115      -3.924  -8.117  -0.846  1.00 40.35           C  
ATOM    922  CG1 ILE X 115      -4.022  -9.266   0.189  1.00 43.67           C  
ATOM    923  CG2 ILE X 115      -3.110  -6.993  -0.270  1.00 35.27           C  
ATOM    924  CD1 ILE X 115      -2.655  -9.924   0.361  1.00 45.54           C  
ATOM    925  N   ALA X 116      -5.224  -6.317  -3.159  1.00 46.37           N  
ATOM    926  CA  ALA X 116      -5.289  -5.086  -3.933  1.00 48.11           C  
ATOM    927  C   ALA X 116      -6.702  -4.491  -3.840  1.00 43.69           C  
ATOM    928  O   ALA X 116      -6.841  -3.270  -3.790  1.00 40.81           O  
ATOM    929  CB  ALA X 116      -4.929  -5.359  -5.408  1.00 41.15           C  
ATOM    930  N   SER X 117      -7.695  -5.380  -3.907  1.00 40.32           N  
ATOM    931  CA  SER X 117      -9.101  -4.971  -3.879  1.00 49.48           C  
ATOM    932  C   SER X 117      -9.439  -4.306  -2.537  1.00 42.68           C  
ATOM    933  O   SER X 117      -9.851  -3.152  -2.427  1.00 40.65           O  
ATOM    934  CB  SER X 117      -9.965  -6.205  -4.066  1.00 49.98           C  
ATOM    935  OG  SER X 117      -9.973  -6.530  -5.453  1.00 66.38           O  
ATOM    936  N   TRP X 118      -9.043  -5.018  -1.509  1.00 29.83           N  
ATOM    937  CA  TRP X 118      -9.150  -4.556  -0.143  1.00 33.76           C  
ATOM    938  C   TRP X 118      -8.502  -3.209   0.041  1.00 40.09           C  
ATOM    939  O   TRP X 118      -9.104  -2.270   0.587  1.00 51.62           O  
ATOM    940  CB  TRP X 118      -8.506  -5.603   0.751  1.00 31.10           C  
ATOM    941  CG  TRP X 118      -9.346  -6.830   0.921  1.00 42.76           C  
ATOM    942  CD1 TRP X 118     -10.584  -7.096   0.398  1.00 35.13           C  
ATOM    943  CD2 TRP X 118      -9.005  -7.953   1.760  1.00 40.96           C  
ATOM    944  NE1 TRP X 118     -11.021  -8.337   0.814  1.00 49.40           N  
ATOM    945  CE2 TRP X 118     -10.073  -8.868   1.673  1.00 46.79           C  
ATOM    946  CE3 TRP X 118      -7.902  -8.288   2.518  1.00 48.02           C  
ATOM    947  CZ2 TRP X 118     -10.054 -10.072   2.326  1.00 51.33           C  
ATOM    948  CZ3 TRP X 118      -7.856  -9.496   3.183  1.00 52.11           C  
ATOM    949  CH2 TRP X 118      -8.952 -10.353   3.101  1.00 55.78           C  
ATOM    950  N   MET X 119      -7.280  -3.055  -0.493  1.00 43.84           N  
ATOM    951  CA  MET X 119      -6.558  -1.816  -0.339  1.00 42.57           C  
ATOM    952  C   MET X 119      -7.298  -0.699  -1.042  1.00 36.72           C  
ATOM    953  O   MET X 119      -7.367   0.368  -0.460  1.00 40.27           O  
ATOM    954  CB  MET X 119      -5.120  -2.010  -0.854  1.00 40.93           C  
ATOM    955  CG  MET X 119      -4.152  -2.477   0.237  1.00 37.09           C  
ATOM    956  SD  MET X 119      -2.580  -2.976  -0.566  1.00 40.87           S  
ATOM    957  CE  MET X 119      -1.850  -1.337  -0.736  1.00 24.47           C  
ATOM    958  N   ALA X 120      -7.784  -0.920  -2.246  1.00 31.57           N  
ATOM    959  CA  ALA X 120      -8.465   0.091  -3.029  1.00 39.08           C  
ATOM    960  C   ALA X 120      -9.784   0.539  -2.339  1.00 43.98           C  
ATOM    961  O   ALA X 120     -10.150   1.693  -2.239  1.00 38.44           O  
ATOM    962  CB  ALA X 120      -8.780  -0.457  -4.425  1.00 32.73           C  
ATOM    963  N   THR X 121     -10.484  -0.465  -1.789  1.00 42.01           N  
ATOM    964  CA  THR X 121     -11.657  -0.243  -1.023  1.00 39.94           C  
ATOM    965  C   THR X 121     -11.324   0.681   0.148  1.00 46.09           C  
ATOM    966  O   THR X 121     -11.994   1.711   0.344  1.00 41.05           O  
ATOM    967  CB  THR X 121     -12.255  -1.562  -0.509  1.00 50.03           C  
ATOM    968  OG1 THR X 121     -12.679  -2.353  -1.628  1.00 44.34           O  
ATOM    969  CG2 THR X 121     -13.488  -1.272   0.355  1.00 47.05           C  
ATOM    970  N   TYR X 122     -10.345   0.241   0.949  1.00 36.63           N  
ATOM    971  CA  TYR X 122     -10.029   1.007   2.154  1.00 35.33           C  
ATOM    972  C   TYR X 122      -9.589   2.419   1.875  1.00 36.03           C  
ATOM    973  O   TYR X 122      -9.889   3.377   2.583  1.00 37.61           O  
ATOM    974  CB  TYR X 122      -8.977   0.205   2.935  1.00 26.81           C  
ATOM    975  CG  TYR X 122      -8.664   0.755   4.300  1.00 30.51           C  
ATOM    976  CD1 TYR X 122      -7.919   1.914   4.460  1.00 24.94           C  
ATOM    977  CD2 TYR X 122      -9.186   0.121   5.448  1.00 31.68           C  
ATOM    978  CE1 TYR X 122      -7.670   2.444   5.701  1.00 31.42           C  
ATOM    979  CE2 TYR X 122      -8.883   0.626   6.714  1.00 28.84           C  
ATOM    980  CZ  TYR X 122      -8.145   1.787   6.825  1.00 33.01           C  
ATOM    981  OH  TYR X 122      -7.832   2.301   8.062  1.00 37.32           O  
ATOM    982  N   LEU X 123      -8.772   2.525   0.803  1.00 46.00           N  
ATOM    983  CA  LEU X 123      -8.310   3.868   0.432  1.00 41.99           C  
ATOM    984  C   LEU X 123      -9.455   4.780   0.056  1.00 40.18           C  
ATOM    985  O   LEU X 123      -9.465   5.925   0.431  1.00 47.96           O  
ATOM    986  CB  LEU X 123      -7.262   3.710  -0.680  1.00 51.06           C  
ATOM    987  CG  LEU X 123      -6.695   4.804  -1.559  1.00 43.40           C  
ATOM    988  CD1 LEU X 123      -5.962   5.845  -0.753  1.00 39.80           C  
ATOM    989  CD2 LEU X 123      -5.745   4.163  -2.578  1.00 54.69           C  
ATOM    990  N   ASN X 124     -10.408   4.184  -0.683  1.00 39.12           N  
ATOM    991  CA  ASN X 124     -11.573   4.957  -1.129  1.00 50.59           C  
ATOM    992  C   ASN X 124     -12.545   5.406  -0.033  1.00 55.98           C  
ATOM    993  O   ASN X 124     -12.986   6.543  -0.024  1.00 54.85           O  
ATOM    994  CB  ASN X 124     -12.289   4.212  -2.271  1.00 54.95           C  
ATOM    995  CG  ASN X 124     -11.539   4.433  -3.582  1.00 68.53           C  
ATOM    996  OD1 ASN X 124     -11.172   5.543  -3.926  1.00 73.62           O  
ATOM    997  ND2 ASN X 124     -11.272   3.332  -4.315  1.00 65.84           N  
ATOM    998  N   ASP X 125     -12.837   4.456   0.881  1.00 45.47           N  
ATOM    999  CA  ASP X 125     -13.667   4.768   2.023  1.00 46.03           C  
ATOM   1000  C   ASP X 125     -13.036   5.671   3.056  1.00 46.85           C  
ATOM   1001  O   ASP X 125     -13.595   6.707   3.321  1.00 42.10           O  
ATOM   1002  CB  ASP X 125     -14.242   3.473   2.636  1.00 57.28           C  
ATOM   1003  CG  ASP X 125     -15.081   2.696   1.619  1.00 66.47           C  
ATOM   1004  OD1 ASP X 125     -15.177   3.140   0.467  1.00 74.68           O  
ATOM   1005  OD2 ASP X 125     -15.624   1.642   1.977  1.00 73.74           O  
ATOM   1006  N   HIS X 126     -11.908   5.253   3.652  1.00 44.85           N  
ATOM   1007  CA  HIS X 126     -11.366   6.028   4.744  1.00 37.06           C  
ATOM   1008  C   HIS X 126     -10.270   7.024   4.479  1.00 45.41           C  
ATOM   1009  O   HIS X 126     -10.015   7.805   5.426  1.00 41.85           O  
ATOM   1010  CB  HIS X 126     -10.793   5.072   5.774  1.00 35.83           C  
ATOM   1011  CG  HIS X 126     -11.690   3.974   6.210  1.00 48.26           C  
ATOM   1012  ND1 HIS X 126     -12.807   4.218   7.028  1.00 43.08           N  
ATOM   1013  CD2 HIS X 126     -11.656   2.640   5.999  1.00 50.23           C  
ATOM   1014  CE1 HIS X 126     -13.382   3.079   7.266  1.00 41.06           C  
ATOM   1015  NE2 HIS X 126     -12.768   2.106   6.689  1.00 44.20           N  
ATOM   1016  N   LEU X 127      -9.545   6.911   3.362  1.00 44.60           N  
ATOM   1017  CA  LEU X 127      -8.335   7.783   3.197  1.00 37.39           C  
ATOM   1018  C   LEU X 127      -8.584   8.906   2.226  1.00 32.30           C  
ATOM   1019  O   LEU X 127      -8.239  10.049   2.439  1.00 29.34           O  
ATOM   1020  CB  LEU X 127      -7.219   6.828   2.756  1.00 37.05           C  
ATOM   1021  CG  LEU X 127      -6.268   6.176   3.722  1.00 33.34           C  
ATOM   1022  CD1 LEU X 127      -6.718   6.225   5.131  1.00 31.48           C  
ATOM   1023  CD2 LEU X 127      -5.760   4.776   3.316  1.00 31.21           C  
ATOM   1024  N   GLU X 128      -9.321   8.681   1.149  1.00 27.71           N  
ATOM   1025  CA  GLU X 128      -9.661   9.725   0.176  1.00 35.30           C  
ATOM   1026  C   GLU X 128     -10.240  10.987   0.752  1.00 40.32           C  
ATOM   1027  O   GLU X 128      -9.840  12.115   0.421  1.00 46.72           O  
ATOM   1028  CB  GLU X 128     -10.556   9.136  -0.892  1.00 39.74           C  
ATOM   1029  CG  GLU X 128     -10.457   9.667  -2.300  1.00 59.29           C  
ATOM   1030  CD  GLU X 128      -9.084   9.873  -2.904  1.00 70.10           C  
ATOM   1031  OE1 GLU X 128      -8.270   8.938  -3.127  1.00 67.58           O  
ATOM   1032  OE2 GLU X 128      -8.779  11.061  -3.200  1.00 76.33           O  
ATOM   1033  N   PRO X 129     -11.166  10.945   1.725  1.00 48.80           N  
ATOM   1034  CA  PRO X 129     -11.720  12.160   2.321  1.00 41.55           C  
ATOM   1035  C   PRO X 129     -10.640  13.046   2.868  1.00 38.03           C  
ATOM   1036  O   PRO X 129     -10.704  14.282   2.770  1.00 38.58           O  
ATOM   1037  CB  PRO X 129     -12.574  11.587   3.444  1.00 38.35           C  
ATOM   1038  CG  PRO X 129     -13.069  10.300   2.873  1.00 41.54           C  
ATOM   1039  CD  PRO X 129     -11.869   9.706   2.213  1.00 40.44           C  
ATOM   1040  N   TRP X 130      -9.663  12.448   3.552  1.00 35.45           N  
ATOM   1041  CA  TRP X 130      -8.564  13.236   4.129  1.00 38.72           C  
ATOM   1042  C   TRP X 130      -7.596  13.722   3.016  1.00 42.39           C  
ATOM   1043  O   TRP X 130      -7.140  14.865   3.062  1.00 36.70           O  
ATOM   1044  CB  TRP X 130      -7.868  12.519   5.271  1.00 26.79           C  
ATOM   1045  CG  TRP X 130      -6.731  13.302   5.874  1.00 43.25           C  
ATOM   1046  CD1 TRP X 130      -6.742  13.927   7.075  1.00 41.43           C  
ATOM   1047  CD2 TRP X 130      -5.385  13.483   5.375  1.00 41.79           C  
ATOM   1048  NE1 TRP X 130      -5.530  14.501   7.357  1.00 42.08           N  
ATOM   1049  CE2 TRP X 130      -4.660  14.224   6.336  1.00 44.17           C  
ATOM   1050  CE3 TRP X 130      -4.699  13.040   4.234  1.00 44.92           C  
ATOM   1051  CZ2 TRP X 130      -3.309  14.564   6.179  1.00 37.00           C  
ATOM   1052  CZ3 TRP X 130      -3.351  13.394   4.060  1.00 42.69           C  
ATOM   1053  CH2 TRP X 130      -2.678  14.154   5.028  1.00 40.37           C  
ATOM   1054  N   ILE X 131      -7.362  12.929   1.997  1.00 36.28           N  
ATOM   1055  CA  ILE X 131      -6.460  13.344   0.918  1.00 51.32           C  
ATOM   1056  C   ILE X 131      -7.052  14.521   0.159  1.00 50.99           C  
ATOM   1057  O   ILE X 131      -6.425  15.548  -0.017  1.00 57.67           O  
ATOM   1058  CB  ILE X 131      -6.168  12.131  -0.004  1.00 45.14           C  
ATOM   1059  CG1 ILE X 131      -5.331  11.035   0.701  1.00 39.45           C  
ATOM   1060  CG2 ILE X 131      -5.485  12.579  -1.300  1.00 37.94           C  
ATOM   1061  CD1 ILE X 131      -5.181   9.765  -0.139  1.00 34.67           C  
ATOM   1062  N   GLN X 132      -8.345  14.302  -0.195  1.00 53.56           N  
ATOM   1063  CA  GLN X 132      -9.127  15.405  -0.759  1.00 47.78           C  
ATOM   1064  C   GLN X 132      -9.055  16.665   0.060  1.00 49.98           C  
ATOM   1065  O   GLN X 132      -8.757  17.698  -0.469  1.00 55.05           O  
ATOM   1066  CB  GLN X 132     -10.568  14.960  -1.173  1.00 60.04           C  
ATOM   1067  CG  GLN X 132     -11.002  14.916  -2.686  1.00 77.23           C  
ATOM   1068  CD  GLN X 132     -10.210  13.910  -3.504  1.00 88.39           C  
ATOM   1069  OE1 GLN X 132     -10.760  13.215  -4.363  1.00 97.15           O  
ATOM   1070  NE2 GLN X 132      -8.904  13.809  -3.174  1.00 90.69           N  
ATOM   1071  N   GLU X 133      -9.279  16.525   1.359  1.00 47.69           N  
ATOM   1072  CA  GLU X 133      -9.224  17.720   2.202  1.00 41.20           C  
ATOM   1073  C   GLU X 133      -7.855  18.414   2.315  1.00 50.51           C  
ATOM   1074  O   GLU X 133      -7.735  19.586   2.626  1.00 58.06           O  
ATOM   1075  CB  GLU X 133      -9.783  17.257   3.548  1.00 49.04           C  
ATOM   1076  CG  GLU X 133      -9.723  18.255   4.692  1.00 53.42           C  
ATOM   1077  CD  GLU X 133     -10.807  19.322   4.669  1.00 63.28           C  
ATOM   1078  OE1 GLU X 133     -11.516  19.550   3.677  1.00 56.23           O  
ATOM   1079  OE2 GLU X 133     -10.931  19.925   5.721  1.00 70.62           O  
ATOM   1080  N   ASN X 134      -6.814  17.614   2.106  1.00 46.45           N  
ATOM   1081  CA  ASN X 134      -5.482  18.131   2.348  1.00 48.48           C  
ATOM   1082  C   ASN X 134      -4.653  18.316   1.059  1.00 56.65           C  
ATOM   1083  O   ASN X 134      -3.426  18.289   1.058  1.00 45.80           O  
ATOM   1084  CB  ASN X 134      -4.802  17.295   3.393  1.00 48.00           C  
ATOM   1085  CG  ASN X 134      -5.320  17.450   4.783  1.00 51.76           C  
ATOM   1086  OD1 ASN X 134      -4.805  18.309   5.487  1.00 57.39           O  
ATOM   1087  ND2 ASN X 134      -6.282  16.603   5.189  1.00 50.94           N  
ATOM   1088  N   GLY X 135      -5.350  18.596  -0.058  1.00 52.87           N  
ATOM   1089  CA  GLY X 135      -4.705  18.930  -1.285  1.00 50.94           C  
ATOM   1090  C   GLY X 135      -4.707  17.914  -2.388  1.00 51.57           C  
ATOM   1091  O   GLY X 135      -4.142  18.210  -3.444  1.00 60.70           O  
ATOM   1092  N   GLY X 136      -5.336  16.767  -2.229  1.00 54.82           N  
ATOM   1093  CA  GLY X 136      -5.297  15.738  -3.281  1.00 45.60           C  
ATOM   1094  C   GLY X 136      -3.865  15.205  -3.346  1.00 49.66           C  
ATOM   1095  O   GLY X 136      -2.948  15.589  -2.625  1.00 49.13           O  
ATOM   1096  N   TRP X 137      -3.631  14.321  -4.300  1.00 47.05           N  
ATOM   1097  CA  TRP X 137      -2.355  13.728  -4.575  1.00 53.44           C  
ATOM   1098  C   TRP X 137      -1.299  14.694  -5.118  1.00 58.33           C  
ATOM   1099  O   TRP X 137      -0.101  14.378  -5.025  1.00 60.97           O  
ATOM   1100  CB  TRP X 137      -2.550  12.628  -5.579  1.00 53.20           C  
ATOM   1101  CG  TRP X 137      -3.269  11.440  -5.041  1.00 51.52           C  
ATOM   1102  CD1 TRP X 137      -4.522  11.050  -5.420  1.00 54.05           C  
ATOM   1103  CD2 TRP X 137      -2.779  10.453  -4.127  1.00 46.80           C  
ATOM   1104  NE1 TRP X 137      -4.847   9.877  -4.779  1.00 55.79           N  
ATOM   1105  CE2 TRP X 137      -3.797   9.500  -3.970  1.00 48.65           C  
ATOM   1106  CE3 TRP X 137      -1.593  10.284  -3.426  1.00 43.09           C  
ATOM   1107  CZ2 TRP X 137      -3.689   8.395  -3.138  1.00 45.77           C  
ATOM   1108  CZ3 TRP X 137      -1.473   9.187  -2.593  1.00 49.38           C  
ATOM   1109  CH2 TRP X 137      -2.511   8.246  -2.466  1.00 49.51           C  
ATOM   1110  N   ASP X 138      -1.679  15.891  -5.538  1.00 57.00           N  
ATOM   1111  CA  ASP X 138      -0.748  16.929  -5.908  1.00 58.14           C  
ATOM   1112  C   ASP X 138       0.122  17.271  -4.706  1.00 57.25           C  
ATOM   1113  O   ASP X 138       1.343  17.460  -4.823  1.00 58.22           O  
ATOM   1114  CB  ASP X 138      -1.458  18.205  -6.369  1.00 67.52           C  
ATOM   1115  CG  ASP X 138      -2.023  18.084  -7.766  1.00 70.04           C  
ATOM   1116  OD1 ASP X 138      -2.275  16.981  -8.283  1.00 81.10           O  
ATOM   1117  OD2 ASP X 138      -2.259  19.125  -8.389  1.00 80.45           O  
ATOM   1118  N   THR X 139      -0.526  17.369  -3.543  1.00 52.19           N  
ATOM   1119  CA  THR X 139       0.243  17.693  -2.330  1.00 56.25           C  
ATOM   1120  C   THR X 139       1.249  16.598  -2.046  1.00 52.04           C  
ATOM   1121  O   THR X 139       2.341  16.858  -1.544  1.00 52.79           O  
ATOM   1122  CB  THR X 139      -0.708  17.878  -1.127  1.00 57.33           C  
ATOM   1123  OG1 THR X 139      -1.566  18.972  -1.500  1.00 60.35           O  
ATOM   1124  CG2 THR X 139      -0.044  18.192   0.194  1.00 45.88           C  
ATOM   1125  N   PHE X 140       0.805  15.361  -2.291  1.00 52.06           N  
ATOM   1126  CA  PHE X 140       1.635  14.197  -2.031  1.00 51.31           C  
ATOM   1127  C   PHE X 140       2.884  14.310  -2.936  1.00 53.13           C  
ATOM   1128  O   PHE X 140       4.021  14.283  -2.457  1.00 48.79           O  
ATOM   1129  CB  PHE X 140       0.827  12.917  -2.298  1.00 41.53           C  
ATOM   1130  CG  PHE X 140       1.710  11.711  -2.114  1.00 43.63           C  
ATOM   1131  CD1 PHE X 140       2.094  11.306  -0.847  1.00 40.31           C  
ATOM   1132  CD2 PHE X 140       2.202  11.033  -3.217  1.00 42.67           C  
ATOM   1133  CE1 PHE X 140       2.877  10.187  -0.676  1.00 50.17           C  
ATOM   1134  CE2 PHE X 140       3.021   9.937  -3.055  1.00 43.93           C  
ATOM   1135  CZ  PHE X 140       3.363   9.508  -1.784  1.00 48.54           C  
ATOM   1136  N   VAL X 141       2.677  14.542  -4.245  1.00 48.72           N  
ATOM   1137  CA  VAL X 141       3.793  14.721  -5.141  1.00 47.13           C  
ATOM   1138  C   VAL X 141       4.747  15.809  -4.655  1.00 53.41           C  
ATOM   1139  O   VAL X 141       5.961  15.640  -4.452  1.00 51.55           O  
ATOM   1140  CB  VAL X 141       3.336  15.026  -6.556  1.00 53.83           C  
ATOM   1141  CG1 VAL X 141       4.558  15.276  -7.442  1.00 47.65           C  
ATOM   1142  CG2 VAL X 141       2.503  13.859  -7.083  1.00 50.25           C  
ATOM   1143  N   ASP X 142       4.241  16.962  -4.329  1.00 48.31           N  
ATOM   1144  CA  ASP X 142       4.985  18.050  -3.776  1.00 55.24           C  
ATOM   1145  C   ASP X 142       5.905  17.698  -2.642  1.00 57.39           C  
ATOM   1146  O   ASP X 142       7.002  18.266  -2.570  1.00 65.56           O  
ATOM   1147  CB  ASP X 142       3.955  19.008  -3.160  1.00 65.14           C  
ATOM   1148  CG  ASP X 142       4.050  20.276  -3.970  1.00 70.61           C  
ATOM   1149  OD1 ASP X 142       3.636  20.190  -5.144  1.00 75.92           O  
ATOM   1150  OD2 ASP X 142       4.574  21.181  -3.283  1.00 85.97           O  
ATOM   1151  N   LEU X 143       5.416  16.896  -1.700  1.00 61.94           N  
ATOM   1152  CA  LEU X 143       6.187  16.573  -0.507  1.00 53.69           C  
ATOM   1153  C   LEU X 143       7.152  15.410  -0.692  1.00 55.89           C  
ATOM   1154  O   LEU X 143       8.091  15.288   0.098  1.00 50.99           O  
ATOM   1155  CB  LEU X 143       5.225  16.182   0.585  1.00 67.93           C  
ATOM   1156  CG  LEU X 143       4.447  17.079   1.498  1.00 68.28           C  
ATOM   1157  CD1 LEU X 143       3.766  16.172   2.551  1.00 72.65           C  
ATOM   1158  CD2 LEU X 143       5.296  18.090   2.239  1.00 69.52           C  
ATOM   1159  N   TYR X 144       6.857  14.497  -1.619  1.00 53.85           N  
ATOM   1160  CA  TYR X 144       7.700  13.322  -1.758  1.00 61.91           C  
ATOM   1161  C   TYR X 144       8.382  13.257  -3.124  1.00 69.13           C  
ATOM   1162  O   TYR X 144       9.292  12.430  -3.250  1.00 73.67           O  
ATOM   1163  CB  TYR X 144       6.949  12.003  -1.556  1.00 45.26           C  
ATOM   1164  CG  TYR X 144       6.515  11.693  -0.155  1.00 52.94           C  
ATOM   1165  CD1 TYR X 144       5.381  12.307   0.399  1.00 49.50           C  
ATOM   1166  CD2 TYR X 144       7.239  10.832   0.645  1.00 45.79           C  
ATOM   1167  CE1 TYR X 144       5.003  12.038   1.692  1.00 48.65           C  
ATOM   1168  CE2 TYR X 144       6.875  10.563   1.941  1.00 50.61           C  
ATOM   1169  CZ  TYR X 144       5.724  11.154   2.455  1.00 55.84           C  
ATOM   1170  OH  TYR X 144       5.308  10.829   3.711  1.00 46.19           O  
ATOM   1171  N   GLY X 145       7.892  14.004  -4.088  1.00 74.60           N  
ATOM   1172  CA  GLY X 145       8.507  13.996  -5.421  1.00 87.39           C  
ATOM   1173  C   GLY X 145       9.792  14.826  -5.370  1.00 89.03           C  
ATOM   1174  O   GLY X 145      10.855  14.233  -5.663  1.00 99.38           O  
TER
END
