# Supplementary material for: Vaccinia Virus Protein A49 Is an Unexpected Member of the B-cell Lymphoma (Bcl)-2 Protein Family
Source: J Biol Chem. 2015 Jan 20;290(10):5991–6002. doi: 10.1074/jbc.M114.624650 (PMC4358236; doi:10.1074/jbc.M114.624650)
Supplement: Supplemental Data [file supp_M114.624650_jbc.M114.624650-1.zip › Neidel_overlain_Bcl-2_proteins_and_core/1DDB_P_ali.pdb]

ATOM      1  N   HIS X   1     -10.460   5.924  -9.162  1.00  0.00           N  
ATOM      2  CA  HIS X   1      -9.647   5.668 -10.339  1.00  0.00           C  
ATOM      3  C   HIS X   1      -8.166   5.779  -9.974  1.00  0.00           C  
ATOM      4  O   HIS X   1      -7.380   4.883 -10.275  1.00  0.00           O  
ATOM      5  CB  HIS X   1     -10.046   6.596 -11.488  1.00  0.00           C  
ATOM      6  CG  HIS X   1      -9.418   7.966 -11.416  1.00  0.00           C  
ATOM      7  ND1 HIS X   1      -9.735   8.887 -10.432  1.00  0.00           N  
ATOM      8  CD2 HIS X   1      -8.486   8.563 -12.215  1.00  0.00           C  
ATOM      9  CE1 HIS X   1      -9.022   9.984 -10.641  1.00  0.00           C  
ATOM     10  NE2 HIS X   1      -8.249   9.782 -11.746  1.00  0.00           N  
ATOM     11  N   ILE X   2      -7.830   6.887  -9.330  1.00  0.00           N  
ATOM     12  CA  ILE X   2      -6.457   7.128  -8.920  1.00  0.00           C  
ATOM     13  C   ILE X   2      -5.989   5.980  -8.023  1.00  0.00           C  
ATOM     14  O   ILE X   2      -4.865   5.498  -8.162  1.00  0.00           O  
ATOM     15  CB  ILE X   2      -6.325   8.507  -8.272  1.00  0.00           C  
ATOM     16  CG1 ILE X   2      -5.783   9.533  -9.271  1.00  0.00           C  
ATOM     17  CG2 ILE X   2      -5.473   8.438  -7.003  1.00  0.00           C  
ATOM     18  CD1 ILE X   2      -4.458   9.063  -9.875  1.00  0.00           C  
ATOM     19  N   THR X   3      -6.873   5.575  -7.124  1.00  0.00           N  
ATOM     20  CA  THR X   3      -6.564   4.493  -6.205  1.00  0.00           C  
ATOM     21  C   THR X   3      -6.106   3.253  -6.975  1.00  0.00           C  
ATOM     22  O   THR X   3      -5.000   2.758  -6.761  1.00  0.00           O  
ATOM     23  CB  THR X   3      -7.796   4.246  -5.334  1.00  0.00           C  
ATOM     24  OG1 THR X   3      -8.038   5.503  -4.708  1.00  0.00           O  
ATOM     25  CG2 THR X   3      -7.509   3.298  -4.166  1.00  0.00           C  
ATOM     26  N   ASP X   4      -6.978   2.787  -7.856  1.00  0.00           N  
ATOM     27  CA  ASP X   4      -6.678   1.615  -8.661  1.00  0.00           C  
ATOM     28  C   ASP X   4      -5.279   1.761  -9.264  1.00  0.00           C  
ATOM     29  O   ASP X   4      -4.545   0.782  -9.381  1.00  0.00           O  
ATOM     30  CB  ASP X   4      -7.676   1.464  -9.809  1.00  0.00           C  
ATOM     31  CG  ASP X   4      -7.266   0.467 -10.895  1.00  0.00           C  
ATOM     32  OD1 ASP X   4      -7.358  -0.775 -10.558  1.00  0.00           O  
ATOM     33  OD2 ASP X   4      -6.878   0.856 -12.007  1.00  0.00           O  
ATOM     34  N   LEU X   5      -4.953   2.992  -9.631  1.00  0.00           N  
ATOM     35  CA  LEU X   5      -3.657   3.279 -10.219  1.00  0.00           C  
ATOM     36  C   LEU X   5      -2.558   2.950  -9.208  1.00  0.00           C  
ATOM     37  O   LEU X   5      -1.463   2.539  -9.587  1.00  0.00           O  
ATOM     38  CB  LEU X   5      -3.608   4.718 -10.734  1.00  0.00           C  
ATOM     39  CG  LEU X   5      -3.614   4.889 -12.254  1.00  0.00           C  
ATOM     40  CD1 LEU X   5      -2.356   4.281 -12.878  1.00  0.00           C  
ATOM     41  CD2 LEU X   5      -4.893   4.313 -12.866  1.00  0.00           C  
ATOM     42  N   LEU X   6      -2.889   3.143  -7.939  1.00  0.00           N  
ATOM     43  CA  LEU X   6      -1.944   2.872  -6.869  1.00  0.00           C  
ATOM     44  C   LEU X   6      -1.605   1.380  -6.859  1.00  0.00           C  
ATOM     45  O   LEU X   6      -0.452   1.003  -6.659  1.00  0.00           O  
ATOM     46  CB  LEU X   6      -2.484   3.390  -5.534  1.00  0.00           C  
ATOM     47  CG  LEU X   6      -1.703   2.969  -4.288  1.00  0.00           C  
ATOM     48  CD1 LEU X   6      -1.907   1.484  -3.987  1.00  0.00           C  
ATOM     49  CD2 LEU X   6      -0.221   3.329  -4.421  1.00  0.00           C  
ATOM     50  N   VAL X   7      -2.632   0.572  -7.077  1.00  0.00           N  
ATOM     51  CA  VAL X   7      -2.459  -0.871  -7.095  1.00  0.00           C  
ATOM     52  C   VAL X   7      -1.505  -1.250  -8.229  1.00  0.00           C  
ATOM     53  O   VAL X   7      -0.412  -1.758  -7.982  1.00  0.00           O  
ATOM     54  CB  VAL X   7      -3.820  -1.561  -7.202  1.00  0.00           C  
ATOM     55  CG1 VAL X   7      -3.980  -2.248  -8.560  1.00  0.00           C  
ATOM     56  CG2 VAL X   7      -4.023  -2.555  -6.057  1.00  0.00           C  
ATOM     57  N   PHE X   8      -1.952  -0.989  -9.449  1.00  0.00           N  
ATOM     58  CA  PHE X   8      -1.152  -1.297 -10.621  1.00  0.00           C  
ATOM     59  C   PHE X   8       0.146  -0.488 -10.629  1.00  0.00           C  
ATOM     60  O   PHE X   8       1.164  -0.944 -11.146  1.00  0.00           O  
ATOM     61  CB  PHE X   8      -1.986  -0.912 -11.846  1.00  0.00           C  
ATOM     62  CG  PHE X   8      -1.593  -1.654 -13.124  1.00  0.00           C  
ATOM     63  CD1 PHE X   8      -0.284  -1.760 -13.475  1.00  0.00           C  
ATOM     64  CD2 PHE X   8      -2.555  -2.210 -13.910  1.00  0.00           C  
ATOM     65  CE1 PHE X   8       0.081  -2.449 -14.662  1.00  0.00           C  
ATOM     66  CE2 PHE X   8      -2.191  -2.900 -15.097  1.00  0.00           C  
ATOM     67  CZ  PHE X   8      -0.881  -3.004 -15.448  1.00  0.00           C  
ATOM     68  N   GLY X   9       0.067   0.701 -10.047  1.00  0.00           N  
ATOM     69  CA  GLY X   9       1.224   1.579  -9.980  1.00  0.00           C  
ATOM     70  C   GLY X   9       2.252   1.054  -8.976  1.00  0.00           C  
ATOM     71  O   GLY X   9       3.455   1.110  -9.227  1.00  0.00           O  
ATOM     72  N   PHE X  10       1.741   0.556  -7.859  1.00  0.00           N  
ATOM     73  CA  PHE X  10       2.600   0.022  -6.816  1.00  0.00           C  
ATOM     74  C   PHE X  10       3.529  -1.060  -7.371  1.00  0.00           C  
ATOM     75  O   PHE X  10       4.750  -0.943  -7.278  1.00  0.00           O  
ATOM     76  CB  PHE X  10       1.686  -0.600  -5.758  1.00  0.00           C  
ATOM     77  CG  PHE X  10       2.405  -1.546  -4.793  1.00  0.00           C  
ATOM     78  CD1 PHE X  10       2.826  -2.765  -5.223  1.00  0.00           C  
ATOM     79  CD2 PHE X  10       2.623  -1.165  -3.506  1.00  0.00           C  
ATOM     80  CE1 PHE X  10       3.492  -3.642  -4.328  1.00  0.00           C  
ATOM     81  CE2 PHE X  10       3.291  -2.043  -2.611  1.00  0.00           C  
ATOM     82  CZ  PHE X  10       3.710  -3.263  -3.041  1.00  0.00           C  
ATOM     83  N   LEU X  11       2.914  -2.089  -7.937  1.00  0.00           N  
ATOM     84  CA  LEU X  11       3.670  -3.191  -8.506  1.00  0.00           C  
ATOM     85  C   LEU X  11       4.664  -2.645  -9.533  1.00  0.00           C  
ATOM     86  O   LEU X  11       5.821  -3.061  -9.565  1.00  0.00           O  
ATOM     87  CB  LEU X  11       2.726  -4.254  -9.071  1.00  0.00           C  
ATOM     88  CG  LEU X  11       3.142  -5.709  -8.846  1.00  0.00           C  
ATOM     89  CD1 LEU X  11       3.555  -5.943  -7.392  1.00  0.00           C  
ATOM     90  CD2 LEU X  11       2.037  -6.670  -9.290  1.00  0.00           C  
ATOM     91  N   GLN X  12       4.178  -1.720 -10.347  1.00  0.00           N  
ATOM     92  CA  GLN X  12       5.009  -1.113 -11.372  1.00  0.00           C  
ATOM     93  C   GLN X  12       6.224  -0.433 -10.736  1.00  0.00           C  
ATOM     94  O   GLN X  12       7.294  -0.378 -11.339  1.00  0.00           O  
ATOM     95  CB  GLN X  12       4.205  -0.120 -12.214  1.00  0.00           C  
ATOM     96  CG  GLN X  12       4.560  -0.244 -13.697  1.00  0.00           C  
ATOM     97  CD  GLN X  12       5.790   0.600 -14.038  1.00  0.00           C  
ATOM     98  OE1 GLN X  12       6.176   1.502 -13.313  1.00  0.00           O  
ATOM     99  NE2 GLN X  12       6.381   0.259 -15.179  1.00  0.00           N  
ATOM    100  N   SER X  13       6.017   0.065  -9.527  1.00  0.00           N  
ATOM    101  CA  SER X  13       7.081   0.739  -8.802  1.00  0.00           C  
ATOM    102  C   SER X  13       8.365  -0.093  -8.866  1.00  0.00           C  
ATOM    103  O   SER X  13       9.352   0.327  -9.469  1.00  0.00           O  
ATOM    104  CB  SER X  13       6.685   0.990  -7.347  1.00  0.00           C  
ATOM    105  OG  SER X  13       7.353   2.124  -6.799  1.00  0.00           O  
ATOM    106  N   SER X  14       8.309  -1.257  -8.236  1.00  0.00           N  
ATOM    107  CA  SER X  14       9.455  -2.151  -8.213  1.00  0.00           C  
ATOM    108  C   SER X  14       9.238  -3.303  -9.196  1.00  0.00           C  
ATOM    109  O   SER X  14      10.148  -3.670  -9.938  1.00  0.00           O  
ATOM    110  CB  SER X  14       9.702  -2.694  -6.804  1.00  0.00           C  
ATOM    111  OG  SER X  14      11.072  -2.597  -6.428  1.00  0.00           O  
ATOM    112  N   GLY X  15       8.028  -3.842  -9.170  1.00  0.00           N  
ATOM    113  CA  GLY X  15       7.681  -4.946 -10.049  1.00  0.00           C  
ATOM    114  C   GLY X  15       7.877  -6.290  -9.346  1.00  0.00           C  
ATOM    115  O   GLY X  15       8.926  -6.918  -9.483  1.00  0.00           O  
ATOM    116  N   CYS X  16       6.852  -6.692  -8.610  1.00  0.00           N  
ATOM    117  CA  CYS X  16       6.899  -7.950  -7.885  1.00  0.00           C  
ATOM    118  C   CYS X  16       6.928  -9.091  -8.904  1.00  0.00           C  
ATOM    119  O   CYS X  16       7.880  -9.868  -8.945  1.00  0.00           O  
ATOM    120  CB  CYS X  16       5.728  -8.086  -6.909  1.00  0.00           C  
ATOM    121  SG  CYS X  16       6.186  -9.200  -5.532  1.00  0.00           S  
ATOM    122  N   THR X  17       5.872  -9.155  -9.702  1.00  0.00           N  
ATOM    123  CA  THR X  17       5.764 -10.187 -10.719  1.00  0.00           C  
ATOM    124  C   THR X  17       5.082  -9.633 -11.971  1.00  0.00           C  
ATOM    125  O   THR X  17       3.967  -9.118 -11.899  1.00  0.00           O  
ATOM    126  CB  THR X  17       5.030 -11.381 -10.105  1.00  0.00           C  
ATOM    127  OG1 THR X  17       6.076 -12.223  -9.627  1.00  0.00           O  
ATOM    128  CG2 THR X  17       4.316 -12.233 -11.155  1.00  0.00           C  
ATOM    129  N   ARG X  18       5.779  -9.759 -13.091  1.00  0.00           N  
ATOM    130  CA  ARG X  18       5.255  -9.277 -14.358  1.00  0.00           C  
ATOM    131  C   ARG X  18       3.790  -9.694 -14.518  1.00  0.00           C  
ATOM    132  O   ARG X  18       2.930  -8.857 -14.786  1.00  0.00           O  
ATOM    133  CB  ARG X  18       6.065  -9.826 -15.534  1.00  0.00           C  
ATOM    134  CG  ARG X  18       6.476  -8.702 -16.488  1.00  0.00           C  
ATOM    135  CD  ARG X  18       7.271  -9.252 -17.673  1.00  0.00           C  
ATOM    136  NE  ARG X  18       7.752  -8.137 -18.520  1.00  0.00           N  
ATOM    137  CZ  ARG X  18       6.985  -7.485 -19.419  1.00  0.00           C  
ATOM    138  NH1 ARG X  18       5.692  -7.829 -19.594  1.00  0.00           N  
ATOM    139  NH2 ARG X  18       7.518  -6.503 -20.123  1.00  0.00           N  
ATOM    140  N   GLN X  19       3.555 -10.987 -14.349  1.00  0.00           N  
ATOM    141  CA  GLN X  19       2.210 -11.524 -14.471  1.00  0.00           C  
ATOM    142  C   GLN X  19       1.305 -10.945 -13.382  1.00  0.00           C  
ATOM    143  O   GLN X  19       0.091 -10.858 -13.559  1.00  0.00           O  
ATOM    144  CB  GLN X  19       2.223 -13.052 -14.418  1.00  0.00           C  
ATOM    145  CG  GLN X  19       0.951 -13.634 -15.038  1.00  0.00           C  
ATOM    146  CD  GLN X  19       0.781 -15.107 -14.661  1.00  0.00           C  
ATOM    147  OE1 GLN X  19       1.639 -15.720 -14.045  1.00  0.00           O  
ATOM    148  NE2 GLN X  19      -0.370 -15.640 -15.062  1.00  0.00           N  
ATOM    149  N   GLU X  20       1.931 -10.564 -12.278  1.00  0.00           N  
ATOM    150  CA  GLU X  20       1.198  -9.996 -11.160  1.00  0.00           C  
ATOM    151  C   GLU X  20       0.646  -8.619 -11.532  1.00  0.00           C  
ATOM    152  O   GLU X  20      -0.567  -8.421 -11.568  1.00  0.00           O  
ATOM    153  CB  GLU X  20       2.079  -9.915  -9.912  1.00  0.00           C  
ATOM    154  CG  GLU X  20       1.245  -9.575  -8.674  1.00  0.00           C  
ATOM    155  CD  GLU X  20       2.145  -9.249  -7.480  1.00  0.00           C  
ATOM    156  OE1 GLU X  20       3.251  -9.910  -7.435  1.00  0.00           O  
ATOM    157  OE2 GLU X  20       1.788  -8.402  -6.648  1.00  0.00           O  
ATOM    158  N   LEU X  21       1.563  -7.701 -11.801  1.00  0.00           N  
ATOM    159  CA  LEU X  21       1.184  -6.348 -12.168  1.00  0.00           C  
ATOM    160  C   LEU X  21       0.090  -6.403 -13.236  1.00  0.00           C  
ATOM    161  O   LEU X  21      -0.821  -5.576 -13.240  1.00  0.00           O  
ATOM    162  CB  LEU X  21       2.415  -5.542 -12.589  1.00  0.00           C  
ATOM    163  CG  LEU X  21       2.137  -4.210 -13.289  1.00  0.00           C  
ATOM    164  CD1 LEU X  21       2.484  -3.030 -12.379  1.00  0.00           C  
ATOM    165  CD2 LEU X  21       2.867  -4.133 -14.632  1.00  0.00           C  
ATOM    166  N   GLU X  22       0.216  -7.384 -14.118  1.00  0.00           N  
ATOM    167  CA  GLU X  22      -0.751  -7.557 -15.188  1.00  0.00           C  
ATOM    168  C   GLU X  22      -2.085  -8.050 -14.625  1.00  0.00           C  
ATOM    169  O   GLU X  22      -3.124  -7.433 -14.850  1.00  0.00           O  
ATOM    170  CB  GLU X  22      -0.220  -8.516 -16.257  1.00  0.00           C  
ATOM    171  CG  GLU X  22      -1.234  -8.690 -17.389  1.00  0.00           C  
ATOM    172  CD  GLU X  22      -0.540  -8.691 -18.752  1.00  0.00           C  
ATOM    173  OE1 GLU X  22       0.663  -8.981 -18.834  1.00  0.00           O  
ATOM    174  OE2 GLU X  22      -1.295  -8.378 -19.749  1.00  0.00           O  
ATOM    175  N   VAL X  23      -2.012  -9.158 -13.901  1.00  0.00           N  
ATOM    176  CA  VAL X  23      -3.201  -9.741 -13.303  1.00  0.00           C  
ATOM    177  C   VAL X  23      -3.747  -8.792 -12.234  1.00  0.00           C  
ATOM    178  O   VAL X  23      -4.926  -8.441 -12.253  1.00  0.00           O  
ATOM    179  CB  VAL X  23      -2.883 -11.135 -12.758  1.00  0.00           C  
ATOM    180  CG1 VAL X  23      -2.178 -11.046 -11.403  1.00  0.00           C  
ATOM    181  CG2 VAL X  23      -4.150 -11.988 -12.662  1.00  0.00           C  
ATOM    182  N   LEU X  24      -2.862  -8.402 -11.327  1.00  0.00           N  
ATOM    183  CA  LEU X  24      -3.242  -7.500 -10.252  1.00  0.00           C  
ATOM    184  C   LEU X  24      -3.608  -6.137 -10.842  1.00  0.00           C  
ATOM    185  O   LEU X  24      -4.634  -5.558 -10.487  1.00  0.00           O  
ATOM    186  CB  LEU X  24      -2.139  -7.436  -9.193  1.00  0.00           C  
ATOM    187  CG  LEU X  24      -2.412  -8.194  -7.893  1.00  0.00           C  
ATOM    188  CD1 LEU X  24      -3.906  -8.488  -7.733  1.00  0.00           C  
ATOM    189  CD2 LEU X  24      -1.567  -9.466  -7.811  1.00  0.00           C  
ATOM    190  N   GLY X  25      -2.749  -5.663 -11.732  1.00  0.00           N  
ATOM    191  CA  GLY X  25      -2.970  -4.378 -12.374  1.00  0.00           C  
ATOM    192  C   GLY X  25      -4.255  -4.392 -13.203  1.00  0.00           C  
ATOM    193  O   GLY X  25      -5.117  -3.532 -13.035  1.00  0.00           O  
ATOM    194  N   ARG X  26      -4.343  -5.381 -14.082  1.00  0.00           N  
ATOM    195  CA  ARG X  26      -5.508  -5.519 -14.938  1.00  0.00           C  
ATOM    196  C   ARG X  26      -6.781  -5.597 -14.093  1.00  0.00           C  
ATOM    197  O   ARG X  26      -7.063  -6.626 -13.480  1.00  0.00           O  
ATOM    198  CB  ARG X  26      -5.406  -6.773 -15.810  1.00  0.00           C  
ATOM    199  CG  ARG X  26      -6.609  -6.888 -16.748  1.00  0.00           C  
ATOM    200  CD  ARG X  26      -7.214  -8.293 -16.694  1.00  0.00           C  
ATOM    201  NE  ARG X  26      -7.825  -8.630 -17.999  1.00  0.00           N  
ATOM    202  CZ  ARG X  26      -8.367  -9.832 -18.292  1.00  0.00           C  
ATOM    203  NH1 ARG X  26      -8.380 -10.820 -17.374  1.00  0.00           N  
ATOM    204  NH2 ARG X  26      -8.886 -10.024 -19.492  1.00  0.00           N  
ATOM    205  N   ILE X  27       0.468  12.433  -8.982  1.00  0.00           N  
ATOM    206  CA  ILE X  27      -0.403  11.546  -8.229  1.00  0.00           C  
ATOM    207  C   ILE X  27      -0.053  10.094  -8.559  1.00  0.00           C  
ATOM    208  O   ILE X  27       0.144   9.279  -7.658  1.00  0.00           O  
ATOM    209  CB  ILE X  27      -1.871  11.897  -8.480  1.00  0.00           C  
ATOM    210  CG1 ILE X  27      -2.153  13.359  -8.129  1.00  0.00           C  
ATOM    211  CG2 ILE X  27      -2.800  10.939  -7.731  1.00  0.00           C  
ATOM    212  CD1 ILE X  27      -2.824  14.084  -9.297  1.00  0.00           C  
ATOM    213  N   HIS X  28       0.011   9.813  -9.852  1.00  0.00           N  
ATOM    214  CA  HIS X  28       0.334   8.473 -10.312  1.00  0.00           C  
ATOM    215  C   HIS X  28       1.730   8.084  -9.819  1.00  0.00           C  
ATOM    216  O   HIS X  28       1.936   6.965  -9.350  1.00  0.00           O  
ATOM    217  CB  HIS X  28       0.192   8.371 -11.832  1.00  0.00           C  
ATOM    218  CG  HIS X  28      -1.224   8.544 -12.329  1.00  0.00           C  
ATOM    219  ND1 HIS X  28      -1.910   9.742 -12.236  1.00  0.00           N  
ATOM    220  CD2 HIS X  28      -2.073   7.659 -12.926  1.00  0.00           C  
ATOM    221  CE1 HIS X  28      -3.116   9.574 -12.755  1.00  0.00           C  
ATOM    222  NE2 HIS X  28      -3.216   8.283 -13.181  1.00  0.00           N  
ATOM    223  N   ASN X  29       2.650   9.027  -9.942  1.00  0.00           N  
ATOM    224  CA  ASN X  29       4.020   8.797  -9.515  1.00  0.00           C  
ATOM    225  C   ASN X  29       4.022   8.310  -8.065  1.00  0.00           C  
ATOM    226  O   ASN X  29       4.673   7.317  -7.741  1.00  0.00           O  
ATOM    227  CB  ASN X  29       4.842  10.086  -9.582  1.00  0.00           C  
ATOM    228  CG  ASN X  29       5.971   9.964 -10.608  1.00  0.00           C  
ATOM    229  OD1 ASN X  29       7.126   9.759 -10.276  1.00  0.00           O  
ATOM    230  ND2 ASN X  29       5.572  10.099 -11.870  1.00  0.00           N  
ATOM    231  N   ILE X  30       3.288   9.030  -7.230  1.00  0.00           N  
ATOM    232  CA  ILE X  30       3.198   8.684  -5.823  1.00  0.00           C  
ATOM    233  C   ILE X  30       2.562   7.299  -5.682  1.00  0.00           C  
ATOM    234  O   ILE X  30       2.871   6.561  -4.748  1.00  0.00           O  
ATOM    235  CB  ILE X  30       2.461   9.779  -5.047  1.00  0.00           C  
ATOM    236  CG1 ILE X  30       3.184  10.104  -3.739  1.00  0.00           C  
ATOM    237  CG2 ILE X  30       0.999   9.398  -4.814  1.00  0.00           C  
ATOM    238  CD1 ILE X  30       4.487  10.861  -4.006  1.00  0.00           C  
ATOM    239  N   ALA X  31       1.685   6.987  -6.626  1.00  0.00           N  
ATOM    240  CA  ALA X  31       1.004   5.704  -6.619  1.00  0.00           C  
ATOM    241  C   ALA X  31       2.041   4.581  -6.577  1.00  0.00           C  
ATOM    242  O   ALA X  31       2.031   3.755  -5.665  1.00  0.00           O  
ATOM    243  CB  ALA X  31       0.087   5.607  -7.840  1.00  0.00           C  
ATOM    244  N   ARG X  32       2.912   4.586  -7.575  1.00  0.00           N  
ATOM    245  CA  ARG X  32       3.955   3.577  -7.664  1.00  0.00           C  
ATOM    246  C   ARG X  32       4.897   3.681  -6.463  1.00  0.00           C  
ATOM    247  O   ARG X  32       5.335   2.666  -5.924  1.00  0.00           O  
ATOM    248  CB  ARG X  32       4.764   3.734  -8.953  1.00  0.00           C  
ATOM    249  CG  ARG X  32       5.270   5.169  -9.112  1.00  0.00           C  
ATOM    250  CD  ARG X  32       6.285   5.269 -10.252  1.00  0.00           C  
ATOM    251  NE  ARG X  32       7.462   6.053  -9.814  1.00  0.00           N  
ATOM    252  CZ  ARG X  32       8.499   5.538  -9.119  1.00  0.00           C  
ATOM    253  NH1 ARG X  32       8.512   4.232  -8.775  1.00  0.00           N  
ATOM    254  NH2 ARG X  32       9.498   6.330  -8.780  1.00  0.00           N  
ATOM    255  N   HIS X  33       5.181   4.916  -6.078  1.00  0.00           N  
ATOM    256  CA  HIS X  33       6.063   5.165  -4.951  1.00  0.00           C  
ATOM    257  C   HIS X  33       5.597   4.346  -3.745  1.00  0.00           C  
ATOM    258  O   HIS X  33       6.398   4.006  -2.875  1.00  0.00           O  
ATOM    259  CB  HIS X  33       6.151   6.663  -4.650  1.00  0.00           C  
ATOM    260  CG  HIS X  33       6.984   6.997  -3.436  1.00  0.00           C  
ATOM    261  ND1 HIS X  33       6.439   7.151  -2.173  1.00  0.00           N  
ATOM    262  CD2 HIS X  33       8.325   7.206  -3.304  1.00  0.00           C  
ATOM    263  CE1 HIS X  33       7.417   7.439  -1.327  1.00  0.00           C  
ATOM    264  NE2 HIS X  33       8.585   7.473  -2.030  1.00  0.00           N  
ATOM    265  N   LEU X  34       4.306   4.052  -3.732  1.00  0.00           N  
ATOM    266  CA  LEU X  34       3.725   3.279  -2.647  1.00  0.00           C  
ATOM    267  C   LEU X  34       4.527   1.990  -2.459  1.00  0.00           C  
ATOM    268  O   LEU X  34       5.174   1.801  -1.430  1.00  0.00           O  
ATOM    269  CB  LEU X  34       2.233   3.044  -2.895  1.00  0.00           C  
ATOM    270  CG  LEU X  34       1.299   3.387  -1.734  1.00  0.00           C  
ATOM    271  CD1 LEU X  34       0.998   4.887  -1.696  1.00  0.00           C  
ATOM    272  CD2 LEU X  34       0.021   2.548  -1.793  1.00  0.00           C  
ATOM    273  N   ALA X  35       4.458   1.135  -3.470  1.00  0.00           N  
ATOM    274  CA  ALA X  35       5.170  -0.131  -3.428  1.00  0.00           C  
ATOM    275  C   ALA X  35       6.632   0.123  -3.058  1.00  0.00           C  
ATOM    276  O   ALA X  35       7.193  -0.575  -2.214  1.00  0.00           O  
ATOM    277  CB  ALA X  35       5.024  -0.843  -4.775  1.00  0.00           C  
ATOM    278  N   GLN X  36       7.208   1.124  -3.707  1.00  0.00           N  
ATOM    279  CA  GLN X  36       8.595   1.479  -3.457  1.00  0.00           C  
ATOM    280  C   GLN X  36       8.836   1.655  -1.956  1.00  0.00           C  
ATOM    281  O   GLN X  36       9.907   1.320  -1.452  1.00  0.00           O  
ATOM    282  CB  GLN X  36       8.986   2.742  -4.226  1.00  0.00           C  
ATOM    283  CG  GLN X  36       9.040   3.956  -3.296  1.00  0.00           C  
ATOM    284  CD  GLN X  36      10.461   4.190  -2.782  1.00  0.00           C  
ATOM    285  OE1 GLN X  36      11.439   3.739  -3.357  1.00  0.00           O  
ATOM    286  NE2 GLN X  36      10.522   4.918  -1.671  1.00  0.00           N  
ATOM    287  N   ILE X  37       7.822   2.181  -1.285  1.00  0.00           N  
ATOM    288  CA  ILE X  37       7.910   2.405   0.148  1.00  0.00           C  
ATOM    289  C   ILE X  37       7.900   1.057   0.873  1.00  0.00           C  
ATOM    290  O   ILE X  37       8.490   0.920   1.944  1.00  0.00           O  
ATOM    291  CB  ILE X  37       6.806   3.360   0.609  1.00  0.00           C  
ATOM    292  CG1 ILE X  37       5.509   2.600   0.895  1.00  0.00           C  
ATOM    293  CG2 ILE X  37       6.599   4.488  -0.402  1.00  0.00           C  
ATOM    294  CD1 ILE X  37       5.090   2.760   2.357  1.00  0.00           C  
ATOM    295  N   GLY X  38       7.225   0.096   0.260  1.00  0.00           N  
ATOM    296  CA  GLY X  38       7.130  -1.235   0.833  1.00  0.00           C  
ATOM    297  C   GLY X  38       8.520  -1.839   1.047  1.00  0.00           C  
ATOM    298  O   GLY X  38       8.835  -2.310   2.138  1.00  0.00           O  
ATOM    299  N   ASP X  39       9.313  -1.807  -0.014  1.00  0.00           N  
ATOM    300  CA  ASP X  39      10.661  -2.346   0.043  1.00  0.00           C  
ATOM    301  C   ASP X  39      11.483  -1.544   1.055  1.00  0.00           C  
ATOM    302  O   ASP X  39      12.110  -2.119   1.944  1.00  0.00           O  
ATOM    303  CB  ASP X  39      11.354  -2.242  -1.317  1.00  0.00           C  
ATOM    304  CG  ASP X  39      12.780  -2.796  -1.360  1.00  0.00           C  
ATOM    305  OD1 ASP X  39      13.545  -2.667  -0.394  1.00  0.00           O  
ATOM    306  OD2 ASP X  39      13.100  -3.393  -2.459  1.00  0.00           O  
ATOM    307  N   GLU X  40      11.454  -0.231   0.886  1.00  0.00           N  
ATOM    308  CA  GLU X  40      12.189   0.655   1.773  1.00  0.00           C  
ATOM    309  C   GLU X  40      11.658   0.533   3.203  1.00  0.00           C  
ATOM    310  O   GLU X  40      12.435   0.487   4.155  1.00  0.00           O  
ATOM    311  CB  GLU X  40      12.120   2.102   1.284  1.00  0.00           C  
ATOM    312  CG  GLU X  40      12.913   2.281  -0.013  1.00  0.00           C  
ATOM    313  CD  GLU X  40      13.839   3.496   0.076  1.00  0.00           C  
ATOM    314  OE1 GLU X  40      14.824   3.372   0.899  1.00  0.00           O  
ATOM    315  OE2 GLU X  40      13.613   4.500  -0.616  1.00  0.00           O  
ATOM    316  N   MET X  41      10.338   0.484   3.307  1.00  0.00           N  
ATOM    317  CA  MET X  41       9.694   0.369   4.605  1.00  0.00           C  
ATOM    318  C   MET X  41      10.274  -0.800   5.403  1.00  0.00           C  
ATOM    319  O   MET X  41      10.738  -0.618   6.527  1.00  0.00           O  
ATOM    320  CB  MET X  41       8.190   0.160   4.412  1.00  0.00           C  
ATOM    321  CG  MET X  41       7.432   1.483   4.539  1.00  0.00           C  
ATOM    322  SD  MET X  41       8.384   2.805   3.810  1.00  0.00           S  
ATOM    323  CE  MET X  41       7.947   4.143   4.907  1.00  0.00           C  
ATOM    324  N   ASP X  42      10.230  -1.973   4.790  1.00  0.00           N  
ATOM    325  CA  ASP X  42      10.746  -3.172   5.429  1.00  0.00           C  
ATOM    326  C   ASP X  42      12.021  -2.825   6.200  1.00  0.00           C  
ATOM    327  O   ASP X  42      12.323  -3.445   7.218  1.00  0.00           O  
ATOM    328  CB  ASP X  42      11.096  -4.241   4.394  1.00  0.00           C  
ATOM    329  CG  ASP X  42      11.588  -5.568   4.975  1.00  0.00           C  
ATOM    330  OD1 ASP X  42      12.482  -5.597   5.833  1.00  0.00           O  
ATOM    331  OD2 ASP X  42      11.006  -6.619   4.504  1.00  0.00           O  
ATOM    332  N   HIS X  43      12.735  -1.835   5.685  1.00  0.00           N  
ATOM    333  CA  HIS X  43      13.971  -1.398   6.312  1.00  0.00           C  
ATOM    334  C   HIS X  43      13.705  -1.039   7.775  1.00  0.00           C  
ATOM    335  O   HIS X  43      14.380  -1.539   8.673  1.00  0.00           O  
ATOM    336  CB  HIS X  43      14.603  -0.248   5.524  1.00  0.00           C  
ATOM    337  CG  HIS X  43      16.068  -0.035   5.819  1.00  0.00           C  
ATOM    338  ND1 HIS X  43      16.538   1.054   6.533  1.00  0.00           N  
ATOM    339  CD2 HIS X  43      17.161  -0.780   5.492  1.00  0.00           C  
ATOM    340  CE1 HIS X  43      17.856   0.958   6.624  1.00  0.00           C  
ATOM    341  NE2 HIS X  43      18.241  -0.180   5.977  1.00  0.00           N  
ATOM    342  N   ASN X  44      12.720  -0.174   7.969  1.00  0.00           N  
ATOM    343  CA  ASN X  44      12.357   0.259   9.307  1.00  0.00           C  
ATOM    344  C   ASN X  44      10.862   0.585   9.345  1.00  0.00           C  
ATOM    345  O   ASN X  44      10.465   1.726   9.117  1.00  0.00           O  
ATOM    346  CB  ASN X  44      13.125   1.520   9.707  1.00  0.00           C  
ATOM    347  CG  ASN X  44      13.017   2.595   8.623  1.00  0.00           C  
ATOM    348  OD1 ASN X  44      12.429   2.397   7.573  1.00  0.00           O  
ATOM    349  ND2 ASN X  44      13.616   3.740   8.936  1.00  0.00           N  
ATOM    350  N   ILE X  45      10.072  -0.440   9.636  1.00  0.00           N  
ATOM    351  CA  ILE X  45       8.630  -0.276   9.706  1.00  0.00           C  
ATOM    352  C   ILE X  45       8.103  -0.980  10.958  1.00  0.00           C  
ATOM    353  O   ILE X  45       7.800  -2.171  10.924  1.00  0.00           O  
ATOM    354  CB  ILE X  45       7.974  -0.753   8.410  1.00  0.00           C  
ATOM    355  CG1 ILE X  45       7.618   0.430   7.508  1.00  0.00           C  
ATOM    356  CG2 ILE X  45       6.758  -1.635   8.704  1.00  0.00           C  
ATOM    357  CD1 ILE X  45       6.917   1.535   8.302  1.00  0.00           C  
ATOM    358  N   GLN X  46       8.009  -0.213  12.035  1.00  0.00           N  
ATOM    359  CA  GLN X  46       7.524  -0.748  13.295  1.00  0.00           C  
ATOM    360  C   GLN X  46       8.086   0.060  14.466  1.00  0.00           C  
ATOM    361  O   GLN X  46       8.655  -0.506  15.398  1.00  0.00           O  
ATOM    362  CB  GLN X  46       7.874  -2.231  13.433  1.00  0.00           C  
ATOM    363  CG  GLN X  46       9.314  -2.496  12.991  1.00  0.00           C  
ATOM    364  CD  GLN X  46      10.141  -3.081  14.139  1.00  0.00           C  
ATOM    365  OE1 GLN X  46       9.990  -4.227  14.525  1.00  0.00           O  
ATOM    366  NE2 GLN X  46      11.021  -2.230  14.660  1.00  0.00           N  
ATOM    367  N   PRO X  47       7.902   1.404  14.379  1.00  0.00           N  
ATOM    368  CA  PRO X  47       8.385   2.296  15.420  1.00  0.00           C  
ATOM    369  C   PRO X  47       7.495   2.221  16.663  1.00  0.00           C  
ATOM    370  O   PRO X  47       7.294   3.221  17.348  1.00  0.00           O  
ATOM    371  CB  PRO X  47       8.398   3.676  14.782  1.00  0.00           C  
ATOM    372  CG  PRO X  47       7.489   3.582  13.567  1.00  0.00           C  
ATOM    373  CD  PRO X  47       7.232   2.110  13.290  1.00  0.00           C  
ATOM    374  N   THR X  48       6.985   1.024  16.914  1.00  0.00           N  
ATOM    375  CA  THR X  48       6.122   0.804  18.062  1.00  0.00           C  
ATOM    376  C   THR X  48       5.103  -0.297  17.760  1.00  0.00           C  
ATOM    377  O   THR X  48       4.248  -0.601  18.590  1.00  0.00           O  
ATOM    378  CB  THR X  48       5.478   2.142  18.431  1.00  0.00           C  
ATOM    379  OG1 THR X  48       6.382   2.713  19.374  1.00  0.00           O  
ATOM    380  CG2 THR X  48       4.178   1.968  19.220  1.00  0.00           C  
ATOM    381  N   LEU X  49       5.229  -0.865  16.569  1.00  0.00           N  
ATOM    382  CA  LEU X  49       4.330  -1.926  16.147  1.00  0.00           C  
ATOM    383  C   LEU X  49       3.312  -1.362  15.155  1.00  0.00           C  
ATOM    384  O   LEU X  49       2.142  -1.741  15.177  1.00  0.00           O  
ATOM    385  CB  LEU X  49       3.693  -2.603  17.363  1.00  0.00           C  
ATOM    386  CG  LEU X  49       3.883  -4.119  17.462  1.00  0.00           C  
ATOM    387  CD1 LEU X  49       4.957  -4.471  18.493  1.00  0.00           C  
ATOM    388  CD2 LEU X  49       2.555  -4.819  17.757  1.00  0.00           C  
ATOM    389  N   VAL X  50       3.794  -0.465  14.307  1.00  0.00           N  
ATOM    390  CA  VAL X  50       2.941   0.155  13.308  1.00  0.00           C  
ATOM    391  C   VAL X  50       2.393  -0.922  12.372  1.00  0.00           C  
ATOM    392  O   VAL X  50       1.258  -1.368  12.529  1.00  0.00           O  
ATOM    393  CB  VAL X  50       3.711   1.253  12.572  1.00  0.00           C  
ATOM    394  CG1 VAL X  50       3.333   1.287  11.089  1.00  0.00           C  
ATOM    395  CG2 VAL X  50       3.484   2.618  13.226  1.00  0.00           C  
ATOM    396  N   ARG X  51       3.226  -1.311  11.417  1.00  0.00           N  
ATOM    397  CA  ARG X  51       2.839  -2.328  10.455  1.00  0.00           C  
ATOM    398  C   ARG X  51       2.332  -3.578  11.178  1.00  0.00           C  
ATOM    399  O   ARG X  51       1.632  -4.400  10.587  1.00  0.00           O  
ATOM    400  CB  ARG X  51       4.017  -2.712   9.556  1.00  0.00           C  
ATOM    401  CG  ARG X  51       5.066  -3.508  10.335  1.00  0.00           C  
ATOM    402  CD  ARG X  51       5.725  -4.564   9.446  1.00  0.00           C  
ATOM    403  NE  ARG X  51       7.078  -4.882   9.956  1.00  0.00           N  
ATOM    404  CZ  ARG X  51       7.325  -5.770  10.942  1.00  0.00           C  
ATOM    405  NH1 ARG X  51       6.312  -6.438  11.533  1.00  0.00           N  
ATOM    406  NH2 ARG X  51       8.574  -5.976  11.320  1.00  0.00           N  
ATOM    407  N   GLN X  52       2.703  -3.680  12.446  1.00  0.00           N  
ATOM    408  CA  GLN X  52       2.292  -4.815  13.255  1.00  0.00           C  
ATOM    409  C   GLN X  52       0.777  -4.794  13.470  1.00  0.00           C  
ATOM    410  O   GLN X  52       0.124  -5.834  13.404  1.00  0.00           O  
ATOM    411  CB  GLN X  52       3.036  -4.830  14.593  1.00  0.00           C  
ATOM    412  CG  GLN X  52       3.848  -6.117  14.754  1.00  0.00           C  
ATOM    413  CD  GLN X  52       5.344  -5.810  14.859  1.00  0.00           C  
ATOM    414  OE1 GLN X  52       6.066  -6.382  15.658  1.00  0.00           O  
ATOM    415  NE2 GLN X  52       5.766  -4.879  14.009  1.00  0.00           N  
ATOM    416  N   LEU X  53       0.265  -3.599  13.723  1.00  0.00           N  
ATOM    417  CA  LEU X  53      -1.162  -3.429  13.948  1.00  0.00           C  
ATOM    418  C   LEU X  53      -1.927  -3.874  12.699  1.00  0.00           C  
ATOM    419  O   LEU X  53      -2.729  -4.803  12.758  1.00  0.00           O  
ATOM    420  CB  LEU X  53      -1.469  -1.995  14.378  1.00  0.00           C  
ATOM    421  CG  LEU X  53      -1.730  -0.996  13.248  1.00  0.00           C  
ATOM    422  CD1 LEU X  53      -2.952  -1.406  12.425  1.00  0.00           C  
ATOM    423  CD2 LEU X  53      -1.856   0.428  13.793  1.00  0.00           C  
ATOM    424  N   ALA X  54      -1.650  -3.189  11.599  1.00  0.00           N  
ATOM    425  CA  ALA X  54      -2.302  -3.501  10.339  1.00  0.00           C  
ATOM    426  C   ALA X  54      -2.222  -5.009  10.089  1.00  0.00           C  
ATOM    427  O   ALA X  54      -3.242  -5.659   9.867  1.00  0.00           O  
ATOM    428  CB  ALA X  54      -1.656  -2.689   9.214  1.00  0.00           C  
ATOM    429  N   ALA X  55      -1.001  -5.520  10.134  1.00  0.00           N  
ATOM    430  CA  ALA X  55      -0.776  -6.939   9.914  1.00  0.00           C  
ATOM    431  C   ALA X  55      -1.494  -7.739  11.003  1.00  0.00           C  
ATOM    432  O   ALA X  55      -1.711  -8.941  10.855  1.00  0.00           O  
ATOM    433  CB  ALA X  55       0.728  -7.218   9.882  1.00  0.00           C  
ATOM    434  N   GLN X  56      -1.844  -7.040  12.073  1.00  0.00           N  
ATOM    435  CA  GLN X  56      -2.533  -7.670  13.187  1.00  0.00           C  
ATOM    436  C   GLN X  56      -3.867  -8.258  12.720  1.00  0.00           C  
ATOM    437  O   GLN X  56      -4.203  -9.392  13.059  1.00  0.00           O  
ATOM    438  CB  GLN X  56      -2.742  -6.680  14.333  1.00  0.00           C  
ATOM    439  CG  GLN X  56      -4.070  -5.936  14.181  1.00  0.00           C  
ATOM    440  CD  GLN X  56      -4.008  -4.563  14.854  1.00  0.00           C  
ATOM    441  OE1 GLN X  56      -3.686  -4.429  16.023  1.00  0.00           O  
ATOM    442  NE2 GLN X  56      -4.335  -3.553  14.052  1.00  0.00           N  
ATOM    443  N   PHE X  57      -4.592  -7.461  11.950  1.00  0.00           N  
ATOM    444  CA  PHE X  57      -5.881  -7.887  11.434  1.00  0.00           C  
ATOM    445  C   PHE X  57      -5.728  -9.092  10.504  1.00  0.00           C  
ATOM    446  O   PHE X  57      -6.522 -10.030  10.560  1.00  0.00           O  
ATOM    447  CB  PHE X  57      -6.456  -6.714  10.638  1.00  0.00           C  
ATOM    448  CG  PHE X  57      -5.735  -6.447   9.314  1.00  0.00           C  
ATOM    449  CD1 PHE X  57      -5.800  -7.362   8.309  1.00  0.00           C  
ATOM    450  CD2 PHE X  57      -5.030  -5.297   9.143  1.00  0.00           C  
ATOM    451  CE1 PHE X  57      -5.132  -7.115   7.081  1.00  0.00           C  
ATOM    452  CE2 PHE X  57      -4.362  -5.051   7.914  1.00  0.00           C  
ATOM    453  CZ  PHE X  57      -4.427  -5.964   6.909  1.00  0.00           C  
ATOM    454  N   MET X  58      -4.702  -9.028   9.669  1.00  0.00           N  
ATOM    455  CA  MET X  58      -4.434 -10.102   8.727  1.00  0.00           C  
ATOM    456  C   MET X  58      -4.329 -11.448   9.446  1.00  0.00           C  
ATOM    457  O   MET X  58      -3.258 -11.817   9.926  1.00  0.00           O  
ATOM    458  CB  MET X  58      -3.127  -9.816   7.984  1.00  0.00           C  
ATOM    459  CG  MET X  58      -3.076 -10.572   6.655  1.00  0.00           C  
ATOM    460  SD  MET X  58      -1.524 -11.441   6.506  1.00  0.00           S  
ATOM    461  CE  MET X  58      -1.976 -13.009   7.228  1.00  0.00           C  
ATOM    462  N   ASN X  59      -5.455 -12.144   9.499  1.00  0.00           N  
ATOM    463  CA  ASN X  59      -5.503 -13.441  10.153  1.00  0.00           C  
ATOM    464  C   ASN X  59      -6.393 -14.383   9.341  1.00  0.00           C  
ATOM    465  O   ASN X  59      -5.949 -15.449   8.915  1.00  0.00           O  
ATOM    466  CB  ASN X  59      -6.094 -13.328  11.559  1.00  0.00           C  
ATOM    467  CG  ASN X  59      -5.674 -14.516  12.428  1.00  0.00           C  
ATOM    468  OD1 ASN X  59      -6.424 -15.454  12.645  1.00  0.00           O  
ATOM    469  ND2 ASN X  59      -4.439 -14.425  12.910  1.00  0.00           N  
ATOM    470  N   GLY X  60      -7.633 -13.957   9.150  1.00  0.00           N  
ATOM    471  CA  GLY X  60      -8.589 -14.750   8.395  1.00  0.00           C  
ATOM    472  C   GLY X  60      -9.964 -14.080   8.379  1.00  0.00           C  
ATOM    473  O   GLY X  60     -10.815 -14.380   9.216  1.00  0.00           O  
ATOM    474  N   SER X  61     -10.140 -13.185   7.419  1.00  0.00           N  
ATOM    475  CA  SER X  61     -11.398 -12.470   7.282  1.00  0.00           C  
ATOM    476  C   SER X  61     -11.574 -11.991   5.839  1.00  0.00           C  
ATOM    477  O   SER X  61     -11.945 -10.843   5.604  1.00  0.00           O  
ATOM    478  CB  SER X  61     -11.465 -11.284   8.247  1.00  0.00           C  
ATOM    479  OG  SER X  61     -12.653 -11.301   9.031  1.00  0.00           O  
ATOM    480  N   LEU X  62     -11.299 -12.896   4.912  1.00  0.00           N  
ATOM    481  CA  LEU X  62     -11.423 -12.580   3.499  1.00  0.00           C  
ATOM    482  C   LEU X  62     -11.030 -13.806   2.671  1.00  0.00           C  
ATOM    483  O   LEU X  62      -9.854 -14.003   2.368  1.00  0.00           O  
ATOM    484  CB  LEU X  62     -10.619 -11.324   3.158  1.00  0.00           C  
ATOM    485  CG  LEU X  62      -9.140 -11.542   2.830  1.00  0.00           C  
ATOM    486  CD1 LEU X  62      -8.943 -11.802   1.336  1.00  0.00           C  
ATOM    487  CD2 LEU X  62      -8.290 -10.371   3.326  1.00  0.00           C  
ATOM    488  N   SER X  63     -12.036 -14.597   2.329  1.00  0.00           N  
ATOM    489  CA  SER X  63     -11.810 -15.796   1.541  1.00  0.00           C  
ATOM    490  C   SER X  63     -12.340 -15.597   0.119  1.00  0.00           C  
ATOM    491  O   SER X  63     -13.305 -14.865  -0.090  1.00  0.00           O  
ATOM    492  CB  SER X  63     -12.473 -17.013   2.189  1.00  0.00           C  
ATOM    493  OG  SER X  63     -11.564 -17.747   3.004  1.00  0.00           O  
ATOM    494  N   GLU X  64     -11.685 -16.263  -0.820  1.00  0.00           N  
ATOM    495  CA  GLU X  64     -12.077 -16.169  -2.216  1.00  0.00           C  
ATOM    496  C   GLU X  64     -12.540 -14.747  -2.542  1.00  0.00           C  
ATOM    497  O   GLU X  64     -13.475 -14.558  -3.320  1.00  0.00           O  
ATOM    498  CB  GLU X  64     -13.165 -17.190  -2.550  1.00  0.00           C  
ATOM    499  CG  GLU X  64     -12.565 -18.442  -3.191  1.00  0.00           C  
ATOM    500  CD  GLU X  64     -12.494 -19.594  -2.185  1.00  0.00           C  
ATOM    501  OE1 GLU X  64     -11.755 -19.506  -1.194  1.00  0.00           O  
ATOM    502  OE2 GLU X  64     -13.245 -20.606  -2.462  1.00  0.00           O  
ATOM    503  N   GLU X  65     -11.866 -13.784  -1.930  1.00  0.00           N  
ATOM    504  CA  GLU X  65     -12.197 -12.385  -2.146  1.00  0.00           C  
ATOM    505  C   GLU X  65     -13.580 -12.073  -1.571  1.00  0.00           C  
ATOM    506  O   GLU X  65     -14.539 -11.888  -2.318  1.00  0.00           O  
ATOM    507  CB  GLU X  65     -12.127 -12.028  -3.632  1.00  0.00           C  
ATOM    508  CG  GLU X  65     -12.677 -10.623  -3.884  1.00  0.00           C  
ATOM    509  CD  GLU X  65     -13.886 -10.667  -4.820  1.00  0.00           C  
ATOM    510  OE1 GLU X  65     -13.610 -10.906  -6.057  1.00  0.00           O  
ATOM    511  OE2 GLU X  65     -15.026 -10.480  -4.370  1.00  0.00           O  
ATOM    512  N   ASP X  66     -13.637 -12.024  -0.248  1.00  0.00           N  
ATOM    513  CA  ASP X  66     -14.887 -11.736   0.436  1.00  0.00           C  
ATOM    514  C   ASP X  66     -14.968 -10.238   0.734  1.00  0.00           C  
ATOM    515  O   ASP X  66     -15.893  -9.561   0.289  1.00  0.00           O  
ATOM    516  CB  ASP X  66     -14.973 -12.488   1.766  1.00  0.00           C  
ATOM    517  CG  ASP X  66     -16.384 -12.628   2.339  1.00  0.00           C  
ATOM    518  OD1 ASP X  66     -17.236 -11.760   1.910  1.00  0.00           O  
ATOM    519  OD2 ASP X  66     -16.656 -13.522   3.155  1.00  0.00           O  
ATOM    520  N   LYS X  67     -13.985  -9.763   1.485  1.00  0.00           N  
ATOM    521  CA  LYS X  67     -13.934  -8.357   1.848  1.00  0.00           C  
ATOM    522  C   LYS X  67     -12.522  -8.009   2.325  1.00  0.00           C  
ATOM    523  O   LYS X  67     -11.800  -8.873   2.821  1.00  0.00           O  
ATOM    524  CB  LYS X  67     -15.026  -8.024   2.865  1.00  0.00           C  
ATOM    525  CG  LYS X  67     -14.840  -8.831   4.153  1.00  0.00           C  
ATOM    526  CD  LYS X  67     -15.552 -10.182   4.061  1.00  0.00           C  
ATOM    527  CE  LYS X  67     -14.713 -11.290   4.701  1.00  0.00           C  
ATOM    528  NZ  LYS X  67     -14.758 -11.185   6.177  1.00  0.00           N  
ATOM    529  N   ARG X  68     -12.170  -6.742   2.160  1.00  0.00           N  
ATOM    530  CA  ARG X  68     -10.858  -6.270   2.568  1.00  0.00           C  
ATOM    531  C   ARG X  68     -10.974  -5.397   3.820  1.00  0.00           C  
ATOM    532  O   ARG X  68     -10.182  -4.479   4.015  1.00  0.00           O  
ATOM    533  CB  ARG X  68     -10.192  -5.463   1.452  1.00  0.00           C  
ATOM    534  CG  ARG X  68     -10.961  -4.170   1.176  1.00  0.00           C  
ATOM    535  CD  ARG X  68     -12.144  -4.426   0.240  1.00  0.00           C  
ATOM    536  NE  ARG X  68     -13.408  -4.033   0.904  1.00  0.00           N  
ATOM    537  CZ  ARG X  68     -14.539  -3.707   0.244  1.00  0.00           C  
ATOM    538  NH1 ARG X  68     -14.576  -3.723  -1.105  1.00  0.00           N  
ATOM    539  NH2 ARG X  68     -15.611  -3.371   0.939  1.00  0.00           N  
ATOM    540  N   ASN X  69     -11.968  -5.718   4.636  1.00  0.00           N  
ATOM    541  CA  ASN X  69     -12.197  -4.974   5.862  1.00  0.00           C  
ATOM    542  C   ASN X  69     -10.974  -5.112   6.772  1.00  0.00           C  
ATOM    543  O   ASN X  69     -10.588  -4.157   7.446  1.00  0.00           O  
ATOM    544  CB  ASN X  69     -13.412  -5.519   6.617  1.00  0.00           C  
ATOM    545  CG  ASN X  69     -14.158  -4.395   7.339  1.00  0.00           C  
ATOM    546  OD1 ASN X  69     -13.639  -3.745   8.232  1.00  0.00           O  
ATOM    547  ND2 ASN X  69     -15.400  -4.205   6.906  1.00  0.00           N  
ATOM    548  N   CYS X  70     -10.401  -6.305   6.762  1.00  0.00           N  
ATOM    549  CA  CYS X  70      -9.230  -6.579   7.579  1.00  0.00           C  
ATOM    550  C   CYS X  70      -8.184  -5.497   7.298  1.00  0.00           C  
ATOM    551  O   CYS X  70      -7.695  -4.848   8.221  1.00  0.00           O  
ATOM    552  CB  CYS X  70      -8.680  -7.984   7.326  1.00  0.00           C  
ATOM    553  SG  CYS X  70      -8.813  -8.992   8.847  1.00  0.00           S  
ATOM    554  N   LEU X  71      -7.874  -5.337   6.020  1.00  0.00           N  
ATOM    555  CA  LEU X  71      -6.897  -4.346   5.606  1.00  0.00           C  
ATOM    556  C   LEU X  71      -7.384  -2.954   6.016  1.00  0.00           C  
ATOM    557  O   LEU X  71      -6.813  -2.331   6.909  1.00  0.00           O  
ATOM    558  CB  LEU X  71      -6.599  -4.478   4.111  1.00  0.00           C  
ATOM    559  CG  LEU X  71      -7.160  -5.724   3.423  1.00  0.00           C  
ATOM    560  CD1 LEU X  71      -6.818  -5.729   1.932  1.00  0.00           C  
ATOM    561  CD2 LEU X  71      -6.685  -6.998   4.124  1.00  0.00           C  
ATOM    562  N   ALA X  72      -8.432  -2.506   5.341  1.00  0.00           N  
ATOM    563  CA  ALA X  72      -9.002  -1.200   5.624  1.00  0.00           C  
ATOM    564  C   ALA X  72      -9.113  -1.013   7.139  1.00  0.00           C  
ATOM    565  O   ALA X  72      -8.979   0.101   7.642  1.00  0.00           O  
ATOM    566  CB  ALA X  72     -10.354  -1.069   4.920  1.00  0.00           C  
ATOM    567  N   LYS X  73      -9.357  -2.122   7.823  1.00  0.00           N  
ATOM    568  CA  LYS X  73      -9.487  -2.095   9.270  1.00  0.00           C  
ATOM    569  C   LYS X  73      -8.170  -1.619   9.888  1.00  0.00           C  
ATOM    570  O   LYS X  73      -8.163  -1.037  10.971  1.00  0.00           O  
ATOM    571  CB  LYS X  73      -9.954  -3.455   9.791  1.00  0.00           C  
ATOM    572  CG  LYS X  73      -9.746  -3.564  11.303  1.00  0.00           C  
ATOM    573  CD  LYS X  73      -8.629  -4.557  11.633  1.00  0.00           C  
ATOM    574  CE  LYS X  73      -8.906  -5.272  12.957  1.00  0.00           C  
ATOM    575  NZ  LYS X  73      -8.753  -4.336  14.093  1.00  0.00           N  
ATOM    576  N   ALA X  74      -7.088  -1.882   9.170  1.00  0.00           N  
ATOM    577  CA  ALA X  74      -5.768  -1.487   9.634  1.00  0.00           C  
ATOM    578  C   ALA X  74      -5.648   0.037   9.578  1.00  0.00           C  
ATOM    579  O   ALA X  74      -5.234   0.666  10.549  1.00  0.00           O  
ATOM    580  CB  ALA X  74      -4.700  -2.189   8.793  1.00  0.00           C  
ATOM    581  N   LEU X  75      -6.016   0.585   8.429  1.00  0.00           N  
ATOM    582  CA  LEU X  75      -5.954   2.024   8.233  1.00  0.00           C  
ATOM    583  C   LEU X  75      -6.525   2.727   9.466  1.00  0.00           C  
ATOM    584  O   LEU X  75      -5.959   3.710   9.942  1.00  0.00           O  
ATOM    585  CB  LEU X  75      -6.645   2.417   6.926  1.00  0.00           C  
ATOM    586  CG  LEU X  75      -8.123   2.797   7.036  1.00  0.00           C  
ATOM    587  CD1 LEU X  75      -8.282   4.269   7.421  1.00  0.00           C  
ATOM    588  CD2 LEU X  75      -8.874   2.456   5.747  1.00  0.00           C  
ATOM    589  N   ASP X  76      -7.639   2.196   9.947  1.00  0.00           N  
ATOM    590  CA  ASP X  76      -8.293   2.761  11.116  1.00  0.00           C  
ATOM    591  C   ASP X  76      -7.362   2.640  12.325  1.00  0.00           C  
ATOM    592  O   ASP X  76      -7.083   3.629  12.999  1.00  0.00           O  
ATOM    593  CB  ASP X  76      -9.587   2.012  11.439  1.00  0.00           C  
ATOM    594  CG  ASP X  76     -10.873   2.788  11.147  1.00  0.00           C  
ATOM    595  OD1 ASP X  76     -11.154   2.927   9.896  1.00  0.00           O  
ATOM    596  OD2 ASP X  76     -11.572   3.236  12.069  1.00  0.00           O  
ATOM    597  N   GLU X  77      -6.909   1.418  12.561  1.00  0.00           N  
ATOM    598  CA  GLU X  77      -6.015   1.154  13.676  1.00  0.00           C  
ATOM    599  C   GLU X  77      -4.765   2.029  13.573  1.00  0.00           C  
ATOM    600  O   GLU X  77      -4.502   2.848  14.453  1.00  0.00           O  
ATOM    601  CB  GLU X  77      -5.642  -0.329  13.741  1.00  0.00           C  
ATOM    602  CG  GLU X  77      -6.696  -1.126  14.514  1.00  0.00           C  
ATOM    603  CD  GLU X  77      -6.385  -1.137  16.012  1.00  0.00           C  
ATOM    604  OE1 GLU X  77      -5.628  -0.280  16.495  1.00  0.00           O  
ATOM    605  OE2 GLU X  77      -6.961  -2.076  16.681  1.00  0.00           O  
ATOM    606  N   VAL X  78      -4.026   1.826  12.492  1.00  0.00           N  
ATOM    607  CA  VAL X  78      -2.809   2.588  12.263  1.00  0.00           C  
ATOM    608  C   VAL X  78      -3.122   4.082  12.361  1.00  0.00           C  
ATOM    609  O   VAL X  78      -2.313   4.857  12.868  1.00  0.00           O  
ATOM    610  CB  VAL X  78      -2.191   2.192  10.921  1.00  0.00           C  
ATOM    611  CG1 VAL X  78      -3.275   1.872   9.890  1.00  0.00           C  
ATOM    612  CG2 VAL X  78      -1.251   3.286  10.407  1.00  0.00           C  
ATOM    613  N   LYS X  79      -4.298   4.442  11.867  1.00  0.00           N  
ATOM    614  CA  LYS X  79      -4.727   5.829  11.892  1.00  0.00           C  
ATOM    615  C   LYS X  79      -5.227   6.179  13.295  1.00  0.00           C  
ATOM    616  O   LYS X  79      -5.720   7.282  13.526  1.00  0.00           O  
ATOM    617  CB  LYS X  79      -5.756   6.093  10.791  1.00  0.00           C  
ATOM    618  CG  LYS X  79      -6.175   7.564  10.772  1.00  0.00           C  
ATOM    619  CD  LYS X  79      -7.694   7.702  10.897  1.00  0.00           C  
ATOM    620  CE  LYS X  79      -8.254   6.694  11.902  1.00  0.00           C  
ATOM    621  NZ  LYS X  79      -9.382   7.285  12.656  1.00  0.00           N  
ATOM    622  N   THR X  80      -5.083   5.218  14.197  1.00  0.00           N  
ATOM    623  CA  THR X  80      -5.513   5.411  15.571  1.00  0.00           C  
ATOM    624  C   THR X  80      -4.316   5.329  16.521  1.00  0.00           C  
ATOM    625  O   THR X  80      -4.378   5.819  17.647  1.00  0.00           O  
ATOM    626  CB  THR X  80      -6.601   4.379  15.874  1.00  0.00           C  
ATOM    627  OG1 THR X  80      -7.497   5.065  16.744  1.00  0.00           O  
ATOM    628  CG2 THR X  80      -6.083   3.212  16.718  1.00  0.00           C  
ATOM    629  N   ALA X  81      -3.255   4.704  16.032  1.00  0.00           N  
ATOM    630  CA  ALA X  81      -2.045   4.552  16.823  1.00  0.00           C  
ATOM    631  C   ALA X  81      -1.026   5.610  16.399  1.00  0.00           C  
ATOM    632  O   ALA X  81      -0.502   6.343  17.236  1.00  0.00           O  
ATOM    633  CB  ALA X  81      -1.508   3.127  16.664  1.00  0.00           C  
ATOM    634  N   PHE X  82      -0.776   5.657  15.099  1.00  0.00           N  
ATOM    635  CA  PHE X  82       0.172   6.614  14.553  1.00  0.00           C  
ATOM    636  C   PHE X  82      -0.526   7.601  13.614  1.00  0.00           C  
ATOM    637  O   PHE X  82      -0.199   7.676  12.432  1.00  0.00           O  
ATOM    638  CB  PHE X  82       1.205   5.816  13.756  1.00  0.00           C  
ATOM    639  CG  PHE X  82       0.935   4.310  13.719  1.00  0.00           C  
ATOM    640  CD1 PHE X  82       0.758   3.622  14.878  1.00  0.00           C  
ATOM    641  CD2 PHE X  82       0.872   3.660  12.526  1.00  0.00           C  
ATOM    642  CE1 PHE X  82       0.506   2.225  14.844  1.00  0.00           C  
ATOM    643  CE2 PHE X  82       0.620   2.263  12.491  1.00  0.00           C  
ATOM    644  CZ  PHE X  82       0.443   1.574  13.651  1.00  0.00           C  
ATOM    645  N   PRO X  83      -1.499   8.355  14.193  1.00  0.00           N  
ATOM    646  CA  PRO X  83      -2.245   9.335  13.422  1.00  0.00           C  
ATOM    647  C   PRO X  83      -1.397  10.578  13.149  1.00  0.00           C  
ATOM    648  O   PRO X  83      -0.528  10.929  13.946  1.00  0.00           O  
ATOM    649  CB  PRO X  83      -3.482   9.631  14.254  1.00  0.00           C  
ATOM    650  CG  PRO X  83      -3.158   9.162  15.664  1.00  0.00           C  
ATOM    651  CD  PRO X  83      -1.914   8.294  15.592  1.00  0.00           C  
ATOM    652  N   ARG X  84      -1.678  11.210  12.019  1.00  0.00           N  
ATOM    653  CA  ARG X  84      -0.951  12.408  11.631  1.00  0.00           C  
ATOM    654  C   ARG X  84      -1.186  12.714  10.150  1.00  0.00           C  
ATOM    655  O   ARG X  84      -2.086  12.149   9.531  1.00  0.00           O  
ATOM    656  CB  ARG X  84       0.549  12.247  11.880  1.00  0.00           C  
ATOM    657  CG  ARG X  84       1.023  13.179  12.997  1.00  0.00           C  
ATOM    658  CD  ARG X  84       2.487  13.574  12.797  1.00  0.00           C  
ATOM    659  NE  ARG X  84       2.921  14.476  13.888  1.00  0.00           N  
ATOM    660  CZ  ARG X  84       3.262  14.057  15.125  1.00  0.00           C  
ATOM    661  NH1 ARG X  84       3.219  12.745  15.440  1.00  0.00           N  
ATOM    662  NH2 ARG X  84       3.635  14.949  16.023  1.00  0.00           N  
ATOM    663  N   ASP X  85      -0.362  13.609   9.626  1.00  0.00           N  
ATOM    664  CA  ASP X  85      -0.468  13.997   8.230  1.00  0.00           C  
ATOM    665  C   ASP X  85       0.355  13.032   7.373  1.00  0.00           C  
ATOM    666  O   ASP X  85      -0.009  11.868   7.218  1.00  0.00           O  
ATOM    667  CB  ASP X  85       0.076  15.409   8.008  1.00  0.00           C  
ATOM    668  CG  ASP X  85      -0.778  16.532   8.600  1.00  0.00           C  
ATOM    669  OD1 ASP X  85      -1.892  16.803   8.128  1.00  0.00           O  
ATOM    670  OD2 ASP X  85      -0.249  17.149   9.602  1.00  0.00           O  
ATOM    671  N   MET X  86       1.450  13.554   6.838  1.00  0.00           N  
ATOM    672  CA  MET X  86       2.328  12.754   6.001  1.00  0.00           C  
ATOM    673  C   MET X  86       2.913  11.579   6.786  1.00  0.00           C  
ATOM    674  O   MET X  86       3.165  10.515   6.222  1.00  0.00           O  
ATOM    675  CB  MET X  86       3.465  13.630   5.469  1.00  0.00           C  
ATOM    676  CG  MET X  86       3.784  13.289   4.013  1.00  0.00           C  
ATOM    677  SD  MET X  86       5.492  12.791   3.864  1.00  0.00           S  
ATOM    678  CE  MET X  86       6.297  14.361   4.135  1.00  0.00           C  
ATOM    679  N   GLU X  87       3.112  11.810   8.075  1.00  0.00           N  
ATOM    680  CA  GLU X  87       3.663  10.783   8.943  1.00  0.00           C  
ATOM    681  C   GLU X  87       2.682   9.616   9.073  1.00  0.00           C  
ATOM    682  O   GLU X  87       3.002   8.488   8.700  1.00  0.00           O  
ATOM    683  CB  GLU X  87       4.016  11.358  10.317  1.00  0.00           C  
ATOM    684  CG  GLU X  87       5.492  11.756  10.381  1.00  0.00           C  
ATOM    685  CD  GLU X  87       5.672  13.075  11.135  1.00  0.00           C  
ATOM    686  OE1 GLU X  87       5.186  14.113  10.542  1.00  0.00           O  
ATOM    687  OE2 GLU X  87       6.250  13.089  12.232  1.00  0.00           O  
ATOM    688  N   ASN X  88       1.509   9.927   9.604  1.00  0.00           N  
ATOM    689  CA  ASN X  88       0.480   8.918   9.787  1.00  0.00           C  
ATOM    690  C   ASN X  88      -0.063   8.494   8.421  1.00  0.00           C  
ATOM    691  O   ASN X  88      -0.029   7.314   8.075  1.00  0.00           O  
ATOM    692  CB  ASN X  88      -0.689   9.466  10.609  1.00  0.00           C  
ATOM    693  CG  ASN X  88      -1.930   8.586  10.453  1.00  0.00           C  
ATOM    694  OD1 ASN X  88      -3.051   9.059  10.369  1.00  0.00           O  
ATOM    695  ND2 ASN X  88      -1.668   7.282  10.418  1.00  0.00           N  
ATOM    696  N   ASP X  89      -0.549   9.479   7.681  1.00  0.00           N  
ATOM    697  CA  ASP X  89      -1.098   9.222   6.360  1.00  0.00           C  
ATOM    698  C   ASP X  89      -0.261   8.147   5.666  1.00  0.00           C  
ATOM    699  O   ASP X  89      -0.783   7.106   5.271  1.00  0.00           O  
ATOM    700  CB  ASP X  89      -1.061  10.484   5.494  1.00  0.00           C  
ATOM    701  CG  ASP X  89      -1.954  11.628   5.980  1.00  0.00           C  
ATOM    702  OD1 ASP X  89      -2.499  11.442   7.134  1.00  0.00           O  
ATOM    703  OD2 ASP X  89      -2.120  12.645   5.290  1.00  0.00           O  
ATOM    704  N   LYS X  90       1.027   8.437   5.536  1.00  0.00           N  
ATOM    705  CA  LYS X  90       1.941   7.507   4.895  1.00  0.00           C  
ATOM    706  C   LYS X  90       2.043   6.235   5.739  1.00  0.00           C  
ATOM    707  O   LYS X  90       2.300   5.154   5.210  1.00  0.00           O  
ATOM    708  CB  LYS X  90       3.289   8.179   4.631  1.00  0.00           C  
ATOM    709  CG  LYS X  90       3.912   7.667   3.331  1.00  0.00           C  
ATOM    710  CD  LYS X  90       3.665   8.646   2.181  1.00  0.00           C  
ATOM    711  CE  LYS X  90       2.172   8.752   1.862  1.00  0.00           C  
ATOM    712  NZ  LYS X  90       1.528   9.762   2.730  1.00  0.00           N  
ATOM    713  N   ALA X  91       1.836   6.405   7.037  1.00  0.00           N  
ATOM    714  CA  ALA X  91       1.901   5.285   7.959  1.00  0.00           C  
ATOM    715  C   ALA X  91       0.845   4.247   7.569  1.00  0.00           C  
ATOM    716  O   ALA X  91       1.175   3.095   7.292  1.00  0.00           O  
ATOM    717  CB  ALA X  91       1.721   5.791   9.391  1.00  0.00           C  
ATOM    718  N   MET X  92      -0.402   4.693   7.562  1.00  0.00           N  
ATOM    719  CA  MET X  92      -1.508   3.819   7.212  1.00  0.00           C  
ATOM    720  C   MET X  92      -1.259   3.133   5.866  1.00  0.00           C  
ATOM    721  O   MET X  92      -1.503   1.937   5.722  1.00  0.00           O  
ATOM    722  CB  MET X  92      -2.800   4.634   7.139  1.00  0.00           C  
ATOM    723  CG  MET X  92      -3.089   5.076   5.703  1.00  0.00           C  
ATOM    724  SD  MET X  92      -4.851   5.195   5.442  1.00  0.00           S  
ATOM    725  CE  MET X  92      -5.330   6.036   6.942  1.00  0.00           C  
ATOM    726  N   LEU X  93      -0.778   3.921   4.916  1.00  0.00           N  
ATOM    727  CA  LEU X  93      -0.494   3.405   3.588  1.00  0.00           C  
ATOM    728  C   LEU X  93       0.492   2.241   3.698  1.00  0.00           C  
ATOM    729  O   LEU X  93       0.351   1.236   3.004  1.00  0.00           O  
ATOM    730  CB  LEU X  93      -0.019   4.530   2.667  1.00  0.00           C  
ATOM    731  CG  LEU X  93      -1.114   5.291   1.916  1.00  0.00           C  
ATOM    732  CD1 LEU X  93      -0.692   6.737   1.648  1.00  0.00           C  
ATOM    733  CD2 LEU X  93      -1.506   4.561   0.630  1.00  0.00           C  
ATOM    734  N   ILE X  94       1.470   2.418   4.575  1.00  0.00           N  
ATOM    735  CA  ILE X  94       2.480   1.395   4.784  1.00  0.00           C  
ATOM    736  C   ILE X  94       1.797   0.082   5.176  1.00  0.00           C  
ATOM    737  O   ILE X  94       2.321  -0.998   4.908  1.00  0.00           O  
ATOM    738  CB  ILE X  94       3.523   1.871   5.797  1.00  0.00           C  
ATOM    739  CG1 ILE X  94       4.294   3.080   5.263  1.00  0.00           C  
ATOM    740  CG2 ILE X  94       4.457   0.728   6.202  1.00  0.00           C  
ATOM    741  CD1 ILE X  94       4.693   4.022   6.401  1.00  0.00           C  
ATOM    742  N   MET X  95       0.639   0.220   5.804  1.00  0.00           N  
ATOM    743  CA  MET X  95      -0.122  -0.941   6.235  1.00  0.00           C  
ATOM    744  C   MET X  95      -0.548  -1.793   5.037  1.00  0.00           C  
ATOM    745  O   MET X  95      -0.215  -2.975   4.962  1.00  0.00           O  
ATOM    746  CB  MET X  95      -1.362  -0.484   7.003  1.00  0.00           C  
ATOM    747  CG  MET X  95      -0.983   0.472   8.136  1.00  0.00           C  
ATOM    748  SD  MET X  95       0.580  -0.012   8.847  1.00  0.00           S  
ATOM    749  CE  MET X  95       0.028  -0.603  10.439  1.00  0.00           C  
ATOM    750  N   THR X  96      -1.277  -1.159   4.131  1.00  0.00           N  
ATOM    751  CA  THR X  96      -1.752  -1.844   2.940  1.00  0.00           C  
ATOM    752  C   THR X  96      -0.591  -2.539   2.225  1.00  0.00           C  
ATOM    753  O   THR X  96      -0.733  -3.667   1.756  1.00  0.00           O  
ATOM    754  CB  THR X  96      -2.480  -0.821   2.065  1.00  0.00           C  
ATOM    755  OG1 THR X  96      -3.246  -1.618   1.166  1.00  0.00           O  
ATOM    756  CG2 THR X  96      -1.525  -0.045   1.155  1.00  0.00           C  
ATOM    757  N   MET X  97       0.530  -1.836   2.166  1.00  0.00           N  
ATOM    758  CA  MET X  97       1.715  -2.372   1.516  1.00  0.00           C  
ATOM    759  C   MET X  97       2.299  -3.538   2.315  1.00  0.00           C  
ATOM    760  O   MET X  97       2.928  -4.429   1.748  1.00  0.00           O  
ATOM    761  CB  MET X  97       2.766  -1.267   1.382  1.00  0.00           C  
ATOM    762  CG  MET X  97       4.173  -1.861   1.268  1.00  0.00           C  
ATOM    763  SD  MET X  97       4.774  -2.321   2.884  1.00  0.00           S  
ATOM    764  CE  MET X  97       5.100  -0.704   3.566  1.00  0.00           C  
ATOM    765  N   LEU X  98       2.069  -3.495   3.619  1.00  0.00           N  
ATOM    766  CA  LEU X  98       2.563  -4.537   4.502  1.00  0.00           C  
ATOM    767  C   LEU X  98       2.102  -5.900   3.983  1.00  0.00           C  
ATOM    768  O   LEU X  98       2.920  -6.788   3.746  1.00  0.00           O  
ATOM    769  CB  LEU X  98       2.149  -4.257   5.948  1.00  0.00           C  
ATOM    770  CG  LEU X  98       0.693  -4.570   6.300  1.00  0.00           C  
ATOM    771  CD1 LEU X  98       0.501  -6.066   6.557  1.00  0.00           C  
ATOM    772  CD2 LEU X  98       0.219  -3.721   7.481  1.00  0.00           C  
ATOM    773  N   LEU X  99       0.793  -6.024   3.821  1.00  0.00           N  
ATOM    774  CA  LEU X  99       0.214  -7.264   3.334  1.00  0.00           C  
ATOM    775  C   LEU X  99       0.946  -7.700   2.063  1.00  0.00           C  
ATOM    776  O   LEU X  99       1.532  -8.780   2.020  1.00  0.00           O  
ATOM    777  CB  LEU X  99      -1.299  -7.114   3.152  1.00  0.00           C  
ATOM    778  CG  LEU X  99      -2.093  -6.753   4.408  1.00  0.00           C  
ATOM    779  CD1 LEU X  99      -1.954  -5.266   4.737  1.00  0.00           C  
ATOM    780  CD2 LEU X  99      -3.557  -7.176   4.271  1.00  0.00           C  
ATOM    781  N   ALA X 100       0.887  -6.837   1.060  1.00  0.00           N  
ATOM    782  CA  ALA X 100       1.538  -7.119  -0.209  1.00  0.00           C  
ATOM    783  C   ALA X 100       3.024  -7.390   0.034  1.00  0.00           C  
ATOM    784  O   ALA X 100       3.543  -8.429  -0.368  1.00  0.00           O  
ATOM    785  CB  ALA X 100       1.307  -5.954  -1.172  1.00  0.00           C  
ATOM    786  N   LYS X 101       3.667  -6.434   0.690  1.00  0.00           N  
ATOM    787  CA  LYS X 101       5.083  -6.556   0.991  1.00  0.00           C  
ATOM    788  C   LYS X 101       5.370  -7.966   1.513  1.00  0.00           C  
ATOM    789  O   LYS X 101       6.352  -8.590   1.117  1.00  0.00           O  
ATOM    790  CB  LYS X 101       5.525  -5.445   1.946  1.00  0.00           C  
ATOM    791  CG  LYS X 101       6.988  -5.626   2.359  1.00  0.00           C  
ATOM    792  CD  LYS X 101       7.928  -5.313   1.194  1.00  0.00           C  
ATOM    793  CE  LYS X 101       8.973  -6.418   1.020  1.00  0.00           C  
ATOM    794  NZ  LYS X 101       9.474  -6.444  -0.372  1.00  0.00           N  
ATOM    795  N   LYS X 102       4.495  -8.424   2.397  1.00  0.00           N  
ATOM    796  CA  LYS X 102       4.642  -9.748   2.978  1.00  0.00           C  
ATOM    797  C   LYS X 102       4.145 -10.796   1.979  1.00  0.00           C  
ATOM    798  O   LYS X 102       4.743 -11.862   1.844  1.00  0.00           O  
ATOM    799  CB  LYS X 102       3.946  -9.816   4.338  1.00  0.00           C  
ATOM    800  CG  LYS X 102       4.499  -8.753   5.290  1.00  0.00           C  
ATOM    801  CD  LYS X 102       3.403  -8.224   6.217  1.00  0.00           C  
ATOM    802  CE  LYS X 102       3.131  -9.204   7.360  1.00  0.00           C  
ATOM    803  NZ  LYS X 102       1.765  -9.761   7.252  1.00  0.00           N  
ATOM    804  N   VAL X 103       3.055 -10.456   1.307  1.00  0.00           N  
ATOM    805  CA  VAL X 103       2.470 -11.354   0.325  1.00  0.00           C  
ATOM    806  C   VAL X 103       3.374 -11.412  -0.909  1.00  0.00           C  
ATOM    807  O   VAL X 103       4.569 -11.679  -0.795  1.00  0.00           O  
ATOM    808  CB  VAL X 103       1.041 -10.915   0.000  1.00  0.00           C  
ATOM    809  CG1 VAL X 103       0.327 -11.962  -0.858  1.00  0.00           C  
ATOM    810  CG2 VAL X 103       0.253 -10.624   1.279  1.00  0.00           C  
ATOM    811  N   ALA X 104       2.767 -11.158  -2.058  1.00  0.00           N  
ATOM    812  CA  ALA X 104       3.501 -11.177  -3.312  1.00  0.00           C  
ATOM    813  C   ALA X 104       4.944 -10.737  -3.060  1.00  0.00           C  
ATOM    814  O   ALA X 104       5.883 -11.461  -3.386  1.00  0.00           O  
ATOM    815  CB  ALA X 104       2.790 -10.289  -4.335  1.00  0.00           C  
ATOM    816  N   SER X 105       5.075  -9.552  -2.482  1.00  0.00           N  
ATOM    817  CA  SER X 105       6.388  -9.006  -2.182  1.00  0.00           C  
ATOM    818  C   SER X 105       7.177  -9.988  -1.312  1.00  0.00           C  
ATOM    819  O   SER X 105       8.379  -9.822  -1.119  1.00  0.00           O  
ATOM    820  CB  SER X 105       6.274  -7.651  -1.482  1.00  0.00           C  
ATOM    821  OG  SER X 105       6.694  -6.580  -2.322  1.00  0.00           O  
ATOM    822  N   HIS X 106       6.467 -10.989  -0.814  1.00  0.00           N  
ATOM    823  CA  HIS X 106       7.085 -11.998   0.030  1.00  0.00           C  
ATOM    824  C   HIS X 106       6.310 -13.312  -0.088  1.00  0.00           C  
ATOM    825  O   HIS X 106       6.897 -14.361  -0.349  1.00  0.00           O  
ATOM    826  CB  HIS X 106       7.198 -11.503   1.474  1.00  0.00           C  
ATOM    827  CG  HIS X 106       8.595 -11.099   1.877  1.00  0.00           C  
ATOM    828  ND1 HIS X 106       8.914 -10.676   3.156  1.00  0.00           N  
ATOM    829  CD2 HIS X 106       9.754 -11.059   1.160  1.00  0.00           C  
ATOM    830  CE1 HIS X 106      10.208 -10.395   3.194  1.00  0.00           C  
ATOM    831  NE2 HIS X 106      10.727 -10.634   1.955  1.00  0.00           N  
ATOM    832  N   ALA X 107       5.004 -13.211   0.109  1.00  0.00           N  
ATOM    833  CA  ALA X 107       4.143 -14.378   0.027  1.00  0.00           C  
ATOM    834  C   ALA X 107       3.182 -14.217  -1.153  1.00  0.00           C  
ATOM    835  O   ALA X 107       2.073 -13.710  -0.990  1.00  0.00           O  
ATOM    836  CB  ALA X 107       3.408 -14.564   1.356  1.00  0.00           C  
ATOM    837  N   PRO X 108       3.656 -14.668  -2.346  1.00  0.00           N  
ATOM    838  CA  PRO X 108       2.852 -14.579  -3.552  1.00  0.00           C  
ATOM    839  C   PRO X 108       1.745 -15.635  -3.552  1.00  0.00           C  
ATOM    840  O   PRO X 108       1.724 -16.518  -4.408  1.00  0.00           O  
ATOM    841  CB  PRO X 108       3.838 -14.751  -4.696  1.00  0.00           C  
ATOM    842  CG  PRO X 108       5.074 -15.392  -4.087  1.00  0.00           C  
ATOM    843  CD  PRO X 108       4.964 -15.273  -2.576  1.00  0.00           C  
ATOM    844  N   SER X 109       0.850 -15.509  -2.583  1.00  0.00           N  
ATOM    845  CA  SER X 109      -0.258 -16.442  -2.461  1.00  0.00           C  
ATOM    846  C   SER X 109      -1.584 -15.679  -2.442  1.00  0.00           C  
ATOM    847  O   SER X 109      -2.650 -16.283  -2.336  1.00  0.00           O  
ATOM    848  CB  SER X 109      -0.120 -17.298  -1.201  1.00  0.00           C  
ATOM    849  OG  SER X 109      -1.306 -18.039  -0.928  1.00  0.00           O  
ATOM    850  N   LEU X 110      -1.475 -14.363  -2.547  1.00  0.00           N  
ATOM    851  CA  LEU X 110      -2.652 -13.512  -2.543  1.00  0.00           C  
ATOM    852  C   LEU X 110      -2.432 -12.340  -3.502  1.00  0.00           C  
ATOM    853  O   LEU X 110      -2.495 -11.181  -3.096  1.00  0.00           O  
ATOM    854  CB  LEU X 110      -2.998 -13.081  -1.116  1.00  0.00           C  
ATOM    855  CG  LEU X 110      -3.800 -14.088  -0.287  1.00  0.00           C  
ATOM    856  CD1 LEU X 110      -2.872 -15.012   0.502  1.00  0.00           C  
ATOM    857  CD2 LEU X 110      -4.806 -13.375   0.619  1.00  0.00           C  
ATOM    858  N   LEU X 111      -2.179 -12.683  -4.757  1.00  0.00           N  
ATOM    859  CA  LEU X 111      -1.950 -11.674  -5.777  1.00  0.00           C  
ATOM    860  C   LEU X 111      -3.133 -10.704  -5.804  1.00  0.00           C  
ATOM    861  O   LEU X 111      -2.947  -9.491  -5.736  1.00  0.00           O  
ATOM    862  CB  LEU X 111      -1.663 -12.333  -7.127  1.00  0.00           C  
ATOM    863  CG  LEU X 111      -2.887 -12.776  -7.931  1.00  0.00           C  
ATOM    864  CD1 LEU X 111      -3.821 -13.637  -7.078  1.00  0.00           C  
ATOM    865  CD2 LEU X 111      -3.613 -11.571  -8.534  1.00  0.00           C  
ATOM    866  N   ARG X 112      -4.324 -11.277  -5.904  1.00  0.00           N  
ATOM    867  CA  ARG X 112      -5.537 -10.479  -5.942  1.00  0.00           C  
ATOM    868  C   ARG X 112      -5.645  -9.618  -4.681  1.00  0.00           C  
ATOM    869  O   ARG X 112      -5.870  -8.413  -4.765  1.00  0.00           O  
ATOM    870  CB  ARG X 112      -6.778 -11.366  -6.053  1.00  0.00           C  
ATOM    871  CG  ARG X 112      -7.192 -11.905  -4.684  1.00  0.00           C  
ATOM    872  CD  ARG X 112      -8.490 -12.711  -4.780  1.00  0.00           C  
ATOM    873  NE  ARG X 112      -9.334 -12.180  -5.872  1.00  0.00           N  
ATOM    874  CZ  ARG X 112      -9.884 -10.947  -5.874  1.00  0.00           C  
ATOM    875  NH1 ARG X 112      -9.680 -10.104  -4.839  1.00  0.00           N  
ATOM    876  NH2 ARG X 112     -10.622 -10.576  -6.904  1.00  0.00           N  
ATOM    877  N   ASP X 113      -5.482 -10.274  -3.541  1.00  0.00           N  
ATOM    878  CA  ASP X 113      -5.559  -9.584  -2.264  1.00  0.00           C  
ATOM    879  C   ASP X 113      -4.386  -8.609  -2.144  1.00  0.00           C  
ATOM    880  O   ASP X 113      -4.522  -7.538  -1.556  1.00  0.00           O  
ATOM    881  CB  ASP X 113      -5.474 -10.572  -1.099  1.00  0.00           C  
ATOM    882  CG  ASP X 113      -6.514 -10.364   0.003  1.00  0.00           C  
ATOM    883  OD1 ASP X 113      -7.479  -9.566  -0.303  1.00  0.00           O  
ATOM    884  OD2 ASP X 113      -6.408 -10.937   1.097  1.00  0.00           O  
ATOM    885  N   VAL X 114      -3.260  -9.016  -2.712  1.00  0.00           N  
ATOM    886  CA  VAL X 114      -2.064  -8.191  -2.676  1.00  0.00           C  
ATOM    887  C   VAL X 114      -2.413  -6.774  -3.133  1.00  0.00           C  
ATOM    888  O   VAL X 114      -2.388  -5.836  -2.337  1.00  0.00           O  
ATOM    889  CB  VAL X 114      -0.960  -8.835  -3.516  1.00  0.00           C  
ATOM    890  CG1 VAL X 114      -0.321  -7.812  -4.459  1.00  0.00           C  
ATOM    891  CG2 VAL X 114       0.096  -9.491  -2.624  1.00  0.00           C  
ATOM    892  N   PHE X 115      -2.733  -6.661  -4.415  1.00  0.00           N  
ATOM    893  CA  PHE X 115      -3.087  -5.373  -4.987  1.00  0.00           C  
ATOM    894  C   PHE X 115      -4.310  -4.779  -4.287  1.00  0.00           C  
ATOM    895  O   PHE X 115      -4.296  -3.619  -3.881  1.00  0.00           O  
ATOM    896  CB  PHE X 115      -3.425  -5.616  -6.459  1.00  0.00           C  
ATOM    897  CG  PHE X 115      -2.276  -5.304  -7.420  1.00  0.00           C  
ATOM    898  CD1 PHE X 115      -0.992  -5.558  -7.052  1.00  0.00           C  
ATOM    899  CD2 PHE X 115      -2.539  -4.771  -8.644  1.00  0.00           C  
ATOM    900  CE1 PHE X 115       0.074  -5.269  -7.945  1.00  0.00           C  
ATOM    901  CE2 PHE X 115      -1.474  -4.481  -9.537  1.00  0.00           C  
ATOM    902  CZ  PHE X 115      -0.190  -4.736  -9.168  1.00  0.00           C  
ATOM    903  N   HIS X 116      -5.341  -5.604  -4.167  1.00  0.00           N  
ATOM    904  CA  HIS X 116      -6.572  -5.175  -3.523  1.00  0.00           C  
ATOM    905  C   HIS X 116      -6.247  -4.542  -2.168  1.00  0.00           C  
ATOM    906  O   HIS X 116      -6.926  -3.612  -1.736  1.00  0.00           O  
ATOM    907  CB  HIS X 116      -7.561  -6.336  -3.413  1.00  0.00           C  
ATOM    908  CG  HIS X 116      -8.916  -5.940  -2.877  1.00  0.00           C  
ATOM    909  ND1 HIS X 116      -9.624  -4.853  -3.358  1.00  0.00           N  
ATOM    910  CD2 HIS X 116      -9.684  -6.497  -1.897  1.00  0.00           C  
ATOM    911  CE1 HIS X 116     -10.766  -4.768  -2.690  1.00  0.00           C  
ATOM    912  NE2 HIS X 116     -10.800  -5.788  -1.785  1.00  0.00           N  
ATOM    913  N   THR X 117      -5.210  -5.072  -1.536  1.00  0.00           N  
ATOM    914  CA  THR X 117      -4.788  -4.571  -0.240  1.00  0.00           C  
ATOM    915  C   THR X 117      -4.262  -3.139  -0.367  1.00  0.00           C  
ATOM    916  O   THR X 117      -4.807  -2.218   0.239  1.00  0.00           O  
ATOM    917  CB  THR X 117      -3.759  -5.548   0.332  1.00  0.00           C  
ATOM    918  OG1 THR X 117      -4.459  -6.787   0.403  1.00  0.00           O  
ATOM    919  CG2 THR X 117      -3.403  -5.238   1.788  1.00  0.00           C  
ATOM    920  N   THR X 118      -3.208  -2.998  -1.157  1.00  0.00           N  
ATOM    921  CA  THR X 118      -2.603  -1.695  -1.371  1.00  0.00           C  
ATOM    922  C   THR X 118      -3.677  -0.653  -1.689  1.00  0.00           C  
ATOM    923  O   THR X 118      -3.822   0.333  -0.967  1.00  0.00           O  
ATOM    924  CB  THR X 118      -1.551  -1.838  -2.473  1.00  0.00           C  
ATOM    925  OG1 THR X 118      -2.315  -1.944  -3.672  1.00  0.00           O  
ATOM    926  CG2 THR X 118      -0.796  -3.167  -2.394  1.00  0.00           C  
ATOM    927  N   VAL X 119      -4.402  -0.908  -2.767  1.00  0.00           N  
ATOM    928  CA  VAL X 119      -5.459  -0.003  -3.188  1.00  0.00           C  
ATOM    929  C   VAL X 119      -6.682  -0.202  -2.289  1.00  0.00           C  
ATOM    930  O   VAL X 119      -7.768   0.286  -2.598  1.00  0.00           O  
ATOM    931  CB  VAL X 119      -5.768  -0.214  -4.672  1.00  0.00           C  
ATOM    932  CG1 VAL X 119      -7.196   0.224  -5.002  1.00  0.00           C  
ATOM    933  CG2 VAL X 119      -4.752   0.518  -5.552  1.00  0.00           C  
ATOM    934  N   ASN X 120      -6.463  -0.917  -1.196  1.00  0.00           N  
ATOM    935  CA  ASN X 120      -7.534  -1.185  -0.251  1.00  0.00           C  
ATOM    936  C   ASN X 120      -7.732   0.037   0.648  1.00  0.00           C  
ATOM    937  O   ASN X 120      -8.847   0.534   0.789  1.00  0.00           O  
ATOM    938  CB  ASN X 120      -7.193  -2.380   0.642  1.00  0.00           C  
ATOM    939  CG  ASN X 120      -6.897  -1.927   2.074  1.00  0.00           C  
ATOM    940  OD1 ASN X 120      -7.785  -1.605   2.846  1.00  0.00           O  
ATOM    941  ND2 ASN X 120      -5.604  -1.920   2.383  1.00  0.00           N  
ATOM    942  N   PHE X 121      -6.631   0.485   1.235  1.00  0.00           N  
ATOM    943  CA  PHE X 121      -6.670   1.640   2.117  1.00  0.00           C  
ATOM    944  C   PHE X 121      -7.137   2.887   1.366  1.00  0.00           C  
ATOM    945  O   PHE X 121      -8.069   3.564   1.798  1.00  0.00           O  
ATOM    946  CB  PHE X 121      -5.243   1.866   2.621  1.00  0.00           C  
ATOM    947  CG  PHE X 121      -4.962   1.246   3.991  1.00  0.00           C  
ATOM    948  CD1 PHE X 121      -5.587   0.095   4.358  1.00  0.00           C  
ATOM    949  CD2 PHE X 121      -4.085   1.845   4.841  1.00  0.00           C  
ATOM    950  CE1 PHE X 121      -5.326  -0.480   5.630  1.00  0.00           C  
ATOM    951  CE2 PHE X 121      -3.824   1.269   6.113  1.00  0.00           C  
ATOM    952  CZ  PHE X 121      -4.449   0.119   6.480  1.00  0.00           C  
ATOM    953  N   ILE X 122      -6.468   3.155   0.254  1.00  0.00           N  
ATOM    954  CA  ILE X 122      -6.803   4.311  -0.562  1.00  0.00           C  
ATOM    955  C   ILE X 122      -8.233   4.161  -1.086  1.00  0.00           C  
ATOM    956  O   ILE X 122      -9.003   5.121  -1.082  1.00  0.00           O  
ATOM    957  CB  ILE X 122      -5.761   4.508  -1.664  1.00  0.00           C  
ATOM    958  CG1 ILE X 122      -5.334   3.166  -2.262  1.00  0.00           C  
ATOM    959  CG2 ILE X 122      -4.566   5.313  -1.150  1.00  0.00           C  
ATOM    960  CD1 ILE X 122      -3.936   2.772  -1.782  1.00  0.00           C  
ATOM    961  N   ASN X 123      -8.544   2.950  -1.526  1.00  0.00           N  
ATOM    962  CA  ASN X 123      -9.868   2.664  -2.053  1.00  0.00           C  
ATOM    963  C   ASN X 123     -10.922   3.050  -1.013  1.00  0.00           C  
ATOM    964  O   ASN X 123     -11.974   3.584  -1.359  1.00  0.00           O  
ATOM    965  CB  ASN X 123     -10.029   1.173  -2.358  1.00  0.00           C  
ATOM    966  CG  ASN X 123     -11.505   0.778  -2.396  1.00  0.00           C  
ATOM    967  OD1 ASN X 123     -12.142   0.755  -3.437  1.00  0.00           O  
ATOM    968  ND2 ASN X 123     -12.014   0.467  -1.207  1.00  0.00           N  
ATOM    969  N   GLN X 124     -10.601   2.765   0.241  1.00  0.00           N  
ATOM    970  CA  GLN X 124     -11.507   3.075   1.333  1.00  0.00           C  
ATOM    971  C   GLN X 124     -11.985   4.525   1.231  1.00  0.00           C  
ATOM    972  O   GLN X 124     -12.841   4.842   0.407  1.00  0.00           O  
ATOM    973  CB  GLN X 124     -10.844   2.811   2.687  1.00  0.00           C  
ATOM    974  CG  GLN X 124     -11.795   3.145   3.839  1.00  0.00           C  
ATOM    975  CD  GLN X 124     -12.647   1.930   4.214  1.00  0.00           C  
ATOM    976  OE1 GLN X 124     -12.397   0.811   3.798  1.00  0.00           O  
ATOM    977  NE2 GLN X 124     -13.664   2.213   5.022  1.00  0.00           N  
ATOM    978  N   ASN X 125     -11.412   5.364   2.080  1.00  0.00           N  
ATOM    979  CA  ASN X 125     -11.769   6.773   2.095  1.00  0.00           C  
ATOM    980  C   ASN X 125     -10.502   7.618   1.947  1.00  0.00           C  
ATOM    981  O   ASN X 125     -10.575   8.842   1.859  1.00  0.00           O  
ATOM    982  CB  ASN X 125     -12.441   7.157   3.415  1.00  0.00           C  
ATOM    983  CG  ASN X 125     -13.080   8.544   3.323  1.00  0.00           C  
ATOM    984  OD1 ASN X 125     -14.201   8.712   2.873  1.00  0.00           O  
ATOM    985  ND2 ASN X 125     -12.304   9.527   3.772  1.00  0.00           N  
ATOM    986  N   LEU X 126      -9.370   6.930   1.923  1.00  0.00           N  
ATOM    987  CA  LEU X 126      -8.089   7.602   1.787  1.00  0.00           C  
ATOM    988  C   LEU X 126      -7.655   7.572   0.320  1.00  0.00           C  
ATOM    989  O   LEU X 126      -6.479   7.371   0.022  1.00  0.00           O  
ATOM    990  CB  LEU X 126      -7.061   6.996   2.745  1.00  0.00           C  
ATOM    991  CG  LEU X 126      -7.547   6.737   4.173  1.00  0.00           C  
ATOM    992  CD1 LEU X 126      -8.613   7.754   4.582  1.00  0.00           C  
ATOM    993  CD2 LEU X 126      -8.036   5.296   4.334  1.00  0.00           C  
ATOM    994  N   PHE X 127      -8.629   7.773  -0.555  1.00  0.00           N  
ATOM    995  CA  PHE X 127      -8.362   7.772  -1.984  1.00  0.00           C  
ATOM    996  C   PHE X 127      -6.932   8.230  -2.275  1.00  0.00           C  
ATOM    997  O   PHE X 127      -6.270   7.688  -3.159  1.00  0.00           O  
ATOM    998  CB  PHE X 127      -9.341   8.758  -2.623  1.00  0.00           C  
ATOM    999  CG  PHE X 127      -8.858   9.342  -3.952  1.00  0.00           C  
ATOM   1000  CD1 PHE X 127      -7.942  10.347  -3.960  1.00  0.00           C  
ATOM   1001  CD2 PHE X 127      -9.345   8.856  -5.125  1.00  0.00           C  
ATOM   1002  CE1 PHE X 127      -7.494  10.889  -5.193  1.00  0.00           C  
ATOM   1003  CE2 PHE X 127      -8.898   9.398  -6.358  1.00  0.00           C  
ATOM   1004  CZ  PHE X 127      -7.981  10.403  -6.366  1.00  0.00           C  
ATOM   1005  N   SER X 128      -6.497   9.224  -1.515  1.00  0.00           N  
ATOM   1006  CA  SER X 128      -5.158   9.762  -1.680  1.00  0.00           C  
ATOM   1007  C   SER X 128      -4.838  10.733  -0.542  1.00  0.00           C  
ATOM   1008  O   SER X 128      -5.380  11.835  -0.491  1.00  0.00           O  
ATOM   1009  CB  SER X 128      -5.009  10.463  -3.033  1.00  0.00           C  
ATOM   1010  OG  SER X 128      -3.660  10.845  -3.290  1.00  0.00           O  
ATOM   1011  N   TYR X 129      -3.960  10.286   0.345  1.00  0.00           N  
ATOM   1012  CA  TYR X 129      -3.563  11.101   1.480  1.00  0.00           C  
ATOM   1013  C   TYR X 129      -2.505  12.131   1.073  1.00  0.00           C  
ATOM   1014  O   TYR X 129      -2.461  13.230   1.622  1.00  0.00           O  
ATOM   1015  CB  TYR X 129      -2.952  10.137   2.499  1.00  0.00           C  
ATOM   1016  CG  TYR X 129      -3.587  10.216   3.888  1.00  0.00           C  
ATOM   1017  CD1 TYR X 129      -4.085  11.417   4.352  1.00  0.00           C  
ATOM   1018  CD2 TYR X 129      -3.660   9.087   4.679  1.00  0.00           C  
ATOM   1019  CE1 TYR X 129      -4.682  11.491   5.660  1.00  0.00           C  
ATOM   1020  CE2 TYR X 129      -4.257   9.162   5.987  1.00  0.00           C  
ATOM   1021  CZ  TYR X 129      -4.739  10.360   6.413  1.00  0.00           C  
ATOM   1022  OH  TYR X 129      -5.303  10.430   7.649  1.00  0.00           O  
ATOM   1023  N   VAL X 130      -1.681  11.737   0.113  1.00  0.00           N  
ATOM   1024  CA  VAL X 130      -0.628  12.611  -0.374  1.00  0.00           C  
ATOM   1025  C   VAL X 130      -1.247  13.919  -0.870  1.00  0.00           C  
ATOM   1026  O   VAL X 130      -0.919  14.995  -0.371  1.00  0.00           O  
ATOM   1027  CB  VAL X 130       0.194  11.893  -1.446  1.00  0.00           C  
ATOM   1028  CG1 VAL X 130       1.040  10.776  -0.831  1.00  0.00           C  
ATOM   1029  CG2 VAL X 130      -0.708  11.350  -2.556  1.00  0.00           C  
ATOM   1030  N   ARG X 131      -2.131  13.785  -1.849  1.00  0.00           N  
ATOM   1031  CA  ARG X 131      -2.796  14.943  -2.419  1.00  0.00           C  
ATOM   1032  C   ARG X 131      -3.600  15.676  -1.343  1.00  0.00           C  
ATOM   1033  O   ARG X 131      -3.586  16.905  -1.282  1.00  0.00           O  
ATOM   1034  CB  ARG X 131      -3.735  14.534  -3.556  1.00  0.00           C  
ATOM   1035  CG  ARG X 131      -4.873  13.651  -3.038  1.00  0.00           C  
ATOM   1036  CD  ARG X 131      -6.023  14.502  -2.493  1.00  0.00           C  
ATOM   1037  NE  ARG X 131      -7.201  14.387  -3.381  1.00  0.00           N  
ATOM   1038  CZ  ARG X 131      -8.433  14.840  -3.067  1.00  0.00           C  
ATOM   1039  NH1 ARG X 131      -8.658  15.443  -1.881  1.00  0.00           N  
ATOM   1040  NH2 ARG X 131      -9.413  14.685  -3.937  1.00  0.00           N  
ATOM   1041  N   ASN X 132      -4.280  14.892  -0.520  1.00  0.00           N  
ATOM   1042  CA  ASN X 132      -5.088  15.452   0.551  1.00  0.00           C  
ATOM   1043  C   ASN X 132      -4.222  16.383   1.402  1.00  0.00           C  
ATOM   1044  O   ASN X 132      -4.643  17.488   1.742  1.00  0.00           O  
ATOM   1045  CB  ASN X 132      -5.633  14.350   1.462  1.00  0.00           C  
ATOM   1046  CG  ASN X 132      -6.898  14.816   2.188  1.00  0.00           C  
ATOM   1047  OD1 ASN X 132      -7.420  15.893   1.950  1.00  0.00           O  
ATOM   1048  ND2 ASN X 132      -7.359  13.947   3.083  1.00  0.00           N  
ATOM   1049  N   LEU X 133      -3.029  15.904   1.722  1.00  0.00           N  
ATOM   1050  CA  LEU X 133      -2.102  16.680   2.527  1.00  0.00           C  
ATOM   1051  C   LEU X 133      -1.827  18.016   1.835  1.00  0.00           C  
ATOM   1052  O   LEU X 133      -1.880  19.069   2.468  1.00  0.00           O  
ATOM   1053  CB  LEU X 133      -0.838  15.868   2.821  1.00  0.00           C  
ATOM   1054  CG  LEU X 133       0.314  16.634   3.474  1.00  0.00           C  
ATOM   1055  CD1 LEU X 133      -0.073  17.120   4.872  1.00  0.00           C  
ATOM   1056  CD2 LEU X 133       1.592  15.792   3.492  1.00  0.00           C  
ATOM   1057  N   VAL X 134      -1.540  17.930   0.544  1.00  0.00           N  
ATOM   1058  CA  VAL X 134      -1.258  19.119  -0.241  1.00  0.00           C  
ATOM   1059  C   VAL X 134      -2.429  20.096  -0.118  1.00  0.00           C  
ATOM   1060  O   VAL X 134      -2.225  21.292   0.083  1.00  0.00           O  
ATOM   1061  CB  VAL X 134      -0.953  18.731  -1.689  1.00  0.00           C  
ATOM   1062  CG1 VAL X 134      -0.699  19.971  -2.547  1.00  0.00           C  
ATOM   1063  CG2 VAL X 134       0.231  17.763  -1.759  1.00  0.00           C  
ATOM   1064  N   ARG X 135      -3.629  19.550  -0.245  1.00  0.00           N  
ATOM   1065  CA  ARG X 135      -4.833  20.358  -0.150  1.00  0.00           C  
ATOM   1066  C   ARG X 135      -4.864  21.111   1.182  1.00  0.00           C  
ATOM   1067  O   ARG X 135      -5.131  22.311   1.214  1.00  0.00           O  
ATOM   1068  CB  ARG X 135      -6.089  19.493  -0.268  1.00  0.00           C  
ATOM   1069  CG  ARG X 135      -7.041  20.049  -1.330  1.00  0.00           C  
ATOM   1070  CD  ARG X 135      -8.369  19.291  -1.325  1.00  0.00           C  
ATOM   1071  NE  ARG X 135      -9.371  20.033  -0.527  1.00  0.00           N  
ATOM   1072  CZ  ARG X 135      -9.696  19.735   0.748  1.00  0.00           C  
ATOM   1073  NH1 ARG X 135      -9.099  18.704   1.384  1.00  0.00           N  
ATOM   1074  NH2 ARG X 135     -10.606  20.465   1.366  1.00  0.00           N  
ATOM   1075  N   ASN X 136      -4.587  20.375   2.247  1.00  0.00           N  
ATOM   1076  CA  ASN X 136      -4.580  20.957   3.578  1.00  0.00           C  
ATOM   1077  C   ASN X 136      -3.624  22.152   3.603  1.00  0.00           C  
ATOM   1078  O   ASN X 136      -3.978  23.225   4.088  1.00  0.00           O  
ATOM   1079  CB  ASN X 136      -4.098  19.945   4.620  1.00  0.00           C  
ATOM   1080  CG  ASN X 136      -5.274  19.166   5.211  1.00  0.00           C  
ATOM   1081  OD1 ASN X 136      -6.366  19.132   4.668  1.00  0.00           O  
ATOM   1082  ND2 ASN X 136      -4.991  18.542   6.351  1.00  0.00           N  
ATOM   1083  N   GLU X 137      -2.431  21.926   3.071  1.00  0.00           N  
ATOM   1084  CA  GLU X 137      -1.422  22.970   3.025  1.00  0.00           C  
ATOM   1085  C   GLU X 137      -1.695  23.921   1.859  1.00  0.00           C  
ATOM   1086  O   GLU X 137      -1.538  23.547   0.698  1.00  0.00           O  
ATOM   1087  CB  GLU X 137      -0.017  22.371   2.929  1.00  0.00           C  
ATOM   1088  CG  GLU X 137       0.968  23.138   3.811  1.00  0.00           C  
ATOM   1089  CD  GLU X 137       1.400  24.445   3.144  1.00  0.00           C  
ATOM   1090  OE1 GLU X 137       0.546  25.227   2.701  1.00  0.00           O  
ATOM   1091  OE2 GLU X 137       2.676  24.636   3.094  1.00  0.00           O  
ATOM   1092  N   MET X 138      -2.099  25.134   2.208  1.00  0.00           N  
ATOM   1093  CA  MET X 138      -2.395  26.141   1.204  1.00  0.00           C  
ATOM   1094  C   MET X 138      -2.767  27.474   1.858  1.00  0.00           C  
ATOM   1095  O   MET X 138      -2.393  28.537   1.366  1.00  0.00           O  
ATOM   1096  CB  MET X 138      -3.553  25.662   0.325  1.00  0.00           C  
ATOM   1097  CG  MET X 138      -4.846  25.551   1.135  1.00  0.00           C  
ATOM   1098  SD  MET X 138      -6.161  24.926   0.104  1.00  0.00           S  
ATOM   1099  CE  MET X 138      -7.566  25.693   0.893  1.00  0.00           C  
ATOM   1100  N   ASP X 139      -3.501  27.373   2.956  1.00  0.00           N  
ATOM   1101  CA  ASP X 139      -3.928  28.557   3.683  1.00  0.00           C  
ATOM   1102  C   ASP X 139      -2.918  28.861   4.791  1.00  0.00           C  
ATOM   1103  O   ASP X 139      -1.924  28.153   4.943  1.00  0.00           O  
ATOM   1104  CB  ASP X 139      -5.295  28.340   4.334  1.00  0.00           C  
ATOM   1105  CG  ASP X 139      -5.833  29.537   5.123  1.00  0.00           C  
ATOM   1106  OD1 ASP X 139      -6.233  30.556   4.541  1.00  0.00           O  
ATOM   1107  OD2 ASP X 139      -5.830  29.391   6.404  1.00  0.00           O  
TER
END
