# Supplementary material for: Vaccinia Virus Protein A49 Is an Unexpected Member of the B-cell Lymphoma (Bcl)-2 Protein Family
Source: J Biol Chem. 2015 Jan 20;290(10):5991–6002. doi: 10.1074/jbc.M114.624650 (PMC4358236; doi:10.1074/jbc.M114.624650)
Supplement: Supplemental Data [file supp_M114.624650_jbc.M114.624650-1.zip › Neidel_overlain_Bcl-2_proteins_and_core/1G5M_A_ali.pdb]

ATOM      1  N   HIS X   1     -13.224  22.778  -6.304  1.00  7.96           N  
ATOM      2  CA  HIS X   1     -14.263  23.234  -7.264  1.00  7.23           C  
ATOM      3  C   HIS X   1     -14.789  22.072  -8.100  1.00  6.42           C  
ATOM      4  O   HIS X   1     -15.023  22.214  -9.300  1.00  6.57           O  
ATOM      5  CB  HIS X   1     -13.653  24.304  -8.171  1.00  7.71           C  
ATOM      6  CG  HIS X   1     -12.490  23.812  -8.977  1.00  8.25           C  
ATOM      7  ND1 HIS X   1     -11.831  24.594  -9.902  1.00  9.01           N  
ATOM      8  CD2 HIS X   1     -11.867  22.610  -8.991  1.00  8.41           C  
ATOM      9  CE1 HIS X   1     -10.855  23.893 -10.452  1.00  9.58           C  
ATOM     10  NE2 HIS X   1     -10.854  22.687  -9.915  1.00  9.25           N  
ATOM     11  N   ALA X   2     -14.973  20.923  -7.458  1.00  5.87           N  
ATOM     12  CA  ALA X   2     -15.471  19.736  -8.141  1.00  5.31           C  
ATOM     13  C   ALA X   2     -14.473  19.243  -9.183  1.00  4.79           C  
ATOM     14  O   ALA X   2     -13.734  18.287  -8.946  1.00  5.11           O  
ATOM     15  CB  ALA X   2     -16.815  20.028  -8.793  1.00  5.62           C  
ATOM     16  N   GLY X   3     -14.454  19.903 -10.337  1.00  4.36           N  
ATOM     17  CA  GLY X   3     -13.542  19.517 -11.397  1.00  4.16           C  
ATOM     18  C   GLY X   3     -13.574  18.028 -11.674  1.00  3.56           C  
ATOM     19  O   GLY X   3     -14.579  17.364 -11.419  1.00  3.75           O  
ATOM     20  N   ARG X   4     -12.473  17.501 -12.199  1.00  3.33           N  
ATOM     21  CA  ARG X   4     -12.381  16.079 -12.511  1.00  3.16           C  
ATOM     22  C   ARG X   4     -11.014  15.738 -13.098  1.00  2.67           C  
ATOM     23  O   ARG X   4     -10.577  16.348 -14.074  1.00  3.16           O  
ATOM     24  CB  ARG X   4     -13.484  15.677 -13.491  1.00  3.87           C  
ATOM     25  CG  ARG X   4     -14.065  14.299 -13.220  1.00  4.39           C  
ATOM     26  CD  ARG X   4     -15.362  14.388 -12.433  1.00  5.13           C  
ATOM     27  NE  ARG X   4     -16.073  13.112 -12.405  1.00  5.96           N  
ATOM     28  CZ  ARG X   4     -16.660  12.564 -13.469  1.00  6.76           C  
ATOM     29  NH1 ARG X   4     -16.627  13.176 -14.648  1.00  6.95           N  
ATOM     30  NH2 ARG X   4     -17.284  11.401 -13.353  1.00  7.64           N  
ATOM     31  N   THR X   5     -10.347  14.758 -12.497  1.00  2.23           N  
ATOM     32  CA  THR X   5      -9.031  14.334 -12.959  1.00  1.93           C  
ATOM     33  C   THR X   5      -8.518  13.157 -12.135  1.00  1.81           C  
ATOM     34  O   THR X   5      -7.457  13.237 -11.516  1.00  2.30           O  
ATOM     35  CB  THR X   5      -8.040  15.496 -12.881  1.00  2.21           C  
ATOM     36  OG1 THR X   5      -6.774  15.111 -13.389  1.00  3.07           O  
ATOM     37  CG2 THR X   5      -7.833  16.012 -11.473  1.00  2.74           C  
ATOM     38  N   GLY X   6      -9.278  12.066 -12.132  1.00  1.89           N  
ATOM     39  CA  GLY X   6      -8.883  10.889 -11.381  1.00  2.15           C  
ATOM     40  C   GLY X   6      -7.441  10.497 -11.638  1.00  1.61           C  
ATOM     41  O   GLY X   6      -6.888  10.802 -12.695  1.00  2.30           O  
ATOM     42  N   TYR X   7      -6.828   9.824 -10.670  1.00  1.09           N  
ATOM     43  CA  TYR X   7      -5.441   9.395 -10.803  1.00  0.60           C  
ATOM     44  C   TYR X   7      -5.332   7.873 -10.889  1.00  0.75           C  
ATOM     45  O   TYR X   7      -4.282   7.303 -10.592  1.00  1.74           O  
ATOM     46  CB  TYR X   7      -4.616   9.905  -9.621  1.00  0.71           C  
ATOM     47  CG  TYR X   7      -4.291  11.380  -9.691  1.00  0.65           C  
ATOM     48  CD1 TYR X   7      -5.292  12.326  -9.873  1.00  1.37           C  
ATOM     49  CD2 TYR X   7      -2.981  11.826  -9.574  1.00  1.07           C  
ATOM     50  CE1 TYR X   7      -4.998  13.675  -9.937  1.00  1.41           C  
ATOM     51  CE2 TYR X   7      -2.678  13.174  -9.636  1.00  1.13           C  
ATOM     52  CZ  TYR X   7      -3.689  14.093  -9.818  1.00  0.80           C  
ATOM     53  OH  TYR X   7      -3.392  15.435  -9.880  1.00  0.96           O  
ATOM     54  N   ASP X   8      -6.416   7.217 -11.294  1.00  0.59           N  
ATOM     55  CA  ASP X   8      -6.423   5.763 -11.411  1.00  0.73           C  
ATOM     56  C   ASP X   8      -6.206   5.108 -10.050  1.00  0.69           C  
ATOM     57  O   ASP X   8      -5.215   4.410  -9.837  1.00  0.95           O  
ATOM     58  CB  ASP X   8      -5.342   5.304 -12.390  1.00  1.04           C  
ATOM     59  CG  ASP X   8      -5.304   6.148 -13.649  1.00  1.65           C  
ATOM     60  OD1 ASP X   8      -6.246   6.043 -14.462  1.00  2.20           O  
ATOM     61  OD2 ASP X   8      -4.332   6.914 -13.821  1.00  2.17           O  
ATOM     62  N   ASN X   9      -7.140   5.340  -9.132  1.00  0.53           N  
ATOM     63  CA  ASN X   9      -7.052   4.773  -7.790  1.00  0.50           C  
ATOM     64  C   ASN X   9      -6.766   3.275  -7.849  1.00  0.47           C  
ATOM     65  O   ASN X   9      -5.971   2.754  -7.067  1.00  0.46           O  
ATOM     66  CB  ASN X   9      -8.349   5.027  -7.019  1.00  0.57           C  
ATOM     67  CG  ASN X   9      -9.584   4.821  -7.874  1.00  1.49           C  
ATOM     68  OD1 ASN X   9      -9.678   3.854  -8.629  1.00  2.39           O  
ATOM     69  ND2 ASN X   9     -10.542   5.735  -7.758  1.00  2.06           N  
ATOM     70  N   ARG X  10      -7.420   2.590  -8.782  1.00  0.46           N  
ATOM     71  CA  ARG X  10      -7.235   1.152  -8.943  1.00  0.45           C  
ATOM     72  C   ARG X  10      -5.854   0.844  -9.508  1.00  0.42           C  
ATOM     73  O   ARG X  10      -5.261  -0.190  -9.199  1.00  0.42           O  
ATOM     74  CB  ARG X  10      -8.316   0.576  -9.860  1.00  0.49           C  
ATOM     75  CG  ARG X  10      -8.199  -0.924 -10.071  1.00  1.06           C  
ATOM     76  CD  ARG X  10      -9.566  -1.577 -10.193  1.00  1.26           C  
ATOM     77  NE  ARG X  10     -10.385  -0.945 -11.224  1.00  1.42           N  
ATOM     78  CZ  ARG X  10     -10.163  -1.071 -12.531  1.00  1.72           C  
ATOM     79  NH1 ARG X  10      -9.149  -1.806 -12.976  1.00  2.23           N  
ATOM     80  NH2 ARG X  10     -10.960  -0.461 -13.398  1.00  2.27           N  
ATOM     81  N   GLU X  11      -5.346   1.749 -10.338  1.00  0.42           N  
ATOM     82  CA  GLU X  11      -4.031   1.578 -10.946  1.00  0.43           C  
ATOM     83  C   GLU X  11      -2.925   1.952  -9.966  1.00  0.40           C  
ATOM     84  O   GLU X  11      -1.824   1.406 -10.020  1.00  0.42           O  
ATOM     85  CB  GLU X  11      -3.917   2.430 -12.211  1.00  0.47           C  
ATOM     86  CG  GLU X  11      -2.805   1.984 -13.147  1.00  0.50           C  
ATOM     87  CD  GLU X  11      -3.128   2.247 -14.605  1.00  1.35           C  
ATOM     88  OE1 GLU X  11      -4.325   2.223 -14.961  1.00  2.04           O  
ATOM     89  OE2 GLU X  11      -2.184   2.477 -15.389  1.00  2.12           O  
ATOM     90  N   ILE X  12      -3.226   2.887  -9.069  1.00  0.38           N  
ATOM     91  CA  ILE X  12      -2.257   3.333  -8.076  1.00  0.38           C  
ATOM     92  C   ILE X  12      -1.941   2.224  -7.079  1.00  0.35           C  
ATOM     93  O   ILE X  12      -0.780   1.985  -6.747  1.00  0.39           O  
ATOM     94  CB  ILE X  12      -2.766   4.568  -7.311  1.00  0.41           C  
ATOM     95  CG1 ILE X  12      -2.391   5.849  -8.059  1.00  0.53           C  
ATOM     96  CG2 ILE X  12      -2.199   4.587  -5.899  1.00  0.46           C  
ATOM     97  CD1 ILE X  12      -3.184   7.059  -7.623  1.00  0.75           C  
ATOM     98  N   VAL X  13      -2.982   1.548  -6.606  1.00  0.33           N  
ATOM     99  CA  VAL X  13      -2.816   0.461  -5.648  1.00  0.31           C  
ATOM    100  C   VAL X  13      -2.195  -0.763  -6.311  1.00  0.30           C  
ATOM    101  O   VAL X  13      -1.286  -1.385  -5.762  1.00  0.29           O  
ATOM    102  CB  VAL X  13      -4.161   0.064  -5.011  1.00  0.32           C  
ATOM    103  CG1 VAL X  13      -4.259  -1.446  -4.855  1.00  0.32           C  
ATOM    104  CG2 VAL X  13      -4.342   0.756  -3.669  1.00  0.34           C  
ATOM    105  N   MET X  14      -2.691  -1.105  -7.495  1.00  0.32           N  
ATOM    106  CA  MET X  14      -2.184  -2.256  -8.233  1.00  0.33           C  
ATOM    107  C   MET X  14      -0.734  -2.036  -8.653  1.00  0.34           C  
ATOM    108  O   MET X  14       0.081  -2.956  -8.610  1.00  0.36           O  
ATOM    109  CB  MET X  14      -3.050  -2.523  -9.465  1.00  0.35           C  
ATOM    110  CG  MET X  14      -4.035  -3.665  -9.278  1.00  0.57           C  
ATOM    111  SD  MET X  14      -5.671  -3.286  -9.935  1.00  0.85           S  
ATOM    112  CE  MET X  14      -6.657  -4.549  -9.135  1.00  0.57           C  
ATOM    113  N   LYS X  15      -0.420  -0.808  -9.055  1.00  0.34           N  
ATOM    114  CA  LYS X  15       0.932  -0.466  -9.480  1.00  0.36           C  
ATOM    115  C   LYS X  15       1.929  -0.685  -8.347  1.00  0.33           C  
ATOM    116  O   LYS X  15       2.979  -1.298  -8.540  1.00  0.34           O  
ATOM    117  CB  LYS X  15       0.988   0.989  -9.951  1.00  0.40           C  
ATOM    118  CG  LYS X  15       0.613   1.169 -11.412  1.00  1.11           C  
ATOM    119  CD  LYS X  15       0.569   2.638 -11.799  1.00  1.07           C  
ATOM    120  CE  LYS X  15       1.960   3.248 -11.826  1.00  1.25           C  
ATOM    121  NZ  LYS X  15       2.536   3.259 -13.199  1.00  2.06           N  
ATOM    122  N   TYR X  16       1.593  -0.179  -7.166  1.00  0.32           N  
ATOM    123  CA  TYR X  16       2.458  -0.318  -6.000  1.00  0.33           C  
ATOM    124  C   TYR X  16       2.791  -1.784  -5.740  1.00  0.30           C  
ATOM    125  O   TYR X  16       3.958  -2.155  -5.624  1.00  0.34           O  
ATOM    126  CB  TYR X  16       1.790   0.291  -4.767  1.00  0.36           C  
ATOM    127  CG  TYR X  16       2.666   0.277  -3.535  1.00  0.38           C  
ATOM    128  CD1 TYR X  16       3.547   1.319  -3.273  1.00  0.82           C  
ATOM    129  CD2 TYR X  16       2.611  -0.778  -2.632  1.00  0.68           C  
ATOM    130  CE1 TYR X  16       4.349   1.308  -2.148  1.00  0.88           C  
ATOM    131  CE2 TYR X  16       3.410  -0.796  -1.505  1.00  0.73           C  
ATOM    132  CZ  TYR X  16       4.277   0.251  -1.267  1.00  0.57           C  
ATOM    133  OH  TYR X  16       5.074   0.237  -0.146  1.00  0.70           O  
ATOM    134  N   ILE X  17       1.756  -2.614  -5.650  1.00  0.31           N  
ATOM    135  CA  ILE X  17       1.940  -4.039  -5.404  1.00  0.32           C  
ATOM    136  C   ILE X  17       2.704  -4.699  -6.546  1.00  0.34           C  
ATOM    137  O   ILE X  17       3.543  -5.572  -6.322  1.00  0.39           O  
ATOM    138  CB  ILE X  17       0.590  -4.757  -5.218  1.00  0.34           C  
ATOM    139  CG1 ILE X  17       0.081  -4.564  -3.788  1.00  0.41           C  
ATOM    140  CG2 ILE X  17       0.727  -6.237  -5.543  1.00  0.37           C  
ATOM    141  CD1 ILE X  17      -1.239  -5.252  -3.517  1.00  0.70           C  
ATOM    142  N   HIS X  18       2.408  -4.279  -7.772  1.00  0.36           N  
ATOM    143  CA  HIS X  18       3.069  -4.830  -8.950  1.00  0.41           C  
ATOM    144  C   HIS X  18       4.582  -4.668  -8.849  1.00  0.43           C  
ATOM    145  O   HIS X  18       5.339  -5.550  -9.256  1.00  0.50           O  
ATOM    146  CB  HIS X  18       2.554  -4.145 -10.217  1.00  0.47           C  
ATOM    147  CG  HIS X  18       2.653  -4.999 -11.443  1.00  0.75           C  
ATOM    148  ND1 HIS X  18       3.073  -4.516 -12.664  1.00  1.41           N  
ATOM    149  CD2 HIS X  18       2.386  -6.313 -11.632  1.00  0.91           C  
ATOM    150  CE1 HIS X  18       3.057  -5.495 -13.552  1.00  1.81           C  
ATOM    151  NE2 HIS X  18       2.644  -6.596 -12.950  1.00  1.47           N  
ATOM    152  N   TYR X  19       5.016  -3.537  -8.302  1.00  0.43           N  
ATOM    153  CA  TYR X  19       6.439  -3.261  -8.146  1.00  0.47           C  
ATOM    154  C   TYR X  19       7.004  -3.998  -6.936  1.00  0.51           C  
ATOM    155  O   TYR X  19       7.967  -4.758  -7.053  1.00  0.62           O  
ATOM    156  CB  TYR X  19       6.676  -1.757  -7.997  1.00  0.45           C  
ATOM    157  CG  TYR X  19       7.838  -1.413  -7.093  1.00  0.46           C  
ATOM    158  CD1 TYR X  19       9.111  -1.906  -7.349  1.00  1.19           C  
ATOM    159  CD2 TYR X  19       7.661  -0.595  -5.983  1.00  1.12           C  
ATOM    160  CE1 TYR X  19      10.176  -1.593  -6.524  1.00  1.23           C  
ATOM    161  CE2 TYR X  19       8.721  -0.278  -5.155  1.00  1.13           C  
ATOM    162  CZ  TYR X  19       9.976  -0.780  -5.430  1.00  0.56           C  
ATOM    163  OH  TYR X  19      11.033  -0.467  -4.607  1.00  0.64           O  
ATOM    164  N   LYS X  20       6.400  -3.771  -5.775  1.00  0.49           N  
ATOM    165  CA  LYS X  20       6.842  -4.414  -4.544  1.00  0.63           C  
ATOM    166  C   LYS X  20       6.942  -5.925  -4.727  1.00  0.72           C  
ATOM    167  O   LYS X  20       7.776  -6.582  -4.103  1.00  0.83           O  
ATOM    168  CB  LYS X  20       5.880  -4.089  -3.401  1.00  0.66           C  
ATOM    169  CG  LYS X  20       6.153  -4.880  -2.132  1.00  1.10           C  
ATOM    170  CD  LYS X  20       7.609  -4.772  -1.710  1.00  1.30           C  
ATOM    171  CE  LYS X  20       7.954  -3.365  -1.251  1.00  1.29           C  
ATOM    172  NZ  LYS X  20       7.553  -3.127   0.162  1.00  1.94           N  
ATOM    173  N   LEU X  21       6.089  -6.470  -5.588  1.00  0.69           N  
ATOM    174  CA  LEU X  21       6.087  -7.904  -5.853  1.00  0.81           C  
ATOM    175  C   LEU X  21       7.133  -8.260  -6.904  1.00  0.83           C  
ATOM    176  O   LEU X  21       7.828  -9.268  -6.785  1.00  0.89           O  
ATOM    177  CB  LEU X  21       4.704  -8.360  -6.318  1.00  0.86           C  
ATOM    178  CG  LEU X  21       4.676  -9.714  -7.024  1.00  0.74           C  
ATOM    179  CD1 LEU X  21       5.284 -10.789  -6.137  1.00  1.23           C  
ATOM    180  CD2 LEU X  21       3.252 -10.083  -7.412  1.00  1.00           C  
ATOM    181  N   SER X  22       7.241  -7.423  -7.932  1.00  0.81           N  
ATOM    182  CA  SER X  22       8.207  -7.645  -9.003  1.00  0.85           C  
ATOM    183  C   SER X  22       9.597  -7.933  -8.440  1.00  0.88           C  
ATOM    184  O   SER X  22      10.403  -8.615  -9.072  1.00  0.93           O  
ATOM    185  CB  SER X  22       8.261  -6.428  -9.929  1.00  0.85           C  
ATOM    186  OG  SER X  22       9.080  -6.681 -11.057  1.00  1.30           O  
ATOM    187  N   GLN X  23       9.870  -7.417  -7.243  1.00  0.88           N  
ATOM    188  CA  GLN X  23      11.158  -7.629  -6.597  1.00  0.93           C  
ATOM    189  C   GLN X  23      11.522  -9.112  -6.590  1.00  0.91           C  
ATOM    190  O   GLN X  23      12.699  -9.471  -6.616  1.00  0.95           O  
ATOM    191  CB  GLN X  23      11.131  -7.090  -5.166  1.00  1.00           C  
ATOM    192  CG  GLN X  23      11.841  -5.757  -5.005  1.00  1.24           C  
ATOM    193  CD  GLN X  23      13.194  -5.894  -4.334  1.00  2.05           C  
ATOM    194  OE1 GLN X  23      13.392  -6.759  -3.481  1.00  2.76           O  
ATOM    195  NE2 GLN X  23      14.133  -5.037  -4.716  1.00  2.65           N  
ATOM    196  N   ARG X  24      10.505  -9.970  -6.555  1.00  0.89           N  
ATOM    197  CA  ARG X  24      10.720 -11.414  -6.545  1.00  0.92           C  
ATOM    198  C   ARG X  24      10.689 -11.982  -7.961  1.00  0.86           C  
ATOM    199  O   ARG X  24      11.427 -12.914  -8.282  1.00  1.06           O  
ATOM    200  CB  ARG X  24       9.656 -12.104  -5.689  1.00  1.01           C  
ATOM    201  CG  ARG X  24       9.818 -11.858  -4.199  1.00  1.26           C  
ATOM    202  CD  ARG X  24       8.470 -11.742  -3.506  1.00  1.31           C  
ATOM    203  NE  ARG X  24       8.520 -12.225  -2.128  1.00  1.98           N  
ATOM    204  CZ  ARG X  24       9.190 -11.617  -1.150  1.00  2.73           C  
ATOM    205  NH1 ARG X  24       9.866 -10.499  -1.389  1.00  3.19           N  
ATOM    206  NH2 ARG X  24       9.183 -12.129   0.074  1.00  3.49           N  
ATOM    207  N   GLY X  25       9.831 -11.415  -8.803  1.00  0.95           N  
ATOM    208  CA  GLY X  25       9.722 -11.880 -10.174  1.00  1.00           C  
ATOM    209  C   GLY X  25       8.403 -12.579 -10.456  1.00  1.03           C  
ATOM    210  O   GLY X  25       7.956 -12.627 -11.602  1.00  1.86           O  
ATOM    211  N   TYR X  26       7.783 -13.124  -9.412  1.00  0.78           N  
ATOM    212  CA  TYR X  26       6.510 -13.825  -9.556  1.00  0.70           C  
ATOM    213  C   TYR X  26       5.531 -13.011 -10.398  1.00  0.61           C  
ATOM    214  O   TYR X  26       4.981 -12.010  -9.938  1.00  0.98           O  
ATOM    215  CB  TYR X  26       5.910 -14.115  -8.177  1.00  0.86           C  
ATOM    216  CG  TYR X  26       4.401 -14.237  -8.173  1.00  0.67           C  
ATOM    217  CD1 TYR X  26       3.739 -15.020  -9.112  1.00  1.17           C  
ATOM    218  CD2 TYR X  26       3.639 -13.569  -7.225  1.00  1.13           C  
ATOM    219  CE1 TYR X  26       2.362 -15.129  -9.106  1.00  1.16           C  
ATOM    220  CE2 TYR X  26       2.262 -13.672  -7.210  1.00  1.16           C  
ATOM    221  CZ  TYR X  26       1.628 -14.453  -8.152  1.00  0.68           C  
ATOM    222  OH  TYR X  26       0.256 -14.560  -8.142  1.00  0.86           O  
ATOM    223  N   GLU X  27       5.318 -13.451 -11.636  1.00  0.79           N  
ATOM    224  CA  GLU X  27       4.404 -12.769 -12.546  1.00  0.76           C  
ATOM    225  C   GLU X  27       2.971 -12.837 -12.028  1.00  0.72           C  
ATOM    226  O   GLU X  27       2.359 -13.904 -12.006  1.00  0.72           O  
ATOM    227  CB  GLU X  27       4.483 -13.389 -13.942  1.00  0.80           C  
ATOM    228  CG  GLU X  27       5.888 -13.406 -14.520  1.00  1.32           C  
ATOM    229  CD  GLU X  27       5.895 -13.567 -16.028  1.00  1.82           C  
ATOM    230  OE1 GLU X  27       4.802 -13.547 -16.632  1.00  2.29           O  
ATOM    231  OE2 GLU X  27       6.993 -13.713 -16.604  1.00  2.45           O  
ATOM    232  N   TRP X  28       2.444 -11.692 -11.607  1.00  0.71           N  
ATOM    233  CA  TRP X  28       1.085 -11.620 -11.083  1.00  0.69           C  
ATOM    234  C   TRP X  28       0.100 -11.184 -12.164  1.00  0.78           C  
ATOM    235  O   TRP X  28      -0.771 -11.954 -12.569  1.00  1.17           O  
ATOM    236  CB  TRP X  28       1.035 -10.647  -9.904  1.00  0.66           C  
ATOM    237  CG  TRP X  28      -0.334 -10.485  -9.320  1.00  0.64           C  
ATOM    238  CD1 TRP X  28      -1.309 -11.437  -9.240  1.00  0.66           C  
ATOM    239  CD2 TRP X  28      -0.880  -9.298  -8.733  1.00  0.64           C  
ATOM    240  NE1 TRP X  28      -2.427 -10.914  -8.638  1.00  0.66           N  
ATOM    241  CE2 TRP X  28      -2.190  -9.603  -8.318  1.00  0.64           C  
ATOM    242  CE3 TRP X  28      -0.389  -8.008  -8.519  1.00  0.66           C  
ATOM    243  CZ2 TRP X  28      -3.013  -8.665  -7.701  1.00  0.66           C  
ATOM    244  CZ3 TRP X  28      -1.206  -7.077  -7.906  1.00  0.69           C  
ATOM    245  CH2 TRP X  28      -2.506  -7.409  -7.503  1.00  0.69           C  
ATOM    246  N   ASP X  29       0.241  -9.945 -12.621  1.00  0.77           N  
ATOM    247  CA  ASP X  29      -0.640  -9.404 -13.653  1.00  0.85           C  
ATOM    248  C   ASP X  29      -2.034  -9.117 -13.096  1.00  0.78           C  
ATOM    249  O   ASP X  29      -3.014  -9.096 -13.842  1.00  0.80           O  
ATOM    250  CB  ASP X  29      -0.740 -10.381 -14.827  1.00  0.94           C  
ATOM    251  CG  ASP X  29      -0.459  -9.714 -16.159  1.00  1.58           C  
ATOM    252  OD1 ASP X  29       0.330  -8.747 -16.184  1.00  2.08           O  
ATOM    253  OD2 ASP X  29      -1.029 -10.160 -17.177  1.00  2.38           O  
ATOM    254  N   ALA X  30      -2.118  -8.897 -11.784  1.00  0.78           N  
ATOM    255  CA  ALA X  30      -3.392  -8.611 -11.128  1.00  0.88           C  
ATOM    256  C   ALA X  30      -4.241  -9.874 -10.970  1.00  0.90           C  
ATOM    257  O   ALA X  30      -4.606 -10.249  -9.856  1.00  1.28           O  
ATOM    258  CB  ALA X  30      -4.161  -7.551 -11.904  1.00  1.04           C  
ATOM    259  N   GLY X  31      -4.554 -10.524 -12.088  1.00  0.80           N  
ATOM    260  CA  GLY X  31      -5.357 -11.732 -12.041  1.00  0.92           C  
ATOM    261  C   GLY X  31      -6.393 -11.787 -13.147  1.00  1.21           C  
ATOM    262  O   GLY X  31      -7.593 -11.696 -12.887  1.00  1.87           O  
ATOM    263  N   ASP X  32      -5.928 -11.938 -14.382  1.00  1.69           N  
ATOM    264  CA  ASP X  32      -6.821 -12.006 -15.533  1.00  2.13           C  
ATOM    265  C   ASP X  32      -7.850 -10.880 -15.494  1.00  2.25           C  
ATOM    266  O   ASP X  32      -8.974 -11.037 -15.970  1.00  2.69           O  
ATOM    267  CB  ASP X  32      -7.533 -13.361 -15.572  1.00  2.93           C  
ATOM    268  CG  ASP X  32      -8.177 -13.638 -16.916  1.00  3.35           C  
ATOM    269  OD1 ASP X  32      -7.479 -14.158 -17.812  1.00  3.65           O  
ATOM    270  OD2 ASP X  32      -9.378 -13.336 -17.072  1.00  3.91           O  
ATOM    271  N   ASP X  33      -7.457  -9.746 -14.922  1.00  2.37           N  
ATOM    272  CA  ASP X  33      -8.346  -8.594 -14.821  1.00  2.84           C  
ATOM    273  C   ASP X  33      -7.941  -7.506 -15.809  1.00  3.10           C  
ATOM    274  O   ASP X  33      -8.119  -6.316 -15.547  1.00  3.71           O  
ATOM    275  CB  ASP X  33      -8.332  -8.037 -13.397  1.00  3.09           C  
ATOM    276  CG  ASP X  33      -9.602  -7.281 -13.058  1.00  3.86           C  
ATOM    277  OD1 ASP X  33     -10.623  -7.937 -12.760  1.00  4.32           O  
ATOM    278  OD2 ASP X  33      -9.577  -6.032 -13.090  1.00  4.47           O  
ATOM    279  N   VAL X  34      -7.397  -7.922 -16.949  1.00  3.12           N  
ATOM    280  CA  VAL X  34      -6.966  -6.984 -17.978  1.00  3.71           C  
ATOM    281  C   VAL X  34      -6.355  -7.716 -19.168  1.00  3.85           C  
ATOM    282  O   VAL X  34      -5.247  -8.245 -19.081  1.00  4.28           O  
ATOM    283  CB  VAL X  34      -5.938  -5.978 -17.427  1.00  4.34           C  
ATOM    284  CG1 VAL X  34      -5.122  -6.605 -16.307  1.00  4.51           C  
ATOM    285  CG2 VAL X  34      -5.031  -5.477 -18.541  1.00  4.85           C  
ATOM    286  N   GLU X  35      -7.084  -7.742 -20.278  1.00  3.92           N  
ATOM    287  CA  GLU X  35      -6.614  -8.409 -21.486  1.00  4.45           C  
ATOM    288  C   GLU X  35      -5.239  -7.888 -21.895  1.00  4.85           C  
ATOM    289  O   GLU X  35      -4.282  -8.653 -22.004  1.00  5.41           O  
ATOM    290  CB  GLU X  35      -7.609  -8.204 -22.629  1.00  4.91           C  
ATOM    291  CG  GLU X  35      -9.043  -8.541 -22.254  1.00  5.38           C  
ATOM    292  CD  GLU X  35     -10.021  -7.452 -22.652  1.00  6.27           C  
ATOM    293  OE1 GLU X  35     -10.419  -7.415 -23.836  1.00  6.73           O  
ATOM    294  OE2 GLU X  35     -10.388  -6.636 -21.780  1.00  6.72           O  
ATOM    295  N   GLU X  36      -5.150  -6.581 -22.121  1.00  4.94           N  
ATOM    296  CA  GLU X  36      -3.894  -5.957 -22.518  1.00  5.56           C  
ATOM    297  C   GLU X  36      -3.747  -4.578 -21.884  1.00  5.32           C  
ATOM    298  O   GLU X  36      -4.625  -4.124 -21.151  1.00  5.51           O  
ATOM    299  CB  GLU X  36      -3.818  -5.842 -24.042  1.00  6.28           C  
ATOM    300  CG  GLU X  36      -4.633  -4.690 -24.607  1.00  6.69           C  
ATOM    301  CD  GLU X  36      -5.473  -5.101 -25.799  1.00  7.53           C  
ATOM    302  OE1 GLU X  36      -5.887  -6.278 -25.858  1.00  8.22           O  
ATOM    303  OE2 GLU X  36      -5.719  -4.245 -26.675  1.00  7.73           O  
ATOM    304  N   ASN X  37      -2.630  -3.916 -22.173  1.00  5.31           N  
ATOM    305  CA  ASN X  37      -2.368  -2.587 -21.632  1.00  5.45           C  
ATOM    306  C   ASN X  37      -1.999  -1.612 -22.744  1.00  5.56           C  
ATOM    307  O   ASN X  37      -0.984  -0.919 -22.666  1.00  6.13           O  
ATOM    308  CB  ASN X  37      -1.244  -2.648 -20.595  1.00  6.05           C  
ATOM    309  CG  ASN X  37      -0.235  -3.738 -20.902  1.00  6.37           C  
ATOM    310  OD1 ASN X  37       0.011  -4.621 -20.080  1.00  6.63           O  
ATOM    311  ND2 ASN X  37       0.358  -3.679 -22.089  1.00  6.70           N  
ATOM    312  N   ARG X  38      -2.831  -1.563 -23.780  1.00  5.33           N  
ATOM    313  CA  ARG X  38      -2.593  -0.672 -24.911  1.00  5.69           C  
ATOM    314  C   ARG X  38      -3.617   0.459 -24.945  1.00  5.38           C  
ATOM    315  O   ARG X  38      -3.329   1.551 -25.433  1.00  5.53           O  
ATOM    316  CB  ARG X  38      -2.641  -1.459 -26.222  1.00  6.50           C  
ATOM    317  CG  ARG X  38      -4.025  -1.988 -26.564  1.00  6.82           C  
ATOM    318  CD  ARG X  38      -4.767  -1.047 -27.498  1.00  7.59           C  
ATOM    319  NE  ARG X  38      -6.161  -0.870 -27.100  1.00  8.20           N  
ATOM    320  CZ  ARG X  38      -7.049  -0.161 -27.795  1.00  8.93           C  
ATOM    321  NH1 ARG X  38      -6.695   0.442 -28.926  1.00  9.19           N  
ATOM    322  NH2 ARG X  38      -8.297  -0.053 -27.360  1.00  9.63           N  
ATOM    323  N   THR X  39      -4.812   0.190 -24.425  1.00  5.30           N  
ATOM    324  CA  THR X  39      -5.877   1.187 -24.399  1.00  5.36           C  
ATOM    325  C   THR X  39      -5.362   2.524 -23.874  1.00  4.97           C  
ATOM    326  O   THR X  39      -5.728   3.584 -24.383  1.00  5.23           O  
ATOM    327  CB  THR X  39      -7.038   0.699 -23.531  1.00  5.68           C  
ATOM    328  OG1 THR X  39      -8.261   0.776 -24.242  1.00  6.21           O  
ATOM    329  CG2 THR X  39      -7.202   1.488 -22.250  1.00  6.06           C  
ATOM    330  N   GLU X  40      -4.509   2.466 -22.857  1.00  4.77           N  
ATOM    331  CA  GLU X  40      -3.941   3.674 -22.266  1.00  4.74           C  
ATOM    332  C   GLU X  40      -3.225   4.508 -23.323  1.00  4.19           C  
ATOM    333  O   GLU X  40      -2.366   4.005 -24.047  1.00  4.37           O  
ATOM    334  CB  GLU X  40      -2.969   3.309 -21.143  1.00  5.34           C  
ATOM    335  CG  GLU X  40      -1.687   2.659 -21.636  1.00  6.08           C  
ATOM    336  CD  GLU X  40      -1.273   1.470 -20.792  1.00  6.94           C  
ATOM    337  OE1 GLU X  40      -2.169   0.774 -20.268  1.00  7.39           O  
ATOM    338  OE2 GLU X  40      -0.055   1.232 -20.657  1.00  7.43           O  
ATOM    339  N   ALA X  41      -3.586   5.785 -23.409  1.00  4.01           N  
ATOM    340  CA  ALA X  41      -2.976   6.684 -24.381  1.00  3.97           C  
ATOM    341  C   ALA X  41      -1.869   7.518 -23.738  1.00  3.66           C  
ATOM    342  O   ALA X  41      -2.003   7.959 -22.597  1.00  3.42           O  
ATOM    343  CB  ALA X  41      -4.033   7.591 -24.994  1.00  4.54           C  
ATOM    344  N   PRO X  42      -0.753   7.752 -24.461  1.00  4.17           N  
ATOM    345  CA  PRO X  42       0.370   8.541 -23.941  1.00  4.41           C  
ATOM    346  C   PRO X  42      -0.043   9.966 -23.576  1.00  4.25           C  
ATOM    347  O   PRO X  42       0.149  10.900 -24.355  1.00  4.93           O  
ATOM    348  CB  PRO X  42       1.376   8.558 -25.101  1.00  5.50           C  
ATOM    349  CG  PRO X  42       0.991   7.411 -25.968  1.00  5.78           C  
ATOM    350  CD  PRO X  42      -0.497   7.268 -25.829  1.00  5.03           C  
ATOM    351  N   GLU X  43      -0.613  10.126 -22.387  1.00  3.68           N  
ATOM    352  CA  GLU X  43      -1.053  11.437 -21.923  1.00  3.85           C  
ATOM    353  C   GLU X  43      -1.349  11.417 -20.427  1.00  3.58           C  
ATOM    354  O   GLU X  43      -1.250  10.375 -19.777  1.00  3.85           O  
ATOM    355  CB  GLU X  43      -2.297  11.884 -22.694  1.00  4.50           C  
ATOM    356  CG  GLU X  43      -1.978  12.633 -23.978  1.00  5.18           C  
ATOM    357  CD  GLU X  43      -3.037  13.658 -24.332  1.00  5.94           C  
ATOM    358  OE1 GLU X  43      -3.106  14.701 -23.647  1.00  6.68           O  
ATOM    359  OE2 GLU X  43      -3.798  13.420 -25.293  1.00  6.04           O  
ATOM    360  N   GLY X  44      -1.712  12.575 -19.885  1.00  3.41           N  
ATOM    361  CA  GLY X  44      -2.016  12.670 -18.469  1.00  3.37           C  
ATOM    362  C   GLY X  44      -1.129  13.670 -17.753  1.00  2.71           C  
ATOM    363  O   GLY X  44      -1.596  14.721 -17.313  1.00  2.92           O  
ATOM    364  N   THR X  45       0.154  13.344 -17.637  1.00  2.47           N  
ATOM    365  CA  THR X  45       1.111  14.220 -16.971  1.00  2.41           C  
ATOM    366  C   THR X  45       0.635  14.582 -15.567  1.00  2.10           C  
ATOM    367  O   THR X  45       0.932  15.664 -15.061  1.00  2.54           O  
ATOM    368  CB  THR X  45       1.326  15.493 -17.792  1.00  3.05           C  
ATOM    369  OG1 THR X  45       0.287  16.425 -17.551  1.00  3.87           O  
ATOM    370  CG2 THR X  45       1.380  15.240 -19.283  1.00  3.37           C  
ATOM    371  N   GLU X  46      -0.102  13.669 -14.942  1.00  1.76           N  
ATOM    372  CA  GLU X  46      -0.615  13.892 -13.596  1.00  1.67           C  
ATOM    373  C   GLU X  46      -0.305  12.714 -12.664  1.00  1.41           C  
ATOM    374  O   GLU X  46      -0.737  12.705 -11.513  1.00  2.00           O  
ATOM    375  CB  GLU X  46      -2.125  14.133 -13.640  1.00  2.00           C  
ATOM    376  CG  GLU X  46      -2.944  12.855 -13.700  1.00  2.16           C  
ATOM    377  CD  GLU X  46      -4.310  13.066 -14.322  1.00  2.75           C  
ATOM    378  OE1 GLU X  46      -4.372  13.361 -15.534  1.00  3.33           O  
ATOM    379  OE2 GLU X  46      -5.319  12.936 -13.597  1.00  3.01           O  
ATOM    380  N   SER X  47       0.442  11.725 -13.156  1.00  1.02           N  
ATOM    381  CA  SER X  47       0.792  10.564 -12.347  1.00  0.87           C  
ATOM    382  C   SER X  47       2.170  10.034 -12.728  1.00  0.95           C  
ATOM    383  O   SER X  47       2.395   8.824 -12.758  1.00  1.49           O  
ATOM    384  CB  SER X  47      -0.257   9.463 -12.516  1.00  1.08           C  
ATOM    385  OG  SER X  47      -1.383   9.937 -13.235  1.00  1.52           O  
ATOM    386  N   GLU X  48       3.088  10.948 -13.020  1.00  0.84           N  
ATOM    387  CA  GLU X  48       4.446  10.577 -13.401  1.00  1.01           C  
ATOM    388  C   GLU X  48       5.410  10.719 -12.226  1.00  1.01           C  
ATOM    389  O   GLU X  48       6.442  10.050 -12.175  1.00  1.61           O  
ATOM    390  CB  GLU X  48       4.922  11.439 -14.572  1.00  1.21           C  
ATOM    391  CG  GLU X  48       3.926  11.511 -15.718  1.00  1.61           C  
ATOM    392  CD  GLU X  48       4.595  11.763 -17.055  1.00  2.27           C  
ATOM    393  OE1 GLU X  48       5.605  12.500 -17.084  1.00  2.82           O  
ATOM    394  OE2 GLU X  48       4.110  11.226 -18.072  1.00  2.84           O  
ATOM    395  N   VAL X  49       5.072  11.595 -11.284  1.00  0.63           N  
ATOM    396  CA  VAL X  49       5.916  11.820 -10.113  1.00  0.64           C  
ATOM    397  C   VAL X  49       5.221  11.384  -8.824  1.00  0.58           C  
ATOM    398  O   VAL X  49       5.881  11.068  -7.833  1.00  0.73           O  
ATOM    399  CB  VAL X  49       6.330  13.300  -9.985  1.00  0.73           C  
ATOM    400  CG1 VAL X  49       7.784  13.485 -10.393  1.00  0.95           C  
ATOM    401  CG2 VAL X  49       5.419  14.189 -10.816  1.00  0.76           C  
ATOM    402  N   VAL X  50       3.890  11.357  -8.839  1.00  0.51           N  
ATOM    403  CA  VAL X  50       3.125  10.945  -7.669  1.00  0.46           C  
ATOM    404  C   VAL X  50       3.428   9.495  -7.312  1.00  0.45           C  
ATOM    405  O   VAL X  50       3.572   9.149  -6.140  1.00  0.45           O  
ATOM    406  CB  VAL X  50       1.610  11.100  -7.903  1.00  0.52           C  
ATOM    407  CG1 VAL X  50       1.133  10.120  -8.960  1.00  0.67           C  
ATOM    408  CG2 VAL X  50       0.846  10.904  -6.605  1.00  0.59           C  
ATOM    409  N   HIS X  51       3.531   8.652  -8.336  1.00  0.51           N  
ATOM    410  CA  HIS X  51       3.825   7.238  -8.136  1.00  0.57           C  
ATOM    411  C   HIS X  51       5.289   7.044  -7.760  1.00  0.57           C  
ATOM    412  O   HIS X  51       5.604   6.427  -6.742  1.00  0.58           O  
ATOM    413  CB  HIS X  51       3.506   6.441  -9.403  1.00  0.66           C  
ATOM    414  CG  HIS X  51       2.054   6.445  -9.766  1.00  0.76           C  
ATOM    415  ND1 HIS X  51       1.214   5.379  -9.522  1.00  1.02           N  
ATOM    416  CD2 HIS X  51       1.293   7.391 -10.366  1.00  0.85           C  
ATOM    417  CE1 HIS X  51       0.000   5.670  -9.959  1.00  1.09           C  
ATOM    418  NE2 HIS X  51       0.022   6.884 -10.473  1.00  0.98           N  
ATOM    419  N   LEU X  52       6.182   7.580  -8.590  1.00  0.62           N  
ATOM    420  CA  LEU X  52       7.615   7.472  -8.344  1.00  0.65           C  
ATOM    421  C   LEU X  52       7.942   7.848  -6.906  1.00  0.58           C  
ATOM    422  O   LEU X  52       8.720   7.168  -6.236  1.00  0.59           O  
ATOM    423  CB  LEU X  52       8.389   8.373  -9.308  1.00  0.75           C  
ATOM    424  CG  LEU X  52       8.547   7.824 -10.726  1.00  1.39           C  
ATOM    425  CD1 LEU X  52       9.257   8.835 -11.613  1.00  2.05           C  
ATOM    426  CD2 LEU X  52       9.306   6.505 -10.704  1.00  2.03           C  
ATOM    427  N   ALA X  53       7.338   8.933  -6.436  1.00  0.56           N  
ATOM    428  CA  ALA X  53       7.558   9.401  -5.074  1.00  0.55           C  
ATOM    429  C   ALA X  53       6.954   8.433  -4.064  1.00  0.51           C  
ATOM    430  O   ALA X  53       7.662   7.868  -3.230  1.00  0.52           O  
ATOM    431  CB  ALA X  53       6.970  10.791  -4.895  1.00  0.61           C  
ATOM    432  N   LEU X  54       5.638   8.249  -4.147  1.00  0.52           N  
ATOM    433  CA  LEU X  54       4.927   7.349  -3.245  1.00  0.57           C  
ATOM    434  C   LEU X  54       5.656   6.015  -3.117  1.00  0.55           C  
ATOM    435  O   LEU X  54       5.789   5.471  -2.020  1.00  0.67           O  
ATOM    436  CB  LEU X  54       3.501   7.118  -3.749  1.00  0.68           C  
ATOM    437  CG  LEU X  54       2.599   6.322  -2.806  1.00  0.57           C  
ATOM    438  CD1 LEU X  54       1.166   6.826  -2.890  1.00  1.10           C  
ATOM    439  CD2 LEU X  54       2.661   4.838  -3.135  1.00  0.91           C  
ATOM    440  N   ARG X  55       6.130   5.495  -4.245  1.00  0.47           N  
ATOM    441  CA  ARG X  55       6.850   4.227  -4.258  1.00  0.49           C  
ATOM    442  C   ARG X  55       8.208   4.364  -3.575  1.00  0.48           C  
ATOM    443  O   ARG X  55       8.718   3.408  -2.990  1.00  0.50           O  
ATOM    444  CB  ARG X  55       7.036   3.737  -5.696  1.00  0.51           C  
ATOM    445  CG  ARG X  55       8.432   3.211  -5.983  1.00  0.91           C  
ATOM    446  CD  ARG X  55       8.497   2.508  -7.328  1.00  1.29           C  
ATOM    447  NE  ARG X  55       9.625   2.970  -8.134  1.00  1.76           N  
ATOM    448  CZ  ARG X  55      10.895   2.659  -7.882  1.00  2.14           C  
ATOM    449  NH1 ARG X  55      11.209   1.887  -6.848  1.00  2.52           N  
ATOM    450  NH2 ARG X  55      11.857   3.123  -8.668  1.00  2.83           N  
ATOM    451  N   GLN X  56       8.786   5.559  -3.650  1.00  0.46           N  
ATOM    452  CA  GLN X  56      10.082   5.821  -3.035  1.00  0.47           C  
ATOM    453  C   GLN X  56       9.937   6.018  -1.529  1.00  0.47           C  
ATOM    454  O   GLN X  56      10.646   5.393  -0.740  1.00  0.54           O  
ATOM    455  CB  GLN X  56      10.729   7.057  -3.662  1.00  0.47           C  
ATOM    456  CG  GLN X  56      12.154   6.823  -4.138  1.00  0.96           C  
ATOM    457  CD  GLN X  56      12.785   8.073  -4.721  1.00  1.12           C  
ATOM    458  OE1 GLN X  56      12.242   8.687  -5.639  1.00  1.72           O  
ATOM    459  NE2 GLN X  56      13.941   8.455  -4.189  1.00  1.71           N  
ATOM    460  N   ALA X  57       9.012   6.889  -1.140  1.00  0.45           N  
ATOM    461  CA  ALA X  57       8.770   7.169   0.270  1.00  0.46           C  
ATOM    462  C   ALA X  57       8.640   5.880   1.073  1.00  0.46           C  
ATOM    463  O   ALA X  57       9.157   5.773   2.185  1.00  0.45           O  
ATOM    464  CB  ALA X  57       7.520   8.021   0.431  1.00  0.50           C  
ATOM    465  N   GLY X  58       7.945   4.900   0.501  1.00  0.51           N  
ATOM    466  CA  GLY X  58       7.759   3.630   1.178  1.00  0.55           C  
ATOM    467  C   GLY X  58       9.070   3.010   1.619  1.00  0.52           C  
ATOM    468  O   GLY X  58       9.213   2.599   2.770  1.00  0.55           O  
ATOM    469  N   ASP X  59      10.030   2.945   0.703  1.00  0.51           N  
ATOM    470  CA  ASP X  59      11.336   2.371   1.003  1.00  0.54           C  
ATOM    471  C   ASP X  59      12.135   3.291   1.920  1.00  0.59           C  
ATOM    472  O   ASP X  59      12.718   2.846   2.909  1.00  0.65           O  
ATOM    473  CB  ASP X  59      12.115   2.120  -0.289  1.00  0.55           C  
ATOM    474  CG  ASP X  59      12.809   0.772  -0.294  1.00  1.30           C  
ATOM    475  OD1 ASP X  59      12.907   0.151   0.787  1.00  1.96           O  
ATOM    476  OD2 ASP X  59      13.253   0.337  -1.376  1.00  2.06           O  
ATOM    477  N   ASP X  60      12.159   4.577   1.584  1.00  0.61           N  
ATOM    478  CA  ASP X  60      12.888   5.562   2.375  1.00  0.70           C  
ATOM    479  C   ASP X  60      12.363   5.614   3.806  1.00  0.69           C  
ATOM    480  O   ASP X  60      13.107   5.912   4.740  1.00  0.78           O  
ATOM    481  CB  ASP X  60      12.779   6.944   1.729  1.00  0.75           C  
ATOM    482  CG  ASP X  60      14.010   7.795   1.974  1.00  1.24           C  
ATOM    483  OD1 ASP X  60      15.032   7.572   1.291  1.00  1.81           O  
ATOM    484  OD2 ASP X  60      13.952   8.684   2.850  1.00  1.88           O  
ATOM    485  N   PHE X  61      11.075   5.326   3.973  1.00  0.63           N  
ATOM    486  CA  PHE X  61      10.453   5.343   5.293  1.00  0.63           C  
ATOM    487  C   PHE X  61      10.498   3.962   5.939  1.00  0.66           C  
ATOM    488  O   PHE X  61      11.063   3.791   7.019  1.00  0.90           O  
ATOM    489  CB  PHE X  61       9.005   5.822   5.192  1.00  0.61           C  
ATOM    490  CG  PHE X  61       8.215   5.609   6.451  1.00  0.67           C  
ATOM    491  CD1 PHE X  61       8.284   6.524   7.489  1.00  1.34           C  
ATOM    492  CD2 PHE X  61       7.403   4.495   6.596  1.00  1.30           C  
ATOM    493  CE1 PHE X  61       7.557   6.332   8.650  1.00  1.44           C  
ATOM    494  CE2 PHE X  61       6.676   4.298   7.754  1.00  1.48           C  
ATOM    495  CZ  PHE X  61       6.753   5.217   8.783  1.00  1.10           C  
ATOM    496  N   SER X  62       9.896   2.981   5.272  1.00  0.59           N  
ATOM    497  CA  SER X  62       9.863   1.615   5.781  1.00  0.65           C  
ATOM    498  C   SER X  62      11.247   1.172   6.249  1.00  0.70           C  
ATOM    499  O   SER X  62      11.377   0.448   7.235  1.00  0.75           O  
ATOM    500  CB  SER X  62       9.345   0.658   4.706  1.00  0.70           C  
ATOM    501  OG  SER X  62       9.387  -0.686   5.155  1.00  1.07           O  
ATOM    502  N   ARG X  63      12.277   1.614   5.534  1.00  0.73           N  
ATOM    503  CA  ARG X  63      13.651   1.265   5.877  1.00  0.81           C  
ATOM    504  C   ARG X  63      14.133   2.064   7.084  1.00  0.81           C  
ATOM    505  O   ARG X  63      14.980   1.601   7.848  1.00  0.86           O  
ATOM    506  CB  ARG X  63      14.576   1.514   4.685  1.00  0.89           C  
ATOM    507  CG  ARG X  63      14.343   0.561   3.525  1.00  1.12           C  
ATOM    508  CD  ARG X  63      15.298   0.838   2.375  1.00  1.58           C  
ATOM    509  NE  ARG X  63      16.689   0.589   2.747  1.00  1.92           N  
ATOM    510  CZ  ARG X  63      17.736   1.080   2.085  1.00  2.21           C  
ATOM    511  NH1 ARG X  63      17.558   1.848   1.016  1.00  2.24           N  
ATOM    512  NH2 ARG X  63      18.966   0.803   2.495  1.00  3.08           N  
ATOM    513  N   ARG X  64      13.589   3.266   7.253  1.00  0.79           N  
ATOM    514  CA  ARG X  64      13.966   4.125   8.369  1.00  0.83           C  
ATOM    515  C   ARG X  64      13.675   3.443   9.701  1.00  0.82           C  
ATOM    516  O   ARG X  64      14.515   3.432  10.600  1.00  0.85           O  
ATOM    517  CB  ARG X  64      13.218   5.458   8.290  1.00  0.84           C  
ATOM    518  CG  ARG X  64      13.808   6.540   9.179  1.00  0.97           C  
ATOM    519  CD  ARG X  64      12.734   7.231  10.003  1.00  1.12           C  
ATOM    520  NE  ARG X  64      13.245   8.419  10.683  1.00  1.65           N  
ATOM    521  CZ  ARG X  64      12.474   9.302  11.317  1.00  2.22           C  
ATOM    522  NH1 ARG X  64      11.158   9.138  11.364  1.00  2.62           N  
ATOM    523  NH2 ARG X  64      13.025  10.355  11.907  1.00  3.04           N  
ATOM    524  N   TYR X  65      12.480   2.874   9.822  1.00  0.80           N  
ATOM    525  CA  TYR X  65      12.082   2.189  11.047  1.00  0.83           C  
ATOM    526  C   TYR X  65      12.696   0.795  11.113  1.00  0.88           C  
ATOM    527  O   TYR X  65      13.583   0.533  11.926  1.00  0.93           O  
ATOM    528  CB  TYR X  65      10.558   2.090  11.128  1.00  0.82           C  
ATOM    529  CG  TYR X  65       9.910   3.260  11.833  1.00  0.83           C  
ATOM    530  CD1 TYR X  65       9.954   3.370  13.217  1.00  1.31           C  
ATOM    531  CD2 TYR X  65       9.255   4.251  11.115  1.00  1.19           C  
ATOM    532  CE1 TYR X  65       9.362   4.437  13.866  1.00  1.35           C  
ATOM    533  CE2 TYR X  65       8.662   5.322  11.757  1.00  1.24           C  
ATOM    534  CZ  TYR X  65       8.717   5.409  13.131  1.00  0.95           C  
ATOM    535  OH  TYR X  65       8.128   6.474  13.773  1.00  1.05           O  
ATOM    536  N   ARG X  66      12.215  -0.097  10.253  1.00  0.90           N  
ATOM    537  CA  ARG X  66      12.713  -1.468  10.213  1.00  0.99           C  
ATOM    538  C   ARG X  66      12.384  -2.229  11.500  1.00  1.01           C  
ATOM    539  O   ARG X  66      12.934  -3.302  11.747  1.00  1.08           O  
ATOM    540  CB  ARG X  66      14.224  -1.472   9.979  1.00  1.05           C  
ATOM    541  CG  ARG X  66      14.671  -2.455   8.909  1.00  1.63           C  
ATOM    542  CD  ARG X  66      16.154  -2.316   8.608  1.00  2.00           C  
ATOM    543  NE  ARG X  66      16.664  -3.454   7.846  1.00  1.71           N  
ATOM    544  CZ  ARG X  66      17.958  -3.739   7.711  1.00  2.17           C  
ATOM    545  NH1 ARG X  66      18.881  -2.974   8.281  1.00  2.98           N  
ATOM    546  NH2 ARG X  66      18.332  -4.795   7.001  1.00  2.38           N  
ATOM    547  N   GLY X  67      11.486  -1.679  12.319  1.00  0.97           N  
ATOM    548  CA  GLY X  67      11.119  -2.337  13.559  1.00  1.00           C  
ATOM    549  C   GLY X  67       9.735  -2.955  13.499  1.00  0.93           C  
ATOM    550  O   GLY X  67       9.532  -4.083  13.946  1.00  1.05           O  
ATOM    551  N   ASP X  68       8.784  -2.213  12.942  1.00  0.89           N  
ATOM    552  CA  ASP X  68       7.412  -2.691  12.820  1.00  0.92           C  
ATOM    553  C   ASP X  68       7.032  -2.882  11.358  1.00  0.98           C  
ATOM    554  O   ASP X  68       7.886  -2.812  10.474  1.00  1.89           O  
ATOM    555  CB  ASP X  68       6.447  -1.709  13.487  1.00  0.95           C  
ATOM    556  CG  ASP X  68       6.994  -1.157  14.790  1.00  1.48           C  
ATOM    557  OD1 ASP X  68       7.992  -0.408  14.745  1.00  2.26           O  
ATOM    558  OD2 ASP X  68       6.424  -1.475  15.855  1.00  2.10           O  
ATOM    559  N   PHE X  69       5.747  -3.126  11.114  1.00  0.56           N  
ATOM    560  CA  PHE X  69       5.237  -3.328   9.762  1.00  0.53           C  
ATOM    561  C   PHE X  69       5.743  -4.633   9.155  1.00  0.71           C  
ATOM    562  O   PHE X  69       5.052  -5.651   9.212  1.00  1.57           O  
ATOM    563  CB  PHE X  69       5.599  -2.145   8.865  1.00  0.48           C  
ATOM    564  CG  PHE X  69       4.502  -1.132   8.769  1.00  0.43           C  
ATOM    565  CD1 PHE X  69       3.515  -1.254   7.808  1.00  1.11           C  
ATOM    566  CD2 PHE X  69       4.455  -0.063   9.647  1.00  1.19           C  
ATOM    567  CE1 PHE X  69       2.497  -0.324   7.721  1.00  1.18           C  
ATOM    568  CE2 PHE X  69       3.441   0.872   9.566  1.00  1.20           C  
ATOM    569  CZ  PHE X  69       2.461   0.741   8.601  1.00  0.59           C  
ATOM    570  N   ALA X  70       6.935  -4.603   8.564  1.00  0.61           N  
ATOM    571  CA  ALA X  70       7.504  -5.791   7.940  1.00  0.68           C  
ATOM    572  C   ALA X  70       7.388  -7.006   8.855  1.00  0.77           C  
ATOM    573  O   ALA X  70       6.628  -7.934   8.577  1.00  0.92           O  
ATOM    574  CB  ALA X  70       8.959  -5.545   7.567  1.00  0.73           C  
ATOM    575  N   GLU X  71       8.140  -6.992   9.952  1.00  0.91           N  
ATOM    576  CA  GLU X  71       8.110  -8.092  10.909  1.00  1.05           C  
ATOM    577  C   GLU X  71       6.756  -8.161  11.610  1.00  1.01           C  
ATOM    578  O   GLU X  71       6.300  -9.238  11.995  1.00  1.12           O  
ATOM    579  CB  GLU X  71       9.228  -7.932  11.943  1.00  1.28           C  
ATOM    580  CG  GLU X  71       9.102  -6.677  12.790  1.00  2.14           C  
ATOM    581  CD  GLU X  71       9.795  -6.809  14.131  1.00  2.64           C  
ATOM    582  OE1 GLU X  71      11.018  -7.060  14.146  1.00  2.92           O  
ATOM    583  OE2 GLU X  71       9.114  -6.662  15.168  1.00  3.21           O  
ATOM    584  N   MET X  72       6.114  -7.007  11.764  1.00  0.98           N  
ATOM    585  CA  MET X  72       4.808  -6.937  12.410  1.00  1.08           C  
ATOM    586  C   MET X  72       3.793  -7.834  11.702  1.00  1.05           C  
ATOM    587  O   MET X  72       2.790  -8.234  12.294  1.00  1.11           O  
ATOM    588  CB  MET X  72       4.305  -5.492  12.427  1.00  1.27           C  
ATOM    589  CG  MET X  72       2.912  -5.338  13.013  1.00  1.30           C  
ATOM    590  SD  MET X  72       2.245  -3.678  12.790  1.00  1.45           S  
ATOM    591  CE  MET X  72       1.979  -3.654  11.020  1.00  0.90           C  
ATOM    592  N   SER X  73       4.057  -8.150  10.434  1.00  1.07           N  
ATOM    593  CA  SER X  73       3.164  -9.001   9.653  1.00  1.20           C  
ATOM    594  C   SER X  73       3.085 -10.423  10.217  1.00  1.08           C  
ATOM    595  O   SER X  73       2.209 -11.197   9.831  1.00  1.15           O  
ATOM    596  CB  SER X  73       3.628  -9.050   8.196  1.00  1.46           C  
ATOM    597  OG  SER X  73       4.337 -10.246   7.926  1.00  2.14           O  
ATOM    598  N   SER X  74       3.991 -10.770  11.134  1.00  0.97           N  
ATOM    599  CA  SER X  74       3.991 -12.099  11.734  1.00  0.98           C  
ATOM    600  C   SER X  74       2.745 -12.304  12.591  1.00  0.85           C  
ATOM    601  O   SER X  74       2.247 -13.422  12.720  1.00  0.90           O  
ATOM    602  CB  SER X  74       5.247 -12.299  12.585  1.00  1.05           C  
ATOM    603  OG  SER X  74       5.365 -13.645  13.011  1.00  1.64           O  
ATOM    604  N   GLN X  75       2.245 -11.218  13.172  1.00  0.75           N  
ATOM    605  CA  GLN X  75       1.056 -11.280  14.015  1.00  0.74           C  
ATOM    606  C   GLN X  75      -0.101 -11.940  13.271  1.00  0.78           C  
ATOM    607  O   GLN X  75      -0.609 -12.980  13.690  1.00  0.98           O  
ATOM    608  CB  GLN X  75       0.651  -9.874  14.465  1.00  0.90           C  
ATOM    609  CG  GLN X  75       0.606  -9.709  15.976  1.00  1.07           C  
ATOM    610  CD  GLN X  75      -0.787  -9.400  16.488  1.00  1.80           C  
ATOM    611  OE1 GLN X  75      -1.783  -9.693  15.827  1.00  2.52           O  
ATOM    612  NE2 GLN X  75      -0.863  -8.802  17.672  1.00  2.42           N  
ATOM    613  N   LEU X  76      -0.510 -11.329  12.164  1.00  0.83           N  
ATOM    614  CA  LEU X  76      -1.605 -11.857  11.359  1.00  0.95           C  
ATOM    615  C   LEU X  76      -1.387 -13.334  11.050  1.00  0.98           C  
ATOM    616  O   LEU X  76      -0.251 -13.787  10.904  1.00  1.67           O  
ATOM    617  CB  LEU X  76      -1.734 -11.063  10.057  1.00  1.14           C  
ATOM    618  CG  LEU X  76      -2.850 -11.529   9.119  1.00  1.19           C  
ATOM    619  CD1 LEU X  76      -3.297 -10.392   8.213  1.00  1.71           C  
ATOM    620  CD2 LEU X  76      -2.389 -12.721   8.292  1.00  1.84           C  
ATOM    621  N   HIS X  77      -2.481 -14.082  10.951  1.00  1.27           N  
ATOM    622  CA  HIS X  77      -2.408 -15.507  10.658  1.00  1.36           C  
ATOM    623  C   HIS X  77      -1.888 -15.736   9.224  1.00  1.34           C  
ATOM    624  O   HIS X  77      -0.799 -15.268   8.891  1.00  2.24           O  
ATOM    625  CB  HIS X  77      -3.779 -16.152  10.898  1.00  1.59           C  
ATOM    626  CG  HIS X  77      -3.739 -17.648  10.971  1.00  1.78           C  
ATOM    627  ND1 HIS X  77      -4.842 -18.417  11.277  1.00  2.29           N  
ATOM    628  CD2 HIS X  77      -2.719 -18.518  10.774  1.00  2.33           C  
ATOM    629  CE1 HIS X  77      -4.503 -19.694  11.265  1.00  2.68           C  
ATOM    630  NE2 HIS X  77      -3.221 -19.782  10.961  1.00  2.66           N  
ATOM    631  N   LEU X  78      -2.642 -16.445   8.373  1.00  0.99           N  
ATOM    632  CA  LEU X  78      -2.207 -16.698   7.005  1.00  1.04           C  
ATOM    633  C   LEU X  78      -3.237 -17.543   6.265  1.00  1.09           C  
ATOM    634  O   LEU X  78      -3.256 -18.765   6.397  1.00  1.88           O  
ATOM    635  CB  LEU X  78      -0.850 -17.406   6.997  1.00  1.47           C  
ATOM    636  CG  LEU X  78       0.155 -16.873   5.974  1.00  1.43           C  
ATOM    637  CD1 LEU X  78      -0.471 -16.822   4.588  1.00  1.91           C  
ATOM    638  CD2 LEU X  78       0.654 -15.496   6.386  1.00  1.93           C  
ATOM    639  N   THR X  79      -4.090 -16.881   5.485  1.00  1.15           N  
ATOM    640  CA  THR X  79      -5.134 -17.559   4.714  1.00  1.32           C  
ATOM    641  C   THR X  79      -6.138 -16.548   4.172  1.00  0.98           C  
ATOM    642  O   THR X  79      -6.189 -15.404   4.624  1.00  0.95           O  
ATOM    643  CB  THR X  79      -5.874 -18.601   5.563  1.00  1.86           C  
ATOM    644  OG1 THR X  79      -5.730 -18.334   6.947  1.00  2.15           O  
ATOM    645  CG2 THR X  79      -5.411 -20.020   5.312  1.00  2.79           C  
ATOM    646  N   PRO X  80      -6.959 -16.961   3.195  1.00  1.25           N  
ATOM    647  CA  PRO X  80      -7.975 -16.090   2.599  1.00  1.45           C  
ATOM    648  C   PRO X  80      -9.075 -15.728   3.593  1.00  1.38           C  
ATOM    649  O   PRO X  80      -9.726 -14.690   3.464  1.00  2.04           O  
ATOM    650  CB  PRO X  80      -8.543 -16.929   1.451  1.00  1.99           C  
ATOM    651  CG  PRO X  80      -8.259 -18.341   1.834  1.00  2.19           C  
ATOM    652  CD  PRO X  80      -6.968 -18.310   2.605  1.00  1.77           C  
ATOM    653  N   PHE X  81      -9.277 -16.590   4.588  1.00  1.15           N  
ATOM    654  CA  PHE X  81     -10.295 -16.361   5.607  1.00  1.22           C  
ATOM    655  C   PHE X  81      -9.701 -15.690   6.847  1.00  1.20           C  
ATOM    656  O   PHE X  81     -10.270 -15.772   7.937  1.00  1.52           O  
ATOM    657  CB  PHE X  81     -10.950 -17.688   5.996  1.00  1.39           C  
ATOM    658  CG  PHE X  81     -12.123 -17.534   6.923  1.00  2.02           C  
ATOM    659  CD1 PHE X  81     -13.337 -17.062   6.453  1.00  2.82           C  
ATOM    660  CD2 PHE X  81     -12.010 -17.865   8.264  1.00  2.65           C  
ATOM    661  CE1 PHE X  81     -14.417 -16.921   7.303  1.00  3.74           C  
ATOM    662  CE2 PHE X  81     -13.087 -17.726   9.119  1.00  3.58           C  
ATOM    663  CZ  PHE X  81     -14.292 -17.254   8.638  1.00  3.98           C  
ATOM    664  N   THR X  82      -8.558 -15.025   6.682  1.00  1.14           N  
ATOM    665  CA  THR X  82      -7.904 -14.348   7.797  1.00  1.32           C  
ATOM    666  C   THR X  82      -7.590 -12.896   7.449  1.00  1.00           C  
ATOM    667  O   THR X  82      -8.004 -11.977   8.156  1.00  0.94           O  
ATOM    668  CB  THR X  82      -6.621 -15.082   8.186  1.00  1.74           C  
ATOM    669  OG1 THR X  82      -6.093 -15.791   7.079  1.00  2.19           O  
ATOM    670  CG2 THR X  82      -6.815 -16.072   9.314  1.00  2.26           C  
ATOM    671  N   ALA X  83      -6.849 -12.700   6.361  1.00  0.97           N  
ATOM    672  CA  ALA X  83      -6.469 -11.362   5.918  1.00  0.82           C  
ATOM    673  C   ALA X  83      -7.652 -10.399   5.960  1.00  0.86           C  
ATOM    674  O   ALA X  83      -7.503  -9.235   6.328  1.00  1.77           O  
ATOM    675  CB  ALA X  83      -5.887 -11.421   4.514  1.00  0.80           C  
ATOM    676  N   ARG X  84      -8.826 -10.891   5.578  1.00  0.59           N  
ATOM    677  CA  ARG X  84     -10.032 -10.070   5.571  1.00  0.65           C  
ATOM    678  C   ARG X  84     -10.194  -9.316   6.888  1.00  0.64           C  
ATOM    679  O   ARG X  84     -10.068  -8.093   6.933  1.00  0.84           O  
ATOM    680  CB  ARG X  84     -11.264 -10.941   5.315  1.00  0.87           C  
ATOM    681  CG  ARG X  84     -12.169 -10.407   4.215  1.00  1.05           C  
ATOM    682  CD  ARG X  84     -12.372  -8.906   4.340  1.00  0.62           C  
ATOM    683  NE  ARG X  84     -13.701  -8.495   3.892  1.00  1.18           N  
ATOM    684  CZ  ARG X  84     -14.111  -7.229   3.842  1.00  1.67           C  
ATOM    685  NH1 ARG X  84     -13.301  -6.242   4.211  1.00  2.22           N  
ATOM    686  NH2 ARG X  84     -15.336  -6.947   3.422  1.00  2.27           N  
ATOM    687  N   GLY X  85     -10.478 -10.053   7.957  1.00  0.53           N  
ATOM    688  CA  GLY X  85     -10.657  -9.436   9.258  1.00  0.54           C  
ATOM    689  C   GLY X  85      -9.422  -8.692   9.730  1.00  0.47           C  
ATOM    690  O   GLY X  85      -9.477  -7.489   9.988  1.00  0.65           O  
ATOM    691  N   ARG X  86      -8.308  -9.409   9.851  1.00  0.46           N  
ATOM    692  CA  ARG X  86      -7.056  -8.811  10.304  1.00  0.43           C  
ATOM    693  C   ARG X  86      -6.771  -7.504   9.569  1.00  0.39           C  
ATOM    694  O   ARG X  86      -6.350  -6.520  10.176  1.00  0.46           O  
ATOM    695  CB  ARG X  86      -5.897  -9.788  10.101  1.00  0.47           C  
ATOM    696  CG  ARG X  86      -5.359 -10.369  11.399  1.00  0.84           C  
ATOM    697  CD  ARG X  86      -6.218 -11.523  11.892  1.00  0.87           C  
ATOM    698  NE  ARG X  86      -5.931 -11.862  13.283  1.00  1.42           N  
ATOM    699  CZ  ARG X  86      -6.403 -11.184  14.327  1.00  1.85           C  
ATOM    700  NH1 ARG X  86      -7.186 -10.126  14.146  1.00  2.23           N  
ATOM    701  NH2 ARG X  86      -6.092 -11.565  15.558  1.00  2.65           N  
ATOM    702  N   PHE X  87      -7.000  -7.501   8.260  1.00  0.37           N  
ATOM    703  CA  PHE X  87      -6.768  -6.313   7.447  1.00  0.40           C  
ATOM    704  C   PHE X  87      -7.400  -5.081   8.087  1.00  0.40           C  
ATOM    705  O   PHE X  87      -6.782  -4.018   8.158  1.00  0.42           O  
ATOM    706  CB  PHE X  87      -7.328  -6.513   6.038  1.00  0.51           C  
ATOM    707  CG  PHE X  87      -7.513  -5.232   5.277  1.00  0.52           C  
ATOM    708  CD1 PHE X  87      -8.667  -4.482   5.427  1.00  1.24           C  
ATOM    709  CD2 PHE X  87      -6.531  -4.779   4.412  1.00  1.37           C  
ATOM    710  CE1 PHE X  87      -8.840  -3.302   4.727  1.00  1.35           C  
ATOM    711  CE2 PHE X  87      -6.697  -3.600   3.709  1.00  1.44           C  
ATOM    712  CZ  PHE X  87      -7.853  -2.861   3.867  1.00  0.87           C  
ATOM    713  N   ALA X  88      -8.636  -5.231   8.554  1.00  0.44           N  
ATOM    714  CA  ALA X  88      -9.352  -4.131   9.188  1.00  0.48           C  
ATOM    715  C   ALA X  88      -8.621  -3.645  10.435  1.00  0.43           C  
ATOM    716  O   ALA X  88      -8.482  -2.442  10.657  1.00  0.43           O  
ATOM    717  CB  ALA X  88     -10.770  -4.557   9.538  1.00  0.58           C  
ATOM    718  N   THR X  89      -8.158  -4.588  11.249  1.00  0.41           N  
ATOM    719  CA  THR X  89      -7.445  -4.256  12.477  1.00  0.40           C  
ATOM    720  C   THR X  89      -6.135  -3.534  12.172  1.00  0.35           C  
ATOM    721  O   THR X  89      -5.915  -2.409  12.620  1.00  0.37           O  
ATOM    722  CB  THR X  89      -7.164  -5.522  13.287  1.00  0.44           C  
ATOM    723  OG1 THR X  89      -8.259  -6.418  13.212  1.00  0.73           O  
ATOM    724  CG2 THR X  89      -6.895  -5.248  14.751  1.00  0.66           C  
ATOM    725  N   VAL X  90      -5.267  -4.191  11.409  1.00  0.37           N  
ATOM    726  CA  VAL X  90      -3.978  -3.614  11.048  1.00  0.34           C  
ATOM    727  C   VAL X  90      -4.133  -2.182  10.543  1.00  0.32           C  
ATOM    728  O   VAL X  90      -3.491  -1.262  11.051  1.00  0.32           O  
ATOM    729  CB  VAL X  90      -3.271  -4.451   9.966  1.00  0.37           C  
ATOM    730  CG1 VAL X  90      -1.910  -3.859   9.637  1.00  0.40           C  
ATOM    731  CG2 VAL X  90      -3.136  -5.899  10.415  1.00  0.47           C  
ATOM    732  N   VAL X  91      -4.987  -2.001   9.540  1.00  0.32           N  
ATOM    733  CA  VAL X  91      -5.223  -0.682   8.963  1.00  0.32           C  
ATOM    734  C   VAL X  91      -5.802   0.280   9.995  1.00  0.31           C  
ATOM    735  O   VAL X  91      -5.418   1.449  10.056  1.00  0.34           O  
ATOM    736  CB  VAL X  91      -6.182  -0.758   7.760  1.00  0.35           C  
ATOM    737  CG1 VAL X  91      -6.645   0.633   7.355  1.00  0.49           C  
ATOM    738  CG2 VAL X  91      -5.516  -1.468   6.591  1.00  0.40           C  
ATOM    739  N   GLU X  92      -6.729  -0.215  10.805  1.00  0.33           N  
ATOM    740  CA  GLU X  92      -7.358   0.605  11.831  1.00  0.34           C  
ATOM    741  C   GLU X  92      -6.307   1.317  12.677  1.00  0.33           C  
ATOM    742  O   GLU X  92      -6.430   2.508  12.964  1.00  0.33           O  
ATOM    743  CB  GLU X  92      -8.253  -0.256  12.726  1.00  0.41           C  
ATOM    744  CG  GLU X  92      -9.674  -0.399  12.207  1.00  0.67           C  
ATOM    745  CD  GLU X  92     -10.645   0.537  12.901  1.00  1.33           C  
ATOM    746  OE1 GLU X  92     -10.217   1.632  13.320  1.00  1.83           O  
ATOM    747  OE2 GLU X  92     -11.833   0.173  13.025  1.00  2.14           O  
ATOM    748  N   GLU X  93      -5.275   0.580  13.077  1.00  0.37           N  
ATOM    749  CA  GLU X  93      -4.202   1.138  13.894  1.00  0.41           C  
ATOM    750  C   GLU X  93      -3.308   2.068  13.078  1.00  0.40           C  
ATOM    751  O   GLU X  93      -2.795   3.061  13.595  1.00  0.45           O  
ATOM    752  CB  GLU X  93      -3.364   0.015  14.506  1.00  0.51           C  
ATOM    753  CG  GLU X  93      -2.518   0.461  15.687  1.00  1.39           C  
ATOM    754  CD  GLU X  93      -2.641  -0.470  16.877  1.00  1.92           C  
ATOM    755  OE1 GLU X  93      -2.632  -1.702  16.670  1.00  2.43           O  
ATOM    756  OE2 GLU X  93      -2.744   0.032  18.016  1.00  2.56           O  
ATOM    757  N   LEU X  94      -3.124   1.743  11.801  1.00  0.39           N  
ATOM    758  CA  LEU X  94      -2.289   2.555  10.922  1.00  0.44           C  
ATOM    759  C   LEU X  94      -2.695   4.023  10.995  1.00  0.44           C  
ATOM    760  O   LEU X  94      -1.867   4.892  11.269  1.00  0.52           O  
ATOM    761  CB  LEU X  94      -2.386   2.061   9.479  1.00  0.45           C  
ATOM    762  CG  LEU X  94      -1.740   0.701   9.200  1.00  0.49           C  
ATOM    763  CD1 LEU X  94      -1.438   0.566   7.723  1.00  1.08           C  
ATOM    764  CD2 LEU X  94      -0.465   0.520  10.013  1.00  0.98           C  
ATOM    765  N   PHE X  95      -3.971   4.294  10.744  1.00  0.41           N  
ATOM    766  CA  PHE X  95      -4.480   5.661  10.781  1.00  0.47           C  
ATOM    767  C   PHE X  95      -5.278   5.945  12.058  1.00  0.71           C  
ATOM    768  O   PHE X  95      -5.901   7.000  12.175  1.00  1.31           O  
ATOM    769  CB  PHE X  95      -5.351   5.929   9.554  1.00  0.67           C  
ATOM    770  CG  PHE X  95      -4.678   5.576   8.258  1.00  0.53           C  
ATOM    771  CD1 PHE X  95      -3.570   6.287   7.822  1.00  1.14           C  
ATOM    772  CD2 PHE X  95      -5.151   4.534   7.478  1.00  1.35           C  
ATOM    773  CE1 PHE X  95      -2.947   5.963   6.633  1.00  1.16           C  
ATOM    774  CE2 PHE X  95      -4.530   4.205   6.287  1.00  1.36           C  
ATOM    775  CZ  PHE X  95      -3.427   4.921   5.864  1.00  0.59           C  
ATOM    776  N   ARG X  96      -5.267   5.001  13.007  1.00  0.62           N  
ATOM    777  CA  ARG X  96      -5.998   5.160  14.263  1.00  0.99           C  
ATOM    778  C   ARG X  96      -5.804   6.557  14.846  1.00  1.08           C  
ATOM    779  O   ARG X  96      -6.743   7.152  15.376  1.00  1.31           O  
ATOM    780  CB  ARG X  96      -5.542   4.107  15.275  1.00  1.35           C  
ATOM    781  CG  ARG X  96      -5.802   4.500  16.720  1.00  1.80           C  
ATOM    782  CD  ARG X  96      -5.949   3.277  17.611  1.00  2.54           C  
ATOM    783  NE  ARG X  96      -5.933   3.628  19.029  1.00  3.08           N  
ATOM    784  CZ  ARG X  96      -6.176   2.762  20.013  1.00  3.61           C  
ATOM    785  NH1 ARG X  96      -6.450   1.492  19.741  1.00  3.79           N  
ATOM    786  NH2 ARG X  96      -6.140   3.169  21.275  1.00  4.36           N  
ATOM    787  N   ASP X  97      -4.586   7.077  14.746  1.00  1.12           N  
ATOM    788  CA  ASP X  97      -4.278   8.404  15.265  1.00  1.33           C  
ATOM    789  C   ASP X  97      -4.102   9.406  14.128  1.00  0.97           C  
ATOM    790  O   ASP X  97      -2.980   9.780  13.787  1.00  1.61           O  
ATOM    791  CB  ASP X  97      -3.012   8.359  16.122  1.00  1.81           C  
ATOM    792  CG  ASP X  97      -3.319   8.342  17.606  1.00  2.60           C  
ATOM    793  OD1 ASP X  97      -3.769   9.382  18.131  1.00  3.20           O  
ATOM    794  OD2 ASP X  97      -3.108   7.289  18.243  1.00  3.14           O  
ATOM    795  N   GLY X  98      -5.216   9.834  13.545  1.00  0.90           N  
ATOM    796  CA  GLY X  98      -5.162  10.788  12.452  1.00  0.75           C  
ATOM    797  C   GLY X  98      -4.435  10.240  11.240  1.00  0.63           C  
ATOM    798  O   GLY X  98      -3.500   9.450  11.374  1.00  0.90           O  
ATOM    799  N   VAL X  99      -4.867  10.656  10.054  1.00  0.47           N  
ATOM    800  CA  VAL X  99      -4.254  10.199   8.815  1.00  0.45           C  
ATOM    801  C   VAL X  99      -3.278  11.232   8.261  1.00  0.55           C  
ATOM    802  O   VAL X  99      -3.513  12.437   8.348  1.00  1.24           O  
ATOM    803  CB  VAL X  99      -5.316   9.887   7.744  1.00  0.51           C  
ATOM    804  CG1 VAL X  99      -4.748   8.958   6.682  1.00  0.70           C  
ATOM    805  CG2 VAL X  99      -6.557   9.285   8.384  1.00  0.47           C  
ATOM    806  N   ASN X 100      -2.182  10.744   7.690  1.00  0.41           N  
ATOM    807  CA  ASN X 100      -1.159  11.610   7.113  1.00  0.41           C  
ATOM    808  C   ASN X 100      -0.450  10.905   5.961  1.00  0.37           C  
ATOM    809  O   ASN X 100      -0.519   9.682   5.840  1.00  0.36           O  
ATOM    810  CB  ASN X 100      -0.143  12.019   8.181  1.00  0.45           C  
ATOM    811  CG  ASN X 100      -0.429  13.394   8.754  1.00  1.16           C  
ATOM    812  OD1 ASN X 100      -1.180  14.178   8.172  1.00  2.05           O  
ATOM    813  ND2 ASN X 100       0.170  13.693   9.900  1.00  1.67           N  
ATOM    814  N   TRP X 101       0.230  11.673   5.115  1.00  0.36           N  
ATOM    815  CA  TRP X 101       0.942  11.104   3.977  1.00  0.35           C  
ATOM    816  C   TRP X 101       1.823   9.943   4.421  1.00  0.33           C  
ATOM    817  O   TRP X 101       1.628   8.805   3.993  1.00  0.32           O  
ATOM    818  CB  TRP X 101       1.794  12.171   3.287  1.00  0.36           C  
ATOM    819  CG  TRP X 101       0.991  13.131   2.461  1.00  0.33           C  
ATOM    820  CD1 TRP X 101       1.050  14.495   2.506  1.00  0.34           C  
ATOM    821  CD2 TRP X 101       0.012  12.804   1.467  1.00  0.32           C  
ATOM    822  NE1 TRP X 101       0.168  15.035   1.602  1.00  0.34           N  
ATOM    823  CE2 TRP X 101      -0.481  14.019   0.953  1.00  0.32           C  
ATOM    824  CE3 TRP X 101      -0.497  11.603   0.961  1.00  0.34           C  
ATOM    825  CZ2 TRP X 101      -1.457  14.065  -0.040  1.00  0.33           C  
ATOM    826  CZ3 TRP X 101      -1.466  11.653  -0.023  1.00  0.35           C  
ATOM    827  CH2 TRP X 101      -1.936  12.876  -0.516  1.00  0.34           C  
ATOM    828  N   GLY X 102       2.789  10.238   5.283  1.00  0.34           N  
ATOM    829  CA  GLY X 102       3.683   9.208   5.777  1.00  0.34           C  
ATOM    830  C   GLY X 102       2.933   7.980   6.249  1.00  0.32           C  
ATOM    831  O   GLY X 102       3.354   6.849   6.002  1.00  0.32           O  
ATOM    832  N   ARG X 103       1.808   8.205   6.921  1.00  0.31           N  
ATOM    833  CA  ARG X 103       0.985   7.113   7.419  1.00  0.31           C  
ATOM    834  C   ARG X 103       0.394   6.324   6.258  1.00  0.29           C  
ATOM    835  O   ARG X 103       0.279   5.099   6.319  1.00  0.31           O  
ATOM    836  CB  ARG X 103      -0.134   7.652   8.309  1.00  0.32           C  
ATOM    837  CG  ARG X 103       0.305   7.936   9.736  1.00  0.63           C  
ATOM    838  CD  ARG X 103       0.065   6.738  10.640  1.00  0.81           C  
ATOM    839  NE  ARG X 103       1.223   6.449  11.482  1.00  1.38           N  
ATOM    840  CZ  ARG X 103       1.170   5.729  12.602  1.00  1.66           C  
ATOM    841  NH1 ARG X 103       0.017   5.222  13.024  1.00  2.09           N  
ATOM    842  NH2 ARG X 103       2.275   5.518  13.304  1.00  2.22           N  
ATOM    843  N   ILE X 104       0.033   7.033   5.191  1.00  0.27           N  
ATOM    844  CA  ILE X 104      -0.530   6.397   4.009  1.00  0.28           C  
ATOM    845  C   ILE X 104       0.502   5.484   3.368  1.00  0.29           C  
ATOM    846  O   ILE X 104       0.261   4.292   3.176  1.00  0.30           O  
ATOM    847  CB  ILE X 104      -0.994   7.437   2.970  1.00  0.29           C  
ATOM    848  CG1 ILE X 104      -2.366   7.994   3.350  1.00  0.44           C  
ATOM    849  CG2 ILE X 104      -1.035   6.816   1.583  1.00  0.46           C  
ATOM    850  CD1 ILE X 104      -2.428   9.507   3.338  1.00  0.70           C  
ATOM    851  N   VAL X 105       1.660   6.054   3.050  1.00  0.29           N  
ATOM    852  CA  VAL X 105       2.743   5.296   2.443  1.00  0.30           C  
ATOM    853  C   VAL X 105       2.982   4.003   3.212  1.00  0.30           C  
ATOM    854  O   VAL X 105       3.291   2.967   2.627  1.00  0.30           O  
ATOM    855  CB  VAL X 105       4.047   6.116   2.404  1.00  0.31           C  
ATOM    856  CG1 VAL X 105       5.242   5.244   2.761  1.00  0.35           C  
ATOM    857  CG2 VAL X 105       4.234   6.756   1.036  1.00  0.35           C  
ATOM    858  N   ALA X 106       2.827   4.073   4.532  1.00  0.30           N  
ATOM    859  CA  ALA X 106       3.015   2.907   5.385  1.00  0.31           C  
ATOM    860  C   ALA X 106       1.943   1.861   5.110  1.00  0.31           C  
ATOM    861  O   ALA X 106       2.221   0.663   5.090  1.00  0.32           O  
ATOM    862  CB  ALA X 106       2.997   3.316   6.851  1.00  0.32           C  
ATOM    863  N   PHE X 107       0.717   2.325   4.888  1.00  0.30           N  
ATOM    864  CA  PHE X 107      -0.399   1.431   4.606  1.00  0.30           C  
ATOM    865  C   PHE X 107      -0.146   0.632   3.334  1.00  0.29           C  
ATOM    866  O   PHE X 107      -0.546  -0.527   3.227  1.00  0.33           O  
ATOM    867  CB  PHE X 107      -1.697   2.231   4.478  1.00  0.32           C  
ATOM    868  CG  PHE X 107      -2.677   1.642   3.506  1.00  0.36           C  
ATOM    869  CD1 PHE X 107      -3.456   0.553   3.862  1.00  1.18           C  
ATOM    870  CD2 PHE X 107      -2.823   2.181   2.237  1.00  1.34           C  
ATOM    871  CE1 PHE X 107      -4.362   0.011   2.969  1.00  1.19           C  
ATOM    872  CE2 PHE X 107      -3.728   1.643   1.342  1.00  1.47           C  
ATOM    873  CZ  PHE X 107      -4.498   0.557   1.708  1.00  0.71           C  
ATOM    874  N   PHE X 108       0.528   1.255   2.372  1.00  0.27           N  
ATOM    875  CA  PHE X 108       0.839   0.597   1.111  1.00  0.26           C  
ATOM    876  C   PHE X 108       1.839  -0.534   1.328  1.00  0.25           C  
ATOM    877  O   PHE X 108       1.540  -1.699   1.068  1.00  0.26           O  
ATOM    878  CB  PHE X 108       1.400   1.607   0.108  1.00  0.26           C  
ATOM    879  CG  PHE X 108       0.337   2.353  -0.648  1.00  0.27           C  
ATOM    880  CD1 PHE X 108      -0.313   3.432  -0.072  1.00  1.24           C  
ATOM    881  CD2 PHE X 108      -0.010   1.974  -1.935  1.00  1.07           C  
ATOM    882  CE1 PHE X 108      -1.290   4.120  -0.766  1.00  1.28           C  
ATOM    883  CE2 PHE X 108      -0.986   2.658  -2.633  1.00  1.05           C  
ATOM    884  CZ  PHE X 108      -1.628   3.732  -2.048  1.00  0.34           C  
ATOM    885  N   GLU X 109       3.027  -0.180   1.808  1.00  0.25           N  
ATOM    886  CA  GLU X 109       4.075  -1.161   2.067  1.00  0.25           C  
ATOM    887  C   GLU X 109       3.524  -2.354   2.841  1.00  0.26           C  
ATOM    888  O   GLU X 109       3.881  -3.501   2.571  1.00  0.28           O  
ATOM    889  CB  GLU X 109       5.222  -0.518   2.848  1.00  0.27           C  
ATOM    890  CG  GLU X 109       6.597  -0.867   2.307  1.00  0.95           C  
ATOM    891  CD  GLU X 109       7.348  -1.834   3.201  1.00  1.57           C  
ATOM    892  OE1 GLU X 109       7.204  -1.732   4.438  1.00  2.24           O  
ATOM    893  OE2 GLU X 109       8.078  -2.694   2.666  1.00  2.25           O  
ATOM    894  N   PHE X 110       2.651  -2.077   3.805  1.00  0.25           N  
ATOM    895  CA  PHE X 110       2.051  -3.129   4.616  1.00  0.27           C  
ATOM    896  C   PHE X 110       1.316  -4.136   3.738  1.00  0.28           C  
ATOM    897  O   PHE X 110       1.582  -5.337   3.795  1.00  0.32           O  
ATOM    898  CB  PHE X 110       1.087  -2.527   5.639  1.00  0.29           C  
ATOM    899  CG  PHE X 110      -0.193  -3.300   5.786  1.00  0.28           C  
ATOM    900  CD1 PHE X 110      -0.185  -4.588   6.296  1.00  1.13           C  
ATOM    901  CD2 PHE X 110      -1.404  -2.738   5.413  1.00  0.86           C  
ATOM    902  CE1 PHE X 110      -1.361  -5.302   6.432  1.00  1.15           C  
ATOM    903  CE2 PHE X 110      -2.582  -3.446   5.546  1.00  0.87           C  
ATOM    904  CZ  PHE X 110      -2.561  -4.729   6.057  1.00  0.37           C  
ATOM    905  N   GLY X 111       0.392  -3.638   2.922  1.00  0.30           N  
ATOM    906  CA  GLY X 111      -0.363  -4.509   2.040  1.00  0.34           C  
ATOM    907  C   GLY X 111       0.533  -5.340   1.145  1.00  0.33           C  
ATOM    908  O   GLY X 111       0.214  -6.485   0.825  1.00  0.37           O  
ATOM    909  N   GLY X 112       1.661  -4.764   0.743  1.00  0.32           N  
ATOM    910  CA  GLY X 112       2.592  -5.473  -0.114  1.00  0.35           C  
ATOM    911  C   GLY X 112       3.224  -6.661   0.582  1.00  0.35           C  
ATOM    912  O   GLY X 112       3.501  -7.683  -0.046  1.00  0.39           O  
ATOM    913  N   VAL X 113       3.453  -6.527   1.885  1.00  0.33           N  
ATOM    914  CA  VAL X 113       4.053  -7.598   2.669  1.00  0.36           C  
ATOM    915  C   VAL X 113       3.098  -8.778   2.804  1.00  0.36           C  
ATOM    916  O   VAL X 113       3.501  -9.934   2.677  1.00  0.37           O  
ATOM    917  CB  VAL X 113       4.447  -7.110   4.076  1.00  0.39           C  
ATOM    918  CG1 VAL X 113       4.198  -8.197   5.110  1.00  0.54           C  
ATOM    919  CG2 VAL X 113       5.902  -6.665   4.099  1.00  0.59           C  
ATOM    920  N   MET X 114       1.829  -8.477   3.059  1.00  0.36           N  
ATOM    921  CA  MET X 114       0.812  -9.512   3.209  1.00  0.39           C  
ATOM    922  C   MET X 114       0.624 -10.282   1.906  1.00  0.37           C  
ATOM    923  O   MET X 114       0.486 -11.505   1.910  1.00  0.38           O  
ATOM    924  CB  MET X 114      -0.517  -8.891   3.644  1.00  0.44           C  
ATOM    925  CG  MET X 114      -1.709  -9.815   3.462  1.00  0.84           C  
ATOM    926  SD  MET X 114      -2.990  -9.549   4.704  1.00  1.15           S  
ATOM    927  CE  MET X 114      -4.079  -8.427   3.832  1.00  0.70           C  
ATOM    928  N   CYS X 115       0.623  -9.558   0.791  1.00  0.37           N  
ATOM    929  CA  CYS X 115       0.454 -10.173  -0.521  1.00  0.38           C  
ATOM    930  C   CYS X 115       1.578 -11.165  -0.803  1.00  0.37           C  
ATOM    931  O   CYS X 115       1.336 -12.361  -0.971  1.00  0.45           O  
ATOM    932  CB  CYS X 115       0.417  -9.100  -1.611  1.00  0.41           C  
ATOM    933  SG  CYS X 115       1.171  -9.609  -3.172  1.00  1.19           S  
ATOM    934  N   VAL X 116       2.807 -10.662  -0.851  1.00  0.38           N  
ATOM    935  CA  VAL X 116       3.966 -11.505  -1.111  1.00  0.43           C  
ATOM    936  C   VAL X 116       3.948 -12.743  -0.220  1.00  0.45           C  
ATOM    937  O   VAL X 116       4.377 -13.822  -0.630  1.00  0.49           O  
ATOM    938  CB  VAL X 116       5.283 -10.731  -0.890  1.00  0.50           C  
ATOM    939  CG1 VAL X 116       6.219 -11.492   0.038  1.00  0.77           C  
ATOM    940  CG2 VAL X 116       5.961 -10.448  -2.223  1.00  0.73           C  
ATOM    941  N   GLU X 117       3.446 -12.580   1.000  1.00  0.44           N  
ATOM    942  CA  GLU X 117       3.368 -13.686   1.945  1.00  0.51           C  
ATOM    943  C   GLU X 117       2.482 -14.798   1.396  1.00  0.49           C  
ATOM    944  O   GLU X 117       2.786 -15.982   1.548  1.00  0.56           O  
ATOM    945  CB  GLU X 117       2.824 -13.200   3.291  1.00  0.57           C  
ATOM    946  CG  GLU X 117       3.504 -13.841   4.489  1.00  1.15           C  
ATOM    947  CD  GLU X 117       3.224 -13.104   5.783  1.00  1.62           C  
ATOM    948  OE1 GLU X 117       2.101 -12.581   5.937  1.00  2.33           O  
ATOM    949  OE2 GLU X 117       4.127 -13.051   6.644  1.00  2.13           O  
ATOM    950  N   SER X 118       1.386 -14.409   0.755  1.00  0.45           N  
ATOM    951  CA  SER X 118       0.455 -15.369   0.177  1.00  0.46           C  
ATOM    952  C   SER X 118       1.156 -16.249  -0.853  1.00  0.44           C  
ATOM    953  O   SER X 118       1.248 -17.464  -0.685  1.00  0.47           O  
ATOM    954  CB  SER X 118      -0.723 -14.640  -0.471  1.00  0.48           C  
ATOM    955  OG  SER X 118      -0.847 -13.322   0.032  1.00  1.17           O  
ATOM    956  N   VAL X 119       1.658 -15.625  -1.914  1.00  0.42           N  
ATOM    957  CA  VAL X 119       2.359 -16.356  -2.965  1.00  0.42           C  
ATOM    958  C   VAL X 119       3.483 -17.214  -2.386  1.00  0.41           C  
ATOM    959  O   VAL X 119       3.873 -18.221  -2.975  1.00  0.48           O  
ATOM    960  CB  VAL X 119       2.945 -15.405  -4.026  1.00  0.46           C  
ATOM    961  CG1 VAL X 119       4.363 -14.997  -3.658  1.00  0.73           C  
ATOM    962  CG2 VAL X 119       2.914 -16.058  -5.399  1.00  0.91           C  
ATOM    963  N   ASN X 120       3.995 -16.813  -1.224  1.00  0.48           N  
ATOM    964  CA  ASN X 120       5.066 -17.551  -0.568  1.00  0.51           C  
ATOM    965  C   ASN X 120       4.536 -18.855   0.020  1.00  0.60           C  
ATOM    966  O   ASN X 120       5.183 -19.899  -0.072  1.00  0.96           O  
ATOM    967  CB  ASN X 120       5.700 -16.701   0.534  1.00  0.56           C  
ATOM    968  CG  ASN X 120       7.215 -16.754   0.504  1.00  0.96           C  
ATOM    969  OD1 ASN X 120       7.808 -17.830   0.416  1.00  1.65           O  
ATOM    970  ND2 ASN X 120       7.850 -15.590   0.578  1.00  1.36           N  
ATOM    971  N   ARG X 121       3.356 -18.785   0.631  1.00  0.54           N  
ATOM    972  CA  ARG X 121       2.738 -19.959   1.243  1.00  0.61           C  
ATOM    973  C   ARG X 121       1.780 -20.663   0.279  1.00  0.56           C  
ATOM    974  O   ARG X 121       0.875 -21.376   0.709  1.00  0.65           O  
ATOM    975  CB  ARG X 121       1.988 -19.556   2.514  1.00  0.74           C  
ATOM    976  CG  ARG X 121       2.860 -19.547   3.759  1.00  1.40           C  
ATOM    977  CD  ARG X 121       2.179 -20.254   4.919  1.00  1.61           C  
ATOM    978  NE  ARG X 121       3.138 -20.946   5.778  1.00  2.47           N  
ATOM    979  CZ  ARG X 121       2.796 -21.810   6.732  1.00  3.10           C  
ATOM    980  NH1 ARG X 121       1.518 -22.094   6.957  1.00  3.26           N  
ATOM    981  NH2 ARG X 121       3.735 -22.391   7.465  1.00  4.01           N  
ATOM    982  N   GLU X 122       1.984 -20.467  -1.023  1.00  0.60           N  
ATOM    983  CA  GLU X 122       1.135 -21.096  -2.030  1.00  0.63           C  
ATOM    984  C   GLU X 122      -0.268 -20.495  -2.026  1.00  0.53           C  
ATOM    985  O   GLU X 122      -1.250 -21.187  -2.296  1.00  0.64           O  
ATOM    986  CB  GLU X 122       1.055 -22.605  -1.788  1.00  0.78           C  
ATOM    987  CG  GLU X 122       1.371 -23.437  -3.020  1.00  1.48           C  
ATOM    988  CD  GLU X 122       1.686 -24.880  -2.682  1.00  1.94           C  
ATOM    989  OE1 GLU X 122       0.946 -25.475  -1.870  1.00  2.49           O  
ATOM    990  OE2 GLU X 122       2.673 -25.416  -3.228  1.00  2.57           O  
ATOM    991  N   MET X 123      -0.356 -19.207  -1.716  1.00  0.47           N  
ATOM    992  CA  MET X 123      -1.639 -18.515  -1.677  1.00  0.44           C  
ATOM    993  C   MET X 123      -1.640 -17.315  -2.624  1.00  0.44           C  
ATOM    994  O   MET X 123      -2.070 -16.221  -2.260  1.00  0.59           O  
ATOM    995  CB  MET X 123      -1.947 -18.061  -0.247  1.00  0.49           C  
ATOM    996  CG  MET X 123      -2.765 -19.068   0.544  1.00  0.87           C  
ATOM    997  SD  MET X 123      -1.965 -20.680   0.658  1.00  1.06           S  
ATOM    998  CE  MET X 123      -1.801 -20.853   2.433  1.00  0.90           C  
ATOM    999  N   SER X 124      -1.159 -17.530  -3.844  1.00  0.40           N  
ATOM   1000  CA  SER X 124      -1.106 -16.468  -4.843  1.00  0.43           C  
ATOM   1001  C   SER X 124      -2.460 -15.777  -4.986  1.00  0.42           C  
ATOM   1002  O   SER X 124      -2.556 -14.555  -4.881  1.00  0.45           O  
ATOM   1003  CB  SER X 124      -0.664 -17.033  -6.194  1.00  0.51           C  
ATOM   1004  OG  SER X 124      -1.614 -16.740  -7.205  1.00  1.41           O  
ATOM   1005  N   PRO X 125      -3.528 -16.553  -5.232  1.00  0.45           N  
ATOM   1006  CA  PRO X 125      -4.880 -16.011  -5.393  1.00  0.52           C  
ATOM   1007  C   PRO X 125      -5.252 -15.021  -4.293  1.00  0.49           C  
ATOM   1008  O   PRO X 125      -6.059 -14.116  -4.508  1.00  0.52           O  
ATOM   1009  CB  PRO X 125      -5.766 -17.253  -5.313  1.00  0.63           C  
ATOM   1010  CG  PRO X 125      -4.902 -18.364  -5.800  1.00  0.51           C  
ATOM   1011  CD  PRO X 125      -3.499 -18.021  -5.374  1.00  0.48           C  
ATOM   1012  N   LEU X 126      -4.665 -15.199  -3.115  1.00  0.45           N  
ATOM   1013  CA  LEU X 126      -4.941 -14.321  -1.982  1.00  0.47           C  
ATOM   1014  C   LEU X 126      -4.463 -12.899  -2.260  1.00  0.40           C  
ATOM   1015  O   LEU X 126      -5.040 -11.933  -1.759  1.00  0.38           O  
ATOM   1016  CB  LEU X 126      -4.272 -14.860  -0.717  1.00  0.54           C  
ATOM   1017  CG  LEU X 126      -5.202 -15.025   0.488  1.00  0.82           C  
ATOM   1018  CD1 LEU X 126      -4.479 -15.726   1.627  1.00  1.27           C  
ATOM   1019  CD2 LEU X 126      -5.732 -13.673   0.941  1.00  1.64           C  
ATOM   1020  N   VAL X 127      -3.409 -12.774  -3.059  1.00  0.38           N  
ATOM   1021  CA  VAL X 127      -2.859 -11.465  -3.398  1.00  0.36           C  
ATOM   1022  C   VAL X 127      -3.893 -10.602  -4.117  1.00  0.30           C  
ATOM   1023  O   VAL X 127      -3.851  -9.374  -4.037  1.00  0.29           O  
ATOM   1024  CB  VAL X 127      -1.605 -11.585  -4.286  1.00  0.39           C  
ATOM   1025  CG1 VAL X 127      -0.692 -12.694  -3.786  1.00  0.93           C  
ATOM   1026  CG2 VAL X 127      -1.999 -11.818  -5.736  1.00  1.04           C  
ATOM   1027  N   ASP X 128      -4.820 -11.248  -4.819  1.00  0.27           N  
ATOM   1028  CA  ASP X 128      -5.861 -10.534  -5.549  1.00  0.25           C  
ATOM   1029  C   ASP X 128      -6.836  -9.863  -4.587  1.00  0.23           C  
ATOM   1030  O   ASP X 128      -7.127  -8.674  -4.711  1.00  0.23           O  
ATOM   1031  CB  ASP X 128      -6.616 -11.492  -6.472  1.00  0.27           C  
ATOM   1032  CG  ASP X 128      -7.499 -10.762  -7.466  1.00  0.92           C  
ATOM   1033  OD1 ASP X 128      -8.461 -10.097  -7.028  1.00  1.75           O  
ATOM   1034  OD2 ASP X 128      -7.227 -10.856  -8.681  1.00  1.59           O  
ATOM   1035  N   ASN X 129      -7.335 -10.634  -3.626  1.00  0.25           N  
ATOM   1036  CA  ASN X 129      -8.275 -10.113  -2.642  1.00  0.27           C  
ATOM   1037  C   ASN X 129      -7.652  -8.968  -1.850  1.00  0.24           C  
ATOM   1038  O   ASN X 129      -8.341  -8.032  -1.445  1.00  0.29           O  
ATOM   1039  CB  ASN X 129      -8.717 -11.226  -1.689  1.00  0.32           C  
ATOM   1040  CG  ASN X 129     -10.197 -11.532  -1.807  1.00  0.74           C  
ATOM   1041  OD1 ASN X 129     -10.997 -10.661  -2.148  1.00  1.69           O  
ATOM   1042  ND2 ASN X 129     -10.568 -12.774  -1.523  1.00  1.20           N  
ATOM   1043  N   ILE X 130      -6.342  -9.048  -1.636  1.00  0.22           N  
ATOM   1044  CA  ILE X 130      -5.625  -8.018  -0.896  1.00  0.21           C  
ATOM   1045  C   ILE X 130      -5.677  -6.682  -1.630  1.00  0.20           C  
ATOM   1046  O   ILE X 130      -6.212  -5.700  -1.115  1.00  0.20           O  
ATOM   1047  CB  ILE X 130      -4.152  -8.408  -0.669  1.00  0.23           C  
ATOM   1048  CG1 ILE X 130      -4.014  -9.251   0.600  1.00  0.41           C  
ATOM   1049  CG2 ILE X 130      -3.281  -7.164  -0.584  1.00  0.32           C  
ATOM   1050  CD1 ILE X 130      -3.275 -10.554   0.382  1.00  0.47           C  
ATOM   1051  N   ALA X 131      -5.122  -6.655  -2.837  1.00  0.20           N  
ATOM   1052  CA  ALA X 131      -5.108  -5.441  -3.644  1.00  0.23           C  
ATOM   1053  C   ALA X 131      -6.496  -4.814  -3.711  1.00  0.21           C  
ATOM   1054  O   ALA X 131      -6.635  -3.592  -3.754  1.00  0.22           O  
ATOM   1055  CB  ALA X 131      -4.594  -5.744  -5.043  1.00  0.26           C  
ATOM   1056  N   LEU X 132      -7.522  -5.660  -3.717  1.00  0.21           N  
ATOM   1057  CA  LEU X 132      -8.900  -5.187  -3.776  1.00  0.22           C  
ATOM   1058  C   LEU X 132      -9.273  -4.453  -2.491  1.00  0.21           C  
ATOM   1059  O   LEU X 132      -9.599  -3.266  -2.518  1.00  0.20           O  
ATOM   1060  CB  LEU X 132      -9.856  -6.360  -4.006  1.00  0.25           C  
ATOM   1061  CG  LEU X 132     -11.327  -6.066  -3.706  1.00  0.28           C  
ATOM   1062  CD1 LEU X 132     -12.209  -6.538  -4.851  1.00  0.92           C  
ATOM   1063  CD2 LEU X 132     -11.746  -6.726  -2.400  1.00  0.84           C  
ATOM   1064  N   TRP X 133      -9.222  -5.173  -1.373  1.00  0.21           N  
ATOM   1065  CA  TRP X 133      -9.552  -4.597  -0.070  1.00  0.22           C  
ATOM   1066  C   TRP X 133      -8.884  -3.238   0.106  1.00  0.21           C  
ATOM   1067  O   TRP X 133      -9.537  -2.252   0.451  1.00  0.21           O  
ATOM   1068  CB  TRP X 133      -9.115  -5.538   1.054  1.00  0.25           C  
ATOM   1069  CG  TRP X 133      -9.763  -6.888   0.990  1.00  0.26           C  
ATOM   1070  CD1 TRP X 133     -11.038  -7.167   0.594  1.00  0.31           C  
ATOM   1071  CD2 TRP X 133      -9.165  -8.141   1.337  1.00  0.27           C  
ATOM   1072  NE1 TRP X 133     -11.271  -8.520   0.672  1.00  0.35           N  
ATOM   1073  CE2 TRP X 133     -10.136  -9.140   1.125  1.00  0.32           C  
ATOM   1074  CE3 TRP X 133      -7.902  -8.518   1.805  1.00  0.28           C  
ATOM   1075  CZ2 TRP X 133      -9.882 -10.488   1.364  1.00  0.36           C  
ATOM   1076  CZ3 TRP X 133      -7.652  -9.857   2.042  1.00  0.32           C  
ATOM   1077  CH2 TRP X 133      -8.637 -10.827   1.822  1.00  0.35           C  
ATOM   1078  N   MET X 134      -7.578  -3.193  -0.138  1.00  0.20           N  
ATOM   1079  CA  MET X 134      -6.817  -1.957  -0.012  1.00  0.20           C  
ATOM   1080  C   MET X 134      -7.462  -0.839  -0.827  1.00  0.19           C  
ATOM   1081  O   MET X 134      -7.732   0.244  -0.310  1.00  0.20           O  
ATOM   1082  CB  MET X 134      -5.375  -2.174  -0.472  1.00  0.20           C  
ATOM   1083  CG  MET X 134      -4.640  -3.244   0.318  1.00  0.97           C  
ATOM   1084  SD  MET X 134      -3.000  -3.594  -0.346  1.00  1.50           S  
ATOM   1085  CE  MET X 134      -2.127  -2.097   0.102  1.00  0.87           C  
ATOM   1086  N   THR X 135      -7.704  -1.114  -2.105  1.00  0.21           N  
ATOM   1087  CA  THR X 135      -8.318  -0.133  -2.994  1.00  0.22           C  
ATOM   1088  C   THR X 135      -9.577   0.456  -2.365  1.00  0.22           C  
ATOM   1089  O   THR X 135      -9.793   1.667  -2.401  1.00  0.22           O  
ATOM   1090  CB  THR X 135      -8.659  -0.776  -4.339  1.00  0.24           C  
ATOM   1091  OG1 THR X 135      -7.491  -0.946  -5.124  1.00  0.42           O  
ATOM   1092  CG2 THR X 135      -9.646   0.030  -5.154  1.00  0.39           C  
ATOM   1093  N   GLU X 136     -10.403  -0.412  -1.789  1.00  0.24           N  
ATOM   1094  CA  GLU X 136     -11.641   0.020  -1.152  1.00  0.26           C  
ATOM   1095  C   GLU X 136     -11.370   1.107  -0.119  1.00  0.23           C  
ATOM   1096  O   GLU X 136     -11.757   2.259  -0.302  1.00  0.33           O  
ATOM   1097  CB  GLU X 136     -12.338  -1.169  -0.488  1.00  0.33           C  
ATOM   1098  CG  GLU X 136     -13.542  -1.679  -1.264  1.00  0.60           C  
ATOM   1099  CD  GLU X 136     -14.584  -2.320  -0.369  1.00  1.46           C  
ATOM   1100  OE1 GLU X 136     -15.242  -1.584   0.397  1.00  2.08           O  
ATOM   1101  OE2 GLU X 136     -14.744  -3.557  -0.434  1.00  2.25           O  
ATOM   1102  N   TYR X 137     -10.704   0.731   0.968  1.00  0.26           N  
ATOM   1103  CA  TYR X 137     -10.379   1.674   2.035  1.00  0.25           C  
ATOM   1104  C   TYR X 137      -9.787   2.961   1.468  1.00  0.23           C  
ATOM   1105  O   TYR X 137     -10.073   4.056   1.953  1.00  0.23           O  
ATOM   1106  CB  TYR X 137      -9.395   1.036   3.019  1.00  0.30           C  
ATOM   1107  CG  TYR X 137      -9.082   1.901   4.221  1.00  0.33           C  
ATOM   1108  CD1 TYR X 137      -8.324   3.058   4.092  1.00  0.73           C  
ATOM   1109  CD2 TYR X 137      -9.545   1.557   5.486  1.00  0.68           C  
ATOM   1110  CE1 TYR X 137      -8.035   3.847   5.189  1.00  0.77           C  
ATOM   1111  CE2 TYR X 137      -9.261   2.343   6.587  1.00  0.70           C  
ATOM   1112  CZ  TYR X 137      -8.506   3.486   6.433  1.00  0.45           C  
ATOM   1113  OH  TYR X 137      -8.221   4.270   7.528  1.00  0.52           O  
ATOM   1114  N   LEU X 138      -8.955   2.818   0.442  1.00  0.23           N  
ATOM   1115  CA  LEU X 138      -8.310   3.965  -0.193  1.00  0.24           C  
ATOM   1116  C   LEU X 138      -9.325   5.036  -0.584  1.00  0.24           C  
ATOM   1117  O   LEU X 138      -9.141   6.216  -0.288  1.00  0.26           O  
ATOM   1118  CB  LEU X 138      -7.530   3.511  -1.428  1.00  0.27           C  
ATOM   1119  CG  LEU X 138      -6.130   4.110  -1.567  1.00  0.42           C  
ATOM   1120  CD1 LEU X 138      -5.452   3.593  -2.826  1.00  0.82           C  
ATOM   1121  CD2 LEU X 138      -6.203   5.629  -1.583  1.00  0.37           C  
ATOM   1122  N   ASN X 139     -10.387   4.627  -1.267  1.00  0.24           N  
ATOM   1123  CA  ASN X 139     -11.413   5.564  -1.710  1.00  0.27           C  
ATOM   1124  C   ASN X 139     -12.472   5.795  -0.632  1.00  0.27           C  
ATOM   1125  O   ASN X 139     -13.121   6.839  -0.602  1.00  0.29           O  
ATOM   1126  CB  ASN X 139     -12.079   5.053  -2.988  1.00  0.30           C  
ATOM   1127  CG  ASN X 139     -12.304   6.154  -4.004  1.00  0.90           C  
ATOM   1128  OD1 ASN X 139     -11.547   7.123  -4.065  1.00  1.64           O  
ATOM   1129  ND2 ASN X 139     -13.350   6.012  -4.810  1.00  1.59           N  
ATOM   1130  N   ARG X 140     -12.665   4.807   0.232  1.00  0.25           N  
ATOM   1131  CA  ARG X 140     -13.669   4.901   1.285  1.00  0.26           C  
ATOM   1132  C   ARG X 140     -13.338   5.985   2.311  1.00  0.26           C  
ATOM   1133  O   ARG X 140     -13.985   7.031   2.348  1.00  0.29           O  
ATOM   1134  CB  ARG X 140     -13.814   3.553   1.991  1.00  0.26           C  
ATOM   1135  CG  ARG X 140     -15.232   3.007   1.979  1.00  0.53           C  
ATOM   1136  CD  ARG X 140     -15.295   1.608   2.571  1.00  0.44           C  
ATOM   1137  NE  ARG X 140     -16.669   1.139   2.726  1.00  1.01           N  
ATOM   1138  CZ  ARG X 140     -16.996  -0.068   3.184  1.00  1.34           C  
ATOM   1139  NH1 ARG X 140     -16.053  -0.935   3.536  1.00  1.82           N  
ATOM   1140  NH2 ARG X 140     -18.273  -0.411   3.292  1.00  2.01           N  
ATOM   1141  N   HIS X 141     -12.348   5.720   3.161  1.00  0.25           N  
ATOM   1142  CA  HIS X 141     -11.963   6.668   4.206  1.00  0.26           C  
ATOM   1143  C   HIS X 141     -10.824   7.589   3.777  1.00  0.24           C  
ATOM   1144  O   HIS X 141     -10.805   8.768   4.129  1.00  0.25           O  
ATOM   1145  CB  HIS X 141     -11.559   5.912   5.472  1.00  0.28           C  
ATOM   1146  CG  HIS X 141     -12.334   4.649   5.687  1.00  0.33           C  
ATOM   1147  ND1 HIS X 141     -13.405   4.561   6.552  1.00  0.39           N  
ATOM   1148  CD2 HIS X 141     -12.190   3.417   5.144  1.00  0.35           C  
ATOM   1149  CE1 HIS X 141     -13.885   3.330   6.531  1.00  0.43           C  
ATOM   1150  NE2 HIS X 141     -13.166   2.617   5.685  1.00  0.41           N  
ATOM   1151  N   LEU X 142      -9.863   7.044   3.041  1.00  0.24           N  
ATOM   1152  CA  LEU X 142      -8.708   7.819   2.601  1.00  0.24           C  
ATOM   1153  C   LEU X 142      -9.099   8.940   1.639  1.00  0.25           C  
ATOM   1154  O   LEU X 142      -8.513  10.022   1.670  1.00  0.27           O  
ATOM   1155  CB  LEU X 142      -7.676   6.900   1.949  1.00  0.27           C  
ATOM   1156  CG  LEU X 142      -6.466   6.567   2.822  1.00  0.32           C  
ATOM   1157  CD1 LEU X 142      -5.498   5.669   2.068  1.00  0.30           C  
ATOM   1158  CD2 LEU X 142      -5.770   7.839   3.281  1.00  0.56           C  
ATOM   1159  N   HIS X 143     -10.081   8.680   0.781  1.00  0.25           N  
ATOM   1160  CA  HIS X 143     -10.527   9.678  -0.188  1.00  0.29           C  
ATOM   1161  C   HIS X 143     -10.760  11.032   0.478  1.00  0.30           C  
ATOM   1162  O   HIS X 143     -10.172  12.038   0.080  1.00  0.32           O  
ATOM   1163  CB  HIS X 143     -11.810   9.217  -0.879  1.00  0.32           C  
ATOM   1164  CG  HIS X 143     -12.340  10.200  -1.875  1.00  0.55           C  
ATOM   1165  ND1 HIS X 143     -12.450   9.924  -3.222  1.00  1.23           N  
ATOM   1166  CD2 HIS X 143     -12.794  11.467  -1.715  1.00  0.50           C  
ATOM   1167  CE1 HIS X 143     -12.947  10.976  -3.847  1.00  1.59           C  
ATOM   1168  NE2 HIS X 143     -13.165  11.925  -2.955  1.00  1.14           N  
ATOM   1169  N   THR X 144     -11.624  11.053   1.486  1.00  0.30           N  
ATOM   1170  CA  THR X 144     -11.935  12.286   2.198  1.00  0.32           C  
ATOM   1171  C   THR X 144     -10.663  13.034   2.590  1.00  0.31           C  
ATOM   1172  O   THR X 144     -10.494  14.206   2.255  1.00  0.31           O  
ATOM   1173  CB  THR X 144     -12.764  11.981   3.447  1.00  0.34           C  
ATOM   1174  OG1 THR X 144     -13.964  11.313   3.101  1.00  1.16           O  
ATOM   1175  CG2 THR X 144     -13.136  13.218   4.235  1.00  1.13           C  
ATOM   1176  N   TRP X 145      -9.777  12.353   3.310  1.00  0.31           N  
ATOM   1177  CA  TRP X 145      -8.528  12.957   3.755  1.00  0.31           C  
ATOM   1178  C   TRP X 145      -7.638  13.343   2.577  1.00  0.33           C  
ATOM   1179  O   TRP X 145      -6.999  14.396   2.592  1.00  0.35           O  
ATOM   1180  CB  TRP X 145      -7.773  12.001   4.678  1.00  0.33           C  
ATOM   1181  CG  TRP X 145      -6.480  12.568   5.172  1.00  0.34           C  
ATOM   1182  CD1 TRP X 145      -6.240  13.113   6.400  1.00  0.37           C  
ATOM   1183  CD2 TRP X 145      -5.248  12.654   4.447  1.00  0.48           C  
ATOM   1184  NE1 TRP X 145      -4.935  13.534   6.482  1.00  0.48           N  
ATOM   1185  CE2 TRP X 145      -4.305  13.263   5.296  1.00  0.55           C  
ATOM   1186  CE3 TRP X 145      -4.851  12.274   3.161  1.00  0.63           C  
ATOM   1187  CZ2 TRP X 145      -2.993  13.501   4.900  1.00  0.72           C  
ATOM   1188  CZ3 TRP X 145      -3.547  12.512   2.771  1.00  0.79           C  
ATOM   1189  CH2 TRP X 145      -2.631  13.120   3.637  1.00  0.83           C  
ATOM   1190  N   ILE X 146      -7.590  12.483   1.564  1.00  0.36           N  
ATOM   1191  CA  ILE X 146      -6.768  12.734   0.384  1.00  0.41           C  
ATOM   1192  C   ILE X 146      -6.952  14.159  -0.127  1.00  0.42           C  
ATOM   1193  O   ILE X 146      -5.992  14.923  -0.217  1.00  0.46           O  
ATOM   1194  CB  ILE X 146      -7.091  11.747  -0.754  1.00  0.48           C  
ATOM   1195  CG1 ILE X 146      -6.371  10.416  -0.526  1.00  0.60           C  
ATOM   1196  CG2 ILE X 146      -6.700  12.344  -2.098  1.00  0.43           C  
ATOM   1197  CD1 ILE X 146      -6.729   9.352  -1.540  1.00  0.57           C  
ATOM   1198  N   GLN X 147      -8.189  14.510  -0.460  1.00  0.48           N  
ATOM   1199  CA  GLN X 147      -8.493  15.847  -0.961  1.00  0.54           C  
ATOM   1200  C   GLN X 147      -8.294  16.899   0.126  1.00  0.46           C  
ATOM   1201  O   GLN X 147      -7.966  18.050  -0.165  1.00  0.50           O  
ATOM   1202  CB  GLN X 147      -9.931  15.901  -1.484  1.00  0.68           C  
ATOM   1203  CG  GLN X 147     -10.108  15.241  -2.840  1.00  1.12           C  
ATOM   1204  CD  GLN X 147     -11.254  15.838  -3.635  1.00  1.73           C  
ATOM   1205  OE1 GLN X 147     -11.207  17.002  -4.033  1.00  2.42           O  
ATOM   1206  NE2 GLN X 147     -12.290  15.042  -3.869  1.00  2.21           N  
ATOM   1207  N   ASP X 148      -8.495  16.500   1.377  1.00  0.44           N  
ATOM   1208  CA  ASP X 148      -8.338  17.410   2.506  1.00  0.45           C  
ATOM   1209  C   ASP X 148      -6.890  17.875   2.643  1.00  0.42           C  
ATOM   1210  O   ASP X 148      -6.625  19.061   2.839  1.00  0.90           O  
ATOM   1211  CB  ASP X 148      -8.791  16.732   3.800  1.00  0.66           C  
ATOM   1212  CG  ASP X 148      -9.329  17.722   4.814  1.00  1.27           C  
ATOM   1213  OD1 ASP X 148      -8.514  18.342   5.530  1.00  1.96           O  
ATOM   1214  OD2 ASP X 148     -10.566  17.877   4.892  1.00  1.95           O  
ATOM   1215  N   ASN X 149      -5.958  16.933   2.544  1.00  0.56           N  
ATOM   1216  CA  ASN X 149      -4.539  17.248   2.662  1.00  0.53           C  
ATOM   1217  C   ASN X 149      -4.013  17.971   1.420  1.00  0.53           C  
ATOM   1218  O   ASN X 149      -2.952  18.594   1.464  1.00  0.84           O  
ATOM   1219  CB  ASN X 149      -3.729  15.972   2.900  1.00  0.60           C  
ATOM   1220  CG  ASN X 149      -2.497  16.223   3.748  1.00  0.93           C  
ATOM   1221  OD1 ASN X 149      -1.384  16.321   3.231  1.00  1.86           O  
ATOM   1222  ND2 ASN X 149      -2.691  16.331   5.057  1.00  1.04           N  
ATOM   1223  N   GLY X 150      -4.753  17.892   0.314  1.00  0.53           N  
ATOM   1224  CA  GLY X 150      -4.322  18.555  -0.905  1.00  0.56           C  
ATOM   1225  C   GLY X 150      -4.422  17.675  -2.142  1.00  0.59           C  
ATOM   1226  O   GLY X 150      -4.144  18.135  -3.250  1.00  1.14           O  
ATOM   1227  N   GLY X 151      -4.821  16.416  -1.969  1.00  0.37           N  
ATOM   1228  CA  GLY X 151      -4.945  15.520  -3.104  1.00  0.32           C  
ATOM   1229  C   GLY X 151      -3.609  15.001  -3.602  1.00  0.27           C  
ATOM   1230  O   GLY X 151      -2.553  15.367  -3.081  1.00  0.27           O  
ATOM   1231  N   TRP X 152      -3.661  14.143  -4.615  1.00  0.28           N  
ATOM   1232  CA  TRP X 152      -2.451  13.566  -5.191  1.00  0.28           C  
ATOM   1233  C   TRP X 152      -1.414  14.653  -5.454  1.00  0.29           C  
ATOM   1234  O   TRP X 152      -0.238  14.493  -5.126  1.00  0.28           O  
ATOM   1235  CB  TRP X 152      -2.780  12.818  -6.484  1.00  0.31           C  
ATOM   1236  CG  TRP X 152      -3.456  11.502  -6.244  1.00  0.30           C  
ATOM   1237  CD1 TRP X 152      -4.689  11.120  -6.689  1.00  0.32           C  
ATOM   1238  CD2 TRP X 152      -2.937  10.396  -5.496  1.00  0.34           C  
ATOM   1239  NE1 TRP X 152      -4.968   9.844  -6.263  1.00  0.35           N  
ATOM   1240  CE2 TRP X 152      -3.909   9.378  -5.530  1.00  0.36           C  
ATOM   1241  CE3 TRP X 152      -1.746  10.165  -4.803  1.00  0.40           C  
ATOM   1242  CZ2 TRP X 152      -3.726   8.151  -4.895  1.00  0.43           C  
ATOM   1243  CZ3 TRP X 152      -1.566   8.946  -4.174  1.00  0.47           C  
ATOM   1244  CH2 TRP X 152      -2.551   7.953  -4.224  1.00  0.47           C  
ATOM   1245  N   ASP X 153      -1.860  15.763  -6.038  1.00  0.32           N  
ATOM   1246  CA  ASP X 153      -0.970  16.881  -6.330  1.00  0.36           C  
ATOM   1247  C   ASP X 153      -0.136  17.231  -5.104  1.00  0.34           C  
ATOM   1248  O   ASP X 153       1.019  17.645  -5.219  1.00  0.35           O  
ATOM   1249  CB  ASP X 153      -1.777  18.101  -6.780  1.00  0.41           C  
ATOM   1250  CG  ASP X 153      -1.097  18.863  -7.901  1.00  1.30           C  
ATOM   1251  OD1 ASP X 153      -0.354  18.233  -8.683  1.00  1.85           O  
ATOM   1252  OD2 ASP X 153      -1.309  20.090  -7.999  1.00  2.16           O  
ATOM   1253  N   ALA X 154      -0.725  17.043  -3.925  1.00  0.32           N  
ATOM   1254  CA  ALA X 154      -0.031  17.320  -2.674  1.00  0.32           C  
ATOM   1255  C   ALA X 154       1.007  16.243  -2.403  1.00  0.29           C  
ATOM   1256  O   ALA X 154       2.113  16.531  -1.945  1.00  0.31           O  
ATOM   1257  CB  ALA X 154      -1.018  17.406  -1.521  1.00  0.31           C  
ATOM   1258  N   PHE X 155       0.645  15.002  -2.705  1.00  0.27           N  
ATOM   1259  CA  PHE X 155       1.549  13.877  -2.511  1.00  0.30           C  
ATOM   1260  C   PHE X 155       2.778  14.028  -3.396  1.00  0.36           C  
ATOM   1261  O   PHE X 155       3.903  14.134  -2.908  1.00  0.57           O  
ATOM   1262  CB  PHE X 155       0.839  12.561  -2.829  1.00  0.34           C  
ATOM   1263  CG  PHE X 155       1.286  11.408  -1.975  1.00  0.42           C  
ATOM   1264  CD1 PHE X 155       2.504  11.445  -1.314  1.00  1.10           C  
ATOM   1265  CD2 PHE X 155       0.486  10.287  -1.833  1.00  1.22           C  
ATOM   1266  CE1 PHE X 155       2.913  10.386  -0.527  1.00  1.16           C  
ATOM   1267  CE2 PHE X 155       0.890   9.224  -1.048  1.00  1.28           C  
ATOM   1268  CZ  PHE X 155       2.106   9.274  -0.394  1.00  0.67           C  
ATOM   1269  N   VAL X 156       2.549  14.038  -4.705  1.00  0.35           N  
ATOM   1270  CA  VAL X 156       3.631  14.178  -5.673  1.00  0.40           C  
ATOM   1271  C   VAL X 156       4.585  15.304  -5.291  1.00  0.40           C  
ATOM   1272  O   VAL X 156       5.795  15.114  -5.272  1.00  0.44           O  
ATOM   1273  CB  VAL X 156       3.106  14.436  -7.104  1.00  0.47           C  
ATOM   1274  CG1 VAL X 156       1.822  15.254  -7.089  1.00  0.66           C  
ATOM   1275  CG2 VAL X 156       4.170  15.132  -7.937  1.00  0.87           C  
ATOM   1276  N   GLU X 157       4.038  16.478  -4.996  1.00  0.41           N  
ATOM   1277  CA  GLU X 157       4.859  17.625  -4.626  1.00  0.45           C  
ATOM   1278  C   GLU X 157       5.597  17.380  -3.312  1.00  0.41           C  
ATOM   1279  O   GLU X 157       6.739  17.806  -3.141  1.00  0.43           O  
ATOM   1280  CB  GLU X 157       3.991  18.878  -4.507  1.00  0.48           C  
ATOM   1281  CG  GLU X 157       4.790  20.163  -4.358  1.00  1.32           C  
ATOM   1282  CD  GLU X 157       3.958  21.401  -4.629  1.00  1.68           C  
ATOM   1283  OE1 GLU X 157       3.023  21.671  -3.846  1.00  2.23           O  
ATOM   1284  OE2 GLU X 157       4.241  22.102  -5.623  1.00  2.21           O  
ATOM   1285  N   LEU X 158       4.931  16.706  -2.381  1.00  0.37           N  
ATOM   1286  CA  LEU X 158       5.513  16.421  -1.073  1.00  0.36           C  
ATOM   1287  C   LEU X 158       6.749  15.526  -1.170  1.00  0.38           C  
ATOM   1288  O   LEU X 158       7.828  15.901  -0.710  1.00  0.44           O  
ATOM   1289  CB  LEU X 158       4.470  15.761  -0.168  1.00  0.37           C  
ATOM   1290  CG  LEU X 158       3.860  16.678   0.893  1.00  0.41           C  
ATOM   1291  CD1 LEU X 158       2.343  16.683   0.786  1.00  0.93           C  
ATOM   1292  CD2 LEU X 158       4.297  16.247   2.285  1.00  0.91           C  
ATOM   1293  N   TYR X 159       6.588  14.339  -1.746  1.00  0.37           N  
ATOM   1294  CA  TYR X 159       7.700  13.396  -1.867  1.00  0.43           C  
ATOM   1295  C   TYR X 159       8.329  13.401  -3.263  1.00  0.49           C  
ATOM   1296  O   TYR X 159       9.151  12.539  -3.574  1.00  0.50           O  
ATOM   1297  CB  TYR X 159       7.225  11.982  -1.525  1.00  0.48           C  
ATOM   1298  CG  TYR X 159       6.603  11.866  -0.152  1.00  0.39           C  
ATOM   1299  CD1 TYR X 159       5.368  12.442   0.122  1.00  1.05           C  
ATOM   1300  CD2 TYR X 159       7.247  11.179   0.868  1.00  1.03           C  
ATOM   1301  CE1 TYR X 159       4.794  12.336   1.376  1.00  1.04           C  
ATOM   1302  CE2 TYR X 159       6.680  11.068   2.124  1.00  1.05           C  
ATOM   1303  CZ  TYR X 159       5.454  11.649   2.373  1.00  0.41           C  
ATOM   1304  OH  TYR X 159       4.887  11.541   3.621  1.00  0.51           O  
ATOM   1305  N   GLY X 160       7.949  14.358  -4.104  1.00  0.56           N  
ATOM   1306  CA  GLY X 160       8.504  14.418  -5.445  1.00  0.67           C  
ATOM   1307  C   GLY X 160       9.900  15.013  -5.474  1.00  0.71           C  
ATOM   1308  O   GLY X 160      10.229  15.863  -4.648  1.00  0.89           O  
ATOM   1309  N   PRO X 161      10.748  14.584  -6.425  1.00  0.75           N  
ATOM   1310  CA  PRO X 161      12.119  15.093  -6.550  1.00  1.05           C  
ATOM   1311  C   PRO X 161      12.158  16.606  -6.744  1.00  1.46           C  
ATOM   1312  O   PRO X 161      11.207  17.310  -6.409  1.00  2.11           O  
ATOM   1313  CB  PRO X 161      12.660  14.388  -7.798  1.00  1.14           C  
ATOM   1314  CG  PRO X 161      11.795  13.188  -7.973  1.00  0.83           C  
ATOM   1315  CD  PRO X 161      10.440  13.572  -7.450  1.00  0.71           C  
ATOM   1316  N   SER X 162      13.265  17.098  -7.290  1.00  1.82           N  
ATOM   1317  CA  SER X 162      13.427  18.527  -7.532  1.00  2.25           C  
ATOM   1318  C   SER X 162      13.598  18.811  -9.021  1.00  2.38           C  
ATOM   1319  O   SER X 162      14.712  19.022  -9.499  1.00  2.68           O  
ATOM   1320  CB  SER X 162      14.633  19.063  -6.758  1.00  2.82           C  
ATOM   1321  OG  SER X 162      14.275  19.408  -5.431  1.00  3.57           O  
ATOM   1322  N   MET X 163      12.485  18.813  -9.748  1.00  2.76           N  
ATOM   1323  CA  MET X 163      12.511  19.071 -11.185  1.00  3.29           C  
ATOM   1324  C   MET X 163      13.172  17.918 -11.932  1.00  3.54           C  
ATOM   1325  O   MET X 163      14.122  18.119 -12.690  1.00  4.25           O  
ATOM   1326  CB  MET X 163      13.253  20.377 -11.477  1.00  4.29           C  
ATOM   1327  CG  MET X 163      12.851  21.522 -10.564  1.00  4.97           C  
ATOM   1328  SD  MET X 163      12.890  23.121 -11.397  1.00  6.23           S  
ATOM   1329  CE  MET X 163      14.228  23.928 -10.520  1.00  6.74           C  
ATOM   1330  N   ARG X 164      12.665  16.709 -11.714  1.00  3.35           N  
ATOM   1331  CA  ARG X 164      13.206  15.523 -12.368  1.00  4.05           C  
ATOM   1332  C   ARG X 164      12.101  14.519 -12.674  1.00  4.49           C  
ATOM   1333  O   ARG X 164      10.925  14.935 -12.743  1.00  4.94           O  
ATOM   1334  CB  ARG X 164      14.273  14.873 -11.486  1.00  4.46           C  
ATOM   1335  CG  ARG X 164      15.561  14.551 -12.227  1.00  5.13           C  
ATOM   1336  CD  ARG X 164      16.271  15.815 -12.682  1.00  5.75           C  
ATOM   1337  NE  ARG X 164      17.369  15.525 -13.602  1.00  6.27           N  
ATOM   1338  CZ  ARG X 164      18.572  15.102 -13.214  1.00  6.82           C  
ATOM   1339  NH1 ARG X 164      18.840  14.917 -11.926  1.00  6.96           N  
ATOM   1340  NH2 ARG X 164      19.511  14.863 -14.119  1.00  7.51           N  
TER
END
