# Supplementary material for: Vaccinia Virus Protein A49 Is an Unexpected Member of the B-cell Lymphoma (Bcl)-2 Protein Family
Source: J Biol Chem. 2015 Jan 20;290(10):5991–6002. doi: 10.1074/jbc.M114.624650 (PMC4358236; doi:10.1074/jbc.M114.624650)
Supplement: Supplemental Data [file supp_M114.624650_jbc.M114.624650-1.zip › Neidel_overlain_Bcl-2_proteins_and_core/1K3K_A_ali.pdb]

ATOM      1  N   MET X   1      -8.556   0.621 -24.934  1.00  3.98           N  
ATOM      2  CA  MET X   1      -9.814   1.079 -24.288  1.00  3.38           C  
ATOM      3  C   MET X   1      -9.830   2.595 -24.123  1.00  2.76           C  
ATOM      4  O   MET X   1     -10.497   3.304 -24.877  1.00  3.15           O  
ATOM      5  CB  MET X   1      -9.937   0.399 -22.923  1.00  4.12           C  
ATOM      6  CG  MET X   1     -10.626  -0.955 -22.979  1.00  4.39           C  
ATOM      7  SD  MET X   1     -10.187  -1.898 -24.451  1.00  5.43           S  
ATOM      8  CE  MET X   1      -8.841  -2.899 -23.823  1.00  5.75           C  
ATOM      9  N   ASP X   2      -9.089   3.085 -23.134  1.00  2.30           N  
ATOM     10  CA  ASP X   2      -9.017   4.517 -22.870  1.00  1.93           C  
ATOM     11  C   ASP X   2      -7.828   4.844 -21.974  1.00  1.67           C  
ATOM     12  O   ASP X   2      -7.883   5.772 -21.167  1.00  2.07           O  
ATOM     13  CB  ASP X   2     -10.312   5.002 -22.215  1.00  2.13           C  
ATOM     14  CG  ASP X   2     -10.956   6.142 -22.980  1.00  2.08           C  
ATOM     15  OD1 ASP X   2     -10.810   6.183 -24.219  1.00  2.63           O  
ATOM     16  OD2 ASP X   2     -11.604   6.996 -22.338  1.00  2.15           O  
ATOM     17  N   GLU X   3      -6.754   4.076 -22.121  1.00  1.68           N  
ATOM     18  CA  GLU X   3      -5.550   4.282 -21.324  1.00  1.59           C  
ATOM     19  C   GLU X   3      -5.031   5.708 -21.478  1.00  2.00           C  
ATOM     20  O   GLU X   3      -4.233   5.995 -22.370  1.00  2.84           O  
ATOM     21  CB  GLU X   3      -4.465   3.285 -21.733  1.00  1.67           C  
ATOM     22  CG  GLU X   3      -4.072   2.324 -20.623  1.00  1.69           C  
ATOM     23  CD  GLU X   3      -3.467   1.039 -21.153  1.00  1.90           C  
ATOM     24  OE1 GLU X   3      -2.652   1.111 -22.097  1.00  2.49           O  
ATOM     25  OE2 GLU X   3      -3.808  -0.041 -20.624  1.00  2.24           O  
ATOM     26  N   ASP X   4      -5.488   6.596 -20.602  1.00  1.81           N  
ATOM     27  CA  ASP X   4      -5.068   7.992 -20.637  1.00  2.19           C  
ATOM     28  C   ASP X   4      -4.093   8.291 -19.504  1.00  1.99           C  
ATOM     29  O   ASP X   4      -4.120   9.373 -18.916  1.00  2.14           O  
ATOM     30  CB  ASP X   4      -6.283   8.915 -20.538  1.00  2.49           C  
ATOM     31  CG  ASP X   4      -6.260  10.015 -21.581  1.00  2.94           C  
ATOM     32  OD1 ASP X   4      -5.819   9.745 -22.719  1.00  3.61           O  
ATOM     33  OD2 ASP X   4      -6.681  11.146 -21.261  1.00  3.07           O  
ATOM     34  N   VAL X   5      -3.233   7.324 -19.202  1.00  1.73           N  
ATOM     35  CA  VAL X   5      -2.250   7.479 -18.139  1.00  1.67           C  
ATOM     36  C   VAL X   5      -2.906   7.917 -16.832  1.00  1.29           C  
ATOM     37  O   VAL X   5      -2.266   8.542 -15.986  1.00  1.33           O  
ATOM     38  CB  VAL X   5      -1.169   8.504 -18.526  1.00  2.25           C  
ATOM     39  CG1 VAL X   5      -0.008   8.457 -17.546  1.00  2.34           C  
ATOM     40  CG2 VAL X   5      -0.687   8.260 -19.948  1.00  2.69           C  
ATOM     41  N   LEU X   6      -4.185   7.586 -16.670  1.00  1.03           N  
ATOM     42  CA  LEU X   6      -4.922   7.945 -15.463  1.00  0.95           C  
ATOM     43  C   LEU X   6      -6.352   7.419 -15.525  1.00  0.88           C  
ATOM     44  O   LEU X   6      -7.313   8.180 -15.411  1.00  1.16           O  
ATOM     45  CB  LEU X   6      -4.937   9.466 -15.280  1.00  1.28           C  
ATOM     46  CG  LEU X   6      -5.000   9.942 -13.829  1.00  1.55           C  
ATOM     47  CD1 LEU X   6      -3.867   9.331 -13.017  1.00  1.61           C  
ATOM     48  CD2 LEU X   6      -4.946  11.460 -13.764  1.00  2.25           C  
ATOM     49  N   PRO X   7      -6.508   6.099 -15.709  1.00  0.65           N  
ATOM     50  CA  PRO X   7      -7.827   5.459 -15.788  1.00  0.75           C  
ATOM     51  C   PRO X   7      -8.592   5.547 -14.472  1.00  0.76           C  
ATOM     52  O   PRO X   7      -9.823   5.580 -14.458  1.00  1.33           O  
ATOM     53  CB  PRO X   7      -7.500   4.000 -16.121  1.00  0.81           C  
ATOM     54  CG  PRO X   7      -6.098   3.806 -15.658  1.00  0.76           C  
ATOM     55  CD  PRO X   7      -5.412   5.129 -15.852  1.00  0.62           C  
ATOM     56  N   GLY X   8      -7.855   5.586 -13.367  1.00  0.43           N  
ATOM     57  CA  GLY X   8      -8.480   5.670 -12.060  1.00  0.36           C  
ATOM     58  C   GLY X   8      -7.533   6.199 -11.002  1.00  0.33           C  
ATOM     59  O   GLY X   8      -6.319   6.223 -11.202  1.00  0.39           O  
ATOM     60  N   GLU X   9      -8.088   6.625  -9.871  1.00  0.30           N  
ATOM     61  CA  GLU X   9      -7.280   7.156  -8.780  1.00  0.28           C  
ATOM     62  C   GLU X   9      -6.656   6.027  -7.967  1.00  0.23           C  
ATOM     63  O   GLU X   9      -5.436   5.953  -7.822  1.00  0.23           O  
ATOM     64  CB  GLU X   9      -8.135   8.041  -7.870  1.00  0.32           C  
ATOM     65  CG  GLU X   9      -9.243   8.781  -8.603  1.00  0.38           C  
ATOM     66  CD  GLU X   9      -8.767   9.406  -9.900  1.00  0.53           C  
ATOM     67  OE1 GLU X   9      -7.550   9.657 -10.028  1.00  1.32           O  
ATOM     68  OE2 GLU X   9      -9.611   9.643 -10.789  1.00  1.24           O  
ATOM     69  N   VAL X  10      -7.502   5.150  -7.439  1.00  0.20           N  
ATOM     70  CA  VAL X  10      -7.037   4.023  -6.639  1.00  0.16           C  
ATOM     71  C   VAL X  10      -6.500   2.895  -7.516  1.00  0.14           C  
ATOM     72  O   VAL X  10      -5.554   2.203  -7.143  1.00  0.15           O  
ATOM     73  CB  VAL X  10      -8.159   3.466  -5.744  1.00  0.16           C  
ATOM     74  CG1 VAL X  10      -8.617   4.516  -4.745  1.00  0.19           C  
ATOM     75  CG2 VAL X  10      -9.325   2.973  -6.587  1.00  0.18           C  
ATOM     76  N   LEU X  11      -7.115   2.711  -8.678  1.00  0.16           N  
ATOM     77  CA  LEU X  11      -6.702   1.660  -9.602  1.00  0.18           C  
ATOM     78  C   LEU X  11      -5.203   1.726  -9.879  1.00  0.17           C  
ATOM     79  O   LEU X  11      -4.573   0.711 -10.176  1.00  0.17           O  
ATOM     80  CB  LEU X  11      -7.479   1.774 -10.916  1.00  0.23           C  
ATOM     81  CG  LEU X  11      -7.152   0.704 -11.958  1.00  0.42           C  
ATOM     82  CD1 LEU X  11      -8.391   0.348 -12.764  1.00  1.00           C  
ATOM     83  CD2 LEU X  11      -6.035   1.179 -12.876  1.00  1.40           C  
ATOM     84  N   ALA X  12      -4.638   2.924  -9.786  1.00  0.18           N  
ATOM     85  CA  ALA X  12      -3.215   3.118 -10.032  1.00  0.20           C  
ATOM     86  C   ALA X  12      -2.365   2.454  -8.952  1.00  0.19           C  
ATOM     87  O   ALA X  12      -1.337   1.847  -9.249  1.00  0.21           O  
ATOM     88  CB  ALA X  12      -2.895   4.603 -10.118  1.00  0.24           C  
ATOM     89  N   ILE X  13      -2.792   2.580  -7.700  1.00  0.20           N  
ATOM     90  CA  ILE X  13      -2.053   1.997  -6.584  1.00  0.22           C  
ATOM     91  C   ILE X  13      -2.331   0.503  -6.438  1.00  0.21           C  
ATOM     92  O   ILE X  13      -1.432  -0.272  -6.113  1.00  0.25           O  
ATOM     93  CB  ILE X  13      -2.383   2.703  -5.254  1.00  0.24           C  
ATOM     94  CG1 ILE X  13      -3.896   2.763  -5.031  1.00  0.28           C  
ATOM     95  CG2 ILE X  13      -1.787   4.102  -5.235  1.00  0.26           C  
ATOM     96  CD1 ILE X  13      -4.282   3.135  -3.617  1.00  0.23           C  
ATOM     97  N   GLU X  14      -3.575   0.100  -6.675  1.00  0.21           N  
ATOM     98  CA  GLU X  14      -3.951  -1.304  -6.560  1.00  0.24           C  
ATOM     99  C   GLU X  14      -3.151  -2.167  -7.529  1.00  0.24           C  
ATOM    100  O   GLU X  14      -2.775  -3.294  -7.207  1.00  0.30           O  
ATOM    101  CB  GLU X  14      -5.449  -1.479  -6.819  1.00  0.25           C  
ATOM    102  CG  GLU X  14      -5.789  -1.729  -8.278  1.00  0.25           C  
ATOM    103  CD  GLU X  14      -7.283  -1.715  -8.540  1.00  1.03           C  
ATOM    104  OE1 GLU X  14      -8.038  -1.279  -7.645  1.00  1.68           O  
ATOM    105  OE2 GLU X  14      -7.698  -2.141  -9.639  1.00  1.78           O  
ATOM    106  N   GLY X  15      -2.892  -1.630  -8.716  1.00  0.22           N  
ATOM    107  CA  GLY X  15      -2.138  -2.367  -9.713  1.00  0.26           C  
ATOM    108  C   GLY X  15      -0.640  -2.291  -9.490  1.00  0.27           C  
ATOM    109  O   GLY X  15       0.041  -3.311  -9.451  1.00  0.48           O  
ATOM    110  N   ILE X  16      -0.124  -1.078  -9.349  1.00  0.23           N  
ATOM    111  CA  ILE X  16       1.305  -0.878  -9.138  1.00  0.25           C  
ATOM    112  C   ILE X  16       1.804  -1.583  -7.873  1.00  0.23           C  
ATOM    113  O   ILE X  16       3.002  -1.825  -7.724  1.00  0.25           O  
ATOM    114  CB  ILE X  16       1.649   0.623  -9.050  1.00  0.28           C  
ATOM    115  CG1 ILE X  16       1.705   1.236 -10.450  1.00  0.33           C  
ATOM    116  CG2 ILE X  16       2.969   0.830  -8.323  1.00  0.30           C  
ATOM    117  CD1 ILE X  16       0.963   2.548 -10.564  1.00  0.32           C  
ATOM    118  N   PHE X  17       0.893  -1.902  -6.956  1.00  0.22           N  
ATOM    119  CA  PHE X  17       1.280  -2.560  -5.712  1.00  0.23           C  
ATOM    120  C   PHE X  17       1.223  -4.083  -5.817  1.00  0.21           C  
ATOM    121  O   PHE X  17       2.217  -4.763  -5.570  1.00  0.23           O  
ATOM    122  CB  PHE X  17       0.379  -2.093  -4.566  1.00  0.24           C  
ATOM    123  CG  PHE X  17       0.763  -0.755  -3.998  1.00  0.17           C  
ATOM    124  CD1 PHE X  17       2.092  -0.445  -3.754  1.00  1.23           C  
ATOM    125  CD2 PHE X  17      -0.205   0.190  -3.706  1.00  1.18           C  
ATOM    126  CE1 PHE X  17       2.445   0.784  -3.231  1.00  1.22           C  
ATOM    127  CE2 PHE X  17       0.143   1.420  -3.181  1.00  1.18           C  
ATOM    128  CZ  PHE X  17       1.469   1.719  -2.946  1.00  0.14           C  
ATOM    129  N   MET X  18       0.057  -4.618  -6.162  1.00  0.20           N  
ATOM    130  CA  MET X  18      -0.111  -6.065  -6.268  1.00  0.21           C  
ATOM    131  C   MET X  18       0.330  -6.598  -7.632  1.00  0.22           C  
ATOM    132  O   MET X  18       0.675  -7.772  -7.761  1.00  0.26           O  
ATOM    133  CB  MET X  18      -1.569  -6.449  -6.002  1.00  0.22           C  
ATOM    134  CG  MET X  18      -2.094  -5.965  -4.657  1.00  0.26           C  
ATOM    135  SD  MET X  18      -0.958  -6.305  -3.298  1.00  1.13           S  
ATOM    136  CE  MET X  18      -0.811  -4.678  -2.561  1.00  0.27           C  
ATOM    137  N   ALA X  19       0.306  -5.742  -8.647  1.00  0.22           N  
ATOM    138  CA  ALA X  19       0.693  -6.150  -9.993  1.00  0.25           C  
ATOM    139  C   ALA X  19       2.143  -5.787 -10.309  1.00  0.28           C  
ATOM    140  O   ALA X  19       2.915  -6.629 -10.765  1.00  0.31           O  
ATOM    141  CB  ALA X  19      -0.240  -5.523 -11.018  1.00  0.27           C  
ATOM    142  N   CYS X  20       2.505  -4.529 -10.078  1.00  0.29           N  
ATOM    143  CA  CYS X  20       3.861  -4.061 -10.358  1.00  0.34           C  
ATOM    144  C   CYS X  20       4.802  -4.317  -9.181  1.00  0.38           C  
ATOM    145  O   CYS X  20       6.012  -4.443  -9.366  1.00  0.50           O  
ATOM    146  CB  CYS X  20       3.848  -2.571 -10.701  1.00  0.41           C  
ATOM    147  SG  CYS X  20       5.255  -2.033 -11.701  1.00  1.38           S  
ATOM    148  N   GLY X  21       4.244  -4.389  -7.976  1.00  0.40           N  
ATOM    149  CA  GLY X  21       5.060  -4.625  -6.797  1.00  0.45           C  
ATOM    150  C   GLY X  21       6.028  -5.779  -6.977  1.00  0.44           C  
ATOM    151  O   GLY X  21       7.099  -5.800  -6.370  1.00  0.49           O  
ATOM    152  N   LEU X  22       5.653  -6.742  -7.814  1.00  0.44           N  
ATOM    153  CA  LEU X  22       6.497  -7.902  -8.072  1.00  0.49           C  
ATOM    154  C   LEU X  22       7.682  -7.527  -8.955  1.00  0.59           C  
ATOM    155  O   LEU X  22       8.779  -8.065  -8.802  1.00  0.87           O  
ATOM    156  CB  LEU X  22       5.686  -9.017  -8.737  1.00  0.48           C  
ATOM    157  CG  LEU X  22       4.507  -9.550  -7.918  1.00  0.51           C  
ATOM    158  CD1 LEU X  22       4.675  -9.209  -6.445  1.00  0.59           C  
ATOM    159  CD2 LEU X  22       3.195  -8.992  -8.449  1.00  0.96           C  
ATOM    160  N   ASN X  23       7.455  -6.599  -9.879  1.00  0.63           N  
ATOM    161  CA  ASN X  23       8.504  -6.153 -10.788  1.00  0.76           C  
ATOM    162  C   ASN X  23       8.327  -4.680 -11.141  1.00  0.68           C  
ATOM    163  O   ASN X  23       7.439  -4.320 -11.915  1.00  1.33           O  
ATOM    164  CB  ASN X  23       8.501  -6.999 -12.061  1.00  1.12           C  
ATOM    165  CG  ASN X  23       9.879  -7.527 -12.408  1.00  1.56           C  
ATOM    166  OD1 ASN X  23      10.763  -7.598 -11.554  1.00  1.95           O  
ATOM    167  ND2 ASN X  23      10.070  -7.902 -13.667  1.00  2.19           N  
ATOM    168  N   GLU X  24       9.176  -3.833 -10.571  1.00  0.81           N  
ATOM    169  CA  GLU X  24       9.113  -2.399 -10.826  1.00  0.74           C  
ATOM    170  C   GLU X  24      10.104  -1.994 -11.919  1.00  0.92           C  
ATOM    171  O   GLU X  24      11.307  -1.921 -11.672  1.00  1.11           O  
ATOM    172  CB  GLU X  24       9.422  -1.619  -9.549  1.00  0.85           C  
ATOM    173  CG  GLU X  24       8.806  -2.226  -8.300  1.00  1.10           C  
ATOM    174  CD  GLU X  24       9.292  -1.560  -7.027  1.00  1.37           C  
ATOM    175  OE1 GLU X  24       9.566  -0.342  -7.062  1.00  1.62           O  
ATOM    176  OE2 GLU X  24       9.398  -2.256  -5.996  1.00  2.14           O  
ATOM    177  N   PRO X  25       9.619  -1.723 -13.145  1.00  1.11           N  
ATOM    178  CA  PRO X  25      10.487  -1.325 -14.257  1.00  1.35           C  
ATOM    179  C   PRO X  25      11.124   0.042 -14.033  1.00  1.27           C  
ATOM    180  O   PRO X  25      10.436   1.013 -13.716  1.00  2.02           O  
ATOM    181  CB  PRO X  25       9.537  -1.284 -15.457  1.00  1.69           C  
ATOM    182  CG  PRO X  25       8.189  -1.064 -14.865  1.00  1.66           C  
ATOM    183  CD  PRO X  25       8.201  -1.779 -13.545  1.00  1.32           C  
ATOM    184  N   GLU X  26      12.440   0.110 -14.197  1.00  1.22           N  
ATOM    185  CA  GLU X  26      13.170   1.360 -14.012  1.00  1.30           C  
ATOM    186  C   GLU X  26      13.653   1.914 -15.348  1.00  1.30           C  
ATOM    187  O   GLU X  26      14.724   2.514 -15.431  1.00  1.90           O  
ATOM    188  CB  GLU X  26      14.360   1.144 -13.075  1.00  1.56           C  
ATOM    189  CG  GLU X  26      13.963   0.680 -11.683  1.00  1.81           C  
ATOM    190  CD  GLU X  26      15.160   0.313 -10.828  1.00  2.34           C  
ATOM    191  OE1 GLU X  26      16.227   0.937 -11.001  1.00  2.62           O  
ATOM    192  OE2 GLU X  26      15.028  -0.600  -9.985  1.00  2.94           O  
ATOM    193  N   TYR X  27      12.855   1.708 -16.391  1.00  1.13           N  
ATOM    194  CA  TYR X  27      13.201   2.188 -17.723  1.00  1.15           C  
ATOM    195  C   TYR X  27      12.179   3.207 -18.216  1.00  1.13           C  
ATOM    196  O   TYR X  27      12.538   4.236 -18.787  1.00  1.98           O  
ATOM    197  CB  TYR X  27      13.286   1.017 -18.703  1.00  1.55           C  
ATOM    198  CG  TYR X  27      11.948   0.379 -18.997  1.00  1.87           C  
ATOM    199  CD1 TYR X  27      11.127   0.875 -20.000  1.00  2.52           C  
ATOM    200  CD2 TYR X  27      11.509  -0.720 -18.270  1.00  2.30           C  
ATOM    201  CE1 TYR X  27       9.903   0.294 -20.271  1.00  3.02           C  
ATOM    202  CE2 TYR X  27      10.287  -1.308 -18.536  1.00  2.81           C  
ATOM    203  CZ  TYR X  27       9.487  -0.797 -19.537  1.00  2.98           C  
ATOM    204  OH  TYR X  27       8.270  -1.380 -19.804  1.00  3.63           O  
ATOM    205  N   LEU X  28      10.902   2.913 -17.988  1.00  1.08           N  
ATOM    206  CA  LEU X  28       9.827   3.805 -18.404  1.00  1.15           C  
ATOM    207  C   LEU X  28       8.692   3.797 -17.386  1.00  1.15           C  
ATOM    208  O   LEU X  28       8.299   2.743 -16.887  1.00  2.05           O  
ATOM    209  CB  LEU X  28       9.296   3.392 -19.780  1.00  1.62           C  
ATOM    210  CG  LEU X  28       8.365   4.407 -20.444  1.00  1.87           C  
ATOM    211  CD1 LEU X  28       9.167   5.521 -21.098  1.00  2.36           C  
ATOM    212  CD2 LEU X  28       7.472   3.720 -21.466  1.00  2.07           C  
ATOM    213  N   TYR X  29       8.170   4.981 -17.079  1.00  0.90           N  
ATOM    214  CA  TYR X  29       7.082   5.108 -16.117  1.00  0.75           C  
ATOM    215  C   TYR X  29       5.930   5.905 -16.720  1.00  0.73           C  
ATOM    216  O   TYR X  29       5.859   7.124 -16.566  1.00  0.75           O  
ATOM    217  CB  TYR X  29       7.581   5.795 -14.846  1.00  0.64           C  
ATOM    218  CG  TYR X  29       6.860   5.356 -13.592  1.00  0.56           C  
ATOM    219  CD1 TYR X  29       5.479   5.222 -13.570  1.00  1.19           C  
ATOM    220  CD2 TYR X  29       7.567   5.066 -12.430  1.00  1.25           C  
ATOM    221  CE1 TYR X  29       4.820   4.814 -12.425  1.00  1.21           C  
ATOM    222  CE2 TYR X  29       6.916   4.654 -11.284  1.00  1.25           C  
ATOM    223  CZ  TYR X  29       5.544   4.531 -11.286  1.00  0.58           C  
ATOM    224  OH  TYR X  29       4.893   4.120 -10.145  1.00  0.67           O  
ATOM    225  N   HIS X  30       5.035   5.211 -17.417  1.00  0.75           N  
ATOM    226  CA  HIS X  30       3.895   5.862 -18.053  1.00  0.77           C  
ATOM    227  C   HIS X  30       2.920   6.424 -17.020  1.00  0.71           C  
ATOM    228  O   HIS X  30       2.558   7.598 -17.078  1.00  0.70           O  
ATOM    229  CB  HIS X  30       3.172   4.885 -18.983  1.00  0.89           C  
ATOM    230  CG  HIS X  30       3.366   5.188 -20.436  1.00  1.01           C  
ATOM    231  ND1 HIS X  30       2.334   5.180 -21.351  1.00  1.30           N  
ATOM    232  CD2 HIS X  30       4.481   5.512 -21.133  1.00  1.70           C  
ATOM    233  CE1 HIS X  30       2.807   5.483 -22.547  1.00  1.24           C  
ATOM    234  NE2 HIS X  30       4.106   5.690 -22.441  1.00  1.47           N  
ATOM    235  N   PRO X  31       2.480   5.595 -16.058  1.00  0.69           N  
ATOM    236  CA  PRO X  31       1.543   6.030 -15.016  1.00  0.64           C  
ATOM    237  C   PRO X  31       2.102   7.183 -14.188  1.00  0.52           C  
ATOM    238  O   PRO X  31       2.983   7.911 -14.645  1.00  0.51           O  
ATOM    239  CB  PRO X  31       1.355   4.783 -14.144  1.00  0.65           C  
ATOM    240  CG  PRO X  31       1.794   3.639 -14.993  1.00  0.76           C  
ATOM    241  CD  PRO X  31       2.857   4.180 -15.905  1.00  0.74           C  
ATOM    242  N   LEU X  32       1.581   7.344 -12.973  1.00  0.45           N  
ATOM    243  CA  LEU X  32       2.025   8.411 -12.077  1.00  0.38           C  
ATOM    244  C   LEU X  32       3.549   8.517 -12.064  1.00  0.32           C  
ATOM    245  O   LEU X  32       4.250   7.506 -12.062  1.00  0.34           O  
ATOM    246  CB  LEU X  32       1.506   8.169 -10.655  1.00  0.33           C  
ATOM    247  CG  LEU X  32       1.635   6.731 -10.140  1.00  0.27           C  
ATOM    248  CD1 LEU X  32       2.969   6.528  -9.444  1.00  0.28           C  
ATOM    249  CD2 LEU X  32       0.490   6.398  -9.195  1.00  0.31           C  
ATOM    250  N   LEU X  33       4.054   9.748 -12.064  1.00  0.31           N  
ATOM    251  CA  LEU X  33       5.495   9.980 -12.059  1.00  0.30           C  
ATOM    252  C   LEU X  33       6.170   9.146 -10.969  1.00  0.27           C  
ATOM    253  O   LEU X  33       6.536   7.995 -11.209  1.00  0.37           O  
ATOM    254  CB  LEU X  33       5.792  11.472 -11.880  1.00  0.34           C  
ATOM    255  CG  LEU X  33       5.351  12.361 -13.044  1.00  0.45           C  
ATOM    256  CD1 LEU X  33       4.033  13.046 -12.717  1.00  0.97           C  
ATOM    257  CD2 LEU X  33       6.425  13.389 -13.365  1.00  0.86           C  
ATOM    258  N   SER X  34       6.326   9.707  -9.769  1.00  0.21           N  
ATOM    259  CA  SER X  34       6.944   8.972  -8.673  1.00  0.20           C  
ATOM    260  C   SER X  34       6.444   9.439  -7.300  1.00  0.18           C  
ATOM    261  O   SER X  34       7.234   9.553  -6.364  1.00  0.21           O  
ATOM    262  CB  SER X  34       8.466   9.113  -8.741  1.00  0.26           C  
ATOM    263  OG  SER X  34       8.849  10.476  -8.800  1.00  0.50           O  
ATOM    264  N   PRO X  35       5.126   9.699  -7.137  1.00  0.16           N  
ATOM    265  CA  PRO X  35       4.579  10.124  -5.850  1.00  0.18           C  
ATOM    266  C   PRO X  35       4.545   8.975  -4.850  1.00  0.19           C  
ATOM    267  O   PRO X  35       5.034   9.096  -3.725  1.00  0.21           O  
ATOM    268  CB  PRO X  35       3.164  10.591  -6.190  1.00  0.20           C  
ATOM    269  CG  PRO X  35       2.793   9.849  -7.427  1.00  0.17           C  
ATOM    270  CD  PRO X  35       4.074   9.574  -8.168  1.00  0.16           C  
ATOM    271  N   ILE X  36       3.970   7.856  -5.276  1.00  0.17           N  
ATOM    272  CA  ILE X  36       3.872   6.672  -4.436  1.00  0.19           C  
ATOM    273  C   ILE X  36       5.178   5.886  -4.450  1.00  0.20           C  
ATOM    274  O   ILE X  36       5.525   5.223  -3.474  1.00  0.22           O  
ATOM    275  CB  ILE X  36       2.725   5.751  -4.895  1.00  0.21           C  
ATOM    276  CG1 ILE X  36       1.437   6.557  -5.078  1.00  0.27           C  
ATOM    277  CG2 ILE X  36       2.515   4.625  -3.895  1.00  0.19           C  
ATOM    278  CD1 ILE X  36       0.743   6.891  -3.775  1.00  0.41           C  
ATOM    279  N   LYS X  37       5.903   5.968  -5.563  1.00  0.19           N  
ATOM    280  CA  LYS X  37       7.174   5.266  -5.699  1.00  0.21           C  
ATOM    281  C   LYS X  37       8.133   5.673  -4.585  1.00  0.22           C  
ATOM    282  O   LYS X  37       8.726   4.822  -3.922  1.00  0.24           O  
ATOM    283  CB  LYS X  37       7.801   5.558  -7.064  1.00  0.21           C  
ATOM    284  CG  LYS X  37       8.660   4.421  -7.593  1.00  0.28           C  
ATOM    285  CD  LYS X  37      10.085   4.509  -7.070  1.00  0.33           C  
ATOM    286  CE  LYS X  37      11.036   5.040  -8.129  1.00  1.01           C  
ATOM    287  NZ  LYS X  37      11.571   3.952  -8.993  1.00  1.80           N  
ATOM    288  N   LEU X  38       8.273   6.978  -4.381  1.00  0.23           N  
ATOM    289  CA  LEU X  38       9.153   7.498  -3.342  1.00  0.25           C  
ATOM    290  C   LEU X  38       8.550   7.257  -1.962  1.00  0.23           C  
ATOM    291  O   LEU X  38       9.242   6.829  -1.039  1.00  0.22           O  
ATOM    292  CB  LEU X  38       9.400   8.993  -3.551  1.00  0.29           C  
ATOM    293  CG  LEU X  38      10.175   9.350  -4.821  1.00  0.34           C  
ATOM    294  CD1 LEU X  38      10.112  10.847  -5.081  1.00  0.76           C  
ATOM    295  CD2 LEU X  38      11.619   8.887  -4.712  1.00  1.01           C  
ATOM    296  N   TYR X  39       7.256   7.531  -1.833  1.00  0.23           N  
ATOM    297  CA  TYR X  39       6.558   7.339  -0.567  1.00  0.21           C  
ATOM    298  C   TYR X  39       6.743   5.913  -0.058  1.00  0.20           C  
ATOM    299  O   TYR X  39       7.138   5.697   1.088  1.00  0.20           O  
ATOM    300  CB  TYR X  39       5.066   7.634  -0.733  1.00  0.22           C  
ATOM    301  CG  TYR X  39       4.694   9.075  -0.468  1.00  0.24           C  
ATOM    302  CD1 TYR X  39       5.522  10.114  -0.871  1.00  1.22           C  
ATOM    303  CD2 TYR X  39       3.512   9.393   0.186  1.00  1.17           C  
ATOM    304  CE1 TYR X  39       5.181  11.432  -0.627  1.00  1.22           C  
ATOM    305  CE2 TYR X  39       3.163  10.707   0.432  1.00  1.18           C  
ATOM    306  CZ  TYR X  39       4.001  11.722   0.024  1.00  0.28           C  
ATOM    307  OH  TYR X  39       3.658  13.033   0.267  1.00  0.30           O  
ATOM    308  N   ILE X  40       6.445   4.946  -0.917  1.00  0.20           N  
ATOM    309  CA  ILE X  40       6.569   3.539  -0.560  1.00  0.19           C  
ATOM    310  C   ILE X  40       8.029   3.141  -0.371  1.00  0.20           C  
ATOM    311  O   ILE X  40       8.366   2.395   0.549  1.00  0.23           O  
ATOM    312  CB  ILE X  40       5.931   2.628  -1.630  1.00  0.20           C  
ATOM    313  CG1 ILE X  40       6.821   2.555  -2.873  1.00  0.23           C  
ATOM    314  CG2 ILE X  40       4.540   3.132  -1.994  1.00  0.21           C  
ATOM    315  CD1 ILE X  40       6.214   1.754  -4.005  1.00  0.28           C  
ATOM    316  N   THR X  41       8.892   3.641  -1.247  1.00  0.19           N  
ATOM    317  CA  THR X  41      10.315   3.335  -1.177  1.00  0.20           C  
ATOM    318  C   THR X  41      10.921   3.815   0.137  1.00  0.20           C  
ATOM    319  O   THR X  41      11.773   3.145   0.720  1.00  0.21           O  
ATOM    320  CB  THR X  41      11.085   3.976  -2.345  1.00  0.23           C  
ATOM    321  OG1 THR X  41      11.129   3.074  -3.458  1.00  0.27           O  
ATOM    322  CG2 THR X  41      12.500   4.336  -1.923  1.00  0.25           C  
ATOM    323  N   GLY X  42      10.481   4.981   0.596  1.00  0.22           N  
ATOM    324  CA  GLY X  42      10.996   5.533   1.836  1.00  0.23           C  
ATOM    325  C   GLY X  42      10.610   4.710   3.049  1.00  0.21           C  
ATOM    326  O   GLY X  42      11.469   4.319   3.841  1.00  0.22           O  
ATOM    327  N   LEU X  43       9.317   4.448   3.198  1.00  0.20           N  
ATOM    328  CA  LEU X  43       8.819   3.668   4.326  1.00  0.20           C  
ATOM    329  C   LEU X  43       9.382   2.250   4.301  1.00  0.20           C  
ATOM    330  O   LEU X  43       9.939   1.775   5.291  1.00  0.27           O  
ATOM    331  CB  LEU X  43       7.291   3.624   4.301  1.00  0.20           C  
ATOM    332  CG  LEU X  43       6.628   3.287   5.638  1.00  0.20           C  
ATOM    333  CD1 LEU X  43       6.073   4.544   6.289  1.00  0.42           C  
ATOM    334  CD2 LEU X  43       5.527   2.256   5.440  1.00  0.38           C  
ATOM    335  N   MET X  44       9.232   1.580   3.163  1.00  0.21           N  
ATOM    336  CA  MET X  44       9.724   0.215   3.006  1.00  0.23           C  
ATOM    337  C   MET X  44      11.171   0.090   3.477  1.00  0.24           C  
ATOM    338  O   MET X  44      11.601  -0.980   3.905  1.00  0.33           O  
ATOM    339  CB  MET X  44       9.613  -0.221   1.544  1.00  0.27           C  
ATOM    340  CG  MET X  44      10.661  -1.241   1.129  1.00  0.46           C  
ATOM    341  SD  MET X  44      10.123  -2.271  -0.252  1.00  0.53           S  
ATOM    342  CE  MET X  44       8.932  -1.190  -1.042  1.00  0.60           C  
ATOM    343  N   ARG X  45      11.920   1.184   3.392  1.00  0.24           N  
ATOM    344  CA  ARG X  45      13.318   1.185   3.805  1.00  0.28           C  
ATOM    345  C   ARG X  45      13.452   0.996   5.314  1.00  0.27           C  
ATOM    346  O   ARG X  45      14.151   0.094   5.776  1.00  0.29           O  
ATOM    347  CB  ARG X  45      13.995   2.491   3.383  1.00  0.34           C  
ATOM    348  CG  ARG X  45      15.513   2.439   3.456  1.00  0.46           C  
ATOM    349  CD  ARG X  45      16.087   3.715   4.051  1.00  1.01           C  
ATOM    350  NE  ARG X  45      17.538   3.643   4.201  1.00  1.77           N  
ATOM    351  CZ  ARG X  45      18.274   4.588   4.784  1.00  2.44           C  
ATOM    352  NH1 ARG X  45      17.702   5.682   5.274  1.00  2.60           N  
ATOM    353  NH2 ARG X  45      19.588   4.439   4.877  1.00  3.36           N  
ATOM    354  N   ASP X  46      12.786   1.856   6.077  1.00  0.27           N  
ATOM    355  CA  ASP X  46      12.841   1.788   7.535  1.00  0.30           C  
ATOM    356  C   ASP X  46      11.870   0.745   8.082  1.00  0.27           C  
ATOM    357  O   ASP X  46      12.254  -0.123   8.866  1.00  0.30           O  
ATOM    358  CB  ASP X  46      12.526   3.157   8.139  1.00  0.35           C  
ATOM    359  CG  ASP X  46      12.593   3.151   9.654  1.00  0.45           C  
ATOM    360  OD1 ASP X  46      11.590   2.767  10.291  1.00  0.96           O  
ATOM    361  OD2 ASP X  46      13.649   3.530  10.203  1.00  1.35           O  
ATOM    362  N   LYS X  47      10.610   0.840   7.670  1.00  0.25           N  
ATOM    363  CA  LYS X  47       9.581  -0.091   8.126  1.00  0.27           C  
ATOM    364  C   LYS X  47       9.967  -1.544   7.851  1.00  0.25           C  
ATOM    365  O   LYS X  47       9.446  -2.457   8.494  1.00  0.29           O  
ATOM    366  CB  LYS X  47       8.243   0.227   7.459  1.00  0.28           C  
ATOM    367  CG  LYS X  47       7.419   1.258   8.210  1.00  0.32           C  
ATOM    368  CD  LYS X  47       6.872   0.698   9.512  1.00  0.58           C  
ATOM    369  CE  LYS X  47       5.489   1.251   9.816  1.00  0.71           C  
ATOM    370  NZ  LYS X  47       5.302   1.512  11.270  1.00  0.66           N  
ATOM    371  N   GLU X  48      10.871  -1.759   6.893  1.00  0.23           N  
ATOM    372  CA  GLU X  48      11.312  -3.107   6.540  1.00  0.25           C  
ATOM    373  C   GLU X  48      11.616  -3.933   7.787  1.00  0.26           C  
ATOM    374  O   GLU X  48      11.201  -5.086   7.895  1.00  0.30           O  
ATOM    375  CB  GLU X  48      12.553  -3.044   5.648  1.00  0.27           C  
ATOM    376  CG  GLU X  48      13.479  -4.238   5.811  1.00  0.32           C  
ATOM    377  CD  GLU X  48      14.616  -4.235   4.807  1.00  0.91           C  
ATOM    378  OE1 GLU X  48      15.311  -3.203   4.700  1.00  1.55           O  
ATOM    379  OE2 GLU X  48      14.811  -5.265   4.129  1.00  1.74           O  
ATOM    380  N   SER X  49      12.340  -3.335   8.727  1.00  0.27           N  
ATOM    381  CA  SER X  49      12.696  -4.017   9.965  1.00  0.31           C  
ATOM    382  C   SER X  49      11.451  -4.545  10.673  1.00  0.32           C  
ATOM    383  O   SER X  49      11.504  -5.562  11.365  1.00  0.35           O  
ATOM    384  CB  SER X  49      13.459  -3.068  10.892  1.00  0.36           C  
ATOM    385  OG  SER X  49      12.634  -2.000  11.322  1.00  0.56           O  
ATOM    386  N   LEU X  50      10.333  -3.847  10.496  1.00  0.31           N  
ATOM    387  CA  LEU X  50       9.077  -4.246  11.119  1.00  0.34           C  
ATOM    388  C   LEU X  50       8.386  -5.339  10.310  1.00  0.32           C  
ATOM    389  O   LEU X  50       8.047  -6.397  10.841  1.00  0.37           O  
ATOM    390  CB  LEU X  50       8.149  -3.039  11.264  1.00  0.38           C  
ATOM    391  CG  LEU X  50       6.732  -3.364  11.737  1.00  0.39           C  
ATOM    392  CD1 LEU X  50       6.188  -2.241  12.605  1.00  0.44           C  
ATOM    393  CD2 LEU X  50       5.817  -3.610  10.546  1.00  0.51           C  
ATOM    394  N   PHE X  51       8.175  -5.078   9.023  1.00  0.29           N  
ATOM    395  CA  PHE X  51       7.522  -6.044   8.146  1.00  0.29           C  
ATOM    396  C   PHE X  51       8.300  -7.354   8.097  1.00  0.29           C  
ATOM    397  O   PHE X  51       7.723  -8.432   8.212  1.00  0.32           O  
ATOM    398  CB  PHE X  51       7.379  -5.477   6.732  1.00  0.28           C  
ATOM    399  CG  PHE X  51       6.658  -4.160   6.676  1.00  0.30           C  
ATOM    400  CD1 PHE X  51       5.606  -3.892   7.536  1.00  1.26           C  
ATOM    401  CD2 PHE X  51       7.031  -3.192   5.757  1.00  1.15           C  
ATOM    402  CE1 PHE X  51       4.940  -2.681   7.483  1.00  1.28           C  
ATOM    403  CE2 PHE X  51       6.369  -1.981   5.699  1.00  1.15           C  
ATOM    404  CZ  PHE X  51       5.323  -1.725   6.563  1.00  0.36           C  
ATOM    405  N   GLU X  52       9.613  -7.253   7.921  1.00  0.32           N  
ATOM    406  CA  GLU X  52      10.466  -8.434   7.850  1.00  0.34           C  
ATOM    407  C   GLU X  52      10.215  -9.372   9.029  1.00  0.35           C  
ATOM    408  O   GLU X  52      10.413 -10.583   8.922  1.00  0.37           O  
ATOM    409  CB  GLU X  52      11.939  -8.022   7.816  1.00  0.36           C  
ATOM    410  CG  GLU X  52      12.472  -7.789   6.411  1.00  0.38           C  
ATOM    411  CD  GLU X  52      13.970  -7.561   6.387  1.00  0.75           C  
ATOM    412  OE1 GLU X  52      14.524  -7.135   7.423  1.00  1.15           O  
ATOM    413  OE2 GLU X  52      14.592  -7.809   5.332  1.00  1.44           O  
ATOM    414  N   ALA X  53       9.784  -8.811  10.154  1.00  0.35           N  
ATOM    415  CA  ALA X  53       9.514  -9.603  11.348  1.00  0.38           C  
ATOM    416  C   ALA X  53       8.161 -10.302  11.255  1.00  0.34           C  
ATOM    417  O   ALA X  53       7.998 -11.425  11.732  1.00  0.48           O  
ATOM    418  CB  ALA X  53       9.571  -8.725  12.588  1.00  0.43           C  
ATOM    419  N   MET X  54       7.192  -9.630  10.645  1.00  0.23           N  
ATOM    420  CA  MET X  54       5.851 -10.185  10.496  1.00  0.23           C  
ATOM    421  C   MET X  54       5.762 -11.095   9.275  1.00  0.21           C  
ATOM    422  O   MET X  54       5.132 -12.149   9.318  1.00  0.25           O  
ATOM    423  CB  MET X  54       4.825  -9.056  10.376  1.00  0.27           C  
ATOM    424  CG  MET X  54       3.383  -9.530  10.455  1.00  0.38           C  
ATOM    425  SD  MET X  54       2.200  -8.183  10.262  1.00  1.00           S  
ATOM    426  CE  MET X  54       2.410  -7.794   8.525  1.00  0.45           C  
ATOM    427  N   LEU X  55       6.377 -10.666   8.181  1.00  0.18           N  
ATOM    428  CA  LEU X  55       6.359 -11.426   6.936  1.00  0.19           C  
ATOM    429  C   LEU X  55       7.393 -12.555   6.927  1.00  0.24           C  
ATOM    430  O   LEU X  55       7.052 -13.723   6.739  1.00  0.29           O  
ATOM    431  CB  LEU X  55       6.611 -10.492   5.753  1.00  0.20           C  
ATOM    432  CG  LEU X  55       5.440  -9.578   5.383  1.00  0.19           C  
ATOM    433  CD1 LEU X  55       5.003  -8.752   6.582  1.00  0.19           C  
ATOM    434  CD2 LEU X  55       5.820  -8.673   4.221  1.00  0.23           C  
ATOM    435  N   ALA X  56       8.662 -12.186   7.090  1.00  0.29           N  
ATOM    436  CA  ALA X  56       9.762 -13.151   7.055  1.00  0.38           C  
ATOM    437  C   ALA X  56       9.821 -14.051   8.290  1.00  0.35           C  
ATOM    438  O   ALA X  56      10.031 -15.258   8.169  1.00  0.45           O  
ATOM    439  CB  ALA X  56      11.084 -12.419   6.884  1.00  0.49           C  
ATOM    440  N   ASN X  57       9.663 -13.469   9.475  1.00  0.33           N  
ATOM    441  CA  ASN X  57       9.733 -14.247  10.714  1.00  0.39           C  
ATOM    442  C   ASN X  57       8.361 -14.748  11.163  1.00  0.39           C  
ATOM    443  O   ASN X  57       8.128 -14.937  12.357  1.00  0.67           O  
ATOM    444  CB  ASN X  57      10.368 -13.410  11.826  1.00  0.56           C  
ATOM    445  CG  ASN X  57      11.119 -14.261  12.831  1.00  0.76           C  
ATOM    446  OD1 ASN X  57      11.824 -15.200  12.462  1.00  1.69           O  
ATOM    447  ND2 ASN X  57      10.970 -13.936  14.110  1.00  0.95           N  
ATOM    448  N   VAL X  58       7.460 -14.968  10.209  1.00  0.40           N  
ATOM    449  CA  VAL X  58       6.118 -15.454  10.518  1.00  0.43           C  
ATOM    450  C   VAL X  58       5.201 -15.335   9.305  1.00  0.39           C  
ATOM    451  O   VAL X  58       5.378 -14.453   8.465  1.00  0.33           O  
ATOM    452  CB  VAL X  58       5.480 -14.700  11.713  1.00  0.53           C  
ATOM    453  CG1 VAL X  58       5.867 -13.226  11.723  1.00  0.53           C  
ATOM    454  CG2 VAL X  58       3.967 -14.849  11.689  1.00  0.57           C  
ATOM    455  N   ARG X  59       4.219 -16.227   9.219  1.00  0.51           N  
ATOM    456  CA  ARG X  59       3.274 -16.216   8.110  1.00  0.57           C  
ATOM    457  C   ARG X  59       2.110 -15.276   8.411  1.00  0.57           C  
ATOM    458  O   ARG X  59       1.229 -15.604   9.206  1.00  1.02           O  
ATOM    459  CB  ARG X  59       2.750 -17.629   7.845  1.00  0.74           C  
ATOM    460  CG  ARG X  59       3.730 -18.507   7.082  1.00  1.18           C  
ATOM    461  CD  ARG X  59       4.883 -18.954   7.967  1.00  1.36           C  
ATOM    462  NE  ARG X  59       5.727 -19.947   7.305  1.00  1.93           N  
ATOM    463  CZ  ARG X  59       6.612 -19.657   6.354  1.00  2.33           C  
ATOM    464  NH1 ARG X  59       6.776 -18.403   5.945  1.00  2.66           N  
ATOM    465  NH2 ARG X  59       7.336 -20.623   5.809  1.00  2.90           N  
ATOM    466  N   PHE X  60       2.122 -14.104   7.781  1.00  0.27           N  
ATOM    467  CA  PHE X  60       1.071 -13.111   7.991  1.00  0.26           C  
ATOM    468  C   PHE X  60      -0.313 -13.750   7.923  1.00  0.38           C  
ATOM    469  O   PHE X  60      -0.682 -14.356   6.917  1.00  0.82           O  
ATOM    470  CB  PHE X  60       1.177 -11.980   6.965  1.00  0.19           C  
ATOM    471  CG  PHE X  60       1.616 -12.428   5.599  1.00  0.21           C  
ATOM    472  CD1 PHE X  60       0.719 -13.028   4.729  1.00  0.99           C  
ATOM    473  CD2 PHE X  60       2.926 -12.241   5.182  1.00  0.97           C  
ATOM    474  CE1 PHE X  60       1.120 -13.432   3.470  1.00  1.00           C  
ATOM    475  CE2 PHE X  60       3.332 -12.643   3.923  1.00  1.00           C  
ATOM    476  CZ  PHE X  60       2.428 -13.240   3.067  1.00  0.33           C  
ATOM    477  N   HIS X  61      -1.068 -13.617   9.008  1.00  0.27           N  
ATOM    478  CA  HIS X  61      -2.412 -14.186   9.088  1.00  0.28           C  
ATOM    479  C   HIS X  61      -3.391 -13.441   8.186  1.00  0.20           C  
ATOM    480  O   HIS X  61      -4.336 -12.812   8.666  1.00  0.17           O  
ATOM    481  CB  HIS X  61      -2.918 -14.172  10.534  1.00  0.42           C  
ATOM    482  CG  HIS X  61      -2.676 -12.878  11.250  1.00  0.51           C  
ATOM    483  ND1 HIS X  61      -2.660 -12.771  12.625  1.00  0.78           N  
ATOM    484  CD2 HIS X  61      -2.433 -11.633  10.776  1.00  0.45           C  
ATOM    485  CE1 HIS X  61      -2.417 -11.518  12.965  1.00  0.84           C  
ATOM    486  NE2 HIS X  61      -2.275 -10.808  11.861  1.00  0.64           N  
ATOM    487  N   SER X  62      -3.165 -13.532   6.877  1.00  0.19           N  
ATOM    488  CA  SER X  62      -4.030 -12.885   5.893  1.00  0.16           C  
ATOM    489  C   SER X  62      -4.376 -11.455   6.301  1.00  0.14           C  
ATOM    490  O   SER X  62      -3.760 -10.888   7.202  1.00  0.16           O  
ATOM    491  CB  SER X  62      -5.311 -13.697   5.706  1.00  0.20           C  
ATOM    492  OG  SER X  62      -6.388 -13.128   6.430  1.00  1.02           O  
ATOM    493  N   THR X  63      -5.364 -10.880   5.623  1.00  0.12           N  
ATOM    494  CA  THR X  63      -5.798  -9.516   5.901  1.00  0.13           C  
ATOM    495  C   THR X  63      -6.640  -9.431   7.170  1.00  0.14           C  
ATOM    496  O   THR X  63      -6.734  -8.373   7.788  1.00  0.16           O  
ATOM    497  CB  THR X  63      -6.612  -8.941   4.730  1.00  0.14           C  
ATOM    498  OG1 THR X  63      -6.696  -7.516   4.845  1.00  0.17           O  
ATOM    499  CG2 THR X  63      -8.013  -9.535   4.703  1.00  0.16           C  
ATOM    500  N   THR X  64      -7.263 -10.539   7.554  1.00  0.15           N  
ATOM    501  CA  THR X  64      -8.100 -10.557   8.746  1.00  0.18           C  
ATOM    502  C   THR X  64      -7.372  -9.958   9.944  1.00  0.19           C  
ATOM    503  O   THR X  64      -7.930  -9.139  10.674  1.00  0.22           O  
ATOM    504  CB  THR X  64      -8.555 -11.987   9.096  1.00  0.21           C  
ATOM    505  OG1 THR X  64      -9.343 -11.972  10.292  1.00  0.36           O  
ATOM    506  CG2 THR X  64      -7.359 -12.908   9.284  1.00  0.35           C  
ATOM    507  N   GLY X  65      -6.126 -10.373  10.148  1.00  0.19           N  
ATOM    508  CA  GLY X  65      -5.350  -9.866  11.266  1.00  0.23           C  
ATOM    509  C   GLY X  65      -4.704  -8.522  10.983  1.00  0.22           C  
ATOM    510  O   GLY X  65      -4.770  -7.609  11.807  1.00  0.24           O  
ATOM    511  N   ILE X  66      -4.068  -8.402   9.822  1.00  0.21           N  
ATOM    512  CA  ILE X  66      -3.393  -7.164   9.439  1.00  0.21           C  
ATOM    513  C   ILE X  66      -4.372  -6.000   9.306  1.00  0.19           C  
ATOM    514  O   ILE X  66      -4.088  -4.889   9.752  1.00  0.20           O  
ATOM    515  CB  ILE X  66      -2.632  -7.332   8.109  1.00  0.21           C  
ATOM    516  CG1 ILE X  66      -1.734  -8.568   8.164  1.00  0.24           C  
ATOM    517  CG2 ILE X  66      -1.811  -6.088   7.807  1.00  0.26           C  
ATOM    518  CD1 ILE X  66      -0.825  -8.602   9.374  1.00  0.38           C  
ATOM    519  N   ASP X  67      -5.518  -6.258   8.687  1.00  0.19           N  
ATOM    520  CA  ASP X  67      -6.537  -5.230   8.489  1.00  0.19           C  
ATOM    521  C   ASP X  67      -6.790  -4.446   9.774  1.00  0.20           C  
ATOM    522  O   ASP X  67      -6.639  -3.226   9.809  1.00  0.19           O  
ATOM    523  CB  ASP X  67      -7.842  -5.866   8.006  1.00  0.24           C  
ATOM    524  CG  ASP X  67      -8.923  -4.838   7.741  1.00  0.45           C  
ATOM    525  OD1 ASP X  67      -8.994  -4.331   6.601  1.00  1.48           O  
ATOM    526  OD2 ASP X  67      -9.700  -4.540   8.672  1.00  0.81           O  
ATOM    527  N   GLN X  68      -7.175  -5.154  10.829  1.00  0.24           N  
ATOM    528  CA  GLN X  68      -7.453  -4.523  12.113  1.00  0.29           C  
ATOM    529  C   GLN X  68      -6.254  -3.718  12.606  1.00  0.28           C  
ATOM    530  O   GLN X  68      -6.412  -2.711  13.297  1.00  0.31           O  
ATOM    531  CB  GLN X  68      -7.831  -5.580  13.153  1.00  0.33           C  
ATOM    532  CG  GLN X  68      -8.276  -4.995  14.483  1.00  0.42           C  
ATOM    533  CD  GLN X  68      -9.134  -5.954  15.283  1.00  0.77           C  
ATOM    534  OE1 GLN X  68      -9.345  -7.098  14.884  1.00  1.61           O  
ATOM    535  NE2 GLN X  68      -9.636  -5.489  16.423  1.00  1.05           N  
ATOM    536  N   LEU X  69      -5.055  -4.171  12.256  1.00  0.25           N  
ATOM    537  CA  LEU X  69      -3.831  -3.496  12.674  1.00  0.27           C  
ATOM    538  C   LEU X  69      -3.528  -2.282  11.798  1.00  0.25           C  
ATOM    539  O   LEU X  69      -3.459  -1.155  12.287  1.00  0.28           O  
ATOM    540  CB  LEU X  69      -2.651  -4.469  12.635  1.00  0.29           C  
ATOM    541  CG  LEU X  69      -1.395  -3.994  13.367  1.00  0.49           C  
ATOM    542  CD1 LEU X  69      -1.614  -4.018  14.871  1.00  1.12           C  
ATOM    543  CD2 LEU X  69      -0.200  -4.854  12.986  1.00  1.20           C  
ATOM    544  N   GLY X  70      -3.333  -2.521  10.504  1.00  0.22           N  
ATOM    545  CA  GLY X  70      -3.021  -1.439   9.588  1.00  0.22           C  
ATOM    546  C   GLY X  70      -4.244  -0.657   9.143  1.00  0.19           C  
ATOM    547  O   GLY X  70      -4.290   0.563   9.287  1.00  0.19           O  
ATOM    548  N   LEU X  71      -5.232  -1.356   8.594  1.00  0.16           N  
ATOM    549  CA  LEU X  71      -6.452  -0.709   8.120  1.00  0.15           C  
ATOM    550  C   LEU X  71      -7.070   0.164   9.213  1.00  0.15           C  
ATOM    551  O   LEU X  71      -7.783   1.125   8.923  1.00  0.15           O  
ATOM    552  CB  LEU X  71      -7.460  -1.762   7.650  1.00  0.15           C  
ATOM    553  CG  LEU X  71      -8.395  -1.318   6.521  1.00  0.14           C  
ATOM    554  CD1 LEU X  71      -9.175  -0.077   6.923  1.00  0.71           C  
ATOM    555  CD2 LEU X  71      -7.604  -1.063   5.247  1.00  0.54           C  
ATOM    556  N   SER X  72      -6.789  -0.164  10.470  1.00  0.16           N  
ATOM    557  CA  SER X  72      -7.321   0.600  11.594  1.00  0.18           C  
ATOM    558  C   SER X  72      -7.041   2.093  11.428  1.00  0.18           C  
ATOM    559  O   SER X  72      -7.766   2.930  11.968  1.00  0.20           O  
ATOM    560  CB  SER X  72      -6.718   0.100  12.907  1.00  0.21           C  
ATOM    561  OG  SER X  72      -6.551   1.164  13.829  1.00  1.14           O  
ATOM    562  N   MET X  73      -5.990   2.427  10.681  1.00  0.18           N  
ATOM    563  CA  MET X  73      -5.630   3.822  10.453  1.00  0.20           C  
ATOM    564  C   MET X  73      -6.841   4.632  10.002  1.00  0.19           C  
ATOM    565  O   MET X  73      -6.939   5.827  10.279  1.00  0.23           O  
ATOM    566  CB  MET X  73      -4.521   3.922   9.403  1.00  0.22           C  
ATOM    567  CG  MET X  73      -4.798   3.120   8.142  1.00  0.20           C  
ATOM    568  SD  MET X  73      -4.843   4.148   6.660  1.00  0.25           S  
ATOM    569  CE  MET X  73      -6.110   5.332   7.104  1.00  0.26           C  
ATOM    570  N   LEU X  74      -7.760   3.975   9.303  1.00  0.19           N  
ATOM    571  CA  LEU X  74      -8.962   4.636   8.810  1.00  0.22           C  
ATOM    572  C   LEU X  74      -9.900   4.991   9.959  1.00  0.26           C  
ATOM    573  O   LEU X  74     -10.332   6.137  10.089  1.00  0.34           O  
ATOM    574  CB  LEU X  74      -9.682   3.738   7.804  1.00  0.26           C  
ATOM    575  CG  LEU X  74     -11.097   4.186   7.428  1.00  0.29           C  
ATOM    576  CD1 LEU X  74     -11.222   4.366   5.924  1.00  1.38           C  
ATOM    577  CD2 LEU X  74     -12.123   3.184   7.935  1.00  1.21           C  
ATOM    578  N   GLN X  75     -10.210   4.003  10.791  1.00  0.24           N  
ATOM    579  CA  GLN X  75     -11.096   4.214  11.931  1.00  0.28           C  
ATOM    580  C   GLN X  75     -10.602   5.368  12.799  1.00  0.29           C  
ATOM    581  O   GLN X  75     -11.395   6.064  13.432  1.00  0.35           O  
ATOM    582  CB  GLN X  75     -11.196   2.938  12.768  1.00  0.28           C  
ATOM    583  CG  GLN X  75     -11.857   3.148  14.121  1.00  0.45           C  
ATOM    584  CD  GLN X  75     -12.365   1.855  14.728  1.00  1.19           C  
ATOM    585  OE1 GLN X  75     -12.870   0.980  14.024  1.00  1.89           O  
ATOM    586  NE2 GLN X  75     -12.235   1.729  16.044  1.00  1.68           N  
ATOM    587  N   VAL X  76      -9.288   5.563  12.825  1.00  0.28           N  
ATOM    588  CA  VAL X  76      -8.689   6.631  13.617  1.00  0.32           C  
ATOM    589  C   VAL X  76      -8.474   7.889  12.781  1.00  0.31           C  
ATOM    590  O   VAL X  76      -8.496   9.003  13.303  1.00  0.40           O  
ATOM    591  CB  VAL X  76      -7.339   6.196  14.219  1.00  0.35           C  
ATOM    592  CG1 VAL X  76      -6.395   5.719  13.126  1.00  0.36           C  
ATOM    593  CG2 VAL X  76      -6.717   7.335  15.012  1.00  0.43           C  
ATOM    594  N   SER X  77      -8.264   7.705  11.481  1.00  0.27           N  
ATOM    595  CA  SER X  77      -8.042   8.828  10.577  1.00  0.29           C  
ATOM    596  C   SER X  77      -9.338   9.238   9.882  1.00  0.44           C  
ATOM    597  O   SER X  77      -9.340   9.561   8.694  1.00  0.83           O  
ATOM    598  CB  SER X  77      -6.983   8.468   9.534  1.00  0.39           C  
ATOM    599  OG  SER X  77      -6.738   9.557   8.659  1.00  0.94           O  
ATOM    600  N   GLY X  78     -10.436   9.226  10.629  1.00  0.44           N  
ATOM    601  CA  GLY X  78     -11.719   9.601  10.065  1.00  0.63           C  
ATOM    602  C   GLY X  78     -11.764  11.061   9.654  1.00  0.85           C  
ATOM    603  O   GLY X  78     -12.503  11.433   8.742  1.00  1.43           O  
ATOM    604  N   ASP X  79     -10.971  11.889  10.327  1.00  1.11           N  
ATOM    605  CA  ASP X  79     -10.920  13.315  10.028  1.00  1.34           C  
ATOM    606  C   ASP X  79      -9.868  14.012  10.884  1.00  1.49           C  
ATOM    607  O   ASP X  79     -10.165  14.507  11.970  1.00  2.22           O  
ATOM    608  CB  ASP X  79     -12.291  13.954  10.260  1.00  1.86           C  
ATOM    609  CG  ASP X  79     -12.801  14.689   9.037  1.00  2.34           C  
ATOM    610  OD1 ASP X  79     -12.173  15.693   8.641  1.00  2.57           O  
ATOM    611  OD2 ASP X  79     -13.831  14.260   8.473  1.00  3.10           O  
ATOM    612  N   GLY X  80      -8.635  14.042  10.389  1.00  1.29           N  
ATOM    613  CA  GLY X  80      -7.556  14.679  11.123  1.00  1.65           C  
ATOM    614  C   GLY X  80      -6.892  15.789  10.333  1.00  1.25           C  
ATOM    615  O   GLY X  80      -7.552  16.507   9.583  1.00  1.78           O  
ATOM    616  N   ASN X  81      -5.581  15.932  10.506  1.00  1.12           N  
ATOM    617  CA  ASN X  81      -4.826  16.964   9.806  1.00  1.00           C  
ATOM    618  C   ASN X  81      -3.614  16.368   9.096  1.00  1.11           C  
ATOM    619  O   ASN X  81      -2.571  16.143   9.710  1.00  2.17           O  
ATOM    620  CB  ASN X  81      -4.373  18.048  10.786  1.00  1.41           C  
ATOM    621  CG  ASN X  81      -5.488  19.016  11.132  1.00  1.75           C  
ATOM    622  OD1 ASN X  81      -6.597  18.915  10.610  1.00  2.13           O  
ATOM    623  ND2 ASN X  81      -5.196  19.962  12.018  1.00  2.46           N  
ATOM    624  N   MET X  82      -3.759  16.113   7.799  1.00  0.48           N  
ATOM    625  CA  MET X  82      -2.677  15.544   7.005  1.00  0.43           C  
ATOM    626  C   MET X  82      -2.075  14.324   7.696  1.00  0.39           C  
ATOM    627  O   MET X  82      -1.178  14.450   8.529  1.00  0.51           O  
ATOM    628  CB  MET X  82      -1.589  16.591   6.759  1.00  0.46           C  
ATOM    629  CG  MET X  82      -2.014  17.697   5.806  1.00  0.56           C  
ATOM    630  SD  MET X  82      -0.723  18.128   4.623  1.00  0.86           S  
ATOM    631  CE  MET X  82      -0.472  16.553   3.807  1.00  0.59           C  
ATOM    632  N   ASN X  83      -2.574  13.143   7.344  1.00  0.32           N  
ATOM    633  CA  ASN X  83      -2.083  11.901   7.930  1.00  0.32           C  
ATOM    634  C   ASN X  83      -1.585  10.949   6.849  1.00  0.40           C  
ATOM    635  O   ASN X  83      -1.955   9.775   6.825  1.00  0.98           O  
ATOM    636  CB  ASN X  83      -3.186  11.227   8.748  1.00  0.34           C  
ATOM    637  CG  ASN X  83      -3.243  11.739  10.175  1.00  0.44           C  
ATOM    638  OD1 ASN X  83      -4.180  12.438  10.560  1.00  1.10           O  
ATOM    639  ND2 ASN X  83      -2.235  11.393  10.968  1.00  1.25           N  
ATOM    640  N   TRP X  84      -0.744  11.459   5.956  1.00  0.32           N  
ATOM    641  CA  TRP X  84      -0.196  10.651   4.874  1.00  0.23           C  
ATOM    642  C   TRP X  84       0.373   9.343   5.411  1.00  0.22           C  
ATOM    643  O   TRP X  84       0.319   8.310   4.744  1.00  0.27           O  
ATOM    644  CB  TRP X  84       0.889  11.427   4.125  1.00  0.27           C  
ATOM    645  CG  TRP X  84       0.342  12.381   3.108  1.00  0.27           C  
ATOM    646  CD1 TRP X  84       0.667  13.699   2.964  1.00  0.34           C  
ATOM    647  CD2 TRP X  84      -0.629  12.093   2.094  1.00  0.22           C  
ATOM    648  NE1 TRP X  84      -0.040  14.248   1.922  1.00  0.33           N  
ATOM    649  CE2 TRP X  84      -0.843  13.283   1.372  1.00  0.26           C  
ATOM    650  CE3 TRP X  84      -1.337  10.945   1.725  1.00  0.20           C  
ATOM    651  CZ2 TRP X  84      -1.734  13.357   0.305  1.00  0.27           C  
ATOM    652  CZ3 TRP X  84      -2.222  11.021   0.665  1.00  0.23           C  
ATOM    653  CH2 TRP X  84      -2.413  12.219  -0.034  1.00  0.26           C  
ATOM    654  N   GLY X  85       0.918   9.394   6.623  1.00  0.19           N  
ATOM    655  CA  GLY X  85       1.488   8.205   7.229  1.00  0.19           C  
ATOM    656  C   GLY X  85       0.491   7.067   7.310  1.00  0.18           C  
ATOM    657  O   GLY X  85       0.857   5.900   7.174  1.00  0.20           O  
ATOM    658  N   ARG X  86      -0.775   7.408   7.532  1.00  0.17           N  
ATOM    659  CA  ARG X  86      -1.832   6.409   7.628  1.00  0.17           C  
ATOM    660  C   ARG X  86      -2.007   5.680   6.298  1.00  0.15           C  
ATOM    661  O   ARG X  86      -1.631   4.512   6.159  1.00  0.15           O  
ATOM    662  CB  ARG X  86      -3.148   7.071   8.042  1.00  0.18           C  
ATOM    663  CG  ARG X  86      -3.241   7.366   9.531  1.00  0.37           C  
ATOM    664  CD  ARG X  86      -1.943   7.946  10.071  1.00  0.77           C  
ATOM    665  NE  ARG X  86      -2.042   8.280  11.490  1.00  0.97           N  
ATOM    666  CZ  ARG X  86      -1.041   8.789  12.207  1.00  1.26           C  
ATOM    667  NH1 ARG X  86       0.139   9.026  11.644  1.00  1.81           N  
ATOM    668  NH2 ARG X  86      -1.220   9.063  13.491  1.00  1.88           N  
ATOM    669  N   ALA X  87      -2.569   6.381   5.317  1.00  0.15           N  
ATOM    670  CA  ALA X  87      -2.778   5.802   3.997  1.00  0.14           C  
ATOM    671  C   ALA X  87      -1.488   5.174   3.487  1.00  0.14           C  
ATOM    672  O   ALA X  87      -1.510   4.159   2.791  1.00  0.14           O  
ATOM    673  CB  ALA X  87      -3.277   6.862   3.026  1.00  0.16           C  
ATOM    674  N   LEU X  88      -0.364   5.783   3.851  1.00  0.15           N  
ATOM    675  CA  LEU X  88       0.943   5.286   3.448  1.00  0.15           C  
ATOM    676  C   LEU X  88       1.226   3.940   4.104  1.00  0.15           C  
ATOM    677  O   LEU X  88       1.897   3.084   3.529  1.00  0.17           O  
ATOM    678  CB  LEU X  88       2.033   6.291   3.827  1.00  0.16           C  
ATOM    679  CG  LEU X  88       3.466   5.825   3.567  1.00  0.37           C  
ATOM    680  CD1 LEU X  88       3.801   5.929   2.088  1.00  0.74           C  
ATOM    681  CD2 LEU X  88       4.448   6.638   4.397  1.00  0.49           C  
ATOM    682  N   ALA X  89       0.704   3.762   5.315  1.00  0.13           N  
ATOM    683  CA  ALA X  89       0.897   2.522   6.054  1.00  0.14           C  
ATOM    684  C   ALA X  89       0.388   1.327   5.258  1.00  0.13           C  
ATOM    685  O   ALA X  89       1.119   0.359   5.043  1.00  0.14           O  
ATOM    686  CB  ALA X  89       0.199   2.597   7.404  1.00  0.15           C  
ATOM    687  N   ILE X  90      -0.867   1.394   4.819  1.00  0.14           N  
ATOM    688  CA  ILE X  90      -1.450   0.302   4.045  1.00  0.15           C  
ATOM    689  C   ILE X  90      -0.982   0.345   2.593  1.00  0.14           C  
ATOM    690  O   ILE X  90      -0.881  -0.692   1.936  1.00  0.17           O  
ATOM    691  CB  ILE X  90      -2.992   0.314   4.085  1.00  0.17           C  
ATOM    692  CG1 ILE X  90      -3.555  -0.698   3.084  1.00  0.50           C  
ATOM    693  CG2 ILE X  90      -3.530   1.706   3.796  1.00  0.32           C  
ATOM    694  CD1 ILE X  90      -4.960  -1.157   3.409  1.00  0.18           C  
ATOM    695  N   LEU X  91      -0.683   1.543   2.098  1.00  0.13           N  
ATOM    696  CA  LEU X  91      -0.211   1.702   0.726  1.00  0.13           C  
ATOM    697  C   LEU X  91       1.160   1.055   0.565  1.00  0.12           C  
ATOM    698  O   LEU X  91       1.316   0.067  -0.157  1.00  0.13           O  
ATOM    699  CB  LEU X  91      -0.136   3.183   0.352  1.00  0.13           C  
ATOM    700  CG  LEU X  91      -1.480   3.854   0.064  1.00  0.23           C  
ATOM    701  CD1 LEU X  91      -1.380   5.358   0.266  1.00  1.24           C  
ATOM    702  CD2 LEU X  91      -1.944   3.533  -1.349  1.00  1.13           C  
ATOM    703  N   THR X  92       2.152   1.608   1.257  1.00  0.12           N  
ATOM    704  CA  THR X  92       3.503   1.070   1.202  1.00  0.12           C  
ATOM    705  C   THR X  92       3.488  -0.409   1.556  1.00  0.12           C  
ATOM    706  O   THR X  92       4.162  -1.220   0.923  1.00  0.11           O  
ATOM    707  CB  THR X  92       4.449   1.806   2.166  1.00  0.14           C  
ATOM    708  OG1 THR X  92       4.422   3.214   1.902  1.00  0.17           O  
ATOM    709  CG2 THR X  92       5.873   1.284   2.026  1.00  0.12           C  
ATOM    710  N   PHE X  93       2.696  -0.752   2.568  1.00  0.13           N  
ATOM    711  CA  PHE X  93       2.571  -2.133   3.003  1.00  0.14           C  
ATOM    712  C   PHE X  93       2.265  -3.027   1.810  1.00  0.13           C  
ATOM    713  O   PHE X  93       2.815  -4.120   1.682  1.00  0.13           O  
ATOM    714  CB  PHE X  93       1.466  -2.261   4.054  1.00  0.15           C  
ATOM    715  CG  PHE X  93       1.020  -3.675   4.290  1.00  0.15           C  
ATOM    716  CD1 PHE X  93       0.089  -4.272   3.455  1.00  0.15           C  
ATOM    717  CD2 PHE X  93       1.535  -4.408   5.348  1.00  0.18           C  
ATOM    718  CE1 PHE X  93      -0.322  -5.574   3.671  1.00  0.17           C  
ATOM    719  CE2 PHE X  93       1.127  -5.711   5.569  1.00  0.19           C  
ATOM    720  CZ  PHE X  93       0.198  -6.294   4.730  1.00  0.18           C  
ATOM    721  N   GLY X  94       1.389  -2.545   0.933  1.00  0.13           N  
ATOM    722  CA  GLY X  94       1.027  -3.302  -0.247  1.00  0.14           C  
ATOM    723  C   GLY X  94       2.224  -3.593  -1.128  1.00  0.13           C  
ATOM    724  O   GLY X  94       2.357  -4.694  -1.659  1.00  0.13           O  
ATOM    725  N   SER X  95       3.099  -2.603  -1.280  1.00  0.13           N  
ATOM    726  CA  SER X  95       4.297  -2.764  -2.100  1.00  0.14           C  
ATOM    727  C   SER X  95       5.244  -3.787  -1.478  1.00  0.14           C  
ATOM    728  O   SER X  95       5.647  -4.757  -2.124  1.00  0.14           O  
ATOM    729  CB  SER X  95       5.016  -1.423  -2.260  1.00  0.17           C  
ATOM    730  OG  SER X  95       6.413  -1.608  -2.411  1.00  0.32           O  
ATOM    731  N   PHE X  96       5.591  -3.566  -0.216  1.00  0.13           N  
ATOM    732  CA  PHE X  96       6.485  -4.467   0.498  1.00  0.13           C  
ATOM    733  C   PHE X  96       5.916  -5.881   0.517  1.00  0.12           C  
ATOM    734  O   PHE X  96       6.557  -6.833   0.064  1.00  0.12           O  
ATOM    735  CB  PHE X  96       6.697  -3.971   1.930  1.00  0.14           C  
ATOM    736  CG  PHE X  96       7.881  -4.593   2.609  1.00  0.14           C  
ATOM    737  CD1 PHE X  96       7.776  -5.833   3.217  1.00  1.00           C  
ATOM    738  CD2 PHE X  96       9.100  -3.936   2.642  1.00  1.09           C  
ATOM    739  CE1 PHE X  96       8.864  -6.407   3.844  1.00  0.98           C  
ATOM    740  CE2 PHE X  96      10.193  -4.505   3.267  1.00  1.13           C  
ATOM    741  CZ  PHE X  96      10.075  -5.742   3.869  1.00  0.22           C  
ATOM    742  N   VAL X  97       4.705  -6.011   1.044  1.00  0.12           N  
ATOM    743  CA  VAL X  97       4.048  -7.305   1.119  1.00  0.12           C  
ATOM    744  C   VAL X  97       3.875  -7.908  -0.269  1.00  0.12           C  
ATOM    745  O   VAL X  97       3.982  -9.119  -0.441  1.00  0.13           O  
ATOM    746  CB  VAL X  97       2.678  -7.201   1.813  1.00  0.12           C  
ATOM    747  CG1 VAL X  97       2.816  -6.486   3.149  1.00  0.12           C  
ATOM    748  CG2 VAL X  97       1.672  -6.492   0.921  1.00  0.12           C  
ATOM    749  N   ALA X  98       3.625  -7.059  -1.263  1.00  0.13           N  
ATOM    750  CA  ALA X  98       3.458  -7.529  -2.633  1.00  0.15           C  
ATOM    751  C   ALA X  98       4.611  -8.445  -3.017  1.00  0.15           C  
ATOM    752  O   ALA X  98       4.420  -9.457  -3.691  1.00  0.17           O  
ATOM    753  CB  ALA X  98       3.361  -6.358  -3.599  1.00  0.16           C  
ATOM    754  N   GLN X  99       5.809  -8.087  -2.565  1.00  0.15           N  
ATOM    755  CA  GLN X  99       6.997  -8.885  -2.843  1.00  0.17           C  
ATOM    756  C   GLN X  99       6.935 -10.208  -2.085  1.00  0.16           C  
ATOM    757  O   GLN X  99       7.315 -11.255  -2.609  1.00  0.17           O  
ATOM    758  CB  GLN X  99       8.260  -8.116  -2.452  1.00  0.18           C  
ATOM    759  CG  GLN X  99       8.215  -6.641  -2.819  1.00  0.43           C  
ATOM    760  CD  GLN X  99       9.403  -6.212  -3.656  1.00  0.82           C  
ATOM    761  OE1 GLN X  99      10.459  -6.844  -3.626  1.00  1.45           O  
ATOM    762  NE2 GLN X  99       9.237  -5.132  -4.411  1.00  1.53           N  
ATOM    763  N   LYS X 100       6.451 -10.149  -0.847  1.00  0.15           N  
ATOM    764  CA  LYS X 100       6.333 -11.342  -0.010  1.00  0.15           C  
ATOM    765  C   LYS X 100       5.050 -12.131  -0.307  1.00  0.14           C  
ATOM    766  O   LYS X 100       4.813 -13.179   0.292  1.00  0.15           O  
ATOM    767  CB  LYS X 100       6.363 -10.949   1.468  1.00  0.16           C  
ATOM    768  CG  LYS X 100       6.951 -12.022   2.372  1.00  0.19           C  
ATOM    769  CD  LYS X 100       8.338 -11.638   2.863  1.00  0.19           C  
ATOM    770  CE  LYS X 100       8.911 -12.694   3.794  1.00  0.78           C  
ATOM    771  NZ  LYS X 100       9.872 -13.590   3.092  1.00  0.94           N  
ATOM    772  N   LEU X 101       4.221 -11.626  -1.222  1.00  0.14           N  
ATOM    773  CA  LEU X 101       2.968 -12.293  -1.573  1.00  0.14           C  
ATOM    774  C   LEU X 101       3.158 -13.316  -2.693  1.00  0.17           C  
ATOM    775  O   LEU X 101       2.291 -14.161  -2.916  1.00  0.19           O  
ATOM    776  CB  LEU X 101       1.920 -11.259  -1.989  1.00  0.15           C  
ATOM    777  CG  LEU X 101       1.038 -10.708  -0.861  1.00  0.27           C  
ATOM    778  CD1 LEU X 101       1.710 -10.868   0.497  1.00  0.69           C  
ATOM    779  CD2 LEU X 101       0.705  -9.248  -1.119  1.00  0.80           C  
ATOM    780  N   SER X 102       4.283 -13.244  -3.401  1.00  0.18           N  
ATOM    781  CA  SER X 102       4.547 -14.175  -4.490  1.00  0.22           C  
ATOM    782  C   SER X 102       4.360 -15.618  -4.026  1.00  0.24           C  
ATOM    783  O   SER X 102       4.041 -16.499  -4.826  1.00  0.28           O  
ATOM    784  CB  SER X 102       5.965 -13.977  -5.026  1.00  0.24           C  
ATOM    785  OG  SER X 102       6.412 -15.127  -5.722  1.00  0.81           O  
ATOM    786  N   ASN X 103       4.552 -15.855  -2.730  1.00  0.22           N  
ATOM    787  CA  ASN X 103       4.394 -17.190  -2.164  1.00  0.25           C  
ATOM    788  C   ASN X 103       3.050 -17.324  -1.452  1.00  0.23           C  
ATOM    789  O   ASN X 103       2.478 -18.412  -1.387  1.00  0.26           O  
ATOM    790  CB  ASN X 103       5.534 -17.491  -1.190  1.00  0.27           C  
ATOM    791  CG  ASN X 103       6.899 -17.242  -1.801  1.00  0.53           C  
ATOM    792  OD1 ASN X 103       7.009 -16.779  -2.936  1.00  1.06           O  
ATOM    793  ND2 ASN X 103       7.949 -17.552  -1.049  1.00  1.33           N  
ATOM    794  N   GLU X 104       2.550 -16.211  -0.920  1.00  0.20           N  
ATOM    795  CA  GLU X 104       1.273 -16.206  -0.213  1.00  0.21           C  
ATOM    796  C   GLU X 104       0.369 -15.083  -0.728  1.00  0.19           C  
ATOM    797  O   GLU X 104       0.477 -13.940  -0.284  1.00  0.19           O  
ATOM    798  CB  GLU X 104       1.504 -16.035   1.289  1.00  0.24           C  
ATOM    799  CG  GLU X 104       2.824 -16.613   1.773  1.00  0.29           C  
ATOM    800  CD  GLU X 104       2.867 -18.125   1.682  1.00  0.64           C  
ATOM    801  OE1 GLU X 104       2.107 -18.787   2.420  1.00  1.01           O  
ATOM    802  OE2 GLU X 104       3.663 -18.649   0.874  1.00  1.56           O  
ATOM    803  N   PRO X 105      -0.532 -15.394  -1.677  1.00  0.21           N  
ATOM    804  CA  PRO X 105      -1.452 -14.403  -2.253  1.00  0.21           C  
ATOM    805  C   PRO X 105      -2.555 -13.958  -1.289  1.00  0.20           C  
ATOM    806  O   PRO X 105      -3.347 -13.074  -1.617  1.00  0.21           O  
ATOM    807  CB  PRO X 105      -2.058 -15.142  -3.448  1.00  0.24           C  
ATOM    808  CG  PRO X 105      -1.979 -16.581  -3.078  1.00  0.62           C  
ATOM    809  CD  PRO X 105      -0.723 -16.732  -2.267  1.00  0.26           C  
ATOM    810  N   HIS X 106      -2.618 -14.571  -0.107  1.00  0.21           N  
ATOM    811  CA  HIS X 106      -3.641 -14.223   0.874  1.00  0.22           C  
ATOM    812  C   HIS X 106      -3.709 -12.713   1.090  1.00  0.20           C  
ATOM    813  O   HIS X 106      -4.779 -12.112   0.995  1.00  0.22           O  
ATOM    814  CB  HIS X 106      -3.362 -14.926   2.204  1.00  0.23           C  
ATOM    815  CG  HIS X 106      -3.442 -16.418   2.120  1.00  0.43           C  
ATOM    816  ND1 HIS X 106      -3.052 -17.253   3.147  1.00  1.34           N  
ATOM    817  CD2 HIS X 106      -3.871 -17.228   1.122  1.00  1.09           C  
ATOM    818  CE1 HIS X 106      -3.237 -18.510   2.785  1.00  1.24           C  
ATOM    819  NE2 HIS X 106      -3.733 -18.522   1.562  1.00  0.95           N  
ATOM    820  N   LEU X 107      -2.563 -12.103   1.374  1.00  0.18           N  
ATOM    821  CA  LEU X 107      -2.500 -10.661   1.595  1.00  0.17           C  
ATOM    822  C   LEU X 107      -2.659  -9.894   0.282  1.00  0.17           C  
ATOM    823  O   LEU X 107      -3.040  -8.724   0.277  1.00  0.17           O  
ATOM    824  CB  LEU X 107      -1.177 -10.286   2.262  1.00  0.19           C  
ATOM    825  CG  LEU X 107      -1.104 -10.546   3.768  1.00  0.21           C  
ATOM    826  CD1 LEU X 107       0.229 -10.073   4.325  1.00  0.24           C  
ATOM    827  CD2 LEU X 107      -2.258  -9.861   4.488  1.00  0.31           C  
ATOM    828  N   ARG X 108      -2.372 -10.551  -0.835  1.00  0.20           N  
ATOM    829  CA  ARG X 108      -2.498  -9.916  -2.139  1.00  0.23           C  
ATOM    830  C   ARG X 108      -3.966  -9.805  -2.558  1.00  0.23           C  
ATOM    831  O   ARG X 108      -4.315  -8.994  -3.415  1.00  0.26           O  
ATOM    832  CB  ARG X 108      -1.710 -10.702  -3.189  1.00  0.29           C  
ATOM    833  CG  ARG X 108      -1.814 -10.123  -4.591  1.00  0.58           C  
ATOM    834  CD  ARG X 108      -0.641 -10.553  -5.459  1.00  0.34           C  
ATOM    835  NE  ARG X 108      -1.074 -11.329  -6.618  1.00  0.64           N  
ATOM    836  CZ  ARG X 108      -0.243 -11.837  -7.526  1.00  0.89           C  
ATOM    837  NH1 ARG X 108       1.068 -11.656  -7.416  1.00  1.58           N  
ATOM    838  NH2 ARG X 108      -0.724 -12.532  -8.548  1.00  1.21           N  
ATOM    839  N   ASP X 109      -4.822 -10.632  -1.956  1.00  0.22           N  
ATOM    840  CA  ASP X 109      -6.246 -10.629  -2.276  1.00  0.24           C  
ATOM    841  C   ASP X 109      -6.955  -9.404  -1.701  1.00  0.21           C  
ATOM    842  O   ASP X 109      -7.672  -8.698  -2.414  1.00  0.24           O  
ATOM    843  CB  ASP X 109      -6.901 -11.904  -1.740  1.00  0.26           C  
ATOM    844  CG  ASP X 109      -8.410 -11.885  -1.888  1.00  0.34           C  
ATOM    845  OD1 ASP X 109      -9.083 -11.280  -1.028  1.00  1.09           O  
ATOM    846  OD2 ASP X 109      -8.918 -12.474  -2.865  1.00  1.09           O  
ATOM    847  N   PHE X 110      -6.767  -9.156  -0.406  1.00  0.17           N  
ATOM    848  CA  PHE X 110      -7.413  -8.019   0.237  1.00  0.16           C  
ATOM    849  C   PHE X 110      -6.876  -6.712  -0.328  1.00  0.13           C  
ATOM    850  O   PHE X 110      -7.633  -5.782  -0.571  1.00  0.15           O  
ATOM    851  CB  PHE X 110      -7.206  -8.042   1.751  1.00  0.15           C  
ATOM    852  CG  PHE X 110      -5.989  -7.289   2.207  1.00  0.12           C  
ATOM    853  CD1 PHE X 110      -4.740  -7.881   2.193  1.00  0.74           C  
ATOM    854  CD2 PHE X 110      -6.100  -5.982   2.654  1.00  0.71           C  
ATOM    855  CE1 PHE X 110      -3.622  -7.185   2.614  1.00  0.70           C  
ATOM    856  CE2 PHE X 110      -4.989  -5.281   3.078  1.00  0.74           C  
ATOM    857  CZ  PHE X 110      -3.747  -5.884   3.059  1.00  0.11           C  
ATOM    858  N   ALA X 111      -5.563  -6.651  -0.531  1.00  0.11           N  
ATOM    859  CA  ALA X 111      -4.925  -5.452  -1.065  1.00  0.10           C  
ATOM    860  C   ALA X 111      -5.693  -4.899  -2.261  1.00  0.12           C  
ATOM    861  O   ALA X 111      -5.705  -3.693  -2.500  1.00  0.12           O  
ATOM    862  CB  ALA X 111      -3.487  -5.752  -1.455  1.00  0.13           C  
ATOM    863  N   LEU X 112      -6.337  -5.785  -3.009  1.00  0.14           N  
ATOM    864  CA  LEU X 112      -7.105  -5.376  -4.178  1.00  0.17           C  
ATOM    865  C   LEU X 112      -8.485  -4.858  -3.780  1.00  0.17           C  
ATOM    866  O   LEU X 112      -8.949  -3.840  -4.292  1.00  0.18           O  
ATOM    867  CB  LEU X 112      -7.252  -6.546  -5.153  1.00  0.20           C  
ATOM    868  CG  LEU X 112      -5.946  -7.033  -5.784  1.00  0.24           C  
ATOM    869  CD1 LEU X 112      -6.229  -8.041  -6.886  1.00  0.40           C  
ATOM    870  CD2 LEU X 112      -5.147  -5.858  -6.326  1.00  0.27           C  
ATOM    871  N   ALA X 113      -9.143  -5.577  -2.878  1.00  0.17           N  
ATOM    872  CA  ALA X 113     -10.482  -5.201  -2.425  1.00  0.18           C  
ATOM    873  C   ALA X 113     -10.469  -4.258  -1.215  1.00  0.17           C  
ATOM    874  O   ALA X 113     -11.530  -3.924  -0.685  1.00  0.19           O  
ATOM    875  CB  ALA X 113     -11.286  -6.450  -2.100  1.00  0.20           C  
ATOM    876  N   VAL X 114      -9.288  -3.851  -0.751  1.00  0.15           N  
ATOM    877  CA  VAL X 114      -9.202  -2.981   0.418  1.00  0.15           C  
ATOM    878  C   VAL X 114      -8.270  -1.789   0.202  1.00  0.14           C  
ATOM    879  O   VAL X 114      -8.646  -0.649   0.471  1.00  0.16           O  
ATOM    880  CB  VAL X 114      -8.743  -3.781   1.661  1.00  0.14           C  
ATOM    881  CG1 VAL X 114      -7.589  -3.094   2.385  1.00  0.15           C  
ATOM    882  CG2 VAL X 114      -9.912  -4.002   2.608  1.00  0.16           C  
ATOM    883  N   LEU X 115      -7.050  -2.049  -0.254  1.00  0.13           N  
ATOM    884  CA  LEU X 115      -6.081  -0.977  -0.464  1.00  0.13           C  
ATOM    885  C   LEU X 115      -6.672   0.179  -1.272  1.00  0.15           C  
ATOM    886  O   LEU X 115      -6.658   1.320  -0.814  1.00  0.16           O  
ATOM    887  CB  LEU X 115      -4.815  -1.509  -1.139  1.00  0.13           C  
ATOM    888  CG  LEU X 115      -3.531  -0.760  -0.780  1.00  0.16           C  
ATOM    889  CD1 LEU X 115      -2.551  -1.689  -0.079  1.00  0.22           C  
ATOM    890  CD2 LEU X 115      -2.900  -0.160  -2.027  1.00  0.26           C  
ATOM    891  N   PRO X 116      -7.195  -0.079  -2.487  1.00  0.17           N  
ATOM    892  CA  PRO X 116      -7.772   0.978  -3.327  1.00  0.19           C  
ATOM    893  C   PRO X 116      -8.994   1.637  -2.693  1.00  0.19           C  
ATOM    894  O   PRO X 116      -9.075   2.862  -2.605  1.00  0.34           O  
ATOM    895  CB  PRO X 116      -8.171   0.246  -4.614  1.00  0.22           C  
ATOM    896  CG  PRO X 116      -8.286  -1.184  -4.223  1.00  0.18           C  
ATOM    897  CD  PRO X 116      -7.261  -1.397  -3.148  1.00  0.19           C  
ATOM    898  N   ALA X 117      -9.948   0.818  -2.263  1.00  0.25           N  
ATOM    899  CA  ALA X 117     -11.172   1.322  -1.651  1.00  0.25           C  
ATOM    900  C   ALA X 117     -10.883   2.200  -0.435  1.00  0.21           C  
ATOM    901  O   ALA X 117     -11.354   3.334  -0.353  1.00  0.23           O  
ATOM    902  CB  ALA X 117     -12.075   0.162  -1.258  1.00  0.30           C  
ATOM    903  N   TYR X 118     -10.119   1.666   0.511  1.00  0.19           N  
ATOM    904  CA  TYR X 118      -9.784   2.398   1.730  1.00  0.19           C  
ATOM    905  C   TYR X 118      -8.793   3.529   1.461  1.00  0.19           C  
ATOM    906  O   TYR X 118      -8.747   4.510   2.203  1.00  0.18           O  
ATOM    907  CB  TYR X 118      -9.206   1.443   2.776  1.00  0.23           C  
ATOM    908  CG  TYR X 118     -10.256   0.744   3.613  1.00  0.21           C  
ATOM    909  CD1 TYR X 118     -11.248   1.465   4.265  1.00  1.15           C  
ATOM    910  CD2 TYR X 118     -10.251  -0.637   3.752  1.00  1.02           C  
ATOM    911  CE1 TYR X 118     -12.205   0.828   5.033  1.00  1.21           C  
ATOM    912  CE2 TYR X 118     -11.204  -1.283   4.516  1.00  0.98           C  
ATOM    913  CZ  TYR X 118     -12.179  -0.546   5.155  1.00  0.31           C  
ATOM    914  OH  TYR X 118     -13.131  -1.183   5.918  1.00  0.39           O  
ATOM    915  N   ALA X 119      -7.993   3.388   0.407  1.00  0.22           N  
ATOM    916  CA  ALA X 119      -7.002   4.402   0.067  1.00  0.23           C  
ATOM    917  C   ALA X 119      -7.645   5.772  -0.130  1.00  0.21           C  
ATOM    918  O   ALA X 119      -7.258   6.748   0.515  1.00  0.21           O  
ATOM    919  CB  ALA X 119      -6.238   3.997  -1.185  1.00  0.26           C  
ATOM    920  N   TYR X 120      -8.626   5.842  -1.022  1.00  0.19           N  
ATOM    921  CA  TYR X 120      -9.313   7.098  -1.300  1.00  0.18           C  
ATOM    922  C   TYR X 120     -10.433   7.345  -0.293  1.00  0.16           C  
ATOM    923  O   TYR X 120     -10.716   8.488   0.065  1.00  0.18           O  
ATOM    924  CB  TYR X 120      -9.872   7.097  -2.723  1.00  0.19           C  
ATOM    925  CG  TYR X 120     -11.273   6.543  -2.827  1.00  0.18           C  
ATOM    926  CD1 TYR X 120     -11.499   5.174  -2.852  1.00  1.22           C  
ATOM    927  CD2 TYR X 120     -12.370   7.393  -2.902  1.00  1.11           C  
ATOM    928  CE1 TYR X 120     -12.781   4.664  -2.949  1.00  1.22           C  
ATOM    929  CE2 TYR X 120     -13.653   6.891  -2.999  1.00  1.12           C  
ATOM    930  CZ  TYR X 120     -13.854   5.528  -3.022  1.00  0.18           C  
ATOM    931  OH  TYR X 120     -15.131   5.025  -3.119  1.00  0.18           O  
ATOM    932  N   GLU X 121     -11.066   6.267   0.163  1.00  0.15           N  
ATOM    933  CA  GLU X 121     -12.151   6.375   1.131  1.00  0.14           C  
ATOM    934  C   GLU X 121     -11.679   7.091   2.392  1.00  0.15           C  
ATOM    935  O   GLU X 121     -12.295   8.058   2.837  1.00  0.16           O  
ATOM    936  CB  GLU X 121     -12.688   4.988   1.488  1.00  0.16           C  
ATOM    937  CG  GLU X 121     -13.844   5.018   2.474  1.00  0.22           C  
ATOM    938  CD  GLU X 121     -15.172   5.313   1.805  1.00  1.17           C  
ATOM    939  OE1 GLU X 121     -15.486   6.505   1.608  1.00  1.95           O  
ATOM    940  OE2 GLU X 121     -15.899   4.351   1.479  1.00  1.95           O  
ATOM    941  N   ALA X 122     -10.577   6.610   2.960  1.00  0.17           N  
ATOM    942  CA  ALA X 122     -10.017   7.208   4.164  1.00  0.19           C  
ATOM    943  C   ALA X 122      -9.383   8.557   3.851  1.00  0.20           C  
ATOM    944  O   ALA X 122      -9.541   9.521   4.599  1.00  0.22           O  
ATOM    945  CB  ALA X 122      -8.993   6.274   4.792  1.00  0.22           C  
ATOM    946  N   ILE X 123      -8.667   8.617   2.732  1.00  0.19           N  
ATOM    947  CA  ILE X 123      -8.010   9.846   2.306  1.00  0.19           C  
ATOM    948  C   ILE X 123      -8.980  11.022   2.324  1.00  0.19           C  
ATOM    949  O   ILE X 123      -8.669  12.090   2.851  1.00  0.21           O  
ATOM    950  CB  ILE X 123      -7.424   9.700   0.890  1.00  0.19           C  
ATOM    951  CG1 ILE X 123      -5.985   9.187   0.957  1.00  0.21           C  
ATOM    952  CG2 ILE X 123      -7.492  11.023   0.144  1.00  0.19           C  
ATOM    953  CD1 ILE X 123      -5.477   8.644  -0.360  1.00  0.22           C  
ATOM    954  N   GLY X 124     -10.157  10.818   1.742  1.00  0.19           N  
ATOM    955  CA  GLY X 124     -11.156  11.869   1.697  1.00  0.20           C  
ATOM    956  C   GLY X 124     -11.209  12.555   0.344  1.00  0.18           C  
ATOM    957  O   GLY X 124     -10.175  12.732  -0.301  1.00  0.23           O  
ATOM    958  N   PRO X 125     -12.405  12.955  -0.122  1.00  0.24           N  
ATOM    959  CA  PRO X 125     -12.561  13.625  -1.418  1.00  0.24           C  
ATOM    960  C   PRO X 125     -11.717  14.890  -1.528  1.00  0.23           C  
ATOM    961  O   PRO X 125     -10.968  15.067  -2.488  1.00  0.27           O  
ATOM    962  CB  PRO X 125     -14.050  13.981  -1.469  1.00  0.30           C  
ATOM    963  CG  PRO X 125     -14.703  13.043  -0.513  1.00  0.76           C  
ATOM    964  CD  PRO X 125     -13.695  12.786   0.570  1.00  0.39           C  
ATOM    965  N   GLN X 126     -11.850  15.772  -0.544  1.00  0.26           N  
ATOM    966  CA  GLN X 126     -11.108  17.029  -0.535  1.00  0.27           C  
ATOM    967  C   GLN X 126      -9.603  16.792  -0.436  1.00  0.23           C  
ATOM    968  O   GLN X 126      -8.831  17.319  -1.237  1.00  0.26           O  
ATOM    969  CB  GLN X 126     -11.573  17.909   0.627  1.00  0.33           C  
ATOM    970  CG  GLN X 126     -11.821  19.355   0.232  1.00  0.53           C  
ATOM    971  CD  GLN X 126     -13.152  19.877   0.736  1.00  1.55           C  
ATOM    972  OE1 GLN X 126     -14.198  19.271   0.504  1.00  2.38           O  
ATOM    973  NE2 GLN X 126     -13.120  21.008   1.430  1.00  2.27           N  
ATOM    974  N   TRP X 127      -9.191  16.005   0.552  1.00  0.20           N  
ATOM    975  CA  TRP X 127      -7.774  15.716   0.751  1.00  0.19           C  
ATOM    976  C   TRP X 127      -7.129  15.214  -0.537  1.00  0.18           C  
ATOM    977  O   TRP X 127      -5.997  15.578  -0.856  1.00  0.23           O  
ATOM    978  CB  TRP X 127      -7.586  14.684   1.865  1.00  0.20           C  
ATOM    979  CG  TRP X 127      -6.264  14.805   2.561  1.00  0.24           C  
ATOM    980  CD1 TRP X 127      -5.592  15.959   2.844  1.00  0.39           C  
ATOM    981  CD2 TRP X 127      -5.451  13.733   3.056  1.00  0.22           C  
ATOM    982  NE1 TRP X 127      -4.411  15.672   3.486  1.00  0.42           N  
ATOM    983  CE2 TRP X 127      -4.302  14.313   3.628  1.00  0.29           C  
ATOM    984  CE3 TRP X 127      -5.584  12.343   3.073  1.00  0.31           C  
ATOM    985  CZ2 TRP X 127      -3.293  13.548   4.208  1.00  0.29           C  
ATOM    986  CZ3 TRP X 127      -4.582  11.585   3.650  1.00  0.38           C  
ATOM    987  CH2 TRP X 127      -3.450  12.189   4.211  1.00  0.32           C  
ATOM    988  N   PHE X 128      -7.852  14.376  -1.274  1.00  0.16           N  
ATOM    989  CA  PHE X 128      -7.341  13.829  -2.525  1.00  0.19           C  
ATOM    990  C   PHE X 128      -7.426  14.860  -3.647  1.00  0.23           C  
ATOM    991  O   PHE X 128      -6.465  15.071  -4.385  1.00  0.32           O  
ATOM    992  CB  PHE X 128      -8.118  12.570  -2.914  1.00  0.19           C  
ATOM    993  CG  PHE X 128      -7.420  11.728  -3.944  1.00  0.34           C  
ATOM    994  CD1 PHE X 128      -7.256  12.190  -5.241  1.00  1.44           C  
ATOM    995  CD2 PHE X 128      -6.926  10.476  -3.615  1.00  0.88           C  
ATOM    996  CE1 PHE X 128      -6.612  11.418  -6.189  1.00  1.60           C  
ATOM    997  CE2 PHE X 128      -6.281   9.699  -4.560  1.00  0.82           C  
ATOM    998  CZ  PHE X 128      -6.124  10.171  -5.848  1.00  0.68           C  
ATOM    999  N   ARG X 129      -8.584  15.499  -3.767  1.00  0.25           N  
ATOM   1000  CA  ARG X 129      -8.797  16.509  -4.798  1.00  0.29           C  
ATOM   1001  C   ARG X 129      -7.753  17.617  -4.705  1.00  0.34           C  
ATOM   1002  O   ARG X 129      -7.338  18.178  -5.718  1.00  0.40           O  
ATOM   1003  CB  ARG X 129     -10.199  17.108  -4.670  1.00  0.31           C  
ATOM   1004  CG  ARG X 129     -11.311  16.140  -5.034  1.00  0.31           C  
ATOM   1005  CD  ARG X 129     -12.068  16.602  -6.268  1.00  0.49           C  
ATOM   1006  NE  ARG X 129     -13.102  15.649  -6.666  1.00  1.43           N  
ATOM   1007  CZ  ARG X 129     -14.100  15.939  -7.499  1.00  1.95           C  
ATOM   1008  NH1 ARG X 129     -14.207  17.154  -8.027  1.00  1.88           N  
ATOM   1009  NH2 ARG X 129     -14.996  15.010  -7.806  1.00  2.95           N  
ATOM   1010  N   ALA X 130      -7.343  17.933  -3.482  1.00  0.36           N  
ATOM   1011  CA  ALA X 130      -6.356  18.982  -3.254  1.00  0.44           C  
ATOM   1012  C   ALA X 130      -4.938  18.421  -3.217  1.00  0.50           C  
ATOM   1013  O   ALA X 130      -4.097  18.783  -4.041  1.00  0.56           O  
ATOM   1014  CB  ALA X 130      -6.669  19.716  -1.959  1.00  0.48           C  
ATOM   1015  N   ARG X 131      -4.674  17.545  -2.254  1.00  0.49           N  
ATOM   1016  CA  ARG X 131      -3.352  16.946  -2.105  1.00  0.56           C  
ATOM   1017  C   ARG X 131      -3.173  15.754  -3.042  1.00  0.56           C  
ATOM   1018  O   ARG X 131      -2.137  15.615  -3.691  1.00  0.66           O  
ATOM   1019  CB  ARG X 131      -3.130  16.507  -0.656  1.00  0.57           C  
ATOM   1020  CG  ARG X 131      -3.470  17.582   0.363  1.00  0.94           C  
ATOM   1021  CD  ARG X 131      -2.384  17.716   1.417  1.00  0.67           C  
ATOM   1022  NE  ARG X 131      -2.185  19.105   1.825  1.00  1.08           N  
ATOM   1023  CZ  ARG X 131      -1.583  20.023   1.072  1.00  1.53           C  
ATOM   1024  NH1 ARG X 131      -1.117  19.710  -0.131  1.00  2.26           N  
ATOM   1025  NH2 ARG X 131      -1.447  21.263   1.524  1.00  1.92           N  
ATOM   1026  N   GLY X 132      -4.185  14.896  -3.104  1.00  0.47           N  
ATOM   1027  CA  GLY X 132      -4.113  13.726  -3.962  1.00  0.50           C  
ATOM   1028  C   GLY X 132      -4.059  14.083  -5.435  1.00  0.65           C  
ATOM   1029  O   GLY X 132      -5.064  13.993  -6.139  1.00  1.26           O  
ATOM   1030  N   GLY X 133      -2.881  14.485  -5.901  1.00  0.48           N  
ATOM   1031  CA  GLY X 133      -2.722  14.846  -7.298  1.00  0.62           C  
ATOM   1032  C   GLY X 133      -1.441  14.304  -7.913  1.00  0.74           C  
ATOM   1033  O   GLY X 133      -1.068  14.702  -9.016  1.00  1.59           O  
ATOM   1034  N   TRP X 134      -0.767  13.396  -7.208  1.00  0.39           N  
ATOM   1035  CA  TRP X 134       0.473  12.807  -7.704  1.00  0.31           C  
ATOM   1036  C   TRP X 134       1.602  13.836  -7.722  1.00  0.37           C  
ATOM   1037  O   TRP X 134       2.562  13.730  -6.960  1.00  0.56           O  
ATOM   1038  CB  TRP X 134       0.266  12.230  -9.106  1.00  0.32           C  
ATOM   1039  CG  TRP X 134      -0.984  11.412  -9.232  1.00  0.30           C  
ATOM   1040  CD1 TRP X 134      -1.962  11.550 -10.174  1.00  0.36           C  
ATOM   1041  CD2 TRP X 134      -1.390  10.331  -8.386  1.00  0.28           C  
ATOM   1042  NE1 TRP X 134      -2.952  10.619  -9.965  1.00  0.35           N  
ATOM   1043  CE2 TRP X 134      -2.623   9.859  -8.875  1.00  0.31           C  
ATOM   1044  CE3 TRP X 134      -0.830   9.713  -7.264  1.00  0.31           C  
ATOM   1045  CZ2 TRP X 134      -3.305   8.801  -8.278  1.00  0.36           C  
ATOM   1046  CZ3 TRP X 134      -1.507   8.663  -6.673  1.00  0.37           C  
ATOM   1047  CH2 TRP X 134      -2.732   8.216  -7.182  1.00  0.39           C  
ATOM   1048  N   ARG X 135       1.482  14.828  -8.598  1.00  0.31           N  
ATOM   1049  CA  ARG X 135       2.495  15.872  -8.713  1.00  0.37           C  
ATOM   1050  C   ARG X 135       2.764  16.523  -7.360  1.00  0.39           C  
ATOM   1051  O   ARG X 135       3.876  16.976  -7.089  1.00  0.45           O  
ATOM   1052  CB  ARG X 135       2.051  16.932  -9.723  1.00  0.45           C  
ATOM   1053  CG  ARG X 135       3.128  17.956 -10.042  1.00  1.42           C  
ATOM   1054  CD  ARG X 135       2.549  19.358 -10.150  1.00  1.71           C  
ATOM   1055  NE  ARG X 135       1.793  19.544 -11.385  1.00  1.97           N  
ATOM   1056  CZ  ARG X 135       2.351  19.792 -12.569  1.00  2.57           C  
ATOM   1057  NH1 ARG X 135       3.670  19.886 -12.687  1.00  3.04           N  
ATOM   1058  NH2 ARG X 135       1.586  19.947 -13.641  1.00  3.19           N  
ATOM   1059  N   GLY X 136       1.739  16.568  -6.515  1.00  0.37           N  
ATOM   1060  CA  GLY X 136       1.886  17.165  -5.201  1.00  0.41           C  
ATOM   1061  C   GLY X 136       2.693  16.298  -4.256  1.00  0.34           C  
ATOM   1062  O   GLY X 136       3.719  16.728  -3.731  1.00  0.35           O  
ATOM   1063  N   LEU X 137       2.229  15.071  -4.040  1.00  0.29           N  
ATOM   1064  CA  LEU X 137       2.917  14.141  -3.152  1.00  0.25           C  
ATOM   1065  C   LEU X 137       4.333  13.868  -3.648  1.00  0.22           C  
ATOM   1066  O   LEU X 137       5.265  13.733  -2.855  1.00  0.25           O  
ATOM   1067  CB  LEU X 137       2.137  12.829  -3.048  1.00  0.26           C  
ATOM   1068  CG  LEU X 137       0.873  12.896  -2.189  1.00  0.28           C  
ATOM   1069  CD1 LEU X 137      -0.369  12.842  -3.064  1.00  0.33           C  
ATOM   1070  CD2 LEU X 137       0.861  11.764  -1.172  1.00  0.30           C  
ATOM   1071  N   LYS X 138       4.488  13.791  -4.967  1.00  0.22           N  
ATOM   1072  CA  LYS X 138       5.791  13.538  -5.569  1.00  0.25           C  
ATOM   1073  C   LYS X 138       6.755  14.680  -5.268  1.00  0.28           C  
ATOM   1074  O   LYS X 138       7.923  14.454  -4.951  1.00  0.32           O  
ATOM   1075  CB  LYS X 138       5.652  13.358  -7.082  1.00  0.29           C  
ATOM   1076  CG  LYS X 138       6.972  13.095  -7.788  1.00  0.37           C  
ATOM   1077  CD  LYS X 138       7.545  14.367  -8.390  1.00  0.77           C  
ATOM   1078  CE  LYS X 138       8.335  14.078  -9.655  1.00  0.77           C  
ATOM   1079  NZ  LYS X 138       8.775  15.329 -10.333  1.00  1.55           N  
ATOM   1080  N   ALA X 139       6.257  15.909  -5.365  1.00  0.29           N  
ATOM   1081  CA  ALA X 139       7.073  17.087  -5.101  1.00  0.35           C  
ATOM   1082  C   ALA X 139       7.198  17.340  -3.602  1.00  0.36           C  
ATOM   1083  O   ALA X 139       8.223  17.829  -3.128  1.00  0.39           O  
ATOM   1084  CB  ALA X 139       6.482  18.305  -5.795  1.00  0.43           C  
ATOM   1085  N   TYR X 140       6.148  17.002  -2.862  1.00  0.35           N  
ATOM   1086  CA  TYR X 140       6.136  17.191  -1.416  1.00  0.41           C  
ATOM   1087  C   TYR X 140       7.112  16.238  -0.734  1.00  0.38           C  
ATOM   1088  O   TYR X 140       7.704  16.569   0.293  1.00  0.39           O  
ATOM   1089  CB  TYR X 140       4.724  16.975  -0.867  1.00  0.55           C  
ATOM   1090  CG  TYR X 140       4.637  17.069   0.640  1.00  0.42           C  
ATOM   1091  CD1 TYR X 140       5.526  17.860   1.358  1.00  1.17           C  
ATOM   1092  CD2 TYR X 140       3.666  16.369   1.344  1.00  1.14           C  
ATOM   1093  CE1 TYR X 140       5.449  17.949   2.735  1.00  1.15           C  
ATOM   1094  CE2 TYR X 140       3.582  16.452   2.721  1.00  1.16           C  
ATOM   1095  CZ  TYR X 140       4.476  17.244   3.411  1.00  0.37           C  
ATOM   1096  OH  TYR X 140       4.396  17.330   4.782  1.00  0.46           O  
ATOM   1097  N   CYS X 141       7.274  15.052  -1.312  1.00  0.39           N  
ATOM   1098  CA  CYS X 141       8.178  14.049  -0.762  1.00  0.43           C  
ATOM   1099  C   CYS X 141       9.567  14.634  -0.527  1.00  0.42           C  
ATOM   1100  O   CYS X 141      10.285  14.210   0.377  1.00  0.55           O  
ATOM   1101  CB  CYS X 141       8.270  12.845  -1.700  1.00  0.47           C  
ATOM   1102  SG  CYS X 141       8.668  11.290  -0.868  1.00  0.85           S  
ATOM   1103  N   THR X 142       9.941  15.610  -1.350  1.00  0.37           N  
ATOM   1104  CA  THR X 142      11.246  16.250  -1.231  1.00  0.46           C  
ATOM   1105  C   THR X 142      11.165  17.510  -0.376  1.00  0.51           C  
ATOM   1106  O   THR X 142      12.108  17.847   0.341  1.00  0.95           O  
ATOM   1107  CB  THR X 142      11.818  16.618  -2.612  1.00  0.67           C  
ATOM   1108  OG1 THR X 142      11.540  17.991  -2.909  1.00  1.30           O  
ATOM   1109  CG2 THR X 142      11.226  15.731  -3.697  1.00  0.74           C  
ATOM   1110  N   GLN X 143      10.034  18.203  -0.457  1.00  0.56           N  
ATOM   1111  CA  GLN X 143       9.830  19.427   0.309  1.00  0.73           C  
ATOM   1112  C   GLN X 143       9.872  19.145   1.807  1.00  0.98           C  
ATOM   1113  O   GLN X 143      10.286  19.994   2.597  1.00  1.52           O  
ATOM   1114  CB  GLN X 143       8.492  20.068  -0.063  1.00  0.79           C  
ATOM   1115  CG  GLN X 143       8.634  21.426  -0.731  1.00  1.19           C  
ATOM   1116  CD  GLN X 143       7.610  22.429  -0.235  1.00  1.91           C  
ATOM   1117  OE1 GLN X 143       6.454  22.085   0.011  1.00  2.54           O  
ATOM   1118  NE2 GLN X 143       8.032  23.679  -0.085  1.00  2.58           N  
ATOM   1119  N   VAL X 144       9.442  17.948   2.193  1.00  0.91           N  
ATOM   1120  CA  VAL X 144       9.431  17.556   3.597  1.00  1.25           C  
ATOM   1121  C   VAL X 144      10.775  17.840   4.258  1.00  1.52           C  
ATOM   1122  O   VAL X 144      10.834  18.364   5.370  1.00  1.82           O  
ATOM   1123  CB  VAL X 144       9.097  16.062   3.762  1.00  1.31           C  
ATOM   1124  CG1 VAL X 144       7.646  15.795   3.392  1.00  1.30           C  
ATOM   1125  CG2 VAL X 144      10.034  15.209   2.920  1.00  1.76           C  
ATOM   1126  N   LEU X 145      11.853  17.492   3.565  1.00  1.50           N  
ATOM   1127  CA  LEU X 145      13.199  17.710   4.083  1.00  1.85           C  
ATOM   1128  C   LEU X 145      14.195  17.913   2.947  1.00  1.72           C  
ATOM   1129  O   LEU X 145      14.433  17.008   2.146  1.00  2.25           O  
ATOM   1130  CB  LEU X 145      13.633  16.526   4.951  1.00  2.69           C  
ATOM   1131  CG  LEU X 145      15.030  16.649   5.561  1.00  3.16           C  
ATOM   1132  CD1 LEU X 145      14.938  16.937   7.052  1.00  3.91           C  
ATOM   1133  CD2 LEU X 145      15.835  15.383   5.309  1.00  3.72           C  
ATOM   1134  N   THR X 146      14.777  19.106   2.884  1.00  1.89           N  
ATOM   1135  CA  THR X 146      15.750  19.430   1.848  1.00  2.44           C  
ATOM   1136  C   THR X 146      17.009  20.041   2.450  1.00  2.93           C  
ATOM   1137  O   THR X 146      17.671  20.868   1.824  1.00  3.13           O  
ATOM   1138  CB  THR X 146      15.164  20.407   0.812  1.00  2.69           C  
ATOM   1139  OG1 THR X 146      14.550  21.517   1.478  1.00  2.87           O  
ATOM   1140  CG2 THR X 146      14.139  19.710  -0.071  1.00  2.63           C  
TER
END
