# Supplementary material for: Vaccinia Virus Protein A49 Is an Unexpected Member of the B-cell Lymphoma (Bcl)-2 Protein Family
Source: J Biol Chem. 2015 Jan 20;290(10):5991–6002. doi: 10.1074/jbc.M114.624650 (PMC4358236; doi:10.1074/jbc.M114.624650)
Supplement: Supplemental Data [file supp_M114.624650_jbc.M114.624650-1.zip › Neidel_overlain_Bcl-2_proteins_and_core/1O0L_M_ali.pdb]

ATOM      1  N   ALA X   1      -6.888   6.318 -17.372  1.00  0.00           N  
ATOM      2  CA  ALA X   1      -6.207   7.208 -16.442  1.00  0.00           C  
ATOM      3  C   ALA X   1      -5.615   6.430 -15.268  1.00  0.00           C  
ATOM      4  O   ALA X   1      -6.210   5.456 -14.796  1.00  0.00           O  
ATOM      5  CB  ALA X   1      -7.172   8.273 -15.941  1.00  0.00           C  
ATOM      6  N   PRO X   2      -4.432   6.846 -14.784  1.00  0.00           N  
ATOM      7  CA  PRO X   2      -3.752   6.193 -13.663  1.00  0.00           C  
ATOM      8  C   PRO X   2      -4.413   6.523 -12.326  1.00  0.00           C  
ATOM      9  O   PRO X   2      -3.926   7.362 -11.566  1.00  0.00           O  
ATOM     10  CB  PRO X   2      -2.325   6.763 -13.709  1.00  0.00           C  
ATOM     11  CG  PRO X   2      -2.247   7.574 -14.963  1.00  0.00           C  
ATOM     12  CD  PRO X   2      -3.654   7.977 -15.293  1.00  0.00           C  
ATOM     13  N   ASP X   3      -5.534   5.868 -12.053  1.00  0.00           N  
ATOM     14  CA  ASP X   3      -6.274   6.096 -10.817  1.00  0.00           C  
ATOM     15  C   ASP X   3      -5.730   5.229  -9.690  1.00  0.00           C  
ATOM     16  O   ASP X   3      -4.687   4.586  -9.837  1.00  0.00           O  
ATOM     17  CB  ASP X   3      -7.763   5.810 -11.020  1.00  0.00           C  
ATOM     18  CG  ASP X   3      -8.627   7.006 -10.676  1.00  0.00           C  
ATOM     19  OD1 ASP X   3      -8.127   8.146 -10.767  1.00  0.00           O  
ATOM     20  OD2 ASP X   3      -9.808   6.809 -10.323  1.00  0.00           O  
ATOM     21  N   THR X   4      -6.442   5.212  -8.569  1.00  0.00           N  
ATOM     22  CA  THR X   4      -6.050   4.435  -7.401  1.00  0.00           C  
ATOM     23  C   THR X   4      -5.870   2.957  -7.737  1.00  0.00           C  
ATOM     24  O   THR X   4      -4.970   2.305  -7.217  1.00  0.00           O  
ATOM     25  CB  THR X   4      -7.095   4.587  -6.285  1.00  0.00           C  
ATOM     26  OG1 THR X   4      -8.018   5.624  -6.641  1.00  0.00           O  
ATOM     27  CG2 THR X   4      -6.429   4.925  -4.959  1.00  0.00           C  
ATOM     28  N   ARG X   5      -6.718   2.435  -8.616  1.00  0.00           N  
ATOM     29  CA  ARG X   5      -6.631   1.033  -9.020  1.00  0.00           C  
ATOM     30  C   ARG X   5      -5.332   0.771  -9.765  1.00  0.00           C  
ATOM     31  O   ARG X   5      -4.726  -0.286  -9.616  1.00  0.00           O  
ATOM     32  CB  ARG X   5      -7.830   0.652  -9.893  1.00  0.00           C  
ATOM     33  CG  ARG X   5      -7.973  -0.846 -10.114  1.00  0.00           C  
ATOM     34  CD  ARG X   5      -9.094  -1.159 -11.093  1.00  0.00           C  
ATOM     35  NE  ARG X   5      -8.597  -1.787 -12.318  1.00  0.00           N  
ATOM     36  CZ  ARG X   5      -9.329  -1.938 -13.428  1.00  0.00           C  
ATOM     37  NH1 ARG X   5     -10.582  -1.498 -13.466  1.00  0.00           N  
ATOM     38  NH2 ARG X   5      -8.807  -2.534 -14.489  1.00  0.00           N  
ATOM     39  N   ALA X   6      -4.893   1.745 -10.544  1.00  0.00           N  
ATOM     40  CA  ALA X   6      -3.651   1.609 -11.280  1.00  0.00           C  
ATOM     41  C   ALA X   6      -2.470   1.793 -10.336  1.00  0.00           C  
ATOM     42  O   ALA X   6      -1.447   1.129 -10.467  1.00  0.00           O  
ATOM     43  CB  ALA X   6      -3.592   2.615 -12.420  1.00  0.00           C  
ATOM     44  N   LEU X   7      -2.633   2.699  -9.378  1.00  0.00           N  
ATOM     45  CA  LEU X   7      -1.590   2.979  -8.400  1.00  0.00           C  
ATOM     46  C   LEU X   7      -1.419   1.809  -7.431  1.00  0.00           C  
ATOM     47  O   LEU X   7      -0.296   1.430  -7.104  1.00  0.00           O  
ATOM     48  CB  LEU X   7      -1.911   4.274  -7.651  1.00  0.00           C  
ATOM     49  CG  LEU X   7      -1.240   4.437  -6.287  1.00  0.00           C  
ATOM     50  CD1 LEU X   7       0.230   4.795  -6.450  1.00  0.00           C  
ATOM     51  CD2 LEU X   7      -1.962   5.501  -5.475  1.00  0.00           C  
ATOM     52  N   VAL X   8      -2.529   1.225  -6.986  1.00  0.00           N  
ATOM     53  CA  VAL X   8      -2.460   0.089  -6.074  1.00  0.00           C  
ATOM     54  C   VAL X   8      -1.835  -1.103  -6.795  1.00  0.00           C  
ATOM     55  O   VAL X   8      -1.094  -1.886  -6.201  1.00  0.00           O  
ATOM     56  CB  VAL X   8      -3.849  -0.290  -5.484  1.00  0.00           C  
ATOM     57  CG1 VAL X   8      -4.690  -1.087  -6.470  1.00  0.00           C  
ATOM     58  CG2 VAL X   8      -3.680  -1.059  -4.180  1.00  0.00           C  
ATOM     59  N   ALA X   9      -2.117  -1.212  -8.092  1.00  0.00           N  
ATOM     60  CA  ALA X   9      -1.562  -2.286  -8.905  1.00  0.00           C  
ATOM     61  C   ALA X   9      -0.085  -2.028  -9.192  1.00  0.00           C  
ATOM     62  O   ALA X   9       0.663  -2.948  -9.515  1.00  0.00           O  
ATOM     63  CB  ALA X   9      -2.335  -2.424 -10.209  1.00  0.00           C  
ATOM     64  N   ASP X  10       0.320  -0.769  -9.067  1.00  0.00           N  
ATOM     65  CA  ASP X  10       1.704  -0.363  -9.308  1.00  0.00           C  
ATOM     66  C   ASP X  10       2.587  -0.723  -8.120  1.00  0.00           C  
ATOM     67  O   ASP X  10       3.490  -1.548  -8.241  1.00  0.00           O  
ATOM     68  CB  ASP X  10       1.767   1.144  -9.587  1.00  0.00           C  
ATOM     69  CG  ASP X  10       3.051   1.818  -9.108  1.00  0.00           C  
ATOM     70  OD1 ASP X  10       4.131   1.510  -9.650  1.00  0.00           O  
ATOM     71  OD2 ASP X  10       2.966   2.692  -8.216  1.00  0.00           O  
ATOM     72  N   PHE X  11       2.320  -0.097  -6.981  1.00  0.00           N  
ATOM     73  CA  PHE X  11       3.095  -0.338  -5.772  1.00  0.00           C  
ATOM     74  C   PHE X  11       3.101  -1.811  -5.399  1.00  0.00           C  
ATOM     75  O   PHE X  11       4.161  -2.406  -5.204  1.00  0.00           O  
ATOM     76  CB  PHE X  11       2.558   0.490  -4.606  1.00  0.00           C  
ATOM     77  CG  PHE X  11       3.587   0.742  -3.541  1.00  0.00           C  
ATOM     78  CD1 PHE X  11       4.842   1.232  -3.871  1.00  0.00           C  
ATOM     79  CD2 PHE X  11       3.305   0.478  -2.212  1.00  0.00           C  
ATOM     80  CE1 PHE X  11       5.792   1.455  -2.892  1.00  0.00           C  
ATOM     81  CE2 PHE X  11       4.252   0.697  -1.231  1.00  0.00           C  
ATOM     82  CZ  PHE X  11       5.497   1.187  -1.570  1.00  0.00           C  
ATOM     83  N   VAL X  12       1.920  -2.402  -5.304  1.00  0.00           N  
ATOM     84  CA  VAL X  12       1.808  -3.809  -4.957  1.00  0.00           C  
ATOM     85  C   VAL X  12       2.350  -4.677  -6.089  1.00  0.00           C  
ATOM     86  O   VAL X  12       3.004  -5.686  -5.847  1.00  0.00           O  
ATOM     87  CB  VAL X  12       0.345  -4.198  -4.641  1.00  0.00           C  
ATOM     88  CG1 VAL X  12       0.235  -5.671  -4.281  1.00  0.00           C  
ATOM     89  CG2 VAL X  12      -0.204  -3.331  -3.516  1.00  0.00           C  
ATOM     90  N   GLY X  13       2.100  -4.263  -7.324  1.00  0.00           N  
ATOM     91  CA  GLY X  13       2.587  -5.006  -8.469  1.00  0.00           C  
ATOM     92  C   GLY X  13       4.099  -5.070  -8.510  1.00  0.00           C  
ATOM     93  O   GLY X  13       4.674  -6.149  -8.616  1.00  0.00           O  
ATOM     94  N   TYR X  14       4.735  -3.912  -8.425  1.00  0.00           N  
ATOM     95  CA  TYR X  14       6.189  -3.815  -8.446  1.00  0.00           C  
ATOM     96  C   TYR X  14       6.800  -4.546  -7.249  1.00  0.00           C  
ATOM     97  O   TYR X  14       7.776  -5.284  -7.390  1.00  0.00           O  
ATOM     98  CB  TYR X  14       6.612  -2.341  -8.428  1.00  0.00           C  
ATOM     99  CG  TYR X  14       7.974  -2.072  -9.029  1.00  0.00           C  
ATOM    100  CD1 TYR X  14       8.620  -3.028  -9.801  1.00  0.00           C  
ATOM    101  CD2 TYR X  14       8.610  -0.853  -8.827  1.00  0.00           C  
ATOM    102  CE1 TYR X  14       9.863  -2.779 -10.352  1.00  0.00           C  
ATOM    103  CE2 TYR X  14       9.852  -0.597  -9.374  1.00  0.00           C  
ATOM    104  CZ  TYR X  14      10.474  -1.563 -10.136  1.00  0.00           C  
ATOM    105  OH  TYR X  14      11.713  -1.311 -10.682  1.00  0.00           O  
ATOM    106  N   LYS X  15       6.210  -4.331  -6.076  1.00  0.00           N  
ATOM    107  CA  LYS X  15       6.670  -4.950  -4.836  1.00  0.00           C  
ATOM    108  C   LYS X  15       6.561  -6.468  -4.903  1.00  0.00           C  
ATOM    109  O   LYS X  15       7.458  -7.186  -4.461  1.00  0.00           O  
ATOM    110  CB  LYS X  15       5.851  -4.421  -3.655  1.00  0.00           C  
ATOM    111  CG  LYS X  15       6.602  -3.416  -2.793  1.00  0.00           C  
ATOM    112  CD  LYS X  15       7.740  -4.067  -2.027  1.00  0.00           C  
ATOM    113  CE  LYS X  15       8.494  -3.048  -1.181  1.00  0.00           C  
ATOM    114  NZ  LYS X  15       9.965  -3.268  -1.213  1.00  0.00           N  
ATOM    115  N   LEU X  16       5.465  -6.954  -5.463  1.00  0.00           N  
ATOM    116  CA  LEU X  16       5.252  -8.385  -5.594  1.00  0.00           C  
ATOM    117  C   LEU X  16       6.155  -8.936  -6.679  1.00  0.00           C  
ATOM    118  O   LEU X  16       6.771  -9.979  -6.510  1.00  0.00           O  
ATOM    119  CB  LEU X  16       3.794  -8.695  -5.940  1.00  0.00           C  
ATOM    120  CG  LEU X  16       2.890  -9.039  -4.755  1.00  0.00           C  
ATOM    121  CD1 LEU X  16       2.959  -7.953  -3.697  1.00  0.00           C  
ATOM    122  CD2 LEU X  16       1.459  -9.236  -5.227  1.00  0.00           C  
ATOM    123  N   ARG X  17       6.222  -8.214  -7.791  1.00  0.00           N  
ATOM    124  CA  ARG X  17       7.042  -8.597  -8.936  1.00  0.00           C  
ATOM    125  C   ARG X  17       8.508  -8.752  -8.549  1.00  0.00           C  
ATOM    126  O   ARG X  17       9.215  -9.585  -9.107  1.00  0.00           O  
ATOM    127  CB  ARG X  17       6.908  -7.550 -10.043  1.00  0.00           C  
ATOM    128  CG  ARG X  17       6.259  -8.058 -11.316  1.00  0.00           C  
ATOM    129  CD  ARG X  17       6.662  -7.192 -12.499  1.00  0.00           C  
ATOM    130  NE  ARG X  17       8.055  -6.756 -12.400  1.00  0.00           N  
ATOM    131  CZ  ARG X  17       8.770  -6.301 -13.425  1.00  0.00           C  
ATOM    132  NH1 ARG X  17       8.219  -6.202 -14.630  1.00  0.00           N  
ATOM    133  NH2 ARG X  17      10.036  -5.949 -13.243  1.00  0.00           N  
ATOM    134  N   GLN X  18       8.964  -7.937  -7.607  1.00  0.00           N  
ATOM    135  CA  GLN X  18      10.356  -7.993  -7.174  1.00  0.00           C  
ATOM    136  C   GLN X  18      10.586  -9.022  -6.068  1.00  0.00           C  
ATOM    137  O   GLN X  18      11.730  -9.271  -5.688  1.00  0.00           O  
ATOM    138  CB  GLN X  18      10.828  -6.620  -6.700  1.00  0.00           C  
ATOM    139  CG  GLN X  18      10.307  -6.250  -5.329  1.00  0.00           C  
ATOM    140  CD  GLN X  18      11.029  -5.067  -4.712  1.00  0.00           C  
ATOM    141  OE1 GLN X  18      10.482  -4.362  -3.856  1.00  0.00           O  
ATOM    142  NE2 GLN X  18      12.270  -4.847  -5.128  1.00  0.00           N  
ATOM    143  N   LYS X  19       9.519  -9.594  -5.523  1.00  0.00           N  
ATOM    144  CA  LYS X  19       9.672 -10.554  -4.427  1.00  0.00           C  
ATOM    145  C   LYS X  19       9.091 -11.938  -4.730  1.00  0.00           C  
ATOM    146  O   LYS X  19       9.804 -12.939  -4.658  1.00  0.00           O  
ATOM    147  CB  LYS X  19       9.035  -9.996  -3.151  1.00  0.00           C  
ATOM    148  CG  LYS X  19       9.804  -8.833  -2.538  1.00  0.00           C  
ATOM    149  CD  LYS X  19       9.836  -8.916  -1.020  1.00  0.00           C  
ATOM    150  CE  LYS X  19      10.981  -9.786  -0.527  1.00  0.00           C  
ATOM    151  NZ  LYS X  19      12.310  -9.191  -0.828  1.00  0.00           N  
ATOM    152  N   GLY X  20       7.798 -12.004  -5.023  1.00  0.00           N  
ATOM    153  CA  GLY X  20       7.169 -13.291  -5.280  1.00  0.00           C  
ATOM    154  C   GLY X  20       6.644 -13.445  -6.692  1.00  0.00           C  
ATOM    155  O   GLY X  20       6.890 -14.455  -7.349  1.00  0.00           O  
ATOM    156  N   TYR X  21       5.915 -12.446  -7.152  1.00  0.00           N  
ATOM    157  CA  TYR X  21       5.336 -12.463  -8.488  1.00  0.00           C  
ATOM    158  C   TYR X  21       6.369 -12.047  -9.538  1.00  0.00           C  
ATOM    159  O   TYR X  21       6.110 -11.191 -10.384  1.00  0.00           O  
ATOM    160  CB  TYR X  21       4.112 -11.539  -8.526  1.00  0.00           C  
ATOM    161  CG  TYR X  21       3.145 -11.830  -9.656  1.00  0.00           C  
ATOM    162  CD1 TYR X  21       2.898 -13.132 -10.074  1.00  0.00           C  
ATOM    163  CD2 TYR X  21       2.478 -10.798 -10.300  1.00  0.00           C  
ATOM    164  CE1 TYR X  21       2.014 -13.394 -11.106  1.00  0.00           C  
ATOM    165  CE2 TYR X  21       1.592 -11.052 -11.329  1.00  0.00           C  
ATOM    166  CZ  TYR X  21       1.364 -12.350 -11.729  1.00  0.00           C  
ATOM    167  OH  TYR X  21       0.489 -12.603 -12.761  1.00  0.00           O  
ATOM    168  N   VAL X  22       7.539 -12.668  -9.471  1.00  0.00           N  
ATOM    169  CA  VAL X  22       8.619 -12.378 -10.402  1.00  0.00           C  
ATOM    170  C   VAL X  22       8.384 -13.093 -11.731  1.00  0.00           C  
ATOM    171  O   VAL X  22       8.817 -12.629 -12.788  1.00  0.00           O  
ATOM    172  CB  VAL X  22       9.995 -12.776  -9.812  1.00  0.00           C  
ATOM    173  CG1 VAL X  22      10.111 -14.283  -9.630  1.00  0.00           C  
ATOM    174  CG2 VAL X  22      11.128 -12.249 -10.682  1.00  0.00           C  
ATOM    175  N   CYS X  23       7.675 -14.213 -11.669  1.00  0.00           N  
ATOM    176  CA  CYS X  23       7.355 -14.988 -12.858  1.00  0.00           C  
ATOM    177  C   CYS X  23       6.350 -14.227 -13.706  1.00  0.00           C  
ATOM    178  O   CYS X  23       6.472 -14.146 -14.931  1.00  0.00           O  
ATOM    179  CB  CYS X  23       6.784 -16.345 -12.451  1.00  0.00           C  
ATOM    180  SG  CYS X  23       6.463 -16.494 -10.674  1.00  0.00           S  
ATOM    181  N   GLY X  24       5.366 -13.648 -13.035  1.00  0.00           N  
ATOM    182  CA  GLY X  24       4.351 -12.879 -13.713  1.00  0.00           C  
ATOM    183  C   GLY X  24       4.737 -11.424 -13.849  1.00  0.00           C  
ATOM    184  O   GLY X  24       4.031 -10.534 -13.370  1.00  0.00           O  
ATOM    185  N   ALA X  25       5.858 -11.186 -14.507  1.00  0.00           N  
ATOM    186  CA  ALA X  25       6.348  -9.835 -14.727  1.00  0.00           C  
ATOM    187  C   ALA X  25       5.339  -9.056 -15.561  1.00  0.00           C  
ATOM    188  O   ALA X  25       5.069  -9.412 -16.708  1.00  0.00           O  
ATOM    189  CB  ALA X  25       7.708  -9.870 -15.410  1.00  0.00           C  
ATOM    190  N   GLY X  26       4.757  -8.013 -14.978  1.00  0.00           N  
ATOM    191  CA  GLY X  26       3.761  -7.241 -15.695  1.00  0.00           C  
ATOM    192  C   GLY X  26       3.188  -6.094 -14.882  1.00  0.00           C  
ATOM    193  O   GLY X  26       3.207  -4.962 -15.342  1.00  0.00           O  
ATOM    194  N   PRO X  27       2.663  -6.339 -13.664  1.00  0.00           N  
ATOM    195  CA  PRO X  27       2.093  -5.270 -12.837  1.00  0.00           C  
ATOM    196  C   PRO X  27       3.138  -4.212 -12.508  1.00  0.00           C  
ATOM    197  O   PRO X  27       2.921  -3.021 -12.712  1.00  0.00           O  
ATOM    198  CB  PRO X  27       1.627  -5.996 -11.570  1.00  0.00           C  
ATOM    199  CG  PRO X  27       1.503  -7.425 -11.971  1.00  0.00           C  
ATOM    200  CD  PRO X  27       2.572  -7.648 -12.998  1.00  0.00           C  
ATOM    201  N   GLY X  28       4.284  -4.668 -12.025  1.00  0.00           N  
ATOM    202  CA  GLY X  28       5.367  -3.768 -11.693  1.00  0.00           C  
ATOM    203  C   GLY X  28       6.275  -3.492 -12.878  1.00  0.00           C  
ATOM    204  O   GLY X  28       7.470  -3.270 -12.701  1.00  0.00           O  
ATOM    205  N   GLU X  29       5.719  -3.529 -14.090  1.00  0.00           N  
ATOM    206  CA  GLU X  29       6.514  -3.287 -15.294  1.00  0.00           C  
ATOM    207  C   GLU X  29       7.027  -1.846 -15.331  1.00  0.00           C  
ATOM    208  O   GLU X  29       8.162  -1.592 -15.737  1.00  0.00           O  
ATOM    209  CB  GLU X  29       5.708  -3.592 -16.564  1.00  0.00           C  
ATOM    210  CG  GLU X  29       4.535  -2.649 -16.808  1.00  0.00           C  
ATOM    211  CD  GLU X  29       4.552  -2.032 -18.194  1.00  0.00           C  
ATOM    212  OE1 GLU X  29       5.648  -1.886 -18.772  1.00  0.00           O  
ATOM    213  OE2 GLU X  29       3.462  -1.689 -18.707  1.00  0.00           O  
ATOM    214  N   GLY X  30       6.186  -0.913 -14.895  1.00  0.00           N  
ATOM    215  CA  GLY X  30       6.562   0.486 -14.873  1.00  0.00           C  
ATOM    216  C   GLY X  30       6.732   0.992 -13.457  1.00  0.00           C  
ATOM    217  O   GLY X  30       5.894   0.722 -12.602  1.00  0.00           O  
ATOM    218  N   PRO X  31       7.826   1.708 -13.171  1.00  0.00           N  
ATOM    219  CA  PRO X  31       8.100   2.216 -11.836  1.00  0.00           C  
ATOM    220  C   PRO X  31       7.510   3.606 -11.571  1.00  0.00           C  
ATOM    221  O   PRO X  31       6.409   3.942 -12.018  1.00  0.00           O  
ATOM    222  CB  PRO X  31       9.626   2.264 -11.820  1.00  0.00           C  
ATOM    223  CG  PRO X  31      10.016   2.564 -13.232  1.00  0.00           C  
ATOM    224  CD  PRO X  31       8.902   2.050 -14.117  1.00  0.00           C  
ATOM    225  N   ALA X  32       8.263   4.403 -10.823  1.00  0.00           N  
ATOM    226  CA  ALA X  32       7.862   5.752 -10.453  1.00  0.00           C  
ATOM    227  C   ALA X  32       7.817   6.686 -11.658  1.00  0.00           C  
ATOM    228  O   ALA X  32       8.854   7.086 -12.179  1.00  0.00           O  
ATOM    229  CB  ALA X  32       8.824   6.293  -9.410  1.00  0.00           C  
ATOM    230  N   ALA X  33       6.611   7.032 -12.093  1.00  0.00           N  
ATOM    231  CA  ALA X  33       6.441   7.925 -13.234  1.00  0.00           C  
ATOM    232  C   ALA X  33       5.187   8.784 -13.087  1.00  0.00           C  
ATOM    233  O   ALA X  33       5.154   9.933 -13.525  1.00  0.00           O  
ATOM    234  CB  ALA X  33       6.383   7.124 -14.526  1.00  0.00           C  
ATOM    235  N   ASP X  34       4.160   8.215 -12.474  1.00  0.00           N  
ATOM    236  CA  ASP X  34       2.890   8.903 -12.277  1.00  0.00           C  
ATOM    237  C   ASP X  34       2.959   9.872 -11.105  1.00  0.00           C  
ATOM    238  O   ASP X  34       3.848   9.765 -10.257  1.00  0.00           O  
ATOM    239  CB  ASP X  34       1.782   7.884 -12.010  1.00  0.00           C  
ATOM    240  CG  ASP X  34       1.414   7.065 -13.228  1.00  0.00           C  
ATOM    241  OD1 ASP X  34       1.729   7.491 -14.354  1.00  0.00           O  
ATOM    242  OD2 ASP X  34       0.821   5.982 -13.048  1.00  0.00           O  
ATOM    243  N   PRO X  35       1.993  10.807 -11.023  1.00  0.00           N  
ATOM    244  CA  PRO X  35       1.911  11.788  -9.942  1.00  0.00           C  
ATOM    245  C   PRO X  35       1.341  11.171  -8.667  1.00  0.00           C  
ATOM    246  O   PRO X  35       0.439  11.715  -8.034  1.00  0.00           O  
ATOM    247  CB  PRO X  35       0.984  12.870 -10.498  1.00  0.00           C  
ATOM    248  CG  PRO X  35       0.195  12.229 -11.597  1.00  0.00           C  
ATOM    249  CD  PRO X  35       0.883  10.943 -11.980  1.00  0.00           C  
ATOM    250  N   LEU X  36       1.908  10.022  -8.316  1.00  0.00           N  
ATOM    251  CA  LEU X  36       1.538   9.254  -7.131  1.00  0.00           C  
ATOM    252  C   LEU X  36       2.457   8.048  -7.048  1.00  0.00           C  
ATOM    253  O   LEU X  36       2.779   7.562  -5.967  1.00  0.00           O  
ATOM    254  CB  LEU X  36       0.076   8.784  -7.160  1.00  0.00           C  
ATOM    255  CG  LEU X  36      -0.585   8.719  -8.543  1.00  0.00           C  
ATOM    256  CD1 LEU X  36      -0.575   7.298  -9.080  1.00  0.00           C  
ATOM    257  CD2 LEU X  36      -2.008   9.252  -8.478  1.00  0.00           C  
ATOM    258  N   HIS X  37       2.891   7.591  -8.220  1.00  0.00           N  
ATOM    259  CA  HIS X  37       3.799   6.454  -8.331  1.00  0.00           C  
ATOM    260  C   HIS X  37       5.116   6.778  -7.649  1.00  0.00           C  
ATOM    261  O   HIS X  37       5.543   6.084  -6.730  1.00  0.00           O  
ATOM    262  CB  HIS X  37       4.089   6.161  -9.799  1.00  0.00           C  
ATOM    263  CG  HIS X  37       3.221   5.119 -10.443  1.00  0.00           C  
ATOM    264  ND1 HIS X  37       3.687   4.275 -11.428  1.00  0.00           N  
ATOM    265  CD2 HIS X  37       1.899   4.844 -10.310  1.00  0.00           C  
ATOM    266  CE1 HIS X  37       2.694   3.540 -11.880  1.00  0.00           C  
ATOM    267  NE2 HIS X  37       1.596   3.861 -11.220  1.00  0.00           N  
ATOM    268  N   GLN X  38       5.755   7.852  -8.119  1.00  0.00           N  
ATOM    269  CA  GLN X  38       7.033   8.290  -7.562  1.00  0.00           C  
ATOM    270  C   GLN X  38       6.888   8.593  -6.080  1.00  0.00           C  
ATOM    271  O   GLN X  38       7.835   8.466  -5.308  1.00  0.00           O  
ATOM    272  CB  GLN X  38       7.562   9.534  -8.291  1.00  0.00           C  
ATOM    273  CG  GLN X  38       6.931   9.787  -9.654  1.00  0.00           C  
ATOM    274  CD  GLN X  38       6.790  11.266  -9.964  1.00  0.00           C  
ATOM    275  OE1 GLN X  38       7.062  12.117  -9.122  1.00  0.00           O  
ATOM    276  NE2 GLN X  38       6.358  11.581 -11.176  1.00  0.00           N  
ATOM    277  N   ALA X  39       5.683   8.982  -5.700  1.00  0.00           N  
ATOM    278  CA  ALA X  39       5.382   9.307  -4.319  1.00  0.00           C  
ATOM    279  C   ALA X  39       5.406   8.070  -3.430  1.00  0.00           C  
ATOM    280  O   ALA X  39       6.115   8.039  -2.422  1.00  0.00           O  
ATOM    281  CB  ALA X  39       4.031   9.994  -4.229  1.00  0.00           C  
ATOM    282  N   MET X  40       4.626   7.052  -3.786  1.00  0.00           N  
ATOM    283  CA  MET X  40       4.573   5.837  -2.979  1.00  0.00           C  
ATOM    284  C   MET X  40       5.890   5.076  -3.015  1.00  0.00           C  
ATOM    285  O   MET X  40       6.301   4.491  -2.015  1.00  0.00           O  
ATOM    286  CB  MET X  40       3.438   4.923  -3.429  1.00  0.00           C  
ATOM    287  CG  MET X  40       2.661   4.330  -2.265  1.00  0.00           C  
ATOM    288  SD  MET X  40       1.444   5.473  -1.594  1.00  0.00           S  
ATOM    289  CE  MET X  40       0.739   6.120  -3.104  1.00  0.00           C  
ATOM    290  N   ARG X  41       6.541   5.078  -4.170  1.00  0.00           N  
ATOM    291  CA  ARG X  41       7.805   4.370  -4.338  1.00  0.00           C  
ATOM    292  C   ARG X  41       8.893   4.918  -3.416  1.00  0.00           C  
ATOM    293  O   ARG X  41       9.706   4.157  -2.884  1.00  0.00           O  
ATOM    294  CB  ARG X  41       8.272   4.450  -5.793  1.00  0.00           C  
ATOM    295  CG  ARG X  41       8.904   3.162  -6.301  1.00  0.00           C  
ATOM    296  CD  ARG X  41      10.022   3.436  -7.296  1.00  0.00           C  
ATOM    297  NE  ARG X  41      11.159   4.113  -6.676  1.00  0.00           N  
ATOM    298  CZ  ARG X  41      12.156   4.685  -7.349  1.00  0.00           C  
ATOM    299  NH1 ARG X  41      12.183   4.643  -8.677  1.00  0.00           N  
ATOM    300  NH2 ARG X  41      13.130   5.289  -6.683  1.00  0.00           N  
ATOM    301  N   ALA X  42       8.910   6.231  -3.218  1.00  0.00           N  
ATOM    302  CA  ALA X  42       9.916   6.841  -2.362  1.00  0.00           C  
ATOM    303  C   ALA X  42       9.530   6.701  -0.903  1.00  0.00           C  
ATOM    304  O   ALA X  42      10.372   6.390  -0.057  1.00  0.00           O  
ATOM    305  CB  ALA X  42      10.121   8.300  -2.729  1.00  0.00           C  
ATOM    306  N   ALA X  43       8.251   6.906  -0.618  1.00  0.00           N  
ATOM    307  CA  ALA X  43       7.747   6.775   0.736  1.00  0.00           C  
ATOM    308  C   ALA X  43       8.009   5.367   1.231  1.00  0.00           C  
ATOM    309  O   ALA X  43       8.623   5.171   2.282  1.00  0.00           O  
ATOM    310  CB  ALA X  43       6.265   7.091   0.779  1.00  0.00           C  
ATOM    311  N   GLY X  44       7.551   4.396   0.446  1.00  0.00           N  
ATOM    312  CA  GLY X  44       7.747   3.001   0.773  1.00  0.00           C  
ATOM    313  C   GLY X  44       9.192   2.683   1.090  1.00  0.00           C  
ATOM    314  O   GLY X  44       9.469   2.062   2.097  1.00  0.00           O  
ATOM    315  N   ASP X  45      10.108   3.129   0.233  1.00  0.00           N  
ATOM    316  CA  ASP X  45      11.541   2.900   0.434  1.00  0.00           C  
ATOM    317  C   ASP X  45      12.015   3.453   1.779  1.00  0.00           C  
ATOM    318  O   ASP X  45      12.690   2.763   2.548  1.00  0.00           O  
ATOM    319  CB  ASP X  45      12.340   3.561  -0.691  1.00  0.00           C  
ATOM    320  CG  ASP X  45      13.749   3.012  -0.801  1.00  0.00           C  
ATOM    321  OD1 ASP X  45      13.942   1.803  -0.569  1.00  0.00           O  
ATOM    322  OD2 ASP X  45      14.670   3.793  -1.118  1.00  0.00           O  
ATOM    323  N   GLU X  46      11.661   4.704   2.056  1.00  0.00           N  
ATOM    324  CA  GLU X  46      12.051   5.356   3.302  1.00  0.00           C  
ATOM    325  C   GLU X  46      11.467   4.621   4.509  1.00  0.00           C  
ATOM    326  O   GLU X  46      12.159   4.386   5.503  1.00  0.00           O  
ATOM    327  CB  GLU X  46      11.597   6.822   3.295  1.00  0.00           C  
ATOM    328  CG  GLU X  46      11.833   7.547   4.612  1.00  0.00           C  
ATOM    329  CD  GLU X  46      12.472   8.912   4.435  1.00  0.00           C  
ATOM    330  OE1 GLU X  46      11.783   9.846   3.973  1.00  0.00           O  
ATOM    331  OE2 GLU X  46      13.662   9.060   4.780  1.00  0.00           O  
ATOM    332  N   PHE X  47      10.198   4.247   4.418  1.00  0.00           N  
ATOM    333  CA  PHE X  47       9.544   3.534   5.505  1.00  0.00           C  
ATOM    334  C   PHE X  47      10.038   2.099   5.590  1.00  0.00           C  
ATOM    335  O   PHE X  47      10.147   1.550   6.674  1.00  0.00           O  
ATOM    336  CB  PHE X  47       8.028   3.564   5.350  1.00  0.00           C  
ATOM    337  CG  PHE X  47       7.331   4.266   6.482  1.00  0.00           C  
ATOM    338  CD1 PHE X  47       7.707   5.547   6.858  1.00  0.00           C  
ATOM    339  CD2 PHE X  47       6.305   3.643   7.174  1.00  0.00           C  
ATOM    340  CE1 PHE X  47       7.070   6.191   7.901  1.00  0.00           C  
ATOM    341  CE2 PHE X  47       5.667   4.283   8.219  1.00  0.00           C  
ATOM    342  CZ  PHE X  47       6.050   5.559   8.584  1.00  0.00           C  
ATOM    343  N   GLU X  48      10.357   1.506   4.452  1.00  0.00           N  
ATOM    344  CA  GLU X  48      10.864   0.139   4.408  1.00  0.00           C  
ATOM    345  C   GLU X  48      12.205   0.074   5.142  1.00  0.00           C  
ATOM    346  O   GLU X  48      12.595  -0.962   5.686  1.00  0.00           O  
ATOM    347  CB  GLU X  48      11.001  -0.315   2.944  1.00  0.00           C  
ATOM    348  CG  GLU X  48      11.575  -1.710   2.761  1.00  0.00           C  
ATOM    349  CD  GLU X  48      11.302  -2.284   1.378  1.00  0.00           C  
ATOM    350  OE1 GLU X  48      11.199  -1.503   0.406  1.00  0.00           O  
ATOM    351  OE2 GLU X  48      11.196  -3.523   1.245  1.00  0.00           O  
ATOM    352  N   THR X  49      12.892   1.209   5.168  1.00  0.00           N  
ATOM    353  CA  THR X  49      14.175   1.320   5.841  1.00  0.00           C  
ATOM    354  C   THR X  49      14.006   1.706   7.321  1.00  0.00           C  
ATOM    355  O   THR X  49      14.869   1.413   8.147  1.00  0.00           O  
ATOM    356  CB  THR X  49      15.066   2.365   5.134  1.00  0.00           C  
ATOM    357  OG1 THR X  49      15.127   2.090   3.727  1.00  0.00           O  
ATOM    358  CG2 THR X  49      16.472   2.365   5.713  1.00  0.00           C  
ATOM    359  N   ARG X  50      12.902   2.372   7.655  1.00  0.00           N  
ATOM    360  CA  ARG X  50      12.659   2.801   9.035  1.00  0.00           C  
ATOM    361  C   ARG X  50      11.700   1.854   9.770  1.00  0.00           C  
ATOM    362  O   ARG X  50      12.024   1.323  10.831  1.00  0.00           O  
ATOM    363  CB  ARG X  50      12.101   4.230   9.056  1.00  0.00           C  
ATOM    364  CG  ARG X  50      13.134   5.305   8.720  1.00  0.00           C  
ATOM    365  CD  ARG X  50      12.587   6.704   8.981  1.00  0.00           C  
ATOM    366  NE  ARG X  50      13.047   7.680   7.990  1.00  0.00           N  
ATOM    367  CZ  ARG X  50      13.427   8.926   8.287  1.00  0.00           C  
ATOM    368  NH1 ARG X  50      13.491   9.331   9.551  1.00  0.00           N  
ATOM    369  NH2 ARG X  50      13.763   9.771   7.324  1.00  0.00           N  
ATOM    370  N   PHE X  51      10.525   1.644   9.196  1.00  0.00           N  
ATOM    371  CA  PHE X  51       9.506   0.766   9.769  1.00  0.00           C  
ATOM    372  C   PHE X  51       9.748  -0.686   9.344  1.00  0.00           C  
ATOM    373  O   PHE X  51       9.033  -1.227   8.501  1.00  0.00           O  
ATOM    374  CB  PHE X  51       8.119   1.232   9.313  1.00  0.00           C  
ATOM    375  CG  PHE X  51       6.976   0.748  10.165  1.00  0.00           C  
ATOM    376  CD1 PHE X  51       7.153   0.470  11.512  1.00  0.00           C  
ATOM    377  CD2 PHE X  51       5.717   0.580   9.610  1.00  0.00           C  
ATOM    378  CE1 PHE X  51       6.094   0.034  12.288  1.00  0.00           C  
ATOM    379  CE2 PHE X  51       4.656   0.144  10.380  1.00  0.00           C  
ATOM    380  CZ  PHE X  51       4.842  -0.130  11.719  1.00  0.00           C  
ATOM    381  N   ARG X  52      10.769  -1.301   9.927  1.00  0.00           N  
ATOM    382  CA  ARG X  52      11.129  -2.682   9.602  1.00  0.00           C  
ATOM    383  C   ARG X  52      10.142  -3.686  10.199  1.00  0.00           C  
ATOM    384  O   ARG X  52      10.083  -4.839   9.767  1.00  0.00           O  
ATOM    385  CB  ARG X  52      12.539  -2.993  10.105  1.00  0.00           C  
ATOM    386  CG  ARG X  52      13.614  -2.095   9.519  1.00  0.00           C  
ATOM    387  CD  ARG X  52      14.263  -1.239  10.592  1.00  0.00           C  
ATOM    388  NE  ARG X  52      15.342  -0.421  10.052  1.00  0.00           N  
ATOM    389  CZ  ARG X  52      16.610  -0.509  10.445  1.00  0.00           C  
ATOM    390  NH1 ARG X  52      16.956  -1.358  11.405  1.00  0.00           N  
ATOM    391  NH2 ARG X  52      17.530   0.261   9.881  1.00  0.00           N  
ATOM    392  N   ARG X  53       9.373  -3.252  11.191  1.00  0.00           N  
ATOM    393  CA  ARG X  53       8.399  -4.126  11.842  1.00  0.00           C  
ATOM    394  C   ARG X  53       7.128  -4.260  11.004  1.00  0.00           C  
ATOM    395  O   ARG X  53       6.034  -3.934  11.456  1.00  0.00           O  
ATOM    396  CB  ARG X  53       8.058  -3.598  13.238  1.00  0.00           C  
ATOM    397  CG  ARG X  53       7.526  -4.671  14.179  1.00  0.00           C  
ATOM    398  CD  ARG X  53       6.192  -4.265  14.784  1.00  0.00           C  
ATOM    399  NE  ARG X  53       5.193  -5.329  14.693  1.00  0.00           N  
ATOM    400  CZ  ARG X  53       4.531  -5.821  15.740  1.00  0.00           C  
ATOM    401  NH1 ARG X  53       4.769  -5.353  16.961  1.00  0.00           N  
ATOM    402  NH2 ARG X  53       3.622  -6.769  15.557  1.00  0.00           N  
ATOM    403  N   THR X  54       7.288  -4.736   9.778  1.00  0.00           N  
ATOM    404  CA  THR X  54       6.163  -4.909   8.876  1.00  0.00           C  
ATOM    405  C   THR X  54       6.030  -6.365   8.436  1.00  0.00           C  
ATOM    406  O   THR X  54       4.945  -6.946   8.475  1.00  0.00           O  
ATOM    407  CB  THR X  54       6.328  -4.019   7.634  1.00  0.00           C  
ATOM    408  OG1 THR X  54       7.716  -3.697   7.458  1.00  0.00           O  
ATOM    409  CG2 THR X  54       5.514  -2.740   7.770  1.00  0.00           C  
ATOM    410  N   PHE X  55       7.147  -6.939   8.002  1.00  0.00           N  
ATOM    411  CA  PHE X  55       7.182  -8.319   7.524  1.00  0.00           C  
ATOM    412  C   PHE X  55       6.844  -9.321   8.627  1.00  0.00           C  
ATOM    413  O   PHE X  55       6.330 -10.404   8.355  1.00  0.00           O  
ATOM    414  CB  PHE X  55       8.558  -8.632   6.936  1.00  0.00           C  
ATOM    415  CG  PHE X  55       8.893  -7.811   5.722  1.00  0.00           C  
ATOM    416  CD1 PHE X  55       8.293  -8.079   4.501  1.00  0.00           C  
ATOM    417  CD2 PHE X  55       9.806  -6.772   5.800  1.00  0.00           C  
ATOM    418  CE1 PHE X  55       8.596  -7.328   3.383  1.00  0.00           C  
ATOM    419  CE2 PHE X  55      10.114  -6.016   4.685  1.00  0.00           C  
ATOM    420  CZ  PHE X  55       9.508  -6.294   3.475  1.00  0.00           C  
ATOM    421  N   SER X  56       7.134  -8.961   9.867  1.00  0.00           N  
ATOM    422  CA  SER X  56       6.866  -9.833  11.003  1.00  0.00           C  
ATOM    423  C   SER X  56       5.369 -10.117  11.154  1.00  0.00           C  
ATOM    424  O   SER X  56       4.974 -11.214  11.556  1.00  0.00           O  
ATOM    425  CB  SER X  56       7.422  -9.181  12.269  1.00  0.00           C  
ATOM    426  OG  SER X  56       8.138  -7.995  11.945  1.00  0.00           O  
ATOM    427  N   ASP X  57       4.546  -9.131  10.825  1.00  0.00           N  
ATOM    428  CA  ASP X  57       3.096  -9.277  10.926  1.00  0.00           C  
ATOM    429  C   ASP X  57       2.561 -10.149   9.806  1.00  0.00           C  
ATOM    430  O   ASP X  57       1.460 -10.696   9.899  1.00  0.00           O  
ATOM    431  CB  ASP X  57       2.424  -7.901  10.907  1.00  0.00           C  
ATOM    432  CG  ASP X  57       2.374  -7.260  12.281  1.00  0.00           C  
ATOM    433  OD1 ASP X  57       3.373  -7.361  13.026  1.00  0.00           O  
ATOM    434  OD2 ASP X  57       1.334  -6.661  12.626  1.00  0.00           O  
ATOM    435  N   LEU X  58       3.356 -10.304   8.762  1.00  0.00           N  
ATOM    436  CA  LEU X  58       2.977 -11.141   7.635  1.00  0.00           C  
ATOM    437  C   LEU X  58       3.074 -12.597   8.058  1.00  0.00           C  
ATOM    438  O   LEU X  58       2.234 -13.426   7.707  1.00  0.00           O  
ATOM    439  CB  LEU X  58       3.901 -10.895   6.439  1.00  0.00           C  
ATOM    440  CG  LEU X  58       3.588  -9.675   5.566  1.00  0.00           C  
ATOM    441  CD1 LEU X  58       2.701  -8.666   6.287  1.00  0.00           C  
ATOM    442  CD2 LEU X  58       4.885  -9.020   5.128  1.00  0.00           C  
ATOM    443  N   ALA X  59       4.107 -12.889   8.835  1.00  0.00           N  
ATOM    444  CA  ALA X  59       4.339 -14.232   9.337  1.00  0.00           C  
ATOM    445  C   ALA X  59       3.367 -14.547  10.458  1.00  0.00           C  
ATOM    446  O   ALA X  59       2.731 -15.600  10.459  1.00  0.00           O  
ATOM    447  CB  ALA X  59       5.775 -14.382   9.818  1.00  0.00           C  
ATOM    448  N   ALA X  60       3.251 -13.618  11.404  1.00  0.00           N  
ATOM    449  CA  ALA X  60       2.345 -13.776  12.537  1.00  0.00           C  
ATOM    450  C   ALA X  60       0.941 -14.140  12.066  1.00  0.00           C  
ATOM    451  O   ALA X  60       0.291 -15.022  12.627  1.00  0.00           O  
ATOM    452  CB  ALA X  60       2.316 -12.500  13.358  1.00  0.00           C  
ATOM    453  N   GLN X  61       0.488 -13.457  11.025  1.00  0.00           N  
ATOM    454  CA  GLN X  61      -0.838 -13.705  10.468  1.00  0.00           C  
ATOM    455  C   GLN X  61      -0.940 -15.058   9.767  1.00  0.00           C  
ATOM    456  O   GLN X  61      -1.806 -15.872  10.094  1.00  0.00           O  
ATOM    457  CB  GLN X  61      -1.206 -12.623   9.461  1.00  0.00           C  
ATOM    458  CG  GLN X  61      -1.845 -11.397  10.073  1.00  0.00           C  
ATOM    459  CD  GLN X  61      -2.091 -10.325   9.039  1.00  0.00           C  
ATOM    460  OE1 GLN X  61      -3.222 -10.119   8.602  1.00  0.00           O  
ATOM    461  NE2 GLN X  61      -1.034  -9.643   8.639  1.00  0.00           N  
ATOM    462  N   LEU X  62      -0.092 -15.266   8.767  1.00  0.00           N  
ATOM    463  CA  LEU X  62      -0.128 -16.488   7.967  1.00  0.00           C  
ATOM    464  C   LEU X  62       0.597 -17.664   8.620  1.00  0.00           C  
ATOM    465  O   LEU X  62       0.900 -18.651   7.953  1.00  0.00           O  
ATOM    466  CB  LEU X  62       0.458 -16.218   6.577  1.00  0.00           C  
ATOM    467  CG  LEU X  62      -0.482 -15.509   5.590  1.00  0.00           C  
ATOM    468  CD1 LEU X  62      -1.937 -15.841   5.885  1.00  0.00           C  
ATOM    469  CD2 LEU X  62      -0.265 -14.004   5.628  1.00  0.00           C  
ATOM    470  N   HIS X  63       0.868 -17.577   9.914  1.00  0.00           N  
ATOM    471  CA  HIS X  63       1.545 -18.664  10.610  1.00  0.00           C  
ATOM    472  C   HIS X  63       0.563 -19.788  10.908  1.00  0.00           C  
ATOM    473  O   HIS X  63       0.926 -20.961  10.907  1.00  0.00           O  
ATOM    474  CB  HIS X  63       2.170 -18.170  11.918  1.00  0.00           C  
ATOM    475  CG  HIS X  63       3.324 -18.998  12.405  1.00  0.00           C  
ATOM    476  ND1 HIS X  63       3.489 -20.338  12.102  1.00  0.00           N  
ATOM    477  CD2 HIS X  63       4.376 -18.666  13.191  1.00  0.00           C  
ATOM    478  CE1 HIS X  63       4.586 -20.786  12.683  1.00  0.00           C  
ATOM    479  NE2 HIS X  63       5.140 -19.792  13.348  1.00  0.00           N  
ATOM    480  N   VAL X  64      -0.679 -19.419  11.171  1.00  0.00           N  
ATOM    481  CA  VAL X  64      -1.713 -20.396  11.474  1.00  0.00           C  
ATOM    482  C   VAL X  64      -2.470 -20.822  10.204  1.00  0.00           C  
ATOM    483  O   VAL X  64      -2.349 -21.967   9.765  1.00  0.00           O  
ATOM    484  CB  VAL X  64      -2.686 -19.869  12.564  1.00  0.00           C  
ATOM    485  CG1 VAL X  64      -3.140 -18.443  12.274  1.00  0.00           C  
ATOM    486  CG2 VAL X  64      -3.878 -20.799  12.728  1.00  0.00           C  
ATOM    487  N   THR X  65      -3.236 -19.901   9.619  1.00  0.00           N  
ATOM    488  CA  THR X  65      -4.005 -20.176   8.408  1.00  0.00           C  
ATOM    489  C   THR X  65      -4.439 -18.865   7.753  1.00  0.00           C  
ATOM    490  O   THR X  65      -4.556 -17.841   8.432  1.00  0.00           O  
ATOM    491  CB  THR X  65      -5.268 -21.016   8.708  1.00  0.00           C  
ATOM    492  OG1 THR X  65      -5.563 -20.988  10.109  1.00  0.00           O  
ATOM    493  CG2 THR X  65      -5.090 -22.457   8.251  1.00  0.00           C  
ATOM    494  N   PRO X  66      -4.684 -18.874   6.434  1.00  0.00           N  
ATOM    495  CA  PRO X  66      -5.113 -17.690   5.699  1.00  0.00           C  
ATOM    496  C   PRO X  66      -6.637 -17.546   5.676  1.00  0.00           C  
ATOM    497  O   PRO X  66      -7.330 -18.039   6.567  1.00  0.00           O  
ATOM    498  CB  PRO X  66      -4.578 -17.971   4.299  1.00  0.00           C  
ATOM    499  CG  PRO X  66      -4.652 -19.456   4.153  1.00  0.00           C  
ATOM    500  CD  PRO X  66      -4.563 -20.044   5.544  1.00  0.00           C  
ATOM    501  N   GLY X  67      -7.154 -16.880   4.646  1.00  0.00           N  
ATOM    502  CA  GLY X  67      -8.591 -16.704   4.519  1.00  0.00           C  
ATOM    503  C   GLY X  67      -9.136 -15.566   5.363  1.00  0.00           C  
ATOM    504  O   GLY X  67      -9.412 -14.479   4.849  1.00  0.00           O  
ATOM    505  N   SER X  68      -9.303 -15.818   6.655  1.00  0.00           N  
ATOM    506  CA  SER X  68      -9.838 -14.828   7.588  1.00  0.00           C  
ATOM    507  C   SER X  68      -8.814 -13.746   7.934  1.00  0.00           C  
ATOM    508  O   SER X  68      -8.632 -13.384   9.096  1.00  0.00           O  
ATOM    509  CB  SER X  68     -10.318 -15.541   8.852  1.00  0.00           C  
ATOM    510  OG  SER X  68     -10.617 -16.901   8.571  1.00  0.00           O  
ATOM    511  N   ALA X  69      -8.168 -13.213   6.912  1.00  0.00           N  
ATOM    512  CA  ALA X  69      -7.187 -12.164   7.098  1.00  0.00           C  
ATOM    513  C   ALA X  69      -7.841 -10.799   6.947  1.00  0.00           C  
ATOM    514  O   ALA X  69      -7.291  -9.786   7.375  1.00  0.00           O  
ATOM    515  CB  ALA X  69      -6.048 -12.323   6.104  1.00  0.00           C  
ATOM    516  N   GLN X  70      -9.020 -10.784   6.326  1.00  0.00           N  
ATOM    517  CA  GLN X  70      -9.751  -9.540   6.097  1.00  0.00           C  
ATOM    518  C   GLN X  70     -10.121  -8.864   7.399  1.00  0.00           C  
ATOM    519  O   GLN X  70     -10.063  -7.645   7.497  1.00  0.00           O  
ATOM    520  CB  GLN X  70     -11.005  -9.771   5.241  1.00  0.00           C  
ATOM    521  CG  GLN X  70     -11.808 -10.999   5.620  1.00  0.00           C  
ATOM    522  CD  GLN X  70     -13.003 -11.224   4.711  1.00  0.00           C  
ATOM    523  OE1 GLN X  70     -13.358 -12.363   4.409  1.00  0.00           O  
ATOM    524  NE2 GLN X  70     -13.632 -10.145   4.272  1.00  0.00           N  
ATOM    525  N   GLN X  71     -10.491  -9.652   8.398  1.00  0.00           N  
ATOM    526  CA  GLN X  71     -10.864  -9.090   9.690  1.00  0.00           C  
ATOM    527  C   GLN X  71      -9.658  -8.449  10.361  1.00  0.00           C  
ATOM    528  O   GLN X  71      -9.767  -7.378  10.944  1.00  0.00           O  
ATOM    529  CB  GLN X  71     -11.475 -10.156  10.610  1.00  0.00           C  
ATOM    530  CG  GLN X  71     -11.780 -11.478   9.919  1.00  0.00           C  
ATOM    531  CD  GLN X  71     -13.268 -11.769   9.844  1.00  0.00           C  
ATOM    532  OE1 GLN X  71     -14.084 -10.857   9.716  1.00  0.00           O  
ATOM    533  NE2 GLN X  71     -13.629 -13.041   9.924  1.00  0.00           N  
ATOM    534  N   ARG X  72      -8.506  -9.095  10.259  1.00  0.00           N  
ATOM    535  CA  ARG X  72      -7.288  -8.559  10.853  1.00  0.00           C  
ATOM    536  C   ARG X  72      -6.873  -7.283  10.130  1.00  0.00           C  
ATOM    537  O   ARG X  72      -6.541  -6.275  10.760  1.00  0.00           O  
ATOM    538  CB  ARG X  72      -6.156  -9.589  10.788  1.00  0.00           C  
ATOM    539  CG  ARG X  72      -6.383 -10.816  11.656  1.00  0.00           C  
ATOM    540  CD  ARG X  72      -5.648 -12.025  11.098  1.00  0.00           C  
ATOM    541  NE  ARG X  72      -5.103 -12.880  12.156  1.00  0.00           N  
ATOM    542  CZ  ARG X  72      -4.376 -13.973  11.925  1.00  0.00           C  
ATOM    543  NH1 ARG X  72      -4.127 -14.357  10.677  1.00  0.00           N  
ATOM    544  NH2 ARG X  72      -3.903 -14.688  12.942  1.00  0.00           N  
ATOM    545  N   PHE X  73      -6.906  -7.336   8.802  1.00  0.00           N  
ATOM    546  CA  PHE X  73      -6.542  -6.195   7.978  1.00  0.00           C  
ATOM    547  C   PHE X  73      -7.449  -5.006   8.267  1.00  0.00           C  
ATOM    548  O   PHE X  73      -6.968  -3.893   8.490  1.00  0.00           O  
ATOM    549  CB  PHE X  73      -6.613  -6.564   6.495  1.00  0.00           C  
ATOM    550  CG  PHE X  73      -5.733  -5.713   5.620  1.00  0.00           C  
ATOM    551  CD1 PHE X  73      -4.352  -5.756   5.748  1.00  0.00           C  
ATOM    552  CD2 PHE X  73      -6.288  -4.869   4.673  1.00  0.00           C  
ATOM    553  CE1 PHE X  73      -3.544  -4.974   4.945  1.00  0.00           C  
ATOM    554  CE2 PHE X  73      -5.486  -4.084   3.867  1.00  0.00           C  
ATOM    555  CZ  PHE X  73      -4.111  -4.135   4.004  1.00  0.00           C  
ATOM    556  N   THR X  74      -8.760  -5.240   8.257  1.00  0.00           N  
ATOM    557  CA  THR X  74      -9.719  -4.169   8.518  1.00  0.00           C  
ATOM    558  C   THR X  74      -9.484  -3.509   9.879  1.00  0.00           C  
ATOM    559  O   THR X  74      -9.677  -2.303  10.017  1.00  0.00           O  
ATOM    560  CB  THR X  74     -11.180  -4.656   8.440  1.00  0.00           C  
ATOM    561  OG1 THR X  74     -11.298  -5.966   8.997  1.00  0.00           O  
ATOM    562  CG2 THR X  74     -11.667  -4.665   6.998  1.00  0.00           C  
ATOM    563  N   GLN X  75      -9.055  -4.288  10.877  1.00  0.00           N  
ATOM    564  CA  GLN X  75      -8.795  -3.741  12.211  1.00  0.00           C  
ATOM    565  C   GLN X  75      -7.715  -2.677  12.147  1.00  0.00           C  
ATOM    566  O   GLN X  75      -7.932  -1.532  12.534  1.00  0.00           O  
ATOM    567  CB  GLN X  75      -8.367  -4.837  13.190  1.00  0.00           C  
ATOM    568  CG  GLN X  75      -9.432  -5.883  13.421  1.00  0.00           C  
ATOM    569  CD  GLN X  75     -10.011  -5.850  14.822  1.00  0.00           C  
ATOM    570  OE1 GLN X  75      -9.754  -6.743  15.632  1.00  0.00           O  
ATOM    571  NE2 GLN X  75     -10.798  -4.827  15.119  1.00  0.00           N  
ATOM    572  N   VAL X  76      -6.558  -3.073  11.646  1.00  0.00           N  
ATOM    573  CA  VAL X  76      -5.422  -2.161  11.513  1.00  0.00           C  
ATOM    574  C   VAL X  76      -5.783  -0.966  10.639  1.00  0.00           C  
ATOM    575  O   VAL X  76      -5.373   0.160  10.910  1.00  0.00           O  
ATOM    576  CB  VAL X  76      -4.203  -2.877  10.891  1.00  0.00           C  
ATOM    577  CG1 VAL X  76      -2.985  -1.971  10.894  1.00  0.00           C  
ATOM    578  CG2 VAL X  76      -3.919  -4.178  11.621  1.00  0.00           C  
ATOM    579  N   SER X  77      -6.555  -1.220   9.589  1.00  0.00           N  
ATOM    580  CA  SER X  77      -6.970  -0.166   8.675  1.00  0.00           C  
ATOM    581  C   SER X  77      -7.885   0.835   9.374  1.00  0.00           C  
ATOM    582  O   SER X  77      -7.706   2.047   9.242  1.00  0.00           O  
ATOM    583  CB  SER X  77      -7.677  -0.768   7.458  1.00  0.00           C  
ATOM    584  OG  SER X  77      -6.883  -1.776   6.854  1.00  0.00           O  
ATOM    585  N   ASP X  78      -8.858   0.325  10.117  1.00  0.00           N  
ATOM    586  CA  ASP X  78      -9.800   1.178  10.834  1.00  0.00           C  
ATOM    587  C   ASP X  78      -9.098   1.938  11.951  1.00  0.00           C  
ATOM    588  O   ASP X  78      -9.405   3.102  12.207  1.00  0.00           O  
ATOM    589  CB  ASP X  78     -10.962   0.357  11.396  1.00  0.00           C  
ATOM    590  CG  ASP X  78     -12.315   0.958  11.054  1.00  0.00           C  
ATOM    591  OD1 ASP X  78     -12.622   1.112   9.848  1.00  0.00           O  
ATOM    592  OD2 ASP X  78     -13.079   1.288  11.985  1.00  0.00           O  
ATOM    593  N   GLU X  79      -8.140   1.285  12.603  1.00  0.00           N  
ATOM    594  CA  GLU X  79      -7.391   1.917  13.681  1.00  0.00           C  
ATOM    595  C   GLU X  79      -6.417   2.949  13.124  1.00  0.00           C  
ATOM    596  O   GLU X  79      -6.022   3.883  13.818  1.00  0.00           O  
ATOM    597  CB  GLU X  79      -6.637   0.866  14.493  1.00  0.00           C  
ATOM    598  CG  GLU X  79      -7.541   0.033  15.388  1.00  0.00           C  
ATOM    599  CD  GLU X  79      -6.806  -0.565  16.567  1.00  0.00           C  
ATOM    600  OE1 GLU X  79      -5.681  -1.062  16.380  1.00  0.00           O  
ATOM    601  OE2 GLU X  79      -7.354  -0.538  17.691  1.00  0.00           O  
ATOM    602  N   LEU X  80      -6.045   2.781  11.862  1.00  0.00           N  
ATOM    603  CA  LEU X  80      -5.132   3.702  11.202  1.00  0.00           C  
ATOM    604  C   LEU X  80      -5.896   4.926  10.712  1.00  0.00           C  
ATOM    605  O   LEU X  80      -5.409   6.054  10.773  1.00  0.00           O  
ATOM    606  CB  LEU X  80      -4.431   3.010  10.029  1.00  0.00           C  
ATOM    607  CG  LEU X  80      -2.899   3.028  10.071  1.00  0.00           C  
ATOM    608  CD1 LEU X  80      -2.394   2.661  11.455  1.00  0.00           C  
ATOM    609  CD2 LEU X  80      -2.323   2.078   9.032  1.00  0.00           C  
ATOM    610  N   PHE X  81      -7.110   4.687  10.236  1.00  0.00           N  
ATOM    611  CA  PHE X  81      -7.965   5.753   9.740  1.00  0.00           C  
ATOM    612  C   PHE X  81      -8.717   6.419  10.892  1.00  0.00           C  
ATOM    613  O   PHE X  81      -9.383   7.435  10.701  1.00  0.00           O  
ATOM    614  CB  PHE X  81      -8.955   5.192   8.712  1.00  0.00           C  
ATOM    615  CG  PHE X  81      -9.682   6.246   7.925  1.00  0.00           C  
ATOM    616  CD1 PHE X  81      -9.031   6.960   6.932  1.00  0.00           C  
ATOM    617  CD2 PHE X  81     -11.015   6.527   8.180  1.00  0.00           C  
ATOM    618  CE1 PHE X  81      -9.695   7.932   6.210  1.00  0.00           C  
ATOM    619  CE2 PHE X  81     -11.683   7.498   7.462  1.00  0.00           C  
ATOM    620  CZ  PHE X  81     -11.022   8.203   6.476  1.00  0.00           C  
ATOM    621  N   GLN X  82      -8.607   5.825  12.083  1.00  0.00           N  
ATOM    622  CA  GLN X  82      -9.276   6.328  13.285  1.00  0.00           C  
ATOM    623  C   GLN X  82      -9.106   7.835  13.448  1.00  0.00           C  
ATOM    624  O   GLN X  82     -10.055   8.536  13.795  1.00  0.00           O  
ATOM    625  CB  GLN X  82      -8.758   5.608  14.529  1.00  0.00           C  
ATOM    626  CG  GLN X  82      -9.859   5.196  15.495  1.00  0.00           C  
ATOM    627  CD  GLN X  82      -9.840   6.002  16.780  1.00  0.00           C  
ATOM    628  OE1 GLN X  82      -9.155   5.646  17.737  1.00  0.00           O  
ATOM    629  NE2 GLN X  82     -10.593   7.092  16.811  1.00  0.00           N  
ATOM    630  N   GLY X  83      -7.908   8.336  13.193  1.00  0.00           N  
ATOM    631  CA  GLY X  83      -7.684   9.757  13.322  1.00  0.00           C  
ATOM    632  C   GLY X  83      -6.303  10.182  12.885  1.00  0.00           C  
ATOM    633  O   GLY X  83      -5.630  10.927  13.594  1.00  0.00           O  
ATOM    634  N   GLY X  84      -5.876   9.727  11.715  1.00  0.00           N  
ATOM    635  CA  GLY X  84      -4.565  10.117  11.235  1.00  0.00           C  
ATOM    636  C   GLY X  84      -4.124   9.427   9.954  1.00  0.00           C  
ATOM    637  O   GLY X  84      -3.025   8.874   9.909  1.00  0.00           O  
ATOM    638  N   PRO X  85      -4.922   9.471   8.866  1.00  0.00           N  
ATOM    639  CA  PRO X  85      -4.534   8.867   7.592  1.00  0.00           C  
ATOM    640  C   PRO X  85      -3.578   9.769   6.815  1.00  0.00           C  
ATOM    641  O   PRO X  85      -3.702   9.931   5.605  1.00  0.00           O  
ATOM    642  CB  PRO X  85      -5.845   8.730   6.824  1.00  0.00           C  
ATOM    643  CG  PRO X  85      -6.852   9.585   7.514  1.00  0.00           C  
ATOM    644  CD  PRO X  85      -6.230  10.136   8.777  1.00  0.00           C  
ATOM    645  N   ASN X  86      -2.642  10.364   7.534  1.00  0.00           N  
ATOM    646  CA  ASN X  86      -1.671  11.273   6.945  1.00  0.00           C  
ATOM    647  C   ASN X  86      -0.688  10.539   6.047  1.00  0.00           C  
ATOM    648  O   ASN X  86      -0.581   9.316   6.106  1.00  0.00           O  
ATOM    649  CB  ASN X  86      -0.927  12.027   8.044  1.00  0.00           C  
ATOM    650  CG  ASN X  86      -1.128  13.526   7.948  1.00  0.00           C  
ATOM    651  OD1 ASN X  86      -0.733  14.151   6.970  1.00  0.00           O  
ATOM    652  ND2 ASN X  86      -1.738  14.114   8.967  1.00  0.00           N  
ATOM    653  N   TRP X  87       0.022  11.297   5.210  1.00  0.00           N  
ATOM    654  CA  TRP X  87       0.998  10.729   4.277  1.00  0.00           C  
ATOM    655  C   TRP X  87       2.024   9.857   4.998  1.00  0.00           C  
ATOM    656  O   TRP X  87       2.536   8.899   4.423  1.00  0.00           O  
ATOM    657  CB  TRP X  87       1.707  11.836   3.491  1.00  0.00           C  
ATOM    658  CG  TRP X  87       0.806  12.975   3.094  1.00  0.00           C  
ATOM    659  CD1 TRP X  87       0.838  14.248   3.587  1.00  0.00           C  
ATOM    660  CD2 TRP X  87      -0.255  12.949   2.124  1.00  0.00           C  
ATOM    661  NE1 TRP X  87      -0.131  15.011   2.986  1.00  0.00           N  
ATOM    662  CE2 TRP X  87      -0.813  14.242   2.087  1.00  0.00           C  
ATOM    663  CE3 TRP X  87      -0.789  11.966   1.280  1.00  0.00           C  
ATOM    664  CZ2 TRP X  87      -1.872  14.577   1.248  1.00  0.00           C  
ATOM    665  CZ3 TRP X  87      -1.843  12.308   0.444  1.00  0.00           C  
ATOM    666  CH2 TRP X  87      -2.371  13.602   0.437  1.00  0.00           C  
ATOM    667  N   GLY X  88       2.301  10.172   6.264  1.00  0.00           N  
ATOM    668  CA  GLY X  88       3.241   9.380   7.030  1.00  0.00           C  
ATOM    669  C   GLY X  88       2.738   7.960   7.204  1.00  0.00           C  
ATOM    670  O   GLY X  88       3.504   6.999   7.150  1.00  0.00           O  
ATOM    671  N   ARG X  89       1.431   7.835   7.394  1.00  0.00           N  
ATOM    672  CA  ARG X  89       0.799   6.538   7.551  1.00  0.00           C  
ATOM    673  C   ARG X  89       0.419   5.957   6.197  1.00  0.00           C  
ATOM    674  O   ARG X  89       0.304   4.742   6.049  1.00  0.00           O  
ATOM    675  CB  ARG X  89      -0.435   6.645   8.448  1.00  0.00           C  
ATOM    676  CG  ARG X  89      -0.517   5.552   9.498  1.00  0.00           C  
ATOM    677  CD  ARG X  89       0.611   5.669  10.513  1.00  0.00           C  
ATOM    678  NE  ARG X  89       0.458   4.718  11.617  1.00  0.00           N  
ATOM    679  CZ  ARG X  89       1.183   3.606  11.756  1.00  0.00           C  
ATOM    680  NH1 ARG X  89       2.123   3.308  10.863  1.00  0.00           N  
ATOM    681  NH2 ARG X  89       0.969   2.794  12.786  1.00  0.00           N  
ATOM    682  N   LEU X  90       0.225   6.839   5.218  1.00  0.00           N  
ATOM    683  CA  LEU X  90      -0.145   6.443   3.860  1.00  0.00           C  
ATOM    684  C   LEU X  90       0.860   5.440   3.304  1.00  0.00           C  
ATOM    685  O   LEU X  90       0.507   4.544   2.531  1.00  0.00           O  
ATOM    686  CB  LEU X  90      -0.215   7.678   2.953  1.00  0.00           C  
ATOM    687  CG  LEU X  90      -1.300   7.664   1.867  1.00  0.00           C  
ATOM    688  CD1 LEU X  90      -0.675   7.425   0.504  1.00  0.00           C  
ATOM    689  CD2 LEU X  90      -2.365   6.614   2.155  1.00  0.00           C  
ATOM    690  N   VAL X  91       2.105   5.579   3.739  1.00  0.00           N  
ATOM    691  CA  VAL X  91       3.166   4.678   3.324  1.00  0.00           C  
ATOM    692  C   VAL X  91       2.851   3.271   3.801  1.00  0.00           C  
ATOM    693  O   VAL X  91       2.835   2.321   3.022  1.00  0.00           O  
ATOM    694  CB  VAL X  91       4.519   5.093   3.919  1.00  0.00           C  
ATOM    695  CG1 VAL X  91       5.630   4.330   3.233  1.00  0.00           C  
ATOM    696  CG2 VAL X  91       4.733   6.594   3.803  1.00  0.00           C  
ATOM    697  N   ALA X  92       2.588   3.165   5.099  1.00  0.00           N  
ATOM    698  CA  ALA X  92       2.261   1.895   5.724  1.00  0.00           C  
ATOM    699  C   ALA X  92       0.969   1.319   5.164  1.00  0.00           C  
ATOM    700  O   ALA X  92       0.818   0.108   5.090  1.00  0.00           O  
ATOM    701  CB  ALA X  92       2.155   2.061   7.232  1.00  0.00           C  
ATOM    702  N   PHE X  93       0.049   2.192   4.761  1.00  0.00           N  
ATOM    703  CA  PHE X  93      -1.224   1.763   4.198  1.00  0.00           C  
ATOM    704  C   PHE X  93      -0.990   0.858   2.991  1.00  0.00           C  
ATOM    705  O   PHE X  93      -1.489  -0.267   2.934  1.00  0.00           O  
ATOM    706  CB  PHE X  93      -2.045   2.983   3.755  1.00  0.00           C  
ATOM    707  CG  PHE X  93      -2.966   3.570   4.797  1.00  0.00           C  
ATOM    708  CD1 PHE X  93      -4.028   2.843   5.313  1.00  0.00           C  
ATOM    709  CD2 PHE X  93      -2.780   4.871   5.235  1.00  0.00           C  
ATOM    710  CE1 PHE X  93      -4.885   3.408   6.246  1.00  0.00           C  
ATOM    711  CE2 PHE X  93      -3.624   5.438   6.166  1.00  0.00           C  
ATOM    712  CZ  PHE X  93      -4.680   4.711   6.673  1.00  0.00           C  
ATOM    713  N   PHE X  94      -0.220   1.361   2.035  1.00  0.00           N  
ATOM    714  CA  PHE X  94       0.089   0.613   0.823  1.00  0.00           C  
ATOM    715  C   PHE X  94       1.112  -0.484   1.104  1.00  0.00           C  
ATOM    716  O   PHE X  94       1.016  -1.591   0.569  1.00  0.00           O  
ATOM    717  CB  PHE X  94       0.621   1.556  -0.260  1.00  0.00           C  
ATOM    718  CG  PHE X  94      -0.458   2.160  -1.114  1.00  0.00           C  
ATOM    719  CD1 PHE X  94      -1.186   3.251  -0.668  1.00  0.00           C  
ATOM    720  CD2 PHE X  94      -0.748   1.632  -2.362  1.00  0.00           C  
ATOM    721  CE1 PHE X  94      -2.181   3.804  -1.450  1.00  0.00           C  
ATOM    722  CE2 PHE X  94      -1.744   2.180  -3.149  1.00  0.00           C  
ATOM    723  CZ  PHE X  94      -2.462   3.266  -2.690  1.00  0.00           C  
ATOM    724  N   VAL X  95       2.092  -0.165   1.941  1.00  0.00           N  
ATOM    725  CA  VAL X  95       3.145  -1.110   2.295  1.00  0.00           C  
ATOM    726  C   VAL X  95       2.571  -2.346   2.987  1.00  0.00           C  
ATOM    727  O   VAL X  95       3.052  -3.459   2.769  1.00  0.00           O  
ATOM    728  CB  VAL X  95       4.217  -0.439   3.197  1.00  0.00           C  
ATOM    729  CG1 VAL X  95       4.938  -1.452   4.078  1.00  0.00           C  
ATOM    730  CG2 VAL X  95       5.223   0.323   2.344  1.00  0.00           C  
ATOM    731  N   PHE X  96       1.542  -2.148   3.810  1.00  0.00           N  
ATOM    732  CA  PHE X  96       0.907  -3.246   4.534  1.00  0.00           C  
ATOM    733  C   PHE X  96       0.487  -4.367   3.593  1.00  0.00           C  
ATOM    734  O   PHE X  96       0.930  -5.506   3.732  1.00  0.00           O  
ATOM    735  CB  PHE X  96      -0.324  -2.744   5.290  1.00  0.00           C  
ATOM    736  CG  PHE X  96      -0.121  -2.614   6.769  1.00  0.00           C  
ATOM    737  CD1 PHE X  96       0.485  -3.626   7.495  1.00  0.00           C  
ATOM    738  CD2 PHE X  96      -0.548  -1.479   7.436  1.00  0.00           C  
ATOM    739  CE1 PHE X  96       0.658  -3.509   8.861  1.00  0.00           C  
ATOM    740  CE2 PHE X  96      -0.375  -1.354   8.798  1.00  0.00           C  
ATOM    741  CZ  PHE X  96       0.226  -2.371   9.512  1.00  0.00           C  
ATOM    742  N   GLY X  97      -0.375  -4.039   2.644  1.00  0.00           N  
ATOM    743  CA  GLY X  97      -0.850  -5.034   1.708  1.00  0.00           C  
ATOM    744  C   GLY X  97       0.214  -5.500   0.740  1.00  0.00           C  
ATOM    745  O   GLY X  97       0.275  -6.679   0.420  1.00  0.00           O  
ATOM    746  N   ALA X  98       1.057  -4.584   0.276  1.00  0.00           N  
ATOM    747  CA  ALA X  98       2.121  -4.936  -0.661  1.00  0.00           C  
ATOM    748  C   ALA X  98       3.059  -5.968  -0.050  1.00  0.00           C  
ATOM    749  O   ALA X  98       3.413  -6.954  -0.696  1.00  0.00           O  
ATOM    750  CB  ALA X  98       2.892  -3.695  -1.087  1.00  0.00           C  
ATOM    751  N   ALA X  99       3.442  -5.755   1.202  1.00  0.00           N  
ATOM    752  CA  ALA X  99       4.318  -6.690   1.887  1.00  0.00           C  
ATOM    753  C   ALA X  99       3.564  -7.981   2.180  1.00  0.00           C  
ATOM    754  O   ALA X  99       4.100  -9.080   2.016  1.00  0.00           O  
ATOM    755  CB  ALA X  99       4.861  -6.076   3.169  1.00  0.00           C  
ATOM    756  N   LEU X 100       2.308  -7.832   2.599  1.00  0.00           N  
ATOM    757  CA  LEU X 100       1.448  -8.969   2.908  1.00  0.00           C  
ATOM    758  C   LEU X 100       1.303  -9.872   1.689  1.00  0.00           C  
ATOM    759  O   LEU X 100       1.445 -11.091   1.775  1.00  0.00           O  
ATOM    760  CB  LEU X 100       0.069  -8.466   3.354  1.00  0.00           C  
ATOM    761  CG  LEU X 100      -0.528  -9.169   4.573  1.00  0.00           C  
ATOM    762  CD1 LEU X 100      -0.937  -8.147   5.624  1.00  0.00           C  
ATOM    763  CD2 LEU X 100      -1.722 -10.022   4.170  1.00  0.00           C  
ATOM    764  N   CYS X 101       1.028  -9.247   0.560  1.00  0.00           N  
ATOM    765  CA  CYS X 101       0.857  -9.940  -0.707  1.00  0.00           C  
ATOM    766  C   CYS X 101       2.156 -10.600  -1.155  1.00  0.00           C  
ATOM    767  O   CYS X 101       2.158 -11.755  -1.574  1.00  0.00           O  
ATOM    768  CB  CYS X 101       0.369  -8.948  -1.764  1.00  0.00           C  
ATOM    769  SG  CYS X 101      -1.364  -8.465  -1.580  1.00  0.00           S  
ATOM    770  N   ALA X 102       3.260  -9.864  -1.059  1.00  0.00           N  
ATOM    771  CA  ALA X 102       4.568 -10.377  -1.457  1.00  0.00           C  
ATOM    772  C   ALA X 102       4.903 -11.681  -0.737  1.00  0.00           C  
ATOM    773  O   ALA X 102       5.459 -12.605  -1.333  1.00  0.00           O  
ATOM    774  CB  ALA X 102       5.647  -9.337  -1.193  1.00  0.00           C  
ATOM    775  N   GLU X 103       4.565 -11.756   0.541  1.00  0.00           N  
ATOM    776  CA  GLU X 103       4.839 -12.953   1.321  1.00  0.00           C  
ATOM    777  C   GLU X 103       3.737 -13.994   1.161  1.00  0.00           C  
ATOM    778  O   GLU X 103       3.881 -15.135   1.606  1.00  0.00           O  
ATOM    779  CB  GLU X 103       5.031 -12.610   2.794  1.00  0.00           C  
ATOM    780  CG  GLU X 103       6.492 -12.491   3.189  1.00  0.00           C  
ATOM    781  CD  GLU X 103       6.813 -13.227   4.472  1.00  0.00           C  
ATOM    782  OE1 GLU X 103       6.062 -14.161   4.828  1.00  0.00           O  
ATOM    783  OE2 GLU X 103       7.823 -12.888   5.117  1.00  0.00           O  
ATOM    784  N   SER X 104       2.646 -13.614   0.517  1.00  0.00           N  
ATOM    785  CA  SER X 104       1.544 -14.533   0.294  1.00  0.00           C  
ATOM    786  C   SER X 104       1.736 -15.274  -1.027  1.00  0.00           C  
ATOM    787  O   SER X 104       1.296 -16.411  -1.181  1.00  0.00           O  
ATOM    788  CB  SER X 104       0.210 -13.784   0.305  1.00  0.00           C  
ATOM    789  OG  SER X 104      -0.077 -13.277   1.599  1.00  0.00           O  
ATOM    790  N   VAL X 105       2.412 -14.622  -1.973  1.00  0.00           N  
ATOM    791  CA  VAL X 105       2.674 -15.218  -3.283  1.00  0.00           C  
ATOM    792  C   VAL X 105       3.657 -16.384  -3.170  1.00  0.00           C  
ATOM    793  O   VAL X 105       3.579 -17.349  -3.925  1.00  0.00           O  
ATOM    794  CB  VAL X 105       3.232 -14.175  -4.287  1.00  0.00           C  
ATOM    795  CG1 VAL X 105       3.445 -14.798  -5.659  1.00  0.00           C  
ATOM    796  CG2 VAL X 105       2.301 -12.979  -4.393  1.00  0.00           C  
ATOM    797  N   ASN X 106       4.582 -16.290  -2.219  1.00  0.00           N  
ATOM    798  CA  ASN X 106       5.573 -17.348  -2.023  1.00  0.00           C  
ATOM    799  C   ASN X 106       5.026 -18.455  -1.124  1.00  0.00           C  
ATOM    800  O   ASN X 106       5.717 -19.429  -0.832  1.00  0.00           O  
ATOM    801  CB  ASN X 106       6.889 -16.782  -1.458  1.00  0.00           C  
ATOM    802  CG  ASN X 106       6.795 -16.320  -0.011  1.00  0.00           C  
ATOM    803  OD1 ASN X 106       6.673 -17.125   0.912  1.00  0.00           O  
ATOM    804  ND2 ASN X 106       6.871 -15.013   0.196  1.00  0.00           N  
ATOM    805  N   LYS X 107       3.781 -18.302  -0.694  1.00  0.00           N  
ATOM    806  CA  LYS X 107       3.139 -19.288   0.160  1.00  0.00           C  
ATOM    807  C   LYS X 107       1.819 -19.743  -0.451  1.00  0.00           C  
ATOM    808  O   LYS X 107       1.511 -19.417  -1.598  1.00  0.00           O  
ATOM    809  CB  LYS X 107       2.900 -18.701   1.554  1.00  0.00           C  
ATOM    810  CG  LYS X 107       4.062 -18.911   2.510  1.00  0.00           C  
ATOM    811  CD  LYS X 107       3.756 -18.354   3.890  1.00  0.00           C  
ATOM    812  CE  LYS X 107       4.790 -17.326   4.317  1.00  0.00           C  
ATOM    813  NZ  LYS X 107       4.273 -15.937   4.197  1.00  0.00           N  
ATOM    814  N   GLU X 108       1.034 -20.492   0.312  1.00  0.00           N  
ATOM    815  CA  GLU X 108      -0.255 -20.982  -0.163  1.00  0.00           C  
ATOM    816  C   GLU X 108      -1.354 -19.954   0.104  1.00  0.00           C  
ATOM    817  O   GLU X 108      -2.376 -20.263   0.720  1.00  0.00           O  
ATOM    818  CB  GLU X 108      -0.609 -22.310   0.513  1.00  0.00           C  
ATOM    819  CG  GLU X 108       0.498 -23.347   0.445  1.00  0.00           C  
ATOM    820  CD  GLU X 108       0.660 -24.099   1.748  1.00  0.00           C  
ATOM    821  OE1 GLU X 108      -0.092 -25.068   1.975  1.00  0.00           O  
ATOM    822  OE2 GLU X 108       1.534 -23.720   2.553  1.00  0.00           O  
ATOM    823  N   MET X 109      -1.129 -18.728  -0.352  1.00  0.00           N  
ATOM    824  CA  MET X 109      -2.088 -17.647  -0.156  1.00  0.00           C  
ATOM    825  C   MET X 109      -2.253 -16.844  -1.440  1.00  0.00           C  
ATOM    826  O   MET X 109      -2.228 -15.612  -1.428  1.00  0.00           O  
ATOM    827  CB  MET X 109      -1.622 -16.727   0.978  1.00  0.00           C  
ATOM    828  CG  MET X 109      -1.741 -17.342   2.361  1.00  0.00           C  
ATOM    829  SD  MET X 109      -0.148 -17.862   3.034  1.00  0.00           S  
ATOM    830  CE  MET X 109      -0.613 -19.375   3.872  1.00  0.00           C  
ATOM    831  N   GLU X 110      -2.414 -17.553  -2.547  1.00  0.00           N  
ATOM    832  CA  GLU X 110      -2.570 -16.930  -3.857  1.00  0.00           C  
ATOM    833  C   GLU X 110      -3.854 -16.089  -3.958  1.00  0.00           C  
ATOM    834  O   GLU X 110      -3.785 -14.901  -4.279  1.00  0.00           O  
ATOM    835  CB  GLU X 110      -2.533 -17.992  -4.965  1.00  0.00           C  
ATOM    836  CG  GLU X 110      -1.393 -18.991  -4.817  1.00  0.00           C  
ATOM    837  CD  GLU X 110      -1.800 -20.242  -4.065  1.00  0.00           C  
ATOM    838  OE1 GLU X 110      -2.758 -20.179  -3.266  1.00  0.00           O  
ATOM    839  OE2 GLU X 110      -1.166 -21.296  -4.266  1.00  0.00           O  
ATOM    840  N   PRO X 111      -5.049 -16.669  -3.698  1.00  0.00           N  
ATOM    841  CA  PRO X 111      -6.314 -15.924  -3.788  1.00  0.00           C  
ATOM    842  C   PRO X 111      -6.406 -14.796  -2.764  1.00  0.00           C  
ATOM    843  O   PRO X 111      -7.104 -13.805  -2.978  1.00  0.00           O  
ATOM    844  CB  PRO X 111      -7.391 -16.983  -3.505  1.00  0.00           C  
ATOM    845  CG  PRO X 111      -6.712 -18.297  -3.693  1.00  0.00           C  
ATOM    846  CD  PRO X 111      -5.278 -18.075  -3.316  1.00  0.00           C  
ATOM    847  N   LEU X 112      -5.696 -14.953  -1.652  1.00  0.00           N  
ATOM    848  CA  LEU X 112      -5.697 -13.954  -0.590  1.00  0.00           C  
ATOM    849  C   LEU X 112      -5.043 -12.653  -1.052  1.00  0.00           C  
ATOM    850  O   LEU X 112      -5.395 -11.574  -0.578  1.00  0.00           O  
ATOM    851  CB  LEU X 112      -4.982 -14.498   0.654  1.00  0.00           C  
ATOM    852  CG  LEU X 112      -5.167 -13.665   1.923  1.00  0.00           C  
ATOM    853  CD1 LEU X 112      -6.510 -13.969   2.570  1.00  0.00           C  
ATOM    854  CD2 LEU X 112      -4.027 -13.926   2.899  1.00  0.00           C  
ATOM    855  N   VAL X 113      -4.101 -12.763  -1.984  1.00  0.00           N  
ATOM    856  CA  VAL X 113      -3.398 -11.600  -2.519  1.00  0.00           C  
ATOM    857  C   VAL X 113      -4.377 -10.586  -3.117  1.00  0.00           C  
ATOM    858  O   VAL X 113      -4.354  -9.407  -2.763  1.00  0.00           O  
ATOM    859  CB  VAL X 113      -2.368 -12.021  -3.594  1.00  0.00           C  
ATOM    860  CG1 VAL X 113      -1.805 -10.809  -4.323  1.00  0.00           C  
ATOM    861  CG2 VAL X 113      -1.246 -12.835  -2.969  1.00  0.00           C  
ATOM    862  N   GLY X 114      -5.242 -11.053  -4.015  1.00  0.00           N  
ATOM    863  CA  GLY X 114      -6.213 -10.169  -4.634  1.00  0.00           C  
ATOM    864  C   GLY X 114      -7.188  -9.591  -3.628  1.00  0.00           C  
ATOM    865  O   GLY X 114      -7.640  -8.457  -3.774  1.00  0.00           O  
ATOM    866  N   GLN X 115      -7.496 -10.364  -2.591  1.00  0.00           N  
ATOM    867  CA  GLN X 115      -8.399  -9.909  -1.548  1.00  0.00           C  
ATOM    868  C   GLN X 115      -7.767  -8.752  -0.793  1.00  0.00           C  
ATOM    869  O   GLN X 115      -8.364  -7.696  -0.667  1.00  0.00           O  
ATOM    870  CB  GLN X 115      -8.744 -11.047  -0.582  1.00  0.00           C  
ATOM    871  CG  GLN X 115      -9.260 -12.311  -1.258  1.00  0.00           C  
ATOM    872  CD  GLN X 115     -10.300 -12.038  -2.331  1.00  0.00           C  
ATOM    873  OE1 GLN X 115     -10.212 -12.558  -3.442  1.00  0.00           O  
ATOM    874  NE2 GLN X 115     -11.291 -11.226  -2.007  1.00  0.00           N  
ATOM    875  N   VAL X 116      -6.544  -8.937  -0.316  1.00  0.00           N  
ATOM    876  CA  VAL X 116      -5.846  -7.874   0.402  1.00  0.00           C  
ATOM    877  C   VAL X 116      -5.722  -6.641  -0.486  1.00  0.00           C  
ATOM    878  O   VAL X 116      -5.825  -5.506  -0.016  1.00  0.00           O  
ATOM    879  CB  VAL X 116      -4.441  -8.327   0.862  1.00  0.00           C  
ATOM    880  CG1 VAL X 116      -3.753  -7.235   1.663  1.00  0.00           C  
ATOM    881  CG2 VAL X 116      -4.525  -9.609   1.677  1.00  0.00           C  
ATOM    882  N   GLN X 117      -5.533  -6.880  -1.777  1.00  0.00           N  
ATOM    883  CA  GLN X 117      -5.424  -5.806  -2.746  1.00  0.00           C  
ATOM    884  C   GLN X 117      -6.717  -5.000  -2.788  1.00  0.00           C  
ATOM    885  O   GLN X 117      -6.691  -3.767  -2.749  1.00  0.00           O  
ATOM    886  CB  GLN X 117      -5.106  -6.373  -4.131  1.00  0.00           C  
ATOM    887  CG  GLN X 117      -4.263  -5.446  -4.988  1.00  0.00           C  
ATOM    888  CD  GLN X 117      -3.824  -6.100  -6.281  1.00  0.00           C  
ATOM    889  OE1 GLN X 117      -4.574  -6.857  -6.893  1.00  0.00           O  
ATOM    890  NE2 GLN X 117      -2.604  -5.817  -6.703  1.00  0.00           N  
ATOM    891  N   GLU X 118      -7.846  -5.696  -2.855  1.00  0.00           N  
ATOM    892  CA  GLU X 118      -9.133  -5.025  -2.892  1.00  0.00           C  
ATOM    893  C   GLU X 118      -9.479  -4.436  -1.530  1.00  0.00           C  
ATOM    894  O   GLU X 118      -9.993  -3.327  -1.465  1.00  0.00           O  
ATOM    895  CB  GLU X 118     -10.246  -5.955  -3.386  1.00  0.00           C  
ATOM    896  CG  GLU X 118     -10.497  -7.157  -2.499  1.00  0.00           C  
ATOM    897  CD  GLU X 118     -11.840  -7.808  -2.771  1.00  0.00           C  
ATOM    898  OE1 GLU X 118     -12.392  -7.604  -3.873  1.00  0.00           O  
ATOM    899  OE2 GLU X 118     -12.354  -8.522  -1.885  1.00  0.00           O  
ATOM    900  N   TRP X 119      -9.177  -5.152  -0.440  1.00  0.00           N  
ATOM    901  CA  TRP X 119      -9.461  -4.627   0.899  1.00  0.00           C  
ATOM    902  C   TRP X 119      -8.788  -3.275   1.060  1.00  0.00           C  
ATOM    903  O   TRP X 119      -9.331  -2.355   1.677  1.00  0.00           O  
ATOM    904  CB  TRP X 119      -8.937  -5.545   2.019  1.00  0.00           C  
ATOM    905  CG  TRP X 119      -9.397  -6.974   1.990  1.00  0.00           C  
ATOM    906  CD1 TRP X 119     -10.501  -7.502   1.377  1.00  0.00           C  
ATOM    907  CD2 TRP X 119      -8.731  -8.070   2.624  1.00  0.00           C  
ATOM    908  NE1 TRP X 119     -10.544  -8.865   1.583  1.00  0.00           N  
ATOM    909  CE2 TRP X 119      -9.463  -9.233   2.337  1.00  0.00           C  
ATOM    910  CE3 TRP X 119      -7.574  -8.174   3.403  1.00  0.00           C  
ATOM    911  CZ2 TRP X 119      -9.069 -10.492   2.794  1.00  0.00           C  
ATOM    912  CZ3 TRP X 119      -7.188  -9.419   3.858  1.00  0.00           C  
ATOM    913  CH2 TRP X 119      -7.929 -10.565   3.548  1.00  0.00           C  
ATOM    914  N   MET X 120      -7.596  -3.169   0.498  1.00  0.00           N  
ATOM    915  CA  MET X 120      -6.826  -1.939   0.580  1.00  0.00           C  
ATOM    916  C   MET X 120      -7.393  -0.860  -0.329  1.00  0.00           C  
ATOM    917  O   MET X 120      -7.667   0.255   0.116  1.00  0.00           O  
ATOM    918  CB  MET X 120      -5.363  -2.205   0.229  1.00  0.00           C  
ATOM    919  CG  MET X 120      -4.415  -1.121   0.712  1.00  0.00           C  
ATOM    920  SD  MET X 120      -3.099  -0.775  -0.473  1.00  0.00           S  
ATOM    921  CE  MET X 120      -2.199  -2.322  -0.438  1.00  0.00           C  
ATOM    922  N   VAL X 121      -7.557  -1.183  -1.603  1.00  0.00           N  
ATOM    923  CA  VAL X 121      -8.071  -0.215  -2.563  1.00  0.00           C  
ATOM    924  C   VAL X 121      -9.498   0.233  -2.225  1.00  0.00           C  
ATOM    925  O   VAL X 121      -9.846   1.392  -2.447  1.00  0.00           O  
ATOM    926  CB  VAL X 121      -7.990  -0.740  -4.022  1.00  0.00           C  
ATOM    927  CG1 VAL X 121      -9.123  -1.705  -4.341  1.00  0.00           C  
ATOM    928  CG2 VAL X 121      -7.977   0.421  -5.008  1.00  0.00           C  
ATOM    929  N   GLU X 122     -10.318  -0.659  -1.673  1.00  0.00           N  
ATOM    930  CA  GLU X 122     -11.684  -0.295  -1.320  1.00  0.00           C  
ATOM    931  C   GLU X 122     -11.691   0.670  -0.146  1.00  0.00           C  
ATOM    932  O   GLU X 122     -12.370   1.695  -0.180  1.00  0.00           O  
ATOM    933  CB  GLU X 122     -12.516  -1.537  -1.003  1.00  0.00           C  
ATOM    934  CG  GLU X 122     -12.753  -2.424  -2.215  1.00  0.00           C  
ATOM    935  CD  GLU X 122     -14.194  -2.865  -2.353  1.00  0.00           C  
ATOM    936  OE1 GLU X 122     -14.975  -2.666  -1.398  1.00  0.00           O  
ATOM    937  OE2 GLU X 122     -14.547  -3.407  -3.420  1.00  0.00           O  
ATOM    938  N   TYR X 123     -10.911   0.357   0.878  1.00  0.00           N  
ATOM    939  CA  TYR X 123     -10.814   1.217   2.049  1.00  0.00           C  
ATOM    940  C   TYR X 123     -10.270   2.584   1.652  1.00  0.00           C  
ATOM    941  O   TYR X 123     -10.650   3.618   2.208  1.00  0.00           O  
ATOM    942  CB  TYR X 123      -9.892   0.589   3.095  1.00  0.00           C  
ATOM    943  CG  TYR X 123     -10.153   1.080   4.501  1.00  0.00           C  
ATOM    944  CD1 TYR X 123      -9.582   2.261   4.959  1.00  0.00           C  
ATOM    945  CD2 TYR X 123     -10.978   0.374   5.367  1.00  0.00           C  
ATOM    946  CE1 TYR X 123      -9.825   2.723   6.235  1.00  0.00           C  
ATOM    947  CE2 TYR X 123     -11.223   0.829   6.648  1.00  0.00           C  
ATOM    948  CZ  TYR X 123     -10.645   2.006   7.075  1.00  0.00           C  
ATOM    949  OH  TYR X 123     -10.894   2.472   8.344  1.00  0.00           O  
ATOM    950  N   LEU X 124      -9.370   2.571   0.686  1.00  0.00           N  
ATOM    951  CA  LEU X 124      -8.745   3.789   0.205  1.00  0.00           C  
ATOM    952  C   LEU X 124      -9.709   4.647  -0.610  1.00  0.00           C  
ATOM    953  O   LEU X 124      -9.917   5.814  -0.299  1.00  0.00           O  
ATOM    954  CB  LEU X 124      -7.520   3.458  -0.638  1.00  0.00           C  
ATOM    955  CG  LEU X 124      -6.181   3.812   0.006  1.00  0.00           C  
ATOM    956  CD1 LEU X 124      -5.295   2.583   0.113  1.00  0.00           C  
ATOM    957  CD2 LEU X 124      -5.485   4.906  -0.786  1.00  0.00           C  
ATOM    958  N   GLU X 125     -10.278   4.079  -1.659  1.00  0.00           N  
ATOM    959  CA  GLU X 125     -11.194   4.822  -2.524  1.00  0.00           C  
ATOM    960  C   GLU X 125     -12.434   5.304  -1.773  1.00  0.00           C  
ATOM    961  O   GLU X 125     -12.999   6.346  -2.100  1.00  0.00           O  
ATOM    962  CB  GLU X 125     -11.605   3.960  -3.718  1.00  0.00           C  
ATOM    963  CG  GLU X 125     -10.436   3.560  -4.604  1.00  0.00           C  
ATOM    964  CD  GLU X 125     -10.801   3.549  -6.071  1.00  0.00           C  
ATOM    965  OE1 GLU X 125     -11.596   2.681  -6.485  1.00  0.00           O  
ATOM    966  OE2 GLU X 125     -10.298   4.413  -6.820  1.00  0.00           O  
ATOM    967  N   THR X 126     -12.864   4.540  -0.782  1.00  0.00           N  
ATOM    968  CA  THR X 126     -14.052   4.892  -0.015  1.00  0.00           C  
ATOM    969  C   THR X 126     -13.777   5.901   1.105  1.00  0.00           C  
ATOM    970  O   THR X 126     -14.623   6.748   1.394  1.00  0.00           O  
ATOM    971  CB  THR X 126     -14.706   3.633   0.590  1.00  0.00           C  
ATOM    972  OG1 THR X 126     -14.819   2.615  -0.413  1.00  0.00           O  
ATOM    973  CG2 THR X 126     -16.088   3.942   1.152  1.00  0.00           C  
ATOM    974  N   ARG X 127     -12.625   5.806   1.770  1.00  0.00           N  
ATOM    975  CA  ARG X 127     -12.345   6.721   2.879  1.00  0.00           C  
ATOM    976  C   ARG X 127     -11.025   7.479   2.744  1.00  0.00           C  
ATOM    977  O   ARG X 127     -10.973   8.670   3.042  1.00  0.00           O  
ATOM    978  CB  ARG X 127     -12.368   5.966   4.218  1.00  0.00           C  
ATOM    979  CG  ARG X 127     -13.224   4.707   4.218  1.00  0.00           C  
ATOM    980  CD  ARG X 127     -14.208   4.699   5.381  1.00  0.00           C  
ATOM    981  NE  ARG X 127     -14.350   3.365   5.970  1.00  0.00           N  
ATOM    982  CZ  ARG X 127     -14.025   3.063   7.229  1.00  0.00           C  
ATOM    983  NH1 ARG X 127     -13.578   4.005   8.049  1.00  0.00           N  
ATOM    984  NH2 ARG X 127     -14.161   1.818   7.668  1.00  0.00           N  
ATOM    985  N   LEU X 128      -9.957   6.809   2.323  1.00  0.00           N  
ATOM    986  CA  LEU X 128      -8.659   7.477   2.203  1.00  0.00           C  
ATOM    987  C   LEU X 128      -8.717   8.632   1.208  1.00  0.00           C  
ATOM    988  O   LEU X 128      -8.228   9.724   1.492  1.00  0.00           O  
ATOM    989  CB  LEU X 128      -7.572   6.485   1.796  1.00  0.00           C  
ATOM    990  CG  LEU X 128      -6.591   6.098   2.903  1.00  0.00           C  
ATOM    991  CD1 LEU X 128      -5.813   7.316   3.385  1.00  0.00           C  
ATOM    992  CD2 LEU X 128      -7.325   5.437   4.061  1.00  0.00           C  
ATOM    993  N   ALA X 129      -9.318   8.383   0.047  1.00  0.00           N  
ATOM    994  CA  ALA X 129      -9.450   9.392  -0.992  1.00  0.00           C  
ATOM    995  C   ALA X 129     -10.086  10.669  -0.451  1.00  0.00           C  
ATOM    996  O   ALA X 129      -9.731  11.765  -0.881  1.00  0.00           O  
ATOM    997  CB  ALA X 129     -10.263   8.845  -2.154  1.00  0.00           C  
ATOM    998  N   ASP X 130     -11.007  10.530   0.501  1.00  0.00           N  
ATOM    999  CA  ASP X 130     -11.660  11.695   1.093  1.00  0.00           C  
ATOM   1000  C   ASP X 130     -10.647  12.532   1.853  1.00  0.00           C  
ATOM   1001  O   ASP X 130     -10.489  13.722   1.570  1.00  0.00           O  
ATOM   1002  CB  ASP X 130     -12.802  11.270   2.016  1.00  0.00           C  
ATOM   1003  CG  ASP X 130     -13.542  12.457   2.601  1.00  0.00           C  
ATOM   1004  OD1 ASP X 130     -14.138  13.230   1.824  1.00  0.00           O  
ATOM   1005  OD2 ASP X 130     -13.532  12.620   3.837  1.00  0.00           O  
ATOM   1006  N   TRP X 131      -9.938  11.907   2.790  1.00  0.00           N  
ATOM   1007  CA  TRP X 131      -8.917  12.603   3.551  1.00  0.00           C  
ATOM   1008  C   TRP X 131      -7.894  13.207   2.599  1.00  0.00           C  
ATOM   1009  O   TRP X 131      -7.529  14.373   2.716  1.00  0.00           O  
ATOM   1010  CB  TRP X 131      -8.226  11.628   4.520  1.00  0.00           C  
ATOM   1011  CG  TRP X 131      -7.091  12.243   5.286  1.00  0.00           C  
ATOM   1012  CD1 TRP X 131      -7.136  12.729   6.556  1.00  0.00           C  
ATOM   1013  CD2 TRP X 131      -5.747  12.437   4.831  1.00  0.00           C  
ATOM   1014  NE1 TRP X 131      -5.907  13.227   6.915  1.00  0.00           N  
ATOM   1015  CE2 TRP X 131      -5.039  13.058   5.872  1.00  0.00           C  
ATOM   1016  CE3 TRP X 131      -5.073  12.149   3.640  1.00  0.00           C  
ATOM   1017  CZ2 TRP X 131      -3.698  13.393   5.755  1.00  0.00           C  
ATOM   1018  CZ3 TRP X 131      -3.742  12.484   3.528  1.00  0.00           C  
ATOM   1019  CH2 TRP X 131      -3.066  13.099   4.581  1.00  0.00           C  
ATOM   1020  N   ILE X 132      -7.432  12.389   1.661  1.00  0.00           N  
ATOM   1021  CA  ILE X 132      -6.433  12.804   0.691  1.00  0.00           C  
ATOM   1022  C   ILE X 132      -6.874  14.018  -0.121  1.00  0.00           C  
ATOM   1023  O   ILE X 132      -6.107  14.968  -0.287  1.00  0.00           O  
ATOM   1024  CB  ILE X 132      -6.068  11.634  -0.260  1.00  0.00           C  
ATOM   1025  CG1 ILE X 132      -5.130  10.656   0.450  1.00  0.00           C  
ATOM   1026  CG2 ILE X 132      -5.422  12.144  -1.541  1.00  0.00           C  
ATOM   1027  CD1 ILE X 132      -5.326   9.215   0.038  1.00  0.00           C  
ATOM   1028  N   HIS X 133      -8.100  13.994  -0.633  1.00  0.00           N  
ATOM   1029  CA  HIS X 133      -8.595  15.103  -1.444  1.00  0.00           C  
ATOM   1030  C   HIS X 133      -8.795  16.369  -0.619  1.00  0.00           C  
ATOM   1031  O   HIS X 133      -8.667  17.475  -1.137  1.00  0.00           O  
ATOM   1032  CB  HIS X 133      -9.888  14.719  -2.167  1.00  0.00           C  
ATOM   1033  CG  HIS X 133      -9.650  13.985  -3.456  1.00  0.00           C  
ATOM   1034  ND1 HIS X 133      -9.398  14.620  -4.650  1.00  0.00           N  
ATOM   1035  CD2 HIS X 133      -9.602  12.657  -3.726  1.00  0.00           C  
ATOM   1036  CE1 HIS X 133      -9.204  13.721  -5.594  1.00  0.00           C  
ATOM   1037  NE2 HIS X 133      -9.323  12.518  -5.063  1.00  0.00           N  
ATOM   1038  N   SER X 134      -9.111  16.209   0.658  1.00  0.00           N  
ATOM   1039  CA  SER X 134      -9.331  17.358   1.528  1.00  0.00           C  
ATOM   1040  C   SER X 134      -8.038  17.831   2.198  1.00  0.00           C  
ATOM   1041  O   SER X 134      -8.016  18.882   2.836  1.00  0.00           O  
ATOM   1042  CB  SER X 134     -10.383  17.013   2.583  1.00  0.00           C  
ATOM   1043  OG  SER X 134     -11.446  16.265   2.007  1.00  0.00           O  
ATOM   1044  N   SER X 135      -6.970  17.056   2.058  1.00  0.00           N  
ATOM   1045  CA  SER X 135      -5.692  17.413   2.663  1.00  0.00           C  
ATOM   1046  C   SER X 135      -4.827  18.225   1.709  1.00  0.00           C  
ATOM   1047  O   SER X 135      -4.406  19.338   2.024  1.00  0.00           O  
ATOM   1048  CB  SER X 135      -4.943  16.157   3.110  1.00  0.00           C  
ATOM   1049  OG  SER X 135      -4.593  16.229   4.479  1.00  0.00           O  
ATOM   1050  N   GLY X 136      -4.562  17.655   0.549  1.00  0.00           N  
ATOM   1051  CA  GLY X 136      -3.736  18.319  -0.442  1.00  0.00           C  
ATOM   1052  C   GLY X 136      -3.715  17.556  -1.741  1.00  0.00           C  
ATOM   1053  O   GLY X 136      -3.290  18.068  -2.776  1.00  0.00           O  
ATOM   1054  N   GLY X 137      -4.192  16.327  -1.685  1.00  0.00           N  
ATOM   1055  CA  GLY X 137      -4.237  15.497  -2.866  1.00  0.00           C  
ATOM   1056  C   GLY X 137      -3.015  14.633  -3.027  1.00  0.00           C  
ATOM   1057  O   GLY X 137      -2.010  14.827  -2.347  1.00  0.00           O  
ATOM   1058  N   TRP X 138      -3.102  13.686  -3.949  1.00  0.00           N  
ATOM   1059  CA  TRP X 138      -1.996  12.787  -4.231  1.00  0.00           C  
ATOM   1060  C   TRP X 138      -0.802  13.593  -4.725  1.00  0.00           C  
ATOM   1061  O   TRP X 138       0.352  13.227  -4.503  1.00  0.00           O  
ATOM   1062  CB  TRP X 138      -2.420  11.745  -5.270  1.00  0.00           C  
ATOM   1063  CG  TRP X 138      -3.389  10.735  -4.729  1.00  0.00           C  
ATOM   1064  CD1 TRP X 138      -4.750  10.727  -4.881  1.00  0.00           C  
ATOM   1065  CD2 TRP X 138      -3.068   9.584  -3.943  1.00  0.00           C  
ATOM   1066  NE1 TRP X 138      -5.291   9.640  -4.227  1.00  0.00           N  
ATOM   1067  CE2 TRP X 138      -4.277   8.924  -3.651  1.00  0.00           C  
ATOM   1068  CE3 TRP X 138      -1.873   9.050  -3.459  1.00  0.00           C  
ATOM   1069  CZ2 TRP X 138      -4.321   7.756  -2.897  1.00  0.00           C  
ATOM   1070  CZ3 TRP X 138      -1.920   7.892  -2.711  1.00  0.00           C  
ATOM   1071  CH2 TRP X 138      -3.137   7.255  -2.436  1.00  0.00           C  
ATOM   1072  N   ALA X 139      -1.101  14.716  -5.371  1.00  0.00           N  
ATOM   1073  CA  ALA X 139      -0.075  15.609  -5.884  1.00  0.00           C  
ATOM   1074  C   ALA X 139       0.764  16.191  -4.751  1.00  0.00           C  
ATOM   1075  O   ALA X 139       1.972  16.381  -4.904  1.00  0.00           O  
ATOM   1076  CB  ALA X 139      -0.707  16.725  -6.703  1.00  0.00           C  
ATOM   1077  N   GLU X 140       0.130  16.458  -3.603  1.00  0.00           N  
ATOM   1078  CA  GLU X 140       0.852  17.007  -2.455  1.00  0.00           C  
ATOM   1079  C   GLU X 140       1.897  15.996  -1.976  1.00  0.00           C  
ATOM   1080  O   GLU X 140       3.061  16.334  -1.764  1.00  0.00           O  
ATOM   1081  CB  GLU X 140      -0.128  17.376  -1.320  1.00  0.00           C  
ATOM   1082  CG  GLU X 140       0.379  17.050   0.080  1.00  0.00           C  
ATOM   1083  CD  GLU X 140      -0.068  18.052   1.129  1.00  0.00           C  
ATOM   1084  OE1 GLU X 140       0.111  19.269   0.907  1.00  0.00           O  
ATOM   1085  OE2 GLU X 140      -0.588  17.621   2.182  1.00  0.00           O  
ATOM   1086  N   PHE X 141       1.465  14.752  -1.837  1.00  0.00           N  
ATOM   1087  CA  PHE X 141       2.334  13.663  -1.403  1.00  0.00           C  
ATOM   1088  C   PHE X 141       3.458  13.421  -2.410  1.00  0.00           C  
ATOM   1089  O   PHE X 141       4.595  13.142  -2.028  1.00  0.00           O  
ATOM   1090  CB  PHE X 141       1.489  12.398  -1.217  1.00  0.00           C  
ATOM   1091  CG  PHE X 141       2.267  11.178  -0.822  1.00  0.00           C  
ATOM   1092  CD1 PHE X 141       3.258  11.249   0.143  1.00  0.00           C  
ATOM   1093  CD2 PHE X 141       2.004   9.958  -1.421  1.00  0.00           C  
ATOM   1094  CE1 PHE X 141       3.973  10.126   0.500  1.00  0.00           C  
ATOM   1095  CE2 PHE X 141       2.718   8.832  -1.068  1.00  0.00           C  
ATOM   1096  CZ  PHE X 141       3.704   8.918  -0.107  1.00  0.00           C  
ATOM   1097  N   THR X 142       3.140  13.534  -3.694  1.00  0.00           N  
ATOM   1098  CA  THR X 142       4.131  13.327  -4.744  1.00  0.00           C  
ATOM   1099  C   THR X 142       5.211  14.403  -4.705  1.00  0.00           C  
ATOM   1100  O   THR X 142       6.348  14.164  -5.096  1.00  0.00           O  
ATOM   1101  CB  THR X 142       3.465  13.282  -6.130  1.00  0.00           C  
ATOM   1102  OG1 THR X 142       2.305  12.447  -6.069  1.00  0.00           O  
ATOM   1103  CG2 THR X 142       4.413  12.732  -7.183  1.00  0.00           C  
ATOM   1104  N   ALA X 143       4.865  15.578  -4.204  1.00  0.00           N  
ATOM   1105  CA  ALA X 143       5.835  16.652  -4.088  1.00  0.00           C  
ATOM   1106  C   ALA X 143       6.646  16.461  -2.813  1.00  0.00           C  
ATOM   1107  O   ALA X 143       7.838  16.753  -2.764  1.00  0.00           O  
ATOM   1108  CB  ALA X 143       5.138  18.005  -4.084  1.00  0.00           C  
ATOM   1109  N   LEU X 144       5.973  15.951  -1.790  1.00  0.00           N  
ATOM   1110  CA  LEU X 144       6.588  15.695  -0.494  1.00  0.00           C  
ATOM   1111  C   LEU X 144       7.644  14.597  -0.580  1.00  0.00           C  
ATOM   1112  O   LEU X 144       8.690  14.676   0.069  1.00  0.00           O  
ATOM   1113  CB  LEU X 144       5.508  15.292   0.514  1.00  0.00           C  
ATOM   1114  CG  LEU X 144       4.995  16.417   1.410  1.00  0.00           C  
ATOM   1115  CD1 LEU X 144       3.486  16.331   1.564  1.00  0.00           C  
ATOM   1116  CD2 LEU X 144       5.665  16.367   2.772  1.00  0.00           C  
ATOM   1117  N   TYR X 145       7.354  13.559  -1.356  1.00  0.00           N  
ATOM   1118  CA  TYR X 145       8.270  12.433  -1.491  1.00  0.00           C  
ATOM   1119  C   TYR X 145       8.793  12.280  -2.916  1.00  0.00           C  
ATOM   1120  O   TYR X 145       9.253  11.208  -3.296  1.00  0.00           O  
ATOM   1121  CB  TYR X 145       7.571  11.143  -1.060  1.00  0.00           C  
ATOM   1122  CG  TYR X 145       7.983  10.665   0.312  1.00  0.00           C  
ATOM   1123  CD1 TYR X 145       9.196  10.020   0.503  1.00  0.00           C  
ATOM   1124  CD2 TYR X 145       7.165  10.867   1.414  1.00  0.00           C  
ATOM   1125  CE1 TYR X 145       9.583   9.589   1.755  1.00  0.00           C  
ATOM   1126  CE2 TYR X 145       7.542  10.436   2.670  1.00  0.00           C  
ATOM   1127  CZ  TYR X 145       8.752   9.799   2.835  1.00  0.00           C  
ATOM   1128  OH  TYR X 145       9.142   9.382   4.084  1.00  0.00           O  
ATOM   1129  N   GLY X 146       8.722  13.340  -3.704  1.00  0.00           N  
ATOM   1130  CA  GLY X 146       9.200  13.262  -5.067  1.00  0.00           C  
ATOM   1131  C   GLY X 146      10.499  14.004  -5.266  1.00  0.00           C  
ATOM   1132  O   GLY X 146      11.383  13.969  -4.410  1.00  0.00           O  
ATOM   1133  N   ASP X 147      10.608  14.678  -6.398  1.00  0.00           N  
ATOM   1134  CA  ASP X 147      11.810  15.440  -6.719  1.00  0.00           C  
ATOM   1135  C   ASP X 147      11.746  16.818  -6.085  1.00  0.00           C  
ATOM   1136  O   ASP X 147      12.761  17.366  -5.651  1.00  0.00           O  
ATOM   1137  CB  ASP X 147      11.977  15.571  -8.232  1.00  0.00           C  
ATOM   1138  CG  ASP X 147      13.408  15.881  -8.621  1.00  0.00           C  
ATOM   1139  OD1 ASP X 147      14.202  14.930  -8.778  1.00  0.00           O  
ATOM   1140  OD2 ASP X 147      13.747  17.071  -8.771  1.00  0.00           O  
ATOM   1141  N   GLY X 148      10.541  17.368  -6.018  1.00  0.00           N  
ATOM   1142  CA  GLY X 148      10.347  18.676  -5.421  1.00  0.00           C  
ATOM   1143  C   GLY X 148      10.232  18.600  -3.913  1.00  0.00           C  
ATOM   1144  O   GLY X 148       9.395  19.267  -3.310  1.00  0.00           O  
ATOM   1145  N   ALA X 149      11.079  17.785  -3.306  1.00  0.00           N  
ATOM   1146  CA  ALA X 149      11.084  17.613  -1.866  1.00  0.00           C  
ATOM   1147  C   ALA X 149      11.930  18.690  -1.202  1.00  0.00           C  
ATOM   1148  O   ALA X 149      12.997  18.410  -0.656  1.00  0.00           O  
ATOM   1149  CB  ALA X 149      11.595  16.227  -1.501  1.00  0.00           C  
ATOM   1150  N   LEU X 150      11.448  19.924  -1.269  1.00  0.00           N  
ATOM   1151  CA  LEU X 150      12.139  21.064  -0.693  1.00  0.00           C  
ATOM   1152  C   LEU X 150      12.244  20.940   0.825  1.00  0.00           C  
ATOM   1153  O   LEU X 150      11.673  20.027   1.425  1.00  0.00           O  
ATOM   1154  CB  LEU X 150      11.405  22.355  -1.064  1.00  0.00           C  
ATOM   1155  CG  LEU X 150       9.911  22.387  -0.738  1.00  0.00           C  
ATOM   1156  CD1 LEU X 150       9.529  23.746  -0.180  1.00  0.00           C  
ATOM   1157  CD2 LEU X 150       9.081  22.073  -1.974  1.00  0.00           C  
ATOM   1158  N   GLU X 151      12.984  21.865   1.435  1.00  0.00           N  
ATOM   1159  CA  GLU X 151      13.187  21.874   2.885  1.00  0.00           C  
ATOM   1160  C   GLU X 151      11.865  21.753   3.638  1.00  0.00           C  
ATOM   1161  O   GLU X 151      11.781  21.056   4.650  1.00  0.00           O  
ATOM   1162  CB  GLU X 151      13.908  23.151   3.331  1.00  0.00           C  
ATOM   1163  CG  GLU X 151      14.653  23.871   2.217  1.00  0.00           C  
ATOM   1164  CD  GLU X 151      15.992  23.236   1.894  1.00  0.00           C  
ATOM   1165  OE1 GLU X 151      16.271  22.133   2.399  1.00  0.00           O  
ATOM   1166  OE2 GLU X 151      16.764  23.835   1.115  1.00  0.00           O  
ATOM   1167  N   GLU X 152      10.836  22.423   3.130  1.00  0.00           N  
ATOM   1168  CA  GLU X 152       9.517  22.387   3.752  1.00  0.00           C  
ATOM   1169  C   GLU X 152       8.943  20.977   3.723  1.00  0.00           C  
ATOM   1170  O   GLU X 152       8.530  20.447   4.749  1.00  0.00           O  
ATOM   1171  CB  GLU X 152       8.561  23.339   3.036  1.00  0.00           C  
ATOM   1172  CG  GLU X 152       8.480  24.715   3.669  1.00  0.00           C  
ATOM   1173  CD  GLU X 152       7.412  24.789   4.736  1.00  0.00           C  
ATOM   1174  OE1 GLU X 152       7.643  24.266   5.844  1.00  0.00           O  
ATOM   1175  OE2 GLU X 152       6.341  25.373   4.473  1.00  0.00           O  
ATOM   1176  N   ALA X 153       8.925  20.379   2.538  1.00  0.00           N  
ATOM   1177  CA  ALA X 153       8.399  19.032   2.362  1.00  0.00           C  
ATOM   1178  C   ALA X 153       9.187  18.012   3.178  1.00  0.00           C  
ATOM   1179  O   ALA X 153       8.616  17.080   3.743  1.00  0.00           O  
ATOM   1180  CB  ALA X 153       8.414  18.653   0.888  1.00  0.00           C  
ATOM   1181  N   ARG X 154      10.498  18.194   3.232  1.00  0.00           N  
ATOM   1182  CA  ARG X 154      11.375  17.294   3.968  1.00  0.00           C  
ATOM   1183  C   ARG X 154      11.007  17.244   5.450  1.00  0.00           C  
ATOM   1184  O   ARG X 154      10.725  16.172   5.991  1.00  0.00           O  
ATOM   1185  CB  ARG X 154      12.833  17.725   3.804  1.00  0.00           C  
ATOM   1186  CG  ARG X 154      13.474  17.227   2.516  1.00  0.00           C  
ATOM   1187  CD  ARG X 154      14.988  17.320   2.575  1.00  0.00           C  
ATOM   1188  NE  ARG X 154      15.477  18.635   2.162  1.00  0.00           N  
ATOM   1189  CZ  ARG X 154      15.864  18.936   0.919  1.00  0.00           C  
ATOM   1190  NH1 ARG X 154      15.860  18.007  -0.034  1.00  0.00           N  
ATOM   1191  NH2 ARG X 154      16.270  20.163   0.634  1.00  0.00           N  
ATOM   1192  N   ARG X 155      11.009  18.399   6.105  1.00  0.00           N  
ATOM   1193  CA  ARG X 155      10.681  18.465   7.527  1.00  0.00           C  
ATOM   1194  C   ARG X 155       9.214  18.133   7.779  1.00  0.00           C  
ATOM   1195  O   ARG X 155       8.859  17.633   8.847  1.00  0.00           O  
ATOM   1196  CB  ARG X 155      11.005  19.844   8.102  1.00  0.00           C  
ATOM   1197  CG  ARG X 155      10.255  20.981   7.437  1.00  0.00           C  
ATOM   1198  CD  ARG X 155      10.006  22.128   8.406  1.00  0.00           C  
ATOM   1199  NE  ARG X 155       9.544  23.338   7.726  1.00  0.00           N  
ATOM   1200  CZ  ARG X 155       9.982  24.567   7.995  1.00  0.00           C  
ATOM   1201  NH1 ARG X 155      10.884  24.771   8.949  1.00  0.00           N  
ATOM   1202  NH2 ARG X 155       9.497  25.594   7.313  1.00  0.00           N  
ATOM   1203  N   LEU X 156       8.365  18.424   6.805  1.00  0.00           N  
ATOM   1204  CA  LEU X 156       6.940  18.172   6.940  1.00  0.00           C  
ATOM   1205  C   LEU X 156       6.623  16.683   6.952  1.00  0.00           C  
ATOM   1206  O   LEU X 156       5.851  16.228   7.790  1.00  0.00           O  
ATOM   1207  CB  LEU X 156       6.160  18.856   5.817  1.00  0.00           C  
ATOM   1208  CG  LEU X 156       4.725  19.249   6.173  1.00  0.00           C  
ATOM   1209  CD1 LEU X 156       4.704  20.575   6.917  1.00  0.00           C  
ATOM   1210  CD2 LEU X 156       3.868  19.324   4.916  1.00  0.00           C  
ATOM   1211  N   ARG X 157       7.200  15.923   6.025  1.00  0.00           N  
ATOM   1212  CA  ARG X 157       6.922  14.490   5.977  1.00  0.00           C  
ATOM   1213  C   ARG X 157       7.521  13.767   7.179  1.00  0.00           C  
ATOM   1214  O   ARG X 157       6.903  12.848   7.717  1.00  0.00           O  
ATOM   1215  CB  ARG X 157       7.393  13.859   4.662  1.00  0.00           C  
ATOM   1216  CG  ARG X 157       8.875  14.012   4.367  1.00  0.00           C  
ATOM   1217  CD  ARG X 157       9.195  13.521   2.965  1.00  0.00           C  
ATOM   1218  NE  ARG X 157      10.374  12.654   2.940  1.00  0.00           N  
ATOM   1219  CZ  ARG X 157      11.267  12.630   1.952  1.00  0.00           C  
ATOM   1220  NH1 ARG X 157      11.126  13.422   0.895  1.00  0.00           N  
ATOM   1221  NH2 ARG X 157      12.287  11.784   2.012  1.00  0.00           N  
ATOM   1222  N   GLU X 158       8.702  14.187   7.621  1.00  0.00           N  
ATOM   1223  CA  GLU X 158       9.327  13.557   8.777  1.00  0.00           C  
ATOM   1224  C   GLU X 158       8.563  13.918  10.050  1.00  0.00           C  
ATOM   1225  O   GLU X 158       8.282  13.053  10.887  1.00  0.00           O  
ATOM   1226  CB  GLU X 158      10.803  13.945   8.888  1.00  0.00           C  
ATOM   1227  CG  GLU X 158      11.745  12.830   8.449  1.00  0.00           C  
ATOM   1228  CD  GLU X 158      13.160  13.004   8.965  1.00  0.00           C  
ATOM   1229  OE1 GLU X 158      13.476  14.081   9.508  1.00  0.00           O  
ATOM   1230  OE2 GLU X 158      13.963  12.054   8.827  1.00  0.00           O  
ATOM   1231  N   GLY X 159       8.185  15.191  10.177  1.00  0.00           N  
ATOM   1232  CA  GLY X 159       7.422  15.620  11.335  1.00  0.00           C  
ATOM   1233  C   GLY X 159       6.009  15.074  11.296  1.00  0.00           C  
ATOM   1234  O   GLY X 159       5.291  15.097  12.294  1.00  0.00           O  
ATOM   1235  N   ASN X 160       5.626  14.578  10.128  1.00  0.00           N  
ATOM   1236  CA  ASN X 160       4.305  14.005   9.915  1.00  0.00           C  
ATOM   1237  C   ASN X 160       4.183  12.650  10.588  1.00  0.00           C  
ATOM   1238  O   ASN X 160       3.401  12.483  11.519  1.00  0.00           O  
ATOM   1239  CB  ASN X 160       4.040  13.848   8.413  1.00  0.00           C  
ATOM   1240  CG  ASN X 160       2.589  13.563   8.091  1.00  0.00           C  
ATOM   1241  OD1 ASN X 160       2.158  12.410   8.073  1.00  0.00           O  
ATOM   1242  ND2 ASN X 160       1.831  14.614   7.818  1.00  0.00           N  
ATOM   1243  N   TRP X 161       4.958  11.678  10.108  1.00  0.00           N  
ATOM   1244  CA  TRP X 161       4.912  10.333  10.666  1.00  0.00           C  
ATOM   1245  C   TRP X 161       5.312  10.323  12.130  1.00  0.00           C  
ATOM   1246  O   TRP X 161       4.908   9.429  12.868  1.00  0.00           O  
ATOM   1247  CB  TRP X 161       5.766   9.337   9.858  1.00  0.00           C  
ATOM   1248  CG  TRP X 161       7.230   9.671   9.755  1.00  0.00           C  
ATOM   1249  CD1 TRP X 161       7.864  10.211   8.676  1.00  0.00           C  
ATOM   1250  CD2 TRP X 161       8.247   9.457  10.747  1.00  0.00           C  
ATOM   1251  NE1 TRP X 161       9.203  10.363   8.937  1.00  0.00           N  
ATOM   1252  CE2 TRP X 161       9.463   9.910  10.202  1.00  0.00           C  
ATOM   1253  CE3 TRP X 161       8.249   8.937  12.046  1.00  0.00           C  
ATOM   1254  CZ2 TRP X 161      10.661   9.857  10.908  1.00  0.00           C  
ATOM   1255  CZ3 TRP X 161       9.440   8.884  12.745  1.00  0.00           C  
ATOM   1256  CH2 TRP X 161      10.630   9.343  12.173  1.00  0.00           C  
ATOM   1257  N   ALA X 162       6.093  11.315  12.550  1.00  0.00           N  
ATOM   1258  CA  ALA X 162       6.526  11.407  13.939  1.00  0.00           C  
ATOM   1259  C   ALA X 162       5.335  11.280  14.886  1.00  0.00           C  
ATOM   1260  O   ALA X 162       5.251  10.332  15.664  1.00  0.00           O  
ATOM   1261  CB  ALA X 162       7.260  12.716  14.182  1.00  0.00           C  
ATOM   1262  N   SER X 163       4.428  12.240  14.812  1.00  0.00           N  
ATOM   1263  CA  SER X 163       3.239  12.261  15.657  1.00  0.00           C  
ATOM   1264  C   SER X 163       2.060  11.482  15.051  1.00  0.00           C  
ATOM   1265  O   SER X 163       1.133  11.098  15.764  1.00  0.00           O  
ATOM   1266  CB  SER X 163       2.835  13.713  15.890  1.00  0.00           C  
ATOM   1267  OG  SER X 163       3.964  14.569  15.784  1.00  0.00           O  
ATOM   1268  N   VAL X 164       2.073  11.278  13.740  1.00  0.00           N  
ATOM   1269  CA  VAL X 164       0.973  10.592  13.070  1.00  0.00           C  
ATOM   1270  C   VAL X 164       1.075   9.071  13.192  1.00  0.00           C  
ATOM   1271  O   VAL X 164       0.065   8.385  13.329  1.00  0.00           O  
ATOM   1272  CB  VAL X 164       0.882  11.023  11.582  1.00  0.00           C  
ATOM   1273  CG1 VAL X 164       0.373   9.903  10.684  1.00  0.00           C  
ATOM   1274  CG2 VAL X 164      -0.005  12.253  11.455  1.00  0.00           C  
ATOM   1275  N   ARG X 165       2.281   8.533  13.155  1.00  0.00           N  
ATOM   1276  CA  ARG X 165       2.440   7.092  13.269  1.00  0.00           C  
ATOM   1277  C   ARG X 165       2.420   6.667  14.732  1.00  0.00           C  
ATOM   1278  O   ARG X 165       2.271   5.485  15.040  1.00  0.00           O  
ATOM   1279  CB  ARG X 165       3.713   6.618  12.555  1.00  0.00           C  
ATOM   1280  CG  ARG X 165       4.915   6.408  13.459  1.00  0.00           C  
ATOM   1281  CD  ARG X 165       6.187   6.272  12.643  1.00  0.00           C  
ATOM   1282  NE  ARG X 165       6.949   5.077  13.006  1.00  0.00           N  
ATOM   1283  CZ  ARG X 165       8.144   4.769  12.499  1.00  0.00           C  
ATOM   1284  NH1 ARG X 165       8.714   5.562  11.597  1.00  0.00           N  
ATOM   1285  NH2 ARG X 165       8.767   3.666  12.896  1.00  0.00           N  
ATOM   1286  N   THR X 166       2.545   7.639  15.630  1.00  0.00           N  
ATOM   1287  CA  THR X 166       2.520   7.360  17.056  1.00  0.00           C  
ATOM   1288  C   THR X 166       1.096   7.393  17.586  1.00  0.00           C  
ATOM   1289  O   THR X 166       0.761   6.662  18.514  1.00  0.00           O  
ATOM   1290  CB  THR X 166       3.387   8.358  17.844  1.00  0.00           C  
ATOM   1291  OG1 THR X 166       3.328   9.645  17.228  1.00  0.00           O  
ATOM   1292  CG2 THR X 166       4.831   7.888  17.915  1.00  0.00           C  
ATOM   1293  N   VAL X 167       0.252   8.229  16.989  1.00  0.00           N  
ATOM   1294  CA  VAL X 167      -1.138   8.318  17.421  1.00  0.00           C  
ATOM   1295  C   VAL X 167      -1.873   7.012  17.105  1.00  0.00           C  
ATOM   1296  O   VAL X 167      -2.852   6.653  17.755  1.00  0.00           O  
ATOM   1297  CB  VAL X 167      -1.858   9.533  16.786  1.00  0.00           C  
ATOM   1298  CG1 VAL X 167      -2.204   9.297  15.324  1.00  0.00           C  
ATOM   1299  CG2 VAL X 167      -3.102   9.894  17.581  1.00  0.00           C  
ATOM   1300  N   LEU X 168      -1.360   6.295  16.116  1.00  0.00           N  
ATOM   1301  CA  LEU X 168      -1.929   5.011  15.717  1.00  0.00           C  
ATOM   1302  C   LEU X 168      -0.885   3.907  15.853  1.00  0.00           C  
ATOM   1303  O   LEU X 168      -0.743   3.055  14.972  1.00  0.00           O  
ATOM   1304  CB  LEU X 168      -2.452   5.067  14.280  1.00  0.00           C  
ATOM   1305  CG  LEU X 168      -2.897   6.446  13.811  1.00  0.00           C  
ATOM   1306  CD1 LEU X 168      -2.560   6.647  12.344  1.00  0.00           C  
ATOM   1307  CD2 LEU X 168      -4.387   6.635  14.047  1.00  0.00           C  
ATOM   1308  N   THR X 169      -0.143   3.940  16.951  1.00  0.00           N  
ATOM   1309  CA  THR X 169       0.900   2.952  17.205  1.00  0.00           C  
ATOM   1310  C   THR X 169       0.318   1.567  17.488  1.00  0.00           C  
ATOM   1311  O   THR X 169       0.833   0.563  17.003  1.00  0.00           O  
ATOM   1312  CB  THR X 169       1.769   3.354  18.409  1.00  0.00           C  
ATOM   1313  OG1 THR X 169       1.011   4.188  19.295  1.00  0.00           O  
ATOM   1314  CG2 THR X 169       3.026   4.078  17.959  1.00  0.00           C  
ATOM   1315  N   GLY X 170      -0.738   1.522  18.297  1.00  0.00           N  
ATOM   1316  CA  GLY X 170      -1.352   0.253  18.668  1.00  0.00           C  
ATOM   1317  C   GLY X 170      -2.241  -0.359  17.598  1.00  0.00           C  
ATOM   1318  O   GLY X 170      -3.154  -1.113  17.915  1.00  0.00           O  
ATOM   1319  N   ALA X 171      -1.966  -0.056  16.336  1.00  0.00           N  
ATOM   1320  CA  ALA X 171      -2.743  -0.600  15.224  1.00  0.00           C  
ATOM   1321  C   ALA X 171      -2.155  -1.918  14.739  1.00  0.00           C  
ATOM   1322  O   ALA X 171      -2.646  -2.511  13.790  1.00  0.00           O  
ATOM   1323  CB  ALA X 171      -2.794   0.401  14.084  1.00  0.00           C  
ATOM   1324  N   VAL X 172      -1.099  -2.378  15.395  1.00  0.00           N  
ATOM   1325  CA  VAL X 172      -0.453  -3.621  15.017  1.00  0.00           C  
ATOM   1326  C   VAL X 172      -1.221  -4.823  15.561  1.00  0.00           C  
ATOM   1327  O   VAL X 172      -0.754  -5.528  16.457  1.00  0.00           O  
ATOM   1328  CB  VAL X 172       1.003  -3.673  15.516  1.00  0.00           C  
ATOM   1329  CG1 VAL X 172       1.921  -4.133  14.400  1.00  0.00           C  
ATOM   1330  CG2 VAL X 172       1.459  -2.323  16.049  1.00  0.00           C  
ATOM   1331  N   ALA X 173      -2.412  -5.031  15.018  1.00  0.00           N  
ATOM   1332  CA  ALA X 173      -3.280  -6.127  15.439  1.00  0.00           C  
ATOM   1333  C   ALA X 173      -3.060  -7.380  14.595  1.00  0.00           C  
ATOM   1334  O   ALA X 173      -3.821  -8.346  14.690  1.00  0.00           O  
ATOM   1335  CB  ALA X 173      -4.737  -5.694  15.369  1.00  0.00           C  
ATOM   1336  N   LEU X 174      -2.020  -7.366  13.773  1.00  0.00           N  
ATOM   1337  CA  LEU X 174      -1.711  -8.508  12.920  1.00  0.00           C  
ATOM   1338  C   LEU X 174      -0.666  -9.399  13.579  1.00  0.00           C  
ATOM   1339  O   LEU X 174      -0.777 -10.626  13.560  1.00  0.00           O  
ATOM   1340  CB  LEU X 174      -1.203  -8.042  11.554  1.00  0.00           C  
ATOM   1341  CG  LEU X 174      -1.992  -6.904  10.913  1.00  0.00           C  
ATOM   1342  CD1 LEU X 174      -1.207  -6.296   9.764  1.00  0.00           C  
ATOM   1343  CD2 LEU X 174      -3.345  -7.400  10.430  1.00  0.00           C  
ATOM   1344  N   GLY X 175       0.353  -8.766  14.144  1.00  0.00           N  
ATOM   1345  CA  GLY X 175       1.425  -9.484  14.797  1.00  0.00           C  
ATOM   1346  C   GLY X 175       0.989 -10.139  16.087  1.00  0.00           C  
ATOM   1347  O   GLY X 175       0.996  -9.510  17.145  1.00  0.00           O  
ATOM   1348  N   ALA X 176       0.616 -11.403  15.995  1.00  0.00           N  
ATOM   1349  CA  ALA X 176       0.185 -12.158  17.156  1.00  0.00           C  
ATOM   1350  C   ALA X 176       1.386 -12.777  17.854  1.00  0.00           C  
ATOM   1351  O   ALA X 176       2.382 -13.111  17.210  1.00  0.00           O  
ATOM   1352  CB  ALA X 176      -0.806 -13.238  16.748  1.00  0.00           C  
ATOM   1353  N   LEU X 177       1.289 -12.932  19.163  1.00  0.00           N  
ATOM   1354  CA  LEU X 177       2.369 -13.514  19.940  1.00  0.00           C  
ATOM   1355  C   LEU X 177       1.933 -14.847  20.520  1.00  0.00           C  
ATOM   1356  O   LEU X 177       0.813 -14.913  21.064  1.00  0.00           O  
ATOM   1357  CB  LEU X 177       2.791 -12.565  21.064  1.00  0.00           C  
ATOM   1358  CG  LEU X 177       3.370 -11.226  20.602  1.00  0.00           C  
ATOM   1359  CD1 LEU X 177       2.936 -10.107  21.536  1.00  0.00           C  
ATOM   1360  CD2 LEU X 177       4.887 -11.303  20.523  1.00  0.00           C  
TER
END
