# Supplementary material for: Vaccinia Virus Protein A49 Is an Unexpected Member of the B-cell Lymphoma (Bcl)-2 Protein Family
Source: J Biol Chem. 2015 Jan 20;290(10):5991–6002. doi: 10.1074/jbc.M114.624650 (PMC4358236; doi:10.1074/jbc.M114.624650)
Supplement: Supplemental Data [file supp_M114.624650_jbc.M114.624650-1.zip › Neidel_overlain_Bcl-2_proteins_and_core/1OHU_A_ali.pdb]

ATOM      1  N   ASN X   1      -9.511  18.912  -5.664  1.00 68.88           N  
ATOM      2  CA  ASN X   1     -10.104  17.684  -6.262  1.00 68.51           C  
ATOM      3  C   ASN X   1      -9.277  17.183  -7.443  1.00 68.99           C  
ATOM      4  O   ASN X   1      -9.713  17.263  -8.593  1.00 70.19           O  
ATOM      5  CB  ASN X   1     -11.528  17.970  -6.713  1.00 68.00           C  
ATOM      6  N   ASP X   2      -8.078  16.676  -7.160  1.00 68.58           N  
ATOM      7  CA  ASP X   2      -7.204  16.151  -8.209  1.00 67.69           C  
ATOM      8  C   ASP X   2      -7.072  14.635  -8.067  1.00 66.66           C  
ATOM      9  O   ASP X   2      -6.739  13.937  -9.025  1.00 66.21           O  
ATOM     10  CB  ASP X   2      -5.822  16.816  -8.148  1.00 68.05           C  
ATOM     11  CG  ASP X   2      -5.016  16.397  -6.932  1.00 68.76           C  
ATOM     12  OD1 ASP X   2      -5.549  16.458  -5.804  1.00 69.68           O  
ATOM     13  OD2 ASP X   2      -3.840  16.018  -7.106  1.00 69.82           O  
ATOM     14  N   TRP X   3      -7.339  14.134  -6.863  1.00 65.73           N  
ATOM     15  CA  TRP X   3      -7.276  12.701  -6.594  1.00 64.60           C  
ATOM     16  C   TRP X   3      -8.479  12.053  -7.271  1.00 64.27           C  
ATOM     17  O   TRP X   3      -8.649  10.830  -7.252  1.00 62.64           O  
ATOM     18  CB  TRP X   3      -7.304  12.441  -5.082  1.00 63.80           C  
ATOM     19  CG  TRP X   3      -8.512  12.996  -4.381  1.00 63.89           C  
ATOM     20  CD1 TRP X   3      -9.754  12.429  -4.303  1.00 63.23           C  
ATOM     21  CD2 TRP X   3      -8.594  14.240  -3.674  1.00 63.67           C  
ATOM     22  NE1 TRP X   3     -10.603  13.245  -3.592  1.00 63.26           N  
ATOM     23  CE2 TRP X   3      -9.917  14.363  -3.196  1.00 63.71           C  
ATOM     24  CE3 TRP X   3      -7.676  15.266  -3.402  1.00 63.31           C  
ATOM     25  CZ2 TRP X   3     -10.348  15.471  -2.456  1.00 64.59           C  
ATOM     26  CZ3 TRP X   3      -8.104  16.368  -2.666  1.00 64.20           C  
ATOM     27  CH2 TRP X   3      -9.430  16.460  -2.202  1.00 64.36           C  
ATOM     28  N   GLU X   4      -9.303  12.903  -7.880  1.00 64.20           N  
ATOM     29  CA  GLU X   4     -10.500  12.474  -8.589  1.00 63.67           C  
ATOM     30  C   GLU X   4     -10.195  12.137 -10.047  1.00 62.51           C  
ATOM     31  O   GLU X   4     -11.000  11.496 -10.721  1.00 61.99           O  
ATOM     32  CB  GLU X   4     -11.567  13.569  -8.501  1.00 64.05           C  
ATOM     33  CG  GLU X   4     -12.235  13.644  -7.138  1.00 64.72           C  
ATOM     34  CD  GLU X   4     -13.078  14.890  -6.960  1.00 66.80           C  
ATOM     35  OE1 GLU X   4     -13.833  15.243  -7.889  1.00 67.70           O  
ATOM     36  OE2 GLU X   4     -12.992  15.513  -5.880  1.00 67.02           O  
ATOM     37  N   GLU X   5      -9.032  12.567 -10.529  1.00 62.18           N  
ATOM     38  CA  GLU X   5      -8.626  12.283 -11.903  1.00 61.33           C  
ATOM     39  C   GLU X   5      -8.527  10.773 -12.060  1.00 60.57           C  
ATOM     40  O   GLU X   5      -8.102  10.073 -11.140  1.00 61.33           O  
ATOM     41  CB  GLU X   5      -7.258  12.896 -12.218  1.00 62.24           C  
ATOM     42  CG  GLU X   5      -7.184  14.410 -12.132  1.00 63.82           C  
ATOM     43  CD  GLU X   5      -5.834  14.955 -12.582  1.00 64.90           C  
ATOM     44  OE1 GLU X   5      -5.616  16.180 -12.463  1.00 65.56           O  
ATOM     45  OE2 GLU X   5      -4.991  14.166 -13.060  1.00 65.05           O  
ATOM     46  N   PRO X   6      -8.912  10.249 -13.232  1.00 59.03           N  
ATOM     47  CA  PRO X   6      -8.846   8.805 -13.468  1.00 56.82           C  
ATOM     48  C   PRO X   6      -7.389   8.359 -13.504  1.00 54.50           C  
ATOM     49  O   PRO X   6      -7.071   7.201 -13.230  1.00 55.04           O  
ATOM     50  CB  PRO X   6      -9.522   8.657 -14.823  1.00 58.26           C  
ATOM     51  CG  PRO X   6      -9.076   9.906 -15.533  1.00 59.20           C  
ATOM     52  CD  PRO X   6      -9.290  10.964 -14.464  1.00 59.21           C  
ATOM     53  N   ARG X   7      -6.513   9.301 -13.844  1.00 51.31           N  
ATOM     54  CA  ARG X   7      -5.077   9.060 -13.942  1.00 47.61           C  
ATOM     55  C   ARG X   7      -4.471   8.719 -12.580  1.00 45.85           C  
ATOM     56  O   ARG X   7      -3.473   8.002 -12.499  1.00 46.09           O  
ATOM     57  CB  ARG X   7      -4.385  10.305 -14.510  1.00 46.15           C  
ATOM     58  CG  ARG X   7      -2.961  10.082 -14.985  1.00 45.30           C  
ATOM     59  CD  ARG X   7      -2.346  11.377 -15.507  1.00 43.54           C  
ATOM     60  NE  ARG X   7      -2.143  12.356 -14.438  1.00 41.70           N  
ATOM     61  CZ  ARG X   7      -1.154  12.297 -13.554  1.00 40.65           C  
ATOM     62  NH1 ARG X   7      -0.270  11.311 -13.616  1.00 39.83           N  
ATOM     63  NH2 ARG X   7      -1.055  13.211 -12.597  1.00 39.47           N  
ATOM     64  N   LEU X   8      -5.084   9.230 -11.515  1.00 42.13           N  
ATOM     65  CA  LEU X   8      -4.590   8.997 -10.166  1.00 40.50           C  
ATOM     66  C   LEU X   8      -5.480   8.109  -9.298  1.00 38.81           C  
ATOM     67  O   LEU X   8      -5.382   8.149  -8.071  1.00 37.77           O  
ATOM     68  CB  LEU X   8      -4.374  10.337  -9.455  1.00 39.76           C  
ATOM     69  CG  LEU X   8      -3.406  11.306 -10.139  1.00 41.32           C  
ATOM     70  CD1 LEU X   8      -3.314  12.593  -9.331  1.00 42.70           C  
ATOM     71  CD2 LEU X   8      -2.038  10.658 -10.272  1.00 42.45           C  
ATOM     72  N   ASP X   9      -6.348   7.312  -9.916  1.00 37.48           N  
ATOM     73  CA  ASP X   9      -7.213   6.440  -9.126  1.00 37.18           C  
ATOM     74  C   ASP X   9      -6.340   5.671  -8.152  1.00 36.43           C  
ATOM     75  O   ASP X   9      -5.246   5.230  -8.499  1.00 34.39           O  
ATOM     76  CB  ASP X   9      -7.977   5.452 -10.012  1.00 36.38           C  
ATOM     77  CG  ASP X   9      -9.056   6.125 -10.835  1.00 37.89           C  
ATOM     78  OD1 ASP X   9      -9.787   6.972 -10.277  1.00 37.96           O  
ATOM     79  OD2 ASP X   9      -9.179   5.803 -12.034  1.00 41.03           O  
ATOM     80  N   ILE X  10      -6.825   5.525  -6.927  1.00 36.24           N  
ATOM     81  CA  ILE X  10      -6.085   4.816  -5.905  1.00 36.67           C  
ATOM     82  C   ILE X  10      -5.661   3.414  -6.349  1.00 35.40           C  
ATOM     83  O   ILE X  10      -4.557   2.980  -6.041  1.00 35.87           O  
ATOM     84  CB  ILE X  10      -6.906   4.758  -4.586  1.00 37.73           C  
ATOM     85  CG1 ILE X  10      -6.246   5.663  -3.544  1.00 38.64           C  
ATOM     86  CG2 ILE X  10      -7.041   3.331  -4.076  1.00 41.34           C  
ATOM     87  CD1 ILE X  10      -4.769   5.400  -3.318  1.00 33.63           C  
ATOM     88  N   GLU X  11      -6.521   2.715  -7.084  1.00 34.04           N  
ATOM     89  CA  GLU X  11      -6.184   1.369  -7.541  1.00 32.35           C  
ATOM     90  C   GLU X  11      -4.860   1.327  -8.272  1.00 31.71           C  
ATOM     91  O   GLU X  11      -4.099   0.362  -8.137  1.00 31.44           O  
ATOM     92  CB  GLU X  11      -7.269   0.807  -8.461  1.00 31.35           C  
ATOM     93  CG  GLU X  11      -8.543   0.444  -7.734  1.00 32.44           C  
ATOM     94  CD  GLU X  11      -9.331   1.659  -7.301  1.00 34.99           C  
ATOM     95  OE1 GLU X  11     -10.225   1.503  -6.444  1.00 33.37           O  
ATOM     96  OE2 GLU X  11      -9.065   2.764  -7.828  1.00 34.75           O  
ATOM     97  N   GLY X  12      -4.593   2.368  -9.052  1.00 29.05           N  
ATOM     98  CA  GLY X  12      -3.356   2.429  -9.807  1.00 28.68           C  
ATOM     99  C   GLY X  12      -2.130   2.386  -8.920  1.00 29.11           C  
ATOM    100  O   GLY X  12      -1.148   1.722  -9.247  1.00 30.86           O  
ATOM    101  N   PHE X  13      -2.175   3.094  -7.795  1.00 30.02           N  
ATOM    102  CA  PHE X  13      -1.037   3.103  -6.879  1.00 29.33           C  
ATOM    103  C   PHE X  13      -0.892   1.750  -6.189  1.00 28.56           C  
ATOM    104  O   PHE X  13       0.213   1.212  -6.070  1.00 27.58           O  
ATOM    105  CB  PHE X  13      -1.203   4.185  -5.803  1.00 31.57           C  
ATOM    106  CG  PHE X  13      -1.124   5.592  -6.328  1.00 34.49           C  
ATOM    107  CD1 PHE X  13      -2.198   6.158  -7.010  1.00 35.02           C  
ATOM    108  CD2 PHE X  13       0.027   6.354  -6.137  1.00 34.85           C  
ATOM    109  CE1 PHE X  13      -2.127   7.463  -7.495  1.00 36.81           C  
ATOM    110  CE2 PHE X  13       0.111   7.659  -6.617  1.00 36.53           C  
ATOM    111  CZ  PHE X  13      -0.969   8.216  -7.297  1.00 36.37           C  
ATOM    112  N   VAL X  14      -2.012   1.202  -5.731  1.00 26.35           N  
ATOM    113  CA  VAL X  14      -1.987  -0.076  -5.032  1.00 24.36           C  
ATOM    114  C   VAL X  14      -1.467  -1.186  -5.942  1.00 23.89           C  
ATOM    115  O   VAL X  14      -0.593  -1.954  -5.548  1.00 24.46           O  
ATOM    116  CB  VAL X  14      -3.381  -0.449  -4.502  1.00 22.67           C  
ATOM    117  CG1 VAL X  14      -3.282  -1.699  -3.641  1.00 21.30           C  
ATOM    118  CG2 VAL X  14      -3.963   0.704  -3.697  1.00 22.76           C  
ATOM    119  N   VAL X  15      -1.996  -1.266  -7.159  1.00 23.23           N  
ATOM    120  CA  VAL X  15      -1.557  -2.278  -8.109  1.00 23.88           C  
ATOM    121  C   VAL X  15      -0.089  -2.126  -8.474  1.00 24.62           C  
ATOM    122  O   VAL X  15       0.667  -3.097  -8.451  1.00 24.14           O  
ATOM    123  CB  VAL X  15      -2.359  -2.220  -9.420  1.00 24.40           C  
ATOM    124  CG1 VAL X  15      -1.718  -3.134 -10.465  1.00 22.70           C  
ATOM    125  CG2 VAL X  15      -3.782  -2.644  -9.164  1.00 25.83           C  
ATOM    126  N   ASP X  16       0.312  -0.908  -8.822  1.00 25.51           N  
ATOM    127  CA  ASP X  16       1.694  -0.671  -9.201  1.00 24.28           C  
ATOM    128  C   ASP X  16       2.653  -0.941  -8.063  1.00 23.37           C  
ATOM    129  O   ASP X  16       3.764  -1.424  -8.287  1.00 24.19           O  
ATOM    130  CB  ASP X  16       1.888   0.765  -9.687  1.00 28.18           C  
ATOM    131  CG  ASP X  16       3.312   1.027 -10.144  1.00 31.27           C  
ATOM    132  OD1 ASP X  16       4.138   1.479  -9.321  1.00 30.19           O  
ATOM    133  OD2 ASP X  16       3.611   0.752 -11.325  1.00 33.81           O  
ATOM    134  N   TYR X  17       2.245  -0.621  -6.841  1.00 22.53           N  
ATOM    135  CA  TYR X  17       3.138  -0.845  -5.717  1.00 22.93           C  
ATOM    136  C   TYR X  17       3.210  -2.335  -5.374  1.00 22.36           C  
ATOM    137  O   TYR X  17       4.293  -2.869  -5.118  1.00 23.45           O  
ATOM    138  CB  TYR X  17       2.707  -0.050  -4.486  1.00 21.57           C  
ATOM    139  CG  TYR X  17       3.761  -0.124  -3.400  1.00 23.34           C  
ATOM    140  CD1 TYR X  17       4.945   0.601  -3.508  1.00 23.69           C  
ATOM    141  CD2 TYR X  17       3.622  -0.998  -2.324  1.00 23.15           C  
ATOM    142  CE1 TYR X  17       5.973   0.452  -2.578  1.00 24.70           C  
ATOM    143  CE2 TYR X  17       4.640  -1.156  -1.389  1.00 25.19           C  
ATOM    144  CZ  TYR X  17       5.817  -0.429  -1.526  1.00 26.50           C  
ATOM    145  OH  TYR X  17       6.848  -0.612  -0.641  1.00 26.08           O  
ATOM    146  N   PHE X  18       2.059  -3.003  -5.370  1.00 21.82           N  
ATOM    147  CA  PHE X  18       2.017  -4.432  -5.080  1.00 23.48           C  
ATOM    148  C   PHE X  18       2.912  -5.154  -6.088  1.00 23.85           C  
ATOM    149  O   PHE X  18       3.777  -5.939  -5.716  1.00 24.37           O  
ATOM    150  CB  PHE X  18       0.574  -4.952  -5.185  1.00 22.23           C  
ATOM    151  CG  PHE X  18      -0.236  -4.810  -3.907  1.00 21.48           C  
ATOM    152  CD1 PHE X  18      -0.131  -3.672  -3.111  1.00 19.52           C  
ATOM    153  CD2 PHE X  18      -1.149  -5.804  -3.532  1.00 20.63           C  
ATOM    154  CE1 PHE X  18      -0.919  -3.522  -1.961  1.00 17.88           C  
ATOM    155  CE2 PHE X  18      -1.939  -5.664  -2.391  1.00 19.97           C  
ATOM    156  CZ  PHE X  18      -1.823  -4.517  -1.602  1.00 19.71           C  
ATOM    157  N   THR X  19       2.707  -4.868  -7.367  1.00 23.93           N  
ATOM    158  CA  THR X  19       3.500  -5.487  -8.423  1.00 24.62           C  
ATOM    159  C   THR X  19       5.006  -5.282  -8.200  1.00 24.63           C  
ATOM    160  O   THR X  19       5.795  -6.220  -8.308  1.00 24.07           O  
ATOM    161  CB  THR X  19       3.110  -4.904  -9.787  1.00 25.05           C  
ATOM    162  OG1 THR X  19       1.714  -5.125 -10.009  1.00 26.03           O  
ATOM    163  CG2 THR X  19       3.902  -5.553 -10.893  1.00 22.96           C  
ATOM    164  N   HIS X  20       5.387  -4.051  -7.879  1.00 26.82           N  
ATOM    165  CA  HIS X  20       6.781  -3.701  -7.648  1.00 26.90           C  
ATOM    166  C   HIS X  20       7.367  -4.367  -6.405  1.00 25.99           C  
ATOM    167  O   HIS X  20       8.482  -4.892  -6.440  1.00 27.85           O  
ATOM    168  CB  HIS X  20       6.917  -2.184  -7.527  1.00 27.05           C  
ATOM    169  CG  HIS X  20       8.257  -1.739  -7.037  1.00 30.05           C  
ATOM    170  ND1 HIS X  20       9.400  -1.835  -7.802  1.00 31.88           N  
ATOM    171  CD2 HIS X  20       8.644  -1.241  -5.839  1.00 30.01           C  
ATOM    172  CE1 HIS X  20      10.434  -1.414  -7.095  1.00 30.85           C  
ATOM    173  NE2 HIS X  20      10.003  -1.049  -5.900  1.00 29.21           N  
ATOM    174  N   ARG X  21       6.625  -4.351  -5.306  1.00 25.13           N  
ATOM    175  CA  ARG X  21       7.126  -4.961  -4.084  1.00 25.67           C  
ATOM    176  C   ARG X  21       7.261  -6.476  -4.226  1.00 25.63           C  
ATOM    177  O   ARG X  21       8.200  -7.079  -3.705  1.00 25.07           O  
ATOM    178  CB  ARG X  21       6.221  -4.615  -2.895  1.00 23.39           C  
ATOM    179  CG  ARG X  21       6.779  -5.112  -1.562  1.00 22.44           C  
ATOM    180  CD  ARG X  21       8.201  -4.616  -1.325  1.00 20.21           C  
ATOM    181  NE  ARG X  21       8.768  -5.156  -0.088  1.00 23.60           N  
ATOM    182  CZ  ARG X  21       9.231  -6.396   0.054  1.00 23.38           C  
ATOM    183  NH1 ARG X  21       9.211  -7.248  -0.961  1.00 23.16           N  
ATOM    184  NH2 ARG X  21       9.707  -6.788   1.225  1.00 24.78           N  
ATOM    185  N   ILE X  22       6.326  -7.089  -4.941  1.00 24.98           N  
ATOM    186  CA  ILE X  22       6.369  -8.527  -5.162  1.00 24.80           C  
ATOM    187  C   ILE X  22       7.553  -8.882  -6.067  1.00 25.63           C  
ATOM    188  O   ILE X  22       8.227  -9.885  -5.852  1.00 24.84           O  
ATOM    189  CB  ILE X  22       5.072  -9.015  -5.817  1.00 24.37           C  
ATOM    190  CG1 ILE X  22       3.920  -8.906  -4.807  1.00 24.15           C  
ATOM    191  CG2 ILE X  22       5.249 -10.438  -6.337  1.00 23.96           C  
ATOM    192  CD1 ILE X  22       2.550  -9.224  -5.395  1.00 24.21           C  
ATOM    193  N   ARG X  23       7.800  -8.063  -7.086  1.00 28.01           N  
ATOM    194  CA  ARG X  23       8.921  -8.320  -7.989  1.00 30.09           C  
ATOM    195  C   ARG X  23      10.229  -8.097  -7.244  1.00 31.20           C  
ATOM    196  O   ARG X  23      11.237  -8.726  -7.542  1.00 31.58           O  
ATOM    197  CB  ARG X  23       8.843  -7.410  -9.215  1.00 29.26           C  
ATOM    198  CG  ARG X  23       7.806  -7.860 -10.225  1.00 28.25           C  
ATOM    199  CD  ARG X  23       7.627  -6.878 -11.372  1.00 27.05           C  
ATOM    200  NE  ARG X  23       6.761  -7.458 -12.401  1.00 25.59           N  
ATOM    201  CZ  ARG X  23       6.197  -6.783 -13.399  1.00 25.74           C  
ATOM    202  NH1 ARG X  23       6.392  -5.471 -13.529  1.00 23.49           N  
ATOM    203  NH2 ARG X  23       5.440  -7.428 -14.280  1.00 22.47           N  
ATOM    204  N   GLN X  24      10.195  -7.205  -6.256  1.00 34.30           N  
ATOM    205  CA  GLN X  24      11.368  -6.895  -5.452  1.00 35.48           C  
ATOM    206  C   GLN X  24      11.771  -8.141  -4.671  1.00 35.99           C  
ATOM    207  O   GLN X  24      12.928  -8.311  -4.289  1.00 35.46           O  
ATOM    208  CB  GLN X  24      11.045  -5.754  -4.488  1.00 38.45           C  
ATOM    209  CG  GLN X  24      12.127  -4.695  -4.399  1.00 44.15           C  
ATOM    210  CD  GLN X  24      12.558  -4.198  -5.769  1.00 45.67           C  
ATOM    211  OE1 GLN X  24      11.722  -3.897  -6.624  1.00 47.26           O  
ATOM    212  NE2 GLN X  24      13.868  -4.110  -5.984  1.00 47.38           N  
ATOM    213  N   ASN X  25      10.799  -9.016  -4.445  1.00 34.60           N  
ATOM    214  CA  ASN X  25      11.037 -10.253  -3.727  1.00 33.29           C  
ATOM    215  C   ASN X  25      11.291 -11.380  -4.733  1.00 31.29           C  
ATOM    216  O   ASN X  25      11.194 -12.553  -4.396  1.00 30.68           O  
ATOM    217  CB  ASN X  25       9.828 -10.572  -2.851  1.00 35.26           C  
ATOM    218  CG  ASN X  25      10.142 -11.574  -1.773  1.00 38.48           C  
ATOM    219  OD1 ASN X  25      11.242 -11.590  -1.232  1.00 40.36           O  
ATOM    220  ND2 ASN X  25       9.166 -12.412  -1.437  1.00 41.38           N  
ATOM    221  N   GLY X  26      11.615 -11.004  -5.969  1.00 30.79           N  
ATOM    222  CA  GLY X  26      11.888 -11.982  -7.009  1.00 29.42           C  
ATOM    223  C   GLY X  26      10.678 -12.731  -7.550  1.00 31.59           C  
ATOM    224  O   GLY X  26      10.833 -13.690  -8.310  1.00 33.24           O  
ATOM    225  N   MET X  27       9.471 -12.312  -7.175  1.00 28.32           N  
ATOM    226  CA  MET X  27       8.270 -12.994  -7.650  1.00 27.75           C  
ATOM    227  C   MET X  27       7.452 -12.160  -8.637  1.00 25.71           C  
ATOM    228  O   MET X  27       7.757 -10.991  -8.880  1.00 26.64           O  
ATOM    229  CB  MET X  27       7.423 -13.439  -6.448  1.00 27.87           C  
ATOM    230  CG  MET X  27       8.132 -14.518  -5.608  1.00 25.29           C  
ATOM    231  CE  MET X  27       8.591 -15.965  -3.073  1.00 23.97           C  
ATOM    232  N   GLU X  28       6.408 -12.759  -9.201  1.00 23.95           N  
ATOM    233  CA  GLU X  28       5.601 -12.082 -10.207  1.00 23.45           C  
ATOM    234  C   GLU X  28       4.113 -12.281  -9.942  1.00 23.78           C  
ATOM    235  O   GLU X  28       3.626 -13.417  -9.917  1.00 24.07           O  
ATOM    236  CB  GLU X  28       5.979 -12.633 -11.589  1.00 21.81           C  
ATOM    237  CG  GLU X  28       5.292 -11.992 -12.801  1.00 19.45           C  
ATOM    238  CD  GLU X  28       5.629 -10.505 -12.982  1.00 22.27           C  
ATOM    239  OE1 GLU X  28       6.795 -10.105 -12.770  1.00 21.58           O  
ATOM    240  OE2 GLU X  28       4.722  -9.737 -13.351  1.00 19.44           O  
ATOM    241  N   TRP X  29       3.401 -11.177  -9.737  1.00 21.64           N  
ATOM    242  CA  TRP X  29       1.965 -11.225  -9.461  1.00 23.36           C  
ATOM    243  C   TRP X  29       1.199 -11.426 -10.755  1.00 23.81           C  
ATOM    244  O   TRP X  29       0.854 -10.463 -11.432  1.00 25.93           O  
ATOM    245  CB  TRP X  29       1.510  -9.926  -8.777  1.00 22.30           C  
ATOM    246  CG  TRP X  29       0.046  -9.906  -8.398  1.00 25.83           C  
ATOM    247  CD1 TRP X  29      -0.800 -10.986  -8.307  1.00 24.07           C  
ATOM    248  CD2 TRP X  29      -0.737  -8.756  -8.039  1.00 25.12           C  
ATOM    249  NE1 TRP X  29      -2.050 -10.575  -7.917  1.00 27.95           N  
ATOM    250  CE2 TRP X  29      -2.043  -9.214  -7.746  1.00 24.88           C  
ATOM    251  CE3 TRP X  29      -0.461  -7.383  -7.939  1.00 24.18           C  
ATOM    252  CZ2 TRP X  29      -3.074  -8.347  -7.359  1.00 25.86           C  
ATOM    253  CZ3 TRP X  29      -1.491  -6.517  -7.553  1.00 23.39           C  
ATOM    254  CH2 TRP X  29      -2.777  -7.003  -7.268  1.00 24.80           C  
ATOM    255  N   PHE X  30       0.930 -12.687 -11.090  1.00 24.64           N  
ATOM    256  CA  PHE X  30       0.222 -13.024 -12.318  1.00 24.56           C  
ATOM    257  C   PHE X  30      -1.194 -12.473 -12.390  1.00 24.72           C  
ATOM    258  O   PHE X  30      -1.698 -12.176 -13.479  1.00 23.22           O  
ATOM    259  CB  PHE X  30       0.186 -14.551 -12.504  1.00 26.72           C  
ATOM    260  CG  PHE X  30       1.332 -15.106 -13.328  1.00 26.10           C  
ATOM    261  CD1 PHE X  30       2.640 -14.684 -13.115  1.00 26.90           C  
ATOM    262  CD2 PHE X  30       1.098 -16.078 -14.299  1.00 26.88           C  
ATOM    263  CE1 PHE X  30       3.701 -15.228 -13.863  1.00 25.32           C  
ATOM    264  CE2 PHE X  30       2.144 -16.619 -15.042  1.00 23.91           C  
ATOM    265  CZ  PHE X  30       3.448 -16.190 -14.823  1.00 23.85           C  
ATOM    266  N   GLY X  31      -1.839 -12.340 -11.235  1.00 24.82           N  
ATOM    267  CA  GLY X  31      -3.199 -11.832 -11.208  1.00 22.67           C  
ATOM    268  C   GLY X  31      -3.320 -10.317 -11.139  1.00 24.85           C  
ATOM    269  O   GLY X  31      -4.422  -9.787 -11.005  1.00 23.51           O  
ATOM    270  N   ALA X  32      -2.198  -9.611 -11.243  1.00 23.69           N  
ATOM    271  CA  ALA X  32      -2.223  -8.152 -11.176  1.00 23.38           C  
ATOM    272  C   ALA X  32      -3.189  -7.509 -12.177  1.00 24.93           C  
ATOM    273  O   ALA X  32      -3.177  -7.846 -13.362  1.00 25.37           O  
ATOM    274  CB  ALA X  32      -0.825  -7.597 -11.397  1.00 19.48           C  
ATOM    275  N   PRO X  33      -4.055  -6.591 -11.708  1.00 25.70           N  
ATOM    276  CA  PRO X  33      -4.985  -5.945 -12.646  1.00 27.16           C  
ATOM    277  C   PRO X  33      -4.249  -4.946 -13.548  1.00 29.18           C  
ATOM    278  O   PRO X  33      -3.173  -4.470 -13.206  1.00 29.44           O  
ATOM    279  CB  PRO X  33      -6.014  -5.273 -11.730  1.00 24.80           C  
ATOM    280  CG  PRO X  33      -5.304  -5.107 -10.440  1.00 28.35           C  
ATOM    281  CD  PRO X  33      -4.463  -6.349 -10.314  1.00 27.14           C  
ATOM    282  N   GLY X  34      -4.825  -4.647 -14.705  1.00 31.91           N  
ATOM    283  CA  GLY X  34      -4.186  -3.719 -15.614  1.00 35.73           C  
ATOM    284  C   GLY X  34      -4.100  -2.302 -15.081  1.00 39.10           C  
ATOM    285  O   GLY X  34      -4.787  -1.936 -14.125  1.00 40.79           O  
ATOM    286  N   LEU X  35      -3.243  -1.503 -15.702  1.00 40.62           N  
ATOM    287  CA  LEU X  35      -3.063  -0.105 -15.323  1.00 42.38           C  
ATOM    288  C   LEU X  35      -3.490   0.696 -16.552  1.00 44.03           C  
ATOM    289  O   LEU X  35      -2.686   0.971 -17.437  1.00 45.11           O  
ATOM    290  CB  LEU X  35      -1.591   0.153 -14.986  1.00 41.74           C  
ATOM    291  CG  LEU X  35      -1.216   0.809 -13.653  1.00 40.84           C  
ATOM    292  CD1 LEU X  35      -1.978   0.178 -12.506  1.00 37.82           C  
ATOM    293  CD2 LEU X  35       0.285   0.669 -13.436  1.00 41.52           C  
ATOM    294  N   PRO X  36      -4.773   1.080 -16.615  1.00 46.71           N  
ATOM    295  CA  PRO X  36      -5.345   1.848 -17.733  1.00 48.60           C  
ATOM    296  C   PRO X  36      -4.475   2.949 -18.354  1.00 49.25           C  
ATOM    297  O   PRO X  36      -4.385   3.049 -19.573  1.00 50.26           O  
ATOM    298  CB  PRO X  36      -6.648   2.392 -17.148  1.00 48.18           C  
ATOM    299  CG  PRO X  36      -6.417   2.356 -15.652  1.00 48.53           C  
ATOM    300  CD  PRO X  36      -5.711   1.055 -15.480  1.00 46.82           C  
ATOM    301  N   SER X  37      -3.841   3.770 -17.529  1.00 49.70           N  
ATOM    302  CA  SER X  37      -3.001   4.830 -18.049  1.00 49.33           C  
ATOM    303  C   SER X  37      -1.526   4.468 -17.972  1.00 49.38           C  
ATOM    304  O   SER X  37      -0.662   5.268 -18.330  1.00 49.17           O  
ATOM    305  CB  SER X  37      -3.272   6.129 -17.284  1.00 50.04           C  
ATOM    306  OG  SER X  37      -4.641   6.491 -17.346  1.00 48.96           O  
ATOM    307  N   GLY X  38      -1.247   3.254 -17.511  1.00 48.29           N  
ATOM    308  CA  GLY X  38       0.127   2.816 -17.379  1.00 46.20           C  
ATOM    309  C   GLY X  38       0.762   3.464 -16.164  1.00 45.54           C  
ATOM    310  O   GLY X  38       0.103   4.209 -15.430  1.00 44.29           O  
ATOM    311  N   VAL X  39       2.041   3.183 -15.944  1.00 44.57           N  
ATOM    312  CA  VAL X  39       2.748   3.751 -14.804  1.00 43.59           C  
ATOM    313  C   VAL X  39       2.748   5.275 -14.827  1.00 44.92           C  
ATOM    314  O   VAL X  39       3.062   5.897 -15.841  1.00 44.65           O  
ATOM    315  CB  VAL X  39       4.208   3.262 -14.750  1.00 41.66           C  
ATOM    316  CG1 VAL X  39       4.924   3.903 -13.574  1.00 40.63           C  
ATOM    317  CG2 VAL X  39       4.251   1.747 -14.633  1.00 39.18           C  
ATOM    318  N   GLN X  40       2.378   5.864 -13.695  1.00 46.04           N  
ATOM    319  CA  GLN X  40       2.347   7.309 -13.550  1.00 46.73           C  
ATOM    320  C   GLN X  40       3.533   7.734 -12.697  1.00 47.66           C  
ATOM    321  O   GLN X  40       3.991   6.978 -11.839  1.00 46.75           O  
ATOM    322  CB  GLN X  40       1.044   7.755 -12.871  1.00 47.34           C  
ATOM    323  CG  GLN X  40      -0.215   7.402 -13.643  1.00 47.44           C  
ATOM    324  CD  GLN X  40      -0.180   7.934 -15.059  1.00 46.26           C  
ATOM    325  OE1 GLN X  40      -0.049   9.137 -15.274  1.00 47.99           O  
ATOM    326  NE2 GLN X  40      -0.294   7.042 -16.034  1.00 44.08           N  
ATOM    327  N   PRO X  41       4.053   8.949 -12.925  1.00 47.85           N  
ATOM    328  CA  PRO X  41       5.193   9.399 -12.123  1.00 47.23           C  
ATOM    329  C   PRO X  41       4.872   9.380 -10.627  1.00 46.75           C  
ATOM    330  O   PRO X  41       5.763   9.197  -9.798  1.00 45.86           O  
ATOM    331  CB  PRO X  41       5.473  10.807 -12.670  1.00 47.21           C  
ATOM    332  CG  PRO X  41       4.156  11.230 -13.265  1.00 48.37           C  
ATOM    333  CD  PRO X  41       3.668   9.969 -13.917  1.00 47.97           C  
ATOM    334  N   GLU X  42       3.597   9.560 -10.287  1.00 46.44           N  
ATOM    335  CA  GLU X  42       3.183   9.531  -8.890  1.00 47.06           C  
ATOM    336  C   GLU X  42       3.309   8.110  -8.345  1.00 46.50           C  
ATOM    337  O   GLU X  42       3.433   7.916  -7.134  1.00 46.12           O  
ATOM    338  CB  GLU X  42       1.738  10.010  -8.726  1.00 48.14           C  
ATOM    339  CG  GLU X  42       1.521  11.500  -8.961  1.00 51.61           C  
ATOM    340  CD  GLU X  42       1.450  11.867 -10.435  1.00 53.19           C  
ATOM    341  OE1 GLU X  42       1.245  13.063 -10.734  1.00 55.52           O  
ATOM    342  OE2 GLU X  42       1.594  10.968 -11.291  1.00 52.75           O  
ATOM    343  N   HIS X  43       3.264   7.124  -9.240  1.00 44.75           N  
ATOM    344  CA  HIS X  43       3.405   5.722  -8.850  1.00 43.38           C  
ATOM    345  C   HIS X  43       4.869   5.501  -8.487  1.00 43.20           C  
ATOM    346  O   HIS X  43       5.194   4.913  -7.455  1.00 41.74           O  
ATOM    347  CB  HIS X  43       3.068   4.771 -10.009  1.00 41.59           C  
ATOM    348  CG  HIS X  43       1.633   4.792 -10.434  1.00 37.99           C  
ATOM    349  ND1 HIS X  43       0.612   5.197  -9.604  1.00 39.89           N  
ATOM    350  CD2 HIS X  43       1.045   4.387 -11.585  1.00 36.61           C  
ATOM    351  CE1 HIS X  43      -0.545   5.038 -10.223  1.00 37.73           C  
ATOM    352  NE2 HIS X  43      -0.309   4.547 -11.425  1.00 37.49           N  
ATOM    353  N   GLU X  44       5.746   5.975  -9.366  1.00 44.09           N  
ATOM    354  CA  GLU X  44       7.182   5.839  -9.177  1.00 45.15           C  
ATOM    355  C   GLU X  44       7.662   6.549  -7.921  1.00 44.68           C  
ATOM    356  O   GLU X  44       8.696   6.189  -7.353  1.00 43.93           O  
ATOM    357  CB  GLU X  44       7.912   6.347 -10.420  1.00 47.09           C  
ATOM    358  CG  GLU X  44       8.029   5.282 -11.504  1.00 51.89           C  
ATOM    359  CD  GLU X  44       8.264   5.850 -12.890  1.00 55.60           C  
ATOM    360  OE1 GLU X  44       9.144   6.726 -13.047  1.00 59.95           O  
ATOM    361  OE2 GLU X  44       7.571   5.409 -13.833  1.00 57.57           O  
ATOM    362  N   MET X  45       6.904   7.546  -7.478  1.00 44.40           N  
ATOM    363  CA  MET X  45       7.255   8.268  -6.262  1.00 44.24           C  
ATOM    364  C   MET X  45       6.719   7.481  -5.078  1.00 43.41           C  
ATOM    365  O   MET X  45       7.239   7.584  -3.967  1.00 43.72           O  
ATOM    366  CB  MET X  45       6.649   9.674  -6.269  1.00 45.27           C  
ATOM    367  CG  MET X  45       6.900  10.491  -4.996  1.00 47.98           C  
ATOM    368  CE  MET X  45       9.623  10.407  -6.234  1.00 47.12           C  
ATOM    369  N   MET X  46       5.673   6.692  -5.320  1.00 41.98           N  
ATOM    370  CA  MET X  46       5.077   5.878  -4.266  1.00 40.18           C  
ATOM    371  C   MET X  46       5.936   4.646  -4.016  1.00 39.37           C  
ATOM    372  O   MET X  46       5.915   4.082  -2.921  1.00 39.55           O  
ATOM    373  CB  MET X  46       3.654   5.451  -4.647  1.00 40.85           C  
ATOM    374  CG  MET X  46       2.948   4.594  -3.601  1.00 36.42           C  
ATOM    375  CE  MET X  46       1.283   6.621  -2.266  1.00 37.64           C  
ATOM    376  N   ARG X  47       6.696   4.235  -5.028  1.00 38.18           N  
ATOM    377  CA  ARG X  47       7.574   3.078  -4.897  1.00 38.26           C  
ATOM    378  C   ARG X  47       8.708   3.404  -3.945  1.00 38.99           C  
ATOM    379  O   ARG X  47       9.096   2.576  -3.124  1.00 39.07           O  
ATOM    380  CB  ARG X  47       8.169   2.676  -6.244  1.00 36.83           C  
ATOM    381  CG  ARG X  47       7.166   2.185  -7.270  1.00 35.79           C  
ATOM    382  CD  ARG X  47       7.873   1.785  -8.563  1.00 34.67           C  
ATOM    383  NE  ARG X  47       6.933   1.488  -9.634  1.00 33.82           N  
ATOM    384  CZ  ARG X  47       7.285   1.078 -10.848  1.00 34.84           C  
ATOM    385  NH1 ARG X  47       8.565   0.918 -11.148  1.00 35.23           N  
ATOM    386  NH2 ARG X  47       6.358   0.821 -11.760  1.00 31.97           N  
ATOM    387  N   VAL X  48       9.246   4.614  -4.066  1.00 39.79           N  
ATOM    388  CA  VAL X  48      10.340   5.044  -3.206  1.00 39.21           C  
ATOM    389  C   VAL X  48       9.840   5.242  -1.789  1.00 38.76           C  
ATOM    390  O   VAL X  48      10.441   4.759  -0.834  1.00 39.61           O  
ATOM    391  CB  VAL X  48      10.957   6.375  -3.692  1.00 40.08           C  
ATOM    392  CG1 VAL X  48      12.011   6.854  -2.702  1.00 41.07           C  
ATOM    393  CG2 VAL X  48      11.571   6.190  -5.071  1.00 39.03           C  
ATOM    394  N   MET X  49       8.734   5.962  -1.663  1.00 39.18           N  
ATOM    395  CA  MET X  49       8.142   6.242  -0.365  1.00 40.26           C  
ATOM    396  C   MET X  49       7.805   4.964   0.403  1.00 39.95           C  
ATOM    397  O   MET X  49       7.972   4.904   1.625  1.00 39.82           O  
ATOM    398  CB  MET X  49       6.892   7.100  -0.549  1.00 41.81           C  
ATOM    399  CG  MET X  49       7.190   8.484  -1.130  1.00 47.20           C  
ATOM    400  CE  MET X  49       6.821  10.843   0.538  1.00 50.82           C  
ATOM    401  N   GLY X  50       7.337   3.946  -0.318  1.00 38.64           N  
ATOM    402  CA  GLY X  50       6.995   2.682   0.312  1.00 37.61           C  
ATOM    403  C   GLY X  50       8.237   1.937   0.762  1.00 37.77           C  
ATOM    404  O   GLY X  50       8.260   1.339   1.838  1.00 37.77           O  
ATOM    405  N   THR X  51       9.274   1.967  -0.068  1.00 36.89           N  
ATOM    406  CA  THR X  51      10.532   1.309   0.257  1.00 36.69           C  
ATOM    407  C   THR X  51      11.135   1.969   1.489  1.00 36.08           C  
ATOM    408  O   THR X  51      11.601   1.291   2.403  1.00 35.29           O  
ATOM    409  CB  THR X  51      11.533   1.421  -0.897  1.00 36.32           C  
ATOM    410  OG1 THR X  51      10.937   0.898  -2.086  1.00 41.14           O  
ATOM    411  CG2 THR X  51      12.790   0.630  -0.591  1.00 36.11           C  
ATOM    412  N   ILE X  52      11.122   3.297   1.507  1.00 35.57           N  
ATOM    413  CA  ILE X  52      11.652   4.045   2.637  1.00 35.88           C  
ATOM    414  C   ILE X  52      10.835   3.752   3.891  1.00 35.70           C  
ATOM    415  O   ILE X  52      11.392   3.498   4.959  1.00 38.85           O  
ATOM    416  CB  ILE X  52      11.607   5.565   2.379  1.00 36.26           C  
ATOM    417  CG1 ILE X  52      12.542   5.928   1.227  1.00 37.16           C  
ATOM    418  CG2 ILE X  52      11.998   6.322   3.640  1.00 36.55           C  
ATOM    419  CD1 ILE X  52      12.572   7.409   0.931  1.00 40.38           C  
ATOM    420  N   PHE X  53       9.514   3.777   3.759  1.00 33.19           N  
ATOM    421  CA  PHE X  53       8.640   3.534   4.898  1.00 33.18           C  
ATOM    422  C   PHE X  53       8.840   2.135   5.471  1.00 33.20           C  
ATOM    423  O   PHE X  53       8.893   1.962   6.687  1.00 32.81           O  
ATOM    424  CB  PHE X  53       7.175   3.701   4.497  1.00 32.49           C  
ATOM    425  CG  PHE X  53       6.228   3.735   5.661  1.00 31.24           C  
ATOM    426  CD1 PHE X  53       5.618   4.920   6.041  1.00 33.50           C  
ATOM    427  CD2 PHE X  53       5.954   2.582   6.388  1.00 32.27           C  
ATOM    428  CE1 PHE X  53       4.746   4.955   7.128  1.00 34.93           C  
ATOM    429  CE2 PHE X  53       5.088   2.607   7.474  1.00 29.63           C  
ATOM    430  CZ  PHE X  53       4.483   3.791   7.846  1.00 31.68           C  
ATOM    431  N   GLU X  54       8.942   1.140   4.594  1.00 31.80           N  
ATOM    432  CA  GLU X  54       9.122  -0.230   5.047  1.00 33.00           C  
ATOM    433  C   GLU X  54      10.402  -0.364   5.849  1.00 34.78           C  
ATOM    434  O   GLU X  54      10.410  -0.981   6.912  1.00 33.96           O  
ATOM    435  CB  GLU X  54       9.181  -1.209   3.871  1.00 30.75           C  
ATOM    436  CG  GLU X  54       9.279  -2.663   4.337  1.00 28.65           C  
ATOM    437  CD  GLU X  54       9.376  -3.658   3.188  1.00 27.35           C  
ATOM    438  OE1 GLU X  54       8.698  -3.464   2.152  1.00 25.85           O  
ATOM    439  OE2 GLU X  54      10.123  -4.645   3.332  1.00 23.49           O  
ATOM    440  N   LYS X  55      11.486   0.205   5.329  1.00 36.74           N  
ATOM    441  CA  LYS X  55      12.772   0.134   6.011  1.00 39.09           C  
ATOM    442  C   LYS X  55      12.707   0.751   7.396  1.00 38.86           C  
ATOM    443  O   LYS X  55      13.370   0.285   8.315  1.00 40.76           O  
ATOM    444  CB  LYS X  55      13.863   0.825   5.185  1.00 41.53           C  
ATOM    445  CG  LYS X  55      14.244   0.075   3.918  1.00 45.21           C  
ATOM    446  CD  LYS X  55      15.520   0.626   3.283  1.00 46.95           C  
ATOM    447  CE  LYS X  55      15.981  -0.277   2.138  1.00 51.19           C  
ATOM    448  NZ  LYS X  55      17.365   0.030   1.662  1.00 53.45           N  
ATOM    449  N   LYS X  56      11.900   1.792   7.548  1.00 40.00           N  
ATOM    450  CA  LYS X  56      11.769   2.457   8.836  1.00 40.91           C  
ATOM    451  C   LYS X  56      10.887   1.694   9.814  1.00 41.38           C  
ATOM    452  O   LYS X  56      11.151   1.681  11.015  1.00 40.68           O  
ATOM    453  CB  LYS X  56      11.210   3.866   8.648  1.00 42.86           C  
ATOM    454  CG  LYS X  56      12.130   4.784   7.863  1.00 48.06           C  
ATOM    455  CD  LYS X  56      11.656   6.235   7.907  1.00 50.20           C  
ATOM    456  CE  LYS X  56      12.728   7.178   7.366  1.00 50.64           C  
ATOM    457  NZ  LYS X  56      12.302   8.601   7.448  1.00 51.56           N  
ATOM    458  N   HIS X  57       9.851   1.042   9.296  1.00 40.68           N  
ATOM    459  CA  HIS X  57       8.918   0.315  10.147  1.00 39.93           C  
ATOM    460  C   HIS X  57       8.893  -1.186   9.923  1.00 38.79           C  
ATOM    461  O   HIS X  57       7.895  -1.841  10.204  1.00 39.75           O  
ATOM    462  CB  HIS X  57       7.526   0.903   9.950  1.00 40.60           C  
ATOM    463  CG  HIS X  57       7.455   2.360  10.273  1.00 42.38           C  
ATOM    464  ND1 HIS X  57       7.392   2.831  11.565  1.00 43.51           N  
ATOM    465  CD2 HIS X  57       7.518   3.452   9.476  1.00 43.74           C  
ATOM    466  CE1 HIS X  57       7.420   4.152  11.553  1.00 44.30           C  
ATOM    467  NE2 HIS X  57       7.497   4.554  10.296  1.00 44.75           N  
ATOM    468  N   ALA X  58      10.004  -1.726   9.441  1.00 37.57           N  
ATOM    469  CA  ALA X  58      10.119  -3.148   9.164  1.00 37.11           C  
ATOM    470  C   ALA X  58       9.664  -4.038  10.314  1.00 36.88           C  
ATOM    471  O   ALA X  58       8.836  -4.925  10.119  1.00 37.08           O  
ATOM    472  CB  ALA X  58      11.558  -3.489   8.783  1.00 37.43           C  
ATOM    473  N   GLU X  59      10.206  -3.807  11.506  1.00 36.06           N  
ATOM    474  CA  GLU X  59       9.852  -4.621  12.662  1.00 35.34           C  
ATOM    475  C   GLU X  59       8.360  -4.597  12.979  1.00 34.27           C  
ATOM    476  O   GLU X  59       7.757  -5.642  13.227  1.00 34.03           O  
ATOM    477  CB  GLU X  59      10.648  -4.186  13.899  1.00 35.16           C  
ATOM    478  CG  GLU X  59      10.316  -4.996  15.135  1.00 37.49           C  
ATOM    479  CD  GLU X  59      11.090  -4.552  16.367  1.00 40.32           C  
ATOM    480  OE1 GLU X  59      12.175  -5.110  16.634  1.00 39.02           O  
ATOM    481  OE2 GLU X  59      10.605  -3.635  17.063  1.00 43.84           O  
ATOM    482  N   ASN X  60       7.758  -3.414  12.989  1.00 31.73           N  
ATOM    483  CA  ASN X  60       6.337  -3.346  13.271  1.00 32.22           C  
ATOM    484  C   ASN X  60       5.572  -3.983  12.123  1.00 31.87           C  
ATOM    485  O   ASN X  60       4.480  -4.522  12.312  1.00 32.22           O  
ATOM    486  CB  ASN X  60       5.889  -1.901  13.498  1.00 31.72           C  
ATOM    487  CG  ASN X  60       6.081  -1.464  14.940  1.00 37.85           C  
ATOM    488  OD1 ASN X  60       5.560  -0.431  15.375  1.00 39.49           O  
ATOM    489  ND2 ASN X  60       6.836  -2.258  15.696  1.00 38.38           N  
ATOM    490  N   PHE X  61       6.160  -3.938  10.933  1.00 30.21           N  
ATOM    491  CA  PHE X  61       5.535  -4.542   9.768  1.00 29.26           C  
ATOM    492  C   PHE X  61       5.479  -6.052   9.925  1.00 28.45           C  
ATOM    493  O   PHE X  61       4.488  -6.677   9.564  1.00 27.84           O  
ATOM    494  CB  PHE X  61       6.298  -4.169   8.497  1.00 27.28           C  
ATOM    495  CG  PHE X  61       5.714  -2.993   7.764  1.00 26.09           C  
ATOM    496  CD1 PHE X  61       4.971  -2.031   8.445  1.00 26.57           C  
ATOM    497  CD2 PHE X  61       5.901  -2.849   6.390  1.00 26.79           C  
ATOM    498  CE1 PHE X  61       4.418  -0.942   7.767  1.00 27.42           C  
ATOM    499  CE2 PHE X  61       5.354  -1.762   5.701  1.00 24.96           C  
ATOM    500  CZ  PHE X  61       4.611  -0.810   6.390  1.00 26.55           C  
ATOM    501  N   GLU X  62       6.536  -6.641  10.476  1.00 27.64           N  
ATOM    502  CA  GLU X  62       6.558  -8.088  10.663  1.00 28.51           C  
ATOM    503  C   GLU X  62       5.414  -8.505  11.582  1.00 28.34           C  
ATOM    504  O   GLU X  62       4.721  -9.496  11.323  1.00 29.84           O  
ATOM    505  CB  GLU X  62       7.896  -8.543  11.263  1.00 27.23           C  
ATOM    506  CG  GLU X  62       9.091  -8.512  10.303  1.00 31.18           C  
ATOM    507  CD  GLU X  62       8.883  -9.335   9.025  1.00 32.78           C  
ATOM    508  OE1 GLU X  62       8.093 -10.305   9.038  1.00 32.64           O  
ATOM    509  OE2 GLU X  62       9.528  -9.019   8.000  1.00 36.15           O  
ATOM    510  N   THR X  63       5.216  -7.731  12.646  1.00 26.11           N  
ATOM    511  CA  THR X  63       4.159  -8.004  13.620  1.00 25.70           C  
ATOM    512  C   THR X  63       2.763  -7.910  13.023  1.00 25.12           C  
ATOM    513  O   THR X  63       1.958  -8.830  13.157  1.00 26.02           O  
ATOM    514  CB  THR X  63       4.234  -7.026  14.808  1.00 25.46           C  
ATOM    515  OG1 THR X  63       5.425  -7.286  15.559  1.00 25.41           O  
ATOM    516  CG2 THR X  63       3.011  -7.178  15.712  1.00 19.17           C  
ATOM    517  N   PHE X  64       2.480  -6.795  12.361  1.00 24.44           N  
ATOM    518  CA  PHE X  64       1.171  -6.590  11.759  1.00 23.90           C  
ATOM    519  C   PHE X  64       0.815  -7.642  10.710  1.00 24.08           C  
ATOM    520  O   PHE X  64      -0.334  -8.058  10.610  1.00 22.59           O  
ATOM    521  CB  PHE X  64       1.091  -5.190  11.136  1.00 24.93           C  
ATOM    522  CG  PHE X  64       1.218  -4.061  12.135  1.00 27.05           C  
ATOM    523  CD1 PHE X  64       0.746  -4.202  13.438  1.00 26.54           C  
ATOM    524  CD2 PHE X  64       1.781  -2.845  11.760  1.00 28.46           C  
ATOM    525  CE1 PHE X  64       0.834  -3.153  14.355  1.00 30.58           C  
ATOM    526  CE2 PHE X  64       1.873  -1.788  12.667  1.00 30.39           C  
ATOM    527  CZ  PHE X  64       1.398  -1.942  13.969  1.00 29.52           C  
ATOM    528  N   SER X  65       1.791  -8.074   9.919  1.00 23.32           N  
ATOM    529  CA  SER X  65       1.493  -9.063   8.899  1.00 24.24           C  
ATOM    530  C   SER X  65       1.250 -10.418   9.558  1.00 24.37           C  
ATOM    531  O   SER X  65       0.453 -11.219   9.072  1.00 23.03           O  
ATOM    532  CB  SER X  65       2.625  -9.134   7.866  1.00 25.41           C  
ATOM    533  OG  SER X  65       3.834  -9.567   8.445  1.00 33.72           O  
ATOM    534  N   GLU X  66       1.918 -10.679  10.677  1.00 22.61           N  
ATOM    535  CA  GLU X  66       1.685 -11.936  11.364  1.00 24.01           C  
ATOM    536  C   GLU X  66       0.296 -11.888  11.988  1.00 23.47           C  
ATOM    537  O   GLU X  66      -0.338 -12.918  12.172  1.00 22.85           O  
ATOM    538  CB  GLU X  66       2.759 -12.202  12.424  1.00 23.71           C  
ATOM    539  CG  GLU X  66       4.071 -12.693  11.829  1.00 28.17           C  
ATOM    540  CD  GLU X  66       5.119 -13.047  12.873  1.00 27.86           C  
ATOM    541  OE1 GLU X  66       6.284 -12.675  12.660  1.00 30.91           O  
ATOM    542  OE2 GLU X  66       4.797 -13.699  13.893  1.00 29.11           O  
ATOM    543  N   GLN X  67      -0.182 -10.684  12.298  1.00 23.87           N  
ATOM    544  CA  GLN X  67      -1.521 -10.525  12.869  1.00 24.12           C  
ATOM    545  C   GLN X  67      -2.547 -10.724  11.758  1.00 26.16           C  
ATOM    546  O   GLN X  67      -3.538 -11.441  11.918  1.00 25.16           O  
ATOM    547  CB  GLN X  67      -1.712  -9.126  13.454  1.00 23.86           C  
ATOM    548  CG  GLN X  67      -0.827  -8.804  14.664  1.00 25.10           C  
ATOM    549  CD  GLN X  67      -1.163  -7.461  15.279  1.00 23.99           C  
ATOM    550  OE1 GLN X  67      -1.542  -6.523  14.578  1.00 24.41           O  
ATOM    551  NE2 GLN X  67      -1.007  -7.355  16.588  1.00 21.71           N  
ATOM    552  N   LEU X  68      -2.298 -10.070  10.632  1.00 25.90           N  
ATOM    553  CA  LEU X  68      -3.182 -10.151   9.479  1.00 28.32           C  
ATOM    554  C   LEU X  68      -3.291 -11.578   8.947  1.00 29.77           C  
ATOM    555  O   LEU X  68      -4.344 -11.991   8.465  1.00 31.18           O  
ATOM    556  CB  LEU X  68      -2.671  -9.240   8.366  1.00 26.79           C  
ATOM    557  CG  LEU X  68      -3.700  -8.914   7.286  1.00 28.73           C  
ATOM    558  CD1 LEU X  68      -4.838  -8.125   7.922  1.00 28.02           C  
ATOM    559  CD2 LEU X  68      -3.055  -8.096   6.172  1.00 26.12           C  
ATOM    560  N   LEU X  69      -2.196 -12.327   9.044  1.00 31.10           N  
ATOM    561  CA  LEU X  69      -2.165 -13.697   8.552  1.00 33.10           C  
ATOM    562  C   LEU X  69      -2.474 -14.741   9.616  1.00 33.77           C  
ATOM    563  O   LEU X  69      -2.339 -15.932   9.359  1.00 33.06           O  
ATOM    564  CB  LEU X  69      -0.802 -13.991   7.930  1.00 30.99           C  
ATOM    565  CG  LEU X  69      -0.318 -12.953   6.911  1.00 32.23           C  
ATOM    566  CD1 LEU X  69       1.029 -13.379   6.356  1.00 31.04           C  
ATOM    567  CD2 LEU X  69      -1.340 -12.797   5.787  1.00 31.25           C  
ATOM    568  N   ALA X  70      -2.877 -14.291  10.805  1.00 35.02           N  
ATOM    569  CA  ALA X  70      -3.213 -15.197  11.900  1.00 36.29           C  
ATOM    570  C   ALA X  70      -4.384 -16.093  11.495  1.00 38.58           C  
ATOM    571  O   ALA X  70      -4.468 -17.245  11.916  1.00 37.83           O  
ATOM    572  CB  ALA X  70      -3.572 -14.402  13.152  1.00 35.96           C  
ATOM    573  N   VAL X  71      -5.285 -15.543  10.684  1.00 39.69           N  
ATOM    574  CA  VAL X  71      -6.447 -16.277  10.186  1.00 41.91           C  
ATOM    575  C   VAL X  71      -6.240 -16.542   8.693  1.00 42.72           C  
ATOM    576  O   VAL X  71      -5.949 -15.622   7.924  1.00 41.12           O  
ATOM    577  CB  VAL X  71      -7.748 -15.464  10.370  1.00 41.77           C  
ATOM    578  CG1 VAL X  71      -8.941 -16.264   9.880  1.00 41.57           C  
ATOM    579  CG2 VAL X  71      -7.919 -15.091  11.833  1.00 42.80           C  
ATOM    580  N   PRO X  72      -6.394 -17.806   8.264  1.00 43.74           N  
ATOM    581  CA  PRO X  72      -6.219 -18.188   6.858  1.00 43.77           C  
ATOM    582  C   PRO X  72      -6.950 -17.296   5.854  1.00 42.18           C  
ATOM    583  O   PRO X  72      -6.352 -16.839   4.876  1.00 43.46           O  
ATOM    584  CB  PRO X  72      -6.712 -19.636   6.831  1.00 44.57           C  
ATOM    585  CG  PRO X  72      -7.703 -19.684   7.960  1.00 45.21           C  
ATOM    586  CD  PRO X  72      -6.975 -18.920   9.033  1.00 45.21           C  
ATOM    587  N   ARG X  73      -8.236 -17.054   6.093  1.00 38.61           N  
ATOM    588  CA  ARG X  73      -9.033 -16.212   5.209  1.00 34.63           C  
ATOM    589  C   ARG X  73      -9.156 -14.819   5.823  1.00 33.65           C  
ATOM    590  O   ARG X  73      -9.787 -14.640   6.865  1.00 30.36           O  
ATOM    591  CB  ARG X  73     -10.410 -16.825   5.007  1.00 34.56           C  
ATOM    592  N   ILE X  74      -8.545 -13.839   5.166  1.00 31.52           N  
ATOM    593  CA  ILE X  74      -8.553 -12.464   5.641  1.00 30.42           C  
ATOM    594  C   ILE X  74      -9.868 -11.764   5.339  1.00 30.48           C  
ATOM    595  O   ILE X  74     -10.362 -11.805   4.211  1.00 32.05           O  
ATOM    596  CB  ILE X  74      -7.412 -11.653   4.991  1.00 32.51           C  
ATOM    597  CG1 ILE X  74      -6.077 -12.351   5.244  1.00 33.06           C  
ATOM    598  CG2 ILE X  74      -7.396 -10.230   5.542  1.00 30.85           C  
ATOM    599  CD1 ILE X  74      -4.927 -11.741   4.502  1.00 36.31           C  
ATOM    600  N   SER X  75     -10.436 -11.118   6.348  1.00 27.91           N  
ATOM    601  CA  SER X  75     -11.690 -10.405   6.161  1.00 27.60           C  
ATOM    602  C   SER X  75     -11.418  -8.906   6.216  1.00 26.57           C  
ATOM    603  O   SER X  75     -10.393  -8.470   6.742  1.00 24.49           O  
ATOM    604  CB  SER X  75     -12.692 -10.799   7.245  1.00 27.94           C  
ATOM    605  OG  SER X  75     -12.194 -10.455   8.528  1.00 29.23           O  
ATOM    606  N   PHE X  76     -12.335  -8.123   5.669  1.00 26.07           N  
ATOM    607  CA  PHE X  76     -12.175  -6.680   5.655  1.00 27.07           C  
ATOM    608  C   PHE X  76     -12.130  -6.147   7.081  1.00 27.93           C  
ATOM    609  O   PHE X  76     -11.382  -5.218   7.384  1.00 30.25           O  
ATOM    610  CB  PHE X  76     -13.323  -6.033   4.880  1.00 26.18           C  
ATOM    611  CG  PHE X  76     -13.104  -4.582   4.572  1.00 23.49           C  
ATOM    612  CD1 PHE X  76     -11.866  -4.135   4.122  1.00 24.54           C  
ATOM    613  CD2 PHE X  76     -14.137  -3.666   4.707  1.00 25.37           C  
ATOM    614  CE1 PHE X  76     -11.656  -2.793   3.811  1.00 23.15           C  
ATOM    615  CE2 PHE X  76     -13.941  -2.315   4.399  1.00 26.65           C  
ATOM    616  CZ  PHE X  76     -12.694  -1.881   3.949  1.00 25.27           C  
ATOM    617  N   SER X  77     -12.926  -6.745   7.958  1.00 27.13           N  
ATOM    618  CA  SER X  77     -12.958  -6.322   9.350  1.00 27.90           C  
ATOM    619  C   SER X  77     -11.594  -6.543   9.995  1.00 26.80           C  
ATOM    620  O   SER X  77     -11.024  -5.627  10.578  1.00 26.14           O  
ATOM    621  CB  SER X  77     -14.010  -7.106  10.125  1.00 25.47           C  
ATOM    622  OG  SER X  77     -14.043  -6.662  11.471  1.00 30.50           O  
ATOM    623  N   LEU X  78     -11.086  -7.767   9.898  1.00 26.32           N  
ATOM    624  CA  LEU X  78      -9.784  -8.094  10.465  1.00 27.75           C  
ATOM    625  C   LEU X  78      -8.729  -7.152   9.871  1.00 27.38           C  
ATOM    626  O   LEU X  78      -7.858  -6.657  10.576  1.00 25.53           O  
ATOM    627  CB  LEU X  78      -9.422  -9.541  10.150  1.00 27.63           C  
ATOM    628  CG  LEU X  78      -8.245 -10.195  10.895  1.00 33.01           C  
ATOM    629  CD1 LEU X  78      -8.036 -11.592  10.328  1.00 33.11           C  
ATOM    630  CD2 LEU X  78      -6.967  -9.389  10.730  1.00 33.95           C  
ATOM    631  N   TYR X  79      -8.811  -6.915   8.567  1.00 28.31           N  
ATOM    632  CA  TYR X  79      -7.865  -6.030   7.904  1.00 28.54           C  
ATOM    633  C   TYR X  79      -7.854  -4.665   8.592  1.00 30.65           C  
ATOM    634  O   TYR X  79      -6.796  -4.091   8.860  1.00 31.37           O  
ATOM    635  CB  TYR X  79      -8.241  -5.866   6.424  1.00 27.20           C  
ATOM    636  CG  TYR X  79      -7.497  -4.735   5.742  1.00 27.45           C  
ATOM    637  CD1 TYR X  79      -6.165  -4.882   5.344  1.00 26.09           C  
ATOM    638  CD2 TYR X  79      -8.106  -3.495   5.553  1.00 27.11           C  
ATOM    639  CE1 TYR X  79      -5.466  -3.825   4.781  1.00 26.57           C  
ATOM    640  CE2 TYR X  79      -7.415  -2.433   4.996  1.00 27.28           C  
ATOM    641  CZ  TYR X  79      -6.097  -2.604   4.613  1.00 26.94           C  
ATOM    642  OH  TYR X  79      -5.416  -1.547   4.066  1.00 29.44           O  
ATOM    643  N   GLN X  80      -9.041  -4.148   8.878  1.00 32.41           N  
ATOM    644  CA  GLN X  80      -9.169  -2.852   9.530  1.00 33.21           C  
ATOM    645  C   GLN X  80      -8.639  -2.837  10.965  1.00 33.01           C  
ATOM    646  O   GLN X  80      -8.122  -1.820  11.427  1.00 31.54           O  
ATOM    647  CB  GLN X  80     -10.631  -2.406   9.491  1.00 34.54           C  
ATOM    648  CG  GLN X  80     -11.086  -1.989   8.099  1.00 35.56           C  
ATOM    649  CD  GLN X  80     -12.566  -1.660   8.043  1.00 36.20           C  
ATOM    650  OE1 GLN X  80     -13.373  -2.455   7.566  1.00 38.59           O  
ATOM    651  NE2 GLN X  80     -12.928  -0.489   8.541  1.00 36.66           N  
ATOM    652  N   ASP X  81      -8.761  -3.959  11.670  1.00 31.78           N  
ATOM    653  CA  ASP X  81      -8.263  -4.035  13.041  1.00 30.15           C  
ATOM    654  C   ASP X  81      -6.734  -4.004  13.054  1.00 29.84           C  
ATOM    655  O   ASP X  81      -6.125  -3.369  13.920  1.00 27.36           O  
ATOM    656  CB  ASP X  81      -8.705  -5.333  13.731  1.00 32.22           C  
ATOM    657  CG  ASP X  81     -10.211  -5.465  13.854  1.00 32.95           C  
ATOM    658  OD1 ASP X  81     -10.904  -4.435  13.981  1.00 27.85           O  
ATOM    659  OD2 ASP X  81     -10.694  -6.619  13.843  1.00 37.91           O  
ATOM    660  N   VAL X  82      -6.124  -4.704  12.096  1.00 27.42           N  
ATOM    661  CA  VAL X  82      -4.666  -4.803  12.004  1.00 27.55           C  
ATOM    662  C   VAL X  82      -3.981  -3.542  11.511  1.00 27.91           C  
ATOM    663  O   VAL X  82      -2.892  -3.198  11.967  1.00 28.17           O  
ATOM    664  CB  VAL X  82      -4.246  -5.978  11.076  1.00 25.12           C  
ATOM    665  CG1 VAL X  82      -2.756  -5.900  10.744  1.00 23.50           C  
ATOM    666  CG2 VAL X  82      -4.551  -7.301  11.750  1.00 26.94           C  
ATOM    667  N   VAL X  83      -4.642  -2.861  10.587  1.00 29.57           N  
ATOM    668  CA  VAL X  83      -4.139  -1.655   9.942  1.00 32.80           C  
ATOM    669  C   VAL X  83      -4.500  -0.331  10.633  1.00 35.73           C  
ATOM    670  O   VAL X  83      -4.004   0.734  10.260  1.00 35.34           O  
ATOM    671  CB  VAL X  83      -4.650  -1.656   8.479  1.00 33.30           C  
ATOM    672  CG1 VAL X  83      -4.981  -0.257   8.010  1.00 32.93           C  
ATOM    673  CG2 VAL X  83      -3.613  -2.327   7.584  1.00 31.27           C  
ATOM    674  N   ARG X  84      -5.356  -0.411  11.642  1.00 39.05           N  
ATOM    675  CA  ARG X  84      -5.806   0.764  12.380  1.00 43.28           C  
ATOM    676  C   ARG X  84      -4.706   1.779  12.728  1.00 43.17           C  
ATOM    677  O   ARG X  84      -4.889   2.980  12.524  1.00 44.83           O  
ATOM    678  CB  ARG X  84      -6.519   0.321  13.665  1.00 46.97           C  
ATOM    679  CG  ARG X  84      -7.149   1.454  14.470  1.00 52.24           C  
ATOM    680  CD  ARG X  84      -7.670   0.944  15.809  1.00 57.91           C  
ATOM    681  NE  ARG X  84      -8.232   2.012  16.638  1.00 64.47           N  
ATOM    682  CZ  ARG X  84      -8.656   1.845  17.892  1.00 66.71           C  
ATOM    683  NH1 ARG X  84      -8.583   0.648  18.464  1.00 68.46           N  
ATOM    684  NH2 ARG X  84      -9.153   2.871  18.575  1.00 66.40           N  
ATOM    685  N   THR X  85      -3.567   1.305  13.229  1.00 41.22           N  
ATOM    686  CA  THR X  85      -2.492   2.212  13.628  1.00 39.08           C  
ATOM    687  C   THR X  85      -1.318   2.371  12.659  1.00 39.37           C  
ATOM    688  O   THR X  85      -0.341   3.044  12.980  1.00 38.19           O  
ATOM    689  CB  THR X  85      -1.928   1.820  15.018  1.00 36.69           C  
ATOM    690  OG1 THR X  85      -1.173   0.606  14.915  1.00 33.04           O  
ATOM    691  CG2 THR X  85      -3.066   1.611  16.007  1.00 34.39           C  
ATOM    692  N   VAL X  86      -1.405   1.762  11.482  1.00 40.71           N  
ATOM    693  CA  VAL X  86      -0.333   1.885  10.499  1.00 42.12           C  
ATOM    694  C   VAL X  86      -0.148   3.364  10.158  1.00 45.15           C  
ATOM    695  O   VAL X  86      -1.113   4.064   9.855  1.00 45.19           O  
ATOM    696  CB  VAL X  86      -0.657   1.088   9.214  1.00 41.48           C  
ATOM    697  CG1 VAL X  86       0.382   1.370   8.142  1.00 39.65           C  
ATOM    698  CG2 VAL X  86      -0.689  -0.402   9.528  1.00 38.73           C  
ATOM    699  N   GLY X  87       1.093   3.837  10.211  1.00 48.38           N  
ATOM    700  CA  GLY X  87       1.351   5.237   9.928  1.00 52.62           C  
ATOM    701  C   GLY X  87       0.948   6.104  11.113  1.00 55.83           C  
ATOM    702  O   GLY X  87       0.212   7.084  10.962  1.00 56.57           O  
ATOM    703  N   ASN X  88       1.425   5.733  12.297  1.00 57.74           N  
ATOM    704  CA  ASN X  88       1.134   6.465  13.526  1.00 59.49           C  
ATOM    705  C   ASN X  88       1.446   7.946  13.385  1.00 60.27           C  
ATOM    706  O   ASN X  88       2.182   8.505  14.199  1.00 61.41           O  
ATOM    707  CB  ASN X  88       1.958   5.896  14.681  1.00 60.72           C  
ATOM    708  CG  ASN X  88       1.500   4.520  15.099  1.00 61.54           C  
ATOM    709  OD1 ASN X  88       0.534   4.375  15.853  1.00 62.26           O  
ATOM    710  ND2 ASN X  88       2.184   3.494  14.601  1.00 62.57           N  
ATOM    711  N   PRO X  89      -9.188  10.522   8.753  1.00 67.64           N  
ATOM    712  CA  PRO X  89      -7.737  10.605   8.954  1.00 65.94           C  
ATOM    713  C   PRO X  89      -6.956   9.857   7.874  1.00 63.81           C  
ATOM    714  O   PRO X  89      -6.851   8.632   7.905  1.00 63.66           O  
ATOM    715  CB  PRO X  89      -7.550   9.990  10.338  1.00 67.17           C  
ATOM    716  CG  PRO X  89      -8.622   8.934  10.369  1.00 68.88           C  
ATOM    717  CD  PRO X  89      -9.815   9.662   9.774  1.00 69.01           C  
ATOM    718  N   MET X  90      -6.413  10.599   6.914  1.00 61.54           N  
ATOM    719  CA  MET X  90      -5.639   9.991   5.836  1.00 58.44           C  
ATOM    720  C   MET X  90      -4.480  10.882   5.417  1.00 57.12           C  
ATOM    721  O   MET X  90      -4.491  11.461   4.333  1.00 57.37           O  
ATOM    722  CB  MET X  90      -6.537   9.702   4.625  1.00 57.78           C  
ATOM    723  CG  MET X  90      -5.831   8.996   3.462  1.00 55.07           C  
ATOM    724  CE  MET X  90      -6.387   6.197   4.212  1.00 50.33           C  
ATOM    725  N   SER X  91      -3.484  10.991   6.289  1.00 55.64           N  
ATOM    726  CA  SER X  91      -2.308  11.798   6.007  1.00 54.47           C  
ATOM    727  C   SER X  91      -1.421  11.036   5.033  1.00 54.65           C  
ATOM    728  O   SER X  91      -1.645   9.852   4.778  1.00 55.59           O  
ATOM    729  CB  SER X  91      -1.531  12.075   7.294  1.00 54.08           C  
ATOM    730  OG  SER X  91      -0.985  10.883   7.836  1.00 51.54           O  
ATOM    731  N   TYR X  92      -0.416  11.713   4.489  1.00 53.84           N  
ATOM    732  CA  TYR X  92       0.506  11.081   3.551  1.00 52.71           C  
ATOM    733  C   TYR X  92       1.232   9.938   4.252  1.00 50.87           C  
ATOM    734  O   TYR X  92       1.554   8.922   3.640  1.00 50.22           O  
ATOM    735  CB  TYR X  92       1.520  12.105   3.039  1.00 54.56           C  
ATOM    736  CG  TYR X  92       0.888  13.291   2.345  1.00 57.31           C  
ATOM    737  CD1 TYR X  92       0.137  13.124   1.180  1.00 59.31           C  
ATOM    738  CD2 TYR X  92       1.031  14.579   2.857  1.00 58.81           C  
ATOM    739  CE1 TYR X  92      -0.456  14.214   0.540  1.00 60.89           C  
ATOM    740  CE2 TYR X  92       0.443  15.676   2.227  1.00 60.28           C  
ATOM    741  CZ  TYR X  92      -0.299  15.487   1.070  1.00 61.51           C  
ATOM    742  OH  TYR X  92      -0.882  16.569   0.448  1.00 61.84           O  
ATOM    743  N   GLY X  93       1.482  10.112   5.545  1.00 48.90           N  
ATOM    744  CA  GLY X  93       2.162   9.087   6.313  1.00 46.88           C  
ATOM    745  C   GLY X  93       1.340   7.819   6.418  1.00 45.43           C  
ATOM    746  O   GLY X  93       1.864   6.722   6.248  1.00 45.48           O  
ATOM    747  N   ARG X  94       0.050   7.964   6.704  1.00 44.88           N  
ATOM    748  CA  ARG X  94      -0.825   6.809   6.823  1.00 44.41           C  
ATOM    749  C   ARG X  94      -1.043   6.217   5.430  1.00 43.74           C  
ATOM    750  O   ARG X  94      -1.124   4.998   5.265  1.00 42.73           O  
ATOM    751  CB  ARG X  94      -2.173   7.211   7.435  1.00 45.73           C  
ATOM    752  CG  ARG X  94      -2.988   6.026   7.947  1.00 47.74           C  
ATOM    753  CD  ARG X  94      -4.390   6.421   8.386  1.00 49.64           C  
ATOM    754  NE  ARG X  94      -5.066   5.314   9.065  1.00 53.14           N  
ATOM    755  CZ  ARG X  94      -6.355   5.300   9.403  1.00 54.30           C  
ATOM    756  NH1 ARG X  94      -7.135   6.338   9.124  1.00 53.90           N  
ATOM    757  NH2 ARG X  94      -6.863   4.246  10.031  1.00 54.97           N  
ATOM    758  N   LEU X  95      -1.127   7.092   4.432  1.00 41.56           N  
ATOM    759  CA  LEU X  95      -1.331   6.672   3.053  1.00 39.92           C  
ATOM    760  C   LEU X  95      -0.197   5.757   2.608  1.00 40.76           C  
ATOM    761  O   LEU X  95      -0.418   4.620   2.191  1.00 40.27           O  
ATOM    762  CB  LEU X  95      -1.388   7.901   2.144  1.00 40.44           C  
ATOM    763  CG  LEU X  95      -1.405   7.678   0.631  1.00 40.16           C  
ATOM    764  CD1 LEU X  95      -2.634   6.886   0.230  1.00 39.72           C  
ATOM    765  CD2 LEU X  95      -1.383   9.026  -0.069  1.00 40.55           C  
ATOM    766  N   ILE X  96       1.020   6.276   2.710  1.00 40.28           N  
ATOM    767  CA  ILE X  96       2.234   5.564   2.340  1.00 37.99           C  
ATOM    768  C   ILE X  96       2.385   4.272   3.134  1.00 36.37           C  
ATOM    769  O   ILE X  96       2.764   3.239   2.590  1.00 37.92           O  
ATOM    770  CB  ILE X  96       3.465   6.463   2.597  1.00 37.61           C  
ATOM    771  CG1 ILE X  96       3.385   7.700   1.700  1.00 37.64           C  
ATOM    772  CG2 ILE X  96       4.753   5.688   2.363  1.00 36.95           C  
ATOM    773  CD1 ILE X  96       4.438   8.737   2.004  1.00 39.65           C  
ATOM    774  N   GLY X  97       2.090   4.344   4.426  1.00 35.28           N  
ATOM    775  CA  GLY X  97       2.209   3.179   5.281  1.00 33.36           C  
ATOM    776  C   GLY X  97       1.248   2.078   4.901  1.00 32.37           C  
ATOM    777  O   GLY X  97       1.609   0.902   4.921  1.00 31.86           O  
ATOM    778  N   LEU X  98       0.019   2.451   4.553  1.00 31.20           N  
ATOM    779  CA  LEU X  98      -0.989   1.463   4.164  1.00 28.58           C  
ATOM    780  C   LEU X  98      -0.604   0.732   2.876  1.00 28.00           C  
ATOM    781  O   LEU X  98      -0.737  -0.491   2.785  1.00 25.35           O  
ATOM    782  CB  LEU X  98      -2.354   2.136   3.991  1.00 27.47           C  
ATOM    783  CG  LEU X  98      -2.989   2.690   5.268  1.00 26.80           C  
ATOM    784  CD1 LEU X  98      -4.280   3.409   4.928  1.00 26.96           C  
ATOM    785  CD2 LEU X  98      -3.249   1.563   6.241  1.00 27.69           C  
ATOM    786  N   ILE X  99      -0.134   1.486   1.883  1.00 26.04           N  
ATOM    787  CA  ILE X  99       0.273   0.892   0.615  1.00 27.50           C  
ATOM    788  C   ILE X  99       1.541   0.064   0.832  1.00 25.60           C  
ATOM    789  O   ILE X  99       1.643  -1.069   0.359  1.00 23.69           O  
ATOM    790  CB  ILE X  99       0.537   1.978  -0.457  1.00 28.71           C  
ATOM    791  CG1 ILE X  99      -0.772   2.690  -0.810  1.00 30.92           C  
ATOM    792  CG2 ILE X  99       1.134   1.350  -1.702  1.00 29.09           C  
ATOM    793  CD1 ILE X  99      -0.647   3.720  -1.918  1.00 30.54           C  
ATOM    794  N   SER X 100       2.495   0.635   1.566  1.00 23.19           N  
ATOM    795  CA  SER X 100       3.749  -0.043   1.858  1.00 22.96           C  
ATOM    796  C   SER X 100       3.481  -1.373   2.562  1.00 22.02           C  
ATOM    797  O   SER X 100       4.036  -2.412   2.190  1.00 21.16           O  
ATOM    798  CB  SER X 100       4.637   0.834   2.750  1.00 22.25           C  
ATOM    799  OG  SER X 100       5.915   0.235   2.921  1.00 22.47           O  
ATOM    800  N   PHE X 101       2.629  -1.335   3.580  1.00 21.95           N  
ATOM    801  CA  PHE X 101       2.291  -2.532   4.338  1.00 22.65           C  
ATOM    802  C   PHE X 101       1.585  -3.553   3.452  1.00 22.53           C  
ATOM    803  O   PHE X 101       1.848  -4.747   3.544  1.00 24.65           O  
ATOM    804  CB  PHE X 101       1.388  -2.178   5.517  1.00 23.49           C  
ATOM    805  CG  PHE X 101       0.982  -3.369   6.337  1.00 25.27           C  
ATOM    806  CD1 PHE X 101       1.947  -4.154   6.961  1.00 22.87           C  
ATOM    807  CD2 PHE X 101      -0.357  -3.732   6.450  1.00 23.77           C  
ATOM    808  CE1 PHE X 101       1.583  -5.293   7.684  1.00 26.40           C  
ATOM    809  CE2 PHE X 101      -0.731  -4.863   7.168  1.00 23.46           C  
ATOM    810  CZ  PHE X 101       0.240  -5.647   7.786  1.00 24.82           C  
ATOM    811  N   GLY X 102       0.678  -3.071   2.605  1.00 23.93           N  
ATOM    812  CA  GLY X 102      -0.052  -3.951   1.707  1.00 22.41           C  
ATOM    813  C   GLY X 102       0.918  -4.661   0.787  1.00 21.00           C  
ATOM    814  O   GLY X 102       0.851  -5.878   0.624  1.00 19.25           O  
ATOM    815  N   GLY X 103       1.831  -3.898   0.192  1.00 19.07           N  
ATOM    816  CA  GLY X 103       2.810  -4.497  -0.698  1.00 19.05           C  
ATOM    817  C   GLY X 103       3.665  -5.507   0.044  1.00 19.09           C  
ATOM    818  O   GLY X 103       3.978  -6.570  -0.474  1.00 20.48           O  
ATOM    819  N   PHE X 104       4.042  -5.155   1.267  1.00 20.77           N  
ATOM    820  CA  PHE X 104       4.865  -6.000   2.123  1.00 23.13           C  
ATOM    821  C   PHE X 104       4.201  -7.353   2.390  1.00 22.10           C  
ATOM    822  O   PHE X 104       4.823  -8.403   2.241  1.00 22.78           O  
ATOM    823  CB  PHE X 104       5.111  -5.290   3.460  1.00 24.27           C  
ATOM    824  CG  PHE X 104       5.897  -6.107   4.449  1.00 27.00           C  
ATOM    825  CD1 PHE X 104       7.272  -6.256   4.312  1.00 28.01           C  
ATOM    826  CD2 PHE X 104       5.260  -6.722   5.526  1.00 27.52           C  
ATOM    827  CE1 PHE X 104       8.003  -7.007   5.235  1.00 29.31           C  
ATOM    828  CE2 PHE X 104       5.980  -7.471   6.450  1.00 29.17           C  
ATOM    829  CZ  PHE X 104       7.359  -7.614   6.303  1.00 29.42           C  
ATOM    830  N   VAL X 105       2.937  -7.316   2.799  1.00 21.26           N  
ATOM    831  CA  VAL X 105       2.189  -8.536   3.092  1.00 21.80           C  
ATOM    832  C   VAL X 105       1.937  -9.358   1.823  1.00 20.25           C  
ATOM    833  O   VAL X 105       2.043 -10.578   1.834  1.00 23.00           O  
ATOM    834  CB  VAL X 105       0.834  -8.207   3.740  1.00 21.73           C  
ATOM    835  CG1 VAL X 105       0.138  -9.495   4.154  1.00 25.00           C  
ATOM    836  CG2 VAL X 105       1.047  -7.310   4.945  1.00 25.87           C  
ATOM    837  N   ALA X 106       1.588  -8.683   0.735  1.00 19.03           N  
ATOM    838  CA  ALA X 106       1.345  -9.366  -0.530  1.00 18.94           C  
ATOM    839  C   ALA X 106       2.575 -10.197  -0.886  1.00 19.27           C  
ATOM    840  O   ALA X 106       2.458 -11.359  -1.265  1.00 21.52           O  
ATOM    841  CB  ALA X 106       1.065  -8.351  -1.625  1.00 15.33           C  
ATOM    842  N   ALA X 107       3.758  -9.603  -0.751  1.00 19.18           N  
ATOM    843  CA  ALA X 107       4.997 -10.317  -1.061  1.00 21.10           C  
ATOM    844  C   ALA X 107       5.188 -11.555  -0.179  1.00 21.90           C  
ATOM    845  O   ALA X 107       5.827 -12.518  -0.595  1.00 24.03           O  
ATOM    846  CB  ALA X 107       6.185  -9.384  -0.920  1.00 21.98           C  
ATOM    847  N   LYS X 108       4.647 -11.529   1.038  1.00 23.25           N  
ATOM    848  CA  LYS X 108       4.755 -12.677   1.940  1.00 27.10           C  
ATOM    849  C   LYS X 108       3.750 -13.752   1.545  1.00 28.64           C  
ATOM    850  O   LYS X 108       3.967 -14.929   1.797  1.00 31.37           O  
ATOM    851  CB  LYS X 108       4.460 -12.282   3.394  1.00 27.22           C  
ATOM    852  CG  LYS X 108       5.615 -11.695   4.186  1.00 27.55           C  
ATOM    853  CD  LYS X 108       5.222 -11.616   5.668  1.00 30.46           C  
ATOM    854  CE  LYS X 108       6.284 -10.938   6.517  1.00 34.67           C  
ATOM    855  NZ  LYS X 108       7.536 -11.729   6.617  1.00 36.21           N  
ATOM    856  N   MET X 109       2.647 -13.330   0.935  1.00 29.25           N  
ATOM    857  CA  MET X 109       1.576 -14.235   0.518  1.00 30.55           C  
ATOM    858  C   MET X 109       1.839 -14.893  -0.829  1.00 29.99           C  
ATOM    859  O   MET X 109       1.327 -15.979  -1.114  1.00 28.87           O  
ATOM    860  CB  MET X 109       0.256 -13.464   0.446  1.00 28.48           C  
ATOM    861  CG  MET X 109      -0.164 -12.821   1.765  1.00 33.63           C  
ATOM    862  CE  MET X 109      -3.069 -12.915   1.838  1.00 39.03           C  
ATOM    863  N   MET X 110       2.621 -14.225  -1.668  1.00 29.35           N  
ATOM    864  CA  MET X 110       2.939 -14.773  -2.977  1.00 29.34           C  
ATOM    865  C   MET X 110       3.660 -16.120  -2.874  1.00 28.41           C  
ATOM    866  O   MET X 110       4.527 -16.329  -2.015  1.00 30.00           O  
ATOM    867  CB  MET X 110       3.796 -13.787  -3.771  1.00 28.96           C  
ATOM    868  CG  MET X 110       3.038 -12.603  -4.320  1.00 30.51           C  
ATOM    869  CE  MET X 110       0.606 -11.723  -5.657  1.00 33.58           C  
ATOM    870  N   GLU X 111       3.272 -17.024  -3.763  1.00 26.10           N  
ATOM    871  CA  GLU X 111       3.831 -18.359  -3.861  1.00 28.36           C  
ATOM    872  C   GLU X 111       3.541 -19.255  -2.670  1.00 30.06           C  
ATOM    873  O   GLU X 111       4.242 -20.238  -2.423  1.00 33.24           O  
ATOM    874  CB  GLU X 111       5.328 -18.276  -4.167  1.00 24.74           C  
ATOM    875  CG  GLU X 111       5.584 -17.551  -5.500  1.00 24.07           C  
ATOM    876  CD  GLU X 111       6.888 -17.945  -6.169  1.00 25.24           C  
ATOM    877  OE1 GLU X 111       7.255 -17.286  -7.169  1.00 23.67           O  
ATOM    878  OE2 GLU X 111       7.540 -18.910  -5.704  1.00 24.23           O  
ATOM    879  N   SER X 112       2.489 -18.896  -1.943  1.00 31.00           N  
ATOM    880  CA  SER X 112       2.012 -19.665  -0.807  1.00 31.98           C  
ATOM    881  C   SER X 112       0.709 -20.284  -1.285  1.00 31.75           C  
ATOM    882  O   SER X 112      -0.252 -19.575  -1.563  1.00 30.27           O  
ATOM    883  CB  SER X 112       1.722 -18.768   0.392  1.00 32.94           C  
ATOM    884  OG  SER X 112       1.026 -19.504   1.388  1.00 33.55           O  
ATOM    885  N   VAL X 113       0.693 -21.604  -1.400  1.00 32.97           N  
ATOM    886  CA  VAL X 113      -0.489 -22.328  -1.853  1.00 35.35           C  
ATOM    887  C   VAL X 113      -1.770 -21.840  -1.183  1.00 35.22           C  
ATOM    888  O   VAL X 113      -2.771 -21.591  -1.851  1.00 36.65           O  
ATOM    889  CB  VAL X 113      -0.342 -23.849  -1.585  1.00 34.85           C  
ATOM    890  CG1 VAL X 113      -1.658 -24.566  -1.861  1.00 37.90           C  
ATOM    891  CG2 VAL X 113       0.758 -24.420  -2.457  1.00 35.13           C  
ATOM    892  N   GLU X 114      -1.732 -21.701   0.135  1.00 35.88           N  
ATOM    893  CA  GLU X 114      -2.906 -21.275   0.883  1.00 36.22           C  
ATOM    894  C   GLU X 114      -3.176 -19.773   0.895  1.00 34.51           C  
ATOM    895  O   GLU X 114      -4.329 -19.356   0.948  1.00 36.96           O  
ATOM    896  CB  GLU X 114      -2.815 -21.790   2.325  1.00 39.42           C  
ATOM    897  CG  GLU X 114      -1.603 -21.288   3.107  1.00 46.32           C  
ATOM    898  CD  GLU X 114      -0.376 -22.200   3.004  1.00 51.64           C  
ATOM    899  OE1 GLU X 114       0.089 -22.490   1.876  1.00 51.00           O  
ATOM    900  OE2 GLU X 114       0.132 -22.619   4.070  1.00 54.18           O  
ATOM    901  N   LEU X 115      -2.124 -18.963   0.829  1.00 33.00           N  
ATOM    902  CA  LEU X 115      -2.262 -17.501   0.872  1.00 32.21           C  
ATOM    903  C   LEU X 115      -2.289 -16.713  -0.438  1.00 31.51           C  
ATOM    904  O   LEU X 115      -2.923 -15.656  -0.503  1.00 31.31           O  
ATOM    905  CB  LEU X 115      -1.161 -16.913   1.762  1.00 29.17           C  
ATOM    906  CG  LEU X 115      -1.458 -16.744   3.249  1.00 26.83           C  
ATOM    907  CD1 LEU X 115      -2.578 -17.669   3.683  1.00 28.94           C  
ATOM    908  CD2 LEU X 115      -0.183 -16.992   4.039  1.00 25.11           C  
ATOM    909  N   GLN X 116      -1.606 -17.207  -1.468  1.00 30.33           N  
ATOM    910  CA  GLN X 116      -1.551 -16.498  -2.746  1.00 29.54           C  
ATOM    911  C   GLN X 116      -2.909 -16.024  -3.251  1.00 28.66           C  
ATOM    912  O   GLN X 116      -3.021 -14.940  -3.825  1.00 26.51           O  
ATOM    913  CB  GLN X 116      -0.874 -17.365  -3.823  1.00 29.49           C  
ATOM    914  CG  GLN X 116      -0.866 -16.722  -5.204  1.00 31.27           C  
ATOM    915  CD  GLN X 116       0.220 -17.266  -6.126  1.00 34.56           C  
ATOM    916  OE1 GLN X 116      -0.056 -17.645  -7.270  1.00 36.22           O  
ATOM    917  NE2 GLN X 116       1.462 -17.290  -5.642  1.00 26.63           N  
ATOM    918  N   GLY X 117      -3.940 -16.830  -3.032  1.00 29.45           N  
ATOM    919  CA  GLY X 117      -5.269 -16.468  -3.486  1.00 30.52           C  
ATOM    920  C   GLY X 117      -5.930 -15.288  -2.793  1.00 33.00           C  
ATOM    921  O   GLY X 117      -7.061 -14.932  -3.130  1.00 35.37           O  
ATOM    922  N   GLN X 118      -5.258 -14.665  -1.829  1.00 32.53           N  
ATOM    923  CA  GLN X 118      -5.881 -13.529  -1.163  1.00 30.83           C  
ATOM    924  C   GLN X 118      -5.173 -12.215  -1.379  1.00 29.16           C  
ATOM    925  O   GLN X 118      -5.511 -11.205  -0.763  1.00 24.33           O  
ATOM    926  CB  GLN X 118      -6.046 -13.820   0.318  1.00 34.63           C  
ATOM    927  CG  GLN X 118      -7.073 -14.913   0.532  1.00 38.25           C  
ATOM    928  CD  GLN X 118      -7.278 -15.217   1.967  1.00 36.77           C  
ATOM    929  OE1 GLN X 118      -7.828 -14.405   2.712  1.00 38.50           O  
ATOM    930  NE2 GLN X 118      -6.828 -16.388   2.385  1.00 40.29           N  
ATOM    931  N   VAL X 119      -4.184 -12.233  -2.268  1.00 25.51           N  
ATOM    932  CA  VAL X 119      -3.467 -11.018  -2.591  1.00 23.39           C  
ATOM    933  C   VAL X 119      -4.450 -10.049  -3.243  1.00 24.21           C  
ATOM    934  O   VAL X 119      -4.371  -8.842  -3.010  1.00 25.37           O  
ATOM    935  CB  VAL X 119      -2.306 -11.281  -3.564  1.00 19.94           C  
ATOM    936  CG1 VAL X 119      -1.723  -9.953  -4.045  1.00 17.81           C  
ATOM    937  CG2 VAL X 119      -1.230 -12.114  -2.872  1.00 18.89           C  
ATOM    938  N   ARG X 120      -5.382 -10.569  -4.052  1.00 24.76           N  
ATOM    939  CA  ARG X 120      -6.353  -9.695  -4.716  1.00 25.66           C  
ATOM    940  C   ARG X 120      -7.226  -8.993  -3.688  1.00 23.35           C  
ATOM    941  O   ARG X 120      -7.421  -7.786  -3.758  1.00 21.79           O  
ATOM    942  CB  ARG X 120      -7.250 -10.457  -5.699  1.00 28.36           C  
ATOM    943  CG  ARG X 120      -8.132  -9.504  -6.539  1.00 33.06           C  
ATOM    944  CD  ARG X 120      -9.245 -10.212  -7.318  1.00 36.78           C  
ATOM    945  NE  ARG X 120     -10.216  -9.263  -7.877  1.00 37.09           N  
ATOM    946  CZ  ARG X 120      -9.951  -8.405  -8.860  1.00 37.81           C  
ATOM    947  NH1 ARG X 120      -8.740  -8.375  -9.403  1.00 36.70           N  
ATOM    948  NH2 ARG X 120     -10.889  -7.567  -9.291  1.00 34.35           N  
ATOM    949  N   ASN X 121      -7.747  -9.749  -2.730  1.00 24.87           N  
ATOM    950  CA  ASN X 121      -8.573  -9.165  -1.682  1.00 25.99           C  
ATOM    951  C   ASN X 121      -7.789  -8.104  -0.913  1.00 23.19           C  
ATOM    952  O   ASN X 121      -8.346  -7.070  -0.563  1.00 23.52           O  
ATOM    953  CB  ASN X 121      -9.074 -10.257  -0.729  1.00 28.51           C  
ATOM    954  CG  ASN X 121     -10.237 -11.048  -1.309  1.00 34.39           C  
ATOM    955  OD1 ASN X 121     -10.541 -12.155  -0.858  1.00 37.91           O  
ATOM    956  ND2 ASN X 121     -10.906 -10.474  -2.304  1.00 34.52           N  
ATOM    957  N   LEU X 122      -6.501  -8.358  -0.662  1.00 20.26           N  
ATOM    958  CA  LEU X 122      -5.657  -7.401   0.063  1.00 20.01           C  
ATOM    959  C   LEU X 122      -5.617  -6.114  -0.746  1.00 17.77           C  
ATOM    960  O   LEU X 122      -5.705  -5.024  -0.198  1.00 17.47           O  
ATOM    961  CB  LEU X 122      -4.214  -7.922   0.216  1.00 19.26           C  
ATOM    962  CG  LEU X 122      -3.376  -7.577   1.470  1.00 24.73           C  
ATOM    963  CD1 LEU X 122      -1.898  -7.576   1.071  1.00 22.76           C  
ATOM    964  CD2 LEU X 122      -3.754  -6.235   2.076  1.00 24.66           C  
ATOM    965  N   PHE X 123      -5.460  -6.258  -2.058  1.00 17.86           N  
ATOM    966  CA  PHE X 123      -5.419  -5.110  -2.965  1.00 22.01           C  
ATOM    967  C   PHE X 123      -6.708  -4.284  -2.847  1.00 21.63           C  
ATOM    968  O   PHE X 123      -6.659  -3.066  -2.684  1.00 23.84           O  
ATOM    969  CB  PHE X 123      -5.174  -5.614  -4.407  1.00 20.13           C  
ATOM    970  CG  PHE X 123      -5.884  -4.828  -5.477  1.00 22.08           C  
ATOM    971  CD1 PHE X 123      -6.923  -5.411  -6.201  1.00 20.56           C  
ATOM    972  CD2 PHE X 123      -5.553  -3.499  -5.727  1.00 22.04           C  
ATOM    973  CE1 PHE X 123      -7.631  -4.680  -7.152  1.00 22.59           C  
ATOM    974  CE2 PHE X 123      -6.252  -2.755  -6.674  1.00 22.55           C  
ATOM    975  CZ  PHE X 123      -7.299  -3.347  -7.390  1.00 24.87           C  
ATOM    976  N   VAL X 124      -7.856  -4.947  -2.889  1.00 23.11           N  
ATOM    977  CA  VAL X 124      -9.146  -4.256  -2.782  1.00 23.07           C  
ATOM    978  C   VAL X 124      -9.329  -3.568  -1.423  1.00 24.25           C  
ATOM    979  O   VAL X 124      -9.697  -2.392  -1.357  1.00 24.32           O  
ATOM    980  CB  VAL X 124     -10.309  -5.243  -3.010  1.00 24.66           C  
ATOM    981  CG1 VAL X 124     -11.637  -4.504  -2.969  1.00 25.69           C  
ATOM    982  CG2 VAL X 124     -10.130  -5.954  -4.357  1.00 24.05           C  
ATOM    983  N   TYR X 125      -9.081  -4.297  -0.339  1.00 24.96           N  
ATOM    984  CA  TYR X 125      -9.223  -3.721   0.994  1.00 23.81           C  
ATOM    985  C   TYR X 125      -8.400  -2.438   1.066  1.00 24.29           C  
ATOM    986  O   TYR X 125      -8.897  -1.387   1.464  1.00 23.42           O  
ATOM    987  CB  TYR X 125      -8.706  -4.688   2.063  1.00 23.76           C  
ATOM    988  CG  TYR X 125      -9.470  -5.981   2.192  1.00 23.44           C  
ATOM    989  CD1 TYR X 125      -8.943  -7.041   2.921  1.00 23.09           C  
ATOM    990  CD2 TYR X 125     -10.735  -6.141   1.610  1.00 24.18           C  
ATOM    991  CE1 TYR X 125      -9.647  -8.235   3.073  1.00 26.80           C  
ATOM    992  CE2 TYR X 125     -11.452  -7.331   1.756  1.00 24.93           C  
ATOM    993  CZ  TYR X 125     -10.902  -8.376   2.489  1.00 27.07           C  
ATOM    994  OH  TYR X 125     -11.590  -9.567   2.639  1.00 25.06           O  
ATOM    995  N   THR X 126      -7.134  -2.534   0.669  1.00 24.71           N  
ATOM    996  CA  THR X 126      -6.228  -1.390   0.708  1.00 24.47           C  
ATOM    997  C   THR X 126      -6.774  -0.207  -0.097  1.00 24.89           C  
ATOM    998  O   THR X 126      -6.837   0.917   0.395  1.00 24.88           O  
ATOM    999  CB  THR X 126      -4.823  -1.787   0.180  1.00 25.58           C  
ATOM   1000  OG1 THR X 126      -4.313  -2.889   0.950  1.00 21.73           O  
ATOM   1001  CG2 THR X 126      -3.854  -0.613   0.303  1.00 23.19           C  
ATOM   1002  N   SER X 127      -7.190  -0.474  -1.329  1.00 26.54           N  
ATOM   1003  CA  SER X 127      -7.732   0.561  -2.211  1.00 26.93           C  
ATOM   1004  C   SER X 127      -9.003   1.197  -1.646  1.00 28.71           C  
ATOM   1005  O   SER X 127      -9.180   2.410  -1.689  1.00 28.79           O  
ATOM   1006  CB  SER X 127      -8.048  -0.036  -3.584  1.00 25.14           C  
ATOM   1007  OG  SER X 127      -6.906  -0.644  -4.166  1.00 31.38           O  
ATOM   1008  N   LEU X 128      -9.889   0.361  -1.128  1.00 29.72           N  
ATOM   1009  CA  LEU X 128     -11.148   0.824  -0.568  1.00 33.31           C  
ATOM   1010  C   LEU X 128     -10.924   1.649   0.704  1.00 33.32           C  
ATOM   1011  O   LEU X 128     -11.455   2.748   0.847  1.00 32.50           O  
ATOM   1012  CB  LEU X 128     -12.036  -0.390  -0.275  1.00 37.23           C  
ATOM   1013  CG  LEU X 128     -13.496  -0.209   0.135  1.00 40.78           C  
ATOM   1014  CD1 LEU X 128     -14.195  -1.567   0.114  1.00 42.33           C  
ATOM   1015  CD2 LEU X 128     -13.569   0.419   1.517  1.00 45.95           C  
ATOM   1016  N   PHE X 129     -10.136   1.115   1.624  1.00 32.31           N  
ATOM   1017  CA  PHE X 129      -9.859   1.804   2.877  1.00 33.15           C  
ATOM   1018  C   PHE X 129      -9.328   3.213   2.623  1.00 34.75           C  
ATOM   1019  O   PHE X 129      -9.771   4.173   3.251  1.00 36.68           O  
ATOM   1020  CB  PHE X 129      -8.852   0.990   3.697  1.00 32.74           C  
ATOM   1021  CG  PHE X 129      -8.674   1.472   5.107  1.00 32.45           C  
ATOM   1022  CD1 PHE X 129      -7.784   2.500   5.401  1.00 33.94           C  
ATOM   1023  CD2 PHE X 129      -9.379   0.879   6.148  1.00 31.04           C  
ATOM   1024  CE1 PHE X 129      -7.593   2.929   6.714  1.00 33.48           C  
ATOM   1025  CE2 PHE X 129      -9.197   1.297   7.464  1.00 32.26           C  
ATOM   1026  CZ  PHE X 129      -8.304   2.323   7.750  1.00 34.29           C  
ATOM   1027  N   ILE X 130      -8.396   3.327   1.683  1.00 34.10           N  
ATOM   1028  CA  ILE X 130      -7.781   4.604   1.336  1.00 35.14           C  
ATOM   1029  C   ILE X 130      -8.719   5.542   0.593  1.00 37.69           C  
ATOM   1030  O   ILE X 130      -8.675   6.756   0.794  1.00 39.00           O  
ATOM   1031  CB  ILE X 130      -6.514   4.391   0.478  1.00 33.61           C  
ATOM   1032  CG1 ILE X 130      -5.489   3.565   1.263  1.00 31.76           C  
ATOM   1033  CG2 ILE X 130      -5.910   5.731   0.095  1.00 35.05           C  
ATOM   1034  CD1 ILE X 130      -4.168   3.383   0.547  1.00 31.63           C  
ATOM   1035  N   LYS X 131      -9.553   4.977  -0.275  1.00 39.68           N  
ATOM   1036  CA  LYS X 131     -10.519   5.745  -1.054  1.00 41.79           C  
ATOM   1037  C   LYS X 131     -11.419   6.581  -0.150  1.00 44.33           C  
ATOM   1038  O   LYS X 131     -11.524   7.801  -0.295  1.00 44.54           O  
ATOM   1039  CB  LYS X 131     -11.410   4.804  -1.855  1.00 41.66           C  
ATOM   1040  CG  LYS X 131     -10.910   4.433  -3.215  1.00 40.76           C  
ATOM   1041  CD  LYS X 131     -11.953   3.574  -3.883  1.00 39.81           C  
ATOM   1042  CE  LYS X 131     -11.763   3.542  -5.373  1.00 39.87           C  
ATOM   1043  NZ  LYS X 131     -12.715   2.595  -5.987  1.00 39.71           N  
ATOM   1044  N   THR X 132     -12.090   5.888   0.763  1.00 46.07           N  
ATOM   1045  CA  THR X 132     -12.996   6.510   1.710  1.00 48.04           C  
ATOM   1046  C   THR X 132     -12.292   7.657   2.430  1.00 50.18           C  
ATOM   1047  O   THR X 132     -12.605   8.829   2.217  1.00 52.05           O  
ATOM   1048  CB  THR X 132     -13.457   5.488   2.756  1.00 47.76           C  
ATOM   1049  OG1 THR X 132     -13.888   4.291   2.096  1.00 45.15           O  
ATOM   1050  CG2 THR X 132     -14.598   6.054   3.580  1.00 48.32           C  
ATOM   1051  N   ARG X 133     -11.331   7.302   3.276  1.00 51.08           N  
ATOM   1052  CA  ARG X 133     -10.570   8.269   4.053  1.00 50.94           C  
ATOM   1053  C   ARG X 133     -10.118   9.478   3.239  1.00 52.57           C  
ATOM   1054  O   ARG X 133     -10.143  10.600   3.737  1.00 53.32           O  
ATOM   1055  CB  ARG X 133      -9.343   7.597   4.669  1.00 50.63           C  
ATOM   1056  CG  ARG X 133      -9.628   6.288   5.407  1.00 50.71           C  
ATOM   1057  CD  ARG X 133     -10.484   6.507   6.623  1.00 50.73           C  
ATOM   1058  NE  ARG X 133     -10.798   5.273   7.341  1.00 50.48           N  
ATOM   1059  CZ  ARG X 133     -11.343   4.192   6.790  1.00 50.26           C  
ATOM   1060  NH1 ARG X 133     -11.601   3.128   7.537  1.00 51.79           N  
ATOM   1061  NH2 ARG X 133     -11.614   4.161   5.494  1.00 49.88           N  
ATOM   1062  N   ILE X 134      -9.699   9.265   1.996  1.00 53.52           N  
ATOM   1063  CA  ILE X 134      -9.244  10.386   1.177  1.00 55.10           C  
ATOM   1064  C   ILE X 134     -10.388  11.287   0.734  1.00 57.44           C  
ATOM   1065  O   ILE X 134     -10.431  12.468   1.078  1.00 57.53           O  
ATOM   1066  CB  ILE X 134      -8.493   9.916  -0.091  1.00 53.69           C  
ATOM   1067  CG1 ILE X 134      -7.145   9.298   0.288  1.00 54.50           C  
ATOM   1068  CG2 ILE X 134      -8.269  11.096  -1.028  1.00 53.05           C  
ATOM   1069  CD1 ILE X 134      -6.271   8.936  -0.911  1.00 53.07           C  
ATOM   1070  N   ARG X 135     -11.306  10.715  -0.037  1.00 59.82           N  
ATOM   1071  CA  ARG X 135     -12.454  11.437  -0.566  1.00 62.01           C  
ATOM   1072  C   ARG X 135     -13.064  12.435   0.411  1.00 63.84           C  
ATOM   1073  O   ARG X 135     -13.194  13.618   0.099  1.00 64.63           O  
ATOM   1074  CB  ARG X 135     -13.517  10.443  -1.020  1.00 62.67           C  
ATOM   1075  N   ASN X 136     -13.419  11.958   1.597  1.00 65.22           N  
ATOM   1076  CA  ASN X 136     -14.050  12.805   2.599  1.00 66.72           C  
ATOM   1077  C   ASN X 136     -13.116  13.494   3.594  1.00 67.81           C  
ATOM   1078  O   ASN X 136     -13.584  14.218   4.470  1.00 68.06           O  
ATOM   1079  CB  ASN X 136     -15.095  11.992   3.355  1.00 66.66           C  
ATOM   1080  N   ASN X 137     -11.807  13.303   3.466  1.00 68.98           N  
ATOM   1081  CA  ASN X 137     -10.896  13.920   4.425  1.00 69.09           C  
ATOM   1082  C   ASN X 137      -9.745  14.745   3.847  1.00 68.95           C  
ATOM   1083  O   ASN X 137      -9.050  15.445   4.588  1.00 69.22           O  
ATOM   1084  CB  ASN X 137     -10.319  12.844   5.347  1.00 70.35           C  
ATOM   1085  CG  ASN X 137      -9.892  13.394   6.687  1.00 72.18           C  
ATOM   1086  OD1 ASN X 137      -9.203  12.723   7.453  1.00 73.56           O  
ATOM   1087  ND2 ASN X 137     -10.311  14.619   6.986  1.00 74.27           N  
ATOM   1088  N   TRP X 138      -9.539  14.674   2.536  1.00 67.93           N  
ATOM   1089  CA  TRP X 138      -8.448  15.416   1.914  1.00 66.90           C  
ATOM   1090  C   TRP X 138      -8.758  16.871   1.581  1.00 66.99           C  
ATOM   1091  O   TRP X 138      -7.901  17.741   1.742  1.00 66.20           O  
ATOM   1092  CB  TRP X 138      -7.968  14.677   0.661  1.00 66.04           C  
ATOM   1093  CG  TRP X 138      -6.808  13.761   0.942  1.00 65.00           C  
ATOM   1094  CD1 TRP X 138      -6.561  13.082   2.104  1.00 64.34           C  
ATOM   1095  CD2 TRP X 138      -5.744  13.419   0.045  1.00 64.16           C  
ATOM   1096  NE1 TRP X 138      -5.409  12.344   1.987  1.00 62.38           N  
ATOM   1097  CE2 TRP X 138      -4.887  12.531   0.735  1.00 63.64           C  
ATOM   1098  CE3 TRP X 138      -5.430  13.777  -1.274  1.00 64.10           C  
ATOM   1099  CZ2 TRP X 138      -3.733  11.994   0.147  1.00 63.57           C  
ATOM   1100  CZ3 TRP X 138      -4.283  13.242  -1.858  1.00 63.42           C  
ATOM   1101  CH2 TRP X 138      -3.450  12.360  -1.145  1.00 63.58           C  
ATOM   1102  N   LYS X 139      -9.974  17.140   1.123  1.00 67.38           N  
ATOM   1103  CA  LYS X 139     -10.354  18.508   0.786  1.00 68.33           C  
ATOM   1104  C   LYS X 139     -10.230  19.420   2.009  1.00 68.59           C  
ATOM   1105  O   LYS X 139      -9.584  20.469   1.955  1.00 68.29           O  
ATOM   1106  CB  LYS X 139     -11.782  18.540   0.248  1.00 68.52           C  
ATOM   1107  N   GLU X 140     -10.841  19.004   3.115  1.00 68.34           N  
ATOM   1108  CA  GLU X 140     -10.815  19.778   4.350  1.00 68.57           C  
ATOM   1109  C   GLU X 140      -9.431  19.835   4.993  1.00 68.98           C  
ATOM   1110  O   GLU X 140      -9.028  20.877   5.507  1.00 69.58           O  
ATOM   1111  CB  GLU X 140     -11.826  19.208   5.339  1.00 67.76           C  
ATOM   1112  N   HIS X 141      -8.709  18.715   4.964  1.00 69.30           N  
ATOM   1113  CA  HIS X 141      -7.372  18.637   5.557  1.00 68.17           C  
ATOM   1114  C   HIS X 141      -6.331  19.388   4.732  1.00 67.36           C  
ATOM   1115  O   HIS X 141      -5.193  19.564   5.169  1.00 67.20           O  
ATOM   1116  CB  HIS X 141      -6.956  17.181   5.724  1.00 68.46           C  
ATOM   1117  N   ASN X 142      -6.727  19.810   3.535  1.00 66.28           N  
ATOM   1118  CA  ASN X 142      -5.856  20.570   2.641  1.00 65.53           C  
ATOM   1119  C   ASN X 142      -4.739  19.791   1.946  1.00 64.74           C  
ATOM   1120  O   ASN X 142      -3.738  20.383   1.534  1.00 64.54           O  
ATOM   1121  CB  ASN X 142      -5.263  21.762   3.393  1.00 66.13           C  
ATOM   1122  N   ARG X 143      -4.890  18.477   1.808  1.00 63.33           N  
ATOM   1123  CA  ARG X 143      -3.861  17.694   1.130  1.00 61.16           C  
ATOM   1124  C   ARG X 143      -4.274  17.352  -0.300  1.00 60.36           C  
ATOM   1125  O   ARG X 143      -5.437  17.504  -0.680  1.00 59.75           O  
ATOM   1126  CB  ARG X 143      -3.530  16.406   1.903  1.00 60.06           C  
ATOM   1127  CG  ARG X 143      -4.368  16.151   3.141  1.00 58.59           C  
ATOM   1128  CD  ARG X 143      -3.489  15.717   4.305  1.00 56.52           C  
ATOM   1129  NE  ARG X 143      -4.276  15.280   5.452  1.00 57.02           N  
ATOM   1130  CZ  ARG X 143      -3.797  15.149   6.686  1.00 57.63           C  
ATOM   1131  NH1 ARG X 143      -2.523  15.431   6.940  1.00 56.36           N  
ATOM   1132  NH2 ARG X 143      -4.591  14.728   7.667  1.00 56.95           N  
ATOM   1133  N   SER X 144      -3.305  16.903  -1.091  1.00 59.01           N  
ATOM   1134  CA  SER X 144      -3.545  16.541  -2.479  1.00 57.68           C  
ATOM   1135  C   SER X 144      -2.337  15.777  -3.004  1.00 57.71           C  
ATOM   1136  O   SER X 144      -1.345  15.611  -2.294  1.00 57.18           O  
ATOM   1137  CB  SER X 144      -3.769  17.801  -3.325  1.00 57.50           C  
ATOM   1138  OG  SER X 144      -2.618  18.628  -3.334  1.00 56.82           O  
ATOM   1139  N   TRP X 145      -2.422  15.309  -4.246  1.00 57.10           N  
ATOM   1140  CA  TRP X 145      -1.324  14.568  -4.851  1.00 57.16           C  
ATOM   1141  C   TRP X 145      -0.168  15.480  -5.242  1.00 58.44           C  
ATOM   1142  O   TRP X 145       0.986  15.053  -5.258  1.00 59.45           O  
ATOM   1143  CB  TRP X 145      -1.815  13.791  -6.074  1.00 55.39           C  
ATOM   1144  CG  TRP X 145      -2.594  12.561  -5.716  1.00 54.19           C  
ATOM   1145  CD1 TRP X 145      -3.917  12.329  -5.951  1.00 52.90           C  
ATOM   1146  CD2 TRP X 145      -2.098  11.399  -5.035  1.00 53.13           C  
ATOM   1147  NE1 TRP X 145      -4.278  11.097  -5.457  1.00 53.02           N  
ATOM   1148  CE2 TRP X 145      -3.181  10.505  -4.890  1.00 52.71           C  
ATOM   1149  CE3 TRP X 145      -0.842  11.028  -4.531  1.00 52.81           C  
ATOM   1150  CZ2 TRP X 145      -3.048   9.260  -4.262  1.00 52.33           C  
ATOM   1151  CZ3 TRP X 145      -0.711   9.787  -3.904  1.00 51.05           C  
ATOM   1152  CH2 TRP X 145      -1.808   8.920  -3.777  1.00 51.30           C  
ATOM   1153  N   ASP X 146      -0.480  16.731  -5.564  1.00 60.06           N  
ATOM   1154  CA  ASP X 146       0.541  17.700  -5.947  1.00 61.82           C  
ATOM   1155  C   ASP X 146       1.361  18.009  -4.708  1.00 61.66           C  
ATOM   1156  O   ASP X 146       2.592  17.977  -4.730  1.00 61.26           O  
ATOM   1157  CB  ASP X 146      -0.120  18.971  -6.468  1.00 65.13           C  
ATOM   1158  CG  ASP X 146      -1.070  18.694  -7.615  1.00 69.11           C  
ATOM   1159  OD1 ASP X 146      -0.587  18.325  -8.710  1.00 71.58           O  
ATOM   1160  OD2 ASP X 146      -2.298  18.835  -7.420  1.00 70.58           O  
ATOM   1161  N   ASP X 147       0.658  18.304  -3.622  1.00 62.19           N  
ATOM   1162  CA  ASP X 147       1.295  18.600  -2.349  1.00 62.67           C  
ATOM   1163  C   ASP X 147       2.111  17.364  -1.956  1.00 62.03           C  
ATOM   1164  O   ASP X 147       3.154  17.467  -1.308  1.00 62.14           O  
ATOM   1165  CB  ASP X 147       0.220  18.888  -1.300  1.00 64.08           C  
ATOM   1166  CG  ASP X 147       0.762  19.615  -0.094  1.00 66.09           C  
ATOM   1167  OD1 ASP X 147       1.628  19.053   0.609  1.00 66.62           O  
ATOM   1168  OD2 ASP X 147       0.319  20.756   0.149  1.00 68.79           O  
ATOM   1169  N   PHE X 148       1.622  16.198  -2.372  1.00 60.28           N  
ATOM   1170  CA  PHE X 148       2.272  14.919  -2.097  1.00 57.81           C  
ATOM   1171  C   PHE X 148       3.648  14.852  -2.749  1.00 55.61           C  
ATOM   1172  O   PHE X 148       4.641  14.533  -2.094  1.00 53.96           O  
ATOM   1173  CB  PHE X 148       1.398  13.770  -2.621  1.00 58.87           C  
ATOM   1174  CG  PHE X 148       2.083  12.425  -2.627  1.00 58.73           C  
ATOM   1175  CD1 PHE X 148       2.281  11.720  -1.446  1.00 59.05           C  
ATOM   1176  CD2 PHE X 148       2.525  11.863  -3.823  1.00 58.04           C  
ATOM   1177  CE1 PHE X 148       2.909  10.471  -1.455  1.00 58.50           C  
ATOM   1178  CE2 PHE X 148       3.152  10.620  -3.842  1.00 58.31           C  
ATOM   1179  CZ  PHE X 148       3.344   9.923  -2.656  1.00 58.31           C  
ATOM   1180  N   MET X 149       3.698  15.154  -4.043  1.00 53.50           N  
ATOM   1181  CA  MET X 149       4.949  15.116  -4.786  1.00 53.88           C  
ATOM   1182  C   MET X 149       6.004  16.053  -4.214  1.00 53.99           C  
ATOM   1183  O   MET X 149       7.188  15.709  -4.160  1.00 53.01           O  
ATOM   1184  CB  MET X 149       4.694  15.453  -6.256  1.00 53.96           C  
ATOM   1185  CG  MET X 149       3.870  14.406  -6.988  1.00 54.13           C  
ATOM   1186  CE  MET X 149       5.664  12.700  -8.638  1.00 49.90           C  
ATOM   1187  N   THR X 150       5.576  17.236  -3.788  1.00 54.27           N  
ATOM   1188  CA  THR X 150       6.500  18.208  -3.217  1.00 55.82           C  
ATOM   1189  C   THR X 150       7.167  17.625  -1.976  1.00 55.90           C  
ATOM   1190  O   THR X 150       8.394  17.597  -1.873  1.00 57.76           O  
ATOM   1191  CB  THR X 150       5.775  19.511  -2.837  1.00 56.38           C  
ATOM   1192  OG1 THR X 150       5.207  20.100  -4.014  1.00 55.25           O  
ATOM   1193  CG2 THR X 150       6.748  20.495  -2.189  1.00 55.83           C  
ATOM   1194  N   LEU X 151       6.353  17.162  -1.033  1.00 55.35           N  
ATOM   1195  CA  LEU X 151       6.874  16.564   0.188  1.00 55.04           C  
ATOM   1196  C   LEU X 151       7.664  15.300  -0.132  1.00 54.52           C  
ATOM   1197  O   LEU X 151       8.678  15.013   0.504  1.00 54.71           O  
ATOM   1198  CB  LEU X 151       5.729  16.233   1.152  1.00 55.56           C  
ATOM   1199  CG  LEU X 151       5.099  17.388   1.945  1.00 55.68           C  
ATOM   1200  CD1 LEU X 151       4.595  18.464   1.003  1.00 56.26           C  
ATOM   1201  CD2 LEU X 151       3.962  16.853   2.804  1.00 54.26           C  
ATOM   1202  N   GLY X 152       7.200  14.552  -1.126  1.00 54.69           N  
ATOM   1203  CA  GLY X 152       7.875  13.327  -1.514  1.00 55.85           C  
ATOM   1204  C   GLY X 152       9.312  13.508  -1.968  1.00 57.04           C  
ATOM   1205  O   GLY X 152      10.219  12.868  -1.438  1.00 57.52           O  
ATOM   1206  N   LYS X 153       9.527  14.371  -2.956  1.00 58.87           N  
ATOM   1207  CA  LYS X 153      10.870  14.617  -3.471  1.00 59.86           C  
ATOM   1208  C   LYS X 153      11.802  15.018  -2.338  1.00 60.74           C  
ATOM   1209  O   LYS X 153      12.983  14.684  -2.351  1.00 61.11           O  
ATOM   1210  CB  LYS X 153      10.838  15.706  -4.531  1.00 59.58           C  
ATOM   1211  N   GLN X 154      11.267  15.739  -1.357  1.00 62.84           N  
ATOM   1212  CA  GLN X 154      12.066  16.170  -0.216  1.00 64.27           C  
ATOM   1213  C   GLN X 154      12.503  14.941   0.572  1.00 64.54           C  
ATOM   1214  O   GLN X 154      13.673  14.804   0.925  1.00 64.15           O  
ATOM   1215  CB  GLN X 154      11.254  17.097   0.692  1.00 66.13           C  
ATOM   1216  CG  GLN X 154      10.723  18.345   0.010  1.00 68.44           C  
ATOM   1217  CD  GLN X 154      10.016  19.277   0.981  1.00 71.47           C  
ATOM   1218  OE1 GLN X 154       9.818  18.943   2.154  1.00 71.42           O  
ATOM   1219  NE2 GLN X 154       9.625  20.454   0.494  1.00 72.74           N  
ATOM   1220  N   MET X 155      11.558  14.046   0.839  1.00 64.83           N  
ATOM   1221  CA  MET X 155      11.858  12.824   1.580  1.00 66.19           C  
ATOM   1222  C   MET X 155      12.753  11.893   0.772  1.00 65.70           C  
ATOM   1223  O   MET X 155      13.592  11.186   1.330  1.00 65.21           O  
ATOM   1224  CB  MET X 155      10.566  12.099   1.951  1.00 68.20           C  
ATOM   1225  CG  MET X 155       9.709  12.851   2.951  1.00 71.37           C  
ATOM   1226  CE  MET X 155       9.068  10.489   4.551  1.00 73.52           C  
ATOM   1227  N   LYS X 156      12.572  11.890  -0.542  1.00 65.21           N  
ATOM   1228  CA  LYS X 156      13.384  11.046  -1.403  1.00 65.42           C  
ATOM   1229  C   LYS X 156      14.843  11.472  -1.301  1.00 65.90           C  
ATOM   1230  O   LYS X 156      15.737  10.636  -1.185  1.00 64.93           O  
ATOM   1231  CB  LYS X 156      12.913  11.159  -2.851  1.00 65.38           C  
ATOM   1232  CG  LYS X 156      13.721  10.324  -3.825  1.00 65.07           C  
ATOM   1233  CD  LYS X 156      13.146  10.431  -5.224  1.00 66.92           C  
ATOM   1234  CE  LYS X 156      13.911   9.568  -6.210  1.00 66.63           C  
ATOM   1235  NZ  LYS X 156      13.279   9.615  -7.555  1.00 68.19           N  
ATOM   1236  N   GLU X 157      15.073  12.781  -1.337  1.00 67.08           N  
ATOM   1237  CA  GLU X 157      16.422  13.330  -1.254  1.00 68.25           C  
ATOM   1238  C   GLU X 157      17.060  13.082   0.108  1.00 68.75           C  
ATOM   1239  O   GLU X 157      18.219  12.681   0.186  1.00 69.25           O  
ATOM   1240  CB  GLU X 157      16.397  14.831  -1.553  1.00 69.72           C  
ATOM   1241  CG  GLU X 157      15.815  15.167  -2.918  1.00 71.02           C  
ATOM   1242  CD  GLU X 157      15.894  16.646  -3.251  1.00 71.37           C  
ATOM   1243  OE1 GLU X 157      15.374  17.472  -2.466  1.00 71.18           O  
ATOM   1244  OE2 GLU X 157      16.474  16.981  -4.305  1.00 72.20           O  
ATOM   1245  N   ASP X 158      16.310  13.321   1.180  1.00 69.31           N  
ATOM   1246  CA  ASP X 158      16.831  13.102   2.527  1.00 70.22           C  
ATOM   1247  C   ASP X 158      17.351  11.673   2.642  1.00 71.13           C  
ATOM   1248  O   ASP X 158      18.481  11.442   3.073  1.00 70.87           O  
ATOM   1249  CB  ASP X 158      15.736  13.328   3.577  1.00 70.21           C  
ATOM   1250  CG  ASP X 158      15.140  14.722   3.516  1.00 70.60           C  
ATOM   1251  OD1 ASP X 158      15.911  15.705   3.516  1.00 71.08           O  
ATOM   1252  OD2 ASP X 158      13.897  14.834   3.476  1.00 71.12           O  
ATOM   1253  N   TYR X 159      16.512  10.720   2.248  1.00 72.29           N  
ATOM   1254  CA  TYR X 159      16.862   9.306   2.293  1.00 73.98           C  
ATOM   1255  C   TYR X 159      18.153   9.042   1.530  1.00 74.89           C  
ATOM   1256  O   TYR X 159      19.093   8.453   2.065  1.00 73.95           O  
ATOM   1257  CB  TYR X 159      15.730   8.470   1.689  1.00 74.52           C  
ATOM   1258  CG  TYR X 159      16.011   6.981   1.654  1.00 75.75           C  
ATOM   1259  CD1 TYR X 159      16.171   6.253   2.835  1.00 75.32           C  
ATOM   1260  CD2 TYR X 159      16.121   6.300   0.440  1.00 75.53           C  
ATOM   1261  CE1 TYR X 159      16.433   4.886   2.808  1.00 75.81           C  
ATOM   1262  CE2 TYR X 159      16.385   4.932   0.402  1.00 75.61           C  
ATOM   1263  CZ  TYR X 159      16.538   4.233   1.590  1.00 76.16           C  
ATOM   1264  OH  TYR X 159      16.795   2.880   1.562  1.00 77.08           O  
ATOM   1265  N   GLU X 160      18.189   9.476   0.275  1.00 76.28           N  
ATOM   1266  CA  GLU X 160      19.363   9.288  -0.569  1.00 78.15           C  
ATOM   1267  C   GLU X 160      20.626   9.808   0.114  1.00 78.85           C  
ATOM   1268  O   GLU X 160      21.610   9.080   0.260  1.00 78.40           O  
ATOM   1269  CB  GLU X 160      19.167  10.012  -1.902  1.00 79.04           C  
ATOM   1270  CG  GLU X 160      17.976   9.524  -2.708  1.00 80.78           C  
ATOM   1271  CD  GLU X 160      17.795  10.295  -4.003  1.00 81.80           C  
ATOM   1272  OE1 GLU X 160      17.633  11.534  -3.941  1.00 81.81           O  
ATOM   1273  OE2 GLU X 160      17.815   9.663  -5.081  1.00 82.27           O  
ATOM   1274  N   ARG X 161      20.588  11.071   0.533  1.00 79.62           N  
ATOM   1275  CA  ARG X 161      21.721  11.699   1.201  1.00 80.12           C  
ATOM   1276  C   ARG X 161      22.067  10.960   2.488  1.00 80.59           C  
ATOM   1277  O   ARG X 161      23.239  10.730   2.793  1.00 80.83           O  
ATOM   1278  CB  ARG X 161      21.400  13.160   1.505  1.00 78.92           C  
ATOM   1279  N   ALA X 162      21.036  10.588   3.239  1.00 81.18           N  
ATOM   1280  CA  ALA X 162      21.218   9.879   4.500  1.00 81.88           C  
ATOM   1281  C   ALA X 162      21.940   8.547   4.297  1.00 82.23           C  
ATOM   1282  O   ALA X 162      22.928   8.258   4.971  1.00 81.59           O  
ATOM   1283  CB  ALA X 162      19.865   9.643   5.161  1.00 81.88           C  
ATOM   1284  N   GLU X 163      21.440   7.744   3.361  1.00 83.50           N  
ATOM   1285  CA  GLU X 163      22.023   6.437   3.068  1.00 84.81           C  
ATOM   1286  C   GLU X 163      23.404   6.559   2.430  1.00 85.45           C  
ATOM   1287  O   GLU X 163      24.203   5.618   2.467  1.00 85.51           O  
ATOM   1288  CB  GLU X 163      21.102   5.644   2.142  1.00 84.89           C  
ATOM   1289  CG  GLU X 163      19.728   5.351   2.739  1.00 85.37           C  
ATOM   1290  CD  GLU X 163      19.802   4.741   4.129  1.00 85.55           C  
ATOM   1291  OE1 GLU X 163      20.078   5.485   5.094  1.00 85.06           O  
ATOM   1292  OE2 GLU X 163      19.593   3.517   4.258  1.00 85.27           O  
ATOM   1293  N   ALA X 164      23.679   7.721   1.846  1.00 86.57           N  
ATOM   1294  CA  ALA X 164      24.963   7.976   1.214  1.00 87.06           C  
ATOM   1295  C   ALA X 164      25.941   8.537   2.242  1.00 87.66           C  
ATOM   1296  O   ALA X 164      27.089   8.828   1.917  1.00 87.81           O  
ATOM   1297  CB  ALA X 164      24.787   8.958   0.060  1.00 87.08           C  
ATOM   1298  N   GLU X 165      25.485   8.681   3.483  1.00 88.25           N  
ATOM   1299  CA  GLU X 165      26.331   9.223   4.542  1.00 88.77           C  
ATOM   1300  C   GLU X 165      26.903   8.160   5.475  1.00 89.58           C  
ATOM   1301  O   GLU X 165      26.532   6.971   5.345  1.00 89.38           O  
ATOM   1302  CB  GLU X 165      25.558  10.255   5.352  1.00 88.06           C  
TER
END
