# Supplementary material for: Vaccinia Virus Protein A49 Is an Unexpected Member of the B-cell Lymphoma (Bcl)-2 Protein Family
Source: J Biol Chem. 2015 Jan 20;290(10):5991–6002. doi: 10.1074/jbc.M114.624650 (PMC4358236; doi:10.1074/jbc.M114.624650)
Supplement: Supplemental Data [file supp_M114.624650_jbc.M114.624650-1.zip › Neidel_overlain_Bcl-2_proteins_and_core/1PQ1_A_ali.pdb]

ATOM      1  N   MET X   1     -12.555   8.577  -4.851  1.00 41.09           N  
ATOM      2  CA  MET X   1     -13.083   7.372  -5.519  1.00 40.88           C  
ATOM      3  C   MET X   1     -12.406   7.163  -6.903  1.00 40.33           C  
ATOM      4  O   MET X   1     -12.077   6.026  -7.250  1.00 40.42           O  
ATOM      5  CB  MET X   1     -14.607   7.499  -5.597  1.00 41.62           C  
ATOM      6  CG  MET X   1     -15.186   7.157  -4.229  1.00 42.52           C  
ATOM      7  SD  MET X   1     -14.713   8.336  -2.885  1.00 44.02           S  
ATOM      8  CE  MET X   1     -15.777   7.766  -1.494  1.00 43.73           C  
ATOM      9  N   SER X   2     -12.221   8.219  -7.710  1.00 39.51           N  
ATOM     10  CA  SER X   2     -11.517   8.074  -9.029  1.00 38.46           C  
ATOM     11  C   SER X   2     -10.764   6.736  -9.239  1.00 37.45           C  
ATOM     12  O   SER X   2     -10.473   6.067  -8.279  1.00 37.56           O  
ATOM     13  CB  SER X   2     -10.511   9.233  -9.220  1.00 38.74           C  
ATOM     14  OG  SER X   2      -9.277   8.808  -9.780  1.00 39.20           O  
ATOM     15  N   GLN X   3     -10.426   6.336 -10.466  1.00 35.93           N  
ATOM     16  CA  GLN X   3      -9.735   5.047 -10.643  1.00 34.44           C  
ATOM     17  C   GLN X   3      -8.270   5.137 -10.271  1.00 33.01           C  
ATOM     18  O   GLN X   3      -7.561   4.133 -10.291  1.00 32.76           O  
ATOM     19  CB  GLN X   3      -9.814   4.551 -12.091  1.00 35.04           C  
ATOM     20  CG  GLN X   3     -11.176   4.075 -12.572  1.00 35.82           C  
ATOM     21  CD  GLN X   3     -11.626   2.803 -11.897  1.00 36.25           C  
ATOM     22  OE1 GLN X   3     -11.769   2.756 -10.678  1.00 36.77           O  
ATOM     23  NE2 GLN X   3     -11.856   1.762 -12.687  1.00 36.65           N  
ATOM     24  N   SER X   4      -7.826   6.343  -9.936  1.00 31.30           N  
ATOM     25  CA  SER X   4      -6.435   6.597  -9.580  1.00 29.75           C  
ATOM     26  C   SER X   4      -5.946   5.766  -8.401  1.00 28.77           C  
ATOM     27  O   SER X   4      -4.822   5.261  -8.409  1.00 28.46           O  
ATOM     28  CB  SER X   4      -6.243   8.081  -9.263  1.00 29.64           C  
ATOM     29  OG  SER X   4      -6.605   8.891 -10.371  1.00 29.64           O  
ATOM     30  N   ASN X   5      -6.788   5.627  -7.384  1.00 27.75           N  
ATOM     31  CA  ASN X   5      -6.397   4.860  -6.209  1.00 26.79           C  
ATOM     32  C   ASN X   5      -6.116   3.397  -6.522  1.00 26.03           C  
ATOM     33  O   ASN X   5      -5.126   2.844  -6.047  1.00 25.46           O  
ATOM     34  CB  ASN X   5      -7.463   4.966  -5.115  1.00 26.82           C  
ATOM     35  CG  ASN X   5      -7.509   6.338  -4.487  1.00 26.90           C  
ATOM     36  OD1 ASN X   5      -6.472   6.951  -4.236  1.00 26.96           O  
ATOM     37  ND2 ASN X   5      -8.713   6.826  -4.213  1.00 27.15           N  
ATOM     38  N   ARG X   6      -6.980   2.766  -7.309  1.00 25.22           N  
ATOM     39  CA  ARG X   6      -6.765   1.368  -7.659  1.00 24.84           C  
ATOM     40  C   ARG X   6      -5.493   1.247  -8.499  1.00 23.79           C  
ATOM     41  O   ARG X   6      -4.730   0.289  -8.364  1.00 23.26           O  
ATOM     42  CB  ARG X   6      -7.962   0.815  -8.437  1.00 26.10           C  
ATOM     43  CG  ARG X   6      -7.747  -0.597  -8.958  1.00 27.89           C  
ATOM     44  CD  ARG X   6      -8.792  -1.555  -8.418  1.00 29.80           C  
ATOM     45  NE  ARG X   6      -9.776  -1.955  -9.421  1.00 31.36           N  
ATOM     46  CZ  ARG X   6     -10.596  -1.120 -10.054  1.00 31.95           C  
ATOM     47  NH1 ARG X   6     -10.558   0.182  -9.797  1.00 32.49           N  
ATOM     48  NH2 ARG X   6     -11.461  -1.587 -10.949  1.00 32.57           N  
ATOM     49  N   GLU X   7      -5.261   2.229  -9.362  1.00 22.66           N  
ATOM     50  CA  GLU X   7      -4.074   2.221 -10.207  1.00 21.87           C  
ATOM     51  C   GLU X   7      -2.820   2.311  -9.353  1.00 20.92           C  
ATOM     52  O   GLU X   7      -1.808   1.682  -9.653  1.00 20.49           O  
ATOM     53  CB  GLU X   7      -4.106   3.403 -11.176  1.00 22.68           C  
ATOM     54  CG  GLU X   7      -5.225   3.350 -12.193  1.00 24.20           C  
ATOM     55  CD  GLU X   7      -5.390   4.666 -12.942  1.00 25.06           C  
ATOM     56  OE1 GLU X   7      -6.215   4.718 -13.876  1.00 26.33           O  
ATOM     57  OE2 GLU X   7      -4.703   5.649 -12.589  1.00 25.94           O  
ATOM     58  N   LEU X   8      -2.887   3.111  -8.298  1.00 19.69           N  
ATOM     59  CA  LEU X   8      -1.747   3.277  -7.409  1.00 19.13           C  
ATOM     60  C   LEU X   8      -1.495   1.983  -6.646  1.00 18.40           C  
ATOM     61  O   LEU X   8      -0.352   1.565  -6.473  1.00 18.41           O  
ATOM     62  CB  LEU X   8      -2.001   4.426  -6.428  1.00 19.27           C  
ATOM     63  CG  LEU X   8      -2.068   5.820  -7.058  1.00 20.05           C  
ATOM     64  CD1 LEU X   8      -2.434   6.852  -6.018  1.00 20.34           C  
ATOM     65  CD2 LEU X   8      -0.719   6.142  -7.669  1.00 20.05           C  
ATOM     66  N   VAL X   9      -2.573   1.340  -6.208  1.00 17.55           N  
ATOM     67  CA  VAL X   9      -2.439   0.093  -5.459  1.00 16.72           C  
ATOM     68  C   VAL X   9      -1.810  -1.001  -6.312  1.00 16.70           C  
ATOM     69  O   VAL X   9      -0.871  -1.676  -5.875  1.00 16.04           O  
ATOM     70  CB  VAL X   9      -3.810  -0.409  -4.932  1.00 16.72           C  
ATOM     71  CG1 VAL X   9      -3.672  -1.836  -4.391  1.00 16.85           C  
ATOM     72  CG2 VAL X   9      -4.315   0.517  -3.849  1.00 16.94           C  
ATOM     73  N   VAL X  10      -2.319  -1.177  -7.526  1.00 16.70           N  
ATOM     74  CA  VAL X  10      -1.781  -2.203  -8.412  1.00 16.57           C  
ATOM     75  C   VAL X  10      -0.309  -1.942  -8.729  1.00 16.17           C  
ATOM     76  O   VAL X  10       0.516  -2.856  -8.678  1.00 16.26           O  
ATOM     77  CB  VAL X  10      -2.588  -2.301  -9.735  1.00 17.28           C  
ATOM     78  CG1 VAL X  10      -1.893  -3.255 -10.707  1.00 17.68           C  
ATOM     79  CG2 VAL X  10      -3.997  -2.801  -9.443  1.00 17.61           C  
ATOM     80  N   ASP X  11       0.033  -0.696  -9.041  1.00 15.68           N  
ATOM     81  CA  ASP X  11       1.422  -0.383  -9.357  1.00 15.26           C  
ATOM     82  C   ASP X  11       2.328  -0.646  -8.165  1.00 14.57           C  
ATOM     83  O   ASP X  11       3.395  -1.245  -8.301  1.00 14.75           O  
ATOM     84  CB  ASP X  11       1.578   1.082  -9.773  1.00 16.02           C  
ATOM     85  CG  ASP X  11       3.018   1.441 -10.101  1.00 16.94           C  
ATOM     86  OD1 ASP X  11       3.451   1.168 -11.244  1.00 18.39           O  
ATOM     87  OD2 ASP X  11       3.720   1.981  -9.221  1.00 16.99           O  
ATOM     88  N   PHE X  12       1.897  -0.211  -6.985  1.00 13.83           N  
ATOM     89  CA  PHE X  12       2.717  -0.373  -5.803  1.00 13.32           C  
ATOM     90  C   PHE X  12       2.920  -1.838  -5.432  1.00 12.92           C  
ATOM     91  O   PHE X  12       4.031  -2.246  -5.106  1.00 12.67           O  
ATOM     92  CB  PHE X  12       2.113   0.396  -4.628  1.00 13.21           C  
ATOM     93  CG  PHE X  12       3.020   0.482  -3.442  1.00 13.24           C  
ATOM     94  CD1 PHE X  12       2.938  -0.459  -2.422  1.00 13.29           C  
ATOM     95  CD2 PHE X  12       3.970   1.499  -3.347  1.00 13.45           C  
ATOM     96  CE1 PHE X  12       3.782  -0.391  -1.337  1.00 12.76           C  
ATOM     97  CE2 PHE X  12       4.823   1.578  -2.266  1.00 13.58           C  
ATOM     98  CZ  PHE X  12       4.730   0.625  -1.247  1.00 13.44           C  
ATOM     99  N   LEU X  13       1.853  -2.625  -5.490  1.00 13.09           N  
ATOM    100  CA  LEU X  13       1.969  -4.045  -5.152  1.00 13.29           C  
ATOM    101  C   LEU X  13       2.799  -4.800  -6.188  1.00 13.73           C  
ATOM    102  O   LEU X  13       3.582  -5.689  -5.848  1.00 13.54           O  
ATOM    103  CB  LEU X  13       0.586  -4.687  -5.035  1.00 13.05           C  
ATOM    104  CG  LEU X  13      -0.343  -4.162  -3.934  1.00 13.09           C  
ATOM    105  CD1 LEU X  13      -1.642  -4.942  -3.994  1.00 12.76           C  
ATOM    106  CD2 LEU X  13       0.301  -4.291  -2.569  1.00 13.04           C  
ATOM    107  N   SER X  14       2.633  -4.444  -7.455  1.00 13.74           N  
ATOM    108  CA  SER X  14       3.393  -5.105  -8.507  1.00 14.24           C  
ATOM    109  C   SER X  14       4.867  -4.804  -8.291  1.00 13.94           C  
ATOM    110  O   SER X  14       5.724  -5.672  -8.465  1.00 14.38           O  
ATOM    111  CB  SER X  14       2.962  -4.591  -9.881  1.00 14.81           C  
ATOM    112  OG  SER X  14       1.623  -4.947 -10.173  1.00 17.77           O  
ATOM    113  N   TYR X  15       5.155  -3.560  -7.918  1.00 13.25           N  
ATOM    114  CA  TYR X  15       6.523  -3.129  -7.674  1.00 13.55           C  
ATOM    115  C   TYR X  15       7.139  -3.891  -6.500  1.00 12.97           C  
ATOM    116  O   TYR X  15       8.248  -4.425  -6.608  1.00 12.84           O  
ATOM    117  CB  TYR X  15       6.546  -1.620  -7.401  1.00 13.17           C  
ATOM    118  CG  TYR X  15       7.912  -1.053  -7.089  1.00 14.01           C  
ATOM    119  CD1 TYR X  15       8.966  -1.193  -7.992  1.00 14.73           C  
ATOM    120  CD2 TYR X  15       8.150  -0.363  -5.902  1.00 14.28           C  
ATOM    121  CE1 TYR X  15      10.218  -0.659  -7.720  1.00 15.26           C  
ATOM    122  CE2 TYR X  15       9.408   0.178  -5.615  1.00 14.79           C  
ATOM    123  CZ  TYR X  15      10.436   0.024  -6.534  1.00 15.15           C  
ATOM    124  OH  TYR X  15      11.681   0.543  -6.272  1.00 16.02           O  
ATOM    125  N   LYS X  16       6.425  -3.954  -5.378  1.00 12.83           N  
ATOM    126  CA  LYS X  16       6.960  -4.666  -4.221  1.00 12.97           C  
ATOM    127  C   LYS X  16       7.142  -6.153  -4.507  1.00 13.05           C  
ATOM    128  O   LYS X  16       8.090  -6.776  -4.027  1.00 12.72           O  
ATOM    129  CB  LYS X  16       6.057  -4.452  -2.998  1.00 13.37           C  
ATOM    130  CG  LYS X  16       6.196  -3.059  -2.401  1.00 14.60           C  
ATOM    131  CD  LYS X  16       7.633  -2.836  -1.929  1.00 15.13           C  
ATOM    132  CE  LYS X  16       8.010  -1.364  -1.877  1.00 16.13           C  
ATOM    133  NZ  LYS X  16       9.415  -1.216  -1.436  1.00 16.52           N  
ATOM    134  N   LEU X  17       6.243  -6.731  -5.290  1.00 12.56           N  
ATOM    135  CA  LEU X  17       6.381  -8.141  -5.630  1.00 12.99           C  
ATOM    136  C   LEU X  17       7.596  -8.333  -6.534  1.00 13.26           C  
ATOM    137  O   LEU X  17       8.278  -9.347  -6.459  1.00 13.37           O  
ATOM    138  CB  LEU X  17       5.122  -8.659  -6.323  1.00 12.80           C  
ATOM    139  CG  LEU X  17       3.948  -8.942  -5.377  1.00 12.90           C  
ATOM    140  CD1 LEU X  17       2.664  -9.116  -6.156  1.00 13.07           C  
ATOM    141  CD2 LEU X  17       4.258 -10.207  -4.571  1.00 13.30           C  
ATOM    142  N   SER X  18       7.886  -7.346  -7.375  1.00 14.01           N  
ATOM    143  CA  SER X  18       9.031  -7.472  -8.269  1.00 14.63           C  
ATOM    144  C   SER X  18      10.335  -7.466  -7.473  1.00 15.10           C  
ATOM    145  O   SER X  18      11.313  -8.102  -7.866  1.00 14.93           O  
ATOM    146  CB  SER X  18       9.036  -6.346  -9.315  1.00 15.05           C  
ATOM    147  OG  SER X  18       9.564  -5.145  -8.786  1.00 15.95           O  
ATOM    148  N   GLN X  19      10.346  -6.772  -6.339  1.00 15.17           N  
ATOM    149  CA  GLN X  19      11.546  -6.699  -5.515  1.00 15.57           C  
ATOM    150  C   GLN X  19      11.838  -8.024  -4.831  1.00 15.82           C  
ATOM    151  O   GLN X  19      12.939  -8.233  -4.332  1.00 15.95           O  
ATOM    152  CB  GLN X  19      11.421  -5.585  -4.476  1.00 15.45           C  
ATOM    153  CG  GLN X  19      11.270  -4.204  -5.087  1.00 15.99           C  
ATOM    154  CD  GLN X  19      11.222  -3.106  -4.047  1.00 16.32           C  
ATOM    155  OE1 GLN X  19      10.553  -3.237  -3.024  1.00 17.03           O  
ATOM    156  NE2 GLN X  19      11.918  -2.006  -4.309  1.00 16.22           N  
ATOM    157  N   LYS X  20      10.848  -8.912  -4.817  1.00 15.72           N  
ATOM    158  CA  LYS X  20      11.005 -10.231  -4.212  1.00 16.39           C  
ATOM    159  C   LYS X  20      11.121 -11.313  -5.283  1.00 16.53           C  
ATOM    160  O   LYS X  20      11.056 -12.513  -4.986  1.00 16.43           O  
ATOM    161  CB  LYS X  20       9.819 -10.537  -3.296  1.00 16.67           C  
ATOM    162  CG  LYS X  20       9.749  -9.654  -2.062  1.00 17.24           C  
ATOM    163  CD  LYS X  20      10.865  -9.954  -1.077  1.00 17.46           C  
ATOM    164  CE  LYS X  20      10.613  -9.306   0.280  1.00 17.53           C  
ATOM    165  NZ  LYS X  20      10.537  -7.815   0.250  1.00 17.86           N  
ATOM    166  N   GLY X  21      11.276 -10.887  -6.532  1.00 16.53           N  
ATOM    167  CA  GLY X  21      11.412 -11.828  -7.627  1.00 16.96           C  
ATOM    168  C   GLY X  21      10.115 -12.455  -8.090  1.00 16.93           C  
ATOM    169  O   GLY X  21      10.099 -13.605  -8.523  1.00 16.71           O  
ATOM    170  N   TYR X  22       9.022 -11.699  -8.000  1.00 17.37           N  
ATOM    171  CA  TYR X  22       7.720 -12.195  -8.418  1.00 18.16           C  
ATOM    172  C   TYR X  22       7.053 -11.300  -9.451  1.00 18.86           C  
ATOM    173  O   TYR X  22       7.214 -10.077  -9.441  1.00 18.53           O  
ATOM    174  CB  TYR X  22       6.789 -12.321  -7.213  1.00 18.17           C  
ATOM    175  CG  TYR X  22       7.173 -13.414  -6.262  1.00 18.71           C  
ATOM    176  CD1 TYR X  22       7.014 -14.753  -6.610  1.00 18.90           C  
ATOM    177  CD2 TYR X  22       7.692 -13.113  -5.012  1.00 19.23           C  
ATOM    178  CE1 TYR X  22       7.368 -15.773  -5.719  1.00 19.23           C  
ATOM    179  CE2 TYR X  22       8.047 -14.114  -4.121  1.00 19.64           C  
ATOM    180  CZ  TYR X  22       7.878 -15.438  -4.477  1.00 19.74           C  
ATOM    181  OH  TYR X  22       8.192 -16.421  -3.563  1.00 20.62           O  
ATOM    182  N   SER X  23       6.298 -11.929 -10.342  1.00 19.58           N  
ATOM    183  CA  SER X  23       5.572 -11.221 -11.382  1.00 21.05           C  
ATOM    184  C   SER X  23       4.090 -11.494 -11.182  1.00 22.06           C  
ATOM    185  O   SER X  23       3.653 -12.645 -11.185  1.00 22.22           O  
ATOM    186  CB  SER X  23       6.012 -11.703 -12.765  1.00 20.94           C  
ATOM    187  OG  SER X  23       5.314 -10.994 -13.768  1.00 21.97           O  
ATOM    188  N   TRP X  24       3.320 -10.429 -11.004  1.00 23.48           N  
ATOM    189  CA  TRP X  24       1.890 -10.557 -10.773  1.00 25.04           C  
ATOM    190  C   TRP X  24       1.038 -10.047 -11.935  1.00 26.72           C  
ATOM    191  O   TRP X  24       1.242  -8.942 -12.437  1.00 26.96           O  
ATOM    192  CB  TRP X  24       1.538  -9.829  -9.476  1.00 24.05           C  
ATOM    193  CG  TRP X  24       0.083  -9.716  -9.192  1.00 23.10           C  
ATOM    194  CD1 TRP X  24      -0.842 -10.719  -9.201  1.00 22.91           C  
ATOM    195  CD2 TRP X  24      -0.612  -8.530  -8.813  1.00 22.67           C  
ATOM    196  NE1 TRP X  24      -2.077 -10.227  -8.847  1.00 22.53           N  
ATOM    197  CE2 TRP X  24      -1.962  -8.883  -8.604  1.00 22.44           C  
ATOM    198  CE3 TRP X  24      -0.222  -7.197  -8.628  1.00 22.35           C  
ATOM    199  CZ2 TRP X  24      -2.925  -7.953  -8.220  1.00 22.40           C  
ATOM    200  CZ3 TRP X  24      -1.182  -6.271  -8.245  1.00 22.67           C  
ATOM    201  CH2 TRP X  24      -2.520  -6.655  -8.046  1.00 22.32           C  
ATOM    202  N   SER X  25       0.084 -10.880 -12.348  1.00 28.64           N  
ATOM    203  CA  SER X  25      -0.826 -10.581 -13.450  1.00 30.77           C  
ATOM    204  C   SER X  25      -1.451  -9.192 -13.362  1.00 31.94           C  
ATOM    205  O   SER X  25      -1.690  -8.548 -14.386  1.00 32.32           O  
ATOM    206  CB  SER X  25      -1.942 -11.625 -13.485  1.00 30.86           C  
ATOM    207  OG  SER X  25      -2.792 -11.484 -12.353  1.00 31.56           O  
ATOM    208  N   GLN X  26      -1.715  -8.742 -12.138  1.00 33.20           N  
ATOM    209  CA  GLN X  26      -2.323  -7.435 -11.885  1.00 34.50           C  
ATOM    210  C   GLN X  26      -3.794  -7.438 -12.286  1.00 35.32           C  
ATOM    211  O   GLN X  26      -4.369  -6.389 -12.581  1.00 35.65           O  
ATOM    212  CB  GLN X  26      -1.576  -6.339 -12.646  1.00 34.60           C  
ATOM    213  N   PHE X  27      -4.397  -8.624 -12.291  1.00 36.31           N  
ATOM    214  CA  PHE X  27      -5.800  -8.775 -12.663  1.00 37.09           C  
ATOM    215  C   PHE X  27      -6.710  -8.838 -11.441  1.00 37.66           C  
ATOM    216  O   PHE X  27      -6.276  -8.581 -10.315  1.00 37.92           O  
ATOM    217  CB  PHE X  27      -5.978 -10.030 -13.503  1.00 37.13           C  
ATOM    218  N   SER X  28      -7.973  -9.188 -11.683  1.00 38.09           N  
ATOM    219  CA  SER X  28      -8.986  -9.300 -10.637  1.00 38.50           C  
ATOM    220  C   SER X  28      -9.350  -7.937 -10.062  1.00 38.67           C  
ATOM    221  O   SER X  28     -10.400  -7.377 -10.383  1.00 39.04           O  
ATOM    222  CB  SER X  28      -8.500 -10.227  -9.525  1.00 38.62           C  
ATOM    223  N   ARG X  29       3.094  22.811 -10.228  1.00 31.89           N  
ATOM    224  CA  ARG X  29       2.210  22.052 -11.104  1.00 31.60           C  
ATOM    225  C   ARG X  29       1.001  21.559 -10.326  1.00 31.32           C  
ATOM    226  O   ARG X  29       1.085  20.571  -9.592  1.00 31.51           O  
ATOM    227  CB  ARG X  29       2.952  20.867 -11.708  1.00 31.79           C  
ATOM    228  N   GLU X  30      -0.121  22.249 -10.497  1.00 30.81           N  
ATOM    229  CA  GLU X  30      -1.357  21.893  -9.814  1.00 30.18           C  
ATOM    230  C   GLU X  30      -1.936  20.609 -10.416  1.00 29.15           C  
ATOM    231  O   GLU X  30      -2.816  19.982  -9.828  1.00 28.79           O  
ATOM    232  CB  GLU X  30      -2.379  23.032  -9.941  1.00 31.15           C  
ATOM    233  CG  GLU X  30      -1.843  24.446  -9.657  1.00 32.03           C  
ATOM    234  CD  GLU X  30      -1.967  24.876  -8.200  1.00 32.89           C  
ATOM    235  OE1 GLU X  30      -3.089  24.824  -7.648  1.00 33.77           O  
ATOM    236  OE2 GLU X  30      -0.942  25.281  -7.609  1.00 33.41           O  
ATOM    237  N   VAL X  31      -1.440  20.222 -11.588  1.00 27.95           N  
ATOM    238  CA  VAL X  31      -1.906  19.009 -12.252  1.00 26.86           C  
ATOM    239  C   VAL X  31      -0.716  18.181 -12.715  1.00 26.01           C  
ATOM    240  O   VAL X  31       0.128  18.655 -13.476  1.00 26.06           O  
ATOM    241  CB  VAL X  31      -2.798  19.333 -13.476  1.00 26.95           C  
ATOM    242  CG1 VAL X  31      -2.056  20.227 -14.425  1.00 27.34           C  
ATOM    243  CG2 VAL X  31      -3.212  18.049 -14.180  1.00 26.79           C  
ATOM    244  N   ILE X  32      -0.632  16.944 -12.248  1.00 24.83           N  
ATOM    245  CA  ILE X  32       0.481  16.100 -12.654  1.00 23.75           C  
ATOM    246  C   ILE X  32       0.022  14.729 -13.111  1.00 22.74           C  
ATOM    247  O   ILE X  32      -1.049  14.259 -12.730  1.00 22.60           O  
ATOM    248  CB  ILE X  32       1.496  15.917 -11.514  1.00 24.03           C  
ATOM    249  CG1 ILE X  32       0.813  15.250 -10.319  1.00 24.05           C  
ATOM    250  CG2 ILE X  32       2.096  17.265 -11.131  1.00 24.30           C  
ATOM    251  CD1 ILE X  32       1.775  14.830  -9.229  1.00 24.10           C  
ATOM    252  N   PRO X  33       0.830  14.067 -13.950  1.00 21.85           N  
ATOM    253  CA  PRO X  33       0.467  12.737 -14.440  1.00 21.13           C  
ATOM    254  C   PRO X  33       0.560  11.682 -13.341  1.00 20.64           C  
ATOM    255  O   PRO X  33       1.394  11.780 -12.440  1.00 20.45           O  
ATOM    256  CB  PRO X  33       1.477  12.497 -15.561  1.00 21.27           C  
ATOM    257  CG  PRO X  33       2.678  13.242 -15.087  1.00 21.79           C  
ATOM    258  CD  PRO X  33       2.095  14.527 -14.554  1.00 21.76           C  
ATOM    259  N   MET X  34      -0.304  10.678 -13.423  1.00 19.94           N  
ATOM    260  CA  MET X  34      -0.312   9.608 -12.440  1.00 19.97           C  
ATOM    261  C   MET X  34       1.021   8.881 -12.406  1.00 19.49           C  
ATOM    262  O   MET X  34       1.375   8.275 -11.398  1.00 19.37           O  
ATOM    263  CB  MET X  34      -1.437   8.621 -12.749  1.00 20.56           C  
ATOM    264  CG  MET X  34      -2.795   9.089 -12.277  1.00 21.87           C  
ATOM    265  SD  MET X  34      -2.814   9.296 -10.482  1.00 23.02           S  
ATOM    266  CE  MET X  34      -2.611   7.598  -9.955  1.00 23.66           C  
ATOM    267  N   ALA X  35       1.766   8.940 -13.506  1.00 18.89           N  
ATOM    268  CA  ALA X  35       3.064   8.276 -13.557  1.00 18.62           C  
ATOM    269  C   ALA X  35       3.998   8.849 -12.501  1.00 18.19           C  
ATOM    270  O   ALA X  35       4.812   8.129 -11.922  1.00 18.10           O  
ATOM    271  CB  ALA X  35       3.683   8.428 -14.938  1.00 18.54           C  
ATOM    272  N   ALA X  36       3.883  10.151 -12.260  1.00 17.73           N  
ATOM    273  CA  ALA X  36       4.720  10.818 -11.277  1.00 17.22           C  
ATOM    274  C   ALA X  36       4.245  10.483  -9.862  1.00 17.10           C  
ATOM    275  O   ALA X  36       5.043  10.446  -8.929  1.00 16.97           O  
ATOM    276  CB  ALA X  36       4.694  12.322 -11.506  1.00 17.17           C  
ATOM    277  N   VAL X  37       2.946  10.248  -9.712  1.00 16.35           N  
ATOM    278  CA  VAL X  37       2.398   9.896  -8.404  1.00 16.08           C  
ATOM    279  C   VAL X  37       2.900   8.501  -8.040  1.00 16.00           C  
ATOM    280  O   VAL X  37       3.378   8.278  -6.927  1.00 15.69           O  
ATOM    281  CB  VAL X  37       0.857   9.883  -8.410  1.00 15.89           C  
ATOM    282  CG1 VAL X  37       0.344   9.555  -7.012  1.00 15.50           C  
ATOM    283  CG2 VAL X  37       0.322  11.241  -8.861  1.00 15.46           C  
ATOM    284  N   LYS X  38       2.793   7.573  -8.985  1.00 16.05           N  
ATOM    285  CA  LYS X  38       3.258   6.201  -8.782  1.00 16.18           C  
ATOM    286  C   LYS X  38       4.734   6.185  -8.400  1.00 16.47           C  
ATOM    287  O   LYS X  38       5.152   5.483  -7.478  1.00 16.02           O  
ATOM    288  CB  LYS X  38       3.081   5.373 -10.055  1.00 16.62           C  
ATOM    289  CG  LYS X  38       1.649   5.104 -10.458  1.00 17.19           C  
ATOM    290  CD  LYS X  38       1.605   4.340 -11.756  1.00 18.37           C  
ATOM    291  CE  LYS X  38       0.182   4.159 -12.241  1.00 18.99           C  
ATOM    292  NZ  LYS X  38       0.177   3.447 -13.541  1.00 19.95           N  
ATOM    293  N   GLN X  39       5.536   6.952  -9.129  1.00 16.76           N  
ATOM    294  CA  GLN X  39       6.961   7.016  -8.861  1.00 17.65           C  
ATOM    295  C   GLN X  39       7.244   7.546  -7.456  1.00 17.02           C  
ATOM    296  O   GLN X  39       8.100   7.026  -6.739  1.00 17.09           O  
ATOM    297  CB  GLN X  39       7.622   7.906  -9.916  1.00 19.39           C  
ATOM    298  CG  GLN X  39       8.837   7.299 -10.562  1.00 23.00           C  
ATOM    299  CD  GLN X  39      10.102   7.618  -9.814  1.00 24.41           C  
ATOM    300  OE1 GLN X  39      10.195   7.399  -8.608  1.00 26.48           O  
ATOM    301  NE2 GLN X  39      11.097   8.139 -10.527  1.00 25.68           N  
ATOM    302  N   ALA X  40       6.519   8.586  -7.060  1.00 16.49           N  
ATOM    303  CA  ALA X  40       6.710   9.176  -5.748  1.00 15.95           C  
ATOM    304  C   ALA X  40       6.338   8.168  -4.663  1.00 15.52           C  
ATOM    305  O   ALA X  40       7.007   8.097  -3.637  1.00 15.59           O  
ATOM    306  CB  ALA X  40       5.865  10.437  -5.600  1.00 15.80           C  
ATOM    307  N   LEU X  41       5.283   7.393  -4.898  1.00 15.22           N  
ATOM    308  CA  LEU X  41       4.843   6.401  -3.910  1.00 15.28           C  
ATOM    309  C   LEU X  41       5.832   5.247  -3.841  1.00 15.61           C  
ATOM    310  O   LEU X  41       6.112   4.726  -2.761  1.00 15.31           O  
ATOM    311  CB  LEU X  41       3.440   5.874  -4.243  1.00 15.52           C  
ATOM    312  CG  LEU X  41       2.755   5.040  -3.153  1.00 15.53           C  
ATOM    313  CD1 LEU X  41       2.680   5.836  -1.861  1.00 16.08           C  
ATOM    314  CD2 LEU X  41       1.367   4.645  -3.610  1.00 16.43           C  
ATOM    315  N   ARG X  42       6.359   4.838  -4.989  1.00 15.75           N  
ATOM    316  CA  ARG X  42       7.345   3.763  -4.999  1.00 16.25           C  
ATOM    317  C   ARG X  42       8.565   4.206  -4.194  1.00 16.60           C  
ATOM    318  O   ARG X  42       9.093   3.457  -3.383  1.00 16.51           O  
ATOM    319  CB  ARG X  42       7.789   3.433  -6.431  1.00 17.04           C  
ATOM    320  CG  ARG X  42       6.741   2.772  -7.307  1.00 18.46           C  
ATOM    321  CD  ARG X  42       7.365   2.350  -8.635  1.00 19.73           C  
ATOM    322  NE  ARG X  42       6.417   1.672  -9.511  1.00 21.75           N  
ATOM    323  CZ  ARG X  42       6.724   1.208 -10.719  1.00 22.26           C  
ATOM    324  NH1 ARG X  42       7.957   1.350 -11.194  1.00 23.29           N  
ATOM    325  NH2 ARG X  42       5.803   0.603 -11.453  1.00 23.45           N  
ATOM    326  N   GLU X  43       9.017   5.435  -4.423  1.00 16.72           N  
ATOM    327  CA  GLU X  43      10.184   5.952  -3.718  1.00 17.57           C  
ATOM    328  C   GLU X  43       9.974   6.097  -2.215  1.00 17.18           C  
ATOM    329  O   GLU X  43      10.860   5.765  -1.424  1.00 16.71           O  
ATOM    330  CB  GLU X  43      10.590   7.300  -4.300  1.00 18.98           C  
ATOM    331  CG  GLU X  43      11.222   7.210  -5.675  1.00 21.47           C  
ATOM    332  CD  GLU X  43      11.377   8.577  -6.313  1.00 22.95           C  
ATOM    333  OE1 GLU X  43      12.004   8.665  -7.386  1.00 24.33           O  
ATOM    334  OE2 GLU X  43      10.858   9.563  -5.741  1.00 24.65           O  
ATOM    335  N   ALA X  44       8.808   6.600  -1.824  1.00 16.95           N  
ATOM    336  CA  ALA X  44       8.501   6.785  -0.412  1.00 16.96           C  
ATOM    337  C   ALA X  44       8.425   5.418   0.257  1.00 16.99           C  
ATOM    338  O   ALA X  44       8.904   5.237   1.379  1.00 16.59           O  
ATOM    339  CB  ALA X  44       7.179   7.530  -0.248  1.00 17.09           C  
ATOM    340  N   GLY X  45       7.833   4.466  -0.454  1.00 16.63           N  
ATOM    341  CA  GLY X  45       7.708   3.116   0.067  1.00 16.80           C  
ATOM    342  C   GLY X  45       9.071   2.489   0.290  1.00 16.71           C  
ATOM    343  O   GLY X  45       9.304   1.816   1.300  1.00 16.90           O  
ATOM    344  N   ASP X  46       9.981   2.702  -0.653  1.00 17.17           N  
ATOM    345  CA  ASP X  46      11.326   2.154  -0.515  1.00 17.51           C  
ATOM    346  C   ASP X  46      12.064   2.780   0.655  1.00 18.10           C  
ATOM    347  O   ASP X  46      12.736   2.083   1.411  1.00 17.90           O  
ATOM    348  CB  ASP X  46      12.153   2.385  -1.783  1.00 17.81           C  
ATOM    349  CG  ASP X  46      11.759   1.474  -2.916  1.00 18.00           C  
ATOM    350  OD1 ASP X  46      11.031   0.487  -2.689  1.00 18.36           O  
ATOM    351  OD2 ASP X  46      12.201   1.742  -4.054  1.00 18.76           O  
ATOM    352  N   GLU X  47      11.956   4.099   0.800  1.00 18.80           N  
ATOM    353  CA  GLU X  47      12.641   4.778   1.891  1.00 19.88           C  
ATOM    354  C   GLU X  47      12.041   4.338   3.217  1.00 19.45           C  
ATOM    355  O   GLU X  47      12.762   4.154   4.200  1.00 19.22           O  
ATOM    356  CB  GLU X  47      12.531   6.304   1.755  1.00 21.28           C  
ATOM    357  CG  GLU X  47      13.536   7.059   2.634  1.00 24.44           C  
ATOM    358  CD  GLU X  47      13.448   8.577   2.510  1.00 25.83           C  
ATOM    359  OE1 GLU X  47      12.480   9.171   3.030  1.00 27.36           O  
ATOM    360  OE2 GLU X  47      14.354   9.185   1.895  1.00 27.58           O  
ATOM    361  N   PHE X  48      10.724   4.161   3.228  1.00 19.24           N  
ATOM    362  CA  PHE X  48      10.000   3.739   4.422  1.00 19.56           C  
ATOM    363  C   PHE X  48      10.435   2.338   4.831  1.00 20.05           C  
ATOM    364  O   PHE X  48      10.679   2.073   6.010  1.00 19.59           O  
ATOM    365  CB  PHE X  48       8.490   3.771   4.150  1.00 19.10           C  
ATOM    366  CG  PHE X  48       7.640   3.457   5.352  1.00 19.04           C  
ATOM    367  CD1 PHE X  48       7.298   2.146   5.664  1.00 19.06           C  
ATOM    368  CD2 PHE X  48       7.180   4.479   6.173  1.00 19.19           C  
ATOM    369  CE1 PHE X  48       6.502   1.863   6.779  1.00 19.10           C  
ATOM    370  CE2 PHE X  48       6.384   4.203   7.288  1.00 19.01           C  
ATOM    371  CZ  PHE X  48       6.050   2.894   7.587  1.00 19.06           C  
ATOM    372  N   GLU X  49      10.548   1.452   3.847  1.00 20.98           N  
ATOM    373  CA  GLU X  49      10.949   0.068   4.089  1.00 22.21           C  
ATOM    374  C   GLU X  49      12.405  -0.036   4.532  1.00 22.92           C  
ATOM    375  O   GLU X  49      12.736  -0.800   5.435  1.00 22.63           O  
ATOM    376  CB  GLU X  49      10.737  -0.764   2.820  1.00 22.77           C  
ATOM    377  CG  GLU X  49      10.823  -2.268   3.036  1.00 23.66           C  
ATOM    378  CD  GLU X  49      10.528  -3.056   1.773  1.00 24.35           C  
ATOM    379  OE1 GLU X  49       9.709  -2.590   0.951  1.00 24.54           O  
ATOM    380  OE2 GLU X  49      11.101  -4.153   1.608  1.00 24.84           O  
ATOM    381  N   LEU X  50      13.287   0.727   3.897  1.00 24.01           N  
ATOM    382  CA  LEU X  50      14.691   0.678   4.274  1.00 25.37           C  
ATOM    383  C   LEU X  50      14.890   1.119   5.713  1.00 26.48           C  
ATOM    384  O   LEU X  50      15.739   0.585   6.427  1.00 26.67           O  
ATOM    385  CB  LEU X  50      15.524   1.570   3.355  1.00 25.45           C  
ATOM    386  CG  LEU X  50      15.818   1.003   1.969  1.00 25.79           C  
ATOM    387  CD1 LEU X  50      16.523   2.063   1.139  1.00 25.95           C  
ATOM    388  CD2 LEU X  50      16.678  -0.249   2.096  1.00 25.84           C  
ATOM    389  N   ARG X  51      14.094   2.090   6.139  1.00 27.65           N  
ATOM    390  CA  ARG X  51      14.196   2.622   7.488  1.00 29.16           C  
ATOM    391  C   ARG X  51      13.483   1.789   8.553  1.00 29.81           C  
ATOM    392  O   ARG X  51      13.957   1.705   9.688  1.00 30.11           O  
ATOM    393  CB  ARG X  51      13.674   4.068   7.505  1.00 29.72           C  
ATOM    394  CG  ARG X  51      13.702   4.747   8.865  1.00 30.88           C  
ATOM    395  CD  ARG X  51      14.272   6.158   8.783  1.00 32.00           C  
ATOM    396  NE  ARG X  51      13.611   6.982   7.773  1.00 33.02           N  
ATOM    397  CZ  ARG X  51      13.907   8.258   7.538  1.00 33.34           C  
ATOM    398  NH1 ARG X  51      14.854   8.867   8.242  1.00 33.56           N  
ATOM    399  NH2 ARG X  51      13.263   8.928   6.590  1.00 33.70           N  
ATOM    400  N   TYR X  52      12.373   1.149   8.190  1.00 30.53           N  
ATOM    401  CA  TYR X  52      11.602   0.374   9.167  1.00 31.42           C  
ATOM    402  C   TYR X  52      11.182  -1.050   8.776  1.00 32.30           C  
ATOM    403  O   TYR X  52      10.193  -1.550   9.315  1.00 32.29           O  
ATOM    404  CB  TYR X  52      10.315   1.128   9.512  1.00 31.02           C  
ATOM    405  CG  TYR X  52      10.468   2.594   9.842  1.00 30.85           C  
ATOM    406  CD1 TYR X  52      11.040   3.006  11.043  1.00 30.81           C  
ATOM    407  CD2 TYR X  52       9.977   3.572   8.975  1.00 30.73           C  
ATOM    408  CE1 TYR X  52      11.112   4.357  11.380  1.00 30.70           C  
ATOM    409  CE2 TYR X  52      10.044   4.925   9.301  1.00 30.67           C  
ATOM    410  CZ  TYR X  52      10.610   5.310  10.506  1.00 30.87           C  
ATOM    411  OH  TYR X  52      10.653   6.644  10.842  1.00 30.84           O  
ATOM    412  N   ARG X  53      11.901  -1.723   7.885  1.00 33.56           N  
ATOM    413  CA  ARG X  53      11.453  -3.056   7.478  1.00 34.80           C  
ATOM    414  C   ARG X  53      11.311  -4.101   8.585  1.00 35.25           C  
ATOM    415  O   ARG X  53      10.609  -5.097   8.404  1.00 35.38           O  
ATOM    416  CB  ARG X  53      12.326  -3.621   6.344  1.00 35.33           C  
ATOM    417  CG  ARG X  53      13.591  -4.341   6.766  1.00 36.33           C  
ATOM    418  CD  ARG X  53      14.774  -3.403   6.818  1.00 37.23           C  
ATOM    419  NE  ARG X  53      16.030  -4.133   6.959  1.00 37.99           N  
ATOM    420  CZ  ARG X  53      17.228  -3.562   6.932  1.00 38.33           C  
ATOM    421  NH1 ARG X  53      17.330  -2.249   6.770  1.00 38.56           N  
ATOM    422  NH2 ARG X  53      18.322  -4.301   7.060  1.00 38.57           N  
ATOM    423  N   ARG X  54      11.956  -3.886   9.727  1.00 35.84           N  
ATOM    424  CA  ARG X  54      11.843  -4.846  10.821  1.00 36.56           C  
ATOM    425  C   ARG X  54      10.410  -4.891  11.347  1.00 36.48           C  
ATOM    426  O   ARG X  54       9.990  -5.880  11.948  1.00 36.68           O  
ATOM    427  CB  ARG X  54      12.789  -4.485  11.971  1.00 37.32           C  
ATOM    428  CG  ARG X  54      14.279  -4.565  11.642  1.00 38.42           C  
ATOM    429  CD  ARG X  54      14.645  -5.884  10.973  1.00 39.25           C  
ATOM    430  NE  ARG X  54      16.012  -6.314  11.272  1.00 40.06           N  
ATOM    431  CZ  ARG X  54      17.102  -5.573  11.092  1.00 40.42           C  
ATOM    432  NH1 ARG X  54      18.295  -6.070  11.396  1.00 40.66           N  
ATOM    433  NH2 ARG X  54      17.009  -4.337  10.620  1.00 40.46           N  
ATOM    434  N   ALA X  55       9.659  -3.820  11.111  1.00 36.31           N  
ATOM    435  CA  ALA X  55       8.277  -3.748  11.570  1.00 36.20           C  
ATOM    436  C   ALA X  55       7.339  -4.628  10.748  1.00 35.99           C  
ATOM    437  O   ALA X  55       6.220  -4.909  11.173  1.00 36.13           O  
ATOM    438  CB  ALA X  55       7.792  -2.302  11.538  1.00 36.43           C  
ATOM    439  N   PHE X  56       7.791  -5.067   9.578  1.00 35.60           N  
ATOM    440  CA  PHE X  56       6.961  -5.909   8.720  1.00 35.11           C  
ATOM    441  C   PHE X  56       7.408  -7.364   8.711  1.00 34.36           C  
ATOM    442  O   PHE X  56       6.908  -8.168   7.925  1.00 34.36           O  
ATOM    443  CB  PHE X  56       6.974  -5.382   7.281  1.00 35.81           C  
ATOM    444  CG  PHE X  56       6.585  -3.939   7.161  1.00 36.44           C  
ATOM    445  CD1 PHE X  56       7.484  -2.931   7.494  1.00 36.70           C  
ATOM    446  CD2 PHE X  56       5.308  -3.586   6.737  1.00 36.61           C  
ATOM    447  CE1 PHE X  56       7.119  -1.592   7.409  1.00 37.03           C  
ATOM    448  CE2 PHE X  56       4.931  -2.251   6.648  1.00 36.85           C  
ATOM    449  CZ  PHE X  56       5.838  -1.253   6.985  1.00 37.07           C  
ATOM    450  N   SER X  57       8.343  -7.707   9.589  1.00 33.30           N  
ATOM    451  CA  SER X  57       8.858  -9.069   9.648  1.00 32.26           C  
ATOM    452  C   SER X  57       7.817 -10.114  10.042  1.00 31.14           C  
ATOM    453  O   SER X  57       7.192 -10.024  11.096  1.00 31.00           O  
ATOM    454  CB  SER X  57      10.051  -9.139  10.606  1.00 32.60           C  
ATOM    455  OG  SER X  57       9.686  -8.720  11.907  1.00 33.21           O  
ATOM    456  N   ASP X  58       7.648 -11.101   9.166  1.00 30.04           N  
ATOM    457  CA  ASP X  58       6.717 -12.211   9.358  1.00 28.63           C  
ATOM    458  C   ASP X  58       5.329 -11.780   9.825  1.00 27.45           C  
ATOM    459  O   ASP X  58       4.813 -12.281  10.825  1.00 26.79           O  
ATOM    460  CB  ASP X  58       7.313 -13.223  10.343  1.00 29.42           C  
ATOM    461  CG  ASP X  58       6.885 -14.655  10.048  1.00 29.69           C  
ATOM    462  OD1 ASP X  58       7.442 -15.575  10.685  1.00 30.19           O  
ATOM    463  OD2 ASP X  58       6.001 -14.864   9.185  1.00 30.01           O  
ATOM    464  N   LEU X  59       4.725 -10.849   9.095  1.00 25.93           N  
ATOM    465  CA  LEU X  59       3.389 -10.385   9.441  1.00 24.72           C  
ATOM    466  C   LEU X  59       2.406 -11.539   9.345  1.00 23.73           C  
ATOM    467  O   LEU X  59       1.468 -11.627  10.131  1.00 23.35           O  
ATOM    468  CB  LEU X  59       2.937  -9.271   8.495  1.00 25.20           C  
ATOM    469  CG  LEU X  59       3.661  -7.931   8.602  1.00 25.69           C  
ATOM    470  CD1 LEU X  59       3.094  -6.968   7.559  1.00 26.03           C  
ATOM    471  CD2 LEU X  59       3.494  -7.365  10.010  1.00 26.20           C  
ATOM    472  N   THR X  60       2.616 -12.419   8.370  1.00 22.88           N  
ATOM    473  CA  THR X  60       1.722 -13.552   8.183  1.00 22.28           C  
ATOM    474  C   THR X  60       1.668 -14.439   9.419  1.00 21.96           C  
ATOM    475  O   THR X  60       0.614 -14.963   9.757  1.00 21.13           O  
ATOM    476  CB  THR X  60       2.121 -14.387   6.947  1.00 22.53           C  
ATOM    477  OG1 THR X  60       3.543 -14.551   6.909  1.00 22.75           O  
ATOM    478  CG2 THR X  60       1.659 -13.692   5.679  1.00 22.48           C  
ATOM    479  N   SER X  61       2.800 -14.599  10.094  1.00 21.62           N  
ATOM    480  CA  SER X  61       2.828 -15.410  11.308  1.00 21.87           C  
ATOM    481  C   SER X  61       2.247 -14.634  12.480  1.00 21.50           C  
ATOM    482  O   SER X  61       1.426 -15.159  13.235  1.00 21.48           O  
ATOM    483  CB  SER X  61       4.257 -15.831  11.646  1.00 22.53           C  
ATOM    484  OG  SER X  61       4.347 -16.216  13.010  1.00 24.07           O  
ATOM    485  N   GLN X  62       2.673 -13.382  12.632  1.00 20.98           N  
ATOM    486  CA  GLN X  62       2.196 -12.537  13.728  1.00 21.00           C  
ATOM    487  C   GLN X  62       0.683 -12.413  13.755  1.00 20.49           C  
ATOM    488  O   GLN X  62       0.053 -12.520  14.814  1.00 20.33           O  
ATOM    489  CB  GLN X  62       2.780 -11.128  13.629  1.00 21.22           C  
ATOM    490  CG  GLN X  62       4.281 -11.028  13.746  1.00 22.45           C  
ATOM    491  CD  GLN X  62       4.727  -9.600  13.965  1.00 23.25           C  
ATOM    492  OE1 GLN X  62       4.396  -8.989  14.982  1.00 23.54           O  
ATOM    493  NE2 GLN X  62       5.475  -9.052  13.006  1.00 23.63           N  
ATOM    494  N   LEU X  63       0.102 -12.170  12.585  1.00 19.97           N  
ATOM    495  CA  LEU X  63      -1.338 -12.007  12.451  1.00 19.46           C  
ATOM    496  C   LEU X  63      -2.061 -13.319  12.180  1.00 19.13           C  
ATOM    497  O   LEU X  63      -3.285 -13.336  12.036  1.00 18.80           O  
ATOM    498  CB  LEU X  63      -1.636 -11.015  11.319  1.00 19.74           C  
ATOM    499  CG  LEU X  63      -1.792  -9.507  11.585  1.00 20.69           C  
ATOM    500  CD1 LEU X  63      -1.116  -9.057  12.862  1.00 20.91           C  
ATOM    501  CD2 LEU X  63      -1.239  -8.760  10.367  1.00 20.13           C  
ATOM    502  N   HIS X  64      -1.309 -14.419  12.116  1.00 18.90           N  
ATOM    503  CA  HIS X  64      -1.892 -15.732  11.848  1.00 19.07           C  
ATOM    504  C   HIS X  64      -2.769 -15.679  10.604  1.00 18.37           C  
ATOM    505  O   HIS X  64      -3.910 -16.140  10.590  1.00 17.84           O  
ATOM    506  CB  HIS X  64      -2.694 -16.207  13.066  1.00 19.62           C  
ATOM    507  CG  HIS X  64      -1.843 -16.449  14.274  1.00 20.60           C  
ATOM    508  ND1 HIS X  64      -1.027 -17.553  14.400  1.00 21.04           N  
ATOM    509  CD2 HIS X  64      -1.612 -15.685  15.367  1.00 20.80           C  
ATOM    510  CE1 HIS X  64      -0.326 -17.456  15.515  1.00 20.95           C  
ATOM    511  NE2 HIS X  64      -0.661 -16.332  16.120  1.00 21.48           N  
ATOM    512  N   ILE X  65      -2.206 -15.108   9.546  1.00 18.03           N  
ATOM    513  CA  ILE X  65      -2.906 -14.961   8.284  1.00 18.12           C  
ATOM    514  C   ILE X  65      -3.243 -16.272   7.583  1.00 17.86           C  
ATOM    515  O   ILE X  65      -2.388 -17.130   7.390  1.00 18.06           O  
ATOM    516  CB  ILE X  65      -2.080 -14.121   7.288  1.00 18.12           C  
ATOM    517  CG1 ILE X  65      -1.764 -12.751   7.891  1.00 18.07           C  
ATOM    518  CG2 ILE X  65      -2.821 -14.016   5.965  1.00 18.02           C  
ATOM    519  CD1 ILE X  65      -2.952 -11.826   8.014  1.00 18.53           C  
ATOM    520  N   THR X  66      -4.505 -16.402   7.199  1.00 18.24           N  
ATOM    521  CA  THR X  66      -5.005 -17.550   6.453  1.00 18.57           C  
ATOM    522  C   THR X  66      -6.046 -16.919   5.543  1.00 18.56           C  
ATOM    523  O   THR X  66      -6.523 -15.820   5.824  1.00 18.44           O  
ATOM    524  CB  THR X  66      -5.702 -18.591   7.358  1.00 18.73           C  
ATOM    525  OG1 THR X  66      -6.891 -18.017   7.915  1.00 19.37           O  
ATOM    526  CG2 THR X  66      -4.773 -19.029   8.468  1.00 18.88           C  
ATOM    527  N   PRO X  67      -6.410 -17.591   4.444  1.00 18.69           N  
ATOM    528  CA  PRO X  67      -7.411 -17.016   3.541  1.00 19.48           C  
ATOM    529  C   PRO X  67      -8.707 -16.631   4.259  1.00 19.61           C  
ATOM    530  O   PRO X  67      -9.312 -15.600   3.962  1.00 20.02           O  
ATOM    531  CB  PRO X  67      -7.619 -18.126   2.512  1.00 19.42           C  
ATOM    532  CG  PRO X  67      -6.268 -18.777   2.450  1.00 19.20           C  
ATOM    533  CD  PRO X  67      -5.871 -18.852   3.904  1.00 19.14           C  
ATOM    534  N   GLY X  68      -9.121 -17.449   5.217  1.00 19.73           N  
ATOM    535  CA  GLY X  68     -10.356 -17.168   5.928  1.00 20.03           C  
ATOM    536  C   GLY X  68     -10.320 -16.085   6.988  1.00 20.10           C  
ATOM    537  O   GLY X  68     -11.369 -15.621   7.441  1.00 20.66           O  
ATOM    538  N   THR X  69      -9.127 -15.660   7.385  1.00 19.88           N  
ATOM    539  CA  THR X  69      -9.009 -14.646   8.423  1.00 19.80           C  
ATOM    540  C   THR X  69      -8.283 -13.394   7.946  1.00 19.41           C  
ATOM    541  O   THR X  69      -8.175 -12.422   8.686  1.00 18.99           O  
ATOM    542  CB  THR X  69      -8.243 -15.197   9.636  1.00 19.85           C  
ATOM    543  OG1 THR X  69      -6.941 -15.636   9.224  1.00 20.48           O  
ATOM    544  CG2 THR X  69      -8.990 -16.375  10.249  1.00 20.42           C  
ATOM    545  N   ALA X  70      -7.792 -13.431   6.711  1.00 19.25           N  
ATOM    546  CA  ALA X  70      -7.037 -12.314   6.146  1.00 19.08           C  
ATOM    547  C   ALA X  70      -7.753 -10.980   6.129  1.00 19.02           C  
ATOM    548  O   ALA X  70      -7.207  -9.978   6.586  1.00 18.65           O  
ATOM    549  CB  ALA X  70      -6.567 -12.656   4.744  1.00 18.93           C  
ATOM    550  N   TYR X  71      -8.970 -10.959   5.595  1.00 19.31           N  
ATOM    551  CA  TYR X  71      -9.726  -9.714   5.510  1.00 19.54           C  
ATOM    552  C   TYR X  71      -9.873  -9.035   6.862  1.00 19.36           C  
ATOM    553  O   TYR X  71      -9.559  -7.855   7.013  1.00 18.99           O  
ATOM    554  CB  TYR X  71     -11.109  -9.970   4.914  1.00 20.28           C  
ATOM    555  CG  TYR X  71     -11.957  -8.723   4.819  1.00 21.37           C  
ATOM    556  CD1 TYR X  71     -11.619  -7.690   3.942  1.00 21.59           C  
ATOM    557  CD2 TYR X  71     -13.090  -8.566   5.618  1.00 21.91           C  
ATOM    558  CE1 TYR X  71     -12.387  -6.535   3.864  1.00 22.41           C  
ATOM    559  CE2 TYR X  71     -13.865  -7.412   5.548  1.00 22.29           C  
ATOM    560  CZ  TYR X  71     -13.510  -6.403   4.669  1.00 22.40           C  
ATOM    561  OH  TYR X  71     -14.277  -5.268   4.591  1.00 23.28           O  
ATOM    562  N   GLN X  72     -10.360  -9.784   7.847  1.00 19.37           N  
ATOM    563  CA  GLN X  72     -10.547  -9.245   9.183  1.00 19.38           C  
ATOM    564  C   GLN X  72      -9.259  -8.668   9.774  1.00 18.66           C  
ATOM    565  O   GLN X  72      -9.260  -7.573  10.342  1.00 18.28           O  
ATOM    566  CB  GLN X  72     -11.108 -10.333  10.106  1.00 20.89           C  
ATOM    567  CG  GLN X  72     -11.308  -9.883  11.533  1.00 22.93           C  
ATOM    568  CD  GLN X  72     -11.950 -10.954  12.396  1.00 23.87           C  
ATOM    569  OE1 GLN X  72     -11.393 -12.042  12.586  1.00 25.91           O  
ATOM    570  NE2 GLN X  72     -13.131 -10.653  12.923  1.00 25.07           N  
ATOM    571  N   SER X  73      -8.156  -9.397   9.639  1.00 17.77           N  
ATOM    572  CA  SER X  73      -6.892  -8.923  10.175  1.00 17.32           C  
ATOM    573  C   SER X  73      -6.471  -7.645   9.464  1.00 16.69           C  
ATOM    574  O   SER X  73      -6.072  -6.682  10.106  1.00 16.66           O  
ATOM    575  CB  SER X  73      -5.813  -9.989  10.017  1.00 17.71           C  
ATOM    576  OG  SER X  73      -6.087 -11.089  10.866  1.00 18.47           O  
ATOM    577  N   PHE X  74      -6.573  -7.646   8.140  1.00 16.34           N  
ATOM    578  CA  PHE X  74      -6.208  -6.467   7.349  1.00 16.03           C  
ATOM    579  C   PHE X  74      -7.020  -5.252   7.782  1.00 16.21           C  
ATOM    580  O   PHE X  74      -6.460  -4.198   8.077  1.00 15.64           O  
ATOM    581  CB  PHE X  74      -6.445  -6.729   5.856  1.00 15.97           C  
ATOM    582  CG  PHE X  74      -6.279  -5.507   4.988  1.00 16.05           C  
ATOM    583  CD1 PHE X  74      -5.027  -5.143   4.511  1.00 16.04           C  
ATOM    584  CD2 PHE X  74      -7.372  -4.710   4.671  1.00 16.18           C  
ATOM    585  CE1 PHE X  74      -4.866  -3.996   3.732  1.00 16.26           C  
ATOM    586  CE2 PHE X  74      -7.222  -3.559   3.894  1.00 16.42           C  
ATOM    587  CZ  PHE X  74      -5.962  -3.205   3.424  1.00 16.29           C  
ATOM    588  N   GLU X  75      -8.342  -5.401   7.808  1.00 16.55           N  
ATOM    589  CA  GLU X  75      -9.233  -4.312   8.203  1.00 17.12           C  
ATOM    590  C   GLU X  75      -8.950  -3.793   9.605  1.00 17.11           C  
ATOM    591  O   GLU X  75      -8.973  -2.587   9.855  1.00 17.16           O  
ATOM    592  CB  GLU X  75     -10.693  -4.771   8.133  1.00 18.04           C  
ATOM    593  CG  GLU X  75     -11.224  -4.959   6.728  1.00 19.61           C  
ATOM    594  CD  GLU X  75     -11.152  -3.683   5.913  1.00 20.41           C  
ATOM    595  OE1 GLU X  75     -11.565  -2.627   6.430  1.00 22.13           O  
ATOM    596  OE2 GLU X  75     -10.696  -3.742   4.760  1.00 21.06           O  
ATOM    597  N   GLN X  76      -8.688  -4.697  10.542  1.00 16.79           N  
ATOM    598  CA  GLN X  76      -8.423  -4.246  11.893  1.00 17.08           C  
ATOM    599  C   GLN X  76      -7.134  -3.442  11.982  1.00 16.55           C  
ATOM    600  O   GLN X  76      -7.080  -2.433  12.682  1.00 16.57           O  
ATOM    601  CB  GLN X  76      -8.407  -5.442  12.840  1.00 17.81           C  
ATOM    602  CG  GLN X  76      -9.794  -6.020  13.005  1.00 20.21           C  
ATOM    603  CD  GLN X  76      -9.830  -7.154  13.991  1.00 21.22           C  
ATOM    604  OE1 GLN X  76      -8.998  -7.228  14.889  1.00 22.14           O  
ATOM    605  NE2 GLN X  76     -10.802  -8.041  13.837  1.00 22.35           N  
ATOM    606  N   VAL X  77      -6.105  -3.874  11.259  1.00 15.91           N  
ATOM    607  CA  VAL X  77      -4.838  -3.157  11.278  1.00 15.68           C  
ATOM    608  C   VAL X  77      -5.019  -1.764  10.702  1.00 15.91           C  
ATOM    609  O   VAL X  77      -4.650  -0.781  11.332  1.00 15.56           O  
ATOM    610  CB  VAL X  77      -3.750  -3.882  10.455  1.00 15.60           C  
ATOM    611  CG1 VAL X  77      -2.522  -2.987  10.312  1.00 15.23           C  
ATOM    612  CG2 VAL X  77      -3.356  -5.190  11.142  1.00 15.58           C  
ATOM    613  N   VAL X  78      -5.601  -1.689   9.508  1.00 16.40           N  
ATOM    614  CA  VAL X  78      -5.793  -0.395   8.852  1.00 16.81           C  
ATOM    615  C   VAL X  78      -6.761   0.525   9.593  1.00 16.82           C  
ATOM    616  O   VAL X  78      -6.540   1.737   9.659  1.00 16.51           O  
ATOM    617  CB  VAL X  78      -6.258  -0.580   7.387  1.00 17.29           C  
ATOM    618  CG1 VAL X  78      -6.471   0.774   6.731  1.00 18.23           C  
ATOM    619  CG2 VAL X  78      -5.207  -1.372   6.610  1.00 17.26           C  
ATOM    620  N   ASN X  79      -7.828  -0.035  10.159  1.00 16.98           N  
ATOM    621  CA  ASN X  79      -8.782   0.789  10.900  1.00 17.20           C  
ATOM    622  C   ASN X  79      -8.127   1.423  12.127  1.00 17.06           C  
ATOM    623  O   ASN X  79      -8.406   2.569  12.464  1.00 17.05           O  
ATOM    624  CB  ASN X  79      -9.989  -0.049  11.331  1.00 18.14           C  
ATOM    625  CG  ASN X  79     -10.989  -0.254  10.215  1.00 19.15           C  
ATOM    626  OD1 ASN X  79     -11.743  -1.231  10.213  1.00 20.98           O  
ATOM    627  ND2 ASN X  79     -11.020   0.673   9.268  1.00 20.04           N  
ATOM    628  N   GLU X  80      -7.257   0.684  12.805  1.00 16.81           N  
ATOM    629  CA  GLU X  80      -6.594   1.236  13.972  1.00 16.73           C  
ATOM    630  C   GLU X  80      -5.503   2.224  13.565  1.00 16.17           C  
ATOM    631  O   GLU X  80      -5.256   3.203  14.250  1.00 16.28           O  
ATOM    632  CB  GLU X  80      -6.013   0.109  14.833  1.00 16.95           C  
ATOM    633  CG  GLU X  80      -5.154   0.590  15.982  1.00 17.58           C  
ATOM    634  CD  GLU X  80      -5.903   1.428  16.998  1.00 17.66           C  
ATOM    635  OE1 GLU X  80      -7.145   1.483  16.934  1.00 18.11           O  
ATOM    636  OE2 GLU X  80      -5.239   2.027  17.865  1.00 17.83           O  
ATOM    637  N   LEU X  81      -4.847   1.967  12.438  1.00 16.11           N  
ATOM    638  CA  LEU X  81      -3.809   2.879  11.974  1.00 15.78           C  
ATOM    639  C   LEU X  81      -4.404   4.269  11.771  1.00 15.54           C  
ATOM    640  O   LEU X  81      -3.792   5.276  12.119  1.00 15.57           O  
ATOM    641  CB  LEU X  81      -3.232   2.377  10.646  1.00 15.59           C  
ATOM    642  CG  LEU X  81      -2.386   3.319   9.780  1.00 15.58           C  
ATOM    643  CD1 LEU X  81      -1.124   3.740  10.505  1.00 15.46           C  
ATOM    644  CD2 LEU X  81      -2.041   2.592   8.488  1.00 15.91           C  
ATOM    645  N   PHE X  82      -5.611   4.315  11.223  1.00 15.49           N  
ATOM    646  CA  PHE X  82      -6.259   5.588  10.941  1.00 15.53           C  
ATOM    647  C   PHE X  82      -7.309   6.013  11.952  1.00 16.10           C  
ATOM    648  O   PHE X  82      -8.038   6.974  11.719  1.00 16.05           O  
ATOM    649  CB  PHE X  82      -6.885   5.544   9.545  1.00 15.09           C  
ATOM    650  CG  PHE X  82      -5.877   5.426   8.433  1.00 14.84           C  
ATOM    651  CD1 PHE X  82      -4.966   6.451   8.196  1.00 14.67           C  
ATOM    652  CD2 PHE X  82      -5.825   4.282   7.643  1.00 14.49           C  
ATOM    653  CE1 PHE X  82      -4.010   6.330   7.186  1.00 14.70           C  
ATOM    654  CE2 PHE X  82      -4.873   4.152   6.634  1.00 14.54           C  
ATOM    655  CZ  PHE X  82      -3.963   5.184   6.410  1.00 14.54           C  
ATOM    656  N   ARG X  83      -7.386   5.318  13.082  1.00 16.47           N  
ATOM    657  CA  ARG X  83      -8.385   5.667  14.087  1.00 17.47           C  
ATOM    658  C   ARG X  83      -8.377   7.124  14.528  1.00 18.32           C  
ATOM    659  O   ARG X  83      -9.431   7.756  14.569  1.00 18.92           O  
ATOM    660  CB  ARG X  83      -8.250   4.785  15.336  1.00 17.10           C  
ATOM    661  CG  ARG X  83      -9.175   5.231  16.474  1.00 16.93           C  
ATOM    662  CD  ARG X  83      -9.208   4.226  17.627  1.00 17.35           C  
ATOM    663  NE  ARG X  83      -7.882   3.952  18.170  1.00 17.59           N  
ATOM    664  CZ  ARG X  83      -7.154   4.812  18.870  1.00 17.41           C  
ATOM    665  NH1 ARG X  83      -5.958   4.454  19.308  1.00 18.24           N  
ATOM    666  NH2 ARG X  83      -7.617   6.026  19.146  1.00 18.27           N  
ATOM    667  N   ASP X  84      -7.206   7.665  14.851  1.00 19.36           N  
ATOM    668  CA  ASP X  84      -7.146   9.045  15.323  1.00 20.31           C  
ATOM    669  C   ASP X  84      -6.617  10.065  14.324  1.00 20.52           C  
ATOM    670  O   ASP X  84      -6.073  11.097  14.718  1.00 21.02           O  
ATOM    671  CB  ASP X  84      -6.338   9.116  16.626  1.00 21.08           C  
ATOM    672  CG  ASP X  84      -4.838   9.145  16.399  1.00 22.16           C  
ATOM    673  OD1 ASP X  84      -4.366   8.640  15.358  1.00 22.51           O  
ATOM    674  OD2 ASP X  84      -4.128   9.675  17.280  1.00 23.27           O  
ATOM    675  N   GLY X  85      -6.771   9.780  13.037  1.00 20.64           N  
ATOM    676  CA  GLY X  85      -6.318  10.733  12.042  1.00 20.39           C  
ATOM    677  C   GLY X  85      -5.608  10.165  10.836  1.00 20.21           C  
ATOM    678  O   GLY X  85      -5.179   9.009  10.816  1.00 19.93           O  
ATOM    679  N   VAL X  86      -5.480  11.009   9.820  1.00 19.92           N  
ATOM    680  CA  VAL X  86      -4.821  10.623   8.589  1.00 19.48           C  
ATOM    681  C   VAL X  86      -3.769  11.657   8.234  1.00 19.27           C  
ATOM    682  O   VAL X  86      -3.919  12.838   8.532  1.00 19.06           O  
ATOM    683  CB  VAL X  86      -5.818  10.575   7.403  1.00 19.50           C  
ATOM    684  CG1 VAL X  86      -5.090  10.166   6.117  1.00 19.52           C  
ATOM    685  CG2 VAL X  86      -6.955   9.617   7.703  1.00 19.42           C  
ATOM    686  N   ASN X  87      -2.683  11.187   7.638  1.00 18.81           N  
ATOM    687  CA  ASN X  87      -1.633  12.060   7.139  1.00 18.41           C  
ATOM    688  C   ASN X  87      -0.907  11.250   6.090  1.00 17.85           C  
ATOM    689  O   ASN X  87      -1.101  10.037   5.997  1.00 17.57           O  
ATOM    690  CB  ASN X  87      -0.685  12.593   8.237  1.00 18.84           C  
ATOM    691  CG  ASN X  87       0.140  11.520   8.923  1.00 19.60           C  
ATOM    692  OD1 ASN X  87       0.759  10.678   8.281  1.00 19.81           O  
ATOM    693  ND2 ASN X  87       0.185  11.582  10.251  1.00 19.52           N  
ATOM    694  N   TRP X  88      -0.106  11.913   5.266  1.00 17.28           N  
ATOM    695  CA  TRP X  88       0.595  11.221   4.198  1.00 17.00           C  
ATOM    696  C   TRP X  88       1.518  10.094   4.640  1.00 16.85           C  
ATOM    697  O   TRP X  88       1.630   9.088   3.942  1.00 16.57           O  
ATOM    698  CB  TRP X  88       1.373  12.229   3.342  1.00 16.83           C  
ATOM    699  CG  TRP X  88       0.482  13.117   2.521  1.00 16.95           C  
ATOM    700  CD1 TRP X  88       0.381  14.478   2.603  1.00 17.19           C  
ATOM    701  CD2 TRP X  88      -0.445  12.705   1.510  1.00 17.10           C  
ATOM    702  NE1 TRP X  88      -0.555  14.934   1.709  1.00 16.85           N  
ATOM    703  CE2 TRP X  88      -1.078  13.870   1.024  1.00 17.41           C  
ATOM    704  CE3 TRP X  88      -0.805  11.463   0.967  1.00 17.39           C  
ATOM    705  CZ2 TRP X  88      -2.050  13.833   0.021  1.00 17.47           C  
ATOM    706  CZ3 TRP X  88      -1.774  11.424  -0.033  1.00 17.87           C  
ATOM    707  CH2 TRP X  88      -2.386  12.605  -0.494  1.00 17.77           C  
ATOM    708  N   GLY X  89       2.179  10.263   5.782  1.00 16.71           N  
ATOM    709  CA  GLY X  89       3.070   9.231   6.282  1.00 16.20           C  
ATOM    710  C   GLY X  89       2.322   7.949   6.614  1.00 16.21           C  
ATOM    711  O   GLY X  89       2.796   6.844   6.331  1.00 15.94           O  
ATOM    712  N   ARG X  90       1.154   8.086   7.230  1.00 15.52           N  
ATOM    713  CA  ARG X  90       0.366   6.907   7.563  1.00 15.51           C  
ATOM    714  C   ARG X  90      -0.135   6.255   6.285  1.00 15.24           C  
ATOM    715  O   ARG X  90      -0.307   5.039   6.223  1.00 14.63           O  
ATOM    716  CB  ARG X  90      -0.824   7.280   8.461  1.00 15.78           C  
ATOM    717  CG  ARG X  90      -0.413   7.864   9.794  1.00 16.51           C  
ATOM    718  CD  ARG X  90      -1.622   8.159  10.664  1.00 16.96           C  
ATOM    719  NE  ARG X  90      -1.229   8.655  11.979  1.00 17.81           N  
ATOM    720  CZ  ARG X  90      -2.075   8.886  12.983  1.00 17.92           C  
ATOM    721  NH1 ARG X  90      -3.374   8.663  12.829  1.00 18.57           N  
ATOM    722  NH2 ARG X  90      -1.618   9.345  14.138  1.00 18.19           N  
ATOM    723  N   ILE X  91      -0.379   7.059   5.249  1.00 14.66           N  
ATOM    724  CA  ILE X  91      -0.846   6.486   4.001  1.00 14.37           C  
ATOM    725  C   ILE X  91       0.282   5.666   3.386  1.00 14.29           C  
ATOM    726  O   ILE X  91       0.031   4.628   2.805  1.00 14.13           O  
ATOM    727  CB  ILE X  91      -1.366   7.590   3.038  1.00 14.65           C  
ATOM    728  CG1 ILE X  91      -2.684   8.137   3.610  1.00 14.87           C  
ATOM    729  CG2 ILE X  91      -1.579   7.037   1.634  1.00 15.11           C  
ATOM    730  CD1 ILE X  91      -3.424   9.106   2.716  1.00 14.61           C  
ATOM    731  N   VAL X  92       1.522   6.127   3.529  1.00 13.92           N  
ATOM    732  CA  VAL X  92       2.660   5.378   3.011  1.00 13.50           C  
ATOM    733  C   VAL X  92       2.780   4.083   3.813  1.00 13.59           C  
ATOM    734  O   VAL X  92       3.070   3.030   3.257  1.00 13.47           O  
ATOM    735  CB  VAL X  92       3.972   6.176   3.141  1.00 13.37           C  
ATOM    736  CG1 VAL X  92       5.160   5.312   2.735  1.00 13.53           C  
ATOM    737  CG2 VAL X  92       3.898   7.414   2.264  1.00 13.75           C  
ATOM    738  N   ALA X  93       2.536   4.169   5.120  1.00 13.27           N  
ATOM    739  CA  ALA X  93       2.613   2.982   5.976  1.00 13.07           C  
ATOM    740  C   ALA X  93       1.547   1.972   5.554  1.00 12.89           C  
ATOM    741  O   ALA X  93       1.778   0.760   5.569  1.00 12.78           O  
ATOM    742  CB  ALA X  93       2.424   3.379   7.445  1.00 13.48           C  
ATOM    743  N   PHE X  94       0.376   2.484   5.198  1.00 12.84           N  
ATOM    744  CA  PHE X  94      -0.747   1.671   4.739  1.00 12.91           C  
ATOM    745  C   PHE X  94      -0.346   0.927   3.463  1.00 12.88           C  
ATOM    746  O   PHE X  94      -0.552  -0.273   3.346  1.00 12.85           O  
ATOM    747  CB  PHE X  94      -1.953   2.594   4.508  1.00 12.99           C  
ATOM    748  CG  PHE X  94      -3.016   2.034   3.612  1.00 13.32           C  
ATOM    749  CD1 PHE X  94      -4.006   1.189   4.108  1.00 13.43           C  
ATOM    750  CD2 PHE X  94      -3.058   2.392   2.265  1.00 13.31           C  
ATOM    751  CE1 PHE X  94      -5.025   0.716   3.272  1.00 13.51           C  
ATOM    752  CE2 PHE X  94      -4.063   1.925   1.425  1.00 13.55           C  
ATOM    753  CZ  PHE X  94      -5.055   1.084   1.924  1.00 13.66           C  
ATOM    754  N   PHE X  95       0.244   1.637   2.503  1.00 12.68           N  
ATOM    755  CA  PHE X  95       0.672   0.990   1.273  1.00 12.44           C  
ATOM    756  C   PHE X  95       1.752  -0.047   1.563  1.00 12.51           C  
ATOM    757  O   PHE X  95       1.727  -1.148   1.008  1.00 12.49           O  
ATOM    758  CB  PHE X  95       1.203   2.033   0.275  1.00 12.13           C  
ATOM    759  CG  PHE X  95       0.139   2.607  -0.624  1.00 12.01           C  
ATOM    760  CD1 PHE X  95      -0.290   1.907  -1.747  1.00 12.18           C  
ATOM    761  CD2 PHE X  95      -0.460   3.831  -0.330  1.00 12.15           C  
ATOM    762  CE1 PHE X  95      -1.309   2.412  -2.567  1.00 12.48           C  
ATOM    763  CE2 PHE X  95      -1.479   4.347  -1.140  1.00 12.70           C  
ATOM    764  CZ  PHE X  95      -1.905   3.643  -2.255  1.00 12.25           C  
ATOM    765  N   SER X  96       2.699   0.320   2.423  1.00 12.98           N  
ATOM    766  CA  SER X  96       3.795  -0.571   2.780  1.00 13.56           C  
ATOM    767  C   SER X  96       3.278  -1.834   3.451  1.00 13.27           C  
ATOM    768  O   SER X  96       3.746  -2.932   3.160  1.00 13.19           O  
ATOM    769  CB  SER X  96       4.788   0.137   3.697  1.00 14.37           C  
ATOM    770  OG  SER X  96       5.448   1.189   3.001  1.00 16.31           O  
ATOM    771  N   PHE X  97       2.311  -1.667   4.346  1.00 13.11           N  
ATOM    772  CA  PHE X  97       1.719  -2.806   5.042  1.00 12.69           C  
ATOM    773  C   PHE X  97       1.048  -3.737   4.035  1.00 12.63           C  
ATOM    774  O   PHE X  97       1.227  -4.951   4.081  1.00 12.31           O  
ATOM    775  CB  PHE X  97       0.701  -2.301   6.072  1.00 12.66           C  
ATOM    776  CG  PHE X  97      -0.160  -3.383   6.668  1.00 12.48           C  
ATOM    777  CD1 PHE X  97       0.390  -4.351   7.499  1.00 12.63           C  
ATOM    778  CD2 PHE X  97      -1.517  -3.431   6.385  1.00 12.29           C  
ATOM    779  CE1 PHE X  97      -0.418  -5.363   8.046  1.00 12.65           C  
ATOM    780  CE2 PHE X  97      -2.334  -4.432   6.919  1.00 12.66           C  
ATOM    781  CZ  PHE X  97      -1.776  -5.400   7.756  1.00 12.00           C  
ATOM    782  N   GLY X  98       0.265  -3.172   3.122  1.00 12.40           N  
ATOM    783  CA  GLY X  98      -0.390  -4.002   2.132  1.00 12.57           C  
ATOM    784  C   GLY X  98       0.605  -4.742   1.258  1.00 12.66           C  
ATOM    785  O   GLY X  98       0.401  -5.904   0.908  1.00 12.67           O  
ATOM    786  N   GLY X  99       1.688  -4.056   0.903  1.00 12.51           N  
ATOM    787  CA  GLY X  99       2.707  -4.664   0.070  1.00 12.92           C  
ATOM    788  C   GLY X  99       3.372  -5.828   0.771  1.00 13.07           C  
ATOM    789  O   GLY X  99       3.544  -6.896   0.189  1.00 13.22           O  
ATOM    790  N   ALA X 100       3.728  -5.613   2.031  1.00 13.29           N  
ATOM    791  CA  ALA X 100       4.379  -6.641   2.836  1.00 13.71           C  
ATOM    792  C   ALA X 100       3.440  -7.825   3.047  1.00 13.99           C  
ATOM    793  O   ALA X 100       3.858  -8.981   2.993  1.00 14.05           O  
ATOM    794  CB  ALA X 100       4.812  -6.053   4.176  1.00 13.32           C  
ATOM    795  N   LEU X 101       2.165  -7.548   3.284  1.00 14.17           N  
ATOM    796  CA  LEU X 101       1.210  -8.633   3.473  1.00 14.56           C  
ATOM    797  C   LEU X 101       1.122  -9.469   2.184  1.00 14.65           C  
ATOM    798  O   LEU X 101       1.061 -10.701   2.226  1.00 14.52           O  
ATOM    799  CB  LEU X 101      -0.157  -8.055   3.861  1.00 14.98           C  
ATOM    800  CG  LEU X 101      -1.208  -9.003   4.425  1.00 15.72           C  
ATOM    801  CD1 LEU X 101      -0.668  -9.641   5.704  1.00 15.98           C  
ATOM    802  CD2 LEU X 101      -2.494  -8.226   4.721  1.00 15.86           C  
ATOM    803  N   CYS X 102       1.153  -8.800   1.030  1.00 14.65           N  
ATOM    804  CA  CYS X 102       1.095  -9.486  -0.259  1.00 15.09           C  
ATOM    805  C   CYS X 102       2.314 -10.358  -0.510  1.00 15.17           C  
ATOM    806  O   CYS X 102       2.201 -11.523  -0.886  1.00 14.92           O  
ATOM    807  CB  CYS X 102       0.993  -8.472  -1.402  1.00 15.26           C  
ATOM    808  SG  CYS X 102      -0.660  -7.854  -1.657  1.00 15.52           S  
ATOM    809  N   VAL X 103       3.489  -9.778  -0.324  1.00 15.60           N  
ATOM    810  CA  VAL X 103       4.719 -10.501  -0.552  1.00 16.37           C  
ATOM    811  C   VAL X 103       4.861 -11.682   0.389  1.00 16.45           C  
ATOM    812  O   VAL X 103       5.219 -12.776  -0.030  1.00 16.37           O  
ATOM    813  CB  VAL X 103       5.920  -9.571  -0.384  1.00 16.70           C  
ATOM    814  CG1 VAL X 103       7.201 -10.369  -0.374  1.00 18.34           C  
ATOM    815  CG2 VAL X 103       5.911  -8.554  -1.509  1.00 17.61           C  
ATOM    816  N   GLU X 104       4.550 -11.459   1.655  1.00 16.54           N  
ATOM    817  CA  GLU X 104       4.671 -12.516   2.642  1.00 17.05           C  
ATOM    818  C   GLU X 104       3.622 -13.612   2.419  1.00 16.80           C  
ATOM    819  O   GLU X 104       3.875 -14.777   2.718  1.00 16.69           O  
ATOM    820  CB  GLU X 104       4.628 -11.887   4.040  1.00 18.06           C  
ATOM    821  CG  GLU X 104       5.758 -10.837   4.171  1.00 19.66           C  
ATOM    822  CD  GLU X 104       5.832 -10.116   5.504  1.00 20.71           C  
ATOM    823  OE1 GLU X 104       6.701  -9.224   5.636  1.00 21.84           O  
ATOM    824  OE2 GLU X 104       5.046 -10.425   6.418  1.00 21.31           O  
ATOM    825  N   SER X 105       2.471 -13.258   1.853  1.00 16.41           N  
ATOM    826  CA  SER X 105       1.444 -14.260   1.555  1.00 16.30           C  
ATOM    827  C   SER X 105       1.911 -15.161   0.405  1.00 16.19           C  
ATOM    828  O   SER X 105       1.716 -16.373   0.432  1.00 16.68           O  
ATOM    829  CB  SER X 105       0.123 -13.595   1.172  1.00 16.31           C  
ATOM    830  OG  SER X 105      -0.423 -12.905   2.274  1.00 16.60           O  
ATOM    831  N   VAL X 106       2.527 -14.566  -0.612  1.00 16.06           N  
ATOM    832  CA  VAL X 106       3.022 -15.344  -1.736  1.00 15.94           C  
ATOM    833  C   VAL X 106       4.125 -16.272  -1.238  1.00 16.30           C  
ATOM    834  O   VAL X 106       4.242 -17.413  -1.681  1.00 15.99           O  
ATOM    835  CB  VAL X 106       3.585 -14.419  -2.842  1.00 15.91           C  
ATOM    836  CG1 VAL X 106       4.257 -15.242  -3.928  1.00 16.01           C  
ATOM    837  CG2 VAL X 106       2.456 -13.607  -3.441  1.00 15.63           C  
ATOM    838  N   ASP X 107       4.915 -15.759  -0.303  1.00 16.73           N  
ATOM    839  CA  ASP X 107       6.026 -16.489   0.296  1.00 17.60           C  
ATOM    840  C   ASP X 107       5.537 -17.753   1.005  1.00 17.89           C  
ATOM    841  O   ASP X 107       6.283 -18.726   1.126  1.00 17.80           O  
ATOM    842  CB  ASP X 107       6.753 -15.569   1.282  1.00 18.22           C  
ATOM    843  CG  ASP X 107       7.986 -16.205   1.892  1.00 18.82           C  
ATOM    844  OD1 ASP X 107       8.913 -16.572   1.136  1.00 19.70           O  
ATOM    845  OD2 ASP X 107       8.039 -16.320   3.134  1.00 19.79           O  
ATOM    846  N   LYS X 108       4.286 -17.740   1.460  1.00 18.07           N  
ATOM    847  CA  LYS X 108       3.712 -18.890   2.173  1.00 18.81           C  
ATOM    848  C   LYS X 108       2.737 -19.678   1.302  1.00 19.29           C  
ATOM    849  O   LYS X 108       1.938 -20.473   1.811  1.00 19.07           O  
ATOM    850  CB  LYS X 108       2.979 -18.431   3.444  1.00 18.76           C  
ATOM    851  CG  LYS X 108       3.739 -17.446   4.325  1.00 19.83           C  
ATOM    852  CD  LYS X 108       5.114 -17.947   4.733  1.00 20.64           C  
ATOM    853  CE  LYS X 108       5.827 -16.937   5.628  1.00 21.11           C  
ATOM    854  NZ  LYS X 108       6.075 -15.620   4.947  1.00 21.44           N  
ATOM    855  N   GLU X 109       2.807 -19.461  -0.007  1.00 19.69           N  
ATOM    856  CA  GLU X 109       1.937 -20.136  -0.961  1.00 20.87           C  
ATOM    857  C   GLU X 109       0.461 -19.797  -0.795  1.00 20.62           C  
ATOM    858  O   GLU X 109      -0.407 -20.654  -0.965  1.00 20.96           O  
ATOM    859  CB  GLU X 109       2.129 -21.657  -0.907  1.00 22.36           C  
ATOM    860  CG  GLU X 109       3.399 -22.143  -1.589  1.00 24.91           C  
ATOM    861  CD  GLU X 109       3.310 -23.598  -2.019  1.00 25.97           C  
ATOM    862  OE1 GLU X 109       2.926 -24.442  -1.184  1.00 27.29           O  
ATOM    863  OE2 GLU X 109       3.624 -23.901  -3.190  1.00 27.38           O  
ATOM    864  N   MET X 110       0.188 -18.542  -0.455  1.00 20.23           N  
ATOM    865  CA  MET X 110      -1.182 -18.053  -0.312  1.00 19.93           C  
ATOM    866  C   MET X 110      -1.312 -16.929  -1.334  1.00 20.08           C  
ATOM    867  O   MET X 110      -1.816 -15.849  -1.035  1.00 19.49           O  
ATOM    868  CB  MET X 110      -1.444 -17.499   1.093  1.00 19.77           C  
ATOM    869  CG  MET X 110      -1.366 -18.530   2.212  1.00 20.07           C  
ATOM    870  SD  MET X 110      -2.038 -17.886   3.768  1.00 19.50           S  
ATOM    871  CE  MET X 110      -0.729 -16.791   4.285  1.00 19.95           C  
ATOM    872  N   GLN X 111      -0.835 -17.199  -2.543  1.00 20.31           N  
ATOM    873  CA  GLN X 111      -0.871 -16.221  -3.620  1.00 20.68           C  
ATOM    874  C   GLN X 111      -2.267 -15.690  -3.941  1.00 20.26           C  
ATOM    875  O   GLN X 111      -2.408 -14.583  -4.465  1.00 19.83           O  
ATOM    876  CB  GLN X 111      -0.232 -16.821  -4.877  1.00 21.98           C  
ATOM    877  CG  GLN X 111      -0.661 -18.241  -5.201  1.00 23.88           C  
ATOM    878  CD  GLN X 111       0.018 -19.279  -4.315  1.00 24.40           C  
ATOM    879  OE1 GLN X 111      -0.361 -20.449  -4.310  1.00 26.29           O  
ATOM    880  NE2 GLN X 111       1.030 -18.856  -3.577  1.00 25.05           N  
ATOM    881  N   VAL X 112      -3.298 -16.468  -3.625  1.00 20.08           N  
ATOM    882  CA  VAL X 112      -4.672 -16.050  -3.891  1.00 19.93           C  
ATOM    883  C   VAL X 112      -5.015 -14.742  -3.178  1.00 19.35           C  
ATOM    884  O   VAL X 112      -5.927 -14.011  -3.583  1.00 19.16           O  
ATOM    885  CB  VAL X 112      -5.675 -17.133  -3.446  1.00 20.52           C  
ATOM    886  CG1 VAL X 112      -5.489 -18.379  -4.283  1.00 21.74           C  
ATOM    887  CG2 VAL X 112      -5.482 -17.449  -1.971  1.00 21.10           C  
ATOM    888  N   LEU X 113      -4.272 -14.441  -2.120  1.00 18.22           N  
ATOM    889  CA  LEU X 113      -4.518 -13.234  -1.349  1.00 17.55           C  
ATOM    890  C   LEU X 113      -4.056 -11.936  -2.004  1.00 16.98           C  
ATOM    891  O   LEU X 113      -4.482 -10.859  -1.604  1.00 16.80           O  
ATOM    892  CB  LEU X 113      -3.873 -13.352   0.034  1.00 17.59           C  
ATOM    893  CG  LEU X 113      -4.556 -14.338   0.980  1.00 17.52           C  
ATOM    894  CD1 LEU X 113      -3.769 -14.428   2.278  1.00 17.78           C  
ATOM    895  CD2 LEU X 113      -5.983 -13.875   1.243  1.00 17.95           C  
ATOM    896  N   VAL X 114      -3.201 -12.023  -3.015  1.00 16.22           N  
ATOM    897  CA  VAL X 114      -2.709 -10.797  -3.634  1.00 15.77           C  
ATOM    898  C   VAL X 114      -3.820  -9.939  -4.237  1.00 16.31           C  
ATOM    899  O   VAL X 114      -3.949  -8.762  -3.899  1.00 15.81           O  
ATOM    900  CB  VAL X 114      -1.651 -11.097  -4.710  1.00 15.30           C  
ATOM    901  CG1 VAL X 114      -1.147  -9.788  -5.325  1.00 14.89           C  
ATOM    902  CG2 VAL X 114      -0.492 -11.861  -4.090  1.00 14.71           C  
ATOM    903  N   SER X 115      -4.618 -10.523  -5.122  1.00 16.70           N  
ATOM    904  CA  SER X 115      -5.715  -9.786  -5.750  1.00 17.44           C  
ATOM    905  C   SER X 115      -6.742  -9.335  -4.720  1.00 17.11           C  
ATOM    906  O   SER X 115      -7.349  -8.271  -4.854  1.00 17.33           O  
ATOM    907  CB  SER X 115      -6.404 -10.647  -6.812  1.00 18.29           C  
ATOM    908  OG  SER X 115      -5.546 -10.854  -7.927  1.00 20.65           O  
ATOM    909  N   ARG X 116      -6.952 -10.148  -3.693  1.00 16.85           N  
ATOM    910  CA  ARG X 116      -7.906  -9.788  -2.659  1.00 16.31           C  
ATOM    911  C   ARG X 116      -7.398  -8.590  -1.872  1.00 16.00           C  
ATOM    912  O   ARG X 116      -8.123  -7.619  -1.689  1.00 15.88           O  
ATOM    913  CB  ARG X 116      -8.171 -10.982  -1.737  1.00 17.00           C  
ATOM    914  CG  ARG X 116      -8.792 -12.163  -2.468  1.00 18.06           C  
ATOM    915  CD  ARG X 116      -9.089 -13.330  -1.533  1.00 19.42           C  
ATOM    916  NE  ARG X 116      -9.609 -14.470  -2.281  1.00 20.73           N  
ATOM    917  CZ  ARG X 116      -9.799 -15.683  -1.773  1.00 21.47           C  
ATOM    918  NH1 ARG X 116      -9.512 -15.923  -0.503  1.00 22.12           N  
ATOM    919  NH2 ARG X 116     -10.264 -16.658  -2.542  1.00 22.17           N  
ATOM    920  N   ILE X 117      -6.145  -8.646  -1.425  1.00 15.40           N  
ATOM    921  CA  ILE X 117      -5.561  -7.542  -0.677  1.00 14.97           C  
ATOM    922  C   ILE X 117      -5.601  -6.274  -1.535  1.00 14.56           C  
ATOM    923  O   ILE X 117      -5.874  -5.186  -1.032  1.00 14.61           O  
ATOM    924  CB  ILE X 117      -4.103  -7.862  -0.263  1.00 14.39           C  
ATOM    925  CG1 ILE X 117      -4.113  -8.987   0.782  1.00 14.57           C  
ATOM    926  CG2 ILE X 117      -3.417  -6.624   0.298  1.00 14.21           C  
ATOM    927  CD1 ILE X 117      -2.746  -9.549   1.151  1.00 13.93           C  
ATOM    928  N   ALA X 118      -5.335  -6.417  -2.830  1.00 14.81           N  
ATOM    929  CA  ALA X 118      -5.369  -5.258  -3.725  1.00 14.80           C  
ATOM    930  C   ALA X 118      -6.753  -4.620  -3.692  1.00 15.24           C  
ATOM    931  O   ALA X 118      -6.883  -3.401  -3.616  1.00 15.25           O  
ATOM    932  CB  ALA X 118      -5.024  -5.676  -5.137  1.00 14.69           C  
ATOM    933  N   SER X 119      -7.784  -5.454  -3.747  1.00 15.98           N  
ATOM    934  CA  SER X 119      -9.165  -4.983  -3.712  1.00 16.89           C  
ATOM    935  C   SER X 119      -9.496  -4.319  -2.378  1.00 16.62           C  
ATOM    936  O   SER X 119     -10.131  -3.272  -2.338  1.00 16.86           O  
ATOM    937  CB  SER X 119     -10.132  -6.150  -3.942  1.00 17.63           C  
ATOM    938  OG  SER X 119     -10.043  -6.663  -5.258  1.00 20.73           O  
ATOM    939  N   TRP X 120      -9.069  -4.924  -1.273  1.00 16.24           N  
ATOM    940  CA  TRP X 120      -9.369  -4.339   0.024  1.00 15.74           C  
ATOM    941  C   TRP X 120      -8.667  -3.002   0.200  1.00 15.49           C  
ATOM    942  O   TRP X 120      -9.177  -2.107   0.869  1.00 15.42           O  
ATOM    943  CB  TRP X 120      -8.952  -5.277   1.158  1.00 15.56           C  
ATOM    944  CG  TRP X 120      -9.475  -6.661   1.025  1.00 16.07           C  
ATOM    945  CD1 TRP X 120     -10.599  -7.063   0.362  1.00 16.22           C  
ATOM    946  CD2 TRP X 120      -8.895  -7.842   1.584  1.00 16.16           C  
ATOM    947  NE1 TRP X 120     -10.751  -8.427   0.472  1.00 16.87           N  
ATOM    948  CE2 TRP X 120      -9.717  -8.927   1.220  1.00 16.41           C  
ATOM    949  CE3 TRP X 120      -7.756  -8.086   2.360  1.00 16.40           C  
ATOM    950  CZ2 TRP X 120      -9.437 -10.240   1.604  1.00 16.50           C  
ATOM    951  CZ3 TRP X 120      -7.478  -9.388   2.741  1.00 16.48           C  
ATOM    952  CH2 TRP X 120      -8.316 -10.448   2.364  1.00 16.43           C  
ATOM    953  N   MET X 121      -7.491  -2.870  -0.406  1.00 15.09           N  
ATOM    954  CA  MET X 121      -6.728  -1.635  -0.310  1.00 14.85           C  
ATOM    955  C   MET X 121      -7.401  -0.533  -1.119  1.00 15.26           C  
ATOM    956  O   MET X 121      -7.543   0.590  -0.645  1.00 14.95           O  
ATOM    957  CB  MET X 121      -5.304  -1.850  -0.815  1.00 14.47           C  
ATOM    958  CG  MET X 121      -4.400  -2.554   0.194  1.00 14.14           C  
ATOM    959  SD  MET X 121      -2.758  -2.864  -0.485  1.00 13.26           S  
ATOM    960  CE  MET X 121      -1.992  -1.262  -0.205  1.00 14.42           C  
ATOM    961  N   ALA X 122      -7.817  -0.872  -2.333  1.00 15.82           N  
ATOM    962  CA  ALA X 122      -8.483   0.088  -3.206  1.00 16.70           C  
ATOM    963  C   ALA X 122      -9.759   0.571  -2.530  1.00 17.21           C  
ATOM    964  O   ALA X 122     -10.015   1.774  -2.433  1.00 17.76           O  
ATOM    965  CB  ALA X 122      -8.807  -0.564  -4.547  1.00 16.73           C  
ATOM    966  N   THR X 123     -10.555  -0.380  -2.055  1.00 17.92           N  
ATOM    967  CA  THR X 123     -11.806  -0.061  -1.385  1.00 18.51           C  
ATOM    968  C   THR X 123     -11.596   0.835  -0.167  1.00 18.91           C  
ATOM    969  O   THR X 123     -12.371   1.765   0.058  1.00 19.26           O  
ATOM    970  CB  THR X 123     -12.534  -1.352  -0.955  1.00 18.71           C  
ATOM    971  OG1 THR X 123     -12.857  -2.128  -2.115  1.00 19.38           O  
ATOM    972  CG2 THR X 123     -13.817  -1.019  -0.205  1.00 19.25           C  
ATOM    973  N   TYR X 124     -10.554   0.567   0.621  1.00 19.01           N  
ATOM    974  CA  TYR X 124     -10.301   1.390   1.797  1.00 19.48           C  
ATOM    975  C   TYR X 124      -9.886   2.797   1.373  1.00 19.69           C  
ATOM    976  O   TYR X 124     -10.256   3.782   2.006  1.00 19.56           O  
ATOM    977  CB  TYR X 124      -9.221   0.773   2.695  1.00 19.46           C  
ATOM    978  CG  TYR X 124      -9.111   1.489   4.021  1.00 20.11           C  
ATOM    979  CD1 TYR X 124      -8.296   2.606   4.165  1.00 20.12           C  
ATOM    980  CD2 TYR X 124      -9.913   1.119   5.104  1.00 20.29           C  
ATOM    981  CE1 TYR X 124      -8.285   3.347   5.341  1.00 20.99           C  
ATOM    982  CE2 TYR X 124      -9.910   1.858   6.287  1.00 20.85           C  
ATOM    983  CZ  TYR X 124      -9.096   2.974   6.394  1.00 20.94           C  
ATOM    984  OH  TYR X 124      -9.117   3.750   7.535  1.00 22.05           O  
ATOM    985  N   LEU X 125      -9.114   2.879   0.297  1.00 20.20           N  
ATOM    986  CA  LEU X 125      -8.668   4.169  -0.222  1.00 21.10           C  
ATOM    987  C   LEU X 125      -9.881   5.004  -0.623  1.00 21.89           C  
ATOM    988  O   LEU X 125     -10.069   6.132  -0.157  1.00 22.00           O  
ATOM    989  CB  LEU X 125      -7.802   3.975  -1.471  1.00 21.01           C  
ATOM    990  CG  LEU X 125      -6.280   4.147  -1.552  1.00 22.13           C  
ATOM    991  CD1 LEU X 125      -5.784   5.085  -0.462  1.00 21.62           C  
ATOM    992  CD2 LEU X 125      -5.608   2.797  -1.490  1.00 21.54           C  
ATOM    993  N   ASN X 126     -10.697   4.430  -1.499  1.00 22.95           N  
ATOM    994  CA  ASN X 126     -11.870   5.112  -2.013  1.00 23.92           C  
ATOM    995  C   ASN X 126     -12.944   5.425  -0.996  1.00 24.62           C  
ATOM    996  O   ASN X 126     -13.530   6.496  -1.055  1.00 24.84           O  
ATOM    997  CB  ASN X 126     -12.489   4.323  -3.168  1.00 24.06           C  
ATOM    998  CG  ASN X 126     -11.571   4.238  -4.369  1.00 24.30           C  
ATOM    999  OD1 ASN X 126     -10.945   5.227  -4.754  1.00 24.45           O  
ATOM   1000  ND2 ASN X 126     -11.491   3.058  -4.974  1.00 24.81           N  
ATOM   1001  N   ASP X 127     -13.201   4.524  -0.054  1.00 25.19           N  
ATOM   1002  CA  ASP X 127     -14.262   4.780   0.918  1.00 25.95           C  
ATOM   1003  C   ASP X 127     -13.866   5.487   2.213  1.00 26.13           C  
ATOM   1004  O   ASP X 127     -14.709   6.128   2.850  1.00 26.38           O  
ATOM   1005  CB  ASP X 127     -14.970   3.469   1.271  1.00 26.58           C  
ATOM   1006  CG  ASP X 127     -15.571   2.784   0.062  1.00 27.26           C  
ATOM   1007  OD1 ASP X 127     -15.846   3.474  -0.941  1.00 28.01           O  
ATOM   1008  OD2 ASP X 127     -15.784   1.555   0.118  1.00 28.10           O  
ATOM   1009  N   HIS X 128     -12.601   5.388   2.610  1.00 26.13           N  
ATOM   1010  CA  HIS X 128     -12.170   5.994   3.868  1.00 26.33           C  
ATOM   1011  C   HIS X 128     -10.998   6.963   3.821  1.00 26.41           C  
ATOM   1012  O   HIS X 128     -10.769   7.701   4.782  1.00 26.28           O  
ATOM   1013  CB  HIS X 128     -11.859   4.883   4.878  1.00 26.52           C  
ATOM   1014  CG  HIS X 128     -13.024   3.984   5.155  1.00 27.17           C  
ATOM   1015  ND1 HIS X 128     -14.170   4.427   5.778  1.00 27.39           N  
ATOM   1016  CD2 HIS X 128     -13.241   2.685   4.843  1.00 27.30           C  
ATOM   1017  CE1 HIS X 128     -15.046   3.439   5.836  1.00 27.52           C  
ATOM   1018  NE2 HIS X 128     -14.508   2.371   5.275  1.00 27.65           N  
ATOM   1019  N   LEU X 129     -10.252   6.969   2.722  1.00 26.41           N  
ATOM   1020  CA  LEU X 129      -9.100   7.858   2.604  1.00 26.70           C  
ATOM   1021  C   LEU X 129      -9.297   8.983   1.594  1.00 26.90           C  
ATOM   1022  O   LEU X 129      -8.761  10.078   1.768  1.00 26.63           O  
ATOM   1023  CB  LEU X 129      -7.855   7.050   2.222  1.00 26.68           C  
ATOM   1024  CG  LEU X 129      -6.757   6.850   3.276  1.00 27.44           C  
ATOM   1025  CD1 LEU X 129      -7.351   6.683   4.657  1.00 27.05           C  
ATOM   1026  CD2 LEU X 129      -5.916   5.637   2.892  1.00 26.85           C  
ATOM   1027  N   GLU X 130     -10.068   8.706   0.549  1.00 27.43           N  
ATOM   1028  CA  GLU X 130     -10.324   9.674  -0.509  1.00 27.99           C  
ATOM   1029  C   GLU X 130     -10.830  11.026  -0.008  1.00 27.96           C  
ATOM   1030  O   GLU X 130     -10.356  12.075  -0.454  1.00 27.91           O  
ATOM   1031  CB  GLU X 130     -11.303   9.084  -1.521  1.00 28.56           C  
ATOM   1032  CG  GLU X 130     -11.559   9.967  -2.721  1.00 29.89           C  
ATOM   1033  CD  GLU X 130     -10.288  10.395  -3.434  1.00 30.53           C  
ATOM   1034  OE1 GLU X 130      -9.317   9.611  -3.480  1.00 30.99           O  
ATOM   1035  OE2 GLU X 130     -10.270  11.524  -3.968  1.00 31.19           O  
ATOM   1036  N   PRO X 131     -11.802  11.029   0.917  1.00 27.83           N  
ATOM   1037  CA  PRO X 131     -12.297  12.317   1.411  1.00 27.71           C  
ATOM   1038  C   PRO X 131     -11.171  13.198   1.952  1.00 27.38           C  
ATOM   1039  O   PRO X 131     -11.132  14.400   1.692  1.00 27.48           O  
ATOM   1040  CB  PRO X 131     -13.294  11.906   2.495  1.00 27.89           C  
ATOM   1041  CG  PRO X 131     -13.863  10.640   1.934  1.00 28.09           C  
ATOM   1042  CD  PRO X 131     -12.612   9.918   1.451  1.00 27.99           C  
ATOM   1043  N   TRP X 132     -10.254  12.593   2.699  1.00 26.88           N  
ATOM   1044  CA  TRP X 132      -9.129  13.318   3.272  1.00 26.42           C  
ATOM   1045  C   TRP X 132      -8.138  13.714   2.186  1.00 26.71           C  
ATOM   1046  O   TRP X 132      -7.661  14.845   2.150  1.00 26.65           O  
ATOM   1047  CB  TRP X 132      -8.407  12.452   4.303  1.00 25.57           C  
ATOM   1048  CG  TRP X 132      -7.260  13.152   4.964  1.00 24.57           C  
ATOM   1049  CD1 TRP X 132      -7.301  13.901   6.101  1.00 24.28           C  
ATOM   1050  CD2 TRP X 132      -5.903  13.193   4.505  1.00 24.11           C  
ATOM   1051  NE1 TRP X 132      -6.056  14.405   6.385  1.00 24.06           N  
ATOM   1052  CE2 TRP X 132      -5.178  13.989   5.420  1.00 23.94           C  
ATOM   1053  CE3 TRP X 132      -5.228  12.636   3.410  1.00 23.71           C  
ATOM   1054  CZ2 TRP X 132      -3.811  14.242   5.275  1.00 24.06           C  
ATOM   1055  CZ3 TRP X 132      -3.864  12.889   3.266  1.00 23.71           C  
ATOM   1056  CH2 TRP X 132      -3.173  13.685   4.194  1.00 23.68           C  
ATOM   1057  N   ILE X 133      -7.813  12.767   1.315  1.00 26.90           N  
ATOM   1058  CA  ILE X 133      -6.874  13.026   0.233  1.00 27.40           C  
ATOM   1059  C   ILE X 133      -7.301  14.250  -0.571  1.00 27.92           C  
ATOM   1060  O   ILE X 133      -6.506  15.159  -0.806  1.00 27.78           O  
ATOM   1061  CB  ILE X 133      -6.781  11.819  -0.719  1.00 27.17           C  
ATOM   1062  CG1 ILE X 133      -6.166  10.627   0.020  1.00 26.99           C  
ATOM   1063  CG2 ILE X 133      -5.950  12.183  -1.947  1.00 27.19           C  
ATOM   1064  CD1 ILE X 133      -6.134   9.355  -0.797  1.00 26.78           C  
ATOM   1065  N   GLN X 134      -8.563  14.267  -0.982  1.00 28.71           N  
ATOM   1066  CA  GLN X 134      -9.089  15.368  -1.775  1.00 29.67           C  
ATOM   1067  C   GLN X 134      -9.080  16.684  -1.009  1.00 29.80           C  
ATOM   1068  O   GLN X 134      -8.839  17.742  -1.591  1.00 29.97           O  
ATOM   1069  CB  GLN X 134     -10.510  15.038  -2.240  1.00 30.56           C  
ATOM   1070  CG  GLN X 134     -10.789  15.357  -3.708  1.00 32.00           C  
ATOM   1071  CD  GLN X 134      -9.959  14.522  -4.682  1.00 32.91           C  
ATOM   1072  OE1 GLN X 134     -10.177  14.570  -5.894  1.00 33.58           O  
ATOM   1073  NE2 GLN X 134      -9.004  13.759  -4.156  1.00 33.46           N  
ATOM   1074  N   GLU X 135      -9.331  16.622   0.295  1.00 29.67           N  
ATOM   1075  CA  GLU X 135      -9.352  17.825   1.119  1.00 29.74           C  
ATOM   1076  C   GLU X 135      -7.950  18.336   1.427  1.00 29.21           C  
ATOM   1077  O   GLU X 135      -7.773  19.484   1.839  1.00 29.14           O  
ATOM   1078  CB  GLU X 135     -10.098  17.554   2.431  1.00 30.45           C  
ATOM   1079  CG  GLU X 135     -10.163  18.756   3.368  1.00 31.89           C  
ATOM   1080  CD  GLU X 135     -11.090  18.536   4.554  1.00 32.66           C  
ATOM   1081  OE1 GLU X 135     -12.294  18.285   4.330  1.00 33.37           O  
ATOM   1082  OE2 GLU X 135     -10.617  18.621   5.709  1.00 33.29           O  
ATOM   1083  N   ASN X 136      -6.952  17.486   1.218  1.00 28.50           N  
ATOM   1084  CA  ASN X 136      -5.575  17.860   1.498  1.00 27.91           C  
ATOM   1085  C   ASN X 136      -4.695  18.018   0.263  1.00 27.34           C  
ATOM   1086  O   ASN X 136      -3.485  17.798   0.319  1.00 27.16           O  
ATOM   1087  CB  ASN X 136      -4.964  16.854   2.469  1.00 28.06           C  
ATOM   1088  CG  ASN X 136      -5.531  16.996   3.868  1.00 28.13           C  
ATOM   1089  OD1 ASN X 136      -4.973  17.699   4.707  1.00 28.67           O  
ATOM   1090  ND2 ASN X 136      -6.659  16.347   4.117  1.00 28.17           N  
ATOM   1091  N   GLY X 137      -5.313  18.403  -0.850  1.00 26.87           N  
ATOM   1092  CA  GLY X 137      -4.565  18.633  -2.074  1.00 26.14           C  
ATOM   1093  C   GLY X 137      -4.447  17.478  -3.045  1.00 25.59           C  
ATOM   1094  O   GLY X 137      -3.838  17.626  -4.105  1.00 25.85           O  
ATOM   1095  N   GLY X 138      -5.018  16.330  -2.699  1.00 24.80           N  
ATOM   1096  CA  GLY X 138      -4.942  15.184  -3.586  1.00 23.85           C  
ATOM   1097  C   GLY X 138      -3.527  14.652  -3.742  1.00 23.33           C  
ATOM   1098  O   GLY X 138      -2.592  15.153  -3.114  1.00 22.90           O  
ATOM   1099  N   TRP X 139      -3.371  13.641  -4.590  1.00 22.72           N  
ATOM   1100  CA  TRP X 139      -2.067  13.027  -4.822  1.00 22.39           C  
ATOM   1101  C   TRP X 139      -1.061  14.013  -5.383  1.00 22.49           C  
ATOM   1102  O   TRP X 139       0.146  13.872  -5.182  1.00 21.87           O  
ATOM   1103  CB  TRP X 139      -2.209  11.829  -5.758  1.00 22.29           C  
ATOM   1104  CG  TRP X 139      -2.827  10.656  -5.072  1.00 21.95           C  
ATOM   1105  CD1 TRP X 139      -4.064  10.129  -5.295  1.00 21.92           C  
ATOM   1106  CD2 TRP X 139      -2.241   9.879  -4.020  1.00 21.74           C  
ATOM   1107  NE1 TRP X 139      -4.287   9.068  -4.444  1.00 21.91           N  
ATOM   1108  CE2 TRP X 139      -3.183   8.895  -3.652  1.00 21.73           C  
ATOM   1109  CE3 TRP X 139      -1.009   9.921  -3.355  1.00 21.84           C  
ATOM   1110  CZ2 TRP X 139      -2.931   7.955  -2.646  1.00 21.77           C  
ATOM   1111  CZ3 TRP X 139      -0.757   8.989  -2.355  1.00 22.03           C  
ATOM   1112  CH2 TRP X 139      -1.718   8.017  -2.011  1.00 21.84           C  
ATOM   1113  N   ASP X 140      -1.564  15.014  -6.094  1.00 22.85           N  
ATOM   1114  CA  ASP X 140      -0.696  16.033  -6.660  1.00 23.44           C  
ATOM   1115  C   ASP X 140       0.117  16.646  -5.532  1.00 23.39           C  
ATOM   1116  O   ASP X 140       1.308  16.903  -5.679  1.00 23.53           O  
ATOM   1117  CB  ASP X 140      -1.528  17.125  -7.327  1.00 24.10           C  
ATOM   1118  CG  ASP X 140      -0.680  18.281  -7.823  1.00 25.19           C  
ATOM   1119  OD1 ASP X 140      -0.045  18.140  -8.891  1.00 26.02           O  
ATOM   1120  OD2 ASP X 140      -0.643  19.327  -7.136  1.00 25.65           O  
ATOM   1121  N   THR X 141      -0.540  16.879  -4.400  1.00 23.53           N  
ATOM   1122  CA  THR X 141       0.121  17.467  -3.247  1.00 23.23           C  
ATOM   1123  C   THR X 141       1.060  16.476  -2.567  1.00 23.10           C  
ATOM   1124  O   THR X 141       2.107  16.865  -2.058  1.00 22.86           O  
ATOM   1125  CB  THR X 141      -0.916  17.999  -2.236  1.00 23.52           C  
ATOM   1126  OG1 THR X 141      -1.647  19.079  -2.835  1.00 23.75           O  
ATOM   1127  CG2 THR X 141      -0.235  18.497  -0.980  1.00 23.40           C  
ATOM   1128  N   PHE X 142       0.695  15.197  -2.557  1.00 22.63           N  
ATOM   1129  CA  PHE X 142       1.565  14.191  -1.954  1.00 22.61           C  
ATOM   1130  C   PHE X 142       2.910  14.251  -2.678  1.00 22.94           C  
ATOM   1131  O   PHE X 142       3.970  14.203  -2.058  1.00 23.05           O  
ATOM   1132  CB  PHE X 142       0.970  12.786  -2.117  1.00 21.75           C  
ATOM   1133  CG  PHE X 142       1.946  11.678  -1.818  1.00 21.19           C  
ATOM   1134  CD1 PHE X 142       2.303  11.381  -0.510  1.00 20.76           C  
ATOM   1135  CD2 PHE X 142       2.528  10.951  -2.852  1.00 20.85           C  
ATOM   1136  CE1 PHE X 142       3.229  10.375  -0.232  1.00 20.46           C  
ATOM   1137  CE2 PHE X 142       3.454   9.944  -2.587  1.00 20.61           C  
ATOM   1138  CZ  PHE X 142       3.804   9.655  -1.274  1.00 20.29           C  
ATOM   1139  N   VAL X 143       2.850  14.361  -3.999  1.00 23.63           N  
ATOM   1140  CA  VAL X 143       4.055  14.419  -4.816  1.00 24.35           C  
ATOM   1141  C   VAL X 143       4.860  15.676  -4.538  1.00 25.27           C  
ATOM   1142  O   VAL X 143       6.086  15.645  -4.484  1.00 25.07           O  
ATOM   1143  CB  VAL X 143       3.710  14.391  -6.314  1.00 24.07           C  
ATOM   1144  CG1 VAL X 143       4.945  14.719  -7.125  1.00 23.82           C  
ATOM   1145  CG2 VAL X 143       3.161  13.025  -6.698  1.00 23.66           C  
ATOM   1146  N   ASP X 144       4.162  16.791  -4.374  1.00 26.43           N  
ATOM   1147  CA  ASP X 144       4.835  18.047  -4.109  1.00 27.82           C  
ATOM   1148  C   ASP X 144       5.644  17.936  -2.820  1.00 28.38           C  
ATOM   1149  O   ASP X 144       6.741  18.482  -2.718  1.00 28.53           O  
ATOM   1150  CB  ASP X 144       3.804  19.175  -4.001  1.00 28.64           C  
ATOM   1151  CG  ASP X 144       4.446  20.548  -3.918  1.00 29.42           C  
ATOM   1152  OD1 ASP X 144       3.707  21.554  -3.953  1.00 30.08           O  
ATOM   1153  OD2 ASP X 144       5.685  20.623  -3.815  1.00 30.21           O  
ATOM   1154  N   LEU X 145       5.112  17.193  -1.853  1.00 28.96           N  
ATOM   1155  CA  LEU X 145       5.763  17.030  -0.558  1.00 29.64           C  
ATOM   1156  C   LEU X 145       6.736  15.857  -0.444  1.00 30.08           C  
ATOM   1157  O   LEU X 145       7.722  15.939   0.291  1.00 30.16           O  
ATOM   1158  CB  LEU X 145       4.697  16.905   0.535  1.00 29.81           C  
ATOM   1159  CG  LEU X 145       3.653  18.027   0.566  1.00 30.04           C  
ATOM   1160  CD1 LEU X 145       2.584  17.703   1.605  1.00 29.95           C  
ATOM   1161  CD2 LEU X 145       4.330  19.353   0.882  1.00 30.20           C  
ATOM   1162  N   TYR X 146       6.465  14.770  -1.161  1.00 30.47           N  
ATOM   1163  CA  TYR X 146       7.330  13.591  -1.106  1.00 30.99           C  
ATOM   1164  C   TYR X 146       8.116  13.333  -2.385  1.00 31.55           C  
ATOM   1165  O   TYR X 146       9.045  12.525  -2.392  1.00 31.71           O  
ATOM   1166  CB  TYR X 146       6.505  12.341  -0.776  1.00 30.79           C  
ATOM   1167  CG  TYR X 146       5.994  12.286   0.646  1.00 30.63           C  
ATOM   1168  CD1 TYR X 146       5.048  13.201   1.108  1.00 30.59           C  
ATOM   1169  CD2 TYR X 146       6.468  11.322   1.536  1.00 30.66           C  
ATOM   1170  CE1 TYR X 146       4.587  13.158   2.422  1.00 30.64           C  
ATOM   1171  CE2 TYR X 146       6.012  11.271   2.851  1.00 30.63           C  
ATOM   1172  CZ  TYR X 146       5.075  12.189   3.287  1.00 30.78           C  
ATOM   1173  OH  TYR X 146       4.627  12.135   4.587  1.00 30.90           O  
ATOM   1174  N   GLY X 147       7.733  14.010  -3.463  1.00 32.06           N  
ATOM   1175  CA  GLY X 147       8.403  13.833  -4.742  1.00 32.80           C  
ATOM   1176  C   GLY X 147       9.860  14.253  -4.767  1.00 33.23           C  
ATOM   1177  O   GLY X 147      10.660  13.573  -5.445  1.00 33.72           O  
TER
END
