# Supplementary material for: Vaccinia Virus Protein A49 Is an Unexpected Member of the B-cell Lymphoma (Bcl)-2 Protein Family
Source: J Biol Chem. 2015 Jan 20;290(10):5991–6002. doi: 10.1074/jbc.M114.624650 (PMC4358236; doi:10.1074/jbc.M114.624650)
Supplement: Supplemental Data [file supp_M114.624650_jbc.M114.624650-1.zip › Neidel_overlain_Bcl-2_proteins_and_core/1Q59_A_ali.pdb]

ATOM      1  N   MET X   1     -11.256  19.687 -15.081  1.00  0.00           N  
ATOM      2  CA  MET X   1     -10.443  18.443 -15.113  1.00  0.00           C  
ATOM      3  C   MET X   1      -9.471  18.389 -13.940  1.00  0.00           C  
ATOM      4  O   MET X   1      -8.920  19.410 -13.528  1.00  0.00           O  
ATOM      5  CB  MET X   1      -9.677  18.396 -16.437  1.00  0.00           C  
ATOM      6  CG  MET X   1     -10.577  18.426 -17.662  1.00  0.00           C  
ATOM      7  SD  MET X   1      -9.654  18.286 -19.205  1.00  0.00           S  
ATOM      8  CE  MET X   1      -8.572  19.707 -19.082  1.00  0.00           C  
ATOM      9  N   ALA X   2      -9.265  17.190 -13.404  1.00  0.00           N  
ATOM     10  CA  ALA X   2      -8.360  17.001 -12.277  1.00  0.00           C  
ATOM     11  C   ALA X   2      -7.907  15.548 -12.173  1.00  0.00           C  
ATOM     12  O   ALA X   2      -8.726  14.630 -12.197  1.00  0.00           O  
ATOM     13  CB  ALA X   2      -9.029  17.440 -10.984  1.00  0.00           C  
ATOM     14  N   TYR X   3      -6.599  15.348 -12.059  1.00  0.00           N  
ATOM     15  CA  TYR X   3      -6.036  14.007 -11.953  1.00  0.00           C  
ATOM     16  C   TYR X   3      -6.362  13.385 -10.598  1.00  0.00           C  
ATOM     17  O   TYR X   3      -5.670  13.628  -9.610  1.00  0.00           O  
ATOM     18  CB  TYR X   3      -4.520  14.051 -12.155  1.00  0.00           C  
ATOM     19  CG  TYR X   3      -3.888  12.689 -12.325  1.00  0.00           C  
ATOM     20  CD1 TYR X   3      -4.411  11.765 -13.222  1.00  0.00           C  
ATOM     21  CD2 TYR X   3      -2.767  12.325 -11.589  1.00  0.00           C  
ATOM     22  CE1 TYR X   3      -3.836  10.519 -13.381  1.00  0.00           C  
ATOM     23  CE2 TYR X   3      -2.185  11.081 -11.743  1.00  0.00           C  
ATOM     24  CZ  TYR X   3      -2.723  10.183 -12.639  1.00  0.00           C  
ATOM     25  OH  TYR X   3      -2.146   8.943 -12.795  1.00  0.00           O  
ATOM     26  N   SER X   4      -7.419  12.580 -10.561  1.00  0.00           N  
ATOM     27  CA  SER X   4      -7.834  11.920  -9.328  1.00  0.00           C  
ATOM     28  C   SER X   4      -6.693  11.094  -8.744  1.00  0.00           C  
ATOM     29  O   SER X   4      -5.898  10.510  -9.480  1.00  0.00           O  
ATOM     30  CB  SER X   4      -9.048  11.026  -9.587  1.00  0.00           C  
ATOM     31  OG  SER X   4      -9.343  10.225  -8.455  1.00  0.00           O  
ATOM     32  N   THR X   5      -6.614  11.054  -7.417  1.00  0.00           N  
ATOM     33  CA  THR X   5      -5.565  10.303  -6.737  1.00  0.00           C  
ATOM     34  C   THR X   5      -5.766   8.798  -6.884  1.00  0.00           C  
ATOM     35  O   THR X   5      -4.852   8.014  -6.628  1.00  0.00           O  
ATOM     36  CB  THR X   5      -5.497  10.657  -5.242  1.00  0.00           C  
ATOM     37  OG1 THR X   5      -6.669  11.384  -4.854  1.00  0.00           O  
ATOM     38  CG2 THR X   5      -4.257  11.485  -4.947  1.00  0.00           C  
ATOM     39  N   ARG X   6      -6.963   8.398  -7.302  1.00  0.00           N  
ATOM     40  CA  ARG X   6      -7.275   6.986  -7.487  1.00  0.00           C  
ATOM     41  C   ARG X   6      -6.417   6.373  -8.595  1.00  0.00           C  
ATOM     42  O   ARG X   6      -6.385   5.154  -8.762  1.00  0.00           O  
ATOM     43  CB  ARG X   6      -8.757   6.812  -7.818  1.00  0.00           C  
ATOM     44  CG  ARG X   6      -9.224   5.366  -7.789  1.00  0.00           C  
ATOM     45  CD  ARG X   6     -10.733   5.267  -7.941  1.00  0.00           C  
ATOM     46  NE  ARG X   6     -11.204   3.887  -7.847  1.00  0.00           N  
ATOM     47  CZ  ARG X   6     -12.486   3.540  -7.906  1.00  0.00           C  
ATOM     48  NH1 ARG X   6     -13.424   4.466  -8.060  1.00  0.00           N  
ATOM     49  NH2 ARG X   6     -12.832   2.263  -7.812  1.00  0.00           N  
ATOM     50  N   GLU X   7      -5.726   7.223  -9.355  1.00  0.00           N  
ATOM     51  CA  GLU X   7      -4.875   6.760 -10.443  1.00  0.00           C  
ATOM     52  C   GLU X   7      -3.532   6.271  -9.913  1.00  0.00           C  
ATOM     53  O   GLU X   7      -3.062   5.198 -10.289  1.00  0.00           O  
ATOM     54  CB  GLU X   7      -4.667   7.876 -11.467  1.00  0.00           C  
ATOM     55  CG  GLU X   7      -5.865   8.092 -12.379  1.00  0.00           C  
ATOM     56  CD  GLU X   7      -7.183   8.038 -11.633  1.00  0.00           C  
ATOM     57  OE1 GLU X   7      -7.336   8.785 -10.643  1.00  0.00           O  
ATOM     58  OE2 GLU X   7      -8.064   7.250 -12.037  1.00  0.00           O  
ATOM     59  N   ILE X   8      -2.921   7.056  -9.029  1.00  0.00           N  
ATOM     60  CA  ILE X   8      -1.639   6.678  -8.447  1.00  0.00           C  
ATOM     61  C   ILE X   8      -1.687   5.250  -7.915  1.00  0.00           C  
ATOM     62  O   ILE X   8      -0.689   4.530  -7.952  1.00  0.00           O  
ATOM     63  CB  ILE X   8      -1.208   7.644  -7.321  1.00  0.00           C  
ATOM     64  CG1 ILE X   8      -0.534   8.883  -7.925  1.00  0.00           C  
ATOM     65  CG2 ILE X   8      -0.284   6.940  -6.336  1.00  0.00           C  
ATOM     66  CD1 ILE X   8       0.632   9.414  -7.114  1.00  0.00           C  
ATOM     67  N   LEU X   9      -2.855   4.842  -7.432  1.00  0.00           N  
ATOM     68  CA  LEU X   9      -3.035   3.495  -6.905  1.00  0.00           C  
ATOM     69  C   LEU X   9      -3.049   2.472  -8.038  1.00  0.00           C  
ATOM     70  O   LEU X   9      -2.668   1.316  -7.848  1.00  0.00           O  
ATOM     71  CB  LEU X   9      -4.334   3.403  -6.102  1.00  0.00           C  
ATOM     72  CG  LEU X   9      -4.292   4.067  -4.725  1.00  0.00           C  
ATOM     73  CD1 LEU X   9      -4.256   5.581  -4.864  1.00  0.00           C  
ATOM     74  CD2 LEU X   9      -5.488   3.635  -3.889  1.00  0.00           C  
ATOM     75  N   LEU X  10      -3.491   2.904  -9.214  1.00  0.00           N  
ATOM     76  CA  LEU X  10      -3.557   2.028 -10.379  1.00  0.00           C  
ATOM     77  C   LEU X  10      -2.177   1.477 -10.726  1.00  0.00           C  
ATOM     78  O   LEU X  10      -2.006   0.270 -10.895  1.00  0.00           O  
ATOM     79  CB  LEU X  10      -4.139   2.780 -11.577  1.00  0.00           C  
ATOM     80  CG  LEU X  10      -4.701   1.892 -12.687  1.00  0.00           C  
ATOM     81  CD1 LEU X  10      -5.824   1.017 -12.151  1.00  0.00           C  
ATOM     82  CD2 LEU X  10      -5.193   2.741 -13.850  1.00  0.00           C  
ATOM     83  N   ALA X  11      -1.192   2.366 -10.828  1.00  0.00           N  
ATOM     84  CA  ALA X  11       0.172   1.958 -11.150  1.00  0.00           C  
ATOM     85  C   ALA X  11       0.784   1.173  -9.996  1.00  0.00           C  
ATOM     86  O   ALA X  11       1.187   0.023 -10.163  1.00  0.00           O  
ATOM     87  CB  ALA X  11       1.025   3.172 -11.480  1.00  0.00           C  
ATOM     88  N   LEU X  12       0.834   1.794  -8.820  1.00  0.00           N  
ATOM     89  CA  LEU X  12       1.377   1.145  -7.633  1.00  0.00           C  
ATOM     90  C   LEU X  12       0.903  -0.304  -7.553  1.00  0.00           C  
ATOM     91  O   LEU X  12       1.607  -1.176  -7.045  1.00  0.00           O  
ATOM     92  CB  LEU X  12       0.952   1.911  -6.380  1.00  0.00           C  
ATOM     93  CG  LEU X  12       1.752   3.185  -6.104  1.00  0.00           C  
ATOM     94  CD1 LEU X  12       1.182   3.928  -4.907  1.00  0.00           C  
ATOM     95  CD2 LEU X  12       3.215   2.840  -5.877  1.00  0.00           C  
ATOM     96  N   CYS X  13      -0.299  -0.544  -8.070  1.00  0.00           N  
ATOM     97  CA  CYS X  13      -0.893  -1.873  -8.080  1.00  0.00           C  
ATOM     98  C   CYS X  13      -0.206  -2.781  -9.095  1.00  0.00           C  
ATOM     99  O   CYS X  13       0.299  -3.850  -8.751  1.00  0.00           O  
ATOM    100  CB  CYS X  13      -2.377  -1.764  -8.421  1.00  0.00           C  
ATOM    101  SG  CYS X  13      -3.073  -3.249  -9.181  1.00  0.00           S  
ATOM    102  N   ILE X  14      -0.205  -2.353 -10.355  1.00  0.00           N  
ATOM    103  CA  ILE X  14       0.396  -3.122 -11.425  1.00  0.00           C  
ATOM    104  C   ILE X  14       1.815  -3.546 -11.063  1.00  0.00           C  
ATOM    105  O   ILE X  14       2.228  -4.675 -11.338  1.00  0.00           O  
ATOM    106  CB  ILE X  14       0.418  -2.305 -12.731  1.00  0.00           C  
ATOM    107  CG1 ILE X  14       0.270  -3.236 -13.925  1.00  0.00           C  
ATOM    108  CG2 ILE X  14       1.697  -1.493 -12.837  1.00  0.00           C  
ATOM    109  CD1 ILE X  14       0.539  -2.570 -15.256  1.00  0.00           C  
ATOM    110  N   ARG X  15       2.554  -2.644 -10.428  1.00  0.00           N  
ATOM    111  CA  ARG X  15       3.917  -2.937 -10.016  1.00  0.00           C  
ATOM    112  C   ARG X  15       3.911  -3.984  -8.911  1.00  0.00           C  
ATOM    113  O   ARG X  15       4.620  -4.985  -8.989  1.00  0.00           O  
ATOM    114  CB  ARG X  15       4.614  -1.662  -9.540  1.00  0.00           C  
ATOM    115  CG  ARG X  15       6.132  -1.747  -9.556  1.00  0.00           C  
ATOM    116  CD  ARG X  15       6.647  -2.747  -8.535  1.00  0.00           C  
ATOM    117  NE  ARG X  15       8.086  -2.618  -8.323  1.00  0.00           N  
ATOM    118  CZ  ARG X  15       9.001  -2.980  -9.218  1.00  0.00           C  
ATOM    119  NH1 ARG X  15       8.630  -3.498 -10.383  1.00  0.00           N  
ATOM    120  NH2 ARG X  15      10.290  -2.826  -8.948  1.00  0.00           N  
ATOM    121  N   ASP X  16       3.081  -3.753  -7.893  1.00  0.00           N  
ATOM    122  CA  ASP X  16       2.955  -4.681  -6.773  1.00  0.00           C  
ATOM    123  C   ASP X  16       2.712  -6.104  -7.273  1.00  0.00           C  
ATOM    124  O   ASP X  16       2.984  -7.075  -6.567  1.00  0.00           O  
ATOM    125  CB  ASP X  16       1.811  -4.248  -5.852  1.00  0.00           C  
ATOM    126  CG  ASP X  16       1.612  -5.200  -4.689  1.00  0.00           C  
ATOM    127  OD1 ASP X  16       2.566  -5.386  -3.904  1.00  0.00           O  
ATOM    128  OD2 ASP X  16       0.501  -5.757  -4.561  1.00  0.00           O  
ATOM    129  N   SER X  17       2.204  -6.223  -8.497  1.00  0.00           N  
ATOM    130  CA  SER X  17       1.942  -7.530  -9.086  1.00  0.00           C  
ATOM    131  C   SER X  17       3.218  -8.110  -9.691  1.00  0.00           C  
ATOM    132  O   SER X  17       3.515  -9.293  -9.524  1.00  0.00           O  
ATOM    133  CB  SER X  17       0.855  -7.425 -10.157  1.00  0.00           C  
ATOM    134  OG  SER X  17       0.588  -8.690 -10.739  1.00  0.00           O  
ATOM    135  N   ARG X  18       3.972  -7.267 -10.395  1.00  0.00           N  
ATOM    136  CA  ARG X  18       5.220  -7.697 -11.026  1.00  0.00           C  
ATOM    137  C   ARG X  18       6.279  -8.040  -9.979  1.00  0.00           C  
ATOM    138  O   ARG X  18       6.936  -9.077 -10.066  1.00  0.00           O  
ATOM    139  CB  ARG X  18       5.745  -6.606 -11.961  1.00  0.00           C  
ATOM    140  CG  ARG X  18       4.876  -6.388 -13.190  1.00  0.00           C  
ATOM    141  CD  ARG X  18       5.432  -5.288 -14.079  1.00  0.00           C  
ATOM    142  NE  ARG X  18       4.760  -5.240 -15.375  1.00  0.00           N  
ATOM    143  CZ  ARG X  18       4.889  -6.178 -16.309  1.00  0.00           C  
ATOM    144  NH1 ARG X  18       5.669  -7.229 -16.099  1.00  0.00           N  
ATOM    145  NH2 ARG X  18       4.237  -6.062 -17.459  1.00  0.00           N  
ATOM    146  N   VAL X  19       6.435  -7.163  -8.991  1.00  0.00           N  
ATOM    147  CA  VAL X  19       7.405  -7.361  -7.918  1.00  0.00           C  
ATOM    148  C   VAL X  19       7.445  -8.806  -7.440  1.00  0.00           C  
ATOM    149  O   VAL X  19       8.490  -9.303  -7.021  1.00  0.00           O  
ATOM    150  CB  VAL X  19       7.072  -6.458  -6.720  1.00  0.00           C  
ATOM    151  CG1 VAL X  19       7.619  -5.056  -6.934  1.00  0.00           C  
ATOM    152  CG2 VAL X  19       5.572  -6.412  -6.507  1.00  0.00           C  
ATOM    153  N   HIS X  20       6.300  -9.466  -7.487  1.00  0.00           N  
ATOM    154  CA  HIS X  20       6.197 -10.847  -7.039  1.00  0.00           C  
ATOM    155  C   HIS X  20       6.022 -11.802  -8.218  1.00  0.00           C  
ATOM    156  O   HIS X  20       6.269 -13.001  -8.097  1.00  0.00           O  
ATOM    157  CB  HIS X  20       5.029 -10.973  -6.061  1.00  0.00           C  
ATOM    158  CG  HIS X  20       4.823  -9.731  -5.245  1.00  0.00           C  
ATOM    159  ND1 HIS X  20       3.591  -9.324  -4.781  1.00  0.00           N  
ATOM    160  CD2 HIS X  20       5.707  -8.795  -4.821  1.00  0.00           C  
ATOM    161  CE1 HIS X  20       3.730  -8.191  -4.111  1.00  0.00           C  
ATOM    162  NE2 HIS X  20       5.001  -7.856  -4.119  1.00  0.00           N  
ATOM    163  N   GLY X  21       5.596 -11.264  -9.356  1.00  0.00           N  
ATOM    164  CA  GLY X  21       5.397 -12.085 -10.536  1.00  0.00           C  
ATOM    165  C   GLY X  21       6.702 -12.502 -11.185  1.00  0.00           C  
ATOM    166  O   GLY X  21       6.993 -12.109 -12.314  1.00  0.00           O  
ATOM    167  N   ASN X  22       7.490 -13.301 -10.472  1.00  0.00           N  
ATOM    168  CA  ASN X  22       8.768 -13.772 -10.993  1.00  0.00           C  
ATOM    169  C   ASN X  22       8.581 -14.454 -12.344  1.00  0.00           C  
ATOM    170  O   ASN X  22       8.073 -15.572 -12.422  1.00  0.00           O  
ATOM    171  CB  ASN X  22       9.427 -14.735 -10.003  1.00  0.00           C  
ATOM    172  CG  ASN X  22       8.460 -15.777  -9.474  1.00  0.00           C  
ATOM    173  OD1 ASN X  22       8.010 -16.655 -10.211  1.00  0.00           O  
ATOM    174  ND2 ASN X  22       8.138 -15.687  -8.189  1.00  0.00           N  
ATOM    175  N   GLY X  23       8.990 -13.771 -13.408  1.00  0.00           N  
ATOM    176  CA  GLY X  23       8.853 -14.324 -14.743  1.00  0.00           C  
ATOM    177  C   GLY X  23       7.543 -13.933 -15.398  1.00  0.00           C  
ATOM    178  O   GLY X  23       7.512 -13.564 -16.572  1.00  0.00           O  
ATOM    179  N   THR X  24       6.457 -14.011 -14.634  1.00  0.00           N  
ATOM    180  CA  THR X  24       5.135 -13.662 -15.140  1.00  0.00           C  
ATOM    181  C   THR X  24       4.343 -12.880 -14.096  1.00  0.00           C  
ATOM    182  O   THR X  24       4.471 -13.127 -12.896  1.00  0.00           O  
ATOM    183  CB  THR X  24       4.337 -14.918 -15.538  1.00  0.00           C  
ATOM    184  OG1 THR X  24       5.080 -15.690 -16.489  1.00  0.00           O  
ATOM    185  CG2 THR X  24       2.988 -14.537 -16.132  1.00  0.00           C  
ATOM    186  N   LEU X  25       3.529 -11.935 -14.559  1.00  0.00           N  
ATOM    187  CA  LEU X  25       2.719 -11.117 -13.661  1.00  0.00           C  
ATOM    188  C   LEU X  25       2.040 -11.980 -12.602  1.00  0.00           C  
ATOM    189  O   LEU X  25       1.294 -12.904 -12.926  1.00  0.00           O  
ATOM    190  CB  LEU X  25       1.665 -10.342 -14.456  1.00  0.00           C  
ATOM    191  CG  LEU X  25       0.910  -9.274 -13.664  1.00  0.00           C  
ATOM    192  CD1 LEU X  25       1.874  -8.233 -13.117  1.00  0.00           C  
ATOM    193  CD2 LEU X  25      -0.150  -8.617 -14.535  1.00  0.00           C  
ATOM    194  N   HIS X  26       2.308 -11.677 -11.336  1.00  0.00           N  
ATOM    195  CA  HIS X  26       1.724 -12.432 -10.233  1.00  0.00           C  
ATOM    196  C   HIS X  26       0.221 -12.176 -10.159  1.00  0.00           C  
ATOM    197  O   HIS X  26      -0.219 -11.027 -10.179  1.00  0.00           O  
ATOM    198  CB  HIS X  26       2.386 -12.033  -8.910  1.00  0.00           C  
ATOM    199  CG  HIS X  26       2.270 -13.073  -7.837  1.00  0.00           C  
ATOM    200  ND1 HIS X  26       1.083 -13.687  -7.502  1.00  0.00           N  
ATOM    201  CD2 HIS X  26       3.213 -13.620  -7.031  1.00  0.00           C  
ATOM    202  CE1 HIS X  26       1.299 -14.567  -6.539  1.00  0.00           C  
ATOM    203  NE2 HIS X  26       2.583 -14.545  -6.236  1.00  0.00           N  
ATOM    204  N   PRO X  27      -0.594 -13.243 -10.080  1.00  0.00           N  
ATOM    205  CA  PRO X  27      -2.057 -13.118 -10.012  1.00  0.00           C  
ATOM    206  C   PRO X  27      -2.558 -12.418  -8.744  1.00  0.00           C  
ATOM    207  O   PRO X  27      -3.757 -12.426  -8.465  1.00  0.00           O  
ATOM    208  CB  PRO X  27      -2.541 -14.571 -10.046  1.00  0.00           C  
ATOM    209  CG  PRO X  27      -1.382 -15.370  -9.565  1.00  0.00           C  
ATOM    210  CD  PRO X  27      -0.162 -14.651 -10.065  1.00  0.00           C  
ATOM    211  N   VAL X  28      -1.651 -11.802  -7.982  1.00  0.00           N  
ATOM    212  CA  VAL X  28      -2.036 -11.098  -6.763  1.00  0.00           C  
ATOM    213  C   VAL X  28      -2.303  -9.621  -7.046  1.00  0.00           C  
ATOM    214  O   VAL X  28      -2.006  -8.762  -6.220  1.00  0.00           O  
ATOM    215  CB  VAL X  28      -0.952 -11.212  -5.669  1.00  0.00           C  
ATOM    216  CG1 VAL X  28      -1.401 -10.514  -4.395  1.00  0.00           C  
ATOM    217  CG2 VAL X  28      -0.634 -12.670  -5.385  1.00  0.00           C  
ATOM    218  N   LEU X  29      -2.866  -9.338  -8.221  1.00  0.00           N  
ATOM    219  CA  LEU X  29      -3.181  -7.967  -8.627  1.00  0.00           C  
ATOM    220  C   LEU X  29      -3.301  -7.874 -10.147  1.00  0.00           C  
ATOM    221  O   LEU X  29      -2.752  -6.966 -10.769  1.00  0.00           O  
ATOM    222  CB  LEU X  29      -2.109  -6.992  -8.130  1.00  0.00           C  
ATOM    223  CG  LEU X  29      -2.493  -6.174  -6.893  1.00  0.00           C  
ATOM    224  CD1 LEU X  29      -1.399  -5.172  -6.565  1.00  0.00           C  
ATOM    225  CD2 LEU X  29      -3.822  -5.469  -7.111  1.00  0.00           C  
ATOM    226  N   GLU X  30      -4.020  -8.822 -10.740  1.00  0.00           N  
ATOM    227  CA  GLU X  30      -4.203  -8.844 -12.187  1.00  0.00           C  
ATOM    228  C   GLU X  30      -5.528  -8.203 -12.587  1.00  0.00           C  
ATOM    229  O   GLU X  30      -5.583  -7.405 -13.523  1.00  0.00           O  
ATOM    230  CB  GLU X  30      -4.138 -10.282 -12.713  1.00  0.00           C  
ATOM    231  CG  GLU X  30      -4.998 -11.262 -11.931  1.00  0.00           C  
ATOM    232  CD  GLU X  30      -4.972 -12.660 -12.519  1.00  0.00           C  
ATOM    233  OE1 GLU X  30      -5.396 -12.822 -13.682  1.00  0.00           O  
ATOM    234  OE2 GLU X  30      -4.527 -13.590 -11.816  1.00  0.00           O  
ATOM    235  N   LEU X  31      -6.594  -8.555 -11.875  1.00  0.00           N  
ATOM    236  CA  LEU X  31      -7.916  -8.010 -12.162  1.00  0.00           C  
ATOM    237  C   LEU X  31      -8.677  -7.716 -10.874  1.00  0.00           C  
ATOM    238  O   LEU X  31      -9.622  -8.422 -10.523  1.00  0.00           O  
ATOM    239  CB  LEU X  31      -8.720  -8.986 -13.025  1.00  0.00           C  
ATOM    240  CG  LEU X  31      -8.296  -9.060 -14.494  1.00  0.00           C  
ATOM    241  CD1 LEU X  31      -8.183  -7.666 -15.090  1.00  0.00           C  
ATOM    242  CD2 LEU X  31      -6.979  -9.810 -14.631  1.00  0.00           C  
ATOM    243  N   ALA X  32      -8.258  -6.668 -10.171  1.00  0.00           N  
ATOM    244  CA  ALA X  32      -8.903  -6.282  -8.923  1.00  0.00           C  
ATOM    245  C   ALA X  32     -10.353  -5.871  -9.159  1.00  0.00           C  
ATOM    246  O   ALA X  32     -11.278  -6.514  -8.664  1.00  0.00           O  
ATOM    247  CB  ALA X  32      -8.133  -5.150  -8.259  1.00  0.00           C  
ATOM    248  N   ALA X  33     -10.542  -4.797  -9.919  1.00  0.00           N  
ATOM    249  CA  ALA X  33     -11.880  -4.301 -10.221  1.00  0.00           C  
ATOM    250  C   ALA X  33     -11.823  -3.104 -11.166  1.00  0.00           C  
ATOM    251  O   ALA X  33     -11.737  -1.958 -10.725  1.00  0.00           O  
ATOM    252  CB  ALA X  33     -12.604  -3.924  -8.938  1.00  0.00           C  
ATOM    253  N   ARG X  34     -11.873  -3.378 -12.467  1.00  0.00           N  
ATOM    254  CA  ARG X  34     -11.829  -2.321 -13.472  1.00  0.00           C  
ATOM    255  C   ARG X  34     -11.697  -2.907 -14.874  1.00  0.00           C  
ATOM    256  O   ARG X  34     -10.632  -3.389 -15.260  1.00  0.00           O  
ATOM    257  CB  ARG X  34     -10.666  -1.368 -13.196  1.00  0.00           C  
ATOM    258  CG  ARG X  34      -9.366  -2.076 -12.857  1.00  0.00           C  
ATOM    259  CD  ARG X  34      -8.260  -1.086 -12.526  1.00  0.00           C  
ATOM    260  NE  ARG X  34      -7.120  -1.736 -11.887  1.00  0.00           N  
ATOM    261  CZ  ARG X  34      -7.157  -2.256 -10.663  1.00  0.00           C  
ATOM    262  NH1 ARG X  34      -8.268  -2.189  -9.941  1.00  0.00           N  
ATOM    263  NH2 ARG X  34      -6.080  -2.841 -10.159  1.00  0.00           N  
ATOM    264  N   GLU X  35     -12.787  -2.858 -15.631  1.00  0.00           N  
ATOM    265  CA  GLU X  35     -12.799  -3.378 -16.994  1.00  0.00           C  
ATOM    266  C   GLU X  35     -12.823  -2.238 -18.008  1.00  0.00           C  
ATOM    267  O   GLU X  35     -13.460  -1.208 -17.781  1.00  0.00           O  
ATOM    268  CB  GLU X  35     -14.010  -4.289 -17.204  1.00  0.00           C  
ATOM    269  CG  GLU X  35     -14.074  -4.905 -18.591  1.00  0.00           C  
ATOM    270  CD  GLU X  35     -15.257  -5.839 -18.760  1.00  0.00           C  
ATOM    271  OE1 GLU X  35     -16.025  -6.006 -17.789  1.00  0.00           O  
ATOM    272  OE2 GLU X  35     -15.416  -6.403 -19.863  1.00  0.00           O  
ATOM    273  N   THR X  36     -12.127  -2.427 -19.126  1.00  0.00           N  
ATOM    274  CA  THR X  36     -12.072  -1.411 -20.171  1.00  0.00           C  
ATOM    275  C   THR X  36     -11.355  -0.158 -19.679  1.00  0.00           C  
ATOM    276  O   THR X  36     -11.930   0.930 -19.653  1.00  0.00           O  
ATOM    277  CB  THR X  36     -13.482  -1.028 -20.659  1.00  0.00           C  
ATOM    278  OG1 THR X  36     -14.187  -2.199 -21.088  1.00  0.00           O  
ATOM    279  CG2 THR X  36     -13.407  -0.029 -21.804  1.00  0.00           C  
ATOM    280  N   PRO X  37     -10.084  -0.303 -19.276  1.00  0.00           N  
ATOM    281  CA  PRO X  37      -9.274   0.813 -18.772  1.00  0.00           C  
ATOM    282  C   PRO X  37      -9.010   1.878 -19.834  1.00  0.00           C  
ATOM    283  O   PRO X  37      -8.875   1.572 -21.019  1.00  0.00           O  
ATOM    284  CB  PRO X  37      -7.962   0.145 -18.346  1.00  0.00           C  
ATOM    285  CG  PRO X  37      -7.912  -1.133 -19.110  1.00  0.00           C  
ATOM    286  CD  PRO X  37      -9.339  -1.572 -19.275  1.00  0.00           C  
ATOM    287  N   LEU X  38      -8.938   3.130 -19.393  1.00  0.00           N  
ATOM    288  CA  LEU X  38      -8.692   4.257 -20.289  1.00  0.00           C  
ATOM    289  C   LEU X  38      -7.242   4.270 -20.769  1.00  0.00           C  
ATOM    290  O   LEU X  38      -6.326   3.936 -20.017  1.00  0.00           O  
ATOM    291  CB  LEU X  38      -9.020   5.572 -19.572  1.00  0.00           C  
ATOM    292  CG  LEU X  38      -8.864   6.845 -20.409  1.00  0.00           C  
ATOM    293  CD1 LEU X  38      -7.394   7.193 -20.596  1.00  0.00           C  
ATOM    294  CD2 LEU X  38      -9.556   6.691 -21.755  1.00  0.00           C  
ATOM    295  N   ARG X  39      -7.044   4.665 -22.023  1.00  0.00           N  
ATOM    296  CA  ARG X  39      -5.707   4.732 -22.604  1.00  0.00           C  
ATOM    297  C   ARG X  39      -4.802   5.635 -21.773  1.00  0.00           C  
ATOM    298  O   ARG X  39      -4.929   6.859 -21.807  1.00  0.00           O  
ATOM    299  CB  ARG X  39      -5.779   5.252 -24.041  1.00  0.00           C  
ATOM    300  CG  ARG X  39      -4.626   4.787 -24.915  1.00  0.00           C  
ATOM    301  CD  ARG X  39      -4.744   3.310 -25.245  1.00  0.00           C  
ATOM    302  NE  ARG X  39      -5.971   3.012 -25.979  1.00  0.00           N  
ATOM    303  CZ  ARG X  39      -6.366   1.782 -26.290  1.00  0.00           C  
ATOM    304  NH1 ARG X  39      -5.635   0.734 -25.932  1.00  0.00           N  
ATOM    305  NH2 ARG X  39      -7.497   1.599 -26.957  1.00  0.00           N  
ATOM    306  N   LEU X  40      -3.890   5.025 -21.026  1.00  0.00           N  
ATOM    307  CA  LEU X  40      -2.968   5.777 -20.185  1.00  0.00           C  
ATOM    308  C   LEU X  40      -1.707   4.968 -19.904  1.00  0.00           C  
ATOM    309  O   LEU X  40      -1.729   3.738 -19.921  1.00  0.00           O  
ATOM    310  CB  LEU X  40      -3.650   6.162 -18.869  1.00  0.00           C  
ATOM    311  CG  LEU X  40      -2.739   6.813 -17.827  1.00  0.00           C  
ATOM    312  CD1 LEU X  40      -3.527   7.787 -16.965  1.00  0.00           C  
ATOM    313  CD2 LEU X  40      -2.077   5.750 -16.962  1.00  0.00           C  
ATOM    314  N   SER X  41      -0.606   5.669 -19.648  1.00  0.00           N  
ATOM    315  CA  SER X  41       0.666   5.015 -19.364  1.00  0.00           C  
ATOM    316  C   SER X  41       0.925   4.961 -17.860  1.00  0.00           C  
ATOM    317  O   SER X  41       1.437   5.917 -17.278  1.00  0.00           O  
ATOM    318  CB  SER X  41       1.809   5.754 -20.061  1.00  0.00           C  
ATOM    319  OG  SER X  41       1.617   5.783 -21.465  1.00  0.00           O  
ATOM    320  N   PRO X  42       0.571   3.841 -17.209  1.00  0.00           N  
ATOM    321  CA  PRO X  42       0.767   3.668 -15.765  1.00  0.00           C  
ATOM    322  C   PRO X  42       2.242   3.605 -15.381  1.00  0.00           C  
ATOM    323  O   PRO X  42       2.718   2.591 -14.869  1.00  0.00           O  
ATOM    324  CB  PRO X  42       0.077   2.334 -15.467  1.00  0.00           C  
ATOM    325  CG  PRO X  42       0.094   1.604 -16.764  1.00  0.00           C  
ATOM    326  CD  PRO X  42      -0.050   2.655 -17.827  1.00  0.00           C  
ATOM    327  N   GLU X  43       2.959   4.696 -15.628  1.00  0.00           N  
ATOM    328  CA  GLU X  43       4.379   4.770 -15.306  1.00  0.00           C  
ATOM    329  C   GLU X  43       4.794   6.212 -15.025  1.00  0.00           C  
ATOM    330  O   GLU X  43       5.956   6.578 -15.198  1.00  0.00           O  
ATOM    331  CB  GLU X  43       5.219   4.200 -16.451  1.00  0.00           C  
ATOM    332  CG  GLU X  43       4.954   2.728 -16.725  1.00  0.00           C  
ATOM    333  CD  GLU X  43       5.832   2.175 -17.830  1.00  0.00           C  
ATOM    334  OE1 GLU X  43       5.745   2.681 -18.968  1.00  0.00           O  
ATOM    335  OE2 GLU X  43       6.608   1.234 -17.558  1.00  0.00           O  
ATOM    336  N   ASP X  44       3.836   7.023 -14.585  1.00  0.00           N  
ATOM    337  CA  ASP X  44       4.100   8.422 -14.274  1.00  0.00           C  
ATOM    338  C   ASP X  44       5.223   8.528 -13.244  1.00  0.00           C  
ATOM    339  O   ASP X  44       5.819   7.519 -12.864  1.00  0.00           O  
ATOM    340  CB  ASP X  44       2.823   9.085 -13.745  1.00  0.00           C  
ATOM    341  CG  ASP X  44       2.846  10.596 -13.876  1.00  0.00           C  
ATOM    342  OD1 ASP X  44       2.959  11.091 -15.016  1.00  0.00           O  
ATOM    343  OD2 ASP X  44       2.752  11.282 -12.837  1.00  0.00           O  
ATOM    344  N   THR X  45       5.518   9.743 -12.791  1.00  0.00           N  
ATOM    345  CA  THR X  45       6.574   9.943 -11.810  1.00  0.00           C  
ATOM    346  C   THR X  45       6.082   9.654 -10.397  1.00  0.00           C  
ATOM    347  O   THR X  45       6.674   8.848  -9.679  1.00  0.00           O  
ATOM    348  CB  THR X  45       7.137  11.376 -11.866  1.00  0.00           C  
ATOM    349  OG1 THR X  45       7.672  11.644 -13.168  1.00  0.00           O  
ATOM    350  CG2 THR X  45       8.222  11.572 -10.818  1.00  0.00           C  
ATOM    351  N   VAL X  46       4.994  10.306 -10.003  1.00  0.00           N  
ATOM    352  CA  VAL X  46       4.430  10.102  -8.676  1.00  0.00           C  
ATOM    353  C   VAL X  46       4.225   8.612  -8.408  1.00  0.00           C  
ATOM    354  O   VAL X  46       4.602   8.100  -7.357  1.00  0.00           O  
ATOM    355  CB  VAL X  46       3.089  10.840  -8.517  1.00  0.00           C  
ATOM    356  CG1 VAL X  46       3.293  12.343  -8.618  1.00  0.00           C  
ATOM    357  CG2 VAL X  46       2.082  10.362  -9.553  1.00  0.00           C  
ATOM    358  N   VAL X  47       3.635   7.916  -9.370  1.00  0.00           N  
ATOM    359  CA  VAL X  47       3.391   6.488  -9.236  1.00  0.00           C  
ATOM    360  C   VAL X  47       4.680   5.725  -8.922  1.00  0.00           C  
ATOM    361  O   VAL X  47       4.782   5.067  -7.886  1.00  0.00           O  
ATOM    362  CB  VAL X  47       2.757   5.908 -10.515  1.00  0.00           C  
ATOM    363  CG1 VAL X  47       1.264   6.194 -10.547  1.00  0.00           C  
ATOM    364  CG2 VAL X  47       3.438   6.460 -11.763  1.00  0.00           C  
ATOM    365  N   LEU X  48       5.663   5.817  -9.817  1.00  0.00           N  
ATOM    366  CA  LEU X  48       6.937   5.133  -9.620  1.00  0.00           C  
ATOM    367  C   LEU X  48       7.559   5.548  -8.294  1.00  0.00           C  
ATOM    368  O   LEU X  48       7.935   4.704  -7.466  1.00  0.00           O  
ATOM    369  CB  LEU X  48       7.893   5.452 -10.773  1.00  0.00           C  
ATOM    370  CG  LEU X  48       9.194   4.647 -10.780  1.00  0.00           C  
ATOM    371  CD1 LEU X  48       9.846   4.696 -12.154  1.00  0.00           C  
ATOM    372  CD2 LEU X  48      10.149   5.170  -9.719  1.00  0.00           C  
ATOM    373  N   ARG X  49       7.653   6.857  -8.094  1.00  0.00           N  
ATOM    374  CA  ARG X  49       8.212   7.394  -6.870  1.00  0.00           C  
ATOM    375  C   ARG X  49       7.650   6.644  -5.673  1.00  0.00           C  
ATOM    376  O   ARG X  49       8.396   6.201  -4.802  1.00  0.00           O  
ATOM    377  CB  ARG X  49       7.902   8.888  -6.753  1.00  0.00           C  
ATOM    378  CG  ARG X  49       8.806   9.763  -7.604  1.00  0.00           C  
ATOM    379  CD  ARG X  49      10.118  10.063  -6.896  1.00  0.00           C  
ATOM    380  NE  ARG X  49      11.074  10.735  -7.773  1.00  0.00           N  
ATOM    381  CZ  ARG X  49      10.938  11.989  -8.195  1.00  0.00           C  
ATOM    382  NH1 ARG X  49       9.893  12.715  -7.816  1.00  0.00           N  
ATOM    383  NH2 ARG X  49      11.851  12.521  -8.997  1.00  0.00           N  
ATOM    384  N   TYR X  50       6.331   6.485  -5.638  1.00  0.00           N  
ATOM    385  CA  TYR X  50       5.691   5.774  -4.542  1.00  0.00           C  
ATOM    386  C   TYR X  50       6.252   4.378  -4.364  1.00  0.00           C  
ATOM    387  O   TYR X  50       6.598   3.999  -3.245  1.00  0.00           O  
ATOM    388  CB  TYR X  50       4.179   5.728  -4.714  1.00  0.00           C  
ATOM    389  CG  TYR X  50       3.500   6.855  -3.992  1.00  0.00           C  
ATOM    390  CD1 TYR X  50       3.789   7.092  -2.657  1.00  0.00           C  
ATOM    391  CD2 TYR X  50       2.587   7.677  -4.626  1.00  0.00           C  
ATOM    392  CE1 TYR X  50       3.189   8.120  -1.971  1.00  0.00           C  
ATOM    393  CE2 TYR X  50       1.980   8.711  -3.945  1.00  0.00           C  
ATOM    394  CZ  TYR X  50       2.287   8.928  -2.614  1.00  0.00           C  
ATOM    395  OH  TYR X  50       1.694   9.953  -1.925  1.00  0.00           O  
ATOM    396  N   HIS X  51       6.364   3.612  -5.447  1.00  0.00           N  
ATOM    397  CA  HIS X  51       6.919   2.274  -5.332  1.00  0.00           C  
ATOM    398  C   HIS X  51       8.097   2.329  -4.369  1.00  0.00           C  
ATOM    399  O   HIS X  51       8.233   1.498  -3.472  1.00  0.00           O  
ATOM    400  CB  HIS X  51       7.388   1.738  -6.688  1.00  0.00           C  
ATOM    401  CG  HIS X  51       6.299   1.528  -7.697  1.00  0.00           C  
ATOM    402  ND1 HIS X  51       6.430   1.899  -9.018  1.00  0.00           N  
ATOM    403  CD2 HIS X  51       5.062   0.978  -7.588  1.00  0.00           C  
ATOM    404  CE1 HIS X  51       5.327   1.595  -9.674  1.00  0.00           C  
ATOM    405  NE2 HIS X  51       4.481   1.037  -8.831  1.00  0.00           N  
ATOM    406  N   VAL X  52       8.938   3.347  -4.558  1.00  0.00           N  
ATOM    407  CA  VAL X  52      10.109   3.546  -3.706  1.00  0.00           C  
ATOM    408  C   VAL X  52       9.734   4.090  -2.326  1.00  0.00           C  
ATOM    409  O   VAL X  52       9.842   3.381  -1.325  1.00  0.00           O  
ATOM    410  CB  VAL X  52      11.116   4.512  -4.351  1.00  0.00           C  
ATOM    411  CG1 VAL X  52      12.054   5.075  -3.296  1.00  0.00           C  
ATOM    412  CG2 VAL X  52      11.894   3.813  -5.455  1.00  0.00           C  
ATOM    413  N   LEU X  53       9.308   5.356  -2.285  1.00  0.00           N  
ATOM    414  CA  LEU X  53       8.924   6.023  -1.048  1.00  0.00           C  
ATOM    415  C   LEU X  53       8.351   5.045  -0.034  1.00  0.00           C  
ATOM    416  O   LEU X  53       8.654   5.113   1.158  1.00  0.00           O  
ATOM    417  CB  LEU X  53       7.883   7.098  -1.365  1.00  0.00           C  
ATOM    418  CG  LEU X  53       8.425   8.401  -1.960  1.00  0.00           C  
ATOM    419  CD1 LEU X  53       9.607   8.153  -2.885  1.00  0.00           C  
ATOM    420  CD2 LEU X  53       7.318   9.148  -2.695  1.00  0.00           C  
ATOM    421  N   LEU X  54       7.513   4.145  -0.517  1.00  0.00           N  
ATOM    422  CA  LEU X  54       6.874   3.158   0.339  1.00  0.00           C  
ATOM    423  C   LEU X  54       7.863   2.085   0.788  1.00  0.00           C  
ATOM    424  O   LEU X  54       8.011   1.839   1.986  1.00  0.00           O  
ATOM    425  CB  LEU X  54       5.676   2.540  -0.381  1.00  0.00           C  
ATOM    426  CG  LEU X  54       4.445   3.451  -0.495  1.00  0.00           C  
ATOM    427  CD1 LEU X  54       4.820   4.920  -0.291  1.00  0.00           C  
ATOM    428  CD2 LEU X  54       3.770   3.256  -1.843  1.00  0.00           C  
ATOM    429  N   GLU X  55       8.556   1.451  -0.159  1.00  0.00           N  
ATOM    430  CA  GLU X  55       9.534   0.426   0.199  1.00  0.00           C  
ATOM    431  C   GLU X  55      10.496   0.973   1.240  1.00  0.00           C  
ATOM    432  O   GLU X  55      10.626   0.431   2.338  1.00  0.00           O  
ATOM    433  CB  GLU X  55      10.329  -0.028  -1.024  1.00  0.00           C  
ATOM    434  CG  GLU X  55       9.465  -0.457  -2.187  1.00  0.00           C  
ATOM    435  CD  GLU X  55       9.480  -1.957  -2.404  1.00  0.00           C  
ATOM    436  OE1 GLU X  55       9.087  -2.695  -1.475  1.00  0.00           O  
ATOM    437  OE2 GLU X  55       9.884  -2.395  -3.501  1.00  0.00           O  
ATOM    438  N   GLU X  56      11.164   2.055   0.870  1.00  0.00           N  
ATOM    439  CA  GLU X  56      12.128   2.712   1.745  1.00  0.00           C  
ATOM    440  C   GLU X  56      11.593   2.819   3.167  1.00  0.00           C  
ATOM    441  O   GLU X  56      12.269   2.441   4.122  1.00  0.00           O  
ATOM    442  CB  GLU X  56      12.473   4.102   1.209  1.00  0.00           C  
ATOM    443  CG  GLU X  56      13.132   4.076  -0.160  1.00  0.00           C  
ATOM    444  CD  GLU X  56      14.499   3.420  -0.136  1.00  0.00           C  
ATOM    445  OE1 GLU X  56      14.916   2.958   0.947  1.00  0.00           O  
ATOM    446  OE2 GLU X  56      15.151   3.366  -1.199  1.00  0.00           O  
ATOM    447  N   ILE X  57      10.374   3.330   3.302  1.00  0.00           N  
ATOM    448  CA  ILE X  57       9.756   3.473   4.616  1.00  0.00           C  
ATOM    449  C   ILE X  57       9.895   2.187   5.420  1.00  0.00           C  
ATOM    450  O   ILE X  57      10.381   2.194   6.551  1.00  0.00           O  
ATOM    451  CB  ILE X  57       8.259   3.813   4.512  1.00  0.00           C  
ATOM    452  CG1 ILE X  57       8.052   5.300   4.231  1.00  0.00           C  
ATOM    453  CG2 ILE X  57       7.545   3.410   5.790  1.00  0.00           C  
ATOM    454  CD1 ILE X  57       6.591   5.694   4.181  1.00  0.00           C  
ATOM    455  N   ILE X  58       9.456   1.084   4.823  1.00  0.00           N  
ATOM    456  CA  ILE X  58       9.517  -0.219   5.469  1.00  0.00           C  
ATOM    457  C   ILE X  58      10.882  -0.462   6.106  1.00  0.00           C  
ATOM    458  O   ILE X  58      10.972  -0.979   7.219  1.00  0.00           O  
ATOM    459  CB  ILE X  58       9.210  -1.348   4.465  1.00  0.00           C  
ATOM    460  CG1 ILE X  58       7.780  -1.202   3.940  1.00  0.00           C  
ATOM    461  CG2 ILE X  58       9.407  -2.712   5.109  1.00  0.00           C  
ATOM    462  CD1 ILE X  58       7.579  -1.779   2.556  1.00  0.00           C  
ATOM    463  N   GLU X  59      11.943  -0.085   5.399  1.00  0.00           N  
ATOM    464  CA  GLU X  59      13.297  -0.265   5.912  1.00  0.00           C  
ATOM    465  C   GLU X  59      13.408   0.260   7.340  1.00  0.00           C  
ATOM    466  O   GLU X  59      14.199  -0.244   8.137  1.00  0.00           O  
ATOM    467  CB  GLU X  59      14.310   0.450   5.014  1.00  0.00           C  
ATOM    468  CG  GLU X  59      14.327  -0.066   3.584  1.00  0.00           C  
ATOM    469  CD  GLU X  59      14.757  -1.516   3.491  1.00  0.00           C  
ATOM    470  OE1 GLU X  59      14.035  -2.386   4.022  1.00  0.00           O  
ATOM    471  OE2 GLU X  59      15.818  -1.783   2.888  1.00  0.00           O  
ATOM    472  N   ARG X  60      12.608   1.273   7.656  1.00  0.00           N  
ATOM    473  CA  ARG X  60      12.613   1.866   8.989  1.00  0.00           C  
ATOM    474  C   ARG X  60      11.505   1.271   9.854  1.00  0.00           C  
ATOM    475  O   ARG X  60      11.742   0.864  10.991  1.00  0.00           O  
ATOM    476  CB  ARG X  60      12.439   3.384   8.896  1.00  0.00           C  
ATOM    477  CG  ARG X  60      13.480   4.066   8.026  1.00  0.00           C  
ATOM    478  CD  ARG X  60      14.886   3.856   8.568  1.00  0.00           C  
ATOM    479  NE  ARG X  60      15.864   4.706   7.896  1.00  0.00           N  
ATOM    480  CZ  ARG X  60      16.250   4.537   6.634  1.00  0.00           C  
ATOM    481  NH1 ARG X  60      15.755   3.540   5.911  1.00  0.00           N  
ATOM    482  NH2 ARG X  60      17.135   5.364   6.094  1.00  0.00           N  
ATOM    483  N   ASN X  61      10.293   1.228   9.308  1.00  0.00           N  
ATOM    484  CA  ASN X  61       9.146   0.687  10.030  1.00  0.00           C  
ATOM    485  C   ASN X  61       8.682  -0.630   9.417  1.00  0.00           C  
ATOM    486  O   ASN X  61       7.516  -0.775   9.047  1.00  0.00           O  
ATOM    487  CB  ASN X  61       7.996   1.696  10.027  1.00  0.00           C  
ATOM    488  CG  ASN X  61       8.444   3.089  10.428  1.00  0.00           C  
ATOM    489  OD1 ASN X  61       7.979   4.085   9.873  1.00  0.00           O  
ATOM    490  ND2 ASN X  61       9.346   3.167  11.399  1.00  0.00           N  
ATOM    491  N   SER X  62       9.598  -1.588   9.311  1.00  0.00           N  
ATOM    492  CA  SER X  62       9.274  -2.892   8.744  1.00  0.00           C  
ATOM    493  C   SER X  62       8.466  -3.726   9.730  1.00  0.00           C  
ATOM    494  O   SER X  62       7.373  -4.196   9.411  1.00  0.00           O  
ATOM    495  CB  SER X  62      10.553  -3.636   8.357  1.00  0.00           C  
ATOM    496  OG  SER X  62      10.287  -5.002   8.089  1.00  0.00           O  
ATOM    497  N   GLU X  63       9.007  -3.906  10.929  1.00  0.00           N  
ATOM    498  CA  GLU X  63       8.331  -4.680  11.962  1.00  0.00           C  
ATOM    499  C   GLU X  63       7.067  -3.970  12.428  1.00  0.00           C  
ATOM    500  O   GLU X  63       6.031  -4.597  12.641  1.00  0.00           O  
ATOM    501  CB  GLU X  63       9.268  -4.916  13.148  1.00  0.00           C  
ATOM    502  CG  GLU X  63      10.522  -5.694  12.787  1.00  0.00           C  
ATOM    503  CD  GLU X  63      11.412  -5.956  13.986  1.00  0.00           C  
ATOM    504  OE1 GLU X  63      11.044  -5.534  15.101  1.00  0.00           O  
ATOM    505  OE2 GLU X  63      12.477  -6.583  13.809  1.00  0.00           O  
ATOM    506  N   THR X  64       7.158  -2.653  12.580  1.00  0.00           N  
ATOM    507  CA  THR X  64       6.021  -1.853  13.017  1.00  0.00           C  
ATOM    508  C   THR X  64       4.768  -2.205  12.222  1.00  0.00           C  
ATOM    509  O   THR X  64       3.735  -2.554  12.794  1.00  0.00           O  
ATOM    510  CB  THR X  64       6.307  -0.348  12.862  1.00  0.00           C  
ATOM    511  OG1 THR X  64       7.255   0.077  13.849  1.00  0.00           O  
ATOM    512  CG2 THR X  64       5.028   0.464  12.998  1.00  0.00           C  
ATOM    513  N   PHE X  65       4.869  -2.111  10.901  1.00  0.00           N  
ATOM    514  CA  PHE X  65       3.749  -2.419  10.022  1.00  0.00           C  
ATOM    515  C   PHE X  65       3.158  -3.792  10.345  1.00  0.00           C  
ATOM    516  O   PHE X  65       2.023  -3.898  10.819  1.00  0.00           O  
ATOM    517  CB  PHE X  65       4.206  -2.378   8.561  1.00  0.00           C  
ATOM    518  CG  PHE X  65       4.608  -1.007   8.083  1.00  0.00           C  
ATOM    519  CD1 PHE X  65       4.529   0.092   8.928  1.00  0.00           C  
ATOM    520  CD2 PHE X  65       5.061  -0.814   6.785  1.00  0.00           C  
ATOM    521  CE1 PHE X  65       4.890   1.348   8.485  1.00  0.00           C  
ATOM    522  CE2 PHE X  65       5.423   0.438   6.341  1.00  0.00           C  
ATOM    523  CZ  PHE X  65       5.338   1.522   7.192  1.00  0.00           C  
ATOM    524  N   THR X  66       3.932  -4.840  10.086  1.00  0.00           N  
ATOM    525  CA  THR X  66       3.487  -6.204  10.346  1.00  0.00           C  
ATOM    526  C   THR X  66       3.009  -6.366  11.785  1.00  0.00           C  
ATOM    527  O   THR X  66       1.984  -6.998  12.042  1.00  0.00           O  
ATOM    528  CB  THR X  66       4.609  -7.222  10.076  1.00  0.00           C  
ATOM    529  OG1 THR X  66       4.929  -7.240   8.679  1.00  0.00           O  
ATOM    530  CG2 THR X  66       4.194  -8.616  10.523  1.00  0.00           C  
ATOM    531  N   GLU X  67       3.761  -5.793  12.716  1.00  0.00           N  
ATOM    532  CA  GLU X  67       3.422  -5.873  14.133  1.00  0.00           C  
ATOM    533  C   GLU X  67       1.949  -5.554  14.360  1.00  0.00           C  
ATOM    534  O   GLU X  67       1.203  -6.374  14.894  1.00  0.00           O  
ATOM    535  CB  GLU X  67       4.295  -4.913  14.943  1.00  0.00           C  
ATOM    536  CG  GLU X  67       5.654  -5.488  15.309  1.00  0.00           C  
ATOM    537  CD  GLU X  67       5.566  -6.551  16.386  1.00  0.00           C  
ATOM    538  OE1 GLU X  67       4.912  -7.587  16.145  1.00  0.00           O  
ATOM    539  OE2 GLU X  67       6.152  -6.348  17.470  1.00  0.00           O  
ATOM    540  N   THR X  68       1.533  -4.361  13.948  1.00  0.00           N  
ATOM    541  CA  THR X  68       0.147  -3.945  14.107  1.00  0.00           C  
ATOM    542  C   THR X  68      -0.802  -4.976  13.508  1.00  0.00           C  
ATOM    543  O   THR X  68      -1.847  -5.281  14.084  1.00  0.00           O  
ATOM    544  CB  THR X  68      -0.116  -2.580  13.445  1.00  0.00           C  
ATOM    545  OG1 THR X  68       0.364  -2.587  12.097  1.00  0.00           O  
ATOM    546  CG2 THR X  68       0.559  -1.461  14.223  1.00  0.00           C  
ATOM    547  N   TRP X  69      -0.433  -5.508  12.347  1.00  0.00           N  
ATOM    548  CA  TRP X  69      -1.258  -6.502  11.672  1.00  0.00           C  
ATOM    549  C   TRP X  69      -1.511  -7.711  12.570  1.00  0.00           C  
ATOM    550  O   TRP X  69      -2.618  -8.249  12.606  1.00  0.00           O  
ATOM    551  CB  TRP X  69      -0.600  -6.957  10.367  1.00  0.00           C  
ATOM    552  CG  TRP X  69      -1.534  -7.712   9.472  1.00  0.00           C  
ATOM    553  CD1 TRP X  69      -1.692  -9.066   9.402  1.00  0.00           C  
ATOM    554  CD2 TRP X  69      -2.446  -7.150   8.521  1.00  0.00           C  
ATOM    555  NE1 TRP X  69      -2.648  -9.382   8.466  1.00  0.00           N  
ATOM    556  CE2 TRP X  69      -3.125  -8.222   7.911  1.00  0.00           C  
ATOM    557  CE3 TRP X  69      -2.752  -5.846   8.129  1.00  0.00           C  
ATOM    558  CZ2 TRP X  69      -4.095  -8.026   6.930  1.00  0.00           C  
ATOM    559  CZ3 TRP X  69      -3.714  -5.652   7.155  1.00  0.00           C  
ATOM    560  CH2 TRP X  69      -4.375  -6.738   6.566  1.00  0.00           C  
ATOM    561  N   ASN X  70      -0.478  -8.140  13.287  1.00  0.00           N  
ATOM    562  CA  ASN X  70      -0.590  -9.292  14.177  1.00  0.00           C  
ATOM    563  C   ASN X  70      -1.443  -8.966  15.401  1.00  0.00           C  
ATOM    564  O   ASN X  70      -2.151  -9.828  15.922  1.00  0.00           O  
ATOM    565  CB  ASN X  70       0.798  -9.756  14.622  1.00  0.00           C  
ATOM    566  CG  ASN X  70       1.076  -9.437  16.078  1.00  0.00           C  
ATOM    567  OD1 ASN X  70       1.092  -8.275  16.480  1.00  0.00           O  
ATOM    568  ND2 ASN X  70       1.298 -10.475  16.878  1.00  0.00           N  
ATOM    569  N   ARG X  71      -1.367  -7.721  15.859  1.00  0.00           N  
ATOM    570  CA  ARG X  71      -2.129  -7.289  17.026  1.00  0.00           C  
ATOM    571  C   ARG X  71      -3.630  -7.461  16.804  1.00  0.00           C  
ATOM    572  O   ARG X  71      -4.279  -8.261  17.477  1.00  0.00           O  
ATOM    573  CB  ARG X  71      -1.816  -5.826  17.349  1.00  0.00           C  
ATOM    574  CG  ARG X  71      -2.587  -5.290  18.545  1.00  0.00           C  
ATOM    575  CD  ARG X  71      -2.174  -3.866  18.881  1.00  0.00           C  
ATOM    576  NE  ARG X  71      -2.896  -3.346  20.039  1.00  0.00           N  
ATOM    577  CZ  ARG X  71      -2.696  -3.765  21.286  1.00  0.00           C  
ATOM    578  NH1 ARG X  71      -1.791  -4.702  21.540  1.00  0.00           N  
ATOM    579  NH2 ARG X  71      -3.398  -3.243  22.281  1.00  0.00           N  
ATOM    580  N   PHE X  72      -4.173  -6.700  15.860  1.00  0.00           N  
ATOM    581  CA  PHE X  72      -5.599  -6.760  15.551  1.00  0.00           C  
ATOM    582  C   PHE X  72      -6.016  -8.157  15.102  1.00  0.00           C  
ATOM    583  O   PHE X  72      -7.186  -8.525  15.214  1.00  0.00           O  
ATOM    584  CB  PHE X  72      -5.944  -5.758  14.455  1.00  0.00           C  
ATOM    585  CG  PHE X  72      -5.868  -6.349  13.079  1.00  0.00           C  
ATOM    586  CD1 PHE X  72      -4.654  -6.441  12.418  1.00  0.00           C  
ATOM    587  CD2 PHE X  72      -7.008  -6.818  12.448  1.00  0.00           C  
ATOM    588  CE1 PHE X  72      -4.580  -6.990  11.152  1.00  0.00           C  
ATOM    589  CE2 PHE X  72      -6.939  -7.367  11.182  1.00  0.00           C  
ATOM    590  CZ  PHE X  72      -5.724  -7.453  10.533  1.00  0.00           C  
ATOM    591  N   ILE X  73      -5.059  -8.920  14.580  1.00  0.00           N  
ATOM    592  CA  ILE X  73      -5.328 -10.271  14.096  1.00  0.00           C  
ATOM    593  C   ILE X  73      -6.341 -10.990  14.981  1.00  0.00           C  
ATOM    594  O   ILE X  73      -6.467 -10.683  16.167  1.00  0.00           O  
ATOM    595  CB  ILE X  73      -4.036 -11.107  14.023  1.00  0.00           C  
ATOM    596  CG1 ILE X  73      -3.999 -11.912  12.723  1.00  0.00           C  
ATOM    597  CG2 ILE X  73      -3.931 -12.027  15.227  1.00  0.00           C  
ATOM    598  CD1 ILE X  73      -4.075 -11.051  11.480  1.00  0.00           C  
ATOM    599  N   THR X  74      -7.065 -11.938  14.385  1.00  0.00           N  
ATOM    600  CA  THR X  74      -8.085 -12.712  15.090  1.00  0.00           C  
ATOM    601  C   THR X  74      -9.468 -12.096  14.897  1.00  0.00           C  
ATOM    602  O   THR X  74     -10.151 -11.760  15.864  1.00  0.00           O  
ATOM    603  CB  THR X  74      -7.794 -12.826  16.599  1.00  0.00           C  
ATOM    604  OG1 THR X  74      -6.403 -13.098  16.811  1.00  0.00           O  
ATOM    605  CG2 THR X  74      -8.631 -13.928  17.231  1.00  0.00           C  
ATOM    606  N   HIS X  75      -9.872 -11.954  13.637  1.00  0.00           N  
ATOM    607  CA  HIS X  75     -11.175 -11.383  13.307  1.00  0.00           C  
ATOM    608  C   HIS X  75     -12.120 -12.459  12.783  1.00  0.00           C  
ATOM    609  O   HIS X  75     -11.778 -13.640  12.757  1.00  0.00           O  
ATOM    610  CB  HIS X  75     -11.021 -10.266  12.271  1.00  0.00           C  
ATOM    611  CG  HIS X  75      -9.887 -10.476  11.316  1.00  0.00           C  
ATOM    612  ND1 HIS X  75     -10.060 -10.938  10.029  1.00  0.00           N  
ATOM    613  CD2 HIS X  75      -8.555 -10.279  11.467  1.00  0.00           C  
ATOM    614  CE1 HIS X  75      -8.886 -11.016   9.429  1.00  0.00           C  
ATOM    615  NE2 HIS X  75      -7.957 -10.622  10.279  1.00  0.00           N  
ATOM    616  N   THR X  76     -13.313 -12.043  12.367  1.00  0.00           N  
ATOM    617  CA  THR X  76     -14.309 -12.972  11.845  1.00  0.00           C  
ATOM    618  C   THR X  76     -13.809 -13.677  10.586  1.00  0.00           C  
ATOM    619  O   THR X  76     -14.301 -14.747  10.230  1.00  0.00           O  
ATOM    620  CB  THR X  76     -15.631 -12.251  11.522  1.00  0.00           C  
ATOM    621  OG1 THR X  76     -16.145 -11.616  12.699  1.00  0.00           O  
ATOM    622  CG2 THR X  76     -16.661 -13.229  10.976  1.00  0.00           C  
ATOM    623  N   GLU X  77     -12.834 -13.069   9.916  1.00  0.00           N  
ATOM    624  CA  GLU X  77     -12.270 -13.636   8.695  1.00  0.00           C  
ATOM    625  C   GLU X  77     -13.239 -13.497   7.523  1.00  0.00           C  
ATOM    626  O   GLU X  77     -13.080 -14.156   6.496  1.00  0.00           O  
ATOM    627  CB  GLU X  77     -11.918 -15.113   8.899  1.00  0.00           C  
ATOM    628  CG  GLU X  77     -11.175 -15.394  10.195  1.00  0.00           C  
ATOM    629  CD  GLU X  77      -9.805 -14.746  10.235  1.00  0.00           C  
ATOM    630  OE1 GLU X  77      -9.737 -13.500  10.208  1.00  0.00           O  
ATOM    631  OE2 GLU X  77      -8.800 -15.485  10.295  1.00  0.00           O  
ATOM    632  N   HIS X  78     -14.241 -12.634   7.679  1.00  0.00           N  
ATOM    633  CA  HIS X  78     -15.230 -12.415   6.628  1.00  0.00           C  
ATOM    634  C   HIS X  78     -15.982 -11.106   6.847  1.00  0.00           C  
ATOM    635  O   HIS X  78     -17.174 -11.007   6.556  1.00  0.00           O  
ATOM    636  CB  HIS X  78     -16.222 -13.578   6.579  1.00  0.00           C  
ATOM    637  CG  HIS X  78     -15.654 -14.829   5.984  1.00  0.00           C  
ATOM    638  ND1 HIS X  78     -15.166 -14.895   4.696  1.00  0.00           N  
ATOM    639  CD2 HIS X  78     -15.495 -16.067   6.509  1.00  0.00           C  
ATOM    640  CE1 HIS X  78     -14.733 -16.121   4.453  1.00  0.00           C  
ATOM    641  NE2 HIS X  78     -14.922 -16.849   5.538  1.00  0.00           N  
ATOM    642  N   VAL X  79     -15.280 -10.102   7.360  1.00  0.00           N  
ATOM    643  CA  VAL X  79     -15.884  -8.800   7.617  1.00  0.00           C  
ATOM    644  C   VAL X  79     -14.842  -7.689   7.531  1.00  0.00           C  
ATOM    645  O   VAL X  79     -13.741  -7.817   8.066  1.00  0.00           O  
ATOM    646  CB  VAL X  79     -16.557  -8.752   9.001  1.00  0.00           C  
ATOM    647  CG1 VAL X  79     -17.459  -7.533   9.117  1.00  0.00           C  
ATOM    648  CG2 VAL X  79     -17.342 -10.029   9.260  1.00  0.00           C  
ATOM    649  N   ASP X  80     -15.197  -6.600   6.855  1.00  0.00           N  
ATOM    650  CA  ASP X  80     -14.291  -5.465   6.694  1.00  0.00           C  
ATOM    651  C   ASP X  80     -14.243  -4.593   7.950  1.00  0.00           C  
ATOM    652  O   ASP X  80     -13.564  -3.568   7.974  1.00  0.00           O  
ATOM    653  CB  ASP X  80     -14.720  -4.615   5.495  1.00  0.00           C  
ATOM    654  CG  ASP X  80     -14.690  -5.393   4.194  1.00  0.00           C  
ATOM    655  OD1 ASP X  80     -13.603  -5.882   3.820  1.00  0.00           O  
ATOM    656  OD2 ASP X  80     -15.753  -5.513   3.550  1.00  0.00           O  
ATOM    657  N   LEU X  81     -14.976  -4.993   8.985  1.00  0.00           N  
ATOM    658  CA  LEU X  81     -15.022  -4.232  10.230  1.00  0.00           C  
ATOM    659  C   LEU X  81     -13.626  -4.012  10.803  1.00  0.00           C  
ATOM    660  O   LEU X  81     -13.373  -3.017  11.482  1.00  0.00           O  
ATOM    661  CB  LEU X  81     -15.912  -4.938  11.263  1.00  0.00           C  
ATOM    662  CG  LEU X  81     -15.272  -6.072  12.088  1.00  0.00           C  
ATOM    663  CD1 LEU X  81     -14.562  -7.088  11.207  1.00  0.00           C  
ATOM    664  CD2 LEU X  81     -14.314  -5.508  13.130  1.00  0.00           C  
ATOM    665  N   ASP X  82     -12.728  -4.950  10.537  1.00  0.00           N  
ATOM    666  CA  ASP X  82     -11.363  -4.865  11.037  1.00  0.00           C  
ATOM    667  C   ASP X  82     -10.408  -4.388   9.951  1.00  0.00           C  
ATOM    668  O   ASP X  82      -9.349  -3.836  10.243  1.00  0.00           O  
ATOM    669  CB  ASP X  82     -10.912  -6.233  11.551  1.00  0.00           C  
ATOM    670  CG  ASP X  82     -10.954  -7.294  10.467  1.00  0.00           C  
ATOM    671  OD1 ASP X  82     -12.015  -7.450   9.828  1.00  0.00           O  
ATOM    672  OD2 ASP X  82      -9.924  -7.966  10.254  1.00  0.00           O  
ATOM    673  N   PHE X  83     -10.781  -4.617   8.702  1.00  0.00           N  
ATOM    674  CA  PHE X  83      -9.951  -4.230   7.570  1.00  0.00           C  
ATOM    675  C   PHE X  83      -9.807  -2.714   7.464  1.00  0.00           C  
ATOM    676  O   PHE X  83      -8.767  -2.215   7.034  1.00  0.00           O  
ATOM    677  CB  PHE X  83     -10.528  -4.811   6.279  1.00  0.00           C  
ATOM    678  CG  PHE X  83     -10.486  -6.314   6.244  1.00  0.00           C  
ATOM    679  CD1 PHE X  83     -11.301  -7.067   7.081  1.00  0.00           C  
ATOM    680  CD2 PHE X  83      -9.625  -6.975   5.383  1.00  0.00           C  
ATOM    681  CE1 PHE X  83     -11.255  -8.448   7.054  1.00  0.00           C  
ATOM    682  CE2 PHE X  83      -9.577  -8.356   5.353  1.00  0.00           C  
ATOM    683  CZ  PHE X  83     -10.393  -9.093   6.189  1.00  0.00           C  
ATOM    684  N   ASN X  84     -10.841  -1.980   7.864  1.00  0.00           N  
ATOM    685  CA  ASN X  84     -10.793  -0.523   7.812  1.00  0.00           C  
ATOM    686  C   ASN X  84      -9.931   0.028   8.942  1.00  0.00           C  
ATOM    687  O   ASN X  84      -9.070   0.879   8.722  1.00  0.00           O  
ATOM    688  CB  ASN X  84     -12.198   0.073   7.894  1.00  0.00           C  
ATOM    689  CG  ASN X  84     -12.943  -0.366   9.139  1.00  0.00           C  
ATOM    690  OD1 ASN X  84     -13.149  -1.559   9.366  1.00  0.00           O  
ATOM    691  ND2 ASN X  84     -13.351   0.598   9.956  1.00  0.00           N  
ATOM    692  N   SER X  85     -10.160  -0.468  10.154  1.00  0.00           N  
ATOM    693  CA  SER X  85      -9.394  -0.028  11.312  1.00  0.00           C  
ATOM    694  C   SER X  85      -7.913  -0.320  11.106  1.00  0.00           C  
ATOM    695  O   SER X  85      -7.051   0.476  11.479  1.00  0.00           O  
ATOM    696  CB  SER X  85      -9.894  -0.721  12.580  1.00  0.00           C  
ATOM    697  OG  SER X  85     -11.261  -0.430  12.817  1.00  0.00           O  
ATOM    698  N   VAL X  86      -7.630  -1.469  10.502  1.00  0.00           N  
ATOM    699  CA  VAL X  86      -6.258  -1.877  10.229  1.00  0.00           C  
ATOM    700  C   VAL X  86      -5.623  -0.970   9.186  1.00  0.00           C  
ATOM    701  O   VAL X  86      -4.440  -0.649   9.266  1.00  0.00           O  
ATOM    702  CB  VAL X  86      -6.198  -3.330   9.724  1.00  0.00           C  
ATOM    703  CG1 VAL X  86      -4.771  -3.716   9.370  1.00  0.00           C  
ATOM    704  CG2 VAL X  86      -6.768  -4.279  10.762  1.00  0.00           C  
ATOM    705  N   PHE X  87      -6.421  -0.565   8.208  1.00  0.00           N  
ATOM    706  CA  PHE X  87      -5.948   0.305   7.141  1.00  0.00           C  
ATOM    707  C   PHE X  87      -5.293   1.562   7.706  1.00  0.00           C  
ATOM    708  O   PHE X  87      -4.267   2.018   7.202  1.00  0.00           O  
ATOM    709  CB  PHE X  87      -7.115   0.675   6.221  1.00  0.00           C  
ATOM    710  CG  PHE X  87      -6.803   1.782   5.257  1.00  0.00           C  
ATOM    711  CD1 PHE X  87      -5.536   1.910   4.713  1.00  0.00           C  
ATOM    712  CD2 PHE X  87      -7.781   2.695   4.897  1.00  0.00           C  
ATOM    713  CE1 PHE X  87      -5.250   2.931   3.827  1.00  0.00           C  
ATOM    714  CE2 PHE X  87      -7.502   3.716   4.010  1.00  0.00           C  
ATOM    715  CZ  PHE X  87      -6.235   3.835   3.476  1.00  0.00           C  
ATOM    716  N   LEU X  88      -5.893   2.120   8.750  1.00  0.00           N  
ATOM    717  CA  LEU X  88      -5.369   3.327   9.381  1.00  0.00           C  
ATOM    718  C   LEU X  88      -4.415   2.991  10.528  1.00  0.00           C  
ATOM    719  O   LEU X  88      -3.512   3.766  10.842  1.00  0.00           O  
ATOM    720  CB  LEU X  88      -6.521   4.191   9.896  1.00  0.00           C  
ATOM    721  CG  LEU X  88      -7.745   4.261   8.978  1.00  0.00           C  
ATOM    722  CD1 LEU X  88      -8.608   5.462   9.335  1.00  0.00           C  
ATOM    723  CD2 LEU X  88      -7.325   4.320   7.515  1.00  0.00           C  
ATOM    724  N   GLU X  89      -4.633   1.842  11.163  1.00  0.00           N  
ATOM    725  CA  GLU X  89      -3.804   1.419  12.292  1.00  0.00           C  
ATOM    726  C   GLU X  89      -2.510   0.745  11.834  1.00  0.00           C  
ATOM    727  O   GLU X  89      -1.527   0.711  12.574  1.00  0.00           O  
ATOM    728  CB  GLU X  89      -4.589   0.464  13.193  1.00  0.00           C  
ATOM    729  CG  GLU X  89      -3.811   0.011  14.418  1.00  0.00           C  
ATOM    730  CD  GLU X  89      -4.620  -0.906  15.315  1.00  0.00           C  
ATOM    731  OE1 GLU X  89      -5.687  -0.473  15.800  1.00  0.00           O  
ATOM    732  OE2 GLU X  89      -4.187  -2.058  15.531  1.00  0.00           O  
ATOM    733  N   ILE X  90      -2.516   0.204  10.622  1.00  0.00           N  
ATOM    734  CA  ILE X  90      -1.343  -0.476  10.080  1.00  0.00           C  
ATOM    735  C   ILE X  90      -0.067   0.343  10.274  1.00  0.00           C  
ATOM    736  O   ILE X  90       1.029  -0.213  10.331  1.00  0.00           O  
ATOM    737  CB  ILE X  90      -1.517  -0.790   8.580  1.00  0.00           C  
ATOM    738  CG1 ILE X  90      -2.208   0.374   7.871  1.00  0.00           C  
ATOM    739  CG2 ILE X  90      -2.305  -2.078   8.396  1.00  0.00           C  
ATOM    740  CD1 ILE X  90      -1.524   0.794   6.592  1.00  0.00           C  
ATOM    741  N   PHE X  91      -0.209   1.662  10.366  1.00  0.00           N  
ATOM    742  CA  PHE X  91       0.946   2.538  10.542  1.00  0.00           C  
ATOM    743  C   PHE X  91       0.755   3.496  11.723  1.00  0.00           C  
ATOM    744  O   PHE X  91       1.519   4.446  11.891  1.00  0.00           O  
ATOM    745  CB  PHE X  91       1.203   3.321   9.247  1.00  0.00           C  
ATOM    746  CG  PHE X  91       1.132   4.815   9.401  1.00  0.00           C  
ATOM    747  CD1 PHE X  91      -0.062   5.435   9.732  1.00  0.00           C  
ATOM    748  CD2 PHE X  91       2.261   5.597   9.217  1.00  0.00           C  
ATOM    749  CE1 PHE X  91      -0.128   6.807   9.879  1.00  0.00           C  
ATOM    750  CE2 PHE X  91       2.200   6.970   9.360  1.00  0.00           C  
ATOM    751  CZ  PHE X  91       1.005   7.575   9.692  1.00  0.00           C  
ATOM    752  N   HIS X  92      -0.266   3.240  12.541  1.00  0.00           N  
ATOM    753  CA  HIS X  92      -0.556   4.081  13.703  1.00  0.00           C  
ATOM    754  C   HIS X  92       0.723   4.544  14.395  1.00  0.00           C  
ATOM    755  O   HIS X  92       0.823   5.690  14.831  1.00  0.00           O  
ATOM    756  CB  HIS X  92      -1.436   3.324  14.699  1.00  0.00           C  
ATOM    757  CG  HIS X  92      -1.878   4.160  15.859  1.00  0.00           C  
ATOM    758  ND1 HIS X  92      -2.660   5.287  15.719  1.00  0.00           N  
ATOM    759  CD2 HIS X  92      -1.643   4.030  17.186  1.00  0.00           C  
ATOM    760  CE1 HIS X  92      -2.886   5.815  16.910  1.00  0.00           C  
ATOM    761  NE2 HIS X  92      -2.280   5.069  17.816  1.00  0.00           N  
ATOM    762  N   ARG X  93       1.696   3.645  14.496  1.00  0.00           N  
ATOM    763  CA  ARG X  93       2.967   3.965  15.140  1.00  0.00           C  
ATOM    764  C   ARG X  93       3.532   5.284  14.621  1.00  0.00           C  
ATOM    765  O   ARG X  93       4.126   6.053  15.375  1.00  0.00           O  
ATOM    766  CB  ARG X  93       3.976   2.840  14.906  1.00  0.00           C  
ATOM    767  CG  ARG X  93       3.927   1.749  15.962  1.00  0.00           C  
ATOM    768  CD  ARG X  93       5.316   1.218  16.276  1.00  0.00           C  
ATOM    769  NE  ARG X  93       5.298   0.244  17.363  1.00  0.00           N  
ATOM    770  CZ  ARG X  93       6.392  -0.332  17.857  1.00  0.00           C  
ATOM    771  NH1 ARG X  93       7.586  -0.031  17.362  1.00  0.00           N  
ATOM    772  NH2 ARG X  93       6.291  -1.210  18.845  1.00  0.00           N  
ATOM    773  N   GLY X  94       3.344   5.538  13.329  1.00  0.00           N  
ATOM    774  CA  GLY X  94       3.842   6.764  12.733  1.00  0.00           C  
ATOM    775  C   GLY X  94       3.286   8.006  13.401  1.00  0.00           C  
ATOM    776  O   GLY X  94       3.634   8.314  14.541  1.00  0.00           O  
ATOM    777  N   ASP X  95       2.418   8.720  12.691  1.00  0.00           N  
ATOM    778  CA  ASP X  95       1.812   9.935  13.225  1.00  0.00           C  
ATOM    779  C   ASP X  95       1.027  10.678  12.147  1.00  0.00           C  
ATOM    780  O   ASP X  95      -0.153  10.983  12.328  1.00  0.00           O  
ATOM    781  CB  ASP X  95       2.882  10.849  13.824  1.00  0.00           C  
ATOM    782  CG  ASP X  95       2.511  12.315  13.729  1.00  0.00           C  
ATOM    783  OD1 ASP X  95       1.470  12.703  14.299  1.00  0.00           O  
ATOM    784  OD2 ASP X  95       3.262  13.077  13.084  1.00  0.00           O  
ATOM    785  N   PRO X  96       1.668  10.980  11.006  1.00  0.00           N  
ATOM    786  CA  PRO X  96       1.018  11.687   9.901  1.00  0.00           C  
ATOM    787  C   PRO X  96      -0.346  11.096   9.567  1.00  0.00           C  
ATOM    788  O   PRO X  96      -0.733  10.059  10.107  1.00  0.00           O  
ATOM    789  CB  PRO X  96       1.988  11.490   8.737  1.00  0.00           C  
ATOM    790  CG  PRO X  96       3.321  11.336   9.383  1.00  0.00           C  
ATOM    791  CD  PRO X  96       3.075  10.654  10.703  1.00  0.00           C  
ATOM    792  N   SER X  97      -1.075  11.758   8.677  1.00  0.00           N  
ATOM    793  CA  SER X  97      -2.396  11.290   8.280  1.00  0.00           C  
ATOM    794  C   SER X  97      -2.311  10.345   7.089  1.00  0.00           C  
ATOM    795  O   SER X  97      -2.659   9.169   7.193  1.00  0.00           O  
ATOM    796  CB  SER X  97      -3.305  12.470   7.937  1.00  0.00           C  
ATOM    797  OG  SER X  97      -2.748  13.260   6.900  1.00  0.00           O  
ATOM    798  N   LEU X  98      -1.861  10.866   5.952  1.00  0.00           N  
ATOM    799  CA  LEU X  98      -1.753  10.058   4.745  1.00  0.00           C  
ATOM    800  C   LEU X  98      -0.769   8.913   4.961  1.00  0.00           C  
ATOM    801  O   LEU X  98      -0.799   7.906   4.253  1.00  0.00           O  
ATOM    802  CB  LEU X  98      -1.304  10.911   3.561  1.00  0.00           C  
ATOM    803  CG  LEU X  98      -1.714  10.353   2.202  1.00  0.00           C  
ATOM    804  CD1 LEU X  98      -1.561  11.404   1.112  1.00  0.00           C  
ATOM    805  CD2 LEU X  98      -0.928   9.095   1.859  1.00  0.00           C  
ATOM    806  N   GLY X  99       0.100   9.075   5.951  1.00  0.00           N  
ATOM    807  CA  GLY X  99       1.086   8.055   6.254  1.00  0.00           C  
ATOM    808  C   GLY X  99       0.472   6.676   6.391  1.00  0.00           C  
ATOM    809  O   GLY X  99       1.157   5.668   6.218  1.00  0.00           O  
ATOM    810  N   ARG X 100      -0.823   6.626   6.688  1.00  0.00           N  
ATOM    811  CA  ARG X 100      -1.518   5.354   6.828  1.00  0.00           C  
ATOM    812  C   ARG X 100      -1.692   4.703   5.464  1.00  0.00           C  
ATOM    813  O   ARG X 100      -1.673   3.479   5.337  1.00  0.00           O  
ATOM    814  CB  ARG X 100      -2.886   5.557   7.480  1.00  0.00           C  
ATOM    815  CG  ARG X 100      -2.859   6.469   8.696  1.00  0.00           C  
ATOM    816  CD  ARG X 100      -4.227   7.065   8.980  1.00  0.00           C  
ATOM    817  NE  ARG X 100      -4.312   7.619  10.329  1.00  0.00           N  
ATOM    818  CZ  ARG X 100      -5.409   8.179  10.830  1.00  0.00           C  
ATOM    819  NH1 ARG X 100      -6.514   8.257  10.099  1.00  0.00           N  
ATOM    820  NH2 ARG X 100      -5.403   8.661  12.065  1.00  0.00           N  
ATOM    821  N   ALA X 101      -1.861   5.537   4.444  1.00  0.00           N  
ATOM    822  CA  ALA X 101      -2.038   5.059   3.081  1.00  0.00           C  
ATOM    823  C   ALA X 101      -0.704   4.675   2.455  1.00  0.00           C  
ATOM    824  O   ALA X 101      -0.630   3.744   1.653  1.00  0.00           O  
ATOM    825  CB  ALA X 101      -2.733   6.119   2.243  1.00  0.00           C  
ATOM    826  N   LEU X 102       0.354   5.388   2.834  1.00  0.00           N  
ATOM    827  CA  LEU X 102       1.680   5.102   2.314  1.00  0.00           C  
ATOM    828  C   LEU X 102       2.184   3.798   2.894  1.00  0.00           C  
ATOM    829  O   LEU X 102       2.805   2.995   2.200  1.00  0.00           O  
ATOM    830  CB  LEU X 102       2.647   6.239   2.644  1.00  0.00           C  
ATOM    831  CG  LEU X 102       2.381   7.550   1.907  1.00  0.00           C  
ATOM    832  CD1 LEU X 102       3.679   8.317   1.719  1.00  0.00           C  
ATOM    833  CD2 LEU X 102       1.711   7.283   0.564  1.00  0.00           C  
ATOM    834  N   ALA X 103       1.889   3.576   4.166  1.00  0.00           N  
ATOM    835  CA  ALA X 103       2.294   2.349   4.821  1.00  0.00           C  
ATOM    836  C   ALA X 103       1.521   1.181   4.225  1.00  0.00           C  
ATOM    837  O   ALA X 103       2.094   0.148   3.884  1.00  0.00           O  
ATOM    838  CB  ALA X 103       2.069   2.440   6.323  1.00  0.00           C  
ATOM    839  N   TRP X 104       0.211   1.376   4.086  1.00  0.00           N  
ATOM    840  CA  TRP X 104      -0.675   0.369   3.514  1.00  0.00           C  
ATOM    841  C   TRP X 104      -0.058  -0.246   2.265  1.00  0.00           C  
ATOM    842  O   TRP X 104       0.139  -1.459   2.188  1.00  0.00           O  
ATOM    843  CB  TRP X 104      -2.022   1.008   3.171  1.00  0.00           C  
ATOM    844  CG  TRP X 104      -3.064   0.031   2.720  1.00  0.00           C  
ATOM    845  CD1 TRP X 104      -3.550  -0.122   1.453  1.00  0.00           C  
ATOM    846  CD2 TRP X 104      -3.760  -0.920   3.534  1.00  0.00           C  
ATOM    847  NE1 TRP X 104      -4.505  -1.109   1.430  1.00  0.00           N  
ATOM    848  CE2 TRP X 104      -4.651  -1.613   2.695  1.00  0.00           C  
ATOM    849  CE3 TRP X 104      -3.717  -1.254   4.890  1.00  0.00           C  
ATOM    850  CZ2 TRP X 104      -5.489  -2.617   3.169  1.00  0.00           C  
ATOM    851  CZ3 TRP X 104      -4.549  -2.251   5.359  1.00  0.00           C  
ATOM    852  CH2 TRP X 104      -5.425  -2.922   4.500  1.00  0.00           C  
ATOM    853  N   MET X 105       0.253   0.602   1.292  1.00  0.00           N  
ATOM    854  CA  MET X 105       0.857   0.148   0.047  1.00  0.00           C  
ATOM    855  C   MET X 105       2.289  -0.328   0.284  1.00  0.00           C  
ATOM    856  O   MET X 105       2.834  -1.106  -0.500  1.00  0.00           O  
ATOM    857  CB  MET X 105       0.836   1.277  -0.987  1.00  0.00           C  
ATOM    858  CG  MET X 105      -0.519   1.958  -1.114  1.00  0.00           C  
ATOM    859  SD  MET X 105      -0.529   3.266  -2.353  1.00  0.00           S  
ATOM    860  CE  MET X 105       0.510   4.491  -1.562  1.00  0.00           C  
ATOM    861  N   ALA X 106       2.890   0.148   1.371  1.00  0.00           N  
ATOM    862  CA  ALA X 106       4.256  -0.218   1.723  1.00  0.00           C  
ATOM    863  C   ALA X 106       4.317  -1.611   2.338  1.00  0.00           C  
ATOM    864  O   ALA X 106       4.831  -2.546   1.724  1.00  0.00           O  
ATOM    865  CB  ALA X 106       4.846   0.807   2.679  1.00  0.00           C  
ATOM    866  N   TRP X 107       3.798  -1.747   3.555  1.00  0.00           N  
ATOM    867  CA  TRP X 107       3.812  -3.035   4.235  1.00  0.00           C  
ATOM    868  C   TRP X 107       3.199  -4.102   3.343  1.00  0.00           C  
ATOM    869  O   TRP X 107       3.709  -5.218   3.243  1.00  0.00           O  
ATOM    870  CB  TRP X 107       3.039  -2.974   5.553  1.00  0.00           C  
ATOM    871  CG  TRP X 107       1.561  -3.129   5.388  1.00  0.00           C  
ATOM    872  CD1 TRP X 107       0.657  -2.144   5.134  1.00  0.00           C  
ATOM    873  CD2 TRP X 107       0.815  -4.347   5.471  1.00  0.00           C  
ATOM    874  NE1 TRP X 107      -0.605  -2.669   5.055  1.00  0.00           N  
ATOM    875  CE2 TRP X 107      -0.535  -4.019   5.258  1.00  0.00           C  
ATOM    876  CE3 TRP X 107       1.155  -5.682   5.703  1.00  0.00           C  
ATOM    877  CZ2 TRP X 107      -1.544  -4.971   5.271  1.00  0.00           C  
ATOM    878  CZ3 TRP X 107       0.152  -6.632   5.714  1.00  0.00           C  
ATOM    879  CH2 TRP X 107      -1.185  -6.273   5.500  1.00  0.00           C  
ATOM    880  N   CYS X 108       2.095  -3.745   2.694  1.00  0.00           N  
ATOM    881  CA  CYS X 108       1.399  -4.663   1.808  1.00  0.00           C  
ATOM    882  C   CYS X 108       2.344  -5.206   0.742  1.00  0.00           C  
ATOM    883  O   CYS X 108       2.157  -6.314   0.240  1.00  0.00           O  
ATOM    884  CB  CYS X 108       0.212  -3.966   1.142  1.00  0.00           C  
ATOM    885  SG  CYS X 108      -0.745  -5.032   0.039  1.00  0.00           S  
ATOM    886  N   MET X 109       3.356  -4.416   0.397  1.00  0.00           N  
ATOM    887  CA  MET X 109       4.326  -4.816  -0.616  1.00  0.00           C  
ATOM    888  C   MET X 109       5.209  -5.954  -0.111  1.00  0.00           C  
ATOM    889  O   MET X 109       5.269  -7.019  -0.726  1.00  0.00           O  
ATOM    890  CB  MET X 109       5.191  -3.624  -1.022  1.00  0.00           C  
ATOM    891  CG  MET X 109       5.872  -3.800  -2.371  1.00  0.00           C  
ATOM    892  SD  MET X 109       6.406  -2.236  -3.091  1.00  0.00           S  
ATOM    893  CE  MET X 109       4.884  -1.294  -3.028  1.00  0.00           C  
ATOM    894  N   HIS X 110       5.891  -5.729   1.008  1.00  0.00           N  
ATOM    895  CA  HIS X 110       6.761  -6.751   1.579  1.00  0.00           C  
ATOM    896  C   HIS X 110       5.934  -7.898   2.142  1.00  0.00           C  
ATOM    897  O   HIS X 110       6.353  -9.055   2.108  1.00  0.00           O  
ATOM    898  CB  HIS X 110       7.664  -6.160   2.668  1.00  0.00           C  
ATOM    899  CG  HIS X 110       6.949  -5.810   3.939  1.00  0.00           C  
ATOM    900  ND1 HIS X 110       6.274  -6.733   4.712  1.00  0.00           N  
ATOM    901  CD2 HIS X 110       6.816  -4.623   4.578  1.00  0.00           C  
ATOM    902  CE1 HIS X 110       5.756  -6.129   5.767  1.00  0.00           C  
ATOM    903  NE2 HIS X 110       6.072  -4.849   5.710  1.00  0.00           N  
ATOM    904  N   ALA X 111       4.753  -7.571   2.655  1.00  0.00           N  
ATOM    905  CA  ALA X 111       3.864  -8.577   3.219  1.00  0.00           C  
ATOM    906  C   ALA X 111       3.508  -9.630   2.176  1.00  0.00           C  
ATOM    907  O   ALA X 111       3.478 -10.824   2.470  1.00  0.00           O  
ATOM    908  CB  ALA X 111       2.603  -7.924   3.763  1.00  0.00           C  
ATOM    909  N   CYS X 112       3.244  -9.181   0.954  1.00  0.00           N  
ATOM    910  CA  CYS X 112       2.893 -10.086  -0.135  1.00  0.00           C  
ATOM    911  C   CYS X 112       4.094 -10.930  -0.552  1.00  0.00           C  
ATOM    912  O   CYS X 112       3.948 -12.101  -0.905  1.00  0.00           O  
ATOM    913  CB  CYS X 112       2.370  -9.295  -1.335  1.00  0.00           C  
ATOM    914  SG  CYS X 112       0.758  -8.522  -1.062  1.00  0.00           S  
ATOM    915  N   ARG X 113       5.279 -10.331  -0.510  1.00  0.00           N  
ATOM    916  CA  ARG X 113       6.502 -11.032  -0.887  1.00  0.00           C  
ATOM    917  C   ARG X 113       6.811 -12.158   0.096  1.00  0.00           C  
ATOM    918  O   ARG X 113       7.179 -13.262  -0.305  1.00  0.00           O  
ATOM    919  CB  ARG X 113       7.678 -10.054  -0.951  1.00  0.00           C  
ATOM    920  CG  ARG X 113       8.630 -10.164   0.230  1.00  0.00           C  
ATOM    921  CD  ARG X 113       9.734  -9.121   0.155  1.00  0.00           C  
ATOM    922  NE  ARG X 113      10.562  -9.114   1.358  1.00  0.00           N  
ATOM    923  CZ  ARG X 113      11.625  -8.332   1.519  1.00  0.00           C  
ATOM    924  NH1 ARG X 113      11.994  -7.496   0.556  1.00  0.00           N  
ATOM    925  NH2 ARG X 113      12.324  -8.385   2.645  1.00  0.00           N  
ATOM    926  N   THR X 114       6.659 -11.872   1.384  1.00  0.00           N  
ATOM    927  CA  THR X 114       6.922 -12.859   2.424  1.00  0.00           C  
ATOM    928  C   THR X 114       5.855 -13.949   2.435  1.00  0.00           C  
ATOM    929  O   THR X 114       6.162 -15.131   2.594  1.00  0.00           O  
ATOM    930  CB  THR X 114       6.982 -12.203   3.816  1.00  0.00           C  
ATOM    931  OG1 THR X 114       7.972 -11.167   3.827  1.00  0.00           O  
ATOM    932  CG2 THR X 114       7.310 -13.231   4.888  1.00  0.00           C  
ATOM    933  N   LEU X 115       4.601 -13.542   2.271  1.00  0.00           N  
ATOM    934  CA  LEU X 115       3.484 -14.481   2.265  1.00  0.00           C  
ATOM    935  C   LEU X 115       3.597 -15.464   1.102  1.00  0.00           C  
ATOM    936  O   LEU X 115       3.212 -16.627   1.223  1.00  0.00           O  
ATOM    937  CB  LEU X 115       2.156 -13.722   2.179  1.00  0.00           C  
ATOM    938  CG  LEU X 115       1.825 -12.850   3.394  1.00  0.00           C  
ATOM    939  CD1 LEU X 115       0.876 -11.727   3.004  1.00  0.00           C  
ATOM    940  CD2 LEU X 115       1.222 -13.694   4.507  1.00  0.00           C  
ATOM    941  N   CYS X 116       4.123 -14.990  -0.024  1.00  0.00           N  
ATOM    942  CA  CYS X 116       4.280 -15.833  -1.207  1.00  0.00           C  
ATOM    943  C   CYS X 116       5.592 -16.612  -1.158  1.00  0.00           C  
ATOM    944  O   CYS X 116       5.637 -17.789  -1.514  1.00  0.00           O  
ATOM    945  CB  CYS X 116       4.224 -14.983  -2.478  1.00  0.00           C  
ATOM    946  SG  CYS X 116       5.647 -13.891  -2.702  1.00  0.00           S  
ATOM    947  N   CYS X 117       6.657 -15.949  -0.718  1.00  0.00           N  
ATOM    948  CA  CYS X 117       7.966 -16.588  -0.627  1.00  0.00           C  
ATOM    949  C   CYS X 117       7.905 -17.836   0.248  1.00  0.00           C  
ATOM    950  O   CYS X 117       8.300 -18.922  -0.174  1.00  0.00           O  
ATOM    951  CB  CYS X 117       9.001 -15.609  -0.068  1.00  0.00           C  
ATOM    952  SG  CYS X 117       9.652 -14.444  -1.288  1.00  0.00           S  
ATOM    953  N   ASN X 118       7.405 -17.673   1.468  1.00  0.00           N  
ATOM    954  CA  ASN X 118       7.290 -18.787   2.401  1.00  0.00           C  
ATOM    955  C   ASN X 118       6.259 -19.799   1.914  1.00  0.00           C  
ATOM    956  O   ASN X 118       5.205 -19.427   1.397  1.00  0.00           O  
ATOM    957  CB  ASN X 118       6.905 -18.279   3.792  1.00  0.00           C  
ATOM    958  CG  ASN X 118       7.991 -17.425   4.416  1.00  0.00           C  
ATOM    959  OD1 ASN X 118       9.133 -17.861   4.563  1.00  0.00           O  
ATOM    960  ND2 ASN X 118       7.638 -16.201   4.790  1.00  0.00           N  
ATOM    961  N   GLN X 119       6.570 -21.081   2.080  1.00  0.00           N  
ATOM    962  CA  GLN X 119       5.671 -22.148   1.657  1.00  0.00           C  
ATOM    963  C   GLN X 119       4.428 -22.200   2.541  1.00  0.00           C  
ATOM    964  O   GLN X 119       4.210 -23.170   3.267  1.00  0.00           O  
ATOM    965  CB  GLN X 119       6.395 -23.496   1.691  1.00  0.00           C  
ATOM    966  CG  GLN X 119       7.014 -23.820   3.042  1.00  0.00           C  
ATOM    967  CD  GLN X 119       6.247 -24.891   3.794  1.00  0.00           C  
ATOM    968  OE1 GLN X 119       6.134 -26.027   3.336  1.00  0.00           O  
ATOM    969  NE2 GLN X 119       5.714 -24.531   4.956  1.00  0.00           N  
ATOM    970  N   SER X 120       3.617 -21.149   2.476  1.00  0.00           N  
ATOM    971  CA  SER X 120       2.397 -21.077   3.273  1.00  0.00           C  
ATOM    972  C   SER X 120       1.452 -20.011   2.729  1.00  0.00           C  
ATOM    973  O   SER X 120       1.887 -19.009   2.161  1.00  0.00           O  
ATOM    974  CB  SER X 120       2.734 -20.778   4.735  1.00  0.00           C  
ATOM    975  OG  SER X 120       3.421 -19.545   4.859  1.00  0.00           O  
ATOM    976  N   THR X 121       0.153 -20.233   2.914  1.00  0.00           N  
ATOM    977  CA  THR X 121      -0.863 -19.300   2.453  1.00  0.00           C  
ATOM    978  C   THR X 121      -0.625 -18.856   1.005  1.00  0.00           C  
ATOM    979  O   THR X 121      -0.837 -17.695   0.660  1.00  0.00           O  
ATOM    980  CB  THR X 121      -0.912 -18.074   3.380  1.00  0.00           C  
ATOM    981  OG1 THR X 121      -0.445 -16.900   2.705  1.00  0.00           O  
ATOM    982  CG2 THR X 121      -0.065 -18.314   4.612  1.00  0.00           C  
ATOM    983  N   PRO X 122      -0.200 -19.791   0.135  1.00  0.00           N  
ATOM    984  CA  PRO X 122       0.072 -19.539  -1.279  1.00  0.00           C  
ATOM    985  C   PRO X 122      -0.750 -18.404  -1.898  1.00  0.00           C  
ATOM    986  O   PRO X 122      -1.448 -17.658  -1.213  1.00  0.00           O  
ATOM    987  CB  PRO X 122      -0.288 -20.875  -1.937  1.00  0.00           C  
ATOM    988  CG  PRO X 122      -0.286 -21.904  -0.840  1.00  0.00           C  
ATOM    989  CD  PRO X 122       0.047 -21.197   0.450  1.00  0.00           C  
ATOM    990  N   TYR X 123      -0.649 -18.283  -3.216  1.00  0.00           N  
ATOM    991  CA  TYR X 123      -1.360 -17.246  -3.955  1.00  0.00           C  
ATOM    992  C   TYR X 123      -2.803 -17.082  -3.480  1.00  0.00           C  
ATOM    993  O   TYR X 123      -3.404 -16.026  -3.679  1.00  0.00           O  
ATOM    994  CB  TYR X 123      -1.347 -17.564  -5.450  1.00  0.00           C  
ATOM    995  CG  TYR X 123      -2.598 -17.114  -6.171  1.00  0.00           C  
ATOM    996  CD1 TYR X 123      -2.806 -15.773  -6.469  1.00  0.00           C  
ATOM    997  CD2 TYR X 123      -3.570 -18.030  -6.550  1.00  0.00           C  
ATOM    998  CE1 TYR X 123      -3.949 -15.359  -7.124  1.00  0.00           C  
ATOM    999  CE2 TYR X 123      -4.716 -17.623  -7.206  1.00  0.00           C  
ATOM   1000  CZ  TYR X 123      -4.900 -16.286  -7.490  1.00  0.00           C  
ATOM   1001  OH  TYR X 123      -6.041 -15.876  -8.143  1.00  0.00           O  
ATOM   1002  N   TYR X 124      -3.369 -18.121  -2.873  1.00  0.00           N  
ATOM   1003  CA  TYR X 124      -4.750 -18.057  -2.410  1.00  0.00           C  
ATOM   1004  C   TYR X 124      -4.926 -17.111  -1.217  1.00  0.00           C  
ATOM   1005  O   TYR X 124      -5.924 -16.394  -1.147  1.00  0.00           O  
ATOM   1006  CB  TYR X 124      -5.279 -19.456  -2.079  1.00  0.00           C  
ATOM   1007  CG  TYR X 124      -4.858 -19.992  -0.731  1.00  0.00           C  
ATOM   1008  CD1 TYR X 124      -3.694 -20.734  -0.589  1.00  0.00           C  
ATOM   1009  CD2 TYR X 124      -5.636 -19.770   0.399  1.00  0.00           C  
ATOM   1010  CE1 TYR X 124      -3.313 -21.238   0.639  1.00  0.00           C  
ATOM   1011  CE2 TYR X 124      -5.264 -20.273   1.631  1.00  0.00           C  
ATOM   1012  CZ  TYR X 124      -4.102 -21.006   1.746  1.00  0.00           C  
ATOM   1013  OH  TYR X 124      -3.727 -21.508   2.971  1.00  0.00           O  
ATOM   1014  N   VAL X 125      -3.973 -17.086  -0.281  1.00  0.00           N  
ATOM   1015  CA  VAL X 125      -4.100 -16.194   0.868  1.00  0.00           C  
ATOM   1016  C   VAL X 125      -3.638 -14.787   0.522  1.00  0.00           C  
ATOM   1017  O   VAL X 125      -4.248 -13.804   0.942  1.00  0.00           O  
ATOM   1018  CB  VAL X 125      -3.322 -16.702   2.093  1.00  0.00           C  
ATOM   1019  CG1 VAL X 125      -3.055 -15.563   3.065  1.00  0.00           C  
ATOM   1020  CG2 VAL X 125      -4.088 -17.823   2.775  1.00  0.00           C  
ATOM   1021  N   VAL X 126      -2.566 -14.694  -0.256  1.00  0.00           N  
ATOM   1022  CA  VAL X 126      -2.044 -13.396  -0.663  1.00  0.00           C  
ATOM   1023  C   VAL X 126      -3.098 -12.624  -1.448  1.00  0.00           C  
ATOM   1024  O   VAL X 126      -3.317 -11.433  -1.217  1.00  0.00           O  
ATOM   1025  CB  VAL X 126      -0.777 -13.544  -1.525  1.00  0.00           C  
ATOM   1026  CG1 VAL X 126      -0.102 -12.195  -1.720  1.00  0.00           C  
ATOM   1027  CG2 VAL X 126       0.183 -14.542  -0.897  1.00  0.00           C  
ATOM   1028  N   ASP X 127      -3.755 -13.317  -2.372  1.00  0.00           N  
ATOM   1029  CA  ASP X 127      -4.794 -12.715  -3.195  1.00  0.00           C  
ATOM   1030  C   ASP X 127      -6.000 -12.326  -2.347  1.00  0.00           C  
ATOM   1031  O   ASP X 127      -6.564 -11.246  -2.519  1.00  0.00           O  
ATOM   1032  CB  ASP X 127      -5.223 -13.680  -4.301  1.00  0.00           C  
ATOM   1033  CG  ASP X 127      -6.273 -13.079  -5.217  1.00  0.00           C  
ATOM   1034  OD1 ASP X 127      -5.986 -12.037  -5.845  1.00  0.00           O  
ATOM   1035  OD2 ASP X 127      -7.380 -13.650  -5.307  1.00  0.00           O  
ATOM   1036  N   LEU X 128      -6.390 -13.206  -1.430  1.00  0.00           N  
ATOM   1037  CA  LEU X 128      -7.531 -12.935  -0.560  1.00  0.00           C  
ATOM   1038  C   LEU X 128      -7.396 -11.563   0.091  1.00  0.00           C  
ATOM   1039  O   LEU X 128      -8.300 -10.729   0.001  1.00  0.00           O  
ATOM   1040  CB  LEU X 128      -7.650 -14.012   0.520  1.00  0.00           C  
ATOM   1041  CG  LEU X 128      -8.321 -15.310   0.071  1.00  0.00           C  
ATOM   1042  CD1 LEU X 128      -7.984 -16.442   1.027  1.00  0.00           C  
ATOM   1043  CD2 LEU X 128      -9.828 -15.120  -0.022  1.00  0.00           C  
ATOM   1044  N   SER X 129      -6.264 -11.332   0.746  1.00  0.00           N  
ATOM   1045  CA  SER X 129      -6.013 -10.060   1.408  1.00  0.00           C  
ATOM   1046  C   SER X 129      -6.143  -8.903   0.423  1.00  0.00           C  
ATOM   1047  O   SER X 129      -6.775  -7.892   0.718  1.00  0.00           O  
ATOM   1048  CB  SER X 129      -4.620 -10.053   2.042  1.00  0.00           C  
ATOM   1049  OG  SER X 129      -4.477 -11.112   2.972  1.00  0.00           O  
ATOM   1050  N   VAL X 130      -5.542  -9.062  -0.752  1.00  0.00           N  
ATOM   1051  CA  VAL X 130      -5.593  -8.029  -1.779  1.00  0.00           C  
ATOM   1052  C   VAL X 130      -7.033  -7.700  -2.164  1.00  0.00           C  
ATOM   1053  O   VAL X 130      -7.389  -6.533  -2.325  1.00  0.00           O  
ATOM   1054  CB  VAL X 130      -4.819  -8.451  -3.040  1.00  0.00           C  
ATOM   1055  CG1 VAL X 130      -4.835  -7.339  -4.077  1.00  0.00           C  
ATOM   1056  CG2 VAL X 130      -3.393  -8.837  -2.680  1.00  0.00           C  
ATOM   1057  N   ARG X 131      -7.857  -8.733  -2.307  1.00  0.00           N  
ATOM   1058  CA  ARG X 131      -9.256  -8.545  -2.669  1.00  0.00           C  
ATOM   1059  C   ARG X 131      -9.930  -7.575  -1.706  1.00  0.00           C  
ATOM   1060  O   ARG X 131     -10.577  -6.617  -2.126  1.00  0.00           O  
ATOM   1061  CB  ARG X 131      -9.994  -9.885  -2.663  1.00  0.00           C  
ATOM   1062  CG  ARG X 131      -9.634 -10.781  -3.836  1.00  0.00           C  
ATOM   1063  CD  ARG X 131     -10.834 -11.587  -4.307  1.00  0.00           C  
ATOM   1064  NE  ARG X 131     -11.975 -10.734  -4.629  1.00  0.00           N  
ATOM   1065  CZ  ARG X 131     -12.021  -9.926  -5.685  1.00  0.00           C  
ATOM   1066  NH1 ARG X 131     -11.000  -9.871  -6.530  1.00  0.00           N  
ATOM   1067  NH2 ARG X 131     -13.094  -9.176  -5.900  1.00  0.00           N  
ATOM   1068  N   GLY X 132      -9.764  -7.826  -0.412  1.00  0.00           N  
ATOM   1069  CA  GLY X 132     -10.354  -6.960   0.590  1.00  0.00           C  
ATOM   1070  C   GLY X 132      -9.587  -5.660   0.736  1.00  0.00           C  
ATOM   1071  O   GLY X 132     -10.180  -4.582   0.807  1.00  0.00           O  
ATOM   1072  N   MET X 133      -8.264  -5.765   0.773  1.00  0.00           N  
ATOM   1073  CA  MET X 133      -7.410  -4.594   0.902  1.00  0.00           C  
ATOM   1074  C   MET X 133      -7.669  -3.615  -0.235  1.00  0.00           C  
ATOM   1075  O   MET X 133      -7.929  -2.433  -0.005  1.00  0.00           O  
ATOM   1076  CB  MET X 133      -5.937  -5.006   0.910  1.00  0.00           C  
ATOM   1077  CG  MET X 133      -5.521  -5.766   2.157  1.00  0.00           C  
ATOM   1078  SD  MET X 133      -3.911  -6.558   1.982  1.00  0.00           S  
ATOM   1079  CE  MET X 133      -3.610  -7.085   3.667  1.00  0.00           C  
ATOM   1080  N   LEU X 134      -7.605  -4.116  -1.463  1.00  0.00           N  
ATOM   1081  CA  LEU X 134      -7.839  -3.287  -2.639  1.00  0.00           C  
ATOM   1082  C   LEU X 134      -9.157  -2.533  -2.507  1.00  0.00           C  
ATOM   1083  O   LEU X 134      -9.245  -1.351  -2.837  1.00  0.00           O  
ATOM   1084  CB  LEU X 134      -7.850  -4.150  -3.904  1.00  0.00           C  
ATOM   1085  CG  LEU X 134      -7.773  -3.375  -5.221  1.00  0.00           C  
ATOM   1086  CD1 LEU X 134      -9.070  -2.623  -5.478  1.00  0.00           C  
ATOM   1087  CD2 LEU X 134      -6.593  -2.417  -5.205  1.00  0.00           C  
ATOM   1088  N   GLU X 135     -10.181  -3.226  -2.017  1.00  0.00           N  
ATOM   1089  CA  GLU X 135     -11.493  -2.619  -1.836  1.00  0.00           C  
ATOM   1090  C   GLU X 135     -11.388  -1.364  -0.978  1.00  0.00           C  
ATOM   1091  O   GLU X 135     -11.984  -0.335  -1.289  1.00  0.00           O  
ATOM   1092  CB  GLU X 135     -12.457  -3.616  -1.189  1.00  0.00           C  
ATOM   1093  CG  GLU X 135     -13.851  -3.054  -0.963  1.00  0.00           C  
ATOM   1094  CD  GLU X 135     -14.796  -4.067  -0.347  1.00  0.00           C  
ATOM   1095  OE1 GLU X 135     -14.506  -4.549   0.767  1.00  0.00           O  
ATOM   1096  OE2 GLU X 135     -15.827  -4.378  -0.981  1.00  0.00           O  
ATOM   1097  N   ALA X 136     -10.620  -1.458   0.103  1.00  0.00           N  
ATOM   1098  CA  ALA X 136     -10.431  -0.328   1.005  1.00  0.00           C  
ATOM   1099  C   ALA X 136      -9.546   0.741   0.368  1.00  0.00           C  
ATOM   1100  O   ALA X 136      -9.667   1.926   0.680  1.00  0.00           O  
ATOM   1101  CB  ALA X 136      -9.830  -0.798   2.323  1.00  0.00           C  
ATOM   1102  N   SER X 137      -8.657   0.314  -0.525  1.00  0.00           N  
ATOM   1103  CA  SER X 137      -7.751   1.233  -1.204  1.00  0.00           C  
ATOM   1104  C   SER X 137      -8.525   2.347  -1.899  1.00  0.00           C  
ATOM   1105  O   SER X 137      -8.103   3.503  -1.902  1.00  0.00           O  
ATOM   1106  CB  SER X 137      -6.893   0.479  -2.222  1.00  0.00           C  
ATOM   1107  OG  SER X 137      -6.170  -0.570  -1.603  1.00  0.00           O  
ATOM   1108  N   GLU X 138      -9.665   1.998  -2.484  1.00  0.00           N  
ATOM   1109  CA  GLU X 138     -10.492   2.980  -3.173  1.00  0.00           C  
ATOM   1110  C   GLU X 138     -10.850   4.128  -2.235  1.00  0.00           C  
ATOM   1111  O   GLU X 138     -11.164   5.232  -2.680  1.00  0.00           O  
ATOM   1112  CB  GLU X 138     -11.768   2.329  -3.708  1.00  0.00           C  
ATOM   1113  CG  GLU X 138     -12.848   2.156  -2.652  1.00  0.00           C  
ATOM   1114  CD  GLU X 138     -13.933   1.186  -3.082  1.00  0.00           C  
ATOM   1115  OE1 GLU X 138     -14.554   1.421  -4.139  1.00  0.00           O  
ATOM   1116  OE2 GLU X 138     -14.161   0.193  -2.360  1.00  0.00           O  
ATOM   1117  N   GLY X 139     -10.800   3.859  -0.932  1.00  0.00           N  
ATOM   1118  CA  GLY X 139     -11.121   4.878   0.046  1.00  0.00           C  
ATOM   1119  C   GLY X 139     -10.131   6.024   0.036  1.00  0.00           C  
ATOM   1120  O   GLY X 139     -10.478   7.150   0.390  1.00  0.00           O  
ATOM   1121  N   LEU X 140      -8.895   5.743  -0.365  1.00  0.00           N  
ATOM   1122  CA  LEU X 140      -7.859   6.768  -0.409  1.00  0.00           C  
ATOM   1123  C   LEU X 140      -8.310   8.013  -1.165  1.00  0.00           C  
ATOM   1124  O   LEU X 140      -7.909   9.115  -0.826  1.00  0.00           O  
ATOM   1125  CB  LEU X 140      -6.565   6.223  -1.017  1.00  0.00           C  
ATOM   1126  CG  LEU X 140      -5.663   5.462  -0.040  1.00  0.00           C  
ATOM   1127  CD1 LEU X 140      -6.327   4.176   0.422  1.00  0.00           C  
ATOM   1128  CD2 LEU X 140      -4.308   5.177  -0.673  1.00  0.00           C  
ATOM   1129  N   ASP X 141      -9.137   7.852  -2.188  1.00  0.00           N  
ATOM   1130  CA  ASP X 141      -9.601   9.006  -2.955  1.00  0.00           C  
ATOM   1131  C   ASP X 141      -9.930  10.176  -2.027  1.00  0.00           C  
ATOM   1132  O   ASP X 141      -9.167  11.140  -1.935  1.00  0.00           O  
ATOM   1133  CB  ASP X 141     -10.822   8.638  -3.793  1.00  0.00           C  
ATOM   1134  CG  ASP X 141     -11.366   9.819  -4.575  1.00  0.00           C  
ATOM   1135  OD1 ASP X 141     -10.731  10.894  -4.544  1.00  0.00           O  
ATOM   1136  OD2 ASP X 141     -12.426   9.668  -5.218  1.00  0.00           O  
ATOM   1137  N   GLY X 142     -11.054  10.080  -1.325  1.00  0.00           N  
ATOM   1138  CA  GLY X 142     -11.437  11.132  -0.401  1.00  0.00           C  
ATOM   1139  C   GLY X 142     -10.613  11.079   0.869  1.00  0.00           C  
ATOM   1140  O   GLY X 142     -10.251  12.110   1.437  1.00  0.00           O  
ATOM   1141  N   TRP X 143     -10.309   9.861   1.299  1.00  0.00           N  
ATOM   1142  CA  TRP X 143      -9.512   9.629   2.496  1.00  0.00           C  
ATOM   1143  C   TRP X 143      -8.167  10.340   2.388  1.00  0.00           C  
ATOM   1144  O   TRP X 143      -7.621  10.810   3.384  1.00  0.00           O  
ATOM   1145  CB  TRP X 143      -9.308   8.123   2.679  1.00  0.00           C  
ATOM   1146  CG  TRP X 143      -8.450   7.749   3.850  1.00  0.00           C  
ATOM   1147  CD1 TRP X 143      -8.869   7.180   5.016  1.00  0.00           C  
ATOM   1148  CD2 TRP X 143      -7.031   7.903   3.965  1.00  0.00           C  
ATOM   1149  NE1 TRP X 143      -7.798   6.968   5.847  1.00  0.00           N  
ATOM   1150  CE2 TRP X 143      -6.659   7.406   5.228  1.00  0.00           C  
ATOM   1151  CE3 TRP X 143      -6.036   8.411   3.126  1.00  0.00           C  
ATOM   1152  CZ2 TRP X 143      -5.339   7.403   5.670  1.00  0.00           C  
ATOM   1153  CZ3 TRP X 143      -4.728   8.407   3.568  1.00  0.00           C  
ATOM   1154  CH2 TRP X 143      -4.390   7.907   4.828  1.00  0.00           C  
ATOM   1155  N   ILE X 144      -7.645  10.415   1.164  1.00  0.00           N  
ATOM   1156  CA  ILE X 144      -6.367  11.071   0.893  1.00  0.00           C  
ATOM   1157  C   ILE X 144      -6.539  12.585   0.854  1.00  0.00           C  
ATOM   1158  O   ILE X 144      -5.716  13.327   1.389  1.00  0.00           O  
ATOM   1159  CB  ILE X 144      -5.768  10.613  -0.455  1.00  0.00           C  
ATOM   1160  CG1 ILE X 144      -5.258   9.179  -0.366  1.00  0.00           C  
ATOM   1161  CG2 ILE X 144      -4.650  11.549  -0.886  1.00  0.00           C  
ATOM   1162  CD1 ILE X 144      -4.121   9.033   0.594  1.00  0.00           C  
ATOM   1163  N   HIS X 145      -7.615  13.034   0.213  1.00  0.00           N  
ATOM   1164  CA  HIS X 145      -7.900  14.461   0.100  1.00  0.00           C  
ATOM   1165  C   HIS X 145      -7.737  15.153   1.449  1.00  0.00           C  
ATOM   1166  O   HIS X 145      -7.013  16.141   1.568  1.00  0.00           O  
ATOM   1167  CB  HIS X 145      -9.318  14.680  -0.431  1.00  0.00           C  
ATOM   1168  CG  HIS X 145      -9.679  16.122  -0.599  1.00  0.00           C  
ATOM   1169  ND1 HIS X 145     -10.933  16.544  -0.989  1.00  0.00           N  
ATOM   1170  CD2 HIS X 145      -8.944  17.247  -0.427  1.00  0.00           C  
ATOM   1171  CE1 HIS X 145     -10.952  17.864  -1.051  1.00  0.00           C  
ATOM   1172  NE2 HIS X 145      -9.759  18.313  -0.713  1.00  0.00           N  
ATOM   1173  N   GLN X 146      -8.410  14.621   2.465  1.00  0.00           N  
ATOM   1174  CA  GLN X 146      -8.333  15.184   3.808  1.00  0.00           C  
ATOM   1175  C   GLN X 146      -6.891  15.199   4.310  1.00  0.00           C  
ATOM   1176  O   GLN X 146      -6.547  15.957   5.218  1.00  0.00           O  
ATOM   1177  CB  GLN X 146      -9.210  14.382   4.771  1.00  0.00           C  
ATOM   1178  CG  GLN X 146     -10.688  14.407   4.417  1.00  0.00           C  
ATOM   1179  CD  GLN X 146     -11.539  13.652   5.419  1.00  0.00           C  
ATOM   1180  OE1 GLN X 146     -11.611  14.020   6.592  1.00  0.00           O  
ATOM   1181  NE2 GLN X 146     -12.189  12.588   4.962  1.00  0.00           N  
ATOM   1182  N   GLN X 147      -6.053  14.355   3.715  1.00  0.00           N  
ATOM   1183  CA  GLN X 147      -4.650  14.266   4.102  1.00  0.00           C  
ATOM   1184  C   GLN X 147      -3.835  15.360   3.422  1.00  0.00           C  
ATOM   1185  O   GLN X 147      -2.899  15.908   4.004  1.00  0.00           O  
ATOM   1186  CB  GLN X 147      -4.081  12.898   3.729  1.00  0.00           C  
ATOM   1187  CG  GLN X 147      -5.053  11.753   3.950  1.00  0.00           C  
ATOM   1188  CD  GLN X 147      -5.344  11.496   5.417  1.00  0.00           C  
ATOM   1189  OE1 GLN X 147      -4.764  10.600   6.028  1.00  0.00           O  
ATOM   1190  NE2 GLN X 147      -6.251  12.279   5.990  1.00  0.00           N  
ATOM   1191  N   GLY X 148      -4.199  15.667   2.181  1.00  0.00           N  
ATOM   1192  CA  GLY X 148      -3.495  16.689   1.428  1.00  0.00           C  
ATOM   1193  C   GLY X 148      -2.906  16.157   0.134  1.00  0.00           C  
ATOM   1194  O   GLY X 148      -1.971  16.740  -0.413  1.00  0.00           O  
ATOM   1195  N   GLY X 149      -3.452  15.046  -0.357  1.00  0.00           N  
ATOM   1196  CA  GLY X 149      -2.958  14.458  -1.588  1.00  0.00           C  
ATOM   1197  C   GLY X 149      -1.492  14.086  -1.498  1.00  0.00           C  
ATOM   1198  O   GLY X 149      -0.770  14.598  -0.641  1.00  0.00           O  
ATOM   1199  N   TRP X 150      -1.045  13.198  -2.380  1.00  0.00           N  
ATOM   1200  CA  TRP X 150       0.351  12.776  -2.381  1.00  0.00           C  
ATOM   1201  C   TRP X 150       1.247  13.977  -2.553  1.00  0.00           C  
ATOM   1202  O   TRP X 150       2.431  13.926  -2.228  1.00  0.00           O  
ATOM   1203  CB  TRP X 150       0.673  11.867  -3.555  1.00  0.00           C  
ATOM   1204  CG  TRP X 150      -0.413  10.952  -3.959  1.00  0.00           C  
ATOM   1205  CD1 TRP X 150      -0.964  10.928  -5.186  1.00  0.00           C  
ATOM   1206  CD2 TRP X 150      -1.068   9.943  -3.184  1.00  0.00           C  
ATOM   1207  NE1 TRP X 150      -1.940   9.962  -5.249  1.00  0.00           N  
ATOM   1208  CE2 TRP X 150      -2.026   9.344  -4.023  1.00  0.00           C  
ATOM   1209  CE3 TRP X 150      -0.945   9.486  -1.868  1.00  0.00           C  
ATOM   1210  CZ2 TRP X 150      -2.854   8.313  -3.589  1.00  0.00           C  
ATOM   1211  CZ3 TRP X 150      -1.766   8.461  -1.441  1.00  0.00           C  
ATOM   1212  CH2 TRP X 150      -2.711   7.886  -2.297  1.00  0.00           C  
ATOM   1213  N   SER X 151       0.698  15.036  -3.126  1.00  0.00           N  
ATOM   1214  CA  SER X 151       1.477  16.223  -3.407  1.00  0.00           C  
ATOM   1215  C   SER X 151       2.439  16.556  -2.261  1.00  0.00           C  
ATOM   1216  O   SER X 151       3.476  17.182  -2.475  1.00  0.00           O  
ATOM   1217  CB  SER X 151       0.556  17.414  -3.682  1.00  0.00           C  
ATOM   1218  OG  SER X 151       1.305  18.584  -3.959  1.00  0.00           O  
ATOM   1219  N   THR X 152       2.089  16.134  -1.046  1.00  0.00           N  
ATOM   1220  CA  THR X 152       2.920  16.390   0.127  1.00  0.00           C  
ATOM   1221  C   THR X 152       3.975  15.298   0.339  1.00  0.00           C  
ATOM   1222  O   THR X 152       5.152  15.597   0.542  1.00  0.00           O  
ATOM   1223  CB  THR X 152       2.058  16.497   1.398  1.00  0.00           C  
ATOM   1224  OG1 THR X 152       0.886  17.276   1.131  1.00  0.00           O  
ATOM   1225  CG2 THR X 152       2.843  17.131   2.535  1.00  0.00           C  
ATOM   1226  N   LEU X 153       3.549  14.035   0.309  1.00  0.00           N  
ATOM   1227  CA  LEU X 153       4.465  12.906   0.520  1.00  0.00           C  
ATOM   1228  C   LEU X 153       5.373  12.692  -0.679  1.00  0.00           C  
ATOM   1229  O   LEU X 153       6.598  12.671  -0.559  1.00  0.00           O  
ATOM   1230  CB  LEU X 153       3.689  11.610   0.749  1.00  0.00           C  
ATOM   1231  CG  LEU X 153       2.426  11.720   1.592  1.00  0.00           C  
ATOM   1232  CD1 LEU X 153       1.379  10.759   1.071  1.00  0.00           C  
ATOM   1233  CD2 LEU X 153       2.727  11.419   3.046  1.00  0.00           C  
ATOM   1234  N   ILE X 154       4.742  12.505  -1.827  1.00  0.00           N  
ATOM   1235  CA  ILE X 154       5.421  12.258  -3.091  1.00  0.00           C  
ATOM   1236  C   ILE X 154       6.248  13.468  -3.534  1.00  0.00           C  
ATOM   1237  O   ILE X 154       6.287  13.806  -4.718  1.00  0.00           O  
ATOM   1238  CB  ILE X 154       4.375  11.910  -4.176  1.00  0.00           C  
ATOM   1239  CG1 ILE X 154       5.002  11.130  -5.319  1.00  0.00           C  
ATOM   1240  CG2 ILE X 154       3.701  13.160  -4.718  1.00  0.00           C  
ATOM   1241  CD1 ILE X 154       4.695   9.657  -5.253  1.00  0.00           C  
ATOM   1242  N   GLU X 155       6.919  14.109  -2.579  1.00  0.00           N  
ATOM   1243  CA  GLU X 155       7.752  15.273  -2.871  1.00  0.00           C  
ATOM   1244  C   GLU X 155       8.728  15.521  -1.728  1.00  0.00           C  
ATOM   1245  O   GLU X 155       9.892  15.128  -1.796  1.00  0.00           O  
ATOM   1246  CB  GLU X 155       6.884  16.514  -3.098  1.00  0.00           C  
ATOM   1247  CG  GLU X 155       6.132  16.500  -4.419  1.00  0.00           C  
ATOM   1248  CD  GLU X 155       5.631  17.873  -4.820  1.00  0.00           C  
ATOM   1249  OE1 GLU X 155       4.905  18.498  -4.017  1.00  0.00           O  
ATOM   1250  OE2 GLU X 155       5.965  18.325  -5.935  1.00  0.00           O  
ATOM   1251  N   ASP X 156       8.238  16.153  -0.668  1.00  0.00           N  
ATOM   1252  CA  ASP X 156       9.062  16.428   0.501  1.00  0.00           C  
ATOM   1253  C   ASP X 156       9.340  15.134   1.259  1.00  0.00           C  
ATOM   1254  O   ASP X 156      10.209  15.083   2.129  1.00  0.00           O  
ATOM   1255  CB  ASP X 156       8.367  17.435   1.420  1.00  0.00           C  
ATOM   1256  CG  ASP X 156       8.121  18.767   0.739  1.00  0.00           C  
ATOM   1257  OD1 ASP X 156       9.104  19.402   0.304  1.00  0.00           O  
ATOM   1258  OD2 ASP X 156       6.944  19.174   0.640  1.00  0.00           O  
ATOM   1259  N   ASN X 157       8.589  14.088   0.914  1.00  0.00           N  
ATOM   1260  CA  ASN X 157       8.738  12.784   1.544  1.00  0.00           C  
ATOM   1261  C   ASN X 157       8.332  12.825   3.008  1.00  0.00           C  
ATOM   1262  O   ASN X 157       9.062  12.356   3.881  1.00  0.00           O  
ATOM   1263  CB  ASN X 157      10.175  12.274   1.407  1.00  0.00           C  
ATOM   1264  CG  ASN X 157      10.564  12.021  -0.036  1.00  0.00           C  
ATOM   1265  OD1 ASN X 157      10.550  12.932  -0.863  1.00  0.00           O  
ATOM   1266  ND2 ASN X 157      10.914  10.778  -0.346  1.00  0.00           N  
TER
END
