# Supplementary material for: Vaccinia Virus Protein A49 Is an Unexpected Member of the B-cell Lymphoma (Bcl)-2 Protein Family
Source: J Biol Chem. 2015 Jan 20;290(10):5991–6002. doi: 10.1074/jbc.M114.624650 (PMC4358236; doi:10.1074/jbc.M114.624650)
Supplement: Supplemental Data [file supp_M114.624650_jbc.M114.624650-1.zip › Neidel_overlain_Bcl-2_proteins_and_core/1R2D_A_ali.pdb]

ATOM      1  N   MET X   1     -10.737   8.680  -8.915  1.00 79.42           N  
ATOM      2  CA  MET X   1     -10.241   8.035  -7.665  1.00 78.26           C  
ATOM      3  C   MET X   1     -10.538   6.536  -7.650  1.00 77.21           C  
ATOM      4  O   MET X   1      -9.659   5.723  -7.387  1.00 78.65           O  
ATOM      5  CB  MET X   1     -10.918   8.699  -6.476  1.00 43.57           C  
ATOM      6  CG  MET X   1     -12.392   9.056  -6.726  1.00 43.57           C  
ATOM      7  SD  MET X   1     -13.637   7.702  -6.712  1.00 43.57           S  
ATOM      8  CE  MET X   1     -14.190   7.621  -8.461  1.00 43.57           C  
ATOM      9  N   SER X   2     -11.782   6.170  -7.933  1.00 75.47           N  
ATOM     10  CA  SER X   2     -12.165   4.761  -7.943  1.00 72.00           C  
ATOM     11  C   SER X   2     -11.166   3.912  -8.724  1.00 69.72           C  
ATOM     12  O   SER X   2     -10.496   3.047  -8.160  1.00 68.92           O  
ATOM     13  CB  SER X   2     -13.567   4.553  -8.528  1.00 43.57           C  
ATOM     14  OG  SER X   2     -14.570   4.911  -7.593  1.00 43.57           O  
ATOM     15  N   GLN X   3     -11.082   4.167 -10.028  1.00 67.47           N  
ATOM     16  CA  GLN X   3     -10.175   3.439 -10.913  1.00 65.14           C  
ATOM     17  C   GLN X   3      -8.738   3.917 -10.722  1.00 63.01           C  
ATOM     18  O   GLN X   3      -7.792   3.137 -10.845  1.00 62.39           O  
ATOM     19  CB  GLN X   3     -10.595   3.639 -12.373  1.00 64.59           C  
ATOM     20  CG  GLN X   3      -9.840   2.777 -13.378  1.00 43.57           C  
ATOM     21  CD  GLN X   3     -10.292   3.013 -14.805  1.00 43.57           C  
ATOM     22  OE1 GLN X   3     -11.460   2.813 -15.141  1.00 43.57           O  
ATOM     23  NE2 GLN X   3      -9.367   3.443 -15.657  1.00 43.57           N  
ATOM     24  N   SER X   4      -8.586   5.208 -10.434  1.00 60.16           N  
ATOM     25  CA  SER X   4      -7.275   5.795 -10.219  1.00 57.98           C  
ATOM     26  C   SER X   4      -6.590   5.035  -9.092  1.00 55.27           C  
ATOM     27  O   SER X   4      -5.524   4.455  -9.284  1.00 54.61           O  
ATOM     28  CB  SER X   4      -7.402   7.272  -9.829  1.00 58.72           C  
ATOM     29  OG  SER X   4      -8.119   8.002 -10.805  1.00 62.39           O  
ATOM     30  N   ASN X   5      -7.221   5.041  -7.922  1.00 52.60           N  
ATOM     31  CA  ASN X   5      -6.682   4.367  -6.748  1.00 50.68           C  
ATOM     32  C   ASN X   5      -6.432   2.885  -6.982  1.00 49.68           C  
ATOM     33  O   ASN X   5      -5.450   2.333  -6.495  1.00 49.46           O  
ATOM     34  CB  ASN X   5      -7.624   4.563  -5.561  1.00 50.17           C  
ATOM     35  CG  ASN X   5      -7.616   5.993  -5.054  1.00 50.05           C  
ATOM     36  OD1 ASN X   5      -8.365   6.353  -4.147  1.00 48.79           O  
ATOM     37  ND2 ASN X   5      -6.751   6.815  -5.636  1.00 51.32           N  
ATOM     38  N   ARG X   6      -7.323   2.241  -7.722  1.00 48.40           N  
ATOM     39  CA  ARG X   6      -7.166   0.826  -8.021  1.00 47.89           C  
ATOM     40  C   ARG X   6      -5.830   0.618  -8.738  1.00 46.65           C  
ATOM     41  O   ARG X   6      -5.054  -0.289  -8.408  1.00 43.53           O  
ATOM     42  CB  ARG X   6      -8.318   0.360  -8.911  1.00 51.78           C  
ATOM     43  CG  ARG X   6      -8.112  -1.008  -9.530  1.00 57.41           C  
ATOM     44  CD  ARG X   6      -8.043  -2.075  -8.463  1.00 61.44           C  
ATOM     45  NE  ARG X   6      -7.618  -3.370  -8.989  1.00 64.73           N  
ATOM     46  CZ  ARG X   6      -7.529  -4.468  -8.247  1.00 66.72           C  
ATOM     47  NH1 ARG X   6      -7.842  -4.414  -6.958  1.00 67.43           N  
ATOM     48  NH2 ARG X   6      -7.117  -5.612  -8.782  1.00 69.25           N  
ATOM     49  N   GLU X   7      -5.573   1.484  -9.714  1.00 43.85           N  
ATOM     50  CA  GLU X   7      -4.358   1.446 -10.520  1.00 43.07           C  
ATOM     51  C   GLU X   7      -3.124   1.783  -9.679  1.00 40.04           C  
ATOM     52  O   GLU X   7      -2.048   1.202  -9.863  1.00 36.49           O  
ATOM     53  CB  GLU X   7      -4.485   2.445 -11.676  1.00 44.68           C  
ATOM     54  CG  GLU X   7      -3.311   2.470 -12.635  1.00 49.13           C  
ATOM     55  CD  GLU X   7      -3.521   3.450 -13.781  1.00 51.73           C  
ATOM     56  OE1 GLU X   7      -4.577   3.365 -14.451  1.00 52.87           O  
ATOM     57  OE2 GLU X   7      -2.634   4.302 -14.014  1.00 51.88           O  
ATOM     58  N   LEU X   8      -3.286   2.735  -8.766  1.00 36.49           N  
ATOM     59  CA  LEU X   8      -2.192   3.148  -7.898  1.00 34.32           C  
ATOM     60  C   LEU X   8      -1.794   1.977  -6.994  1.00 31.89           C  
ATOM     61  O   LEU X   8      -0.609   1.673  -6.842  1.00 30.42           O  
ATOM     62  CB  LEU X   8      -2.624   4.354  -7.062  1.00 34.67           C  
ATOM     63  CG  LEU X   8      -1.575   5.017  -6.180  1.00 35.54           C  
ATOM     64  CD1 LEU X   8      -0.334   5.406  -7.004  1.00 35.84           C  
ATOM     65  CD2 LEU X   8      -2.207   6.254  -5.551  1.00 36.07           C  
ATOM     66  N   VAL X   9      -2.793   1.315  -6.418  1.00 29.83           N  
ATOM     67  CA  VAL X   9      -2.558   0.163  -5.545  1.00 28.67           C  
ATOM     68  C   VAL X   9      -1.832  -0.955  -6.310  1.00 29.08           C  
ATOM     69  O   VAL X   9      -0.810  -1.494  -5.861  1.00 25.05           O  
ATOM     70  CB  VAL X   9      -3.909  -0.396  -4.976  1.00 28.97           C  
ATOM     71  CG1 VAL X   9      -3.706  -1.814  -4.399  1.00 26.13           C  
ATOM     72  CG2 VAL X   9      -4.452   0.535  -3.886  1.00 27.95           C  
ATOM     73  N   VAL X  10      -2.351  -1.302  -7.480  1.00 29.58           N  
ATOM     74  CA  VAL X  10      -1.747  -2.373  -8.255  1.00 29.23           C  
ATOM     75  C   VAL X  10      -0.297  -2.056  -8.621  1.00 28.95           C  
ATOM     76  O   VAL X  10       0.564  -2.926  -8.536  1.00 29.11           O  
ATOM     77  CB  VAL X  10      -2.581  -2.666  -9.529  1.00 30.33           C  
ATOM     78  CG1 VAL X  10      -1.797  -3.568 -10.480  1.00 29.52           C  
ATOM     79  CG2 VAL X  10      -3.894  -3.341  -9.126  1.00 30.32           C  
ATOM     80  N   ASP X  11      -0.028  -0.811  -8.998  1.00 28.84           N  
ATOM     81  CA  ASP X  11       1.324  -0.404  -9.358  1.00 30.54           C  
ATOM     82  C   ASP X  11       2.299  -0.567  -8.199  1.00 30.54           C  
ATOM     83  O   ASP X  11       3.374  -1.137  -8.369  1.00 28.56           O  
ATOM     84  CB  ASP X  11       1.384   1.059  -9.794  1.00 33.25           C  
ATOM     85  CG  ASP X  11       2.806   1.488 -10.147  1.00 36.83           C  
ATOM     86  OD1 ASP X  11       3.268   1.115 -11.243  1.00 38.08           O  
ATOM     87  OD2 ASP X  11       3.474   2.165  -9.326  1.00 35.86           O  
ATOM     88  N   PHE X  12       1.932  -0.042  -7.030  1.00 28.00           N  
ATOM     89  CA  PHE X  12       2.808  -0.152  -5.871  1.00 28.19           C  
ATOM     90  C   PHE X  12       3.050  -1.605  -5.475  1.00 26.91           C  
ATOM     91  O   PHE X  12       4.180  -1.988  -5.159  1.00 27.35           O  
ATOM     92  CB  PHE X  12       2.235   0.628  -4.681  1.00 28.53           C  
ATOM     93  CG  PHE X  12       3.132   0.620  -3.475  1.00 30.51           C  
ATOM     94  CD1 PHE X  12       3.070  -0.425  -2.550  1.00 29.03           C  
ATOM     95  CD2 PHE X  12       4.074   1.619  -3.294  1.00 32.14           C  
ATOM     96  CE1 PHE X  12       3.940  -0.470  -1.462  1.00 32.50           C  
ATOM     97  CE2 PHE X  12       4.952   1.584  -2.204  1.00 33.67           C  
ATOM     98  CZ  PHE X  12       4.883   0.536  -1.291  1.00 29.30           C  
ATOM     99  N   LEU X  13       2.003  -2.420  -5.491  1.00 27.05           N  
ATOM    100  CA  LEU X  13       2.155  -3.818  -5.125  1.00 28.15           C  
ATOM    101  C   LEU X  13       3.000  -4.570  -6.158  1.00 30.19           C  
ATOM    102  O   LEU X  13       3.816  -5.427  -5.794  1.00 28.76           O  
ATOM    103  CB  LEU X  13       0.785  -4.489  -4.971  1.00 27.25           C  
ATOM    104  CG  LEU X  13      -0.089  -3.938  -3.829  1.00 29.13           C  
ATOM    105  CD1 LEU X  13      -1.421  -4.675  -3.811  1.00 27.72           C  
ATOM    106  CD2 LEU X  13       0.637  -4.093  -2.470  1.00 25.56           C  
ATOM    107  N   SER X  14       2.815  -4.241  -7.437  1.00 28.81           N  
ATOM    108  CA  SER X  14       3.586  -4.898  -8.495  1.00 30.09           C  
ATOM    109  C   SER X  14       5.057  -4.509  -8.366  1.00 31.03           C  
ATOM    110  O   SER X  14       5.946  -5.335  -8.560  1.00 29.96           O  
ATOM    111  CB  SER X  14       3.057  -4.481  -9.875  1.00 30.45           C  
ATOM    112  OG  SER X  14       1.711  -4.893 -10.050  1.00 31.60           O  
ATOM    113  N   TYR X  15       5.292  -3.237  -8.041  1.00 30.87           N  
ATOM    114  CA  TYR X  15       6.635  -2.692  -7.866  1.00 31.54           C  
ATOM    115  C   TYR X  15       7.352  -3.436  -6.754  1.00 31.46           C  
ATOM    116  O   TYR X  15       8.486  -3.891  -6.912  1.00 29.75           O  
ATOM    117  CB  TYR X  15       6.544  -1.208  -7.492  1.00 32.31           C  
ATOM    118  CG  TYR X  15       7.866  -0.550  -7.151  1.00 34.06           C  
ATOM    119  CD1 TYR X  15       8.792  -0.235  -8.150  1.00 32.80           C  
ATOM    120  CD2 TYR X  15       8.171  -0.191  -5.831  1.00 33.19           C  
ATOM    121  CE1 TYR X  15       9.983   0.432  -7.848  1.00 34.44           C  
ATOM    122  CE2 TYR X  15       9.353   0.471  -5.514  1.00 32.78           C  
ATOM    123  CZ  TYR X  15      10.255   0.788  -6.526  1.00 36.18           C  
ATOM    124  OH  TYR X  15      11.395   1.500  -6.232  1.00 33.46           O  
ATOM    125  N   LYS X  16       6.672  -3.552  -5.619  1.00 30.19           N  
ATOM    126  CA  LYS X  16       7.236  -4.216  -4.468  1.00 31.47           C  
ATOM    127  C   LYS X  16       7.564  -5.673  -4.752  1.00 31.26           C  
ATOM    128  O   LYS X  16       8.653  -6.146  -4.410  1.00 29.59           O  
ATOM    129  CB  LYS X  16       6.273  -4.108  -3.284  1.00 31.82           C  
ATOM    130  CG  LYS X  16       6.908  -4.442  -1.965  1.00 34.79           C  
ATOM    131  CD  LYS X  16       8.204  -3.652  -1.742  1.00 35.01           C  
ATOM    132  CE  LYS X  16       8.000  -2.144  -1.792  1.00 32.72           C  
ATOM    133  NZ  LYS X  16       9.259  -1.418  -1.450  1.00 30.99           N  
ATOM    134  N   LEU X  17       6.627  -6.392  -5.365  1.00 29.88           N  
ATOM    135  CA  LEU X  17       6.854  -7.808  -5.680  1.00 31.07           C  
ATOM    136  C   LEU X  17       8.040  -7.971  -6.633  1.00 30.85           C  
ATOM    137  O   LEU X  17       8.901  -8.823  -6.416  1.00 31.33           O  
ATOM    138  CB  LEU X  17       5.594  -8.435  -6.298  1.00 30.34           C  
ATOM    139  CG  LEU X  17       4.393  -8.659  -5.364  1.00 30.83           C  
ATOM    140  CD1 LEU X  17       3.127  -8.888  -6.184  1.00 30.88           C  
ATOM    141  CD2 LEU X  17       4.654  -9.846  -4.444  1.00 33.37           C  
ATOM    142  N   SER X  18       8.082  -7.153  -7.683  1.00 32.25           N  
ATOM    143  CA  SER X  18       9.175  -7.198  -8.656  1.00 32.82           C  
ATOM    144  C   SER X  18      10.520  -6.967  -7.965  1.00 34.60           C  
ATOM    145  O   SER X  18      11.463  -7.756  -8.091  1.00 34.05           O  
ATOM    146  CB  SER X  18       8.985  -6.119  -9.715  1.00 31.13           C  
ATOM    147  OG  SER X  18      10.202  -5.923 -10.416  1.00 33.22           O  
ATOM    148  N   GLN X  19      10.580  -5.864  -7.231  1.00 33.40           N  
ATOM    149  CA  GLN X  19      11.764  -5.452  -6.482  1.00 33.94           C  
ATOM    150  C   GLN X  19      12.306  -6.583  -5.605  1.00 33.49           C  
ATOM    151  O   GLN X  19      13.520  -6.789  -5.513  1.00 33.76           O  
ATOM    152  CB  GLN X  19      11.388  -4.244  -5.618  1.00 33.03           C  
ATOM    153  CG  GLN X  19      12.509  -3.605  -4.827  1.00 34.94           C  
ATOM    154  CD  GLN X  19      11.989  -2.518  -3.896  1.00 35.78           C  
ATOM    155  OE1 GLN X  19      11.269  -2.800  -2.932  1.00 34.50           O  
ATOM    156  NE2 GLN X  19      12.337  -1.275  -4.187  1.00 33.59           N  
ATOM    157  N   LYS X  20      11.398  -7.315  -4.976  1.00 33.65           N  
ATOM    158  CA  LYS X  20      11.756  -8.411  -4.080  1.00 36.51           C  
ATOM    159  C   LYS X  20      11.960  -9.783  -4.713  1.00 35.37           C  
ATOM    160  O   LYS X  20      12.138 -10.774  -4.000  1.00 34.52           O  
ATOM    161  CB  LYS X  20      10.708  -8.545  -2.977  1.00 39.75           C  
ATOM    162  CG  LYS X  20      11.086  -7.882  -1.680  1.00 47.25           C  
ATOM    163  CD  LYS X  20      10.627  -6.452  -1.594  1.00 51.06           C  
ATOM    164  CE  LYS X  20      10.780  -5.971  -0.150  1.00 55.11           C  
ATOM    165  NZ  LYS X  20      10.092  -4.685   0.099  1.00 56.26           N  
ATOM    166  N   GLY X  21      11.909  -9.858  -6.039  1.00 34.66           N  
ATOM    167  CA  GLY X  21      12.133 -11.135  -6.702  1.00 32.82           C  
ATOM    168  C   GLY X  21      10.920 -12.015  -6.911  1.00 33.53           C  
ATOM    169  O   GLY X  21      11.048 -13.183  -7.295  1.00 30.65           O  
ATOM    170  N   TYR X  22       9.736 -11.451  -6.686  1.00 32.87           N  
ATOM    171  CA  TYR X  22       8.493 -12.196  -6.840  1.00 33.50           C  
ATOM    172  C   TYR X  22       7.782 -11.840  -8.143  1.00 33.45           C  
ATOM    173  O   TYR X  22       8.110 -10.856  -8.799  1.00 33.02           O  
ATOM    174  CB  TYR X  22       7.553 -11.886  -5.674  1.00 34.35           C  
ATOM    175  CG  TYR X  22       8.069 -12.331  -4.328  1.00 34.91           C  
ATOM    176  CD1 TYR X  22       8.005 -13.675  -3.938  1.00 36.16           C  
ATOM    177  CD2 TYR X  22       8.616 -11.411  -3.436  1.00 33.56           C  
ATOM    178  CE1 TYR X  22       8.471 -14.090  -2.685  1.00 34.83           C  
ATOM    179  CE2 TYR X  22       9.084 -11.809  -2.188  1.00 35.21           C  
ATOM    180  CZ  TYR X  22       9.007 -13.151  -1.816  1.00 36.09           C  
ATOM    181  OH  TYR X  22       9.453 -13.531  -0.569  1.00 35.94           O  
ATOM    182  N   SER X  23       6.795 -12.650  -8.503  1.00 33.78           N  
ATOM    183  CA  SER X  23       6.010 -12.394  -9.697  1.00 33.04           C  
ATOM    184  C   SER X  23       4.900 -11.398  -9.365  1.00 33.21           C  
ATOM    185  O   SER X  23       4.445 -11.329  -8.224  1.00 30.47           O  
ATOM    186  CB  SER X  23       5.361 -13.683 -10.188  1.00 34.60           C  
ATOM    187  OG  SER X  23       4.449 -13.396 -11.231  1.00 39.10           O  
ATOM    188  N   TRP X  24       4.480 -10.628 -10.364  1.00 31.82           N  
ATOM    189  CA  TRP X  24       3.394  -9.670 -10.226  1.00 33.23           C  
ATOM    190  C   TRP X  24       2.284 -10.118 -11.181  1.00 35.79           C  
ATOM    191  O   TRP X  24       1.374  -9.350 -11.493  1.00 33.48           O  
ATOM    192  CB  TRP X  24       3.850  -8.266 -10.628  1.00 31.14           C  
ATOM    193  CG  TRP X  24       4.469  -8.233 -11.991  1.00 31.75           C  
ATOM    194  CD1 TRP X  24       3.829  -8.078 -13.191  1.00 32.10           C  
ATOM    195  CD2 TRP X  24       5.842  -8.486 -12.300  1.00 31.77           C  
ATOM    196  NE1 TRP X  24       4.721  -8.231 -14.227  1.00 31.19           N  
ATOM    197  CE2 TRP X  24       5.963  -8.484 -13.708  1.00 32.15           C  
ATOM    198  CE3 TRP X  24       6.983  -8.725 -11.521  1.00 33.93           C  
ATOM    199  CZ2 TRP X  24       7.185  -8.712 -14.356  1.00 33.60           C  
ATOM    200  CZ3 TRP X  24       8.200  -8.954 -12.168  1.00 34.23           C  
ATOM    201  CH2 TRP X  24       8.287  -8.946 -13.569  1.00 33.43           C  
ATOM    202  N   SER X  25       2.376 -11.360 -11.645  1.00 39.29           N  
ATOM    203  CA  SER X  25       1.399 -11.905 -12.593  1.00 44.68           C  
ATOM    204  C   SER X  25       0.018 -12.176 -12.027  1.00 46.43           C  
ATOM    205  O   SER X  25      -0.916 -12.422 -12.787  1.00 49.52           O  
ATOM    206  CB  SER X  25       1.931 -13.199 -13.216  1.00 42.74           C  
ATOM    207  OG  SER X  25       3.014 -12.918 -14.082  1.00 49.28           O  
ATOM    208  N   GLN X  26      -0.121 -12.137 -10.709  1.00 48.56           N  
ATOM    209  CA  GLN X  26      -1.416 -12.396 -10.080  1.00 52.05           C  
ATOM    210  C   GLN X  26      -2.408 -11.261 -10.340  1.00 53.71           C  
ATOM    211  O   GLN X  26      -3.536 -11.294  -9.851  1.00 55.54           O  
ATOM    212  CB  GLN X  26      -1.264 -12.570  -8.565  1.00 52.90           C  
ATOM    213  CG  GLN X  26      -0.227 -13.601  -8.107  1.00 56.60           C  
ATOM    214  CD  GLN X  26       1.186 -13.038  -8.040  1.00 58.13           C  
ATOM    215  OE1 GLN X  26       2.113 -13.703  -7.564  1.00 62.20           O  
ATOM    216  NE2 GLN X  26       1.358 -11.812  -8.514  1.00 57.11           N  
ATOM    217  N   PHE X  27      -1.980 -10.253 -11.094  1.00 54.60           N  
ATOM    218  CA  PHE X  27      -2.836  -9.115 -11.401  1.00 55.96           C  
ATOM    219  C   PHE X  27      -3.382  -9.207 -12.820  1.00 57.77           C  
ATOM    220  O   PHE X  27      -2.618  -9.399 -13.773  1.00 60.36           O  
ATOM    221  CB  PHE X  27      -2.058  -7.800 -11.230  1.00 54.55           C  
ATOM    222  CG  PHE X  27      -1.671  -7.499  -9.801  1.00 50.94           C  
ATOM    223  CD1 PHE X  27      -2.645  -7.238  -8.843  1.00 51.36           C  
ATOM    224  CD2 PHE X  27      -0.336  -7.502  -9.410  1.00 49.21           C  
ATOM    225  CE1 PHE X  27      -2.295  -6.985  -7.509  1.00 48.61           C  
ATOM    226  CE2 PHE X  27       0.023  -7.251  -8.084  1.00 49.13           C  
ATOM    227  CZ  PHE X  27      -0.957  -6.993  -7.132  1.00 47.97           C  
ATOM    228  N   PRO X  28      -1.319  13.895 -12.469  1.00 64.10           N  
ATOM    229  CA  PRO X  28      -0.234  13.258 -13.234  1.00 64.33           C  
ATOM    230  C   PRO X  28       0.081  11.853 -12.689  1.00 63.36           C  
ATOM    231  O   PRO X  28       1.115  11.639 -12.055  1.00 64.28           O  
ATOM    232  CB  PRO X  28       0.928  14.238 -13.062  1.00 64.86           C  
ATOM    233  CG  PRO X  28       0.229  15.550 -12.880  1.00 64.69           C  
ATOM    234  CD  PRO X  28      -0.915  15.221 -11.975  1.00 64.58           C  
ATOM    235  N   MET X  29      -0.826  10.910 -12.946  1.00 62.27           N  
ATOM    236  CA  MET X  29      -0.715   9.523 -12.481  1.00 59.52           C  
ATOM    237  C   MET X  29       0.698   8.961 -12.463  1.00 55.80           C  
ATOM    238  O   MET X  29       1.133   8.423 -11.447  1.00 54.65           O  
ATOM    239  CB  MET X  29      -1.613   8.620 -13.325  1.00 62.53           C  
ATOM    240  CG  MET X  29      -1.739   7.192 -12.814  1.00 65.90           C  
ATOM    241  SD  MET X  29      -2.363   7.035 -11.113  1.00 72.09           S  
ATOM    242  CE  MET X  29      -3.561   8.385 -11.041  1.00 70.33           C  
ATOM    243  N   ALA X  30       1.420   9.082 -13.572  1.00 51.76           N  
ATOM    244  CA  ALA X  30       2.781   8.566 -13.633  1.00 48.70           C  
ATOM    245  C   ALA X  30       3.639   9.164 -12.520  1.00 46.61           C  
ATOM    246  O   ALA X  30       4.448   8.468 -11.906  1.00 45.29           O  
ATOM    247  CB  ALA X  30       3.399   8.864 -15.000  1.00 48.87           C  
ATOM    248  N   ALA X  31       3.450  10.451 -12.247  1.00 43.49           N  
ATOM    249  CA  ALA X  31       4.225  11.120 -11.212  1.00 41.15           C  
ATOM    250  C   ALA X  31       3.817  10.642  -9.815  1.00 40.78           C  
ATOM    251  O   ALA X  31       4.649  10.554  -8.917  1.00 39.34           O  
ATOM    252  CB  ALA X  31       4.048  12.629 -11.322  1.00 40.24           C  
ATOM    253  N   VAL X  32       2.536  10.346  -9.635  1.00 38.95           N  
ATOM    254  CA  VAL X  32       2.057   9.873  -8.344  1.00 38.71           C  
ATOM    255  C   VAL X  32       2.668   8.508  -8.060  1.00 37.19           C  
ATOM    256  O   VAL X  32       3.207   8.272  -6.975  1.00 35.27           O  
ATOM    257  CB  VAL X  32       0.518   9.750  -8.325  1.00 38.83           C  
ATOM    258  CG1 VAL X  32       0.059   9.205  -6.977  1.00 39.61           C  
ATOM    259  CG2 VAL X  32      -0.113  11.109  -8.589  1.00 41.04           C  
ATOM    260  N   LYS X  33       2.581   7.612  -9.039  1.00 35.70           N  
ATOM    261  CA  LYS X  33       3.129   6.270  -8.908  1.00 36.52           C  
ATOM    262  C   LYS X  33       4.607   6.293  -8.536  1.00 36.22           C  
ATOM    263  O   LYS X  33       5.031   5.592  -7.623  1.00 34.45           O  
ATOM    264  CB  LYS X  33       2.951   5.486 -10.212  1.00 37.13           C  
ATOM    265  CG  LYS X  33       1.510   5.162 -10.556  1.00 39.05           C  
ATOM    266  CD  LYS X  33       1.436   4.380 -11.856  1.00 40.63           C  
ATOM    267  CE  LYS X  33       0.001   4.158 -12.306  1.00 43.14           C  
ATOM    268  NZ  LYS X  33      -0.037   3.455 -13.632  1.00 45.69           N  
ATOM    269  N   GLN X  34       5.393   7.099  -9.247  1.00 37.66           N  
ATOM    270  CA  GLN X  34       6.823   7.181  -8.980  1.00 37.53           C  
ATOM    271  C   GLN X  34       7.099   7.723  -7.583  1.00 35.29           C  
ATOM    272  O   GLN X  34       7.948   7.199  -6.869  1.00 35.54           O  
ATOM    273  CB  GLN X  34       7.515   8.072 -10.015  1.00 40.55           C  
ATOM    274  CG  GLN X  34       9.038   8.074  -9.899  1.00 44.82           C  
ATOM    275  CD  GLN X  34       9.641   6.675  -9.981  1.00 49.86           C  
ATOM    276  OE1 GLN X  34       9.278   5.870 -10.847  1.00 52.29           O  
ATOM    277  NE2 GLN X  34      10.581   6.384  -9.084  1.00 51.83           N  
ATOM    278  N   ALA X  35       6.387   8.780  -7.204  1.00 34.18           N  
ATOM    279  CA  ALA X  35       6.569   9.368  -5.880  1.00 33.44           C  
ATOM    280  C   ALA X  35       6.252   8.329  -4.806  1.00 31.34           C  
ATOM    281  O   ALA X  35       6.977   8.215  -3.820  1.00 29.53           O  
ATOM    282  CB  ALA X  35       5.662  10.588  -5.710  1.00 32.80           C  
ATOM    283  N   LEU X  36       5.179   7.566  -5.005  1.00 31.17           N  
ATOM    284  CA  LEU X  36       4.774   6.552  -4.026  1.00 32.04           C  
ATOM    285  C   LEU X  36       5.768   5.381  -3.956  1.00 32.03           C  
ATOM    286  O   LEU X  36       6.061   4.869  -2.876  1.00 30.43           O  
ATOM    287  CB  LEU X  36       3.371   6.039  -4.347  1.00 32.88           C  
ATOM    288  CG  LEU X  36       2.828   4.994  -3.367  1.00 33.68           C  
ATOM    289  CD1 LEU X  36       2.780   5.574  -1.953  1.00 35.31           C  
ATOM    290  CD2 LEU X  36       1.429   4.564  -3.810  1.00 35.39           C  
ATOM    291  N   ARG X  37       6.284   4.951  -5.103  1.00 31.11           N  
ATOM    292  CA  ARG X  37       7.285   3.881  -5.111  1.00 33.16           C  
ATOM    293  C   ARG X  37       8.506   4.309  -4.268  1.00 33.02           C  
ATOM    294  O   ARG X  37       8.988   3.552  -3.425  1.00 32.86           O  
ATOM    295  CB  ARG X  37       7.770   3.592  -6.532  1.00 33.60           C  
ATOM    296  CG  ARG X  37       6.727   2.962  -7.451  1.00 35.18           C  
ATOM    297  CD  ARG X  37       7.362   2.688  -8.808  1.00 39.73           C  
ATOM    298  NE  ARG X  37       6.415   2.135  -9.769  1.00 41.86           N  
ATOM    299  CZ  ARG X  37       6.767   1.461 -10.863  1.00 45.29           C  
ATOM    300  NH1 ARG X  37       8.053   1.242 -11.144  1.00 42.88           N  
ATOM    301  NH2 ARG X  37       5.828   1.007 -11.683  1.00 44.49           N  
ATOM    302  N   GLU X  38       9.004   5.516  -4.517  1.00 33.02           N  
ATOM    303  CA  GLU X  38      10.159   6.027  -3.782  1.00 35.46           C  
ATOM    304  C   GLU X  38       9.832   6.223  -2.301  1.00 33.00           C  
ATOM    305  O   GLU X  38      10.650   5.893  -1.432  1.00 32.87           O  
ATOM    306  CB  GLU X  38      10.629   7.347  -4.397  1.00 39.96           C  
ATOM    307  CG  GLU X  38      11.135   7.185  -5.826  1.00 48.29           C  
ATOM    308  CD  GLU X  38      11.459   8.503  -6.494  1.00 53.18           C  
ATOM    309  OE1 GLU X  38      10.619   9.434  -6.419  1.00 56.16           O  
ATOM    310  OE2 GLU X  38      12.544   8.602  -7.109  1.00 56.37           O  
ATOM    311  N   ALA X  39       8.641   6.750  -2.019  1.00 30.63           N  
ATOM    312  CA  ALA X  39       8.220   6.968  -0.631  1.00 29.52           C  
ATOM    313  C   ALA X  39       8.273   5.641   0.114  1.00 29.34           C  
ATOM    314  O   ALA X  39       8.810   5.560   1.217  1.00 29.38           O  
ATOM    315  CB  ALA X  39       6.802   7.543  -0.582  1.00 28.04           C  
ATOM    316  N   GLY X  40       7.720   4.593  -0.493  1.00 27.65           N  
ATOM    317  CA  GLY X  40       7.742   3.288   0.151  1.00 26.94           C  
ATOM    318  C   GLY X  40       9.147   2.760   0.406  1.00 29.03           C  
ATOM    319  O   GLY X  40       9.423   2.197   1.475  1.00 28.18           O  
ATOM    320  N   ASP X  41      10.044   2.924  -0.560  1.00 28.17           N  
ATOM    321  CA  ASP X  41      11.414   2.448  -0.381  1.00 30.43           C  
ATOM    322  C   ASP X  41      12.068   3.173   0.802  1.00 31.31           C  
ATOM    323  O   ASP X  41      12.745   2.555   1.628  1.00 32.19           O  
ATOM    324  CB  ASP X  41      12.241   2.692  -1.646  1.00 30.12           C  
ATOM    325  CG  ASP X  41      11.818   1.804  -2.802  1.00 31.03           C  
ATOM    326  OD1 ASP X  41      11.242   0.732  -2.543  1.00 31.65           O  
ATOM    327  OD2 ASP X  41      12.082   2.172  -3.969  1.00 32.77           O  
ATOM    328  N   GLU X  42      11.845   4.479   0.880  1.00 33.23           N  
ATOM    329  CA  GLU X  42      12.405   5.300   1.965  1.00 34.63           C  
ATOM    330  C   GLU X  42      11.848   4.817   3.308  1.00 34.40           C  
ATOM    331  O   GLU X  42      12.593   4.613   4.269  1.00 32.88           O  
ATOM    332  CB  GLU X  42      12.045   6.770   1.733  1.00 36.05           C  
ATOM    333  CG  GLU X  42      12.627   7.754   2.750  1.00 44.48           C  
ATOM    334  CD  GLU X  42      14.146   7.745   2.772  1.00 48.71           C  
ATOM    335  OE1 GLU X  42      14.763   7.814   1.679  1.00 50.93           O  
ATOM    336  OE2 GLU X  42      14.720   7.673   3.886  1.00 54.68           O  
ATOM    337  N   PHE X  43      10.536   4.609   3.365  1.00 33.91           N  
ATOM    338  CA  PHE X  43       9.898   4.138   4.588  1.00 35.36           C  
ATOM    339  C   PHE X  43      10.461   2.804   5.057  1.00 34.96           C  
ATOM    340  O   PHE X  43      10.833   2.646   6.224  1.00 33.81           O  
ATOM    341  CB  PHE X  43       8.386   4.000   4.378  1.00 37.44           C  
ATOM    342  CG  PHE X  43       7.665   3.407   5.554  1.00 39.88           C  
ATOM    343  CD1 PHE X  43       7.408   4.169   6.689  1.00 42.77           C  
ATOM    344  CD2 PHE X  43       7.272   2.075   5.543  1.00 38.50           C  
ATOM    345  CE1 PHE X  43       6.770   3.604   7.796  1.00 40.93           C  
ATOM    346  CE2 PHE X  43       6.642   1.510   6.638  1.00 39.19           C  
ATOM    347  CZ  PHE X  43       6.390   2.277   7.767  1.00 40.69           C  
ATOM    348  N   GLU X  44      10.532   1.841   4.148  1.00 34.17           N  
ATOM    349  CA  GLU X  44      11.025   0.511   4.481  1.00 37.19           C  
ATOM    350  C   GLU X  44      12.511   0.508   4.807  1.00 40.75           C  
ATOM    351  O   GLU X  44      13.021  -0.413   5.446  1.00 39.96           O  
ATOM    352  CB  GLU X  44      10.724  -0.449   3.326  1.00 36.31           C  
ATOM    353  CG  GLU X  44       9.236  -0.750   3.218  1.00 35.63           C  
ATOM    354  CD  GLU X  44       8.837  -1.325   1.873  1.00 35.25           C  
ATOM    355  OE1 GLU X  44       9.693  -1.947   1.221  1.00 34.04           O  
ATOM    356  OE2 GLU X  44       7.659  -1.160   1.478  1.00 35.12           O  
ATOM    357  N   LEU X  45      13.199   1.554   4.372  1.00 42.96           N  
ATOM    358  CA  LEU X  45      14.622   1.679   4.624  1.00 48.72           C  
ATOM    359  C   LEU X  45      14.826   1.893   6.126  1.00 50.73           C  
ATOM    360  O   LEU X  45      15.754   1.346   6.717  1.00 51.62           O  
ATOM    361  CB  LEU X  45      15.174   2.854   3.818  1.00 49.24           C  
ATOM    362  CG  LEU X  45      16.682   2.926   3.612  1.00 53.64           C  
ATOM    363  CD1 LEU X  45      17.215   1.567   3.144  1.00 53.02           C  
ATOM    364  CD2 LEU X  45      16.987   4.026   2.590  1.00 53.31           C  
ATOM    365  N   ARG X  46      13.940   2.673   6.736  1.00 54.47           N  
ATOM    366  CA  ARG X  46      14.001   2.950   8.173  1.00 58.58           C  
ATOM    367  C   ARG X  46      13.322   1.849   8.977  1.00 60.03           C  
ATOM    368  O   ARG X  46      13.923   1.260   9.873  1.00 61.34           O  
ATOM    369  CB  ARG X  46      13.333   4.285   8.485  1.00 59.76           C  
ATOM    370  CG  ARG X  46      14.042   5.475   7.883  1.00 62.52           C  
ATOM    371  CD  ARG X  46      13.186   6.732   7.971  1.00 64.37           C  
ATOM    372  NE  ARG X  46      11.951   6.597   7.201  1.00 64.37           N  
ATOM    373  CZ  ARG X  46      11.153   7.608   6.868  1.00 63.85           C  
ATOM    374  NH1 ARG X  46      11.458   8.845   7.234  1.00 61.81           N  
ATOM    375  NH2 ARG X  46      10.052   7.380   6.164  1.00 61.67           N  
ATOM    376  N   TYR X  47      12.060   1.580   8.663  1.00 61.23           N  
ATOM    377  CA  TYR X  47      11.305   0.538   9.345  1.00 62.19           C  
ATOM    378  C   TYR X  47      11.412  -0.745   8.542  1.00 63.88           C  
ATOM    379  O   TYR X  47      10.855  -0.837   7.451  1.00 64.62           O  
ATOM    380  CB  TYR X  47       9.838   0.942   9.454  1.00 62.60           C  
ATOM    381  CG  TYR X  47       8.919  -0.164   9.944  1.00 63.71           C  
ATOM    382  CD1 TYR X  47       8.946  -0.590  11.273  1.00 63.43           C  
ATOM    383  CD2 TYR X  47       7.999  -0.765   9.081  1.00 64.11           C  
ATOM    384  CE1 TYR X  47       8.076  -1.578  11.730  1.00 63.29           C  
ATOM    385  CE2 TYR X  47       7.128  -1.756   9.527  1.00 63.62           C  
ATOM    386  CZ  TYR X  47       7.169  -2.156  10.851  1.00 63.79           C  
ATOM    387  OH  TYR X  47       6.290  -3.122  11.293  1.00 62.75           O  
ATOM    388  N   ARG X  48      12.119  -1.737   9.076  1.00 65.97           N  
ATOM    389  CA  ARG X  48      12.285  -3.003   8.371  1.00 67.81           C  
ATOM    390  C   ARG X  48      11.613  -4.197   9.050  1.00 68.15           C  
ATOM    391  O   ARG X  48      11.887  -5.346   8.704  1.00 68.62           O  
ATOM    392  CB  ARG X  48      13.777  -3.288   8.168  1.00 69.93           C  
ATOM    393  CG  ARG X  48      14.637  -2.993   9.383  1.00 73.63           C  
ATOM    394  CD  ARG X  48      16.093  -3.396   9.160  1.00 76.41           C  
ATOM    395  NE  ARG X  48      16.258  -4.847   9.075  1.00 78.81           N  
ATOM    396  CZ  ARG X  48      17.433  -5.463   8.964  1.00 79.62           C  
ATOM    397  NH1 ARG X  48      18.554  -4.756   8.923  1.00 80.13           N  
ATOM    398  NH2 ARG X  48      17.488  -6.788   8.902  1.00 80.30           N  
ATOM    399  N   ARG X  49      10.723  -3.924   9.999  1.00 68.53           N  
ATOM    400  CA  ARG X  49      10.023  -4.986  10.718  1.00 68.35           C  
ATOM    401  C   ARG X  49       8.967  -5.666   9.849  1.00 67.36           C  
ATOM    402  O   ARG X  49       8.561  -6.796  10.128  1.00 67.28           O  
ATOM    403  CB  ARG X  49       9.371  -4.420  11.978  1.00 71.16           C  
ATOM    404  CG  ARG X  49       8.916  -5.460  12.995  1.00 74.15           C  
ATOM    405  CD  ARG X  49       8.302  -4.785  14.223  1.00 76.69           C  
ATOM    406  NE  ARG X  49       6.944  -4.300  13.972  1.00 77.83           N  
ATOM    407  CZ  ARG X  49       5.857  -5.060  14.059  1.00 78.93           C  
ATOM    408  NH1 ARG X  49       5.974  -6.337  14.395  1.00 79.39           N  
ATOM    409  NH2 ARG X  49       4.658  -4.547  13.811  1.00 79.57           N  
ATOM    410  N   ALA X  50       8.520  -4.972   8.802  1.00 66.03           N  
ATOM    411  CA  ALA X  50       7.525  -5.502   7.865  1.00 63.32           C  
ATOM    412  C   ALA X  50       6.150  -5.780   8.480  1.00 62.11           C  
ATOM    413  O   ALA X  50       5.436  -6.687   8.036  1.00 62.41           O  
ATOM    414  CB  ALA X  50       8.070  -6.772   7.188  1.00 63.78           C  
ATOM    415  N   PHE X  51       5.786  -5.003   9.500  1.00 59.58           N  
ATOM    416  CA  PHE X  51       4.490  -5.142  10.169  1.00 56.04           C  
ATOM    417  C   PHE X  51       4.182  -6.561  10.646  1.00 55.58           C  
ATOM    418  O   PHE X  51       3.034  -7.010  10.585  1.00 54.39           O  
ATOM    419  CB  PHE X  51       3.363  -4.672   9.238  1.00 53.43           C  
ATOM    420  CG  PHE X  51       3.575  -3.293   8.667  1.00 50.47           C  
ATOM    421  CD1 PHE X  51       4.320  -3.111   7.506  1.00 47.20           C  
ATOM    422  CD2 PHE X  51       3.031  -2.173   9.296  1.00 48.41           C  
ATOM    423  CE1 PHE X  51       4.521  -1.830   6.973  1.00 45.57           C  
ATOM    424  CE2 PHE X  51       3.226  -0.894   8.774  1.00 46.54           C  
ATOM    425  CZ  PHE X  51       3.972  -0.722   7.609  1.00 44.76           C  
ATOM    426  N   SER X  52       5.210  -7.263  11.119  1.00 56.39           N  
ATOM    427  CA  SER X  52       5.059  -8.633  11.605  1.00 57.04           C  
ATOM    428  C   SER X  52       3.929  -8.737  12.622  1.00 56.31           C  
ATOM    429  O   SER X  52       3.144  -9.684  12.610  1.00 56.16           O  
ATOM    430  CB  SER X  52       6.369  -9.111  12.239  1.00 58.63           C  
ATOM    431  OG  SER X  52       7.408  -9.171  11.273  1.00 61.05           O  
ATOM    432  N   ASP X  53       3.853  -7.753  13.507  1.00 55.79           N  
ATOM    433  CA  ASP X  53       2.817  -7.740  14.521  1.00 56.14           C  
ATOM    434  C   ASP X  53       1.441  -7.609  13.871  1.00 54.84           C  
ATOM    435  O   ASP X  53       0.522  -8.381  14.171  1.00 53.34           O  
ATOM    436  CB  ASP X  53       3.059  -6.588  15.492  1.00 59.81           C  
ATOM    437  CG  ASP X  53       1.917  -6.399  16.461  1.00 64.00           C  
ATOM    438  OD1 ASP X  53       1.583  -7.361  17.200  1.00 66.48           O  
ATOM    439  OD2 ASP X  53       1.351  -5.282  16.481  1.00 67.18           O  
ATOM    440  N   LEU X  54       1.298  -6.634  12.978  1.00 52.47           N  
ATOM    441  CA  LEU X  54       0.024  -6.438  12.301  1.00 52.84           C  
ATOM    442  C   LEU X  54      -0.351  -7.642  11.434  1.00 53.23           C  
ATOM    443  O   LEU X  54      -1.502  -8.088  11.448  1.00 53.29           O  
ATOM    444  CB  LEU X  54       0.053  -5.165  11.445  1.00 51.09           C  
ATOM    445  CG  LEU X  54       0.022  -3.841  12.215  1.00 51.99           C  
ATOM    446  CD1 LEU X  54      -0.145  -2.685  11.234  1.00 51.50           C  
ATOM    447  CD2 LEU X  54      -1.130  -3.850  13.215  1.00 50.11           C  
ATOM    448  N   THR X  55       0.610  -8.171  10.681  1.00 53.18           N  
ATOM    449  CA  THR X  55       0.313  -9.322   9.837  1.00 54.45           C  
ATOM    450  C   THR X  55      -0.066 -10.513  10.719  1.00 55.57           C  
ATOM    451  O   THR X  55      -0.938 -11.307  10.358  1.00 55.19           O  
ATOM    452  CB  THR X  55       1.511  -9.691   8.923  1.00 54.19           C  
ATOM    453  OG1 THR X  55       2.672  -9.947   9.719  1.00 54.76           O  
ATOM    454  CG2 THR X  55       1.813  -8.554   7.957  1.00 53.46           C  
ATOM    455  N   SER X  56       0.586 -10.627  11.876  1.00 56.77           N  
ATOM    456  CA  SER X  56       0.282 -11.706  12.814  1.00 57.20           C  
ATOM    457  C   SER X  56      -1.141 -11.509  13.308  1.00 56.34           C  
ATOM    458  O   SER X  56      -1.901 -12.467  13.419  1.00 57.76           O  
ATOM    459  CB  SER X  56       1.245 -11.695  14.012  1.00 58.10           C  
ATOM    460  OG  SER X  56       2.547 -12.108  13.639  1.00 59.36           O  
ATOM    461  N   GLN X  57      -1.501 -10.262  13.604  1.00 55.68           N  
ATOM    462  CA  GLN X  57      -2.851  -9.954  14.067  1.00 54.92           C  
ATOM    463  C   GLN X  57      -3.864 -10.356  13.008  1.00 54.14           C  
ATOM    464  O   GLN X  57      -5.010 -10.685  13.323  1.00 52.71           O  
ATOM    465  CB  GLN X  57      -3.012  -8.456  14.342  1.00 56.07           C  
ATOM    466  CG  GLN X  57      -2.392  -7.962  15.633  1.00 58.59           C  
ATOM    467  CD  GLN X  57      -2.760  -6.516  15.932  1.00 59.72           C  
ATOM    468  OE1 GLN X  57      -3.938  -6.150  15.927  1.00 59.96           O  
ATOM    469  NE2 GLN X  57      -1.753  -5.688  16.197  1.00 60.27           N  
ATOM    470  N   LEU X  58      -3.438 -10.324  11.748  1.00 52.22           N  
ATOM    471  CA  LEU X  58      -4.326 -10.668  10.653  1.00 52.85           C  
ATOM    472  C   LEU X  58      -4.231 -12.125  10.189  1.00 54.69           C  
ATOM    473  O   LEU X  58      -5.259 -12.724   9.867  1.00 55.85           O  
ATOM    474  CB  LEU X  58      -4.079  -9.729   9.462  1.00 48.98           C  
ATOM    475  CG  LEU X  58      -5.036  -9.853   8.268  1.00 48.96           C  
ATOM    476  CD1 LEU X  58      -6.465  -9.547   8.702  1.00 44.94           C  
ATOM    477  CD2 LEU X  58      -4.590  -8.910   7.147  1.00 45.41           C  
ATOM    478  N   HIS X  59      -3.023 -12.695  10.177  1.00 56.59           N  
ATOM    479  CA  HIS X  59      -2.811 -14.075   9.699  1.00 59.22           C  
ATOM    480  C   HIS X  59      -3.778 -14.339   8.552  1.00 58.70           C  
ATOM    481  O   HIS X  59      -4.785 -15.033   8.705  1.00 59.13           O  
ATOM    482  CB  HIS X  59      -2.995 -15.124  10.819  1.00 63.00           C  
ATOM    483  CG  HIS X  59      -4.293 -15.023  11.568  1.00 66.39           C  
ATOM    484  ND1 HIS X  59      -4.508 -14.099  12.569  1.00 68.27           N  
ATOM    485  CD2 HIS X  59      -5.433 -15.749  11.479  1.00 68.04           C  
ATOM    486  CE1 HIS X  59      -5.723 -14.260  13.064  1.00 68.13           C  
ATOM    487  NE2 HIS X  59      -6.305 -15.256  12.419  1.00 69.26           N  
ATOM    488  N   ILE X  60      -3.454 -13.769   7.398  1.00 56.79           N  
ATOM    489  CA  ILE X  60      -4.305 -13.883   6.227  1.00 55.33           C  
ATOM    490  C   ILE X  60      -4.347 -15.249   5.546  1.00 54.47           C  
ATOM    491  O   ILE X  60      -3.321 -15.898   5.317  1.00 54.22           O  
ATOM    492  CB  ILE X  60      -3.929 -12.800   5.191  1.00 54.48           C  
ATOM    493  CG1 ILE X  60      -4.969 -12.749   4.071  1.00 55.66           C  
ATOM    494  CG2 ILE X  60      -2.560 -13.075   4.637  1.00 55.34           C  
ATOM    495  CD1 ILE X  60      -4.755 -11.604   3.102  1.00 54.35           C  
ATOM    496  N   THR X  61      -5.570 -15.674   5.243  1.00 53.46           N  
ATOM    497  CA  THR X  61      -5.836 -16.932   4.561  1.00 52.64           C  
ATOM    498  C   THR X  61      -6.947 -16.624   3.559  1.00 52.67           C  
ATOM    499  O   THR X  61      -7.605 -15.585   3.656  1.00 51.12           O  
ATOM    500  CB  THR X  61      -6.350 -18.020   5.535  1.00 51.26           C  
ATOM    501  OG1 THR X  61      -7.585 -17.594   6.125  1.00 50.21           O  
ATOM    502  CG2 THR X  61      -5.325 -18.284   6.633  1.00 51.31           C  
ATOM    503  N   PRO X  62      -7.170 -17.520   2.584  1.00 52.19           N  
ATOM    504  CA  PRO X  62      -8.223 -17.291   1.588  1.00 51.71           C  
ATOM    505  C   PRO X  62      -9.595 -17.086   2.230  1.00 50.59           C  
ATOM    506  O   PRO X  62     -10.534 -16.627   1.580  1.00 52.16           O  
ATOM    507  CB  PRO X  62      -8.166 -18.557   0.732  1.00 51.76           C  
ATOM    508  CG  PRO X  62      -6.713 -18.923   0.789  1.00 52.34           C  
ATOM    509  CD  PRO X  62      -6.397 -18.733   2.258  1.00 52.60           C  
ATOM    510  N   GLY X  63      -9.705 -17.426   3.509  1.00 49.35           N  
ATOM    511  CA  GLY X  63     -10.968 -17.268   4.204  1.00 48.26           C  
ATOM    512  C   GLY X  63     -11.127 -15.922   4.890  1.00 48.03           C  
ATOM    513  O   GLY X  63     -12.227 -15.561   5.302  1.00 47.97           O  
ATOM    514  N   THR X  64     -10.034 -15.173   5.008  1.00 47.79           N  
ATOM    515  CA  THR X  64     -10.071 -13.866   5.666  1.00 46.63           C  
ATOM    516  C   THR X  64     -11.004 -12.902   4.936  1.00 44.82           C  
ATOM    517  O   THR X  64     -11.002 -12.838   3.707  1.00 44.02           O  
ATOM    518  CB  THR X  64      -8.655 -13.249   5.739  1.00 48.22           C  
ATOM    519  OG1 THR X  64      -7.770 -14.154   6.414  1.00 47.98           O  
ATOM    520  CG2 THR X  64      -8.682 -11.924   6.500  1.00 49.10           C  
ATOM    521  N   ALA X  65     -11.806 -12.163   5.700  1.00 43.33           N  
ATOM    522  CA  ALA X  65     -12.743 -11.194   5.134  1.00 43.35           C  
ATOM    523  C   ALA X  65     -12.215  -9.757   5.263  1.00 42.16           C  
ATOM    524  O   ALA X  65     -11.395  -9.461   6.137  1.00 40.84           O  
ATOM    525  CB  ALA X  65     -14.084 -11.305   5.833  1.00 43.80           C  
ATOM    526  N   TYR X  66     -12.709  -8.873   4.396  1.00 41.36           N  
ATOM    527  CA  TYR X  66     -12.301  -7.465   4.388  1.00 40.27           C  
ATOM    528  C   TYR X  66     -12.361  -6.801   5.765  1.00 40.24           C  
ATOM    529  O   TYR X  66     -11.420  -6.128   6.183  1.00 40.42           O  
ATOM    530  CB  TYR X  66     -13.170  -6.669   3.409  1.00 39.45           C  
ATOM    531  CG  TYR X  66     -12.873  -5.182   3.440  1.00 39.91           C  
ATOM    532  CD1 TYR X  66     -11.668  -4.678   2.941  1.00 38.23           C  
ATOM    533  CD2 TYR X  66     -13.766  -4.288   4.031  1.00 38.31           C  
ATOM    534  CE1 TYR X  66     -11.358  -3.312   3.034  1.00 38.25           C  
ATOM    535  CE2 TYR X  66     -13.464  -2.921   4.131  1.00 38.21           C  
ATOM    536  CZ  TYR X  66     -12.259  -2.444   3.631  1.00 37.42           C  
ATOM    537  OH  TYR X  66     -11.954  -1.100   3.732  1.00 36.67           O  
ATOM    538  N   GLN X  67     -13.470  -6.994   6.471  1.00 40.58           N  
ATOM    539  CA  GLN X  67     -13.648  -6.408   7.789  1.00 41.11           C  
ATOM    540  C   GLN X  67     -12.450  -6.667   8.700  1.00 40.22           C  
ATOM    541  O   GLN X  67     -12.044  -5.791   9.467  1.00 39.50           O  
ATOM    542  CB  GLN X  67     -14.938  -6.942   8.423  1.00 44.67           C  
ATOM    543  CG  GLN X  67     -15.549  -8.127   7.668  1.00 52.21           C  
ATOM    544  CD  GLN X  67     -16.103  -7.740   6.294  1.00 54.64           C  
ATOM    545  OE1 GLN X  67     -15.928  -8.468   5.309  1.00 55.67           O  
ATOM    546  NE2 GLN X  67     -16.783  -6.592   6.229  1.00 56.31           N  
ATOM    547  N   SER X  68     -11.874  -7.863   8.614  1.00 39.51           N  
ATOM    548  CA  SER X  68     -10.716  -8.198   9.433  1.00 39.04           C  
ATOM    549  C   SER X  68      -9.518  -7.368   8.971  1.00 37.63           C  
ATOM    550  O   SER X  68      -8.755  -6.838   9.781  1.00 37.11           O  
ATOM    551  CB  SER X  68     -10.405  -9.694   9.316  1.00 40.34           C  
ATOM    552  OG  SER X  68     -11.550 -10.451   9.667  1.00 43.05           O  
ATOM    553  N   PHE X  69      -9.353  -7.273   7.659  1.00 37.57           N  
ATOM    554  CA  PHE X  69      -8.269  -6.486   7.080  1.00 35.60           C  
ATOM    555  C   PHE X  69      -8.441  -5.034   7.554  1.00 35.07           C  
ATOM    556  O   PHE X  69      -7.512  -4.416   8.083  1.00 33.49           O  
ATOM    557  CB  PHE X  69      -8.358  -6.551   5.553  1.00 34.06           C  
ATOM    558  CG  PHE X  69      -7.446  -5.589   4.841  1.00 33.64           C  
ATOM    559  CD1 PHE X  69      -6.090  -5.858   4.712  1.00 32.01           C  
ATOM    560  CD2 PHE X  69      -7.955  -4.414   4.290  1.00 32.60           C  
ATOM    561  CE1 PHE X  69      -5.250  -4.984   4.043  1.00 33.10           C  
ATOM    562  CE2 PHE X  69      -7.123  -3.524   3.614  1.00 33.45           C  
ATOM    563  CZ  PHE X  69      -5.764  -3.813   3.490  1.00 32.83           C  
ATOM    564  N   GLU X  70      -9.647  -4.509   7.363  1.00 34.66           N  
ATOM    565  CA  GLU X  70      -9.975  -3.135   7.746  1.00 36.14           C  
ATOM    566  C   GLU X  70      -9.679  -2.864   9.217  1.00 36.15           C  
ATOM    567  O   GLU X  70      -9.123  -1.822   9.567  1.00 33.43           O  
ATOM    568  CB  GLU X  70     -11.457  -2.855   7.457  1.00 36.43           C  
ATOM    569  CG  GLU X  70     -11.944  -1.455   7.867  1.00 38.39           C  
ATOM    570  CD  GLU X  70     -13.455  -1.296   7.731  1.00 41.04           C  
ATOM    571  OE1 GLU X  70     -14.192  -2.229   8.125  1.00 40.38           O  
ATOM    572  OE2 GLU X  70     -13.911  -0.240   7.240  1.00 38.86           O  
ATOM    573  N   GLN X  71     -10.047  -3.807  10.080  1.00 35.94           N  
ATOM    574  CA  GLN X  71      -9.828  -3.640  11.512  1.00 37.33           C  
ATOM    575  C   GLN X  71      -8.349  -3.532  11.872  1.00 35.75           C  
ATOM    576  O   GLN X  71      -7.968  -2.731  12.721  1.00 33.84           O  
ATOM    577  CB  GLN X  71     -10.468  -4.793  12.290  1.00 42.08           C  
ATOM    578  CG  GLN X  71     -11.141  -4.334  13.562  1.00 50.07           C  
ATOM    579  CD  GLN X  71     -12.294  -3.379  13.283  1.00 54.99           C  
ATOM    580  OE1 GLN X  71     -12.691  -2.590  14.144  1.00 58.88           O  
ATOM    581  NE2 GLN X  71     -12.842  -3.455  12.074  1.00 59.12           N  
ATOM    582  N   VAL X  72      -7.511  -4.341  11.228  1.00 35.00           N  
ATOM    583  CA  VAL X  72      -6.081  -4.306  11.497  1.00 33.68           C  
ATOM    584  C   VAL X  72      -5.443  -3.036  10.916  1.00 32.45           C  
ATOM    585  O   VAL X  72      -4.618  -2.388  11.570  1.00 31.52           O  
ATOM    586  CB  VAL X  72      -5.377  -5.560  10.906  1.00 35.34           C  
ATOM    587  CG1 VAL X  72      -3.871  -5.481  11.135  1.00 35.86           C  
ATOM    588  CG2 VAL X  72      -5.940  -6.824  11.571  1.00 37.89           C  
ATOM    589  N   VAL X  73      -5.814  -2.691   9.687  1.00 30.11           N  
ATOM    590  CA  VAL X  73      -5.260  -1.499   9.049  1.00 30.37           C  
ATOM    591  C   VAL X  73      -5.626  -0.253   9.862  1.00 29.92           C  
ATOM    592  O   VAL X  73      -4.848   0.700   9.936  1.00 29.39           O  
ATOM    593  CB  VAL X  73      -5.770  -1.360   7.583  1.00 30.97           C  
ATOM    594  CG1 VAL X  73      -5.324  -0.031   6.989  1.00 29.11           C  
ATOM    595  CG2 VAL X  73      -5.233  -2.519   6.744  1.00 29.66           C  
ATOM    596  N   ASN X  74      -6.803  -0.264  10.480  1.00 29.97           N  
ATOM    597  CA  ASN X  74      -7.233   0.864  11.301  1.00 31.22           C  
ATOM    598  C   ASN X  74      -6.170   1.191  12.360  1.00 31.99           C  
ATOM    599  O   ASN X  74      -6.048   2.335  12.787  1.00 31.97           O  
ATOM    600  CB  ASN X  74      -8.555   0.550  12.012  1.00 31.42           C  
ATOM    601  CG  ASN X  74      -9.781   0.784  11.148  1.00 32.32           C  
ATOM    602  OD1 ASN X  74     -10.902   0.460  11.568  1.00 37.00           O  
ATOM    603  ND2 ASN X  74      -9.597   1.344   9.956  1.00 26.80           N  
ATOM    604  N   GLU X  75      -5.404   0.188  12.786  1.00 32.04           N  
ATOM    605  CA  GLU X  75      -4.362   0.390  13.795  1.00 35.03           C  
ATOM    606  C   GLU X  75      -3.323   1.436  13.376  1.00 34.05           C  
ATOM    607  O   GLU X  75      -2.774   2.140  14.223  1.00 32.44           O  
ATOM    608  CB  GLU X  75      -3.641  -0.931  14.095  1.00 39.81           C  
ATOM    609  CG  GLU X  75      -4.550  -2.065  14.526  1.00 48.00           C  
ATOM    610  CD  GLU X  75      -5.014  -1.945  15.963  1.00 54.26           C  
ATOM    611  OE1 GLU X  75      -5.573  -0.888  16.333  1.00 57.71           O  
ATOM    612  OE2 GLU X  75      -4.825  -2.919  16.725  1.00 58.36           O  
ATOM    613  N   LEU X  76      -3.054   1.530  12.074  1.00 30.95           N  
ATOM    614  CA  LEU X  76      -2.087   2.493  11.561  1.00 30.99           C  
ATOM    615  C   LEU X  76      -2.619   3.915  11.693  1.00 30.82           C  
ATOM    616  O   LEU X  76      -1.855   4.875  11.686  1.00 31.88           O  
ATOM    617  CB  LEU X  76      -1.816   2.236  10.072  1.00 29.04           C  
ATOM    618  CG  LEU X  76      -1.152   0.916   9.680  1.00 31.12           C  
ATOM    619  CD1 LEU X  76      -1.048   0.830   8.166  1.00 30.49           C  
ATOM    620  CD2 LEU X  76       0.225   0.825  10.311  1.00 30.11           C  
ATOM    621  N   PHE X  77      -3.937   4.039  11.807  1.00 30.00           N  
ATOM    622  CA  PHE X  77      -4.578   5.341  11.864  1.00 30.10           C  
ATOM    623  C   PHE X  77      -5.300   5.661  13.167  1.00 30.81           C  
ATOM    624  O   PHE X  77      -6.296   6.394  13.162  1.00 32.78           O  
ATOM    625  CB  PHE X  77      -5.558   5.449  10.698  1.00 26.12           C  
ATOM    626  CG  PHE X  77      -4.917   5.225   9.349  1.00 28.52           C  
ATOM    627  CD1 PHE X  77      -4.163   6.229   8.750  1.00 25.94           C  
ATOM    628  CD2 PHE X  77      -5.025   3.987   8.710  1.00 27.65           C  
ATOM    629  CE1 PHE X  77      -3.508   6.012   7.524  1.00 28.07           C  
ATOM    630  CE2 PHE X  77      -4.378   3.745   7.485  1.00 27.51           C  
ATOM    631  CZ  PHE X  77      -3.617   4.756   6.890  1.00 30.23           C  
ATOM    632  N   ARG X  78      -4.807   5.130  14.278  1.00 31.64           N  
ATOM    633  CA  ARG X  78      -5.443   5.391  15.563  1.00 34.57           C  
ATOM    634  C   ARG X  78      -5.361   6.870  15.928  1.00 34.19           C  
ATOM    635  O   ARG X  78      -6.179   7.364  16.710  1.00 33.75           O  
ATOM    636  CB  ARG X  78      -4.821   4.542  16.675  1.00 37.85           C  
ATOM    637  CG  ARG X  78      -3.336   4.731  16.857  1.00 47.02           C  
ATOM    638  CD  ARG X  78      -2.872   4.198  18.212  1.00 54.85           C  
ATOM    639  NE  ARG X  78      -1.476   3.759  18.176  1.00 61.81           N  
ATOM    640  CZ  ARG X  78      -0.450   4.522  17.805  1.00 64.70           C  
ATOM    641  NH1 ARG X  78      -0.649   5.780  17.434  1.00 67.54           N  
ATOM    642  NH2 ARG X  78       0.780   4.019  17.792  1.00 66.94           N  
ATOM    643  N   ASP X  79      -4.375   7.574  15.370  1.00 32.48           N  
ATOM    644  CA  ASP X  79      -4.226   9.004  15.625  1.00 31.23           C  
ATOM    645  C   ASP X  79      -4.608   9.786  14.360  1.00 30.11           C  
ATOM    646  O   ASP X  79      -4.217  10.938  14.174  1.00 28.06           O  
ATOM    647  CB  ASP X  79      -2.783   9.336  16.050  1.00 37.11           C  
ATOM    648  CG  ASP X  79      -2.394   8.693  17.399  1.00 45.77           C  
ATOM    649  OD1 ASP X  79      -3.261   8.593  18.301  1.00 49.24           O  
ATOM    650  OD2 ASP X  79      -1.218   8.297  17.573  1.00 48.33           O  
ATOM    651  N   GLY X  80      -5.378   9.150  13.487  1.00 29.57           N  
ATOM    652  CA  GLY X  80      -5.795   9.809  12.265  1.00 28.03           C  
ATOM    653  C   GLY X  80      -4.825   9.581  11.113  1.00 28.61           C  
ATOM    654  O   GLY X  80      -3.806   8.907  11.250  1.00 28.03           O  
ATOM    655  N   VAL X  81      -5.148  10.173   9.977  1.00 27.80           N  
ATOM    656  CA  VAL X  81      -4.354  10.046   8.763  1.00 28.20           C  
ATOM    657  C   VAL X  81      -3.311  11.149   8.595  1.00 29.19           C  
ATOM    658  O   VAL X  81      -3.490  12.263   9.073  1.00 27.57           O  
ATOM    659  CB  VAL X  81      -5.276  10.114   7.512  1.00 28.23           C  
ATOM    660  CG1 VAL X  81      -4.449   9.953   6.214  1.00 28.42           C  
ATOM    661  CG2 VAL X  81      -6.372   9.036   7.600  1.00 26.66           C  
ATOM    662  N   ASN X  82      -2.204  10.797   7.953  1.00 29.08           N  
ATOM    663  CA  ASN X  82      -1.171  11.748   7.550  1.00 29.71           C  
ATOM    664  C   ASN X  82      -0.435  11.047   6.411  1.00 29.96           C  
ATOM    665  O   ASN X  82      -0.643   9.846   6.191  1.00 27.40           O  
ATOM    666  CB  ASN X  82      -0.250  12.240   8.702  1.00 28.69           C  
ATOM    667  CG  ASN X  82       0.722  11.191   9.232  1.00 30.63           C  
ATOM    668  OD1 ASN X  82       1.110  10.241   8.547  1.00 28.86           O  
ATOM    669  ND2 ASN X  82       1.146  11.395  10.480  1.00 30.68           N  
ATOM    670  N   TRP X  83       0.369  11.788   5.656  1.00 28.40           N  
ATOM    671  CA  TRP X  83       1.068  11.212   4.511  1.00 28.24           C  
ATOM    672  C   TRP X  83       1.930  10.011   4.860  1.00 27.36           C  
ATOM    673  O   TRP X  83       1.925   9.016   4.134  1.00 27.28           O  
ATOM    674  CB  TRP X  83       1.921  12.281   3.812  1.00 27.41           C  
ATOM    675  CG  TRP X  83       1.101  13.427   3.272  1.00 29.21           C  
ATOM    676  CD1 TRP X  83       1.167  14.739   3.663  1.00 30.54           C  
ATOM    677  CD2 TRP X  83       0.094  13.364   2.260  1.00 29.28           C  
ATOM    678  NE1 TRP X  83       0.264  15.493   2.955  1.00 29.26           N  
ATOM    679  CE2 TRP X  83      -0.410  14.677   2.088  1.00 31.20           C  
ATOM    680  CE3 TRP X  83      -0.434  12.330   1.477  1.00 32.98           C  
ATOM    681  CZ2 TRP X  83      -1.414  14.979   1.167  1.00 30.80           C  
ATOM    682  CZ3 TRP X  83      -1.432  12.631   0.558  1.00 33.51           C  
ATOM    683  CH2 TRP X  83      -1.913  13.950   0.410  1.00 33.38           C  
ATOM    684  N   GLY X  84       2.652  10.097   5.971  1.00 25.38           N  
ATOM    685  CA  GLY X  84       3.507   8.990   6.374  1.00 27.61           C  
ATOM    686  C   GLY X  84       2.730   7.705   6.663  1.00 28.67           C  
ATOM    687  O   GLY X  84       3.199   6.608   6.344  1.00 24.14           O  
ATOM    688  N   ARG X  85       1.552   7.843   7.271  1.00 26.29           N  
ATOM    689  CA  ARG X  85       0.711   6.696   7.591  1.00 27.60           C  
ATOM    690  C   ARG X  85       0.092   6.107   6.327  1.00 27.03           C  
ATOM    691  O   ARG X  85      -0.172   4.914   6.257  1.00 25.34           O  
ATOM    692  CB  ARG X  85      -0.372   7.098   8.596  1.00 30.26           C  
ATOM    693  CG  ARG X  85      -0.012   6.697  10.021  1.00 37.77           C  
ATOM    694  CD  ARG X  85       0.457   7.817  10.904  1.00 42.40           C  
ATOM    695  NE  ARG X  85      -0.650   8.653  11.344  1.00 43.63           N  
ATOM    696  CZ  ARG X  85      -0.628   9.471  12.396  1.00 44.24           C  
ATOM    697  NH1 ARG X  85       0.447   9.585  13.163  1.00 45.78           N  
ATOM    698  NH2 ARG X  85      -1.689  10.212  12.664  1.00 40.22           N  
ATOM    699  N   ILE X  86      -0.146   6.945   5.325  1.00 27.04           N  
ATOM    700  CA  ILE X  86      -0.675   6.454   4.051  1.00 25.68           C  
ATOM    701  C   ILE X  86       0.436   5.627   3.373  1.00 27.38           C  
ATOM    702  O   ILE X  86       0.179   4.559   2.803  1.00 25.77           O  
ATOM    703  CB  ILE X  86      -1.097   7.621   3.143  1.00 26.35           C  
ATOM    704  CG1 ILE X  86      -2.428   8.185   3.655  1.00 28.19           C  
ATOM    705  CG2 ILE X  86      -1.272   7.143   1.704  1.00 26.30           C  
ATOM    706  CD1 ILE X  86      -2.804   9.545   3.091  1.00 27.34           C  
ATOM    707  N   VAL X  87       1.669   6.119   3.443  1.00 25.96           N  
ATOM    708  CA  VAL X  87       2.795   5.391   2.863  1.00 25.54           C  
ATOM    709  C   VAL X  87       2.925   4.057   3.620  1.00 25.90           C  
ATOM    710  O   VAL X  87       3.100   2.995   3.003  1.00 25.30           O  
ATOM    711  CB  VAL X  87       4.113   6.230   2.949  1.00 27.01           C  
ATOM    712  CG1 VAL X  87       5.334   5.380   2.533  1.00 24.82           C  
ATOM    713  CG2 VAL X  87       4.003   7.460   2.029  1.00 26.01           C  
ATOM    714  N   ALA X  88       2.817   4.092   4.951  1.00 25.11           N  
ATOM    715  CA  ALA X  88       2.899   2.853   5.736  1.00 24.89           C  
ATOM    716  C   ALA X  88       1.807   1.862   5.309  1.00 24.41           C  
ATOM    717  O   ALA X  88       2.050   0.670   5.257  1.00 24.51           O  
ATOM    718  CB  ALA X  88       2.780   3.143   7.241  1.00 26.83           C  
ATOM    719  N   PHE X  89       0.613   2.368   5.021  1.00 24.43           N  
ATOM    720  CA  PHE X  89      -0.518   1.543   4.571  1.00 24.75           C  
ATOM    721  C   PHE X  89      -0.146   0.823   3.263  1.00 24.91           C  
ATOM    722  O   PHE X  89      -0.389  -0.375   3.111  1.00 22.48           O  
ATOM    723  CB  PHE X  89      -1.753   2.445   4.376  1.00 26.00           C  
ATOM    724  CG  PHE X  89      -2.774   1.911   3.401  1.00 25.14           C  
ATOM    725  CD1 PHE X  89      -3.712   0.960   3.793  1.00 24.20           C  
ATOM    726  CD2 PHE X  89      -2.814   2.392   2.093  1.00 24.77           C  
ATOM    727  CE1 PHE X  89      -4.685   0.499   2.893  1.00 24.29           C  
ATOM    728  CE2 PHE X  89      -3.781   1.940   1.183  1.00 26.79           C  
ATOM    729  CZ  PHE X  89      -4.721   0.989   1.587  1.00 26.15           C  
ATOM    730  N   PHE X  90       0.439   1.546   2.314  1.00 24.29           N  
ATOM    731  CA  PHE X  90       0.851   0.912   1.066  1.00 24.17           C  
ATOM    732  C   PHE X  90       1.921  -0.145   1.353  1.00 26.04           C  
ATOM    733  O   PHE X  90       1.837  -1.279   0.867  1.00 23.65           O  
ATOM    734  CB  PHE X  90       1.371   1.962   0.080  1.00 24.61           C  
ATOM    735  CG  PHE X  90       0.279   2.631  -0.709  1.00 25.97           C  
ATOM    736  CD1 PHE X  90      -0.303   1.981  -1.803  1.00 24.50           C  
ATOM    737  CD2 PHE X  90      -0.189   3.891  -0.351  1.00 27.84           C  
ATOM    738  CE1 PHE X  90      -1.329   2.578  -2.522  1.00 25.87           C  
ATOM    739  CE2 PHE X  90      -1.222   4.495  -1.068  1.00 28.87           C  
ATOM    740  CZ  PHE X  90      -1.791   3.841  -2.152  1.00 28.44           C  
ATOM    741  N   SER X  91       2.909   0.212   2.167  1.00 24.58           N  
ATOM    742  CA  SER X  91       3.981  -0.716   2.517  1.00 25.71           C  
ATOM    743  C   SER X  91       3.440  -1.972   3.208  1.00 26.29           C  
ATOM    744  O   SER X  91       3.901  -3.094   2.941  1.00 26.17           O  
ATOM    745  CB  SER X  91       5.010  -0.019   3.419  1.00 25.54           C  
ATOM    746  OG  SER X  91       6.018  -0.933   3.816  1.00 29.10           O  
ATOM    747  N   PHE X  92       2.478  -1.781   4.109  1.00 25.31           N  
ATOM    748  CA  PHE X  92       1.841  -2.891   4.817  1.00 26.41           C  
ATOM    749  C   PHE X  92       1.208  -3.845   3.793  1.00 26.46           C  
ATOM    750  O   PHE X  92       1.379  -5.065   3.872  1.00 25.12           O  
ATOM    751  CB  PHE X  92       0.754  -2.356   5.768  1.00 27.87           C  
ATOM    752  CG  PHE X  92      -0.081  -3.436   6.419  1.00 29.30           C  
ATOM    753  CD1 PHE X  92       0.489  -4.334   7.315  1.00 32.58           C  
ATOM    754  CD2 PHE X  92      -1.438  -3.549   6.137  1.00 31.85           C  
ATOM    755  CE1 PHE X  92      -0.282  -5.328   7.925  1.00 32.84           C  
ATOM    756  CE2 PHE X  92      -2.220  -4.543   6.743  1.00 32.78           C  
ATOM    757  CZ  PHE X  92      -1.634  -5.433   7.639  1.00 31.69           C  
ATOM    758  N   GLY X  93       0.478  -3.291   2.826  1.00 24.82           N  
ATOM    759  CA  GLY X  93      -0.138  -4.133   1.802  1.00 26.46           C  
ATOM    760  C   GLY X  93       0.906  -4.911   1.018  1.00 26.33           C  
ATOM    761  O   GLY X  93       0.711  -6.086   0.669  1.00 26.37           O  
ATOM    762  N   GLY X  94       2.013  -4.248   0.701  1.00 26.38           N  
ATOM    763  CA  GLY X  94       3.094  -4.920   0.001  1.00 26.75           C  
ATOM    764  C   GLY X  94       3.595  -6.081   0.850  1.00 27.59           C  
ATOM    765  O   GLY X  94       3.795  -7.197   0.356  1.00 29.67           O  
ATOM    766  N   ALA X  95       3.777  -5.836   2.141  1.00 27.98           N  
ATOM    767  CA  ALA X  95       4.243  -6.883   3.053  1.00 27.20           C  
ATOM    768  C   ALA X  95       3.261  -8.056   3.095  1.00 28.22           C  
ATOM    769  O   ALA X  95       3.664  -9.234   3.142  1.00 27.02           O  
ATOM    770  CB  ALA X  95       4.436  -6.310   4.460  1.00 27.61           C  
ATOM    771  N   LEU X  96       1.968  -7.746   3.094  1.00 27.26           N  
ATOM    772  CA  LEU X  96       0.958  -8.801   3.119  1.00 29.73           C  
ATOM    773  C   LEU X  96       1.031  -9.636   1.842  1.00 27.75           C  
ATOM    774  O   LEU X  96       0.846 -10.844   1.878  1.00 30.76           O  
ATOM    775  CB  LEU X  96      -0.451  -8.221   3.250  1.00 30.72           C  
ATOM    776  CG  LEU X  96      -0.992  -7.749   4.597  1.00 36.73           C  
ATOM    777  CD1 LEU X  96      -2.511  -7.567   4.454  1.00 36.40           C  
ATOM    778  CD2 LEU X  96      -0.717  -8.794   5.682  1.00 37.73           C  
ATOM    779  N   CYS X  97       1.271  -8.990   0.710  1.00 27.01           N  
ATOM    780  CA  CYS X  97       1.374  -9.726  -0.552  1.00 27.37           C  
ATOM    781  C   CYS X  97       2.603 -10.634  -0.558  1.00 28.62           C  
ATOM    782  O   CYS X  97       2.527 -11.787  -0.967  1.00 28.31           O  
ATOM    783  CB  CYS X  97       1.442  -8.763  -1.737  1.00 27.23           C  
ATOM    784  SG  CYS X  97      -0.140  -7.956  -2.094  1.00 31.69           S  
ATOM    785  N   VAL X  98       3.740 -10.115  -0.105  1.00 27.88           N  
ATOM    786  CA  VAL X  98       4.955 -10.925  -0.068  1.00 27.55           C  
ATOM    787  C   VAL X  98       4.729 -12.150   0.814  1.00 29.15           C  
ATOM    788  O   VAL X  98       5.082 -13.277   0.452  1.00 28.73           O  
ATOM    789  CB  VAL X  98       6.137 -10.097   0.465  1.00 29.01           C  
ATOM    790  CG1 VAL X  98       7.299 -11.020   0.879  1.00 28.44           C  
ATOM    791  CG2 VAL X  98       6.571  -9.098  -0.610  1.00 27.40           C  
ATOM    792  N   GLU X  99       4.118 -11.920   1.969  1.00 29.34           N  
ATOM    793  CA  GLU X  99       3.829 -12.982   2.909  1.00 29.77           C  
ATOM    794  C   GLU X  99       2.910 -14.027   2.260  1.00 29.45           C  
ATOM    795  O   GLU X  99       3.111 -15.244   2.408  1.00 27.68           O  
ATOM    796  CB  GLU X  99       3.167 -12.373   4.147  1.00 33.69           C  
ATOM    797  CG  GLU X  99       3.147 -13.274   5.352  1.00 38.78           C  
ATOM    798  CD  GLU X  99       2.686 -12.553   6.617  1.00 42.00           C  
ATOM    799  OE1 GLU X  99       3.421 -11.689   7.140  1.00 43.22           O  
ATOM    800  OE2 GLU X  99       1.578 -12.862   7.084  1.00 47.03           O  
ATOM    801  N   SER X 100       1.903 -13.548   1.543  1.00 27.83           N  
ATOM    802  CA  SER X 100       0.966 -14.441   0.874  1.00 29.26           C  
ATOM    803  C   SER X 100       1.673 -15.314  -0.162  1.00 27.49           C  
ATOM    804  O   SER X 100       1.379 -16.495  -0.275  1.00 29.11           O  
ATOM    805  CB  SER X 100      -0.150 -13.628   0.206  1.00 29.98           C  
ATOM    806  OG  SER X 100      -0.931 -12.975   1.196  1.00 32.55           O  
ATOM    807  N   VAL X 101       2.594 -14.737  -0.922  1.00 27.28           N  
ATOM    808  CA  VAL X 101       3.324 -15.510  -1.925  1.00 30.04           C  
ATOM    809  C   VAL X 101       4.232 -16.536  -1.231  1.00 30.86           C  
ATOM    810  O   VAL X 101       4.315 -17.696  -1.655  1.00 30.40           O  
ATOM    811  CB  VAL X 101       4.154 -14.591  -2.832  1.00 30.81           C  
ATOM    812  CG1 VAL X 101       5.020 -15.427  -3.784  1.00 32.84           C  
ATOM    813  CG2 VAL X 101       3.212 -13.689  -3.637  1.00 31.64           C  
ATOM    814  N   ASP X 102       4.880 -16.123  -0.143  1.00 29.63           N  
ATOM    815  CA  ASP X 102       5.759 -17.028   0.611  1.00 30.14           C  
ATOM    816  C   ASP X 102       5.007 -18.223   1.197  1.00 30.84           C  
ATOM    817  O   ASP X 102       5.600 -19.277   1.458  1.00 28.24           O  
ATOM    818  CB  ASP X 102       6.451 -16.288   1.759  1.00 31.06           C  
ATOM    819  CG  ASP X 102       7.566 -15.397   1.283  1.00 35.20           C  
ATOM    820  OD1 ASP X 102       8.059 -15.610   0.155  1.00 33.86           O  
ATOM    821  OD2 ASP X 102       7.961 -14.494   2.048  1.00 38.24           O  
ATOM    822  N   LYS X 103       3.706 -18.054   1.416  1.00 29.19           N  
ATOM    823  CA  LYS X 103       2.891 -19.122   1.968  1.00 30.43           C  
ATOM    824  C   LYS X 103       2.178 -19.879   0.856  1.00 29.52           C  
ATOM    825  O   LYS X 103       1.294 -20.689   1.119  1.00 30.95           O  
ATOM    826  CB  LYS X 103       1.864 -18.545   2.945  1.00 31.18           C  
ATOM    827  CG  LYS X 103       2.508 -17.841   4.112  1.00 35.62           C  
ATOM    828  CD  LYS X 103       1.600 -17.776   5.317  1.00 40.64           C  
ATOM    829  CE  LYS X 103       0.451 -16.839   5.110  1.00 44.90           C  
ATOM    830  NZ  LYS X 103      -0.379 -16.750   6.355  1.00 50.62           N  
ATOM    831  N   GLU X 104       2.560 -19.616  -0.387  1.00 30.99           N  
ATOM    832  CA  GLU X 104       1.911 -20.269  -1.526  1.00 33.18           C  
ATOM    833  C   GLU X 104       0.416 -19.941  -1.553  1.00 33.96           C  
ATOM    834  O   GLU X 104      -0.434 -20.812  -1.784  1.00 31.85           O  
ATOM    835  CB  GLU X 104       2.095 -21.790  -1.461  1.00 34.38           C  
ATOM    836  CG  GLU X 104       3.477 -22.249  -1.851  1.00 36.74           C  
ATOM    837  CD  GLU X 104       3.836 -21.853  -3.266  1.00 39.04           C  
ATOM    838  OE1 GLU X 104       3.000 -22.062  -4.166  1.00 43.57           O  
ATOM    839  OE2 GLU X 104       4.953 -21.337  -3.486  1.00 39.50           O  
ATOM    840  N   MET X 105       0.103 -18.679  -1.296  1.00 32.90           N  
ATOM    841  CA  MET X 105      -1.272 -18.217  -1.320  1.00 35.38           C  
ATOM    842  C   MET X 105      -1.329 -17.013  -2.251  1.00 35.48           C  
ATOM    843  O   MET X 105      -1.951 -15.992  -1.938  1.00 33.20           O  
ATOM    844  CB  MET X 105      -1.717 -17.805   0.071  1.00 37.11           C  
ATOM    845  CG  MET X 105      -1.588 -18.887   1.119  1.00 41.07           C  
ATOM    846  SD  MET X 105      -2.277 -18.257   2.633  1.00 44.72           S  
ATOM    847  CE  MET X 105      -2.382 -19.800   3.635  1.00 46.48           C  
ATOM    848  N   GLN X 106      -0.668 -17.137  -3.397  1.00 37.97           N  
ATOM    849  CA  GLN X 106      -0.626 -16.062  -4.376  1.00 41.42           C  
ATOM    850  C   GLN X 106      -2.025 -15.636  -4.811  1.00 42.72           C  
ATOM    851  O   GLN X 106      -2.203 -14.549  -5.359  1.00 42.75           O  
ATOM    852  CB  GLN X 106       0.215 -16.472  -5.590  1.00 44.65           C  
ATOM    853  CG  GLN X 106       0.075 -17.927  -5.998  1.00 49.64           C  
ATOM    854  CD  GLN X 106       0.703 -18.895  -4.991  1.00 50.95           C  
ATOM    855  OE1 GLN X 106      -0.001 -19.632  -4.300  1.00 50.64           O  
ATOM    856  NE2 GLN X 106       2.029 -18.892  -4.910  1.00 53.01           N  
ATOM    857  N   VAL X 107      -3.014 -16.483  -4.541  1.00 42.62           N  
ATOM    858  CA  VAL X 107      -4.392 -16.175  -4.897  1.00 45.68           C  
ATOM    859  C   VAL X 107      -4.876 -14.937  -4.133  1.00 45.39           C  
ATOM    860  O   VAL X 107      -5.776 -14.222  -4.585  1.00 45.27           O  
ATOM    861  CB  VAL X 107      -5.334 -17.369  -4.579  1.00 46.96           C  
ATOM    862  CG1 VAL X 107      -5.359 -17.646  -3.086  1.00 47.92           C  
ATOM    863  CG2 VAL X 107      -6.736 -17.077  -5.085  1.00 48.59           C  
ATOM    864  N   LEU X 108      -4.265 -14.677  -2.982  1.00 42.18           N  
ATOM    865  CA  LEU X 108      -4.651 -13.537  -2.159  1.00 40.06           C  
ATOM    866  C   LEU X 108      -4.148 -12.172  -2.639  1.00 39.55           C  
ATOM    867  O   LEU X 108      -4.681 -11.143  -2.240  1.00 39.28           O  
ATOM    868  CB  LEU X 108      -4.183 -13.763  -0.722  1.00 40.70           C  
ATOM    869  CG  LEU X 108      -4.791 -14.949   0.029  1.00 42.66           C  
ATOM    870  CD1 LEU X 108      -4.161 -15.067   1.417  1.00 42.40           C  
ATOM    871  CD2 LEU X 108      -6.295 -14.755   0.140  1.00 43.92           C  
ATOM    872  N   VAL X 109      -3.140 -12.149  -3.503  1.00 38.87           N  
ATOM    873  CA  VAL X 109      -2.587 -10.880  -3.965  1.00 37.78           C  
ATOM    874  C   VAL X 109      -3.613  -9.939  -4.607  1.00 40.10           C  
ATOM    875  O   VAL X 109      -3.691  -8.761  -4.236  1.00 35.29           O  
ATOM    876  CB  VAL X 109      -1.399 -11.115  -4.915  1.00 37.27           C  
ATOM    877  CG1 VAL X 109      -1.017  -9.833  -5.607  1.00 38.23           C  
ATOM    878  CG2 VAL X 109      -0.202 -11.644  -4.114  1.00 37.66           C  
ATOM    879  N   SER X 110      -4.400 -10.441  -5.557  1.00 37.17           N  
ATOM    880  CA  SER X 110      -5.407  -9.591  -6.190  1.00 37.37           C  
ATOM    881  C   SER X 110      -6.477  -9.203  -5.165  1.00 36.44           C  
ATOM    882  O   SER X 110      -7.084  -8.141  -5.262  1.00 33.84           O  
ATOM    883  CB  SER X 110      -6.061 -10.316  -7.375  1.00 37.32           C  
ATOM    884  OG  SER X 110      -6.698 -11.499  -6.936  1.00 42.97           O  
ATOM    885  N   ARG X 111      -6.704 -10.063  -4.179  1.00 35.30           N  
ATOM    886  CA  ARG X 111      -7.700  -9.771  -3.159  1.00 35.50           C  
ATOM    887  C   ARG X 111      -7.244  -8.614  -2.266  1.00 35.73           C  
ATOM    888  O   ARG X 111      -8.030  -7.714  -1.931  1.00 31.90           O  
ATOM    889  CB  ARG X 111      -7.957 -11.003  -2.306  1.00 38.23           C  
ATOM    890  CG  ARG X 111      -9.066 -10.808  -1.305  1.00 42.14           C  
ATOM    891  CD  ARG X 111      -9.491 -12.134  -0.714  1.00 47.07           C  
ATOM    892  NE  ARG X 111      -9.859 -13.082  -1.761  1.00 48.72           N  
ATOM    893  CZ  ARG X 111     -10.107 -14.369  -1.546  1.00 50.56           C  
ATOM    894  NH1 ARG X 111     -10.027 -14.864  -0.317  1.00 50.33           N  
ATOM    895  NH2 ARG X 111     -10.426 -15.161  -2.561  1.00 51.49           N  
ATOM    896  N   ILE X 112      -5.974  -8.658  -1.876  1.00 33.54           N  
ATOM    897  CA  ILE X 112      -5.373  -7.618  -1.041  1.00 31.43           C  
ATOM    898  C   ILE X 112      -5.421  -6.294  -1.812  1.00 30.27           C  
ATOM    899  O   ILE X 112      -5.694  -5.242  -1.245  1.00 31.00           O  
ATOM    900  CB  ILE X 112      -3.896  -7.978  -0.717  1.00 29.37           C  
ATOM    901  CG1 ILE X 112      -3.857  -9.224   0.182  1.00 28.04           C  
ATOM    902  CG2 ILE X 112      -3.191  -6.798  -0.062  1.00 26.91           C  
ATOM    903  CD1 ILE X 112      -2.455  -9.801   0.364  1.00 28.26           C  
ATOM    904  N   ALA X 113      -5.150  -6.357  -3.107  1.00 30.07           N  
ATOM    905  CA  ALA X 113      -5.191  -5.170  -3.943  1.00 31.15           C  
ATOM    906  C   ALA X 113      -6.596  -4.551  -3.907  1.00 31.83           C  
ATOM    907  O   ALA X 113      -6.734  -3.337  -3.804  1.00 30.04           O  
ATOM    908  CB  ALA X 113      -4.808  -5.523  -5.372  1.00 30.61           C  
ATOM    909  N   ALA X 114      -7.628  -5.392  -3.981  1.00 30.64           N  
ATOM    910  CA  ALA X 114      -9.011  -4.913  -3.961  1.00 32.17           C  
ATOM    911  C   ALA X 114      -9.348  -4.309  -2.606  1.00 31.45           C  
ATOM    912  O   ALA X 114      -9.971  -3.239  -2.517  1.00 29.57           O  
ATOM    913  CB  ALA X 114      -9.970  -6.060  -4.286  1.00 31.66           C  
ATOM    914  N   TRP X 115      -8.921  -4.991  -1.550  1.00 30.31           N  
ATOM    915  CA  TRP X 115      -9.157  -4.520  -0.194  1.00 30.00           C  
ATOM    916  C   TRP X 115      -8.502  -3.159   0.023  1.00 28.75           C  
ATOM    917  O   TRP X 115      -9.097  -2.271   0.623  1.00 26.41           O  
ATOM    918  CB  TRP X 115      -8.587  -5.511   0.811  1.00 33.63           C  
ATOM    919  CG  TRP X 115      -9.356  -6.785   0.915  1.00 35.36           C  
ATOM    920  CD1 TRP X 115     -10.575  -7.062   0.358  1.00 35.54           C  
ATOM    921  CD2 TRP X 115      -9.006  -7.924   1.705  1.00 35.88           C  
ATOM    922  NE1 TRP X 115     -11.007  -8.303   0.765  1.00 36.88           N  
ATOM    923  CE2 TRP X 115     -10.063  -8.851   1.594  1.00 37.12           C  
ATOM    924  CE3 TRP X 115      -7.900  -8.248   2.502  1.00 37.46           C  
ATOM    925  CZ2 TRP X 115     -10.050 -10.084   2.253  1.00 39.51           C  
ATOM    926  CZ3 TRP X 115      -7.884  -9.477   3.157  1.00 39.07           C  
ATOM    927  CH2 TRP X 115      -8.956 -10.378   3.027  1.00 40.03           C  
ATOM    928  N   MET X 116      -7.275  -3.008  -0.461  1.00 25.98           N  
ATOM    929  CA  MET X 116      -6.571  -1.744  -0.309  1.00 26.60           C  
ATOM    930  C   MET X 116      -7.291  -0.614  -1.047  1.00 26.61           C  
ATOM    931  O   MET X 116      -7.426   0.480  -0.509  1.00 26.85           O  
ATOM    932  CB  MET X 116      -5.126  -1.868  -0.816  1.00 26.22           C  
ATOM    933  CG  MET X 116      -4.213  -2.681   0.132  1.00 27.15           C  
ATOM    934  SD  MET X 116      -2.601  -2.928  -0.596  1.00 27.00           S  
ATOM    935  CE  MET X 116      -1.867  -1.289  -0.364  1.00 24.05           C  
ATOM    936  N   ALA X 117      -7.754  -0.873  -2.268  1.00 26.77           N  
ATOM    937  CA  ALA X 117      -8.441   0.164  -3.035  1.00 29.34           C  
ATOM    938  C   ALA X 117      -9.708   0.595  -2.305  1.00 30.40           C  
ATOM    939  O   ALA X 117     -10.038   1.778  -2.251  1.00 30.14           O  
ATOM    940  CB  ALA X 117      -8.788  -0.346  -4.435  1.00 28.80           C  
ATOM    941  N   THR X 118     -10.410  -0.381  -1.741  1.00 31.40           N  
ATOM    942  CA  THR X 118     -11.636  -0.121  -1.005  1.00 30.80           C  
ATOM    943  C   THR X 118     -11.356   0.736   0.216  1.00 30.99           C  
ATOM    944  O   THR X 118     -12.045   1.736   0.465  1.00 27.82           O  
ATOM    945  CB  THR X 118     -12.291  -1.449  -0.558  1.00 32.81           C  
ATOM    946  OG1 THR X 118     -12.730  -2.155  -1.721  1.00 29.24           O  
ATOM    947  CG2 THR X 118     -13.478  -1.199   0.384  1.00 32.62           C  
ATOM    948  N   TYR X 119     -10.339   0.333   0.977  1.00 28.73           N  
ATOM    949  CA  TYR X 119      -9.947   1.048   2.182  1.00 29.23           C  
ATOM    950  C   TYR X 119      -9.470   2.468   1.862  1.00 29.24           C  
ATOM    951  O   TYR X 119      -9.791   3.426   2.575  1.00 28.69           O  
ATOM    952  CB  TYR X 119      -8.832   0.270   2.901  1.00 26.05           C  
ATOM    953  CG  TYR X 119      -8.564   0.755   4.298  1.00 28.99           C  
ATOM    954  CD1 TYR X 119      -7.812   1.917   4.529  1.00 26.41           C  
ATOM    955  CD2 TYR X 119      -9.091   0.077   5.403  1.00 27.30           C  
ATOM    956  CE1 TYR X 119      -7.594   2.388   5.813  1.00 28.25           C  
ATOM    957  CE2 TYR X 119      -8.872   0.536   6.690  1.00 29.59           C  
ATOM    958  CZ  TYR X 119      -8.123   1.694   6.888  1.00 29.91           C  
ATOM    959  OH  TYR X 119      -7.890   2.143   8.163  1.00 30.37           O  
ATOM    960  N   LEU X 120      -8.689   2.594   0.795  1.00 29.64           N  
ATOM    961  CA  LEU X 120      -8.159   3.892   0.361  1.00 31.89           C  
ATOM    962  C   LEU X 120      -9.318   4.848   0.027  1.00 31.75           C  
ATOM    963  O   LEU X 120      -9.380   5.977   0.510  1.00 31.18           O  
ATOM    964  CB  LEU X 120      -7.310   3.704  -0.899  1.00 32.15           C  
ATOM    965  CG  LEU X 120      -6.055   4.541  -1.175  1.00 37.25           C  
ATOM    966  CD1 LEU X 120      -5.640   4.321  -2.629  1.00 35.80           C  
ATOM    967  CD2 LEU X 120      -6.285   5.999  -0.902  1.00 33.89           C  
ATOM    968  N   ASN X 121     -10.225   4.379  -0.817  1.00 32.53           N  
ATOM    969  CA  ASN X 121     -11.368   5.183  -1.242  1.00 35.32           C  
ATOM    970  C   ASN X 121     -12.303   5.547  -0.105  1.00 36.00           C  
ATOM    971  O   ASN X 121     -12.821   6.662  -0.049  1.00 36.62           O  
ATOM    972  CB  ASN X 121     -12.153   4.449  -2.330  1.00 37.14           C  
ATOM    973  CG  ASN X 121     -11.406   4.403  -3.645  1.00 40.87           C  
ATOM    974  OD1 ASN X 121     -10.665   5.333  -3.980  1.00 42.03           O  
ATOM    975  ND2 ASN X 121     -11.603   3.335  -4.408  1.00 43.35           N  
ATOM    976  N   ASP X 122     -12.491   4.616   0.819  1.00 34.74           N  
ATOM    977  CA  ASP X 122     -13.389   4.835   1.934  1.00 35.26           C  
ATOM    978  C   ASP X 122     -12.830   5.668   3.082  1.00 35.40           C  
ATOM    979  O   ASP X 122     -13.414   6.693   3.454  1.00 35.49           O  
ATOM    980  CB  ASP X 122     -13.895   3.474   2.449  1.00 39.10           C  
ATOM    981  CG  ASP X 122     -14.816   3.602   3.651  1.00 43.53           C  
ATOM    982  OD1 ASP X 122     -15.518   4.627   3.752  1.00 45.71           O  
ATOM    983  OD2 ASP X 122     -14.849   2.673   4.489  1.00 43.00           O  
ATOM    984  N   HIS X 123     -11.689   5.255   3.622  1.00 30.68           N  
ATOM    985  CA  HIS X 123     -11.090   5.922   4.761  1.00 31.07           C  
ATOM    986  C   HIS X 123      -9.992   6.945   4.537  1.00 30.18           C  
ATOM    987  O   HIS X 123      -9.830   7.848   5.351  1.00 29.71           O  
ATOM    988  CB  HIS X 123     -10.540   4.873   5.725  1.00 31.42           C  
ATOM    989  CG  HIS X 123     -11.594   4.011   6.340  1.00 32.32           C  
ATOM    990  ND1 HIS X 123     -11.595   2.638   6.220  1.00 35.85           N  
ATOM    991  CD2 HIS X 123     -12.658   4.323   7.113  1.00 30.40           C  
ATOM    992  CE1 HIS X 123     -12.614   2.142   6.897  1.00 30.27           C  
ATOM    993  NE2 HIS X 123     -13.276   3.141   7.449  1.00 33.73           N  
ATOM    994  N   LEU X 124      -9.231   6.807   3.458  1.00 29.58           N  
ATOM    995  CA  LEU X 124      -8.113   7.723   3.230  1.00 29.19           C  
ATOM    996  C   LEU X 124      -8.342   8.886   2.257  1.00 29.13           C  
ATOM    997  O   LEU X 124      -7.826   9.980   2.490  1.00 29.86           O  
ATOM    998  CB  LEU X 124      -6.880   6.896   2.830  1.00 29.53           C  
ATOM    999  CG  LEU X 124      -6.582   5.725   3.794  1.00 26.12           C  
ATOM   1000  CD1 LEU X 124      -5.301   4.982   3.372  1.00 25.64           C  
ATOM   1001  CD2 LEU X 124      -6.420   6.270   5.221  1.00 25.59           C  
ATOM   1002  N   GLU X 125      -9.115   8.680   1.191  1.00 29.47           N  
ATOM   1003  CA  GLU X 125      -9.368   9.765   0.238  1.00 33.65           C  
ATOM   1004  C   GLU X 125      -9.960  11.018   0.897  1.00 33.70           C  
ATOM   1005  O   GLU X 125      -9.650  12.137   0.493  1.00 34.22           O  
ATOM   1006  CB  GLU X 125     -10.310   9.314  -0.882  1.00 34.80           C  
ATOM   1007  CG  GLU X 125      -9.638   8.620  -2.076  1.00 40.39           C  
ATOM   1008  CD  GLU X 125      -8.633   9.498  -2.823  1.00 40.83           C  
ATOM   1009  OE1 GLU X 125      -8.845  10.725  -2.922  1.00 44.66           O  
ATOM   1010  OE2 GLU X 125      -7.633   8.954  -3.332  1.00 42.54           O  
ATOM   1011  N   PRO X 126     -10.844  10.849   1.903  1.00 34.75           N  
ATOM   1012  CA  PRO X 126     -11.422  12.031   2.553  1.00 34.20           C  
ATOM   1013  C   PRO X 126     -10.338  12.976   3.081  1.00 34.51           C  
ATOM   1014  O   PRO X 126     -10.382  14.191   2.840  1.00 34.91           O  
ATOM   1015  CB  PRO X 126     -12.275  11.430   3.673  1.00 34.28           C  
ATOM   1016  CG  PRO X 126     -12.744  10.135   3.070  1.00 33.23           C  
ATOM   1017  CD  PRO X 126     -11.489   9.612   2.383  1.00 34.60           C  
ATOM   1018  N   TRP X 127      -9.365  12.422   3.797  1.00 32.92           N  
ATOM   1019  CA  TRP X 127      -8.265  13.221   4.334  1.00 32.74           C  
ATOM   1020  C   TRP X 127      -7.372  13.735   3.199  1.00 34.13           C  
ATOM   1021  O   TRP X 127      -6.961  14.903   3.184  1.00 33.00           O  
ATOM   1022  CB  TRP X 127      -7.409  12.388   5.289  1.00 31.77           C  
ATOM   1023  CG  TRP X 127      -6.330  13.193   5.963  1.00 32.03           C  
ATOM   1024  CD1 TRP X 127      -6.444  13.902   7.117  1.00 31.25           C  
ATOM   1025  CD2 TRP X 127      -4.989  13.413   5.486  1.00 31.35           C  
ATOM   1026  NE1 TRP X 127      -5.263  14.556   7.394  1.00 30.24           N  
ATOM   1027  CE2 TRP X 127      -4.354  14.271   6.406  1.00 31.56           C  
ATOM   1028  CE3 TRP X 127      -4.270  12.968   4.365  1.00 30.90           C  
ATOM   1029  CZ2 TRP X 127      -3.025  14.700   6.246  1.00 28.96           C  
ATOM   1030  CZ3 TRP X 127      -2.949  13.392   4.206  1.00 30.55           C  
ATOM   1031  CH2 TRP X 127      -2.344  14.249   5.142  1.00 30.95           C  
ATOM   1032  N   ILE X 128      -7.057  12.853   2.260  1.00 33.33           N  
ATOM   1033  CA  ILE X 128      -6.204  13.210   1.132  1.00 34.61           C  
ATOM   1034  C   ILE X 128      -6.763  14.420   0.380  1.00 36.38           C  
ATOM   1035  O   ILE X 128      -6.065  15.416   0.157  1.00 36.13           O  
ATOM   1036  CB  ILE X 128      -6.072  12.006   0.170  1.00 34.19           C  
ATOM   1037  CG1 ILE X 128      -5.251  10.900   0.853  1.00 32.82           C  
ATOM   1038  CG2 ILE X 128      -5.406  12.421  -1.142  1.00 34.46           C  
ATOM   1039  CD1 ILE X 128      -5.234   9.586   0.057  1.00 34.56           C  
ATOM   1040  N   GLN X 129      -8.027  14.324  -0.002  1.00 36.90           N  
ATOM   1041  CA  GLN X 129      -8.691  15.390  -0.734  1.00 39.30           C  
ATOM   1042  C   GLN X 129      -8.798  16.684   0.063  1.00 40.17           C  
ATOM   1043  O   GLN X 129      -8.850  17.771  -0.509  1.00 41.14           O  
ATOM   1044  CB  GLN X 129     -10.082  14.925  -1.175  1.00 40.80           C  
ATOM   1045  CG  GLN X 129     -10.051  13.891  -2.289  1.00 42.94           C  
ATOM   1046  CD  GLN X 129      -9.124  14.305  -3.418  1.00 46.81           C  
ATOM   1047  OE1 GLN X 129      -9.163  15.449  -3.878  1.00 46.75           O  
ATOM   1048  NE2 GLN X 129      -8.284  13.377  -3.871  1.00 45.96           N  
ATOM   1049  N   GLU X 130      -8.826  16.565   1.385  1.00 39.03           N  
ATOM   1050  CA  GLU X 130      -8.919  17.720   2.258  1.00 39.26           C  
ATOM   1051  C   GLU X 130      -7.553  18.368   2.439  1.00 40.37           C  
ATOM   1052  O   GLU X 130      -7.458  19.529   2.849  1.00 38.48           O  
ATOM   1053  CB  GLU X 130      -9.464  17.295   3.620  1.00 39.86           C  
ATOM   1054  CG  GLU X 130      -9.594  18.406   4.648  1.00 44.33           C  
ATOM   1055  CD  GLU X 130     -10.577  19.495   4.221  1.00 47.44           C  
ATOM   1056  OE1 GLU X 130     -11.566  19.178   3.526  1.00 47.06           O  
ATOM   1057  OE2 GLU X 130     -10.359  20.666   4.593  1.00 49.86           O  
ATOM   1058  N   ASN X 131      -6.492  17.631   2.116  1.00 38.79           N  
ATOM   1059  CA  ASN X 131      -5.152  18.165   2.295  1.00 38.96           C  
ATOM   1060  C   ASN X 131      -4.319  18.363   1.035  1.00 39.72           C  
ATOM   1061  O   ASN X 131      -3.100  18.210   1.065  1.00 39.13           O  
ATOM   1062  CB  ASN X 131      -4.379  17.302   3.297  1.00 38.88           C  
ATOM   1063  CG  ASN X 131      -4.943  17.401   4.692  1.00 37.66           C  
ATOM   1064  OD1 ASN X 131      -5.943  16.755   5.026  1.00 42.05           O  
ATOM   1065  ND2 ASN X 131      -4.321  18.225   5.515  1.00 37.34           N  
ATOM   1066  N   GLY X 132      -4.978  18.707  -0.064  1.00 39.42           N  
ATOM   1067  CA  GLY X 132      -4.255  18.952  -1.298  1.00 42.22           C  
ATOM   1068  C   GLY X 132      -4.422  17.921  -2.394  1.00 42.35           C  
ATOM   1069  O   GLY X 132      -4.139  18.207  -3.557  1.00 44.49           O  
ATOM   1070  N   GLY X 133      -4.876  16.722  -2.040  1.00 41.25           N  
ATOM   1071  CA  GLY X 133      -5.030  15.688  -3.044  1.00 38.57           C  
ATOM   1072  C   GLY X 133      -3.666  15.104  -3.364  1.00 37.74           C  
ATOM   1073  O   GLY X 133      -2.669  15.489  -2.758  1.00 37.47           O  
ATOM   1074  N   TRP X 134      -3.610  14.173  -4.310  1.00 37.26           N  
ATOM   1075  CA  TRP X 134      -2.336  13.558  -4.668  1.00 37.95           C  
ATOM   1076  C   TRP X 134      -1.310  14.548  -5.208  1.00 40.10           C  
ATOM   1077  O   TRP X 134      -0.118  14.246  -5.235  1.00 38.91           O  
ATOM   1078  CB  TRP X 134      -2.566  12.436  -5.668  1.00 37.71           C  
ATOM   1079  CG  TRP X 134      -3.272  11.290  -5.019  1.00 39.48           C  
ATOM   1080  CD1 TRP X 134      -4.605  10.993  -5.087  1.00 38.72           C  
ATOM   1081  CD2 TRP X 134      -2.686  10.322  -4.142  1.00 39.25           C  
ATOM   1082  NE1 TRP X 134      -4.884   9.890  -4.304  1.00 40.50           N  
ATOM   1083  CE2 TRP X 134      -3.725   9.459  -3.714  1.00 38.93           C  
ATOM   1084  CE3 TRP X 134      -1.383  10.099  -3.673  1.00 38.39           C  
ATOM   1085  CZ2 TRP X 134      -3.500   8.391  -2.842  1.00 38.26           C  
ATOM   1086  CZ3 TRP X 134      -1.159   9.039  -2.803  1.00 39.10           C  
ATOM   1087  CH2 TRP X 134      -2.218   8.194  -2.396  1.00 37.06           C  
ATOM   1088  N   ASP X 135      -1.772  15.724  -5.633  1.00 41.14           N  
ATOM   1089  CA  ASP X 135      -0.859  16.747  -6.128  1.00 42.84           C  
ATOM   1090  C   ASP X 135       0.073  17.155  -4.987  1.00 40.86           C  
ATOM   1091  O   ASP X 135       1.276  17.308  -5.187  1.00 40.68           O  
ATOM   1092  CB  ASP X 135      -1.626  17.976  -6.654  1.00 47.21           C  
ATOM   1093  CG  ASP X 135      -2.273  17.730  -8.017  1.00 52.20           C  
ATOM   1094  OD1 ASP X 135      -1.740  16.910  -8.791  1.00 53.72           O  
ATOM   1095  OD2 ASP X 135      -3.306  18.367  -8.329  1.00 56.29           O  
ATOM   1096  N   THR X 136      -0.480  17.319  -3.788  1.00 39.41           N  
ATOM   1097  CA  THR X 136       0.332  17.686  -2.632  1.00 38.55           C  
ATOM   1098  C   THR X 136       1.277  16.545  -2.254  1.00 37.62           C  
ATOM   1099  O   THR X 136       2.401  16.786  -1.790  1.00 35.65           O  
ATOM   1100  CB  THR X 136      -0.547  18.046  -1.410  1.00 40.44           C  
ATOM   1101  OG1 THR X 136      -1.293  19.231  -1.697  1.00 43.21           O  
ATOM   1102  CG2 THR X 136       0.313  18.296  -0.179  1.00 40.03           C  
ATOM   1103  N   PHE X 137       0.822  15.305  -2.437  1.00 37.15           N  
ATOM   1104  CA  PHE X 137       1.668  14.157  -2.139  1.00 35.15           C  
ATOM   1105  C   PHE X 137       2.913  14.236  -3.032  1.00 34.97           C  
ATOM   1106  O   PHE X 137       4.047  14.152  -2.552  1.00 33.80           O  
ATOM   1107  CB  PHE X 137       0.922  12.846  -2.412  1.00 34.86           C  
ATOM   1108  CG  PHE X 137       1.774  11.614  -2.210  1.00 36.65           C  
ATOM   1109  CD1 PHE X 137       2.156  11.216  -0.931  1.00 37.62           C  
ATOM   1110  CD2 PHE X 137       2.212  10.868  -3.299  1.00 37.36           C  
ATOM   1111  CE1 PHE X 137       2.965  10.083  -0.736  1.00 39.03           C  
ATOM   1112  CE2 PHE X 137       3.021   9.737  -3.117  1.00 38.24           C  
ATOM   1113  CZ  PHE X 137       3.395   9.346  -1.827  1.00 37.28           C  
ATOM   1114  N   VAL X 138       2.703  14.399  -4.337  1.00 37.27           N  
ATOM   1115  CA  VAL X 138       3.825  14.488  -5.273  1.00 39.29           C  
ATOM   1116  C   VAL X 138       4.733  15.659  -4.897  1.00 40.27           C  
ATOM   1117  O   VAL X 138       5.954  15.523  -4.831  1.00 41.13           O  
ATOM   1118  CB  VAL X 138       3.332  14.672  -6.727  1.00 40.68           C  
ATOM   1119  CG1 VAL X 138       4.528  14.812  -7.678  1.00 40.62           C  
ATOM   1120  CG2 VAL X 138       2.469  13.491  -7.130  1.00 40.30           C  
ATOM   1121  N   GLU X 139       4.128  16.809  -4.633  1.00 43.22           N  
ATOM   1122  CA  GLU X 139       4.873  18.006  -4.258  1.00 45.54           C  
ATOM   1123  C   GLU X 139       5.723  17.766  -3.015  1.00 45.86           C  
ATOM   1124  O   GLU X 139       6.813  18.318  -2.873  1.00 46.40           O  
ATOM   1125  CB  GLU X 139       3.878  19.146  -4.016  1.00 49.53           C  
ATOM   1126  CG  GLU X 139       4.419  20.375  -3.318  1.00 55.09           C  
ATOM   1127  CD  GLU X 139       3.325  21.416  -3.100  1.00 59.41           C  
ATOM   1128  OE1 GLU X 139       2.772  21.918  -4.104  1.00 62.35           O  
ATOM   1129  OE2 GLU X 139       3.007  21.725  -1.930  1.00 61.55           O  
ATOM   1130  N   LEU X 140       5.222  16.915  -2.128  1.00 46.09           N  
ATOM   1131  CA  LEU X 140       5.894  16.605  -0.874  1.00 44.71           C  
ATOM   1132  C   LEU X 140       6.908  15.451  -0.967  1.00 44.01           C  
ATOM   1133  O   LEU X 140       7.934  15.465  -0.285  1.00 42.52           O  
ATOM   1134  CB  LEU X 140       4.830  16.276   0.180  1.00 47.69           C  
ATOM   1135  CG  LEU X 140       5.098  16.676   1.628  1.00 48.32           C  
ATOM   1136  CD1 LEU X 140       5.121  18.187   1.724  1.00 47.58           C  
ATOM   1137  CD2 LEU X 140       4.003  16.102   2.532  1.00 48.64           C  
ATOM   1138  N   TYR X 141       6.621  14.460  -1.805  1.00 43.13           N  
ATOM   1139  CA  TYR X 141       7.507  13.302  -1.955  1.00 44.16           C  
ATOM   1140  C   TYR X 141       8.133  13.115  -3.341  1.00 46.66           C  
ATOM   1141  O   TYR X 141       9.063  12.325  -3.492  1.00 49.07           O  
ATOM   1142  CB  TYR X 141       6.764  12.011  -1.648  1.00 39.75           C  
ATOM   1143  CG  TYR X 141       6.396  11.783  -0.208  1.00 36.56           C  
ATOM   1144  CD1 TYR X 141       5.282  12.399   0.355  1.00 36.68           C  
ATOM   1145  CD2 TYR X 141       7.106  10.866   0.563  1.00 32.05           C  
ATOM   1146  CE1 TYR X 141       4.870  12.082   1.660  1.00 34.78           C  
ATOM   1147  CE2 TYR X 141       6.708  10.550   1.856  1.00 32.88           C  
ATOM   1148  CZ  TYR X 141       5.586  11.153   2.392  1.00 32.93           C  
ATOM   1149  OH  TYR X 141       5.144  10.772   3.639  1.00 33.32           O  
ATOM   1150  N   GLY X 142       7.609  13.805  -4.349  1.00 47.62           N  
ATOM   1151  CA  GLY X 142       8.127  13.642  -5.698  1.00 48.87           C  
ATOM   1152  C   GLY X 142       9.608  13.900  -5.830  1.00 49.34           C  
ATOM   1153  O   GLY X 142      10.109  14.881  -5.296  1.00 50.92           O  
TER
END
