# Supplementary material for: Vaccinia Virus Protein A49 Is an Unexpected Member of the B-cell Lymphoma (Bcl)-2 Protein Family
Source: J Biol Chem. 2015 Jan 20;290(10):5991–6002. doi: 10.1074/jbc.M114.624650 (PMC4358236; doi:10.1074/jbc.M114.624650)
Supplement: Supplemental Data [file supp_M114.624650_jbc.M114.624650-1.zip › Neidel_overlain_Bcl-2_proteins_and_core/1TY4_A_ali.pdb]

ATOM      1  N   GLU X   1     -10.733  14.653 -10.136  1.00 68.61           N  
ATOM      2  CA  GLU X   1     -10.169  13.287  -9.933  1.00 67.84           C  
ATOM      3  C   GLU X   1      -9.770  12.656 -11.266  1.00 66.47           C  
ATOM      4  O   GLU X   1     -10.574  11.985 -11.917  1.00 66.51           O  
ATOM      5  CB  GLU X   1     -11.190  12.401  -9.218  1.00 71.87           C  
ATOM      6  N   GLU X   2      -8.524  12.882 -11.669  1.00 61.77           N  
ATOM      7  CA  GLU X   2      -8.008  12.328 -12.917  1.00 57.95           C  
ATOM      8  C   GLU X   2      -7.999  10.805 -12.819  1.00 54.26           C  
ATOM      9  O   GLU X   2      -7.437  10.248 -11.880  1.00 53.58           O  
ATOM     10  CB  GLU X   2      -6.580  12.821 -13.165  1.00 56.93           C  
ATOM     11  CG  GLU X   2      -6.432  14.330 -13.238  1.00 54.58           C  
ATOM     12  CD  GLU X   2      -5.000  14.751 -13.494  1.00 52.78           C  
ATOM     13  OE1 GLU X   2      -4.413  15.429 -12.626  1.00 53.36           O  
ATOM     14  OE2 GLU X   2      -4.459  14.399 -14.563  1.00 51.42           O  
ATOM     15  N   PRO X   3      -8.613  10.114 -13.795  1.00 51.15           N  
ATOM     16  CA  PRO X   3      -8.647   8.646 -13.767  1.00 48.67           C  
ATOM     17  C   PRO X   3      -7.238   8.086 -13.630  1.00 46.10           C  
ATOM     18  O   PRO X   3      -7.021   6.985 -13.119  1.00 44.84           O  
ATOM     19  CB  PRO X   3      -9.301   8.289 -15.106  1.00 49.10           C  
ATOM     20  CG  PRO X   3      -8.919   9.436 -15.995  1.00 49.03           C  
ATOM     21  CD  PRO X   3      -9.126  10.623 -15.079  1.00 50.22           C  
ATOM     22  N   ARG X   4      -6.288   8.885 -14.094  1.00 42.44           N  
ATOM     23  CA  ARG X   4      -4.867   8.571 -14.062  1.00 39.57           C  
ATOM     24  C   ARG X   4      -4.367   8.398 -12.619  1.00 36.01           C  
ATOM     25  O   ARG X   4      -3.441   7.637 -12.353  1.00 32.32           O  
ATOM     26  CB  ARG X   4      -4.124   9.728 -14.738  1.00 40.84           C  
ATOM     27  CG  ARG X   4      -2.629   9.588 -14.897  1.00 41.76           C  
ATOM     28  CD  ARG X   4      -2.091  10.830 -15.608  1.00 44.13           C  
ATOM     29  NE  ARG X   4      -2.173  12.021 -14.764  1.00 44.04           N  
ATOM     30  CZ  ARG X   4      -1.256  12.357 -13.861  1.00 44.56           C  
ATOM     31  NH1 ARG X   4      -0.181  11.597 -13.686  1.00 44.35           N  
ATOM     32  NH2 ARG X   4      -1.422  13.440 -13.118  1.00 45.37           N  
ATOM     33  N   LEU X   5      -4.994   9.104 -11.689  1.00 35.00           N  
ATOM     34  CA  LEU X   5      -4.567   9.051 -10.297  1.00 35.61           C  
ATOM     35  C   LEU X   5      -5.471   8.228  -9.382  1.00 34.33           C  
ATOM     36  O   LEU X   5      -5.467   8.417  -8.165  1.00 33.02           O  
ATOM     37  CB  LEU X   5      -4.450  10.477  -9.760  1.00 34.75           C  
ATOM     38  CG  LEU X   5      -3.505  11.392 -10.550  1.00 37.34           C  
ATOM     39  CD1 LEU X   5      -3.773  12.851 -10.178  1.00 38.60           C  
ATOM     40  CD2 LEU X   5      -2.046  11.011 -10.264  1.00 36.14           C  
ATOM     41  N   ASP X   6      -6.233   7.305  -9.960  1.00 35.55           N  
ATOM     42  CA  ASP X   6      -7.129   6.474  -9.160  1.00 35.63           C  
ATOM     43  C   ASP X   6      -6.335   5.664  -8.143  1.00 33.40           C  
ATOM     44  O   ASP X   6      -5.349   5.015  -8.488  1.00 32.76           O  
ATOM     45  CB  ASP X   6      -7.934   5.522 -10.046  1.00 37.75           C  
ATOM     46  CG  ASP X   6      -9.040   4.816  -9.277  1.00 42.12           C  
ATOM     47  OD1 ASP X   6      -8.725   4.011  -8.373  1.00 40.67           O  
ATOM     48  OD2 ASP X   6     -10.229   5.077  -9.569  1.00 47.18           O  
ATOM     49  N   ILE X   7      -6.782   5.708  -6.895  1.00 31.45           N  
ATOM     50  CA  ILE X   7      -6.140   4.990  -5.801  1.00 32.15           C  
ATOM     51  C   ILE X   7      -5.823   3.527  -6.116  1.00 31.58           C  
ATOM     52  O   ILE X   7      -4.716   3.054  -5.848  1.00 30.47           O  
ATOM     53  CB  ILE X   7      -7.022   5.062  -4.526  1.00 33.94           C  
ATOM     54  CG1 ILE X   7      -7.010   6.489  -3.981  1.00 34.90           C  
ATOM     55  CG2 ILE X   7      -6.531   4.073  -3.472  1.00 32.63           C  
ATOM     56  CD1 ILE X   7      -5.609   7.013  -3.692  1.00 37.57           C  
ATOM     57  N   GLU X   8      -6.792   2.809  -6.676  1.00 31.73           N  
ATOM     58  CA  GLU X   8      -6.590   1.402  -7.009  1.00 31.58           C  
ATOM     59  C   GLU X   8      -5.325   1.265  -7.852  1.00 30.17           C  
ATOM     60  O   GLU X   8      -4.585   0.282  -7.740  1.00 29.69           O  
ATOM     61  CB  GLU X   8      -7.805   0.865  -7.774  1.00 34.39           C  
ATOM     62  CG  GLU X   8      -7.894  -0.649  -7.834  1.00 37.84           C  
ATOM     63  CD  GLU X   8      -9.105  -1.139  -8.626  1.00 42.15           C  
ATOM     64  OE1 GLU X   8      -9.352  -2.357  -8.627  1.00 44.65           O  
ATOM     65  OE2 GLU X   8      -9.805  -0.312  -9.255  1.00 44.73           O  
ATOM     66  N   GLY X   9      -5.077   2.266  -8.690  1.00 29.28           N  
ATOM     67  CA  GLY X   9      -3.890   2.260  -9.527  1.00 26.85           C  
ATOM     68  C   GLY X   9      -2.613   2.323  -8.701  1.00 27.03           C  
ATOM     69  O   GLY X   9      -1.629   1.657  -9.026  1.00 25.99           O  
ATOM     70  N   PHE X  10      -2.613   3.126  -7.638  1.00 24.64           N  
ATOM     71  CA  PHE X  10      -1.429   3.227  -6.783  1.00 26.73           C  
ATOM     72  C   PHE X  10      -1.174   1.910  -6.051  1.00 24.80           C  
ATOM     73  O   PHE X  10      -0.038   1.443  -5.945  1.00 23.55           O  
ATOM     74  CB  PHE X  10      -1.593   4.332  -5.735  1.00 27.14           C  
ATOM     75  CG  PHE X  10      -1.354   5.711  -6.259  1.00 31.73           C  
ATOM     76  CD1 PHE X  10      -2.353   6.394  -6.944  1.00 31.45           C  
ATOM     77  CD2 PHE X  10      -0.127   6.340  -6.053  1.00 32.91           C  
ATOM     78  CE1 PHE X  10      -2.132   7.687  -7.417  1.00 33.28           C  
ATOM     79  CE2 PHE X  10       0.108   7.634  -6.523  1.00 34.08           C  
ATOM     80  CZ  PHE X  10      -0.897   8.310  -7.204  1.00 34.26           C  
ATOM     81  N   VAL X  11      -2.237   1.312  -5.533  1.00 26.44           N  
ATOM     82  CA  VAL X  11      -2.089   0.058  -4.813  1.00 25.17           C  
ATOM     83  C   VAL X  11      -1.562  -1.038  -5.720  1.00 26.13           C  
ATOM     84  O   VAL X  11      -0.596  -1.725  -5.382  1.00 27.66           O  
ATOM     85  CB  VAL X  11      -3.415  -0.371  -4.193  1.00 24.04           C  
ATOM     86  CG1 VAL X  11      -3.278  -1.773  -3.571  1.00 22.27           C  
ATOM     87  CG2 VAL X  11      -3.825   0.661  -3.133  1.00 23.93           C  
ATOM     88  N   VAL X  12      -2.184  -1.187  -6.880  1.00 27.60           N  
ATOM     89  CA  VAL X  12      -1.772  -2.208  -7.833  1.00 30.42           C  
ATOM     90  C   VAL X  12      -0.314  -2.046  -8.251  1.00 29.90           C  
ATOM     91  O   VAL X  12       0.452  -3.009  -8.241  1.00 29.68           O  
ATOM     92  CB  VAL X  12      -2.678  -2.190  -9.092  1.00 33.33           C  
ATOM     93  CG1 VAL X  12      -2.065  -3.042 -10.202  1.00 35.70           C  
ATOM     94  CG2 VAL X  12      -4.053  -2.728  -8.736  1.00 35.34           C  
ATOM     95  N   ASP X  13       0.078  -0.832  -8.616  1.00 28.83           N  
ATOM     96  CA  ASP X  13       1.459  -0.614  -9.026  1.00 30.29           C  
ATOM     97  C   ASP X  13       2.450  -0.908  -7.906  1.00 28.44           C  
ATOM     98  O   ASP X  13       3.456  -1.583  -8.126  1.00 28.86           O  
ATOM     99  CB  ASP X  13       1.673   0.815  -9.517  1.00 32.95           C  
ATOM    100  CG  ASP X  13       3.124   1.095  -9.831  1.00 33.78           C  
ATOM    101  OD1 ASP X  13       3.867   1.539  -8.927  1.00 38.42           O  
ATOM    102  OD2 ASP X  13       3.529   0.846 -10.983  1.00 37.60           O  
ATOM    103  N   TYR X  14       2.178  -0.410  -6.704  1.00 26.73           N  
ATOM    104  CA  TYR X  14       3.096  -0.669  -5.603  1.00 25.52           C  
ATOM    105  C   TYR X  14       3.143  -2.160  -5.251  1.00 24.90           C  
ATOM    106  O   TYR X  14       4.220  -2.731  -5.095  1.00 25.60           O  
ATOM    107  CB  TYR X  14       2.723   0.127  -4.350  1.00 21.98           C  
ATOM    108  CG  TYR X  14       3.822   0.051  -3.308  1.00 25.35           C  
ATOM    109  CD1 TYR X  14       4.895   0.945  -3.336  1.00 25.25           C  
ATOM    110  CD2 TYR X  14       3.836  -0.965  -2.343  1.00 23.29           C  
ATOM    111  CE1 TYR X  14       5.951   0.833  -2.439  1.00 23.45           C  
ATOM    112  CE2 TYR X  14       4.889  -1.084  -1.441  1.00 23.11           C  
ATOM    113  CZ  TYR X  14       5.945  -0.178  -1.497  1.00 24.26           C  
ATOM    114  OH  TYR X  14       6.990  -0.264  -0.609  1.00 24.15           O  
ATOM    115  N   PHE X  15       1.982  -2.791  -5.104  1.00 25.83           N  
ATOM    116  CA  PHE X  15       1.952  -4.219  -4.778  1.00 25.69           C  
ATOM    117  C   PHE X  15       2.735  -4.999  -5.836  1.00 25.03           C  
ATOM    118  O   PHE X  15       3.527  -5.888  -5.510  1.00 25.42           O  
ATOM    119  CB  PHE X  15       0.503  -4.725  -4.708  1.00 26.59           C  
ATOM    120  CG  PHE X  15      -0.211  -4.388  -3.420  1.00 25.06           C  
ATOM    121  CD1 PHE X  15       0.191  -3.310  -2.635  1.00 24.77           C  
ATOM    122  CD2 PHE X  15      -1.310  -5.136  -3.011  1.00 25.22           C  
ATOM    123  CE1 PHE X  15      -0.488  -2.983  -1.461  1.00 26.41           C  
ATOM    124  CE2 PHE X  15      -2.004  -4.817  -1.836  1.00 23.92           C  
ATOM    125  CZ  PHE X  15      -1.594  -3.744  -1.063  1.00 27.39           C  
ATOM    126  N   THR X  16       2.528  -4.655  -7.103  1.00 26.24           N  
ATOM    127  CA  THR X  16       3.239  -5.330  -8.191  1.00 28.68           C  
ATOM    128  C   THR X  16       4.740  -5.104  -8.043  1.00 30.24           C  
ATOM    129  O   THR X  16       5.543  -6.021  -8.198  1.00 30.93           O  
ATOM    130  CB  THR X  16       2.806  -4.794  -9.571  1.00 29.09           C  
ATOM    131  OG1 THR X  16       1.397  -4.987  -9.740  1.00 32.08           O  
ATOM    132  CG2 THR X  16       3.542  -5.532 -10.683  1.00 28.10           C  
ATOM    133  N   HIS X  17       5.109  -3.866  -7.743  1.00 32.11           N  
ATOM    134  CA  HIS X  17       6.504  -3.499  -7.566  1.00 32.77           C  
ATOM    135  C   HIS X  17       7.129  -4.302  -6.427  1.00 32.55           C  
ATOM    136  O   HIS X  17       8.186  -4.915  -6.593  1.00 30.99           O  
ATOM    137  CB  HIS X  17       6.601  -1.994  -7.271  1.00 35.75           C  
ATOM    138  CG  HIS X  17       7.933  -1.560  -6.744  1.00 38.77           C  
ATOM    139  ND1 HIS X  17       9.071  -1.536  -7.520  1.00 40.64           N  
ATOM    140  CD2 HIS X  17       8.308  -1.144  -5.509  1.00 40.67           C  
ATOM    141  CE1 HIS X  17      10.091  -1.126  -6.785  1.00 42.16           C  
ATOM    142  NE2 HIS X  17       9.656  -0.882  -5.562  1.00 41.09           N  
ATOM    143  N   ARG X  18       6.469  -4.312  -5.273  1.00 31.93           N  
ATOM    144  CA  ARG X  18       7.001  -5.029  -4.120  1.00 32.13           C  
ATOM    145  C   ARG X  18       7.098  -6.537  -4.351  1.00 31.97           C  
ATOM    146  O   ARG X  18       8.063  -7.169  -3.920  1.00 31.05           O  
ATOM    147  CB  ARG X  18       6.162  -4.737  -2.875  1.00 31.23           C  
ATOM    148  CG  ARG X  18       6.811  -5.197  -1.583  1.00 31.22           C  
ATOM    149  CD  ARG X  18       8.118  -4.454  -1.314  1.00 32.39           C  
ATOM    150  NE  ARG X  18       8.841  -5.009  -0.174  1.00 31.44           N  
ATOM    151  CZ  ARG X  18       9.430  -6.203  -0.165  1.00 33.27           C  
ATOM    152  NH1 ARG X  18       9.391  -6.979  -1.241  1.00 34.55           N  
ATOM    153  NH2 ARG X  18      10.062  -6.628   0.925  1.00 33.33           N  
ATOM    154  N   ILE X  19       6.106  -7.115  -5.024  1.00 33.26           N  
ATOM    155  CA  ILE X  19       6.137  -8.546  -5.305  1.00 35.64           C  
ATOM    156  C   ILE X  19       7.326  -8.858  -6.224  1.00 39.61           C  
ATOM    157  O   ILE X  19       8.067  -9.811  -5.985  1.00 37.18           O  
ATOM    158  CB  ILE X  19       4.820  -9.024  -5.982  1.00 35.89           C  
ATOM    159  CG1 ILE X  19       3.659  -8.924  -4.984  1.00 34.27           C  
ATOM    160  CG2 ILE X  19       4.971 -10.466  -6.477  1.00 33.90           C  
ATOM    161  CD1 ILE X  19       2.302  -9.202  -5.585  1.00 31.26           C  
ATOM    162  N   ARG X  20       7.514  -8.048  -7.264  1.00 43.71           N  
ATOM    163  CA  ARG X  20       8.622  -8.261  -8.190  1.00 49.80           C  
ATOM    164  C   ARG X  20       9.961  -8.067  -7.495  1.00 51.39           C  
ATOM    165  O   ARG X  20      10.938  -8.740  -7.819  1.00 51.34           O  
ATOM    166  CB  ARG X  20       8.519  -7.313  -9.387  1.00 54.71           C  
ATOM    167  CG  ARG X  20       7.389  -7.655 -10.344  1.00 63.02           C  
ATOM    168  CD  ARG X  20       7.354  -6.702 -11.528  1.00 69.75           C  
ATOM    169  NE  ARG X  20       6.253  -7.013 -12.433  1.00 75.66           N  
ATOM    170  CZ  ARG X  20       5.890  -6.250 -13.458  1.00 79.20           C  
ATOM    171  NH1 ARG X  20       6.542  -5.123 -13.710  1.00 81.08           N  
ATOM    172  NH2 ARG X  20       4.873  -6.609 -14.231  1.00 81.00           N  
ATOM    173  N   GLN X  21      10.000  -7.148  -6.537  1.00 53.08           N  
ATOM    174  CA  GLN X  21      11.219  -6.877  -5.789  1.00 55.81           C  
ATOM    175  C   GLN X  21      11.571  -8.097  -4.934  1.00 54.39           C  
ATOM    176  O   GLN X  21      12.694  -8.230  -4.450  1.00 54.03           O  
ATOM    177  CB  GLN X  21      11.018  -5.660  -4.881  1.00 61.21           C  
ATOM    178  CG  GLN X  21      12.301  -5.038  -4.372  1.00 71.14           C  
ATOM    179  CD  GLN X  21      13.048  -4.285  -5.459  1.00 76.92           C  
ATOM    180  OE1 GLN X  21      13.353  -4.836  -6.516  1.00 81.08           O  
ATOM    181  NE2 GLN X  21      13.346  -3.016  -5.203  1.00 80.89           N  
ATOM    182  N   ASN X  22      10.601  -8.987  -4.756  1.00 53.21           N  
ATOM    183  CA  ASN X  22      10.799 -10.184  -3.951  1.00 52.35           C  
ATOM    184  C   ASN X  22      11.204 -11.357  -4.844  1.00 52.97           C  
ATOM    185  O   ASN X  22      11.140 -12.516  -4.433  1.00 52.84           O  
ATOM    186  CB  ASN X  22       9.504 -10.509  -3.195  1.00 50.59           C  
ATOM    187  CG  ASN X  22       9.751 -11.254  -1.897  1.00 49.84           C  
ATOM    188  OD1 ASN X  22      10.552 -10.826  -1.063  1.00 48.83           O  
ATOM    189  ND2 ASN X  22       9.047 -12.366  -1.710  1.00 47.85           N  
ATOM    190  N   GLY X  23      11.608 -11.044  -6.071  1.00 53.53           N  
ATOM    191  CA  GLY X  23      12.030 -12.077  -7.000  1.00 55.33           C  
ATOM    192  C   GLY X  23      10.923 -12.742  -7.795  1.00 57.58           C  
ATOM    193  O   GLY X  23      11.193 -13.634  -8.598  1.00 58.67           O  
ATOM    194  N   MET X  24       9.682 -12.312  -7.595  1.00 59.27           N  
ATOM    195  CA  MET X  24       8.559 -12.909  -8.309  1.00 61.98           C  
ATOM    196  C   MET X  24       7.874 -11.967  -9.290  1.00 64.85           C  
ATOM    197  O   MET X  24       8.298 -10.833  -9.493  1.00 64.72           O  
ATOM    198  CB  MET X  24       7.512 -13.428  -7.321  1.00 61.09           C  
ATOM    199  CG  MET X  24       7.982 -14.562  -6.428  1.00 63.09           C  
ATOM    200  CE  MET X  24       6.551 -13.850  -3.965  1.00 66.63           C  
ATOM    201  N   GLU X  25       6.801 -12.471  -9.890  1.00 69.11           N  
ATOM    202  CA  GLU X  25       5.992 -11.737 -10.854  1.00 73.38           C  
ATOM    203  C   GLU X  25       4.538 -11.918 -10.448  1.00 72.68           C  
ATOM    204  O   GLU X  25       4.116 -13.030 -10.141  1.00 72.79           O  
ATOM    205  CB  GLU X  25       6.166 -12.326 -12.250  1.00 79.53           C  
ATOM    206  CG  GLU X  25       6.868 -11.447 -13.252  1.00 90.89           C  
ATOM    207  CD  GLU X  25       6.769 -12.017 -14.651  1.00 97.43           C  
ATOM    208  OE1 GLU X  25       7.074 -13.217 -14.825  1.00101.27           O  
ATOM    209  OE2 GLU X  25       6.385 -11.270 -15.577  1.00101.68           O  
ATOM    210  N   TRP X  26       3.767 -10.839 -10.439  1.00 71.85           N  
ATOM    211  CA  TRP X  26       2.360 -10.953 -10.086  1.00 72.06           C  
ATOM    212  C   TRP X  26       1.592 -11.153 -11.388  1.00 75.38           C  
ATOM    213  O   TRP X  26       1.478 -10.231 -12.197  1.00 75.67           O  
ATOM    214  CB  TRP X  26       1.879  -9.688  -9.365  1.00 66.77           C  
ATOM    215  CG  TRP X  26       0.495  -9.806  -8.785  1.00 62.75           C  
ATOM    216  CD1 TRP X  26      -0.249 -10.950  -8.657  1.00 61.37           C  
ATOM    217  CD2 TRP X  26      -0.299  -8.750  -8.225  1.00 60.54           C  
ATOM    218  NE1 TRP X  26      -1.454 -10.668  -8.056  1.00 60.98           N  
ATOM    219  CE2 TRP X  26      -1.512  -9.325  -7.781  1.00 60.35           C  
ATOM    220  CE3 TRP X  26      -0.105  -7.370  -8.058  1.00 59.38           C  
ATOM    221  CZ2 TRP X  26      -2.527  -8.572  -7.174  1.00 58.94           C  
ATOM    222  CZ3 TRP X  26      -1.118  -6.617  -7.452  1.00 59.18           C  
ATOM    223  CH2 TRP X  26      -2.312  -7.223  -7.022  1.00 58.69           C  
ATOM    224  N   PHE X  27       1.085 -12.363 -11.599  1.00 79.36           N  
ATOM    225  CA  PHE X  27       0.342 -12.665 -12.816  1.00 82.86           C  
ATOM    226  C   PHE X  27      -1.149 -12.397 -12.661  1.00 80.29           C  
ATOM    227  O   PHE X  27      -1.918 -12.568 -13.605  1.00 81.98           O  
ATOM    228  CB  PHE X  27       0.565 -14.124 -13.234  1.00 90.62           C  
ATOM    229  CG  PHE X  27       1.986 -14.435 -13.628  1.00 99.72           C  
ATOM    230  CD1 PHE X  27       2.962 -14.650 -12.660  1.00103.69           C  
ATOM    231  CD2 PHE X  27       2.349 -14.497 -14.969  1.00103.89           C  
ATOM    232  CE1 PHE X  27       4.278 -14.928 -13.024  1.00107.12           C  
ATOM    233  CE2 PHE X  27       3.662 -14.773 -15.344  1.00107.21           C  
ATOM    234  CZ  PHE X  27       4.628 -14.988 -14.369  1.00108.03           C  
ATOM    235  N   GLY X  28      -1.554 -11.977 -11.469  1.00 76.95           N  
ATOM    236  CA  GLY X  28      -2.956 -11.683 -11.231  1.00 72.29           C  
ATOM    237  C   GLY X  28      -3.182 -10.188 -11.129  1.00 69.30           C  
ATOM    238  O   GLY X  28      -4.286  -9.731 -10.825  1.00 69.41           O  
ATOM    239  N   ALA X  29      -2.123  -9.428 -11.388  1.00 65.58           N  
ATOM    240  CA  ALA X  29      -2.174  -7.975 -11.324  1.00 63.15           C  
ATOM    241  C   ALA X  29      -3.063  -7.396 -12.413  1.00 61.60           C  
ATOM    242  O   ALA X  29      -2.820  -7.605 -13.601  1.00 59.66           O  
ATOM    243  CB  ALA X  29      -0.767  -7.402 -11.450  1.00 60.56           C  
ATOM    244  N   PRO X  30      -4.124  -6.675 -12.022  1.00 61.50           N  
ATOM    245  CA  PRO X  30      -4.978  -6.103 -13.062  1.00 62.80           C  
ATOM    246  C   PRO X  30      -4.136  -5.082 -13.812  1.00 65.07           C  
ATOM    247  O   PRO X  30      -3.044  -4.719 -13.364  1.00 64.22           O  
ATOM    248  CB  PRO X  30      -6.117  -5.467 -12.265  1.00 61.93           C  
ATOM    249  CG  PRO X  30      -5.461  -5.104 -10.967  1.00 61.17           C  
ATOM    250  CD  PRO X  30      -4.617  -6.323 -10.679  1.00 60.92           C  
ATOM    251  N   GLY X  31      -4.631  -4.620 -14.950  1.00 67.24           N  
ATOM    252  CA  GLY X  31      -3.867  -3.659 -15.716  1.00 69.46           C  
ATOM    253  C   GLY X  31      -4.058  -2.214 -15.304  1.00 70.20           C  
ATOM    254  O   GLY X  31      -5.064  -1.847 -14.692  1.00 70.46           O  
ATOM    255  N   LEU X  32      -3.061  -1.397 -15.624  1.00 71.08           N  
ATOM    256  CA  LEU X  32      -3.105   0.032 -15.351  1.00 72.42           C  
ATOM    257  C   LEU X  32      -3.362   0.649 -16.722  1.00 74.33           C  
ATOM    258  O   LEU X  32      -2.438   0.820 -17.522  1.00 74.50           O  
ATOM    259  CB  LEU X  32      -1.765   0.518 -14.787  1.00 69.90           C  
ATOM    260  CG  LEU X  32      -1.405   0.086 -13.361  1.00 68.38           C  
ATOM    261  CD1 LEU X  32       0.021   0.498 -13.049  1.00 67.27           C  
ATOM    262  CD2 LEU X  32      -2.372   0.715 -12.371  1.00 67.42           C  
ATOM    263  N   PRO X  33      -4.626   0.986 -17.015  1.00 75.69           N  
ATOM    264  CA  PRO X  33      -4.981   1.575 -18.308  1.00 76.90           C  
ATOM    265  C   PRO X  33      -4.064   2.688 -18.806  1.00 76.99           C  
ATOM    266  O   PRO X  33      -3.711   2.725 -19.984  1.00 78.61           O  
ATOM    267  CB  PRO X  33      -6.416   2.058 -18.085  1.00 77.49           C  
ATOM    268  CG  PRO X  33      -6.450   2.351 -16.616  1.00 76.73           C  
ATOM    269  CD  PRO X  33      -5.727   1.154 -16.052  1.00 76.60           C  
ATOM    270  N   CYS X  34      -3.666   3.581 -17.906  1.00 76.71           N  
ATOM    271  CA  CYS X  34      -2.815   4.713 -18.273  1.00 75.13           C  
ATOM    272  C   CYS X  34      -1.305   4.473 -18.171  1.00 72.10           C  
ATOM    273  O   CYS X  34      -0.515   5.342 -18.547  1.00 71.05           O  
ATOM    274  CB  CYS X  34      -3.192   5.932 -17.426  1.00 77.35           C  
ATOM    275  SG  CYS X  34      -4.582   6.206 -17.511  1.00 80.96           S  
ATOM    276  N   GLY X  35      -0.907   3.306 -17.668  1.00 67.77           N  
ATOM    277  CA  GLY X  35       0.510   3.004 -17.533  1.00 61.87           C  
ATOM    278  C   GLY X  35       1.120   3.557 -16.254  1.00 57.42           C  
ATOM    279  O   GLY X  35       0.433   4.179 -15.448  1.00 55.86           O  
ATOM    280  N   VAL X  36       2.419   3.334 -16.068  1.00 54.57           N  
ATOM    281  CA  VAL X  36       3.126   3.805 -14.876  1.00 51.24           C  
ATOM    282  C   VAL X  36       3.308   5.322 -14.830  1.00 49.72           C  
ATOM    283  O   VAL X  36       4.004   5.904 -15.659  1.00 49.40           O  
ATOM    284  CB  VAL X  36       4.517   3.150 -14.763  1.00 50.36           C  
ATOM    285  CG1 VAL X  36       5.271   3.734 -13.571  1.00 51.04           C  
ATOM    286  CG2 VAL X  36       4.365   1.640 -14.618  1.00 49.13           C  
ATOM    287  N   GLN X  37       2.696   5.948 -13.832  1.00 47.68           N  
ATOM    288  CA  GLN X  37       2.771   7.392 -13.659  1.00 47.87           C  
ATOM    289  C   GLN X  37       3.962   7.819 -12.802  1.00 47.05           C  
ATOM    290  O   GLN X  37       4.571   7.001 -12.109  1.00 48.26           O  
ATOM    291  CB  GLN X  37       1.484   7.897 -13.003  1.00 48.90           C  
ATOM    292  CG  GLN X  37       0.227   7.564 -13.776  1.00 51.01           C  
ATOM    293  CD  GLN X  37       0.242   8.157 -15.168  1.00 51.76           C  
ATOM    294  OE1 GLN X  37       0.379   9.369 -15.335  1.00 53.37           O  
ATOM    295  NE2 GLN X  37       0.100   7.306 -16.176  1.00 51.99           N  
ATOM    296  N   PRO X  38       4.320   9.113 -12.853  1.00 44.82           N  
ATOM    297  CA  PRO X  38       5.445   9.591 -12.046  1.00 42.37           C  
ATOM    298  C   PRO X  38       5.024   9.616 -10.576  1.00 39.49           C  
ATOM    299  O   PRO X  38       5.852   9.470  -9.677  1.00 38.05           O  
ATOM    300  CB  PRO X  38       5.715  10.986 -12.619  1.00 42.60           C  
ATOM    301  CG  PRO X  38       4.364  11.425 -13.079  1.00 45.08           C  
ATOM    302  CD  PRO X  38       3.832  10.176 -13.750  1.00 44.35           C  
ATOM    303  N   GLU X  39       3.731   9.805 -10.332  1.00 36.08           N  
ATOM    304  CA  GLU X  39       3.246   9.795  -8.962  1.00 35.08           C  
ATOM    305  C   GLU X  39       3.442   8.381  -8.413  1.00 33.86           C  
ATOM    306  O   GLU X  39       3.741   8.214  -7.234  1.00 32.86           O  
ATOM    307  CB  GLU X  39       1.770  10.183  -8.887  1.00 35.48           C  
ATOM    308  CG  GLU X  39       1.474  11.637  -9.218  1.00 37.08           C  
ATOM    309  CD  GLU X  39       1.364  11.894 -10.712  1.00 36.45           C  
ATOM    310  OE1 GLU X  39       0.912  12.995 -11.093  1.00 39.66           O  
ATOM    311  OE2 GLU X  39       1.725  11.003 -11.505  1.00 36.57           O  
ATOM    312  N   HIS X  40       3.286   7.371  -9.272  1.00 33.16           N  
ATOM    313  CA  HIS X  40       3.471   5.974  -8.864  1.00 35.36           C  
ATOM    314  C   HIS X  40       4.925   5.681  -8.493  1.00 36.88           C  
ATOM    315  O   HIS X  40       5.202   4.976  -7.516  1.00 33.10           O  
ATOM    316  CB  HIS X  40       3.076   5.000  -9.985  1.00 35.32           C  
ATOM    317  CG  HIS X  40       1.607   4.964 -10.276  1.00 37.35           C  
ATOM    318  ND1 HIS X  40       0.655   5.334  -9.353  1.00 37.25           N  
ATOM    319  CD2 HIS X  40       0.928   4.557 -11.376  1.00 36.48           C  
ATOM    320  CE1 HIS X  40      -0.549   5.160  -9.872  1.00 36.57           C  
ATOM    321  NE2 HIS X  40      -0.411   4.689 -11.098  1.00 36.80           N  
ATOM    322  N   GLU X  41       5.850   6.207  -9.288  1.00 39.32           N  
ATOM    323  CA  GLU X  41       7.272   5.984  -9.049  1.00 45.01           C  
ATOM    324  C   GLU X  41       7.718   6.619  -7.736  1.00 41.50           C  
ATOM    325  O   GLU X  41       8.641   6.130  -7.084  1.00 40.18           O  
ATOM    326  CB  GLU X  41       8.085   6.538 -10.222  1.00 54.73           C  
ATOM    327  CG  GLU X  41       7.687   5.925 -11.559  1.00 71.21           C  
ATOM    328  CD  GLU X  41       8.710   4.940 -12.093  1.00 79.87           C  
ATOM    329  OE1 GLU X  41       9.336   4.227 -11.279  1.00 86.19           O  
ATOM    330  OE2 GLU X  41       8.876   4.872 -13.330  1.00 85.65           O  
ATOM    331  N   MET X  42       7.048   7.703  -7.352  1.00 38.87           N  
ATOM    332  CA  MET X  42       7.353   8.407  -6.109  1.00 36.70           C  
ATOM    333  C   MET X  42       6.822   7.573  -4.935  1.00 35.58           C  
ATOM    334  O   MET X  42       7.472   7.462  -3.890  1.00 32.86           O  
ATOM    335  CB  MET X  42       6.698   9.796  -6.120  1.00 37.60           C  
ATOM    336  CG  MET X  42       6.988  10.668  -4.888  1.00 42.84           C  
ATOM    337  CE  MET X  42       9.122  12.395  -5.991  1.00 47.98           C  
ATOM    338  N   MET X  43       5.639   6.986  -5.111  1.00 33.24           N  
ATOM    339  CA  MET X  43       5.049   6.154  -4.064  1.00 32.08           C  
ATOM    340  C   MET X  43       5.971   4.958  -3.838  1.00 29.58           C  
ATOM    341  O   MET X  43       6.176   4.532  -2.705  1.00 29.35           O  
ATOM    342  CB  MET X  43       3.650   5.684  -4.469  1.00 31.27           C  
ATOM    343  CG  MET X  43       2.948   4.812  -3.426  1.00 34.88           C  
ATOM    344  CE  MET X  43       1.062   6.702  -2.154  1.00 35.80           C  
ATOM    345  N   ARG X  44       6.535   4.428  -4.919  1.00 29.52           N  
ATOM    346  CA  ARG X  44       7.464   3.304  -4.814  1.00 31.18           C  
ATOM    347  C   ARG X  44       8.643   3.678  -3.914  1.00 32.36           C  
ATOM    348  O   ARG X  44       9.074   2.886  -3.066  1.00 31.56           O  
ATOM    349  CB  ARG X  44       8.015   2.916  -6.189  1.00 30.97           C  
ATOM    350  CG  ARG X  44       6.994   2.345  -7.151  1.00 33.19           C  
ATOM    351  CD  ARG X  44       7.682   1.790  -8.395  1.00 33.88           C  
ATOM    352  NE  ARG X  44       6.726   1.380  -9.419  1.00 35.98           N  
ATOM    353  CZ  ARG X  44       7.072   0.900 -10.610  1.00 37.68           C  
ATOM    354  NH1 ARG X  44       8.353   0.766 -10.924  1.00 36.38           N  
ATOM    355  NH2 ARG X  44       6.140   0.559 -11.491  1.00 37.50           N  
ATOM    356  N   VAL X  45       9.170   4.886  -4.112  1.00 32.45           N  
ATOM    357  CA  VAL X  45      10.300   5.359  -3.318  1.00 32.40           C  
ATOM    358  C   VAL X  45       9.898   5.547  -1.858  1.00 31.66           C  
ATOM    359  O   VAL X  45      10.563   5.034  -0.957  1.00 32.04           O  
ATOM    360  CB  VAL X  45      10.856   6.696  -3.866  1.00 33.70           C  
ATOM    361  CG1 VAL X  45      12.032   7.154  -3.010  1.00 32.70           C  
ATOM    362  CG2 VAL X  45      11.294   6.523  -5.321  1.00 31.69           C  
ATOM    363  N   MET X  46       8.813   6.278  -1.627  1.00 31.12           N  
ATOM    364  CA  MET X  46       8.334   6.514  -0.266  1.00 32.50           C  
ATOM    365  C   MET X  46       8.083   5.182   0.447  1.00 32.77           C  
ATOM    366  O   MET X  46       8.454   5.006   1.611  1.00 30.84           O  
ATOM    367  CB  MET X  46       7.042   7.340  -0.290  1.00 31.49           C  
ATOM    368  CG  MET X  46       7.215   8.767  -0.786  1.00 38.61           C  
ATOM    369  CE  MET X  46      10.089   9.334  -0.309  1.00 41.52           C  
ATOM    370  N   GLY X  47       7.459   4.249  -0.271  1.00 31.66           N  
ATOM    371  CA  GLY X  47       7.164   2.947   0.291  1.00 32.81           C  
ATOM    372  C   GLY X  47       8.403   2.170   0.683  1.00 32.36           C  
ATOM    373  O   GLY X  47       8.414   1.493   1.713  1.00 31.39           O  
ATOM    374  N   THR X  48       9.441   2.259  -0.144  1.00 32.90           N  
ATOM    375  CA  THR X  48      10.699   1.570   0.121  1.00 33.44           C  
ATOM    376  C   THR X  48      11.378   2.183   1.346  1.00 33.05           C  
ATOM    377  O   THR X  48      11.865   1.463   2.223  1.00 32.64           O  
ATOM    378  CB  THR X  48      11.648   1.669  -1.089  1.00 35.90           C  
ATOM    379  OG1 THR X  48      10.996   1.135  -2.245  1.00 36.18           O  
ATOM    380  CG2 THR X  48      12.925   0.881  -0.842  1.00 36.11           C  
ATOM    381  N   ILE X  49      11.391   3.511   1.409  1.00 32.14           N  
ATOM    382  CA  ILE X  49      11.994   4.208   2.544  1.00 33.82           C  
ATOM    383  C   ILE X  49      11.250   3.811   3.809  1.00 33.73           C  
ATOM    384  O   ILE X  49      11.857   3.493   4.826  1.00 34.78           O  
ATOM    385  CB  ILE X  49      11.891   5.748   2.399  1.00 32.77           C  
ATOM    386  CG1 ILE X  49      12.840   6.241   1.303  1.00 32.48           C  
ATOM    387  CG2 ILE X  49      12.192   6.416   3.733  1.00 32.43           C  
ATOM    388  CD1 ILE X  49      12.718   7.733   1.021  1.00 30.76           C  
ATOM    389  N   PHE X  50       9.926   3.830   3.737  1.00 32.35           N  
ATOM    390  CA  PHE X  50       9.114   3.487   4.891  1.00 32.64           C  
ATOM    391  C   PHE X  50       9.415   2.078   5.411  1.00 32.63           C  
ATOM    392  O   PHE X  50       9.592   1.873   6.618  1.00 30.37           O  
ATOM    393  CB  PHE X  50       7.631   3.597   4.535  1.00 30.68           C  
ATOM    394  CG  PHE X  50       6.727   3.555   5.720  1.00 30.23           C  
ATOM    395  CD1 PHE X  50       6.337   4.731   6.351  1.00 30.44           C  
ATOM    396  CD2 PHE X  50       6.288   2.338   6.233  1.00 29.64           C  
ATOM    397  CE1 PHE X  50       5.527   4.698   7.481  1.00 32.55           C  
ATOM    398  CE2 PHE X  50       5.477   2.291   7.361  1.00 28.06           C  
ATOM    399  CZ  PHE X  50       5.094   3.470   7.990  1.00 31.42           C  
ATOM    400  N   GLU X  51       9.478   1.109   4.501  1.00 32.75           N  
ATOM    401  CA  GLU X  51       9.732  -0.274   4.891  1.00 33.00           C  
ATOM    402  C   GLU X  51      11.104  -0.489   5.514  1.00 34.92           C  
ATOM    403  O   GLU X  51      11.239  -1.233   6.486  1.00 34.02           O  
ATOM    404  CB  GLU X  51       9.575  -1.222   3.694  1.00 30.69           C  
ATOM    405  CG  GLU X  51       9.759  -2.682   4.083  1.00 31.09           C  
ATOM    406  CD  GLU X  51       9.670  -3.636   2.913  1.00 32.11           C  
ATOM    407  OE1 GLU X  51       8.750  -3.499   2.083  1.00 33.88           O  
ATOM    408  OE2 GLU X  51      10.517  -4.543   2.830  1.00 35.56           O  
ATOM    409  N   LYS X  52      12.124   0.153   4.955  1.00 37.91           N  
ATOM    410  CA  LYS X  52      13.474  -0.003   5.482  1.00 40.40           C  
ATOM    411  C   LYS X  52      13.561   0.470   6.929  1.00 39.43           C  
ATOM    412  O   LYS X  52      14.281  -0.115   7.735  1.00 38.11           O  
ATOM    413  CB  LYS X  52      14.478   0.748   4.604  1.00 43.43           C  
ATOM    414  CG  LYS X  52      14.635   0.131   3.223  1.00 49.47           C  
ATOM    415  CD  LYS X  52      15.601   0.916   2.353  1.00 55.05           C  
ATOM    416  CE  LYS X  52      15.787   0.253   0.995  1.00 57.93           C  
ATOM    417  NZ  LYS X  52      16.664   1.058   0.090  1.00 60.40           N  
ATOM    418  N   LYS X  53      12.812   1.517   7.256  1.00 39.65           N  
ATOM    419  CA  LYS X  53      12.800   2.060   8.611  1.00 40.46           C  
ATOM    420  C   LYS X  53      12.193   1.091   9.619  1.00 39.78           C  
ATOM    421  O   LYS X  53      12.627   1.018  10.766  1.00 40.17           O  
ATOM    422  CB  LYS X  53      11.975   3.351   8.669  1.00 44.37           C  
ATOM    423  CG  LYS X  53      12.548   4.556   7.942  1.00 50.77           C  
ATOM    424  CD  LYS X  53      11.574   5.729   8.040  1.00 57.34           C  
ATOM    425  CE  LYS X  53      12.165   7.015   7.480  1.00 62.28           C  
ATOM    426  NZ  LYS X  53      13.370   7.453   8.246  1.00 65.26           N  
ATOM    427  N   HIS X  54      11.182   0.347   9.184  1.00 38.82           N  
ATOM    428  CA  HIS X  54      10.474  -0.558  10.076  1.00 36.68           C  
ATOM    429  C   HIS X  54      10.469  -2.020   9.648  1.00 34.84           C  
ATOM    430  O   HIS X  54       9.588  -2.782  10.045  1.00 33.61           O  
ATOM    431  CB  HIS X  54       9.037  -0.061  10.215  1.00 37.66           C  
ATOM    432  CG  HIS X  54       8.929   1.410  10.474  1.00 39.35           C  
ATOM    433  ND1 HIS X  54       9.182   1.972  11.710  1.00 40.16           N  
ATOM    434  CD2 HIS X  54       8.593   2.438   9.659  1.00 39.68           C  
ATOM    435  CE1 HIS X  54       9.002   3.278  11.643  1.00 39.55           C  
ATOM    436  NE2 HIS X  54       8.645   3.587  10.408  1.00 39.74           N  
ATOM    437  N   ALA X  55      11.458  -2.408   8.852  1.00 35.08           N  
ATOM    438  CA  ALA X  55      11.569  -3.778   8.354  1.00 34.56           C  
ATOM    439  C   ALA X  55      11.332  -4.871   9.408  1.00 35.13           C  
ATOM    440  O   ALA X  55      10.532  -5.789   9.198  1.00 31.14           O  
ATOM    441  CB  ALA X  55      12.936  -3.970   7.708  1.00 32.52           C  
ATOM    442  N   GLU X  56      12.023  -4.765  10.538  1.00 37.27           N  
ATOM    443  CA  GLU X  56      11.906  -5.755  11.602  1.00 41.68           C  
ATOM    444  C   GLU X  56      10.480  -5.838  12.130  1.00 38.77           C  
ATOM    445  O   GLU X  56       9.953  -6.931  12.341  1.00 37.16           O  
ATOM    446  CB  GLU X  56      12.879  -5.419  12.739  1.00 49.75           C  
ATOM    447  CG  GLU X  56      13.565  -6.639  13.331  1.00 65.87           C  
ATOM    448  CD  GLU X  56      14.674  -6.280  14.306  1.00 74.14           C  
ATOM    449  OE1 GLU X  56      15.610  -5.553  13.907  1.00 79.31           O  
ATOM    450  OE2 GLU X  56      14.612  -6.731  15.470  1.00 80.08           O  
ATOM    451  N   ASN X  57       9.863  -4.679  12.342  1.00 36.48           N  
ATOM    452  CA  ASN X  57       8.492  -4.617  12.824  1.00 35.31           C  
ATOM    453  C   ASN X  57       7.545  -5.253  11.803  1.00 32.92           C  
ATOM    454  O   ASN X  57       6.642  -5.997  12.174  1.00 31.57           O  
ATOM    455  CB  ASN X  57       8.084  -3.165  13.069  1.00 38.63           C  
ATOM    456  CG  ASN X  57       8.865  -2.523  14.198  1.00 43.47           C  
ATOM    457  OD1 ASN X  57       8.584  -2.751  15.376  1.00 43.34           O  
ATOM    458  ND2 ASN X  57       9.860  -1.718  13.842  1.00 47.27           N  
ATOM    459  N   PHE X  58       7.754  -4.959  10.521  1.00 30.02           N  
ATOM    460  CA  PHE X  58       6.912  -5.523   9.468  1.00 29.29           C  
ATOM    461  C   PHE X  58       6.968  -7.043   9.548  1.00 30.12           C  
ATOM    462  O   PHE X  58       5.957  -7.723   9.389  1.00 28.45           O  
ATOM    463  CB  PHE X  58       7.398  -5.066   8.083  1.00 24.74           C  
ATOM    464  CG  PHE X  58       6.806  -3.751   7.616  1.00 20.89           C  
ATOM    465  CD1 PHE X  58       6.292  -2.828   8.522  1.00 21.68           C  
ATOM    466  CD2 PHE X  58       6.792  -3.428   6.261  1.00 21.50           C  
ATOM    467  CE1 PHE X  58       5.767  -1.599   8.082  1.00 22.09           C  
ATOM    468  CE2 PHE X  58       6.272  -2.204   5.811  1.00 19.52           C  
ATOM    469  CZ  PHE X  58       5.761  -1.293   6.725  1.00 18.76           C  
ATOM    470  N   GLU X  59       8.161  -7.569   9.806  1.00 31.83           N  
ATOM    471  CA  GLU X  59       8.354  -9.011   9.891  1.00 35.66           C  
ATOM    472  C   GLU X  59       7.544  -9.597  11.042  1.00 31.46           C  
ATOM    473  O   GLU X  59       6.882 -10.630  10.888  1.00 28.87           O  
ATOM    474  CB  GLU X  59       9.837  -9.338  10.087  1.00 43.07           C  
ATOM    475  CG  GLU X  59      10.217 -10.718   9.584  1.00 58.39           C  
ATOM    476  CD  GLU X  59      10.211 -10.804   8.063  1.00 65.94           C  
ATOM    477  OE1 GLU X  59       9.269 -10.279   7.438  1.00 71.29           O  
ATOM    478  OE2 GLU X  59      11.145 -11.404   7.489  1.00 71.77           O  
ATOM    479  N   THR X  60       7.605  -8.925  12.188  1.00 29.28           N  
ATOM    480  CA  THR X  60       6.877  -9.338  13.385  1.00 27.10           C  
ATOM    481  C   THR X  60       5.371  -9.242  13.163  1.00 24.49           C  
ATOM    482  O   THR X  60       4.623 -10.133  13.567  1.00 24.37           O  
ATOM    483  CB  THR X  60       7.258  -8.460  14.602  1.00 27.04           C  
ATOM    484  OG1 THR X  60       8.624  -8.704  14.965  1.00 29.97           O  
ATOM    485  CG2 THR X  60       6.358  -8.766  15.787  1.00 25.92           C  
ATOM    486  N   PHE X  61       4.922  -8.162  12.528  1.00 23.04           N  
ATOM    487  CA  PHE X  61       3.493  -7.990  12.262  1.00 21.44           C  
ATOM    488  C   PHE X  61       2.977  -9.166  11.431  1.00 21.36           C  
ATOM    489  O   PHE X  61       1.907  -9.701  11.693  1.00 18.27           O  
ATOM    490  CB  PHE X  61       3.224  -6.682  11.509  1.00 18.08           C  
ATOM    491  CG  PHE X  61       3.544  -5.430  12.298  1.00 21.98           C  
ATOM    492  CD1 PHE X  61       3.654  -5.463  13.687  1.00 23.63           C  
ATOM    493  CD2 PHE X  61       3.702  -4.214  11.648  1.00 22.11           C  
ATOM    494  CE1 PHE X  61       3.918  -4.300  14.410  1.00 23.48           C  
ATOM    495  CE2 PHE X  61       3.965  -3.037  12.365  1.00 25.81           C  
ATOM    496  CZ  PHE X  61       4.073  -3.082  13.743  1.00 25.88           C  
ATOM    497  N   CYS X  62       3.752  -9.565  10.427  1.00 23.36           N  
ATOM    498  CA  CYS X  62       3.375 -10.682   9.565  1.00 25.05           C  
ATOM    499  C   CYS X  62       3.225 -11.973  10.369  1.00 26.82           C  
ATOM    500  O   CYS X  62       2.256 -12.716  10.210  1.00 28.10           O  
ATOM    501  CB  CYS X  62       4.433 -10.875   8.485  1.00 26.33           C  
ATOM    502  SG  CYS X  62       4.213 -12.392   7.528  1.00 38.68           S  
ATOM    503  N   GLU X  63       4.201 -12.233  11.232  1.00 26.93           N  
ATOM    504  CA  GLU X  63       4.199 -13.419  12.073  1.00 26.45           C  
ATOM    505  C   GLU X  63       2.967 -13.443  12.972  1.00 25.38           C  
ATOM    506  O   GLU X  63       2.318 -14.479  13.114  1.00 23.33           O  
ATOM    507  CB  GLU X  63       5.481 -13.449  12.909  1.00 28.28           C  
ATOM    508  CG  GLU X  63       5.499 -14.439  14.060  1.00 35.87           C  
ATOM    509  CD  GLU X  63       6.814 -14.392  14.838  1.00 40.34           C  
ATOM    510  OE1 GLU X  63       7.810 -14.992  14.372  1.00 42.48           O  
ATOM    511  OE2 GLU X  63       6.852 -13.741  15.906  1.00 40.45           O  
ATOM    512  N   GLN X  64       2.636 -12.304  13.571  1.00 23.31           N  
ATOM    513  CA  GLN X  64       1.458 -12.229  14.439  1.00 24.67           C  
ATOM    514  C   GLN X  64       0.167 -12.452  13.642  1.00 23.24           C  
ATOM    515  O   GLN X  64      -0.772 -13.083  14.125  1.00 22.54           O  
ATOM    516  CB  GLN X  64       1.404 -10.869  15.151  1.00 25.18           C  
ATOM    517  CG  GLN X  64       2.621 -10.588  16.017  1.00 27.59           C  
ATOM    518  CD  GLN X  64       2.639  -9.177  16.587  1.00 28.09           C  
ATOM    519  OE1 GLN X  64       2.363  -8.212  15.886  1.00 28.89           O  
ATOM    520  NE2 GLN X  64       2.990  -9.055  17.863  1.00 28.22           N  
ATOM    521  N   LEU X  65       0.125 -11.943  12.417  1.00 23.70           N  
ATOM    522  CA  LEU X  65      -1.058 -12.101  11.572  1.00 24.63           C  
ATOM    523  C   LEU X  65      -1.213 -13.572  11.179  1.00 26.35           C  
ATOM    524  O   LEU X  65      -2.328 -14.062  11.002  1.00 27.17           O  
ATOM    525  CB  LEU X  65      -0.919 -11.234  10.322  1.00 23.46           C  
ATOM    526  CG  LEU X  65      -1.839 -10.037  10.043  1.00 28.06           C  
ATOM    527  CD1 LEU X  65      -2.547  -9.521  11.313  1.00 26.23           C  
ATOM    528  CD2 LEU X  65      -0.988  -8.950   9.394  1.00 22.49           C  
ATOM    529  N   LEU X  66      -0.089 -14.268  11.039  1.00 25.26           N  
ATOM    530  CA  LEU X  66      -0.099 -15.682  10.688  1.00 27.58           C  
ATOM    531  C   LEU X  66      -0.489 -16.561  11.878  1.00 27.49           C  
ATOM    532  O   LEU X  66      -0.747 -17.749  11.714  1.00 29.54           O  
ATOM    533  CB  LEU X  66       1.278 -16.120  10.171  1.00 27.50           C  
ATOM    534  CG  LEU X  66       1.721 -15.650   8.777  1.00 28.87           C  
ATOM    535  CD1 LEU X  66       3.146 -16.113   8.529  1.00 29.19           C  
ATOM    536  CD2 LEU X  66       0.790 -16.206   7.701  1.00 25.49           C  
ATOM    537  N   ALA X  67      -0.519 -15.982  13.073  1.00 26.19           N  
ATOM    538  CA  ALA X  67      -0.875 -16.740  14.264  1.00 26.43           C  
ATOM    539  C   ALA X  67      -2.379 -16.685  14.523  1.00 27.78           C  
ATOM    540  O   ALA X  67      -2.876 -17.295  15.471  1.00 27.28           O  
ATOM    541  CB  ALA X  67      -0.106 -16.211  15.479  1.00 24.10           C  
ATOM    542  N   VAL X  68      -3.103 -15.943  13.692  1.00 26.76           N  
ATOM    543  CA  VAL X  68      -4.549 -15.865  13.848  1.00 28.02           C  
ATOM    544  C   VAL X  68      -5.113 -17.162  13.283  1.00 30.21           C  
ATOM    545  O   VAL X  68      -4.808 -17.534  12.150  1.00 29.07           O  
ATOM    546  CB  VAL X  68      -5.153 -14.676  13.062  1.00 29.91           C  
ATOM    547  CG1 VAL X  68      -6.667 -14.728  13.137  1.00 30.69           C  
ATOM    548  CG2 VAL X  68      -4.639 -13.349  13.626  1.00 27.84           C  
ATOM    549  N   PRO X  69      -5.937 -17.872  14.067  1.00 33.67           N  
ATOM    550  CA  PRO X  69      -6.544 -19.138  13.633  1.00 36.65           C  
ATOM    551  C   PRO X  69      -7.157 -19.074  12.230  1.00 37.76           C  
ATOM    552  O   PRO X  69      -7.942 -18.167  11.926  1.00 38.25           O  
ATOM    553  CB  PRO X  69      -7.600 -19.398  14.707  1.00 36.36           C  
ATOM    554  CG  PRO X  69      -6.982 -18.798  15.934  1.00 35.93           C  
ATOM    555  CD  PRO X  69      -6.419 -17.491  15.408  1.00 34.15           C  
ATOM    556  N   ARG X  70      -6.793 -20.045  11.390  1.00 37.95           N  
ATOM    557  CA  ARG X  70      -7.293 -20.138  10.015  1.00 39.05           C  
ATOM    558  C   ARG X  70      -6.738 -19.037   9.114  1.00 36.37           C  
ATOM    559  O   ARG X  70      -7.064 -18.963   7.927  1.00 33.07           O  
ATOM    560  CB  ARG X  70      -8.821 -20.079  10.013  1.00 44.46           C  
ATOM    561  CG  ARG X  70      -9.453 -21.201  10.802  1.00 53.68           C  
ATOM    562  CD  ARG X  70     -10.948 -21.029  10.930  1.00 62.66           C  
ATOM    563  NE  ARG X  70     -11.528 -22.135  11.686  1.00 71.06           N  
ATOM    564  CZ  ARG X  70     -12.818 -22.249  11.983  1.00 75.12           C  
ATOM    565  NH1 ARG X  70     -13.683 -21.321  11.590  1.00 76.84           N  
ATOM    566  NH2 ARG X  70     -13.245 -23.298  12.675  1.00 76.85           N  
ATOM    567  N   ILE X  71      -5.887 -18.195   9.691  1.00 32.43           N  
ATOM    568  CA  ILE X  71      -5.288 -17.080   8.976  1.00 31.22           C  
ATOM    569  C   ILE X  71      -6.380 -16.253   8.309  1.00 30.99           C  
ATOM    570  O   ILE X  71      -6.347 -15.993   7.103  1.00 30.48           O  
ATOM    571  CB  ILE X  71      -4.282 -17.559   7.922  1.00 29.33           C  
ATOM    572  CG1 ILE X  71      -3.421 -18.687   8.510  1.00 28.22           C  
ATOM    573  CG2 ILE X  71      -3.393 -16.384   7.496  1.00 28.31           C  
ATOM    574  CD1 ILE X  71      -2.246 -19.120   7.643  1.00 28.84           C  
ATOM    575  N   SER X  72      -7.352 -15.856   9.125  1.00 29.89           N  
ATOM    576  CA  SER X  72      -8.488 -15.048   8.698  1.00 29.74           C  
ATOM    577  C   SER X  72      -8.033 -13.686   8.160  1.00 27.22           C  
ATOM    578  O   SER X  72      -6.941 -13.229   8.467  1.00 24.06           O  
ATOM    579  CB  SER X  72      -9.434 -14.838   9.883  1.00 29.50           C  
ATOM    580  OG  SER X  72     -10.429 -13.886   9.560  1.00 38.35           O  
ATOM    581  N   PHE X  73      -8.885 -13.038   7.371  1.00 26.90           N  
ATOM    582  CA  PHE X  73      -8.553 -11.741   6.797  1.00 25.33           C  
ATOM    583  C   PHE X  73      -8.994 -10.561   7.664  1.00 25.71           C  
ATOM    584  O   PHE X  73      -8.444  -9.467   7.549  1.00 23.25           O  
ATOM    585  CB  PHE X  73      -9.201 -11.599   5.416  1.00 25.32           C  
ATOM    586  CG  PHE X  73      -8.778 -10.363   4.664  1.00 25.70           C  
ATOM    587  CD1 PHE X  73      -7.476 -10.237   4.187  1.00 25.85           C  
ATOM    588  CD2 PHE X  73      -9.676  -9.328   4.431  1.00 24.92           C  
ATOM    589  CE1 PHE X  73      -7.074  -9.099   3.482  1.00 24.11           C  
ATOM    590  CE2 PHE X  73      -9.288  -8.182   3.726  1.00 26.97           C  
ATOM    591  CZ  PHE X  73      -7.980  -8.069   3.251  1.00 25.73           C  
ATOM    592  N   SER X  74      -9.979 -10.777   8.531  1.00 26.24           N  
ATOM    593  CA  SER X  74     -10.500  -9.678   9.341  1.00 28.23           C  
ATOM    594  C   SER X  74      -9.475  -8.960  10.225  1.00 25.90           C  
ATOM    595  O   SER X  74      -9.532  -7.738  10.363  1.00 28.12           O  
ATOM    596  CB  SER X  74     -11.709 -10.144  10.170  1.00 28.42           C  
ATOM    597  OG  SER X  74     -11.312 -10.783  11.364  1.00 34.96           O  
ATOM    598  N   PRO X  75      -8.524  -9.693  10.832  1.00 25.47           N  
ATOM    599  CA  PRO X  75      -7.560  -8.954  11.661  1.00 23.94           C  
ATOM    600  C   PRO X  75      -6.764  -7.923  10.858  1.00 23.51           C  
ATOM    601  O   PRO X  75      -6.353  -6.897  11.396  1.00 23.34           O  
ATOM    602  CB  PRO X  75      -6.677 -10.058  12.229  1.00 23.89           C  
ATOM    603  CG  PRO X  75      -7.679 -11.194  12.409  1.00 26.51           C  
ATOM    604  CD  PRO X  75      -8.446 -11.141  11.100  1.00 25.51           C  
ATOM    605  N   TYR X  76      -6.530  -8.201   9.577  1.00 22.50           N  
ATOM    606  CA  TYR X  76      -5.804  -7.253   8.739  1.00 22.44           C  
ATOM    607  C   TYR X  76      -6.706  -6.034   8.518  1.00 22.88           C  
ATOM    608  O   TYR X  76      -6.238  -4.896   8.478  1.00 19.07           O  
ATOM    609  CB  TYR X  76      -5.437  -7.880   7.389  1.00 22.10           C  
ATOM    610  CG  TYR X  76      -4.868  -6.884   6.399  1.00 23.82           C  
ATOM    611  CD1 TYR X  76      -3.531  -6.477   6.466  1.00 23.52           C  
ATOM    612  CD2 TYR X  76      -5.684  -6.306   5.428  1.00 24.50           C  
ATOM    613  CE1 TYR X  76      -3.026  -5.508   5.580  1.00 23.93           C  
ATOM    614  CE2 TYR X  76      -5.189  -5.346   4.547  1.00 24.98           C  
ATOM    615  CZ  TYR X  76      -3.865  -4.952   4.629  1.00 25.01           C  
ATOM    616  OH  TYR X  76      -3.397  -3.997   3.754  1.00 27.08           O  
ATOM    617  N   GLN X  77      -8.004  -6.274   8.360  1.00 23.25           N  
ATOM    618  CA  GLN X  77      -8.923  -5.161   8.174  1.00 23.58           C  
ATOM    619  C   GLN X  77      -8.865  -4.325   9.444  1.00 22.72           C  
ATOM    620  O   GLN X  77      -8.913  -3.102   9.382  1.00 23.99           O  
ATOM    621  CB  GLN X  77     -10.346  -5.671   7.911  1.00 23.74           C  
ATOM    622  CG  GLN X  77     -10.479  -6.363   6.562  1.00 24.57           C  
ATOM    623  CD  GLN X  77     -11.850  -6.961   6.325  1.00 24.04           C  
ATOM    624  OE1 GLN X  77     -12.369  -7.690   7.166  1.00 25.19           O  
ATOM    625  NE2 GLN X  77     -12.437  -6.670   5.169  1.00 23.27           N  
ATOM    626  N   ASP X  78      -8.739  -4.984  10.595  1.00 22.52           N  
ATOM    627  CA  ASP X  78      -8.642  -4.261  11.862  1.00 23.92           C  
ATOM    628  C   ASP X  78      -7.398  -3.372  11.846  1.00 25.40           C  
ATOM    629  O   ASP X  78      -7.420  -2.257  12.367  1.00 24.05           O  
ATOM    630  CB  ASP X  78      -8.563  -5.225  13.056  1.00 25.77           C  
ATOM    631  CG  ASP X  78      -9.863  -5.993  13.286  1.00 28.50           C  
ATOM    632  OD1 ASP X  78     -10.955  -5.478  12.945  1.00 30.10           O  
ATOM    633  OD2 ASP X  78      -9.792  -7.112  13.827  1.00 31.02           O  
ATOM    634  N   VAL X  79      -6.309  -3.866  11.255  1.00 23.34           N  
ATOM    635  CA  VAL X  79      -5.093  -3.071  11.175  1.00 23.10           C  
ATOM    636  C   VAL X  79      -5.382  -1.789  10.398  1.00 25.53           C  
ATOM    637  O   VAL X  79      -5.195  -0.677  10.902  1.00 25.52           O  
ATOM    638  CB  VAL X  79      -3.953  -3.795  10.411  1.00 20.34           C  
ATOM    639  CG1 VAL X  79      -2.818  -2.804  10.146  1.00 17.97           C  
ATOM    640  CG2 VAL X  79      -3.446  -4.971  11.208  1.00 15.93           C  
ATOM    641  N   VAL X  80      -5.831  -1.966   9.158  1.00 24.25           N  
ATOM    642  CA  VAL X  80      -6.125  -0.855   8.274  1.00 24.98           C  
ATOM    643  C   VAL X  80      -7.136   0.137   8.844  1.00 26.35           C  
ATOM    644  O   VAL X  80      -6.924   1.347   8.782  1.00 26.57           O  
ATOM    645  CB  VAL X  80      -6.635  -1.369   6.903  1.00 25.63           C  
ATOM    646  CG1 VAL X  80      -7.118  -0.195   6.052  1.00 20.14           C  
ATOM    647  CG2 VAL X  80      -5.515  -2.135   6.183  1.00 22.56           C  
ATOM    648  N   ARG X  81      -8.229  -0.374   9.395  1.00 28.65           N  
ATOM    649  CA  ARG X  81      -9.266   0.489   9.953  1.00 30.49           C  
ATOM    650  C   ARG X  81      -8.714   1.291  11.121  1.00 30.36           C  
ATOM    651  O   ARG X  81      -9.038   2.468  11.286  1.00 30.72           O  
ATOM    652  CB  ARG X  81     -10.457  -0.344  10.425  1.00 32.03           C  
ATOM    653  CG  ARG X  81     -11.760   0.442  10.509  1.00 36.79           C  
ATOM    654  CD  ARG X  81     -12.837  -0.327  11.256  1.00 37.05           C  
ATOM    655  NE  ARG X  81     -12.851  -1.733  10.882  1.00 38.37           N  
ATOM    656  CZ  ARG X  81     -12.508  -2.722  11.700  1.00 38.31           C  
ATOM    657  NH1 ARG X  81     -12.133  -2.454  12.939  1.00 37.35           N  
ATOM    658  NH2 ARG X  81     -12.532  -3.979  11.274  1.00 38.90           N  
ATOM    659  N   THR X  82      -7.866   0.655  11.925  1.00 29.26           N  
ATOM    660  CA  THR X  82      -7.286   1.314  13.081  1.00 27.00           C  
ATOM    661  C   THR X  82      -6.389   2.462  12.652  1.00 29.11           C  
ATOM    662  O   THR X  82      -6.394   3.522  13.279  1.00 30.93           O  
ATOM    663  CB  THR X  82      -6.480   0.319  13.949  1.00 27.79           C  
ATOM    664  OG1 THR X  82      -7.371  -0.655  14.510  1.00 26.72           O  
ATOM    665  CG2 THR X  82      -5.760   1.047  15.086  1.00 27.29           C  
ATOM    666  N   VAL X  83      -5.620   2.272  11.584  1.00 28.91           N  
ATOM    667  CA  VAL X  83      -4.739   3.340  11.126  1.00 28.98           C  
ATOM    668  C   VAL X  83      -5.562   4.541  10.673  1.00 31.75           C  
ATOM    669  O   VAL X  83      -5.236   5.684  10.991  1.00 32.78           O  
ATOM    670  CB  VAL X  83      -3.843   2.887   9.962  1.00 26.40           C  
ATOM    671  CG1 VAL X  83      -3.200   4.104   9.303  1.00 26.55           C  
ATOM    672  CG2 VAL X  83      -2.758   1.944  10.478  1.00 25.58           C  
ATOM    673  N   GLY X  84      -6.631   4.272   9.934  1.00 33.80           N  
ATOM    674  CA  GLY X  84      -7.484   5.341   9.450  1.00 38.36           C  
ATOM    675  C   GLY X  84      -8.270   6.064  10.529  1.00 40.88           C  
ATOM    676  O   GLY X  84      -8.654   7.221  10.333  1.00 41.94           O  
ATOM    677  N   ASN X  85      -8.516   5.393  11.658  1.00 41.80           N  
ATOM    678  CA  ASN X  85      -9.268   6.001  12.753  1.00 43.86           C  
ATOM    679  C   ASN X  85      -8.414   6.356  13.926  1.00 45.62           C  
ATOM    680  O   ASN X  85      -8.939   6.792  14.965  1.00 47.01           O  
ATOM    681  CB  ASN X  85     -10.390   5.107  13.251  1.00 41.58           C  
ATOM    682  CG  ASN X  85     -11.272   4.619  12.142  1.00 42.60           C  
ATOM    683  OD1 ASN X  85     -11.390   5.246  11.083  1.00 44.37           O  
ATOM    684  ND2 ASN X  85     -11.916   3.489  12.381  1.00 38.47           N  
ATOM    685  N   ALA X  86      -7.109   6.134  13.798  1.00 49.21           N  
ATOM    686  CA  ALA X  86      -6.237   6.568  14.867  1.00 53.93           C  
ATOM    687  C   ALA X  86      -6.761   8.003  14.894  1.00 57.77           C  
ATOM    688  O   ALA X  86      -7.545   8.423  14.017  1.00 59.74           O  
ATOM    689  CB  ALA X  86      -4.760   6.549  14.464  1.00 53.69           C  
ATOM    690  N   GLN X  87      -6.330   8.780  15.869  1.00 60.54           N  
ATOM    691  CA  GLN X  87      -6.887  10.111  15.986  1.00 64.62           C  
ATOM    692  C   GLN X  87      -5.816  11.133  15.642  1.00 65.91           C  
ATOM    693  O   GLN X  87      -4.646  10.859  15.846  1.00 62.52           O  
ATOM    694  CB  GLN X  87      -7.352  10.253  17.416  1.00 65.79           C  
ATOM    695  CG  GLN X  87      -6.246  10.637  18.330  1.00 71.44           C  
ATOM    696  CD  GLN X  87      -6.305  12.101  18.548  1.00 75.57           C  
ATOM    697  OE1 GLN X  87      -7.348  12.599  18.946  1.00 79.29           O  
ATOM    698  NE2 GLN X  87      -5.216  12.814  18.276  1.00 77.55           N  
ATOM    699  N   THR X  88      -6.196  12.298  15.118  1.00 69.82           N  
ATOM    700  CA  THR X  88      -5.222  13.334  14.747  1.00 73.15           C  
ATOM    701  C   THR X  88      -5.916  14.680  14.547  1.00 72.45           C  
ATOM    702  O   THR X  88      -7.131  14.727  14.372  1.00 74.17           O  
ATOM    703  CB  THR X  88      -4.458  12.958  13.431  1.00 75.83           C  
ATOM    704  OG1 THR X  88      -3.513  11.917  13.701  1.00 80.73           O  
ATOM    705  CG2 THR X  88      -3.711  14.158  12.847  1.00 79.13           C  
ATOM    706  N   ASP X  89      -5.150  15.770  14.576  1.00 73.51           N  
ATOM    707  CA  ASP X  89      -5.714  17.101  14.375  1.00 74.09           C  
ATOM    708  C   ASP X  89      -5.539  17.525  12.917  1.00 74.55           C  
ATOM    709  O   ASP X  89      -5.621  18.711  12.585  1.00 73.64           O  
ATOM    710  CB  ASP X  89      -5.038  18.105  15.305  1.00 77.44           C  
ATOM    711  N   GLN X  90      -5.295  16.544  12.052  1.00 73.27           N  
ATOM    712  CA  GLN X  90      -5.111  16.787  10.624  1.00 72.95           C  
ATOM    713  C   GLN X  90      -5.909  15.793   9.794  1.00 69.74           C  
ATOM    714  O   GLN X  90      -6.929  15.265  10.235  1.00 67.65           O  
ATOM    715  CB  GLN X  90      -3.640  16.655  10.234  1.00 77.92           C  
ATOM    716  CG  GLN X  90      -2.721  17.728  10.765  1.00 84.08           C  
ATOM    717  CD  GLN X  90      -1.312  17.570  10.231  1.00 88.28           C  
ATOM    718  OE1 GLN X  90      -0.675  16.533  10.427  1.00 91.83           O  
ATOM    719  NE2 GLN X  90      -0.820  18.595   9.544  1.00 91.32           N  
ATOM    720  N   CYS X  91      -5.420  15.548   8.584  1.00 66.37           N  
ATOM    721  CA  CYS X  91      -6.046  14.616   7.660  1.00 63.44           C  
ATOM    722  C   CYS X  91      -5.899  13.195   8.191  1.00 62.04           C  
ATOM    723  O   CYS X  91      -4.783  12.716   8.397  1.00 61.91           O  
ATOM    724  CB  CYS X  91      -5.378  14.722   6.287  1.00 61.25           C  
ATOM    725  SG  CYS X  91      -5.912  13.772   5.384  1.00 62.42           S  
ATOM    726  N   PRO X  92      -7.027  12.507   8.439  1.00 62.25           N  
ATOM    727  CA  PRO X  92      -6.970  11.130   8.946  1.00 61.06           C  
ATOM    728  C   PRO X  92      -6.215  10.239   7.962  1.00 58.25           C  
ATOM    729  O   PRO X  92      -5.743   9.159   8.317  1.00 59.55           O  
ATOM    730  CB  PRO X  92      -8.442  10.741   9.061  1.00 61.94           C  
ATOM    731  CG  PRO X  92      -9.114  12.043   9.336  1.00 63.65           C  
ATOM    732  CD  PRO X  92      -8.420  12.981   8.375  1.00 62.52           C  
ATOM    733  N   MET X  93      -6.117  10.704   6.721  1.00 54.26           N  
ATOM    734  CA  MET X  93      -5.415   9.974   5.680  1.00 49.70           C  
ATOM    735  C   MET X  93      -4.300  10.865   5.144  1.00 46.91           C  
ATOM    736  O   MET X  93      -4.298  11.271   3.981  1.00 47.12           O  
ATOM    737  CB  MET X  93      -6.382   9.584   4.557  1.00 49.73           C  
ATOM    738  CG  MET X  93      -5.803   8.596   3.545  1.00 50.73           C  
ATOM    739  CE  MET X  93      -6.868   6.259   5.004  1.00 46.70           C  
ATOM    740  N   SER X  94      -3.359  11.177   6.026  1.00 41.96           N  
ATOM    741  CA  SER X  94      -2.211  12.004   5.697  1.00 38.37           C  
ATOM    742  C   SER X  94      -1.296  11.240   4.739  1.00 37.26           C  
ATOM    743  O   SER X  94      -1.458  10.034   4.541  1.00 35.01           O  
ATOM    744  CB  SER X  94      -1.451  12.319   6.977  1.00 38.82           C  
ATOM    745  OG  SER X  94      -1.121  11.109   7.641  1.00 36.14           O  
ATOM    746  N   TYR X  95      -0.326  11.926   4.146  1.00 34.40           N  
ATOM    747  CA  TYR X  95       0.565  11.227   3.239  1.00 33.03           C  
ATOM    748  C   TYR X  95       1.261  10.080   3.991  1.00 31.88           C  
ATOM    749  O   TYR X  95       1.523   9.021   3.421  1.00 32.04           O  
ATOM    750  CB  TYR X  95       1.612  12.176   2.651  1.00 31.07           C  
ATOM    751  CG  TYR X  95       1.064  13.431   1.998  1.00 33.95           C  
ATOM    752  CD1 TYR X  95      -0.105  13.405   1.236  1.00 32.74           C  
ATOM    753  CD2 TYR X  95       1.738  14.655   2.130  1.00 33.99           C  
ATOM    754  CE1 TYR X  95      -0.599  14.571   0.621  1.00 33.73           C  
ATOM    755  CE2 TYR X  95       1.258  15.822   1.521  1.00 34.21           C  
ATOM    756  CZ  TYR X  95       0.091  15.773   0.773  1.00 33.89           C  
ATOM    757  OH  TYR X  95      -0.394  16.929   0.210  1.00 34.50           O  
ATOM    758  N   GLY X  96       1.558  10.297   5.268  1.00 30.90           N  
ATOM    759  CA  GLY X  96       2.217   9.273   6.066  1.00 30.54           C  
ATOM    760  C   GLY X  96       1.400   7.997   6.252  1.00 29.26           C  
ATOM    761  O   GLY X  96       1.937   6.898   6.186  1.00 27.49           O  
ATOM    762  N   ARG X  97       0.106   8.143   6.502  1.00 29.15           N  
ATOM    763  CA  ARG X  97      -0.756   6.992   6.682  1.00 31.28           C  
ATOM    764  C   ARG X  97      -1.003   6.293   5.350  1.00 31.68           C  
ATOM    765  O   ARG X  97      -1.108   5.071   5.289  1.00 33.36           O  
ATOM    766  CB  ARG X  97      -2.061   7.433   7.332  1.00 32.75           C  
ATOM    767  CG  ARG X  97      -1.847   7.792   8.788  1.00 34.67           C  
ATOM    768  CD  ARG X  97      -3.121   8.238   9.464  1.00 36.35           C  
ATOM    769  NE  ARG X  97      -2.860   8.636  10.842  1.00 37.33           N  
ATOM    770  CZ  ARG X  97      -3.807   8.855  11.746  1.00 40.81           C  
ATOM    771  NH1 ARG X  97      -5.086   8.711  11.418  1.00 38.51           N  
ATOM    772  NH2 ARG X  97      -3.475   9.229  12.977  1.00 43.84           N  
ATOM    773  N   LEU X  98      -1.074   7.079   4.284  1.00 30.00           N  
ATOM    774  CA  LEU X  98      -1.268   6.549   2.949  1.00 29.65           C  
ATOM    775  C   LEU X  98      -0.049   5.683   2.614  1.00 28.50           C  
ATOM    776  O   LEU X  98      -0.178   4.534   2.190  1.00 24.21           O  
ATOM    777  CB  LEU X  98      -1.383   7.704   1.950  1.00 32.07           C  
ATOM    778  CG  LEU X  98      -1.563   7.365   0.467  1.00 35.63           C  
ATOM    779  CD1 LEU X  98      -2.896   6.682   0.261  1.00 33.87           C  
ATOM    780  CD2 LEU X  98      -1.503   8.642  -0.359  1.00 36.12           C  
ATOM    781  N   ILE X  99       1.139   6.247   2.815  1.00 26.71           N  
ATOM    782  CA  ILE X  99       2.380   5.534   2.533  1.00 26.45           C  
ATOM    783  C   ILE X  99       2.532   4.303   3.432  1.00 26.05           C  
ATOM    784  O   ILE X  99       2.965   3.245   2.978  1.00 24.70           O  
ATOM    785  CB  ILE X  99       3.601   6.467   2.726  1.00 25.64           C  
ATOM    786  CG1 ILE X  99       3.537   7.606   1.709  1.00 25.25           C  
ATOM    787  CG2 ILE X  99       4.904   5.681   2.558  1.00 26.03           C  
ATOM    788  CD1 ILE X  99       4.360   8.838   2.097  1.00 26.02           C  
ATOM    789  N   GLY X 100       2.174   4.453   4.703  1.00 24.87           N  
ATOM    790  CA  GLY X 100       2.279   3.350   5.642  1.00 24.16           C  
ATOM    791  C   GLY X 100       1.405   2.166   5.266  1.00 24.43           C  
ATOM    792  O   GLY X 100       1.856   1.020   5.292  1.00 22.66           O  
ATOM    793  N   LEU X 101       0.153   2.449   4.913  1.00 24.04           N  
ATOM    794  CA  LEU X 101      -0.795   1.417   4.521  1.00 20.46           C  
ATOM    795  C   LEU X 101      -0.388   0.738   3.217  1.00 23.05           C  
ATOM    796  O   LEU X 101      -0.467  -0.488   3.088  1.00 22.86           O  
ATOM    797  CB  LEU X 101      -2.191   2.020   4.380  1.00 18.95           C  
ATOM    798  CG  LEU X 101      -2.873   2.459   5.688  1.00 22.21           C  
ATOM    799  CD1 LEU X 101      -4.200   3.143   5.380  1.00 21.84           C  
ATOM    800  CD2 LEU X 101      -3.103   1.251   6.589  1.00 20.59           C  
ATOM    801  N   ILE X 102       0.057   1.517   2.239  1.00 22.43           N  
ATOM    802  CA  ILE X 102       0.450   0.916   0.981  1.00 23.46           C  
ATOM    803  C   ILE X 102       1.780   0.166   1.125  1.00 23.61           C  
ATOM    804  O   ILE X 102       1.960  -0.908   0.545  1.00 23.24           O  
ATOM    805  CB  ILE X 102       0.510   1.980  -0.138  1.00 26.18           C  
ATOM    806  CG1 ILE X 102      -0.916   2.453  -0.457  1.00 25.04           C  
ATOM    807  CG2 ILE X 102       1.178   1.406  -1.381  1.00 25.24           C  
ATOM    808  CD1 ILE X 102      -1.012   3.534  -1.533  1.00 25.33           C  
ATOM    809  N   SER X 103       2.697   0.703   1.926  1.00 21.42           N  
ATOM    810  CA  SER X 103       3.984   0.034   2.131  1.00 22.56           C  
ATOM    811  C   SER X 103       3.802  -1.299   2.873  1.00 21.97           C  
ATOM    812  O   SER X 103       4.376  -2.312   2.485  1.00 21.27           O  
ATOM    813  CB  SER X 103       4.949   0.929   2.921  1.00 21.87           C  
ATOM    814  OG  SER X 103       6.185   0.256   3.157  1.00 23.87           O  
ATOM    815  N   PHE X 104       3.013  -1.303   3.943  1.00 22.40           N  
ATOM    816  CA  PHE X 104       2.790  -2.543   4.690  1.00 21.43           C  
ATOM    817  C   PHE X 104       1.992  -3.534   3.841  1.00 21.91           C  
ATOM    818  O   PHE X 104       2.328  -4.724   3.775  1.00 22.33           O  
ATOM    819  CB  PHE X 104       2.042  -2.265   6.000  1.00 20.42           C  
ATOM    820  CG  PHE X 104       1.813  -3.502   6.845  1.00 20.95           C  
ATOM    821  CD1 PHE X 104       2.889  -4.284   7.270  1.00 21.02           C  
ATOM    822  CD2 PHE X 104       0.526  -3.898   7.190  1.00 18.03           C  
ATOM    823  CE1 PHE X 104       2.681  -5.450   8.030  1.00 18.73           C  
ATOM    824  CE2 PHE X 104       0.306  -5.060   7.948  1.00 17.33           C  
ATOM    825  CZ  PHE X 104       1.384  -5.833   8.365  1.00 18.15           C  
ATOM    826  N   GLY X 105       0.933  -3.042   3.195  1.00 20.50           N  
ATOM    827  CA  GLY X 105       0.109  -3.894   2.353  1.00 20.54           C  
ATOM    828  C   GLY X 105       0.924  -4.553   1.249  1.00 20.94           C  
ATOM    829  O   GLY X 105       0.701  -5.712   0.913  1.00 23.08           O  
ATOM    830  N   GLY X 106       1.871  -3.813   0.683  1.00 21.73           N  
ATOM    831  CA  GLY X 106       2.708  -4.368  -0.370  1.00 22.00           C  
ATOM    832  C   GLY X 106       3.643  -5.416   0.210  1.00 22.82           C  
ATOM    833  O   GLY X 106       3.912  -6.446  -0.411  1.00 19.53           O  
ATOM    834  N   PHE X 107       4.148  -5.151   1.411  1.00 21.95           N  
ATOM    835  CA  PHE X 107       5.038  -6.096   2.078  1.00 23.99           C  
ATOM    836  C   PHE X 107       4.286  -7.414   2.284  1.00 24.21           C  
ATOM    837  O   PHE X 107       4.796  -8.490   1.977  1.00 22.86           O  
ATOM    838  CB  PHE X 107       5.478  -5.552   3.441  1.00 25.34           C  
ATOM    839  CG  PHE X 107       6.298  -6.528   4.239  1.00 29.78           C  
ATOM    840  CD1 PHE X 107       7.652  -6.696   3.977  1.00 31.81           C  
ATOM    841  CD2 PHE X 107       5.702  -7.319   5.220  1.00 31.56           C  
ATOM    842  CE1 PHE X 107       8.399  -7.642   4.672  1.00 33.71           C  
ATOM    843  CE2 PHE X 107       6.439  -8.267   5.916  1.00 32.92           C  
ATOM    844  CZ  PHE X 107       7.793  -8.427   5.642  1.00 32.09           C  
ATOM    845  N   VAL X 108       3.071  -7.315   2.815  1.00 23.58           N  
ATOM    846  CA  VAL X 108       2.252  -8.489   3.059  1.00 22.82           C  
ATOM    847  C   VAL X 108       1.924  -9.216   1.759  1.00 23.04           C  
ATOM    848  O   VAL X 108       1.935 -10.443   1.711  1.00 21.52           O  
ATOM    849  CB  VAL X 108       0.938  -8.110   3.780  1.00 21.78           C  
ATOM    850  CG1 VAL X 108      -0.002  -9.318   3.817  1.00 21.63           C  
ATOM    851  CG2 VAL X 108       1.252  -7.653   5.202  1.00 19.93           C  
ATOM    852  N   ALA X 109       1.626  -8.456   0.710  1.00 23.24           N  
ATOM    853  CA  ALA X 109       1.300  -9.053  -0.586  1.00 25.02           C  
ATOM    854  C   ALA X 109       2.466  -9.899  -1.085  1.00 26.47           C  
ATOM    855  O   ALA X 109       2.275 -11.010  -1.584  1.00 26.23           O  
ATOM    856  CB  ALA X 109       0.976  -7.963  -1.611  1.00 20.69           C  
ATOM    857  N   ALA X 110       3.675  -9.365  -0.958  1.00 27.60           N  
ATOM    858  CA  ALA X 110       4.868 -10.081  -1.395  1.00 31.11           C  
ATOM    859  C   ALA X 110       5.069 -11.382  -0.607  1.00 33.11           C  
ATOM    860  O   ALA X 110       5.453 -12.410  -1.176  1.00 31.67           O  
ATOM    861  CB  ALA X 110       6.090  -9.183  -1.256  1.00 30.37           C  
ATOM    862  N   LYS X 111       4.809 -11.345   0.697  1.00 33.84           N  
ATOM    863  CA  LYS X 111       4.971 -12.544   1.515  1.00 37.20           C  
ATOM    864  C   LYS X 111       3.906 -13.588   1.197  1.00 34.99           C  
ATOM    865  O   LYS X 111       4.201 -14.778   1.087  1.00 33.34           O  
ATOM    866  CB  LYS X 111       4.927 -12.191   3.006  1.00 43.26           C  
ATOM    867  CG  LYS X 111       6.018 -11.223   3.422  1.00 54.53           C  
ATOM    868  CD  LYS X 111       7.390 -11.722   2.975  1.00 63.49           C  
ATOM    869  CE  LYS X 111       8.411 -10.591   2.966  1.00 71.16           C  
ATOM    870  NZ  LYS X 111       9.713 -10.989   2.353  1.00 75.54           N  
ATOM    871  N   MET X 112       2.668 -13.134   1.033  1.00 32.09           N  
ATOM    872  CA  MET X 112       1.559 -14.026   0.731  1.00 30.46           C  
ATOM    873  C   MET X 112       1.762 -14.813  -0.561  1.00 30.44           C  
ATOM    874  O   MET X 112       1.392 -15.989  -0.637  1.00 28.60           O  
ATOM    875  CB  MET X 112       0.251 -13.227   0.651  1.00 29.42           C  
ATOM    876  CG  MET X 112      -0.208 -12.637   1.990  1.00 31.63           C  
ATOM    877  CE  MET X 112      -3.098 -13.066   1.660  1.00 35.18           C  
ATOM    878  N   MET X 113       2.335 -14.160  -1.572  1.00 28.87           N  
ATOM    879  CA  MET X 113       2.583 -14.790  -2.866  1.00 31.87           C  
ATOM    880  C   MET X 113       3.550 -15.971  -2.788  1.00 32.66           C  
ATOM    881  O   MET X 113       3.537 -16.843  -3.654  1.00 32.55           O  
ATOM    882  CB  MET X 113       3.121 -13.757  -3.864  1.00 31.27           C  
ATOM    883  CG  MET X 113       2.098 -12.714  -4.284  1.00 34.24           C  
ATOM    884  CE  MET X 113      -0.330 -14.404  -4.154  1.00 48.34           C  
ATOM    885  N   GLU X 114       4.390 -15.992  -1.757  1.00 33.47           N  
ATOM    886  CA  GLU X 114       5.352 -17.077  -1.573  1.00 35.73           C  
ATOM    887  C   GLU X 114       4.651 -18.334  -1.069  1.00 32.55           C  
ATOM    888  O   GLU X 114       5.287 -19.353  -0.814  1.00 32.39           O  
ATOM    889  CB  GLU X 114       6.438 -16.660  -0.578  1.00 37.86           C  
ATOM    890  CG  GLU X 114       7.423 -15.644  -1.127  1.00 45.94           C  
ATOM    891  CD  GLU X 114       8.228 -14.953  -0.038  1.00 50.17           C  
ATOM    892  OE1 GLU X 114       7.625 -14.240   0.792  1.00 55.02           O  
ATOM    893  OE2 GLU X 114       9.464 -15.117  -0.008  1.00 55.13           O  
ATOM    894  N   SER X 115       3.334 -18.248  -0.935  1.00 31.14           N  
ATOM    895  CA  SER X 115       2.528 -19.360  -0.454  1.00 30.69           C  
ATOM    896  C   SER X 115       1.297 -19.554  -1.328  1.00 31.13           C  
ATOM    897  O   SER X 115       0.392 -18.717  -1.336  1.00 30.05           O  
ATOM    898  CB  SER X 115       2.094 -19.102   0.994  1.00 28.60           C  
ATOM    899  OG  SER X 115       1.123 -20.045   1.411  1.00 24.87           O  
ATOM    900  N   VAL X 116       1.263 -20.664  -2.061  1.00 31.29           N  
ATOM    901  CA  VAL X 116       0.141 -20.956  -2.936  1.00 30.53           C  
ATOM    902  C   VAL X 116      -1.178 -20.974  -2.162  1.00 29.65           C  
ATOM    903  O   VAL X 116      -2.225 -20.603  -2.695  1.00 30.90           O  
ATOM    904  CB  VAL X 116       0.345 -22.317  -3.675  1.00 32.02           C  
ATOM    905  CG1 VAL X 116      -0.846 -22.623  -4.574  1.00 29.77           C  
ATOM    906  CG2 VAL X 116       1.615 -22.262  -4.519  1.00 31.03           C  
ATOM    907  N   GLU X 117      -1.118 -21.392  -0.903  1.00 29.23           N  
ATOM    908  CA  GLU X 117      -2.304 -21.471  -0.050  1.00 29.33           C  
ATOM    909  C   GLU X 117      -2.868 -20.103   0.321  1.00 29.31           C  
ATOM    910  O   GLU X 117      -4.055 -19.982   0.617  1.00 29.51           O  
ATOM    911  CB  GLU X 117      -1.973 -22.249   1.233  1.00 31.48           C  
ATOM    912  CG  GLU X 117      -3.084 -22.247   2.276  1.00 33.85           C  
ATOM    913  CD  GLU X 117      -4.305 -23.052   1.849  1.00 38.79           C  
ATOM    914  OE1 GLU X 117      -5.321 -23.024   2.581  1.00 38.29           O  
ATOM    915  OE2 GLU X 117      -4.246 -23.715   0.787  1.00 40.14           O  
ATOM    916  N   LEU X 118      -2.019 -19.078   0.304  1.00 28.91           N  
ATOM    917  CA  LEU X 118      -2.442 -17.724   0.641  1.00 29.60           C  
ATOM    918  C   LEU X 118      -2.721 -16.841  -0.575  1.00 30.54           C  
ATOM    919  O   LEU X 118      -3.315 -15.769  -0.441  1.00 29.06           O  
ATOM    920  CB  LEU X 118      -1.373 -17.038   1.501  1.00 29.30           C  
ATOM    921  CG  LEU X 118      -1.078 -17.591   2.897  1.00 28.16           C  
ATOM    922  CD1 LEU X 118      -0.175 -16.618   3.647  1.00 26.20           C  
ATOM    923  CD2 LEU X 118      -2.379 -17.778   3.651  1.00 28.90           C  
ATOM    924  N   GLN X 119      -2.298 -17.290  -1.755  1.00 30.27           N  
ATOM    925  CA  GLN X 119      -2.467 -16.510  -2.978  1.00 33.43           C  
ATOM    926  C   GLN X 119      -3.889 -16.043  -3.245  1.00 33.24           C  
ATOM    927  O   GLN X 119      -4.096 -14.935  -3.742  1.00 33.13           O  
ATOM    928  CB  GLN X 119      -1.938 -17.285  -4.196  1.00 35.13           C  
ATOM    929  CG  GLN X 119      -0.485 -17.718  -4.061  1.00 39.70           C  
ATOM    930  CD  GLN X 119       0.163 -18.078  -5.391  1.00 40.49           C  
ATOM    931  OE1 GLN X 119      -0.504 -18.528  -6.321  1.00 44.43           O  
ATOM    932  NE2 GLN X 119       1.474 -17.895  -5.474  1.00 38.17           N  
ATOM    933  N   GLY X 120      -4.865 -16.877  -2.912  1.00 32.45           N  
ATOM    934  CA  GLY X 120      -6.248 -16.499  -3.126  1.00 33.54           C  
ATOM    935  C   GLY X 120      -6.628 -15.234  -2.369  1.00 34.37           C  
ATOM    936  O   GLY X 120      -7.364 -14.383  -2.888  1.00 34.04           O  
ATOM    937  N   GLN X 121      -6.117 -15.087  -1.150  1.00 31.20           N  
ATOM    938  CA  GLN X 121      -6.456 -13.921  -0.346  1.00 30.62           C  
ATOM    939  C   GLN X 121      -5.760 -12.638  -0.765  1.00 28.40           C  
ATOM    940  O   GLN X 121      -6.014 -11.576  -0.202  1.00 24.40           O  
ATOM    941  CB  GLN X 121      -6.200 -14.201   1.132  1.00 33.91           C  
ATOM    942  CG  GLN X 121      -7.189 -15.182   1.728  1.00 39.37           C  
ATOM    943  CD  GLN X 121      -6.931 -15.457   3.198  1.00 44.71           C  
ATOM    944  OE1 GLN X 121      -7.101 -14.581   4.047  1.00 48.57           O  
ATOM    945  NE2 GLN X 121      -6.509 -16.675   3.502  1.00 45.25           N  
ATOM    946  N   VAL X 122      -4.888 -12.726  -1.759  1.00 26.54           N  
ATOM    947  CA  VAL X 122      -4.215 -11.533  -2.226  1.00 25.14           C  
ATOM    948  C   VAL X 122      -5.253 -10.603  -2.860  1.00 24.90           C  
ATOM    949  O   VAL X 122      -5.131  -9.379  -2.772  1.00 22.20           O  
ATOM    950  CB  VAL X 122      -3.123 -11.881  -3.241  1.00 27.88           C  
ATOM    951  CG1 VAL X 122      -2.713 -10.634  -4.019  1.00 27.30           C  
ATOM    952  CG2 VAL X 122      -1.930 -12.453  -2.501  1.00 25.87           C  
ATOM    953  N   ARG X 123      -6.280 -11.172  -3.487  1.00 24.02           N  
ATOM    954  CA  ARG X 123      -7.311 -10.321  -4.083  1.00 26.10           C  
ATOM    955  C   ARG X 123      -8.003  -9.538  -2.965  1.00 24.65           C  
ATOM    956  O   ARG X 123      -8.279  -8.347  -3.117  1.00 25.23           O  
ATOM    957  CB  ARG X 123      -8.348 -11.136  -4.881  1.00 27.19           C  
ATOM    958  CG  ARG X 123      -9.270 -10.230  -5.712  1.00 33.47           C  
ATOM    959  CD  ARG X 123     -10.087 -10.954  -6.789  1.00 36.39           C  
ATOM    960  NE  ARG X 123     -11.417 -11.312  -6.313  1.00 41.26           N  
ATOM    961  CZ  ARG X 123     -12.558 -10.926  -6.879  1.00 41.28           C  
ATOM    962  NH1 ARG X 123     -12.555 -10.157  -7.959  1.00 42.69           N  
ATOM    963  NH2 ARG X 123     -13.715 -11.312  -6.356  1.00 39.93           N  
ATOM    964  N   ASN X 124      -8.268 -10.191  -1.833  1.00 24.04           N  
ATOM    965  CA  ASN X 124      -8.906  -9.487  -0.712  1.00 24.69           C  
ATOM    966  C   ASN X 124      -8.013  -8.332  -0.286  1.00 23.06           C  
ATOM    967  O   ASN X 124      -8.476  -7.208  -0.100  1.00 24.59           O  
ATOM    968  CB  ASN X 124      -9.102 -10.408   0.500  1.00 23.70           C  
ATOM    969  CG  ASN X 124      -9.923 -11.639   0.175  1.00 27.05           C  
ATOM    970  OD1 ASN X 124      -9.444 -12.553  -0.499  1.00 24.53           O  
ATOM    971  ND2 ASN X 124     -11.174 -11.662   0.641  1.00 20.90           N  
ATOM    972  N   LEU X 125      -6.729  -8.630  -0.131  1.00 23.37           N  
ATOM    973  CA  LEU X 125      -5.736  -7.648   0.289  1.00 25.23           C  
ATOM    974  C   LEU X 125      -5.737  -6.368  -0.540  1.00 24.22           C  
ATOM    975  O   LEU X 125      -5.835  -5.280   0.015  1.00 22.33           O  
ATOM    976  CB  LEU X 125      -4.325  -8.263   0.245  1.00 27.95           C  
ATOM    977  CG  LEU X 125      -3.192  -7.400   0.813  1.00 30.04           C  
ATOM    978  CD1 LEU X 125      -3.401  -7.233   2.315  1.00 30.06           C  
ATOM    979  CD2 LEU X 125      -1.830  -8.055   0.547  1.00 27.18           C  
ATOM    980  N   PHE X 126      -5.626  -6.482  -1.862  1.00 24.40           N  
ATOM    981  CA  PHE X 126      -5.581  -5.265  -2.667  1.00 27.33           C  
ATOM    982  C   PHE X 126      -6.932  -4.600  -2.906  1.00 23.93           C  
ATOM    983  O   PHE X 126      -6.998  -3.385  -2.965  1.00 22.21           O  
ATOM    984  CB  PHE X 126      -4.806  -5.498  -3.986  1.00 31.57           C  
ATOM    985  CG  PHE X 126      -5.668  -5.689  -5.211  1.00 35.09           C  
ATOM    986  CD1 PHE X 126      -5.850  -6.957  -5.759  1.00 38.90           C  
ATOM    987  CD2 PHE X 126      -6.239  -4.592  -5.855  1.00 38.33           C  
ATOM    988  CE1 PHE X 126      -6.586  -7.129  -6.943  1.00 40.39           C  
ATOM    989  CE2 PHE X 126      -6.976  -4.746  -7.031  1.00 38.93           C  
ATOM    990  CZ  PHE X 126      -7.149  -6.017  -7.578  1.00 40.87           C  
ATOM    991  N   VAL X 127      -8.010  -5.371  -3.019  1.00 22.91           N  
ATOM    992  CA  VAL X 127      -9.323  -4.745  -3.230  1.00 23.33           C  
ATOM    993  C   VAL X 127      -9.719  -3.961  -1.979  1.00 23.94           C  
ATOM    994  O   VAL X 127     -10.106  -2.797  -2.057  1.00 22.78           O  
ATOM    995  CB  VAL X 127     -10.426  -5.789  -3.523  1.00 23.34           C  
ATOM    996  CG1 VAL X 127     -11.796  -5.129  -3.450  1.00 22.55           C  
ATOM    997  CG2 VAL X 127     -10.220  -6.388  -4.904  1.00 21.97           C  
ATOM    998  N   TYR X 128      -9.598  -4.605  -0.823  1.00 23.87           N  
ATOM    999  CA  TYR X 128      -9.949  -3.962   0.433  1.00 24.74           C  
ATOM   1000  C   TYR X 128      -9.071  -2.761   0.772  1.00 25.05           C  
ATOM   1001  O   TYR X 128      -9.568  -1.732   1.233  1.00 23.66           O  
ATOM   1002  CB  TYR X 128      -9.865  -4.953   1.590  1.00 24.97           C  
ATOM   1003  CG  TYR X 128     -10.102  -4.274   2.907  1.00 27.04           C  
ATOM   1004  CD1 TYR X 128     -11.393  -3.982   3.339  1.00 27.28           C  
ATOM   1005  CD2 TYR X 128      -9.033  -3.858   3.696  1.00 26.77           C  
ATOM   1006  CE1 TYR X 128     -11.610  -3.291   4.529  1.00 28.84           C  
ATOM   1007  CE2 TYR X 128      -9.238  -3.165   4.880  1.00 27.57           C  
ATOM   1008  CZ  TYR X 128     -10.523  -2.886   5.293  1.00 29.40           C  
ATOM   1009  OH  TYR X 128     -10.722  -2.207   6.477  1.00 31.39           O  
ATOM   1010  N   THR X 129      -7.766  -2.901   0.576  1.00 24.69           N  
ATOM   1011  CA  THR X 129      -6.846  -1.818   0.880  1.00 25.12           C  
ATOM   1012  C   THR X 129      -7.168  -0.612   0.005  1.00 28.31           C  
ATOM   1013  O   THR X 129      -7.200   0.532   0.478  1.00 29.46           O  
ATOM   1014  CB  THR X 129      -5.381  -2.251   0.646  1.00 26.06           C  
ATOM   1015  OG1 THR X 129      -5.057  -3.346   1.517  1.00 26.03           O  
ATOM   1016  CG2 THR X 129      -4.433  -1.091   0.924  1.00 27.88           C  
ATOM   1017  N   SER X 130      -7.414  -0.870  -1.273  1.00 26.98           N  
ATOM   1018  CA  SER X 130      -7.733   0.195  -2.203  1.00 29.27           C  
ATOM   1019  C   SER X 130      -9.066   0.874  -1.851  1.00 28.46           C  
ATOM   1020  O   SER X 130      -9.153   2.103  -1.785  1.00 26.19           O  
ATOM   1021  CB  SER X 130      -7.792  -0.365  -3.629  1.00 28.75           C  
ATOM   1022  OG  SER X 130      -8.160   0.651  -4.544  1.00 34.93           O  
ATOM   1023  N   LEU X 131     -10.100   0.072  -1.620  1.00 28.03           N  
ATOM   1024  CA  LEU X 131     -11.419   0.617  -1.294  1.00 27.85           C  
ATOM   1025  C   LEU X 131     -11.421   1.413  -0.003  1.00 27.39           C  
ATOM   1026  O   LEU X 131     -12.064   2.461   0.087  1.00 26.08           O  
ATOM   1027  CB  LEU X 131     -12.464  -0.502  -1.200  1.00 29.34           C  
ATOM   1028  CG  LEU X 131     -12.961  -1.122  -2.510  1.00 29.54           C  
ATOM   1029  CD1 LEU X 131     -13.934  -2.269  -2.213  1.00 29.76           C  
ATOM   1030  CD2 LEU X 131     -13.648  -0.054  -3.345  1.00 27.94           C  
ATOM   1031  N   PHE X 132     -10.706   0.923   1.003  1.00 25.69           N  
ATOM   1032  CA  PHE X 132     -10.674   1.627   2.265  1.00 26.57           C  
ATOM   1033  C   PHE X 132     -10.019   2.986   2.076  1.00 27.15           C  
ATOM   1034  O   PHE X 132     -10.574   4.007   2.464  1.00 27.09           O  
ATOM   1035  CB  PHE X 132      -9.928   0.819   3.330  1.00 27.61           C  
ATOM   1036  CG  PHE X 132      -9.853   1.516   4.655  1.00 29.03           C  
ATOM   1037  CD1 PHE X 132      -8.814   2.400   4.927  1.00 27.45           C  
ATOM   1038  CD2 PHE X 132     -10.867   1.353   5.597  1.00 27.48           C  
ATOM   1039  CE1 PHE X 132      -8.784   3.118   6.117  1.00 29.59           C  
ATOM   1040  CE2 PHE X 132     -10.847   2.067   6.791  1.00 31.20           C  
ATOM   1041  CZ  PHE X 132      -9.804   2.954   7.051  1.00 30.23           C  
ATOM   1042  N   ILE X 133      -8.845   2.996   1.465  1.00 29.71           N  
ATOM   1043  CA  ILE X 133      -8.148   4.243   1.230  1.00 32.78           C  
ATOM   1044  C   ILE X 133      -9.021   5.191   0.401  1.00 36.61           C  
ATOM   1045  O   ILE X 133      -9.121   6.379   0.718  1.00 34.53           O  
ATOM   1046  CB  ILE X 133      -6.810   3.998   0.512  1.00 31.07           C  
ATOM   1047  CG1 ILE X 133      -5.874   3.202   1.428  1.00 29.17           C  
ATOM   1048  CG2 ILE X 133      -6.169   5.330   0.128  1.00 30.70           C  
ATOM   1049  CD1 ILE X 133      -4.551   2.827   0.774  1.00 24.29           C  
ATOM   1050  N   LYS X 134      -9.655   4.666  -0.646  1.00 38.43           N  
ATOM   1051  CA  LYS X 134     -10.516   5.484  -1.500  1.00 43.82           C  
ATOM   1052  C   LYS X 134     -11.628   6.166  -0.715  1.00 46.70           C  
ATOM   1053  O   LYS X 134     -11.793   7.383  -0.778  1.00 48.23           O  
ATOM   1054  CB  LYS X 134     -11.148   4.637  -2.605  1.00 43.69           C  
ATOM   1055  CG  LYS X 134     -10.438   4.712  -3.931  1.00 44.74           C  
ATOM   1056  CD  LYS X 134     -11.324   4.150  -5.032  1.00 47.68           C  
ATOM   1057  CE  LYS X 134     -10.714   4.376  -6.400  1.00 47.58           C  
ATOM   1058  NZ  LYS X 134     -11.622   3.918  -7.486  1.00 47.80           N  
ATOM   1059  N   THR X 135     -12.403   5.375   0.012  1.00 50.36           N  
ATOM   1060  CA  THR X 135     -13.497   5.918   0.801  1.00 54.71           C  
ATOM   1061  C   THR X 135     -12.978   6.975   1.773  1.00 57.62           C  
ATOM   1062  O   THR X 135     -13.690   7.923   2.107  1.00 58.37           O  
ATOM   1063  CB  THR X 135     -14.199   4.812   1.605  1.00 54.57           C  
ATOM   1064  OG1 THR X 135     -14.608   3.762   0.719  1.00 57.33           O  
ATOM   1065  CG2 THR X 135     -15.422   5.366   2.315  1.00 56.29           C  
ATOM   1066  N   ARG X 136     -11.736   6.814   2.220  1.00 59.55           N  
ATOM   1067  CA  ARG X 136     -11.142   7.751   3.165  1.00 61.34           C  
ATOM   1068  C   ARG X 136     -10.490   8.986   2.546  1.00 64.94           C  
ATOM   1069  O   ARG X 136     -10.647  10.082   3.069  1.00 64.45           O  
ATOM   1070  CB  ARG X 136     -10.107   7.040   4.052  1.00 58.78           C  
ATOM   1071  CG  ARG X 136     -10.676   6.003   5.010  1.00 55.90           C  
ATOM   1072  CD  ARG X 136     -11.743   6.607   5.914  1.00 54.97           C  
ATOM   1073  NE  ARG X 136     -12.455   5.588   6.684  1.00 55.03           N  
ATOM   1074  CZ  ARG X 136     -12.271   5.358   7.981  1.00 55.80           C  
ATOM   1075  NH1 ARG X 136     -12.965   4.408   8.591  1.00 56.24           N  
ATOM   1076  NH2 ARG X 136     -11.403   6.086   8.673  1.00 55.83           N  
ATOM   1077  N   ILE X 137      -9.774   8.826   1.436  1.00 70.60           N  
ATOM   1078  CA  ILE X 137      -9.071   9.956   0.828  1.00 76.94           C  
ATOM   1079  C   ILE X 137      -9.826  11.254   0.528  1.00 81.83           C  
ATOM   1080  O   ILE X 137      -9.458  12.284   1.091  1.00 81.29           O  
ATOM   1081  CB  ILE X 137      -8.254   9.514  -0.412  1.00 76.89           C  
ATOM   1082  CG1 ILE X 137      -6.927   8.912   0.072  1.00 78.75           C  
ATOM   1083  CG2 ILE X 137      -7.994  10.694  -1.341  1.00 78.05           C  
ATOM   1084  CD1 ILE X 137      -5.824   8.852  -0.967  1.00 80.58           C  
ATOM   1085  N   ARG X 138     -10.834  11.273  -0.346  1.00 88.07           N  
ATOM   1086  CA  ARG X 138     -11.510  12.558  -0.535  1.00 94.53           C  
ATOM   1087  C   ARG X 138     -12.878  12.682   0.111  1.00 97.77           C  
ATOM   1088  O   ARG X 138     -13.758  11.824  -0.004  1.00100.75           O  
ATOM   1089  CB  ARG X 138     -11.526  13.027  -2.002  1.00 94.40           C  
ATOM   1090  CG  ARG X 138     -11.890  12.043  -3.071  1.00 95.86           C  
ATOM   1091  CD  ARG X 138     -11.275  12.513  -4.396  1.00 97.76           C  
ATOM   1092  NE  ARG X 138      -9.831  12.265  -4.442  1.00 98.83           N  
ATOM   1093  CZ  ARG X 138      -8.882  13.198  -4.375  1.00 98.86           C  
ATOM   1094  NH1 ARG X 138      -9.197  14.482  -4.261  1.00 98.37           N  
ATOM   1095  NH2 ARG X 138      -7.606  12.839  -4.417  1.00 98.64           N  
ATOM   1096  N   ASN X 139     -13.007  13.814   0.792  1.00101.30           N  
ATOM   1097  CA  ASN X 139     -14.153  14.156   1.598  1.00103.96           C  
ATOM   1098  C   ASN X 139     -13.302  14.199   2.850  1.00105.68           C  
ATOM   1099  O   ASN X 139     -13.778  14.198   3.988  1.00108.84           O  
ATOM   1100  N   ASN X 140     -11.992  14.235   2.587  1.00104.19           N  
ATOM   1101  CA  ASN X 140     -10.976  14.237   3.625  1.00100.48           C  
ATOM   1102  C   ASN X 140      -9.616  14.844   3.228  1.00 95.37           C  
ATOM   1103  O   ASN X 140      -8.769  15.060   4.093  1.00 94.04           O  
ATOM   1104  CB  ASN X 140     -10.767  12.803   4.104  1.00104.52           C  
ATOM   1105  CG  ASN X 140     -10.496  12.722   5.584  1.00105.75           C  
ATOM   1106  OD1 ASN X 140     -10.262  13.737   6.237  1.00107.03           O  
ATOM   1107  ND2 ASN X 140     -10.523  11.509   6.125  1.00105.90           N  
ATOM   1108  N   TRP X 141      -9.388  15.102   1.943  1.00 87.28           N  
ATOM   1109  CA  TRP X 141      -8.114  15.692   1.511  1.00 79.64           C  
ATOM   1110  C   TRP X 141      -8.311  17.149   1.106  1.00 79.47           C  
ATOM   1111  O   TRP X 141      -7.506  18.019   1.446  1.00 79.73           O  
ATOM   1112  CB  TRP X 141      -7.521  14.910   0.330  1.00 70.20           C  
ATOM   1113  CG  TRP X 141      -6.322  14.050   0.675  1.00 59.64           C  
ATOM   1114  CD1 TRP X 141      -6.070  13.432   1.869  1.00 56.17           C  
ATOM   1115  CD2 TRP X 141      -5.263  13.652  -0.212  1.00 53.84           C  
ATOM   1116  NE1 TRP X 141      -4.924  12.675   1.779  1.00 53.03           N  
ATOM   1117  CE2 TRP X 141      -4.408  12.793   0.516  1.00 51.45           C  
ATOM   1118  CE3 TRP X 141      -4.953  13.941  -1.548  1.00 50.62           C  
ATOM   1119  CZ2 TRP X 141      -3.267  12.212  -0.052  1.00 48.55           C  
ATOM   1120  CZ3 TRP X 141      -3.817  13.364  -2.114  1.00 47.84           C  
ATOM   1121  CH2 TRP X 141      -2.987  12.510  -1.364  1.00 48.33           C  
ATOM   1122  N   LYS X 142      -9.393  17.405   0.379  1.00 80.15           N  
ATOM   1123  CA  LYS X 142      -9.716  18.746  -0.087  1.00 80.01           C  
ATOM   1124  C   LYS X 142     -10.113  19.660   1.068  1.00 79.54           C  
ATOM   1125  O   LYS X 142     -10.450  20.823   0.856  1.00 80.28           O  
ATOM   1126  CB  LYS X 142     -10.844  18.679  -1.112  1.00 82.84           C  
ATOM   1127  N   GLU X 143     -10.075  19.134   2.289  1.00 77.82           N  
ATOM   1128  CA  GLU X 143     -10.442  19.918   3.464  1.00 76.38           C  
ATOM   1129  C   GLU X 143      -9.314  19.961   4.494  1.00 75.26           C  
ATOM   1130  O   GLU X 143      -9.501  20.422   5.619  1.00 73.34           O  
ATOM   1131  CB  GLU X 143     -11.708  19.348   4.094  1.00 77.17           C  
ATOM   1132  N   HIS X 144      -8.147  19.471   4.097  1.00 74.04           N  
ATOM   1133  CA  HIS X 144      -6.974  19.460   4.961  1.00 73.24           C  
ATOM   1134  C   HIS X 144      -5.777  19.878   4.122  1.00 72.82           C  
ATOM   1135  O   HIS X 144      -4.628  19.588   4.451  1.00 72.93           O  
ATOM   1136  CB  HIS X 144      -6.758  18.066   5.557  1.00 72.99           C  
ATOM   1137  CG  HIS X 144      -7.563  17.808   6.794  1.00 72.72           C  
ATOM   1138  ND1 HIS X 144      -7.279  18.406   8.004  1.00 72.47           N  
ATOM   1139  CD2 HIS X 144      -8.650  17.029   7.008  1.00 72.79           C  
ATOM   1140  CE1 HIS X 144      -8.154  18.006   8.908  1.00 72.93           C  
ATOM   1141  NE2 HIS X 144      -8.998  17.170   8.329  1.00 73.43           N  
ATOM   1142  N   ASN X 145      -6.078  20.573   3.032  1.00 73.02           N  
ATOM   1143  CA  ASN X 145      -5.075  21.069   2.103  1.00 72.48           C  
ATOM   1144  C   ASN X 145      -3.981  20.057   1.787  1.00 68.79           C  
ATOM   1145  O   ASN X 145      -2.798  20.289   2.047  1.00 68.81           O  
ATOM   1146  CB  ASN X 145      -4.466  22.367   2.637  1.00 77.79           C  
ATOM   1147  CG  ASN X 145      -5.504  23.459   2.812  1.00 83.42           C  
ATOM   1148  OD1 ASN X 145      -6.281  23.743   1.899  1.00 87.01           O  
ATOM   1149  ND2 ASN X 145      -5.520  24.080   3.987  1.00 86.86           N  
ATOM   1150  N   ARG X 146      -4.397  18.929   1.226  1.00 63.34           N  
ATOM   1151  CA  ARG X 146      -3.482  17.868   0.834  1.00 58.40           C  
ATOM   1152  C   ARG X 146      -3.789  17.574  -0.630  1.00 54.21           C  
ATOM   1153  O   ARG X 146      -4.950  17.588  -1.039  1.00 52.36           O  
ATOM   1154  CB  ARG X 146      -3.727  16.609   1.674  1.00 59.85           C  
ATOM   1155  CG  ARG X 146      -3.389  16.741   3.156  1.00 60.49           C  
ATOM   1156  CD  ARG X 146      -1.958  16.321   3.464  1.00 60.98           C  
ATOM   1157  NE  ARG X 146      -1.735  16.206   4.905  1.00 61.91           N  
ATOM   1158  CZ  ARG X 146      -0.737  15.526   5.464  1.00 61.10           C  
ATOM   1159  NH1 ARG X 146       0.148  14.884   4.711  1.00 58.79           N  
ATOM   1160  NH2 ARG X 146      -0.628  15.484   6.785  1.00 62.08           N  
ATOM   1161  N   SER X 147      -2.756  17.318  -1.420  1.00 47.89           N  
ATOM   1162  CA  SER X 147      -2.956  17.025  -2.830  1.00 44.87           C  
ATOM   1163  C   SER X 147      -1.760  16.256  -3.355  1.00 42.92           C  
ATOM   1164  O   SER X 147      -0.704  16.228  -2.716  1.00 40.07           O  
ATOM   1165  CB  SER X 147      -3.113  18.324  -3.621  1.00 44.15           C  
ATOM   1166  OG  SER X 147      -1.890  19.042  -3.641  1.00 45.14           O  
ATOM   1167  N   TRP X 148      -1.921  15.635  -4.521  1.00 42.00           N  
ATOM   1168  CA  TRP X 148      -0.832  14.870  -5.112  1.00 41.47           C  
ATOM   1169  C   TRP X 148       0.348  15.757  -5.468  1.00 42.50           C  
ATOM   1170  O   TRP X 148       1.500  15.350  -5.309  1.00 41.39           O  
ATOM   1171  CB  TRP X 148      -1.314  14.088  -6.344  1.00 39.10           C  
ATOM   1172  CG  TRP X 148      -2.143  12.886  -5.978  1.00 38.05           C  
ATOM   1173  CD1 TRP X 148      -3.485  12.719  -6.179  1.00 39.10           C  
ATOM   1174  CD2 TRP X 148      -1.697  11.722  -5.271  1.00 37.40           C  
ATOM   1175  NE1 TRP X 148      -3.904  11.529  -5.634  1.00 36.73           N  
ATOM   1176  CE2 TRP X 148      -2.827  10.895  -5.071  1.00 37.04           C  
ATOM   1177  CE3 TRP X 148      -0.451  11.296  -4.782  1.00 38.04           C  
ATOM   1178  CZ2 TRP X 148      -2.754   9.668  -4.404  1.00 35.63           C  
ATOM   1179  CZ3 TRP X 148      -0.378  10.073  -4.115  1.00 36.88           C  
ATOM   1180  CH2 TRP X 148      -1.525   9.276  -3.933  1.00 37.10           C  
ATOM   1181  N   ASP X 149       0.073  16.972  -5.938  1.00 45.25           N  
ATOM   1182  CA  ASP X 149       1.160  17.885  -6.289  1.00 48.58           C  
ATOM   1183  C   ASP X 149       2.020  18.155  -5.059  1.00 46.22           C  
ATOM   1184  O   ASP X 149       3.247  18.153  -5.131  1.00 43.36           O  
ATOM   1185  CB  ASP X 149       0.619  19.212  -6.821  1.00 56.26           C  
ATOM   1186  CG  ASP X 149       1.730  20.182  -7.187  1.00 63.97           C  
ATOM   1187  OD1 ASP X 149       2.413  19.957  -8.212  1.00 68.12           O  
ATOM   1188  OD2 ASP X 149       1.932  21.161  -6.436  1.00 68.63           O  
ATOM   1189  N   ASP X 150       1.361  18.388  -3.927  1.00 46.62           N  
ATOM   1190  CA  ASP X 150       2.055  18.648  -2.671  1.00 46.56           C  
ATOM   1191  C   ASP X 150       2.813  17.379  -2.267  1.00 44.93           C  
ATOM   1192  O   ASP X 150       3.932  17.449  -1.756  1.00 43.25           O  
ATOM   1193  CB  ASP X 150       1.036  19.052  -1.600  1.00 51.48           C  
ATOM   1194  CG  ASP X 150       1.685  19.460  -0.294  1.00 56.92           C  
ATOM   1195  OD1 ASP X 150       2.665  20.233  -0.333  1.00 61.55           O  
ATOM   1196  OD2 ASP X 150       1.204  19.021   0.775  1.00 58.99           O  
ATOM   1197  N   PHE X 151       2.204  16.221  -2.521  1.00 43.10           N  
ATOM   1198  CA  PHE X 151       2.824  14.932  -2.207  1.00 40.26           C  
ATOM   1199  C   PHE X 151       4.138  14.846  -2.965  1.00 39.79           C  
ATOM   1200  O   PHE X 151       5.172  14.494  -2.405  1.00 39.71           O  
ATOM   1201  CB  PHE X 151       1.905  13.782  -2.644  1.00 38.73           C  
ATOM   1202  CG  PHE X 151       2.482  12.406  -2.413  1.00 35.92           C  
ATOM   1203  CD1 PHE X 151       2.219  11.715  -1.235  1.00 35.20           C  
ATOM   1204  CD2 PHE X 151       3.277  11.797  -3.385  1.00 34.72           C  
ATOM   1205  CE1 PHE X 151       2.735  10.429  -1.023  1.00 34.07           C  
ATOM   1206  CE2 PHE X 151       3.797  10.516  -3.186  1.00 34.79           C  
ATOM   1207  CZ  PHE X 151       3.525   9.829  -1.999  1.00 32.83           C  
ATOM   1208  N   MET X 152       4.085  15.174  -4.252  1.00 41.94           N  
ATOM   1209  CA  MET X 152       5.262  15.139  -5.123  1.00 44.30           C  
ATOM   1210  C   MET X 152       6.376  16.093  -4.682  1.00 43.87           C  
ATOM   1211  O   MET X 152       7.548  15.721  -4.647  1.00 45.27           O  
ATOM   1212  CB  MET X 152       4.857  15.482  -6.562  1.00 46.58           C  
ATOM   1213  CG  MET X 152       3.971  14.439  -7.231  1.00 49.76           C  
ATOM   1214  CE  MET X 152       5.855  13.034  -9.021  1.00 50.80           C  
ATOM   1215  N   THR X 153       6.010  17.325  -4.355  1.00 43.68           N  
ATOM   1216  CA  THR X 153       7.000  18.314  -3.934  1.00 43.65           C  
ATOM   1217  C   THR X 153       7.730  17.863  -2.674  1.00 41.98           C  
ATOM   1218  O   THR X 153       8.957  17.761  -2.659  1.00 42.32           O  
ATOM   1219  CB  THR X 153       6.337  19.677  -3.670  1.00 44.30           C  
ATOM   1220  OG1 THR X 153       5.664  20.113  -4.857  1.00 45.30           O  
ATOM   1221  CG2 THR X 153       7.385  20.712  -3.275  1.00 46.47           C  
ATOM   1222  N   LEU X 154       6.974  17.583  -1.618  1.00 39.94           N  
ATOM   1223  CA  LEU X 154       7.575  17.141  -0.367  1.00 38.06           C  
ATOM   1224  C   LEU X 154       8.354  15.847  -0.607  1.00 37.60           C  
ATOM   1225  O   LEU X 154       9.505  15.716  -0.182  1.00 35.59           O  
ATOM   1226  CB  LEU X 154       6.490  16.928   0.693  1.00 36.39           C  
ATOM   1227  CG  LEU X 154       5.542  18.104   0.949  1.00 37.76           C  
ATOM   1228  CD1 LEU X 154       4.473  17.698   1.949  1.00 36.10           C  
ATOM   1229  CD2 LEU X 154       6.329  19.305   1.472  1.00 39.19           C  
ATOM   1230  N   GLY X 155       7.729  14.908  -1.316  1.00 38.24           N  
ATOM   1231  CA  GLY X 155       8.368  13.634  -1.606  1.00 40.55           C  
ATOM   1232  C   GLY X 155       9.667  13.772  -2.378  1.00 43.01           C  
ATOM   1233  O   GLY X 155      10.613  13.012  -2.165  1.00 41.71           O  
ATOM   1234  N   LYS X 156       9.719  14.737  -3.289  1.00 45.66           N  
ATOM   1235  CA  LYS X 156      10.934  14.951  -4.059  1.00 47.55           C  
ATOM   1236  C   LYS X 156      12.055  15.311  -3.086  1.00 48.51           C  
ATOM   1237  O   LYS X 156      13.121  14.694  -3.086  1.00 46.90           O  
ATOM   1238  CB  LYS X 156      10.728  16.074  -5.067  1.00 47.74           C  
ATOM   1239  N   GLN X 157      11.793  16.305  -2.244  1.00 50.68           N  
ATOM   1240  CA  GLN X 157      12.768  16.762  -1.259  1.00 52.60           C  
ATOM   1241  C   GLN X 157      13.244  15.649  -0.323  1.00 53.00           C  
ATOM   1242  O   GLN X 157      14.444  15.496  -0.082  1.00 52.24           O  
ATOM   1243  CB  GLN X 157      12.174  17.907  -0.435  1.00 54.43           C  
ATOM   1244  CG  GLN X 157      12.080  19.229  -1.179  1.00 57.27           C  
ATOM   1245  CD  GLN X 157      11.316  20.279  -0.399  1.00 59.47           C  
ATOM   1246  OE1 GLN X 157      10.085  20.277  -0.370  1.00 61.31           O  
ATOM   1247  NE2 GLN X 157      12.046  21.177   0.253  1.00 61.22           N  
ATOM   1248  N   MET X 158      12.305  14.870   0.201  1.00 53.39           N  
ATOM   1249  CA  MET X 158      12.654  13.785   1.112  1.00 54.04           C  
ATOM   1250  C   MET X 158      13.488  12.715   0.413  1.00 53.89           C  
ATOM   1251  O   MET X 158      14.426  12.164   0.995  1.00 52.48           O  
ATOM   1252  CB  MET X 158      11.385  13.165   1.700  1.00 56.04           C  
ATOM   1253  CG  MET X 158      11.640  12.023   2.670  1.00 60.86           C  
ATOM   1254  CE  MET X 158      10.954  10.635   5.175  1.00 65.97           C  
ATOM   1255  N   LYS X 159      13.145  12.431  -0.839  1.00 53.92           N  
ATOM   1256  CA  LYS X 159      13.860  11.434  -1.628  1.00 54.76           C  
ATOM   1257  C   LYS X 159      15.341  11.784  -1.762  1.00 57.46           C  
ATOM   1258  O   LYS X 159      16.213  10.928  -1.602  1.00 56.53           O  
ATOM   1259  CB  LYS X 159      13.234  11.333  -3.020  1.00 54.25           C  
ATOM   1260  CG  LYS X 159      14.020  10.479  -4.004  1.00 52.89           C  
ATOM   1261  CD  LYS X 159      13.365  10.497  -5.370  1.00 55.15           C  
ATOM   1262  CE  LYS X 159      14.182   9.710  -6.378  1.00 57.04           C  
ATOM   1263  NZ  LYS X 159      13.581   9.768  -7.741  1.00 60.65           N  
ATOM   1264  N   GLU X 160      15.619  13.048  -2.056  1.00 61.07           N  
ATOM   1265  CA  GLU X 160      16.994  13.498  -2.221  1.00 65.10           C  
ATOM   1266  C   GLU X 160      17.823  13.300  -0.954  1.00 65.36           C  
ATOM   1267  O   GLU X 160      18.951  12.810  -1.012  1.00 65.37           O  
ATOM   1268  CB  GLU X 160      17.009  14.963  -2.644  1.00 68.36           C  
ATOM   1269  CG  GLU X 160      16.042  15.261  -3.770  1.00 75.66           C  
ATOM   1270  CD  GLU X 160      16.538  16.347  -4.696  1.00 79.75           C  
ATOM   1271  OE1 GLU X 160      17.097  17.344  -4.193  1.00 82.50           O  
ATOM   1272  OE2 GLU X 160      16.361  16.207  -5.927  1.00 81.74           O  
ATOM   1273  N   ASP X 161      17.264  13.675   0.192  1.00 65.73           N  
ATOM   1274  CA  ASP X 161      17.969  13.519   1.456  1.00 66.73           C  
ATOM   1275  C   ASP X 161      18.372  12.072   1.698  1.00 65.76           C  
ATOM   1276  O   ASP X 161      19.457  11.800   2.210  1.00 65.45           O  
ATOM   1277  CB  ASP X 161      17.103  14.001   2.620  1.00 70.56           C  
ATOM   1278  CG  ASP X 161      16.992  15.505   2.672  1.00 74.09           C  
ATOM   1279  OD1 ASP X 161      18.044  16.176   2.697  1.00 76.63           O  
ATOM   1280  OD2 ASP X 161      15.857  16.017   2.690  1.00 77.51           O  
ATOM   1281  N   TYR X 162      17.497  11.144   1.334  1.00 64.88           N  
ATOM   1282  CA  TYR X 162      17.794   9.735   1.529  1.00 65.35           C  
ATOM   1283  C   TYR X 162      18.741   9.176   0.478  1.00 70.73           C  
ATOM   1284  O   TYR X 162      19.366   8.136   0.692  1.00 70.15           O  
ATOM   1285  CB  TYR X 162      16.502   8.918   1.571  1.00 57.22           C  
ATOM   1286  CG  TYR X 162      15.814   9.004   2.911  1.00 50.35           C  
ATOM   1287  CD1 TYR X 162      15.079  10.133   3.272  1.00 47.13           C  
ATOM   1288  CD2 TYR X 162      15.962   7.986   3.851  1.00 47.07           C  
ATOM   1289  CE1 TYR X 162      14.513  10.247   4.539  1.00 45.65           C  
ATOM   1290  CE2 TYR X 162      15.405   8.090   5.118  1.00 45.89           C  
ATOM   1291  CZ  TYR X 162      14.683   9.221   5.455  1.00 45.32           C  
ATOM   1292  OH  TYR X 162      14.145   9.325   6.713  1.00 46.00           O  
ATOM   1293  N   GLU X 163      18.853   9.866  -0.652  1.00 79.04           N  
ATOM   1294  CA  GLU X 163      19.748   9.420  -1.713  1.00 88.05           C  
ATOM   1295  C   GLU X 163      21.129  10.044  -1.529  1.00 93.51           C  
ATOM   1296  O   GLU X 163      22.009   9.904  -2.381  1.00 96.07           O  
ATOM   1297  CB  GLU X 163      19.172   9.777  -3.087  1.00 88.76           C  
ATOM   1298  CG  GLU X 163      17.864   9.056  -3.397  1.00 90.71           C  
ATOM   1299  CD  GLU X 163      17.498   9.093  -4.869  1.00 91.64           C  
ATOM   1300  OE1 GLU X 163      17.271  10.199  -5.408  1.00 91.78           O  
ATOM   1301  OE2 GLU X 163      17.436   8.009  -5.491  1.00 92.19           O  
ATOM   1302  N   ARG X 164      21.300  10.729  -0.398  1.00 99.75           N  
ATOM   1303  CA  ARG X 164      22.558  11.383  -0.037  1.00105.70           C  
ATOM   1304  C   ARG X 164      22.907  12.572  -0.924  1.00108.20           C  
ATOM   1305  O   ARG X 164      23.951  12.509  -1.612  1.00109.13           O  
ATOM   1306  CB  ARG X 164      23.700  10.368  -0.062  1.00107.22           C  
ATOM   1307  CG  ARG X 164      23.512   9.204   0.887  1.00106.95           C  
ATOM   1308  CD  ARG X 164      23.598   7.895   0.132  1.00106.17           C  
ATOM   1309  NE  ARG X 164      23.852   6.768   1.020  1.00105.05           N  
ATOM   1310  CZ  ARG X 164      24.286   5.582   0.606  1.00104.74           C  
ATOM   1311  NH1 ARG X 164      24.510   5.373  -0.684  1.00104.88           N  
ATOM   1312  NH2 ARG X 164      24.507   4.611   1.481  1.00104.56           N  
TER
END
