# Supplementary material for: Vaccinia Virus Protein A49 Is an Unexpected Member of the B-cell Lymphoma (Bcl)-2 Protein Family
Source: J Biol Chem. 2015 Jan 20;290(10):5991–6002. doi: 10.1074/jbc.M114.624650 (PMC4358236; doi:10.1074/jbc.M114.624650)
Supplement: Supplemental Data [file supp_M114.624650_jbc.M114.624650-1.zip › Neidel_overlain_Bcl-2_proteins_and_core/1WSX_B_ali.pdb]

ATOM      1  N   ASP X   1     -16.895   6.311  -6.979  1.00  0.00           N  
ATOM      2  CA  ASP X   1     -15.854   7.294  -6.702  1.00  0.00           C  
ATOM      3  C   ASP X   1     -14.945   7.478  -7.913  1.00  0.00           C  
ATOM      4  O   ASP X   1     -14.676   6.528  -8.649  1.00  0.00           O  
ATOM      5  CB  ASP X   1     -15.028   6.864  -5.490  1.00  0.00           C  
ATOM      6  CG  ASP X   1     -15.567   7.428  -4.188  1.00  0.00           C  
ATOM      7  OD1 ASP X   1     -16.410   8.349  -4.244  1.00  0.00           O  
ATOM      8  OD2 ASP X   1     -15.145   6.951  -3.114  1.00  0.00           O  
ATOM      9  N   ASP X   2     -14.475   8.705  -8.113  1.00  0.00           N  
ATOM     10  CA  ASP X   2     -13.595   9.014  -9.235  1.00  0.00           C  
ATOM     11  C   ASP X   2     -12.142   8.712  -8.892  1.00  0.00           C  
ATOM     12  O   ASP X   2     -11.432   8.068  -9.666  1.00  0.00           O  
ATOM     13  CB  ASP X   2     -13.744  10.483  -9.638  1.00  0.00           C  
ATOM     14  CG  ASP X   2     -15.091  10.778 -10.268  1.00  0.00           C  
ATOM     15  OD1 ASP X   2     -16.071  10.959  -9.513  1.00  0.00           O  
ATOM     16  OD2 ASP X   2     -15.167  10.829 -11.512  1.00  0.00           O  
ATOM     17  N   LEU X   3     -11.701   9.180  -7.727  1.00  0.00           N  
ATOM     18  CA  LEU X   3     -10.329   8.957  -7.286  1.00  0.00           C  
ATOM     19  C   LEU X   3     -10.033   7.467  -7.164  1.00  0.00           C  
ATOM     20  O   LEU X   3      -9.015   6.995  -7.660  1.00  0.00           O  
ATOM     21  CB  LEU X   3     -10.075   9.658  -5.944  1.00  0.00           C  
ATOM     22  CG  LEU X   3      -9.136   8.916  -4.986  1.00  0.00           C  
ATOM     23  CD1 LEU X   3      -7.753   8.776  -5.581  1.00  0.00           C  
ATOM     24  CD2 LEU X   3      -9.041   9.630  -3.657  1.00  0.00           C  
ATOM     25  N   TYR X   4     -10.921   6.738  -6.492  1.00  0.00           N  
ATOM     26  CA  TYR X   4     -10.748   5.300  -6.292  1.00  0.00           C  
ATOM     27  C   TYR X   4     -10.242   4.621  -7.563  1.00  0.00           C  
ATOM     28  O   TYR X   4      -9.375   3.749  -7.504  1.00  0.00           O  
ATOM     29  CB  TYR X   4     -12.069   4.665  -5.846  1.00  0.00           C  
ATOM     30  CG  TYR X   4     -11.965   3.198  -5.484  1.00  0.00           C  
ATOM     31  CD1 TYR X   4     -10.766   2.645  -5.044  1.00  0.00           C  
ATOM     32  CD2 TYR X   4     -13.072   2.364  -5.581  1.00  0.00           C  
ATOM     33  CE1 TYR X   4     -10.675   1.309  -4.713  1.00  0.00           C  
ATOM     34  CE2 TYR X   4     -12.987   1.025  -5.251  1.00  0.00           C  
ATOM     35  CZ  TYR X   4     -11.789   0.503  -4.818  1.00  0.00           C  
ATOM     36  OH  TYR X   4     -11.702  -0.831  -4.493  1.00  0.00           O  
ATOM     37  N   ARG X   5     -10.778   5.029  -8.712  1.00  0.00           N  
ATOM     38  CA  ARG X   5     -10.358   4.457  -9.987  1.00  0.00           C  
ATOM     39  C   ARG X   5      -8.850   4.599 -10.153  1.00  0.00           C  
ATOM     40  O   ARG X   5      -8.167   3.665 -10.575  1.00  0.00           O  
ATOM     41  CB  ARG X   5     -11.083   5.145 -11.145  1.00  0.00           C  
ATOM     42  CG  ARG X   5     -12.380   4.459 -11.543  1.00  0.00           C  
ATOM     43  CD  ARG X   5     -13.530   5.449 -11.624  1.00  0.00           C  
ATOM     44  NE  ARG X   5     -14.228   5.374 -12.904  1.00  0.00           N  
ATOM     45  CZ  ARG X   5     -14.035   6.231 -13.902  1.00  0.00           C  
ATOM     46  NH1 ARG X   5     -13.169   7.228 -13.768  1.00  0.00           N  
ATOM     47  NH2 ARG X   5     -14.708   6.093 -15.035  1.00  0.00           N  
ATOM     48  N   GLN X   6      -8.341   5.775  -9.804  1.00  0.00           N  
ATOM     49  CA  GLN X   6      -6.918   6.062  -9.891  1.00  0.00           C  
ATOM     50  C   GLN X   6      -6.163   5.387  -8.747  1.00  0.00           C  
ATOM     51  O   GLN X   6      -5.199   4.659  -8.976  1.00  0.00           O  
ATOM     52  CB  GLN X   6      -6.694   7.574  -9.853  1.00  0.00           C  
ATOM     53  CG  GLN X   6      -5.479   8.034 -10.637  1.00  0.00           C  
ATOM     54  CD  GLN X   6      -5.146   7.121 -11.800  1.00  0.00           C  
ATOM     55  OE1 GLN X   6      -5.512   7.396 -12.942  1.00  0.00           O  
ATOM     56  NE2 GLN X   6      -4.452   6.026 -11.513  1.00  0.00           N  
ATOM     57  N   SER X   7      -6.616   5.635  -7.521  1.00  0.00           N  
ATOM     58  CA  SER X   7      -5.999   5.051  -6.329  1.00  0.00           C  
ATOM     59  C   SER X   7      -5.773   3.553  -6.528  1.00  0.00           C  
ATOM     60  O   SER X   7      -4.841   2.969  -5.978  1.00  0.00           O  
ATOM     61  CB  SER X   7      -6.879   5.306  -5.093  1.00  0.00           C  
ATOM     62  OG  SER X   7      -8.002   6.091  -5.419  1.00  0.00           O  
ATOM     63  N   LEU X   8      -6.639   2.952  -7.336  1.00  0.00           N  
ATOM     64  CA  LEU X   8      -6.574   1.529  -7.647  1.00  0.00           C  
ATOM     65  C   LEU X   8      -5.631   1.262  -8.813  1.00  0.00           C  
ATOM     66  O   LEU X   8      -4.847   0.318  -8.779  1.00  0.00           O  
ATOM     67  CB  LEU X   8      -7.977   1.020  -7.991  1.00  0.00           C  
ATOM     68  CG  LEU X   8      -8.307  -0.409  -7.550  1.00  0.00           C  
ATOM     69  CD1 LEU X   8      -7.601  -0.768  -6.251  1.00  0.00           C  
ATOM     70  CD2 LEU X   8      -9.811  -0.560  -7.396  1.00  0.00           C  
ATOM     71  N   GLU X   9      -5.718   2.095  -9.845  1.00  0.00           N  
ATOM     72  CA  GLU X   9      -4.869   1.939 -11.020  1.00  0.00           C  
ATOM     73  C   GLU X   9      -3.398   1.950 -10.622  1.00  0.00           C  
ATOM     74  O   GLU X   9      -2.608   1.132 -11.095  1.00  0.00           O  
ATOM     75  CB  GLU X   9      -5.149   3.052 -12.031  1.00  0.00           C  
ATOM     76  CG  GLU X   9      -6.148   2.659 -13.106  1.00  0.00           C  
ATOM     77  CD  GLU X   9      -5.521   2.576 -14.484  1.00  0.00           C  
ATOM     78  OE1 GLU X   9      -5.031   1.486 -14.849  1.00  0.00           O  
ATOM     79  OE2 GLU X   9      -5.520   3.600 -15.199  1.00  0.00           O  
ATOM     80  N   ILE X  10      -3.040   2.879  -9.742  1.00  0.00           N  
ATOM     81  CA  ILE X  10      -1.667   2.995  -9.274  1.00  0.00           C  
ATOM     82  C   ILE X  10      -1.349   1.913  -8.257  1.00  0.00           C  
ATOM     83  O   ILE X  10      -0.270   1.329  -8.290  1.00  0.00           O  
ATOM     84  CB  ILE X  10      -1.398   4.372  -8.646  1.00  0.00           C  
ATOM     85  CG1 ILE X  10      -1.311   5.432  -9.736  1.00  0.00           C  
ATOM     86  CG2 ILE X  10      -0.117   4.353  -7.822  1.00  0.00           C  
ATOM     87  CD1 ILE X  10      -2.152   6.650  -9.453  1.00  0.00           C  
ATOM     88  N   ILE X  11      -2.287   1.643  -7.354  1.00  0.00           N  
ATOM     89  CA  ILE X  11      -2.065   0.616  -6.349  1.00  0.00           C  
ATOM     90  C   ILE X  11      -1.811  -0.726  -7.019  1.00  0.00           C  
ATOM     91  O   ILE X  11      -0.951  -1.490  -6.591  1.00  0.00           O  
ATOM     92  CB  ILE X  11      -3.259   0.499  -5.376  1.00  0.00           C  
ATOM     93  CG1 ILE X  11      -2.782   0.702  -3.937  1.00  0.00           C  
ATOM     94  CG2 ILE X  11      -3.963  -0.846  -5.526  1.00  0.00           C  
ATOM     95  CD1 ILE X  11      -3.359   1.937  -3.281  1.00  0.00           C  
ATOM     96  N   SER X  12      -2.562  -0.999  -8.081  1.00  0.00           N  
ATOM     97  CA  SER X  12      -2.411  -2.244  -8.820  1.00  0.00           C  
ATOM     98  C   SER X  12      -1.057  -2.276  -9.516  1.00  0.00           C  
ATOM     99  O   SER X  12      -0.402  -3.316  -9.573  1.00  0.00           O  
ATOM    100  CB  SER X  12      -3.536  -2.399  -9.845  1.00  0.00           C  
ATOM    101  OG  SER X  12      -4.673  -3.016  -9.267  1.00  0.00           O  
ATOM    102  N   ARG X  13      -0.639  -1.124 -10.031  1.00  0.00           N  
ATOM    103  CA  ARG X  13       0.642  -1.010 -10.708  1.00  0.00           C  
ATOM    104  C   ARG X  13       1.784  -1.241  -9.722  1.00  0.00           C  
ATOM    105  O   ARG X  13       2.679  -2.052  -9.966  1.00  0.00           O  
ATOM    106  CB  ARG X  13       0.771   0.374 -11.351  1.00  0.00           C  
ATOM    107  CG  ARG X  13       0.377   0.406 -12.821  1.00  0.00           C  
ATOM    108  CD  ARG X  13       1.351  -0.387 -13.677  1.00  0.00           C  
ATOM    109  NE  ARG X  13       2.009   0.445 -14.681  1.00  0.00           N  
ATOM    110  CZ  ARG X  13       3.328   0.522 -14.823  1.00  0.00           C  
ATOM    111  NH1 ARG X  13       4.127  -0.153 -14.007  1.00  0.00           N  
ATOM    112  NH2 ARG X  13       3.850   1.277 -15.779  1.00  0.00           N  
ATOM    113  N   TYR X  14       1.736  -0.522  -8.608  1.00  0.00           N  
ATOM    114  CA  TYR X  14       2.755  -0.634  -7.570  1.00  0.00           C  
ATOM    115  C   TYR X  14       2.767  -2.028  -6.945  1.00  0.00           C  
ATOM    116  O   TYR X  14       3.814  -2.669  -6.855  1.00  0.00           O  
ATOM    117  CB  TYR X  14       2.509   0.407  -6.477  1.00  0.00           C  
ATOM    118  CG  TYR X  14       3.661   0.543  -5.507  1.00  0.00           C  
ATOM    119  CD1 TYR X  14       4.891   1.032  -5.926  1.00  0.00           C  
ATOM    120  CD2 TYR X  14       3.517   0.178  -4.174  1.00  0.00           C  
ATOM    121  CE1 TYR X  14       5.948   1.153  -5.044  1.00  0.00           C  
ATOM    122  CE2 TYR X  14       4.568   0.297  -3.286  1.00  0.00           C  
ATOM    123  CZ  TYR X  14       5.781   0.785  -3.725  1.00  0.00           C  
ATOM    124  OH  TYR X  14       6.830   0.903  -2.843  1.00  0.00           O  
ATOM    125  N   LEU X  15       1.599  -2.480  -6.498  1.00  0.00           N  
ATOM    126  CA  LEU X  15       1.467  -3.787  -5.859  1.00  0.00           C  
ATOM    127  C   LEU X  15       1.958  -4.910  -6.768  1.00  0.00           C  
ATOM    128  O   LEU X  15       2.586  -5.860  -6.303  1.00  0.00           O  
ATOM    129  CB  LEU X  15       0.008  -4.036  -5.463  1.00  0.00           C  
ATOM    130  CG  LEU X  15      -0.321  -3.800  -3.985  1.00  0.00           C  
ATOM    131  CD1 LEU X  15       0.513  -4.708  -3.098  1.00  0.00           C  
ATOM    132  CD2 LEU X  15      -0.105  -2.342  -3.606  1.00  0.00           C  
ATOM    133  N   ARG X  16       1.666  -4.804  -8.060  1.00  0.00           N  
ATOM    134  CA  ARG X  16       2.081  -5.823  -9.019  1.00  0.00           C  
ATOM    135  C   ARG X  16       3.585  -5.763  -9.264  1.00  0.00           C  
ATOM    136  O   ARG X  16       4.205  -6.763  -9.625  1.00  0.00           O  
ATOM    137  CB  ARG X  16       1.330  -5.654 -10.341  1.00  0.00           C  
ATOM    138  CG  ARG X  16       0.772  -6.955 -10.894  1.00  0.00           C  
ATOM    139  CD  ARG X  16       0.216  -6.773 -12.297  1.00  0.00           C  
ATOM    140  NE  ARG X  16      -1.234  -6.946 -12.339  1.00  0.00           N  
ATOM    141  CZ  ARG X  16      -1.845  -7.896 -13.039  1.00  0.00           C  
ATOM    142  NH1 ARG X  16      -1.134  -8.761 -13.751  1.00  0.00           N  
ATOM    143  NH2 ARG X  16      -3.168  -7.983 -13.029  1.00  0.00           N  
ATOM    144  N   GLU X  17       4.166  -4.583  -9.071  1.00  0.00           N  
ATOM    145  CA  GLU X  17       5.597  -4.393  -9.276  1.00  0.00           C  
ATOM    146  C   GLU X  17       6.394  -4.807  -8.040  1.00  0.00           C  
ATOM    147  O   GLU X  17       7.563  -5.181  -8.143  1.00  0.00           O  
ATOM    148  CB  GLU X  17       5.893  -2.932  -9.619  1.00  0.00           C  
ATOM    149  CG  GLU X  17       7.082  -2.756 -10.551  1.00  0.00           C  
ATOM    150  CD  GLU X  17       8.329  -2.294  -9.824  1.00  0.00           C  
ATOM    151  OE1 GLU X  17       8.480  -1.070  -9.621  1.00  0.00           O  
ATOM    152  OE2 GLU X  17       9.155  -3.156  -9.456  1.00  0.00           O  
ATOM    153  N   GLN X  18       5.758  -4.733  -6.876  1.00  0.00           N  
ATOM    154  CA  GLN X  18       6.414  -5.096  -5.623  1.00  0.00           C  
ATOM    155  C   GLN X  18       6.245  -6.583  -5.321  1.00  0.00           C  
ATOM    156  O   GLN X  18       7.170  -7.233  -4.834  1.00  0.00           O  
ATOM    157  CB  GLN X  18       5.848  -4.265  -4.470  1.00  0.00           C  
ATOM    158  CG  GLN X  18       6.773  -3.148  -4.014  1.00  0.00           C  
ATOM    159  CD  GLN X  18       7.963  -3.661  -3.227  1.00  0.00           C  
ATOM    160  OE1 GLN X  18       9.096  -3.632  -3.704  1.00  0.00           O  
ATOM    161  NE2 GLN X  18       7.708  -4.136  -2.013  1.00  0.00           N  
ATOM    162  N   ALA X  19       5.061  -7.111  -5.608  1.00  0.00           N  
ATOM    163  CA  ALA X  19       4.769  -8.519  -5.363  1.00  0.00           C  
ATOM    164  C   ALA X  19       5.766  -9.426  -6.077  1.00  0.00           C  
ATOM    165  O   ALA X  19       6.117 -10.493  -5.574  1.00  0.00           O  
ATOM    166  CB  ALA X  19       3.349  -8.846  -5.803  1.00  0.00           C  
ATOM    167  N   THR X  20       6.219  -8.995  -7.250  1.00  0.00           N  
ATOM    168  CA  THR X  20       7.174  -9.772  -8.031  1.00  0.00           C  
ATOM    169  C   THR X  20       8.577  -9.181  -7.934  1.00  0.00           C  
ATOM    170  O   THR X  20       9.568  -9.912  -7.912  1.00  0.00           O  
ATOM    171  CB  THR X  20       6.762  -9.844  -9.512  1.00  0.00           C  
ATOM    172  OG1 THR X  20       6.216  -8.588  -9.932  1.00  0.00           O  
ATOM    173  CG2 THR X  20       5.739 -10.947  -9.734  1.00  0.00           C  
ATOM    174  N   GLY X  21       8.654  -7.855  -7.878  1.00  0.00           N  
ATOM    175  CA  GLY X  21       9.941  -7.190  -7.787  1.00  0.00           C  
ATOM    176  C   GLY X  21      10.650  -7.120  -9.125  1.00  0.00           C  
ATOM    177  O   GLY X  21      11.701  -6.491  -9.248  1.00  0.00           O  
ATOM    178  N   SER X  22      10.069  -7.768 -10.131  1.00  0.00           N  
ATOM    179  CA  SER X  22      10.644  -7.779 -11.471  1.00  0.00           C  
ATOM    180  C   SER X  22       9.560  -7.576 -12.525  1.00  0.00           C  
ATOM    181  O   SER X  22       9.726  -7.959 -13.684  1.00  0.00           O  
ATOM    182  CB  SER X  22      11.377  -9.098 -11.721  1.00  0.00           C  
ATOM    183  OG  SER X  22      12.706  -8.869 -12.156  1.00  0.00           O  
ATOM    184  N   LYS X  23       8.453  -6.967 -12.113  1.00  0.00           N  
ATOM    185  CA  LYS X  23       7.338  -6.707 -13.015  1.00  0.00           C  
ATOM    186  C   LYS X  23       7.684  -5.593 -14.000  1.00  0.00           C  
ATOM    187  O   LYS X  23       8.685  -5.673 -14.712  1.00  0.00           O  
ATOM    188  CB  LYS X  23       6.084  -6.347 -12.212  1.00  0.00           C  
ATOM    189  CG  LYS X  23       4.804  -6.929 -12.787  1.00  0.00           C  
ATOM    190  CD  LYS X  23       3.892  -5.842 -13.331  1.00  0.00           C  
ATOM    191  CE  LYS X  23       3.679  -5.991 -14.829  1.00  0.00           C  
ATOM    192  NZ  LYS X  23       2.277  -5.683 -15.224  1.00  0.00           N  
ATOM    193  N   ASP X  24       6.856  -4.551 -14.041  1.00  0.00           N  
ATOM    194  CA  ASP X  24       7.085  -3.428 -14.942  1.00  0.00           C  
ATOM    195  C   ASP X  24       8.307  -2.624 -14.508  1.00  0.00           C  
ATOM    196  O   ASP X  24       8.489  -2.346 -13.323  1.00  0.00           O  
ATOM    197  CB  ASP X  24       5.854  -2.523 -14.987  1.00  0.00           C  
ATOM    198  CG  ASP X  24       5.401  -2.234 -16.405  1.00  0.00           C  
ATOM    199  OD1 ASP X  24       5.983  -1.331 -17.041  1.00  0.00           O  
ATOM    200  OD2 ASP X  24       4.464  -2.911 -16.878  1.00  0.00           O  
ATOM    201  N   SER X  25       9.140  -2.255 -15.476  1.00  0.00           N  
ATOM    202  CA  SER X  25      10.345  -1.483 -15.194  1.00  0.00           C  
ATOM    203  C   SER X  25      10.172  -0.028 -15.622  1.00  0.00           C  
ATOM    204  O   SER X  25      10.811   0.870 -15.072  1.00  0.00           O  
ATOM    205  CB  SER X  25      11.549  -2.097 -15.911  1.00  0.00           C  
ATOM    206  OG  SER X  25      11.848  -3.382 -15.394  1.00  0.00           O  
ATOM    207  N   LYS X  26       9.305   0.197 -16.604  1.00  0.00           N  
ATOM    208  CA  LYS X  26       9.047   1.542 -17.105  1.00  0.00           C  
ATOM    209  C   LYS X  26       7.928   2.214 -16.313  1.00  0.00           C  
ATOM    210  O   LYS X  26       7.072   1.539 -15.740  1.00  0.00           O  
ATOM    211  CB  LYS X  26       8.679   1.495 -18.591  1.00  0.00           C  
ATOM    212  CG  LYS X  26       9.417   0.418 -19.369  1.00  0.00           C  
ATOM    213  CD  LYS X  26       8.454  -0.480 -20.127  1.00  0.00           C  
ATOM    214  CE  LYS X  26       9.119  -1.112 -21.339  1.00  0.00           C  
ATOM    215  NZ  LYS X  26       8.640  -2.503 -21.575  1.00  0.00           N  
ATOM    216  N   PRO X  27       7.922   3.557 -16.266  1.00  0.00           N  
ATOM    217  CA  PRO X  27       6.904   4.323 -15.538  1.00  0.00           C  
ATOM    218  C   PRO X  27       5.486   3.985 -15.991  1.00  0.00           C  
ATOM    219  O   PRO X  27       5.291   3.309 -17.002  1.00  0.00           O  
ATOM    220  CB  PRO X  27       7.236   5.780 -15.876  1.00  0.00           C  
ATOM    221  CG  PRO X  27       8.674   5.765 -16.260  1.00  0.00           C  
ATOM    222  CD  PRO X  27       8.910   4.437 -16.919  1.00  0.00           C  
ATOM    223  N   LEU X  28       4.502   4.459 -15.234  1.00  0.00           N  
ATOM    224  CA  LEU X  28       3.099   4.212 -15.549  1.00  0.00           C  
ATOM    225  C   LEU X  28       2.739   4.773 -16.922  1.00  0.00           C  
ATOM    226  O   LEU X  28       3.545   5.453 -17.557  1.00  0.00           O  
ATOM    227  CB  LEU X  28       2.202   4.837 -14.482  1.00  0.00           C  
ATOM    228  CG  LEU X  28       1.178   3.888 -13.860  1.00  0.00           C  
ATOM    229  CD1 LEU X  28       1.434   3.725 -12.370  1.00  0.00           C  
ATOM    230  CD2 LEU X  28      -0.231   4.397 -14.106  1.00  0.00           C  
ATOM    231  N   GLY X  29       1.523   4.482 -17.376  1.00  0.00           N  
ATOM    232  CA  GLY X  29       1.078   4.965 -18.670  1.00  0.00           C  
ATOM    233  C   GLY X  29      -0.432   5.052 -18.773  1.00  0.00           C  
ATOM    234  O   GLY X  29      -1.003   4.812 -19.838  1.00  0.00           O  
ATOM    235  N   GLU X  30      -1.082   5.395 -17.665  1.00  0.00           N  
ATOM    236  CA  GLU X  30      -2.537   5.512 -17.635  1.00  0.00           C  
ATOM    237  C   GLU X  30      -2.979   6.555 -16.613  1.00  0.00           C  
ATOM    238  O   GLU X  30      -3.774   7.443 -16.921  1.00  0.00           O  
ATOM    239  CB  GLU X  30      -3.173   4.160 -17.310  1.00  0.00           C  
ATOM    240  CG  GLU X  30      -3.590   3.373 -18.543  1.00  0.00           C  
ATOM    241  CD  GLU X  30      -2.946   2.003 -18.603  1.00  0.00           C  
ATOM    242  OE1 GLU X  30      -1.729   1.931 -18.880  1.00  0.00           O  
ATOM    243  OE2 GLU X  30      -3.657   1.001 -18.378  1.00  0.00           O  
ATOM    244  N   ALA X  31      -2.454   6.441 -15.396  1.00  0.00           N  
ATOM    245  CA  ALA X  31      -2.791   7.373 -14.325  1.00  0.00           C  
ATOM    246  C   ALA X  31      -2.378   8.794 -14.688  1.00  0.00           C  
ATOM    247  O   ALA X  31      -2.847   9.760 -14.084  1.00  0.00           O  
ATOM    248  CB  ALA X  31      -2.121   6.947 -13.028  1.00  0.00           C  
ATOM    249  N   GLY X  32      -1.500   8.914 -15.677  1.00  0.00           N  
ATOM    250  CA  GLY X  32      -1.039  10.219 -16.105  1.00  0.00           C  
ATOM    251  C   GLY X  32       0.072  10.758 -15.227  1.00  0.00           C  
ATOM    252  O   GLY X  32       1.192  10.247 -15.246  1.00  0.00           O  
ATOM    253  N   ALA X  33      -0.236  11.802 -14.463  1.00  0.00           N  
ATOM    254  CA  ALA X  33       0.746  12.422 -13.581  1.00  0.00           C  
ATOM    255  C   ALA X  33       0.835  11.707 -12.236  1.00  0.00           C  
ATOM    256  O   ALA X  33       1.887  11.709 -11.594  1.00  0.00           O  
ATOM    257  CB  ALA X  33       0.408  13.892 -13.373  1.00  0.00           C  
ATOM    258  N   ALA X  34      -0.271  11.109 -11.800  1.00  0.00           N  
ATOM    259  CA  ALA X  34      -0.298  10.411 -10.519  1.00  0.00           C  
ATOM    260  C   ALA X  34       0.593   9.182 -10.520  1.00  0.00           C  
ATOM    261  O   ALA X  34       1.551   9.115  -9.768  1.00  0.00           O  
ATOM    262  CB  ALA X  34      -1.717  10.016 -10.133  1.00  0.00           C  
ATOM    263  N   GLY X  35       0.251   8.207 -11.346  1.00  0.00           N  
ATOM    264  CA  GLY X  35       1.013   6.969 -11.402  1.00  0.00           C  
ATOM    265  C   GLY X  35       2.496   7.157 -11.644  1.00  0.00           C  
ATOM    266  O   GLY X  35       3.312   6.433 -11.077  1.00  0.00           O  
ATOM    267  N   ARG X  36       2.857   8.110 -12.489  1.00  0.00           N  
ATOM    268  CA  ARG X  36       4.262   8.348 -12.789  1.00  0.00           C  
ATOM    269  C   ARG X  36       5.012   8.860 -11.559  1.00  0.00           C  
ATOM    270  O   ARG X  36       6.112   8.397 -11.258  1.00  0.00           O  
ATOM    271  CB  ARG X  36       4.408   9.329 -13.957  1.00  0.00           C  
ATOM    272  CG  ARG X  36       4.041  10.765 -13.617  1.00  0.00           C  
ATOM    273  CD  ARG X  36       4.629  11.738 -14.627  1.00  0.00           C  
ATOM    274  NE  ARG X  36       4.277  13.123 -14.328  1.00  0.00           N  
ATOM    275  CZ  ARG X  36       4.697  14.162 -15.046  1.00  0.00           C  
ATOM    276  NH1 ARG X  36       5.483  13.971 -16.096  1.00  0.00           N  
ATOM    277  NH2 ARG X  36       4.333  15.392 -14.711  1.00  0.00           N  
ATOM    278  N   ARG X  37       4.415   9.818 -10.858  1.00  0.00           N  
ATOM    279  CA  ARG X  37       5.032  10.395  -9.669  1.00  0.00           C  
ATOM    280  C   ARG X  37       4.695   9.609  -8.405  1.00  0.00           C  
ATOM    281  O   ARG X  37       5.341   9.776  -7.374  1.00  0.00           O  
ATOM    282  CB  ARG X  37       4.586  11.845  -9.509  1.00  0.00           C  
ATOM    283  CG  ARG X  37       5.734  12.840  -9.491  1.00  0.00           C  
ATOM    284  CD  ARG X  37       5.677  13.778 -10.687  1.00  0.00           C  
ATOM    285  NE  ARG X  37       4.760  14.893 -10.468  1.00  0.00           N  
ATOM    286  CZ  ARG X  37       4.736  15.989 -11.219  1.00  0.00           C  
ATOM    287  NH1 ARG X  37       5.577  16.118 -12.237  1.00  0.00           N  
ATOM    288  NH2 ARG X  37       3.870  16.959 -10.954  1.00  0.00           N  
ATOM    289  N   ALA X  38       3.671   8.769  -8.486  1.00  0.00           N  
ATOM    290  CA  ALA X  38       3.238   7.976  -7.341  1.00  0.00           C  
ATOM    291  C   ALA X  38       3.966   6.645  -7.278  1.00  0.00           C  
ATOM    292  O   ALA X  38       4.433   6.245  -6.220  1.00  0.00           O  
ATOM    293  CB  ALA X  38       1.735   7.747  -7.380  1.00  0.00           C  
ATOM    294  N   LEU X  39       4.059   5.952  -8.404  1.00  0.00           N  
ATOM    295  CA  LEU X  39       4.741   4.666  -8.425  1.00  0.00           C  
ATOM    296  C   LEU X  39       6.226   4.847  -8.128  1.00  0.00           C  
ATOM    297  O   LEU X  39       6.863   3.965  -7.553  1.00  0.00           O  
ATOM    298  CB  LEU X  39       4.550   3.968  -9.775  1.00  0.00           C  
ATOM    299  CG  LEU X  39       4.424   2.442  -9.703  1.00  0.00           C  
ATOM    300  CD1 LEU X  39       3.910   1.888 -11.019  1.00  0.00           C  
ATOM    301  CD2 LEU X  39       5.760   1.808  -9.345  1.00  0.00           C  
ATOM    302  N   GLU X  40       6.772   6.003  -8.505  1.00  0.00           N  
ATOM    303  CA  GLU X  40       8.181   6.294  -8.257  1.00  0.00           C  
ATOM    304  C   GLU X  40       8.369   6.775  -6.828  1.00  0.00           C  
ATOM    305  O   GLU X  40       9.315   6.377  -6.148  1.00  0.00           O  
ATOM    306  CB  GLU X  40       8.695   7.346  -9.242  1.00  0.00           C  
ATOM    307  CG  GLU X  40       9.322   6.754 -10.493  1.00  0.00           C  
ATOM    308  CD  GLU X  40      10.756   7.204 -10.695  1.00  0.00           C  
ATOM    309  OE1 GLU X  40      11.669   6.528 -10.176  1.00  0.00           O  
ATOM    310  OE2 GLU X  40      10.966   8.232 -11.374  1.00  0.00           O  
ATOM    311  N   THR X  41       7.450   7.617  -6.370  1.00  0.00           N  
ATOM    312  CA  THR X  41       7.508   8.127  -5.013  1.00  0.00           C  
ATOM    313  C   THR X  41       7.277   6.986  -4.030  1.00  0.00           C  
ATOM    314  O   THR X  41       8.112   6.720  -3.168  1.00  0.00           O  
ATOM    315  CB  THR X  41       6.455   9.234  -4.785  1.00  0.00           C  
ATOM    316  OG1 THR X  41       6.946  10.482  -5.290  1.00  0.00           O  
ATOM    317  CG2 THR X  41       6.118   9.382  -3.307  1.00  0.00           C  
ATOM    318  N   LEU X  42       6.144   6.305  -4.192  1.00  0.00           N  
ATOM    319  CA  LEU X  42       5.783   5.173  -3.346  1.00  0.00           C  
ATOM    320  C   LEU X  42       6.906   4.142  -3.319  1.00  0.00           C  
ATOM    321  O   LEU X  42       7.148   3.506  -2.294  1.00  0.00           O  
ATOM    322  CB  LEU X  42       4.483   4.523  -3.843  1.00  0.00           C  
ATOM    323  CG  LEU X  42       3.193   4.986  -3.146  1.00  0.00           C  
ATOM    324  CD1 LEU X  42       2.106   3.931  -3.277  1.00  0.00           C  
ATOM    325  CD2 LEU X  42       3.442   5.299  -1.677  1.00  0.00           C  
ATOM    326  N   ARG X  43       7.593   3.989  -4.445  1.00  0.00           N  
ATOM    327  CA  ARG X  43       8.696   3.041  -4.536  1.00  0.00           C  
ATOM    328  C   ARG X  43       9.778   3.403  -3.529  1.00  0.00           C  
ATOM    329  O   ARG X  43      10.244   2.555  -2.768  1.00  0.00           O  
ATOM    330  CB  ARG X  43       9.279   3.030  -5.951  1.00  0.00           C  
ATOM    331  CG  ARG X  43       9.304   1.650  -6.588  1.00  0.00           C  
ATOM    332  CD  ARG X  43      10.468   1.503  -7.554  1.00  0.00           C  
ATOM    333  NE  ARG X  43      10.107   1.902  -8.912  1.00  0.00           N  
ATOM    334  CZ  ARG X  43      10.547   1.285 -10.004  1.00  0.00           C  
ATOM    335  NH1 ARG X  43      11.364   0.246  -9.899  1.00  0.00           N  
ATOM    336  NH2 ARG X  43      10.171   1.708 -11.203  1.00  0.00           N  
ATOM    337  N   ARG X  44      10.167   4.672  -3.528  1.00  0.00           N  
ATOM    338  CA  ARG X  44      11.192   5.158  -2.609  1.00  0.00           C  
ATOM    339  C   ARG X  44      10.705   5.102  -1.162  1.00  0.00           C  
ATOM    340  O   ARG X  44      11.347   4.485  -0.311  1.00  0.00           O  
ATOM    341  CB  ARG X  44      11.595   6.588  -2.969  1.00  0.00           C  
ATOM    342  CG  ARG X  44      12.998   6.697  -3.546  1.00  0.00           C  
ATOM    343  CD  ARG X  44      13.878   7.606  -2.703  1.00  0.00           C  
ATOM    344  NE  ARG X  44      14.807   8.381  -3.521  1.00  0.00           N  
ATOM    345  CZ  ARG X  44      16.119   8.427  -3.304  1.00  0.00           C  
ATOM    346  NH1 ARG X  44      16.652   7.746  -2.300  1.00  0.00           N  
ATOM    347  NH2 ARG X  44      16.897   9.156  -4.092  1.00  0.00           N  
ATOM    348  N   VAL X  45       9.575   5.752  -0.881  1.00  0.00           N  
ATOM    349  CA  VAL X  45       9.023   5.766   0.472  1.00  0.00           C  
ATOM    350  C   VAL X  45       8.787   4.357   0.985  1.00  0.00           C  
ATOM    351  O   VAL X  45       8.886   4.106   2.180  1.00  0.00           O  
ATOM    352  CB  VAL X  45       7.699   6.545   0.567  1.00  0.00           C  
ATOM    353  CG1 VAL X  45       7.961   8.004   0.880  1.00  0.00           C  
ATOM    354  CG2 VAL X  45       6.892   6.412  -0.704  1.00  0.00           C  
ATOM    355  N   GLY X  46       8.475   3.441   0.079  1.00  0.00           N  
ATOM    356  CA  GLY X  46       8.234   2.069   0.475  1.00  0.00           C  
ATOM    357  C   GLY X  46       9.514   1.371   0.876  1.00  0.00           C  
ATOM    358  O   GLY X  46       9.563   0.690   1.900  1.00  0.00           O  
ATOM    359  N   ASP X  47      10.556   1.556   0.073  1.00  0.00           N  
ATOM    360  CA  ASP X  47      11.849   0.958   0.356  1.00  0.00           C  
ATOM    361  C   ASP X  47      12.333   1.405   1.723  1.00  0.00           C  
ATOM    362  O   ASP X  47      12.924   0.630   2.475  1.00  0.00           O  
ATOM    363  CB  ASP X  47      12.858   1.351  -0.726  1.00  0.00           C  
ATOM    364  CG  ASP X  47      12.981   0.302  -1.813  1.00  0.00           C  
ATOM    365  OD1 ASP X  47      11.941  -0.083  -2.387  1.00  0.00           O  
ATOM    366  OD2 ASP X  47      14.119  -0.134  -2.090  1.00  0.00           O  
ATOM    367  N   GLY X  48      12.051   2.662   2.047  1.00  0.00           N  
ATOM    368  CA  GLY X  48      12.433   3.197   3.332  1.00  0.00           C  
ATOM    369  C   GLY X  48      11.511   2.714   4.429  1.00  0.00           C  
ATOM    370  O   GLY X  48      11.969   2.219   5.457  1.00  0.00           O  
ATOM    371  N   VAL X  49      10.203   2.850   4.201  1.00  0.00           N  
ATOM    372  CA  VAL X  49       9.203   2.418   5.175  1.00  0.00           C  
ATOM    373  C   VAL X  49       9.494   1.002   5.655  1.00  0.00           C  
ATOM    374  O   VAL X  49       9.462   0.726   6.852  1.00  0.00           O  
ATOM    375  CB  VAL X  49       7.780   2.456   4.581  1.00  0.00           C  
ATOM    376  CG1 VAL X  49       6.838   1.577   5.384  1.00  0.00           C  
ATOM    377  CG2 VAL X  49       7.253   3.878   4.524  1.00  0.00           C  
ATOM    378  N   GLN X  50       9.776   0.108   4.713  1.00  0.00           N  
ATOM    379  CA  GLN X  50      10.072  -1.278   5.044  1.00  0.00           C  
ATOM    380  C   GLN X  50      11.286  -1.363   5.959  1.00  0.00           C  
ATOM    381  O   GLN X  50      11.303  -2.136   6.916  1.00  0.00           O  
ATOM    382  CB  GLN X  50      10.319  -2.085   3.769  1.00  0.00           C  
ATOM    383  CG  GLN X  50      10.638  -3.549   4.025  1.00  0.00           C  
ATOM    384  CD  GLN X  50       9.398  -4.417   4.046  1.00  0.00           C  
ATOM    385  OE1 GLN X  50       9.238  -5.270   4.920  1.00  0.00           O  
ATOM    386  NE2 GLN X  50       8.509  -4.202   3.083  1.00  0.00           N  
ATOM    387  N   ARG X  51      12.299  -0.555   5.662  1.00  0.00           N  
ATOM    388  CA  ARG X  51      13.517  -0.534   6.464  1.00  0.00           C  
ATOM    389  C   ARG X  51      13.264   0.146   7.807  1.00  0.00           C  
ATOM    390  O   ARG X  51      13.998  -0.065   8.772  1.00  0.00           O  
ATOM    391  CB  ARG X  51      14.636   0.193   5.713  1.00  0.00           C  
ATOM    392  CG  ARG X  51      15.737  -0.731   5.217  1.00  0.00           C  
ATOM    393  CD  ARG X  51      16.833   0.043   4.501  1.00  0.00           C  
ATOM    394  NE  ARG X  51      18.006  -0.786   4.237  1.00  0.00           N  
ATOM    395  CZ  ARG X  51      18.945  -0.475   3.346  1.00  0.00           C  
ATOM    396  NH1 ARG X  51      18.849   0.643   2.640  1.00  0.00           N  
ATOM    397  NH2 ARG X  51      19.981  -1.281   3.165  1.00  0.00           N  
ATOM    398  N   ASN X  52      12.223   0.971   7.853  1.00  0.00           N  
ATOM    399  CA  ASN X  52      11.862   1.696   9.059  1.00  0.00           C  
ATOM    400  C   ASN X  52      10.808   0.953   9.872  1.00  0.00           C  
ATOM    401  O   ASN X  52      10.589   1.262  11.043  1.00  0.00           O  
ATOM    402  CB  ASN X  52      11.300   3.066   8.681  1.00  0.00           C  
ATOM    403  CG  ASN X  52      12.193   3.841   7.737  1.00  0.00           C  
ATOM    404  OD1 ASN X  52      13.405   3.922   7.930  1.00  0.00           O  
ATOM    405  ND2 ASN X  52      11.587   4.417   6.703  1.00  0.00           N  
ATOM    406  N   HIS X  53      10.123   0.009   9.236  1.00  0.00           N  
ATOM    407  CA  HIS X  53       9.064  -0.725   9.888  1.00  0.00           C  
ATOM    408  C   HIS X  53       9.387  -2.203  10.018  1.00  0.00           C  
ATOM    409  O   HIS X  53       8.649  -2.928  10.656  1.00  0.00           O  
ATOM    410  CB  HIS X  53       7.776  -0.560   9.081  1.00  0.00           C  
ATOM    411  CG  HIS X  53       7.286   0.855   9.001  1.00  0.00           C  
ATOM    412  ND1 HIS X  53       5.993   1.182   8.657  1.00  0.00           N  
ATOM    413  CD2 HIS X  53       7.924   2.033   9.210  1.00  0.00           C  
ATOM    414  CE1 HIS X  53       5.860   2.495   8.655  1.00  0.00           C  
ATOM    415  NE2 HIS X  53       7.015   3.033   8.989  1.00  0.00           N  
ATOM    416  N   GLU X  54      10.474  -2.655   9.409  1.00  0.00           N  
ATOM    417  CA  GLU X  54      10.836  -4.073   9.471  1.00  0.00           C  
ATOM    418  C   GLU X  54      10.458  -4.686  10.819  1.00  0.00           C  
ATOM    419  O   GLU X  54      10.027  -5.837  10.881  1.00  0.00           O  
ATOM    420  CB  GLU X  54      12.330  -4.260   9.202  1.00  0.00           C  
ATOM    421  CG  GLU X  54      12.657  -5.550   8.468  1.00  0.00           C  
ATOM    422  CD  GLU X  54      13.191  -5.308   7.071  1.00  0.00           C  
ATOM    423  OE1 GLU X  54      14.409  -5.074   6.932  1.00  0.00           O  
ATOM    424  OE2 GLU X  54      12.390  -5.352   6.113  1.00  0.00           O  
ATOM    425  N   THR X  55      10.585  -3.906  11.887  1.00  0.00           N  
ATOM    426  CA  THR X  55      10.216  -4.378  13.215  1.00  0.00           C  
ATOM    427  C   THR X  55       8.697  -4.401  13.353  1.00  0.00           C  
ATOM    428  O   THR X  55       8.115  -5.397  13.783  1.00  0.00           O  
ATOM    429  CB  THR X  55      10.815  -3.492  14.325  1.00  0.00           C  
ATOM    430  OG1 THR X  55      12.052  -2.920  13.883  1.00  0.00           O  
ATOM    431  CG2 THR X  55      11.049  -4.299  15.592  1.00  0.00           C  
ATOM    432  N   ALA X  56       8.060  -3.297  12.960  1.00  0.00           N  
ATOM    433  CA  ALA X  56       6.606  -3.188  13.009  1.00  0.00           C  
ATOM    434  C   ALA X  56       5.970  -4.147  12.008  1.00  0.00           C  
ATOM    435  O   ALA X  56       5.132  -4.965  12.368  1.00  0.00           O  
ATOM    436  CB  ALA X  56       6.175  -1.756  12.719  1.00  0.00           C  
ATOM    437  N   PHE X  57       6.393  -4.040  10.749  1.00  0.00           N  
ATOM    438  CA  PHE X  57       5.900  -4.889   9.674  1.00  0.00           C  
ATOM    439  C   PHE X  57       5.927  -6.359  10.081  1.00  0.00           C  
ATOM    440  O   PHE X  57       4.984  -7.105   9.814  1.00  0.00           O  
ATOM    441  CB  PHE X  57       6.769  -4.675   8.431  1.00  0.00           C  
ATOM    442  CG  PHE X  57       6.305  -3.555   7.536  1.00  0.00           C  
ATOM    443  CD1 PHE X  57       5.209  -2.773   7.876  1.00  0.00           C  
ATOM    444  CD2 PHE X  57       6.973  -3.282   6.353  1.00  0.00           C  
ATOM    445  CE1 PHE X  57       4.794  -1.743   7.055  1.00  0.00           C  
ATOM    446  CE2 PHE X  57       6.561  -2.256   5.528  1.00  0.00           C  
ATOM    447  CZ  PHE X  57       5.470  -1.484   5.879  1.00  0.00           C  
ATOM    448  N   GLN X  58       7.013  -6.768  10.729  1.00  0.00           N  
ATOM    449  CA  GLN X  58       7.165  -8.147  11.173  1.00  0.00           C  
ATOM    450  C   GLN X  58       6.154  -8.482  12.263  1.00  0.00           C  
ATOM    451  O   GLN X  58       5.595  -9.578  12.289  1.00  0.00           O  
ATOM    452  CB  GLN X  58       8.587  -8.382  11.690  1.00  0.00           C  
ATOM    453  CG  GLN X  58       9.353  -9.435  10.906  1.00  0.00           C  
ATOM    454  CD  GLN X  58      10.130  -8.845   9.745  1.00  0.00           C  
ATOM    455  OE1 GLN X  58      11.272  -9.228   9.488  1.00  0.00           O  
ATOM    456  NE2 GLN X  58       9.513  -7.907   9.035  1.00  0.00           N  
ATOM    457  N   GLY X  59       5.932  -7.532  13.164  1.00  0.00           N  
ATOM    458  CA  GLY X  59       4.995  -7.743  14.253  1.00  0.00           C  
ATOM    459  C   GLY X  59       3.544  -7.637  13.820  1.00  0.00           C  
ATOM    460  O   GLY X  59       2.671  -8.271  14.410  1.00  0.00           O  
ATOM    461  N   MET X  60       3.283  -6.833  12.792  1.00  0.00           N  
ATOM    462  CA  MET X  60       1.928  -6.652  12.299  1.00  0.00           C  
ATOM    463  C   MET X  60       1.422  -7.918  11.620  1.00  0.00           C  
ATOM    464  O   MET X  60       0.386  -8.461  11.999  1.00  0.00           O  
ATOM    465  CB  MET X  60       1.887  -5.474  11.327  1.00  0.00           C  
ATOM    466  CG  MET X  60       2.088  -4.126  11.998  1.00  0.00           C  
ATOM    467  SD  MET X  60       0.633  -3.068  11.890  1.00  0.00           S  
ATOM    468  CE  MET X  60       0.640  -2.662  10.147  1.00  0.00           C  
ATOM    469  N   LEU X  61       2.165  -8.391  10.624  1.00  0.00           N  
ATOM    470  CA  LEU X  61       1.795  -9.599   9.898  1.00  0.00           C  
ATOM    471  C   LEU X  61       1.803 -10.809  10.826  1.00  0.00           C  
ATOM    472  O   LEU X  61       0.964 -11.703  10.700  1.00  0.00           O  
ATOM    473  CB  LEU X  61       2.751  -9.827   8.726  1.00  0.00           C  
ATOM    474  CG  LEU X  61       2.082 -10.179   7.398  1.00  0.00           C  
ATOM    475  CD1 LEU X  61       2.854  -9.566   6.242  1.00  0.00           C  
ATOM    476  CD2 LEU X  61       1.979 -11.687   7.234  1.00  0.00           C  
ATOM    477  N   ARG X  62       2.747 -10.828  11.765  1.00  0.00           N  
ATOM    478  CA  ARG X  62       2.851 -11.927  12.718  1.00  0.00           C  
ATOM    479  C   ARG X  62       1.543 -12.086  13.481  1.00  0.00           C  
ATOM    480  O   ARG X  62       1.048 -13.200  13.666  1.00  0.00           O  
ATOM    481  CB  ARG X  62       3.999 -11.684  13.700  1.00  0.00           C  
ATOM    482  CG  ARG X  62       4.730 -12.953  14.107  1.00  0.00           C  
ATOM    483  CD  ARG X  62       5.408 -12.796  15.458  1.00  0.00           C  
ATOM    484  NE  ARG X  62       4.902 -13.751  16.438  1.00  0.00           N  
ATOM    485  CZ  ARG X  62       4.882 -13.523  17.748  1.00  0.00           C  
ATOM    486  NH1 ARG X  62       5.340 -12.378  18.233  1.00  0.00           N  
ATOM    487  NH2 ARG X  62       4.404 -14.444  18.575  1.00  0.00           N  
ATOM    488  N   LYS X  63       0.981 -10.962  13.916  1.00  0.00           N  
ATOM    489  CA  LYS X  63      -0.276 -10.970  14.650  1.00  0.00           C  
ATOM    490  C   LYS X  63      -1.397 -11.524  13.778  1.00  0.00           C  
ATOM    491  O   LYS X  63      -2.326 -12.163  14.273  1.00  0.00           O  
ATOM    492  CB  LYS X  63      -0.628  -9.558  15.122  1.00  0.00           C  
ATOM    493  CG  LYS X  63      -1.820  -9.510  16.063  1.00  0.00           C  
ATOM    494  CD  LYS X  63      -1.425  -8.997  17.438  1.00  0.00           C  
ATOM    495  CE  LYS X  63      -2.415  -9.442  18.504  1.00  0.00           C  
ATOM    496  NZ  LYS X  63      -1.727  -9.988  19.708  1.00  0.00           N  
ATOM    497  N   LEU X  64      -1.302 -11.277  12.473  1.00  0.00           N  
ATOM    498  CA  LEU X  64      -2.308 -11.756  11.532  1.00  0.00           C  
ATOM    499  C   LEU X  64      -1.966 -13.164  11.052  1.00  0.00           C  
ATOM    500  O   LEU X  64      -0.983 -13.758  11.497  1.00  0.00           O  
ATOM    501  CB  LEU X  64      -2.416 -10.812  10.332  1.00  0.00           C  
ATOM    502  CG  LEU X  64      -1.966  -9.371  10.587  1.00  0.00           C  
ATOM    503  CD1 LEU X  64      -1.955  -8.577   9.291  1.00  0.00           C  
ATOM    504  CD2 LEU X  64      -2.860  -8.701  11.618  1.00  0.00           C  
ATOM    505  N   ASP X  65      -2.777 -13.688  10.140  1.00  0.00           N  
ATOM    506  CA  ASP X  65      -2.558 -15.024   9.597  1.00  0.00           C  
ATOM    507  C   ASP X  65      -3.414 -15.251   8.358  1.00  0.00           C  
ATOM    508  O   ASP X  65      -4.393 -15.998   8.391  1.00  0.00           O  
ATOM    509  CB  ASP X  65      -2.866 -16.086  10.651  1.00  0.00           C  
ATOM    510  CG  ASP X  65      -2.607 -17.492  10.151  1.00  0.00           C  
ATOM    511  OD1 ASP X  65      -1.450 -17.793   9.792  1.00  0.00           O  
ATOM    512  OD2 ASP X  65      -3.564 -18.295  10.116  1.00  0.00           O  
ATOM    513  N   ILE X  66      -3.035 -14.594   7.271  1.00  0.00           N  
ATOM    514  CA  ILE X  66      -3.759 -14.710   6.011  1.00  0.00           C  
ATOM    515  C   ILE X  66      -3.870 -16.166   5.569  1.00  0.00           C  
ATOM    516  O   ILE X  66      -2.862 -16.832   5.333  1.00  0.00           O  
ATOM    517  CB  ILE X  66      -3.080 -13.894   4.893  1.00  0.00           C  
ATOM    518  CG1 ILE X  66      -3.018 -12.409   5.276  1.00  0.00           C  
ATOM    519  CG2 ILE X  66      -3.810 -14.090   3.568  1.00  0.00           C  
ATOM    520  CD1 ILE X  66      -4.260 -11.619   4.915  1.00  0.00           C  
ATOM    521  N   LYS X  67      -5.102 -16.647   5.450  1.00  0.00           N  
ATOM    522  CA  LYS X  67      -5.354 -18.017   5.027  1.00  0.00           C  
ATOM    523  C   LYS X  67      -6.285 -18.026   3.823  1.00  0.00           C  
ATOM    524  O   LYS X  67      -6.166 -18.864   2.931  1.00  0.00           O  
ATOM    525  CB  LYS X  67      -5.968 -18.828   6.172  1.00  0.00           C  
ATOM    526  CG  LYS X  67      -5.398 -20.231   6.297  1.00  0.00           C  
ATOM    527  CD  LYS X  67      -6.480 -21.245   6.629  1.00  0.00           C  
ATOM    528  CE  LYS X  67      -5.895 -22.630   6.858  1.00  0.00           C  
ATOM    529  NZ  LYS X  67      -5.827 -22.972   8.306  1.00  0.00           N  
ATOM    530  N   ASN X  68      -7.207 -17.072   3.810  1.00  0.00           N  
ATOM    531  CA  ASN X  68      -8.167 -16.933   2.725  1.00  0.00           C  
ATOM    532  C   ASN X  68      -8.579 -15.473   2.570  1.00  0.00           C  
ATOM    533  O   ASN X  68      -8.018 -14.591   3.223  1.00  0.00           O  
ATOM    534  CB  ASN X  68      -9.399 -17.801   2.986  1.00  0.00           C  
ATOM    535  CG  ASN X  68      -9.548 -18.172   4.449  1.00  0.00           C  
ATOM    536  OD1 ASN X  68      -9.871 -17.328   5.285  1.00  0.00           O  
ATOM    537  ND2 ASN X  68      -9.312 -19.439   4.766  1.00  0.00           N  
ATOM    538  N   GLU X  69      -9.562 -15.223   1.716  1.00  0.00           N  
ATOM    539  CA  GLU X  69     -10.052 -13.867   1.494  1.00  0.00           C  
ATOM    540  C   GLU X  69     -10.787 -13.361   2.728  1.00  0.00           C  
ATOM    541  O   GLU X  69     -11.170 -12.193   2.804  1.00  0.00           O  
ATOM    542  CB  GLU X  69     -10.979 -13.828   0.276  1.00  0.00           C  
ATOM    543  CG  GLU X  69     -10.412 -14.538  -0.942  1.00  0.00           C  
ATOM    544  CD  GLU X  69     -11.429 -14.684  -2.057  1.00  0.00           C  
ATOM    545  OE1 GLU X  69     -11.788 -13.657  -2.671  1.00  0.00           O  
ATOM    546  OE2 GLU X  69     -11.865 -15.826  -2.317  1.00  0.00           O  
ATOM    547  N   GLY X  70     -10.976 -14.253   3.697  1.00  0.00           N  
ATOM    548  CA  GLY X  70     -11.659 -13.889   4.923  1.00  0.00           C  
ATOM    549  C   GLY X  70     -10.725 -13.271   5.945  1.00  0.00           C  
ATOM    550  O   GLY X  70     -11.169 -12.562   6.847  1.00  0.00           O  
ATOM    551  N   ASP X  71      -9.427 -13.535   5.804  1.00  0.00           N  
ATOM    552  CA  ASP X  71      -8.438 -12.993   6.725  1.00  0.00           C  
ATOM    553  C   ASP X  71      -8.227 -11.506   6.473  1.00  0.00           C  
ATOM    554  O   ASP X  71      -7.521 -10.832   7.223  1.00  0.00           O  
ATOM    555  CB  ASP X  71      -7.111 -13.740   6.584  1.00  0.00           C  
ATOM    556  CG  ASP X  71      -6.453 -13.995   7.926  1.00  0.00           C  
ATOM    557  OD1 ASP X  71      -6.852 -14.962   8.609  1.00  0.00           O  
ATOM    558  OD2 ASP X  71      -5.539 -13.228   8.294  1.00  0.00           O  
ATOM    559  N   VAL X  72      -8.851 -10.998   5.414  1.00  0.00           N  
ATOM    560  CA  VAL X  72      -8.738  -9.589   5.065  1.00  0.00           C  
ATOM    561  C   VAL X  72      -9.300  -8.715   6.185  1.00  0.00           C  
ATOM    562  O   VAL X  72      -8.937  -7.542   6.320  1.00  0.00           O  
ATOM    563  CB  VAL X  72      -9.464  -9.287   3.734  1.00  0.00           C  
ATOM    564  CG1 VAL X  72     -10.932  -8.960   3.966  1.00  0.00           C  
ATOM    565  CG2 VAL X  72      -8.768  -8.156   2.993  1.00  0.00           C  
ATOM    566  N   LYS X  73     -10.172  -9.305   7.001  1.00  0.00           N  
ATOM    567  CA  LYS X  73     -10.766  -8.593   8.124  1.00  0.00           C  
ATOM    568  C   LYS X  73      -9.669  -8.070   9.040  1.00  0.00           C  
ATOM    569  O   LYS X  73      -9.814  -7.025   9.673  1.00  0.00           O  
ATOM    570  CB  LYS X  73     -11.711  -9.512   8.901  1.00  0.00           C  
ATOM    571  CG  LYS X  73     -13.047  -9.731   8.212  1.00  0.00           C  
ATOM    572  CD  LYS X  73     -14.162  -9.967   9.219  1.00  0.00           C  
ATOM    573  CE  LYS X  73     -15.527  -9.669   8.621  1.00  0.00           C  
ATOM    574  NZ  LYS X  73     -16.616  -9.805   9.627  1.00  0.00           N  
ATOM    575  N   SER X  74      -8.559  -8.802   9.086  1.00  0.00           N  
ATOM    576  CA  SER X  74      -7.418  -8.411   9.902  1.00  0.00           C  
ATOM    577  C   SER X  74      -6.811  -7.128   9.354  1.00  0.00           C  
ATOM    578  O   SER X  74      -6.412  -6.244  10.112  1.00  0.00           O  
ATOM    579  CB  SER X  74      -6.368  -9.524   9.926  1.00  0.00           C  
ATOM    580  OG  SER X  74      -6.936 -10.751  10.352  1.00  0.00           O  
ATOM    581  N   PHE X  75      -6.756  -7.028   8.029  1.00  0.00           N  
ATOM    582  CA  PHE X  75      -6.213  -5.846   7.382  1.00  0.00           C  
ATOM    583  C   PHE X  75      -7.035  -4.624   7.760  1.00  0.00           C  
ATOM    584  O   PHE X  75      -6.508  -3.522   7.877  1.00  0.00           O  
ATOM    585  CB  PHE X  75      -6.170  -6.017   5.863  1.00  0.00           C  
ATOM    586  CG  PHE X  75      -4.785  -6.154   5.331  1.00  0.00           C  
ATOM    587  CD1 PHE X  75      -4.115  -7.359   5.436  1.00  0.00           C  
ATOM    588  CD2 PHE X  75      -4.149  -5.083   4.731  1.00  0.00           C  
ATOM    589  CE1 PHE X  75      -2.835  -7.495   4.950  1.00  0.00           C  
ATOM    590  CE2 PHE X  75      -2.868  -5.214   4.242  1.00  0.00           C  
ATOM    591  CZ  PHE X  75      -2.211  -6.421   4.353  1.00  0.00           C  
ATOM    592  N   SER X  76      -8.330  -4.830   7.978  1.00  0.00           N  
ATOM    593  CA  SER X  76      -9.204  -3.735   8.377  1.00  0.00           C  
ATOM    594  C   SER X  76      -8.700  -3.133   9.684  1.00  0.00           C  
ATOM    595  O   SER X  76      -8.764  -1.919   9.893  1.00  0.00           O  
ATOM    596  CB  SER X  76     -10.643  -4.228   8.540  1.00  0.00           C  
ATOM    597  OG  SER X  76     -11.418  -3.928   7.392  1.00  0.00           O  
ATOM    598  N   ARG X  77      -8.181  -3.994  10.556  1.00  0.00           N  
ATOM    599  CA  ARG X  77      -7.644  -3.555  11.837  1.00  0.00           C  
ATOM    600  C   ARG X  77      -6.432  -2.660  11.619  1.00  0.00           C  
ATOM    601  O   ARG X  77      -6.418  -1.508  12.053  1.00  0.00           O  
ATOM    602  CB  ARG X  77      -7.261  -4.762  12.697  1.00  0.00           C  
ATOM    603  CG  ARG X  77      -8.073  -4.878  13.977  1.00  0.00           C  
ATOM    604  CD  ARG X  77      -8.920  -6.140  13.987  1.00  0.00           C  
ATOM    605  NE  ARG X  77      -9.654  -6.297  15.239  1.00  0.00           N  
ATOM    606  CZ  ARG X  77     -10.546  -7.260  15.457  1.00  0.00           C  
ATOM    607  NH1 ARG X  77     -10.812  -8.148  14.509  1.00  0.00           N  
ATOM    608  NH2 ARG X  77     -11.172  -7.335  16.623  1.00  0.00           N  
ATOM    609  N   VAL X  78      -5.421  -3.190  10.928  1.00  0.00           N  
ATOM    610  CA  VAL X  78      -4.210  -2.428  10.638  1.00  0.00           C  
ATOM    611  C   VAL X  78      -4.559  -1.140   9.912  1.00  0.00           C  
ATOM    612  O   VAL X  78      -3.862  -0.137  10.044  1.00  0.00           O  
ATOM    613  CB  VAL X  78      -3.206  -3.245   9.815  1.00  0.00           C  
ATOM    614  CG1 VAL X  78      -2.436  -4.200  10.712  1.00  0.00           C  
ATOM    615  CG2 VAL X  78      -3.923  -4.008   8.730  1.00  0.00           C  
ATOM    616  N   MET X  79      -5.671  -1.155   9.181  1.00  0.00           N  
ATOM    617  CA  MET X  79      -6.120   0.042   8.496  1.00  0.00           C  
ATOM    618  C   MET X  79      -6.339   1.117   9.547  1.00  0.00           C  
ATOM    619  O   MET X  79      -5.893   2.253   9.404  1.00  0.00           O  
ATOM    620  CB  MET X  79      -7.416  -0.221   7.726  1.00  0.00           C  
ATOM    621  CG  MET X  79      -7.224  -1.060   6.475  1.00  0.00           C  
ATOM    622  SD  MET X  79      -6.382  -0.167   5.159  1.00  0.00           S  
ATOM    623  CE  MET X  79      -7.366   1.327   5.080  1.00  0.00           C  
ATOM    624  N   VAL X  80      -7.003   0.719  10.629  1.00  0.00           N  
ATOM    625  CA  VAL X  80      -7.259   1.617  11.743  1.00  0.00           C  
ATOM    626  C   VAL X  80      -5.973   1.851  12.534  1.00  0.00           C  
ATOM    627  O   VAL X  80      -5.801   2.895  13.165  1.00  0.00           O  
ATOM    628  CB  VAL X  80      -8.340   1.059  12.689  1.00  0.00           C  
ATOM    629  CG1 VAL X  80      -8.822   2.139  13.646  1.00  0.00           C  
ATOM    630  CG2 VAL X  80      -9.502   0.485  11.893  1.00  0.00           C  
ATOM    631  N   HIS X  81      -5.065   0.875  12.476  1.00  0.00           N  
ATOM    632  CA  HIS X  81      -3.780   0.973  13.167  1.00  0.00           C  
ATOM    633  C   HIS X  81      -3.055   2.230  12.734  1.00  0.00           C  
ATOM    634  O   HIS X  81      -2.749   3.112  13.537  1.00  0.00           O  
ATOM    635  CB  HIS X  81      -2.887  -0.228  12.831  1.00  0.00           C  
ATOM    636  CG  HIS X  81      -3.090  -1.443  13.681  1.00  0.00           C  
ATOM    637  ND1 HIS X  81      -2.072  -2.020  14.407  1.00  0.00           N  
ATOM    638  CD2 HIS X  81      -4.176  -2.227  13.871  1.00  0.00           C  
ATOM    639  CE1 HIS X  81      -2.522  -3.108  15.003  1.00  0.00           C  
ATOM    640  NE2 HIS X  81      -3.796  -3.255  14.699  1.00  0.00           N  
ATOM    641  N   VAL X  82      -2.780   2.283  11.443  1.00  0.00           N  
ATOM    642  CA  VAL X  82      -2.082   3.405  10.839  1.00  0.00           C  
ATOM    643  C   VAL X  82      -2.878   4.695  10.998  1.00  0.00           C  
ATOM    644  O   VAL X  82      -2.304   5.777  11.134  1.00  0.00           O  
ATOM    645  CB  VAL X  82      -1.807   3.139   9.347  1.00  0.00           C  
ATOM    646  CG1 VAL X  82      -0.602   3.935   8.878  1.00  0.00           C  
ATOM    647  CG2 VAL X  82      -1.602   1.647   9.100  1.00  0.00           C  
ATOM    648  N   PHE X  83      -4.204   4.575  10.993  1.00  0.00           N  
ATOM    649  CA  PHE X  83      -5.075   5.731  11.151  1.00  0.00           C  
ATOM    650  C   PHE X  83      -5.664   5.769  12.558  1.00  0.00           C  
ATOM    651  O   PHE X  83      -6.840   6.090  12.734  1.00  0.00           O  
ATOM    652  CB  PHE X  83      -6.211   5.701  10.123  1.00  0.00           C  
ATOM    653  CG  PHE X  83      -5.782   5.357   8.722  1.00  0.00           C  
ATOM    654  CD1 PHE X  83      -4.553   5.768   8.226  1.00  0.00           C  
ATOM    655  CD2 PHE X  83      -6.617   4.622   7.898  1.00  0.00           C  
ATOM    656  CE1 PHE X  83      -4.169   5.451   6.937  1.00  0.00           C  
ATOM    657  CE2 PHE X  83      -6.239   4.302   6.608  1.00  0.00           C  
ATOM    658  CZ  PHE X  83      -5.014   4.716   6.128  1.00  0.00           C  
ATOM    659  N   LYS X  84      -4.835   5.429  13.549  1.00  0.00           N  
ATOM    660  CA  LYS X  84      -5.250   5.408  14.955  1.00  0.00           C  
ATOM    661  C   LYS X  84      -6.406   6.370  15.224  1.00  0.00           C  
ATOM    662  O   LYS X  84      -7.561   5.951  15.315  1.00  0.00           O  
ATOM    663  CB  LYS X  84      -4.067   5.755  15.857  1.00  0.00           C  
ATOM    664  CG  LYS X  84      -3.857   4.766  16.994  1.00  0.00           C  
ATOM    665  CD  LYS X  84      -2.386   4.419  17.164  1.00  0.00           C  
ATOM    666  CE  LYS X  84      -2.129   3.722  18.489  1.00  0.00           C  
ATOM    667  NZ  LYS X  84      -0.787   3.078  18.526  1.00  0.00           N  
ATOM    668  N   ASP X  85      -6.092   7.656  15.352  1.00  0.00           N  
ATOM    669  CA  ASP X  85      -7.111   8.668  15.612  1.00  0.00           C  
ATOM    670  C   ASP X  85      -6.525  10.075  15.544  1.00  0.00           C  
ATOM    671  O   ASP X  85      -6.818  10.836  14.623  1.00  0.00           O  
ATOM    672  CB  ASP X  85      -7.750   8.441  16.985  1.00  0.00           C  
ATOM    673  CG  ASP X  85      -9.227   8.781  16.999  1.00  0.00           C  
ATOM    674  OD1 ASP X  85      -9.561   9.973  17.156  1.00  0.00           O  
ATOM    675  OD2 ASP X  85     -10.052   7.853  16.854  1.00  0.00           O  
ATOM    676  N   GLY X  86      -5.699  10.413  16.530  1.00  0.00           N  
ATOM    677  CA  GLY X  86      -5.090  11.730  16.572  1.00  0.00           C  
ATOM    678  C   GLY X  86      -4.173  11.998  15.395  1.00  0.00           C  
ATOM    679  O   GLY X  86      -4.441  12.880  14.580  1.00  0.00           O  
ATOM    680  N   VAL X  87      -3.084  11.239  15.311  1.00  0.00           N  
ATOM    681  CA  VAL X  87      -2.117  11.404  14.230  1.00  0.00           C  
ATOM    682  C   VAL X  87      -2.769  11.215  12.861  1.00  0.00           C  
ATOM    683  O   VAL X  87      -3.396  10.189  12.593  1.00  0.00           O  
ATOM    684  CB  VAL X  87      -0.942  10.416  14.376  1.00  0.00           C  
ATOM    685  CG1 VAL X  87      -1.444   8.982  14.439  1.00  0.00           C  
ATOM    686  CG2 VAL X  87       0.053  10.592  13.238  1.00  0.00           C  
ATOM    687  N   THR X  88      -2.615  12.216  11.999  1.00  0.00           N  
ATOM    688  CA  THR X  88      -3.182  12.169  10.657  1.00  0.00           C  
ATOM    689  C   THR X  88      -2.335  12.975   9.676  1.00  0.00           C  
ATOM    690  O   THR X  88      -2.292  14.204   9.745  1.00  0.00           O  
ATOM    691  CB  THR X  88      -4.624  12.709  10.634  1.00  0.00           C  
ATOM    692  OG1 THR X  88      -5.117  12.849  11.972  1.00  0.00           O  
ATOM    693  CG2 THR X  88      -5.537  11.781   9.847  1.00  0.00           C  
ATOM    694  N   ASN X  89      -1.662  12.279   8.765  1.00  0.00           N  
ATOM    695  CA  ASN X  89      -0.818  12.935   7.774  1.00  0.00           C  
ATOM    696  C   ASN X  89      -0.523  12.008   6.600  1.00  0.00           C  
ATOM    697  O   ASN X  89      -0.817  10.811   6.653  1.00  0.00           O  
ATOM    698  CB  ASN X  89       0.493  13.394   8.415  1.00  0.00           C  
ATOM    699  CG  ASN X  89       1.099  14.589   7.704  1.00  0.00           C  
ATOM    700  OD1 ASN X  89       0.392  15.512   7.303  1.00  0.00           O  
ATOM    701  ND2 ASN X  89       2.418  14.573   7.543  1.00  0.00           N  
ATOM    702  N   TRP X  90       0.057  12.566   5.541  1.00  0.00           N  
ATOM    703  CA  TRP X  90       0.388  11.788   4.353  1.00  0.00           C  
ATOM    704  C   TRP X  90       1.317  10.638   4.703  1.00  0.00           C  
ATOM    705  O   TRP X  90       1.170   9.532   4.182  1.00  0.00           O  
ATOM    706  CB  TRP X  90       1.018  12.679   3.283  1.00  0.00           C  
ATOM    707  CG  TRP X  90      -0.005  13.318   2.400  1.00  0.00           C  
ATOM    708  CD1 TRP X  90      -0.284  14.649   2.295  1.00  0.00           C  
ATOM    709  CD2 TRP X  90      -0.904  12.645   1.514  1.00  0.00           C  
ATOM    710  NE1 TRP X  90      -1.305  14.845   1.394  1.00  0.00           N  
ATOM    711  CE2 TRP X  90      -1.702  13.627   0.902  1.00  0.00           C  
ATOM    712  CE3 TRP X  90      -1.110  11.304   1.180  1.00  0.00           C  
ATOM    713  CZ2 TRP X  90      -2.692  13.309  -0.023  1.00  0.00           C  
ATOM    714  CZ3 TRP X  90      -2.093  10.990   0.262  1.00  0.00           C  
ATOM    715  CH2 TRP X  90      -2.873  11.989  -0.332  1.00  0.00           C  
ATOM    716  N   GLY X  91       2.264  10.895   5.599  1.00  0.00           N  
ATOM    717  CA  GLY X  91       3.183   9.852   6.009  1.00  0.00           C  
ATOM    718  C   GLY X  91       2.448   8.644   6.549  1.00  0.00           C  
ATOM    719  O   GLY X  91       2.870   7.505   6.343  1.00  0.00           O  
ATOM    720  N   ARG X  92       1.332   8.895   7.229  1.00  0.00           N  
ATOM    721  CA  ARG X  92       0.520   7.821   7.785  1.00  0.00           C  
ATOM    722  C   ARG X  92      -0.094   7.000   6.662  1.00  0.00           C  
ATOM    723  O   ARG X  92       0.007   5.773   6.648  1.00  0.00           O  
ATOM    724  CB  ARG X  92      -0.580   8.392   8.683  1.00  0.00           C  
ATOM    725  CG  ARG X  92      -0.067   8.929  10.009  1.00  0.00           C  
ATOM    726  CD  ARG X  92       0.108   7.816  11.030  1.00  0.00           C  
ATOM    727  NE  ARG X  92       1.507   7.629  11.401  1.00  0.00           N  
ATOM    728  CZ  ARG X  92       1.902   7.198  12.595  1.00  0.00           C  
ATOM    729  NH1 ARG X  92       1.007   6.911  13.531  1.00  0.00           N  
ATOM    730  NH2 ARG X  92       3.195   7.052  12.854  1.00  0.00           N  
ATOM    731  N   ILE X  93      -0.711   7.687   5.705  1.00  0.00           N  
ATOM    732  CA  ILE X  93      -1.320   7.019   4.563  1.00  0.00           C  
ATOM    733  C   ILE X  93      -0.259   6.238   3.795  1.00  0.00           C  
ATOM    734  O   ILE X  93      -0.551   5.217   3.171  1.00  0.00           O  
ATOM    735  CB  ILE X  93      -2.041   8.026   3.629  1.00  0.00           C  
ATOM    736  CG1 ILE X  93      -3.490   7.584   3.399  1.00  0.00           C  
ATOM    737  CG2 ILE X  93      -1.305   8.179   2.303  1.00  0.00           C  
ATOM    738  CD1 ILE X  93      -4.277   8.513   2.498  1.00  0.00           C  
ATOM    739  N   VAL X  94       0.980   6.720   3.864  1.00  0.00           N  
ATOM    740  CA  VAL X  94       2.092   6.058   3.196  1.00  0.00           C  
ATOM    741  C   VAL X  94       2.406   4.736   3.886  1.00  0.00           C  
ATOM    742  O   VAL X  94       2.772   3.757   3.237  1.00  0.00           O  
ATOM    743  CB  VAL X  94       3.357   6.947   3.189  1.00  0.00           C  
ATOM    744  CG1 VAL X  94       4.573   6.156   2.727  1.00  0.00           C  
ATOM    745  CG2 VAL X  94       3.145   8.167   2.306  1.00  0.00           C  
ATOM    746  N   THR X  95       2.246   4.715   5.207  1.00  0.00           N  
ATOM    747  CA  THR X  95       2.497   3.512   5.990  1.00  0.00           C  
ATOM    748  C   THR X  95       1.451   2.447   5.689  1.00  0.00           C  
ATOM    749  O   THR X  95       1.766   1.260   5.628  1.00  0.00           O  
ATOM    750  CB  THR X  95       2.495   3.811   7.502  1.00  0.00           C  
ATOM    751  OG1 THR X  95       3.613   4.640   7.840  1.00  0.00           O  
ATOM    752  CG2 THR X  95       2.551   2.522   8.311  1.00  0.00           C  
ATOM    753  N   LEU X  96       0.210   2.880   5.494  1.00  0.00           N  
ATOM    754  CA  LEU X  96      -0.875   1.956   5.187  1.00  0.00           C  
ATOM    755  C   LEU X  96      -0.612   1.270   3.855  1.00  0.00           C  
ATOM    756  O   LEU X  96      -0.610   0.039   3.771  1.00  0.00           O  
ATOM    757  CB  LEU X  96      -2.215   2.696   5.152  1.00  0.00           C  
ATOM    758  CG  LEU X  96      -3.462   1.810   5.244  1.00  0.00           C  
ATOM    759  CD1 LEU X  96      -3.705   1.094   3.928  1.00  0.00           C  
ATOM    760  CD2 LEU X  96      -3.334   0.805   6.380  1.00  0.00           C  
ATOM    761  N   ILE X  97      -0.367   2.067   2.818  1.00  0.00           N  
ATOM    762  CA  ILE X  97      -0.075   1.523   1.503  1.00  0.00           C  
ATOM    763  C   ILE X  97       1.174   0.653   1.579  1.00  0.00           C  
ATOM    764  O   ILE X  97       1.306  -0.342   0.867  1.00  0.00           O  
ATOM    765  CB  ILE X  97       0.119   2.650   0.458  1.00  0.00           C  
ATOM    766  CG1 ILE X  97      -0.971   2.571  -0.613  1.00  0.00           C  
ATOM    767  CG2 ILE X  97       1.499   2.582  -0.183  1.00  0.00           C  
ATOM    768  CD1 ILE X  97      -1.216   3.884  -1.324  1.00  0.00           C  
ATOM    769  N   SER X  98       2.086   1.049   2.462  1.00  0.00           N  
ATOM    770  CA  SER X  98       3.338   0.334   2.668  1.00  0.00           C  
ATOM    771  C   SER X  98       3.105  -1.048   3.272  1.00  0.00           C  
ATOM    772  O   SER X  98       3.672  -2.037   2.807  1.00  0.00           O  
ATOM    773  CB  SER X  98       4.252   1.145   3.580  1.00  0.00           C  
ATOM    774  OG  SER X  98       5.003   2.091   2.839  1.00  0.00           O  
ATOM    775  N   PHE X  99       2.285  -1.112   4.318  1.00  0.00           N  
ATOM    776  CA  PHE X  99       2.004  -2.376   4.986  1.00  0.00           C  
ATOM    777  C   PHE X  99       1.429  -3.410   4.023  1.00  0.00           C  
ATOM    778  O   PHE X  99       1.989  -4.491   3.864  1.00  0.00           O  
ATOM    779  CB  PHE X  99       1.032  -2.152   6.142  1.00  0.00           C  
ATOM    780  CG  PHE X  99       0.675  -3.412   6.870  1.00  0.00           C  
ATOM    781  CD1 PHE X  99       1.664  -4.228   7.391  1.00  0.00           C  
ATOM    782  CD2 PHE X  99      -0.649  -3.779   7.037  1.00  0.00           C  
ATOM    783  CE1 PHE X  99       1.339  -5.387   8.065  1.00  0.00           C  
ATOM    784  CE2 PHE X  99      -0.981  -4.937   7.710  1.00  0.00           C  
ATOM    785  CZ  PHE X  99       0.016  -5.743   8.227  1.00  0.00           C  
ATOM    786  N   GLY X 100       0.308  -3.077   3.392  1.00  0.00           N  
ATOM    787  CA  GLY X 100      -0.329  -3.989   2.463  1.00  0.00           C  
ATOM    788  C   GLY X 100       0.558  -4.346   1.296  1.00  0.00           C  
ATOM    789  O   GLY X 100       0.564  -5.493   0.849  1.00  0.00           O  
ATOM    790  N   ALA X 101       1.314  -3.374   0.798  1.00  0.00           N  
ATOM    791  CA  ALA X 101       2.202  -3.628  -0.321  1.00  0.00           C  
ATOM    792  C   ALA X 101       3.245  -4.662   0.082  1.00  0.00           C  
ATOM    793  O   ALA X 101       3.588  -5.558  -0.691  1.00  0.00           O  
ATOM    794  CB  ALA X 101       2.869  -2.342  -0.785  1.00  0.00           C  
ATOM    795  N   PHE X 102       3.726  -4.534   1.315  1.00  0.00           N  
ATOM    796  CA  PHE X 102       4.711  -5.457   1.859  1.00  0.00           C  
ATOM    797  C   PHE X 102       4.058  -6.802   2.156  1.00  0.00           C  
ATOM    798  O   PHE X 102       4.668  -7.856   1.970  1.00  0.00           O  
ATOM    799  CB  PHE X 102       5.335  -4.871   3.132  1.00  0.00           C  
ATOM    800  CG  PHE X 102       5.656  -5.894   4.190  1.00  0.00           C  
ATOM    801  CD1 PHE X 102       6.735  -6.751   4.043  1.00  0.00           C  
ATOM    802  CD2 PHE X 102       4.873  -5.995   5.329  1.00  0.00           C  
ATOM    803  CE1 PHE X 102       7.028  -7.690   5.014  1.00  0.00           C  
ATOM    804  CE2 PHE X 102       5.162  -6.933   6.302  1.00  0.00           C  
ATOM    805  CZ  PHE X 102       6.240  -7.782   6.145  1.00  0.00           C  
ATOM    806  N   VAL X 103       2.809  -6.753   2.610  1.00  0.00           N  
ATOM    807  CA  VAL X 103       2.069  -7.964   2.922  1.00  0.00           C  
ATOM    808  C   VAL X 103       1.787  -8.756   1.654  1.00  0.00           C  
ATOM    809  O   VAL X 103       1.752  -9.984   1.678  1.00  0.00           O  
ATOM    810  CB  VAL X 103       0.735  -7.661   3.636  1.00  0.00           C  
ATOM    811  CG1 VAL X 103      -0.065  -8.943   3.800  1.00  0.00           C  
ATOM    812  CG2 VAL X 103       0.965  -7.014   4.993  1.00  0.00           C  
ATOM    813  N   ALA X 104       1.607  -8.048   0.543  1.00  0.00           N  
ATOM    814  CA  ALA X 104       1.356  -8.702  -0.732  1.00  0.00           C  
ATOM    815  C   ALA X 104       2.597  -9.465  -1.159  1.00  0.00           C  
ATOM    816  O   ALA X 104       2.523 -10.633  -1.537  1.00  0.00           O  
ATOM    817  CB  ALA X 104       0.958  -7.687  -1.789  1.00  0.00           C  
ATOM    818  N   LYS X 105       3.747  -8.801  -1.067  1.00  0.00           N  
ATOM    819  CA  LYS X 105       5.014  -9.432  -1.411  1.00  0.00           C  
ATOM    820  C   LYS X 105       5.250 -10.613  -0.481  1.00  0.00           C  
ATOM    821  O   LYS X 105       5.841 -11.623  -0.868  1.00  0.00           O  
ATOM    822  CB  LYS X 105       6.165  -8.430  -1.295  1.00  0.00           C  
ATOM    823  CG  LYS X 105       7.368  -8.786  -2.154  1.00  0.00           C  
ATOM    824  CD  LYS X 105       8.584  -9.113  -1.302  1.00  0.00           C  
ATOM    825  CE  LYS X 105       9.876  -8.917  -2.080  1.00  0.00           C  
ATOM    826  NZ  LYS X 105      10.911  -8.215  -1.271  1.00  0.00           N  
ATOM    827  N   HIS X 106       4.749 -10.480   0.745  1.00  0.00           N  
ATOM    828  CA  HIS X 106       4.862 -11.530   1.747  1.00  0.00           C  
ATOM    829  C   HIS X 106       3.989 -12.707   1.336  1.00  0.00           C  
ATOM    830  O   HIS X 106       4.416 -13.861   1.366  1.00  0.00           O  
ATOM    831  CB  HIS X 106       4.422 -10.987   3.112  1.00  0.00           C  
ATOM    832  CG  HIS X 106       4.397 -12.003   4.207  1.00  0.00           C  
ATOM    833  ND1 HIS X 106       5.206 -11.918   5.316  1.00  0.00           N  
ATOM    834  CD2 HIS X 106       3.638 -13.112   4.380  1.00  0.00           C  
ATOM    835  CE1 HIS X 106       4.950 -12.925   6.125  1.00  0.00           C  
ATOM    836  NE2 HIS X 106       4.003 -13.667   5.581  1.00  0.00           N  
ATOM    837  N   LEU X 107       2.763 -12.387   0.940  1.00  0.00           N  
ATOM    838  CA  LEU X 107       1.801 -13.390   0.501  1.00  0.00           C  
ATOM    839  C   LEU X 107       2.289 -14.094  -0.762  1.00  0.00           C  
ATOM    840  O   LEU X 107       1.990 -15.267  -0.985  1.00  0.00           O  
ATOM    841  CB  LEU X 107       0.443 -12.734   0.240  1.00  0.00           C  
ATOM    842  CG  LEU X 107      -0.542 -12.797   1.408  1.00  0.00           C  
ATOM    843  CD1 LEU X 107      -1.779 -11.964   1.108  1.00  0.00           C  
ATOM    844  CD2 LEU X 107      -0.928 -14.239   1.700  1.00  0.00           C  
ATOM    845  N   LYS X 108       3.040 -13.371  -1.585  1.00  0.00           N  
ATOM    846  CA  LYS X 108       3.569 -13.927  -2.826  1.00  0.00           C  
ATOM    847  C   LYS X 108       4.722 -14.882  -2.539  1.00  0.00           C  
ATOM    848  O   LYS X 108       4.958 -15.830  -3.289  1.00  0.00           O  
ATOM    849  CB  LYS X 108       4.039 -12.805  -3.754  1.00  0.00           C  
ATOM    850  CG  LYS X 108       3.922 -13.148  -5.230  1.00  0.00           C  
ATOM    851  CD  LYS X 108       5.259 -13.579  -5.810  1.00  0.00           C  
ATOM    852  CE  LYS X 108       5.130 -14.860  -6.617  1.00  0.00           C  
ATOM    853  NZ  LYS X 108       5.481 -14.652  -8.049  1.00  0.00           N  
ATOM    854  N   SER X 109       5.437 -14.623  -1.448  1.00  0.00           N  
ATOM    855  CA  SER X 109       6.568 -15.456  -1.058  1.00  0.00           C  
ATOM    856  C   SER X 109       6.107 -16.848  -0.637  1.00  0.00           C  
ATOM    857  O   SER X 109       6.909 -17.782  -0.571  1.00  0.00           O  
ATOM    858  CB  SER X 109       7.342 -14.797   0.084  1.00  0.00           C  
ATOM    859  OG  SER X 109       8.587 -14.289  -0.367  1.00  0.00           O  
ATOM    860  N   VAL X 110       4.815 -16.983  -0.352  1.00  0.00           N  
ATOM    861  CA  VAL X 110       4.259 -18.266   0.063  1.00  0.00           C  
ATOM    862  C   VAL X 110       3.396 -18.880  -1.037  1.00  0.00           C  
ATOM    863  O   VAL X 110       2.794 -19.937  -0.847  1.00  0.00           O  
ATOM    864  CB  VAL X 110       3.427 -18.131   1.355  1.00  0.00           C  
ATOM    865  CG1 VAL X 110       4.275 -17.550   2.476  1.00  0.00           C  
ATOM    866  CG2 VAL X 110       2.194 -17.273   1.115  1.00  0.00           C  
ATOM    867  N   ASN X 111       3.349 -18.213  -2.190  1.00  0.00           N  
ATOM    868  CA  ASN X 111       2.571 -18.691  -3.330  1.00  0.00           C  
ATOM    869  C   ASN X 111       1.077 -18.685  -3.028  1.00  0.00           C  
ATOM    870  O   ASN X 111       0.418 -19.724  -3.079  1.00  0.00           O  
ATOM    871  CB  ASN X 111       3.022 -20.097  -3.736  1.00  0.00           C  
ATOM    872  CG  ASN X 111       3.422 -20.177  -5.196  1.00  0.00           C  
ATOM    873  OD1 ASN X 111       2.748 -20.821  -6.001  1.00  0.00           O  
ATOM    874  ND2 ASN X 111       4.524 -19.524  -5.545  1.00  0.00           N  
ATOM    875  N   GLN X 112       0.545 -17.504  -2.728  1.00  0.00           N  
ATOM    876  CA  GLN X 112      -0.874 -17.355  -2.434  1.00  0.00           C  
ATOM    877  C   GLN X 112      -1.443 -16.141  -3.156  1.00  0.00           C  
ATOM    878  O   GLN X 112      -2.358 -15.484  -2.660  1.00  0.00           O  
ATOM    879  CB  GLN X 112      -1.110 -17.226  -0.929  1.00  0.00           C  
ATOM    880  CG  GLN X 112      -0.696 -18.458  -0.142  1.00  0.00           C  
ATOM    881  CD  GLN X 112      -1.247 -18.463   1.270  1.00  0.00           C  
ATOM    882  OE1 GLN X 112      -0.865 -17.641   2.102  1.00  0.00           O  
ATOM    883  NE2 GLN X 112      -2.153 -19.394   1.547  1.00  0.00           N  
ATOM    884  N   GLU X 113      -0.887 -15.851  -4.331  1.00  0.00           N  
ATOM    885  CA  GLU X 113      -1.327 -14.717  -5.138  1.00  0.00           C  
ATOM    886  C   GLU X 113      -2.850 -14.672  -5.245  1.00  0.00           C  
ATOM    887  O   GLU X 113      -3.432 -13.620  -5.510  1.00  0.00           O  
ATOM    888  CB  GLU X 113      -0.712 -14.792  -6.537  1.00  0.00           C  
ATOM    889  CG  GLU X 113       0.667 -14.161  -6.631  1.00  0.00           C  
ATOM    890  CD  GLU X 113       0.763 -13.134  -7.742  1.00  0.00           C  
ATOM    891  OE1 GLU X 113       0.841 -13.541  -8.920  1.00  0.00           O  
ATOM    892  OE2 GLU X 113       0.763 -11.923  -7.435  1.00  0.00           O  
ATOM    893  N   SER X 114      -3.489 -15.821  -5.033  1.00  0.00           N  
ATOM    894  CA  SER X 114      -4.942 -15.910  -5.099  1.00  0.00           C  
ATOM    895  C   SER X 114      -5.588 -14.888  -4.169  1.00  0.00           C  
ATOM    896  O   SER X 114      -6.516 -14.179  -4.560  1.00  0.00           O  
ATOM    897  CB  SER X 114      -5.407 -17.319  -4.729  1.00  0.00           C  
ATOM    898  OG  SER X 114      -4.840 -18.288  -5.592  1.00  0.00           O  
ATOM    899  N   PHE X 115      -5.088 -14.813  -2.937  1.00  0.00           N  
ATOM    900  CA  PHE X 115      -5.609 -13.879  -1.958  1.00  0.00           C  
ATOM    901  C   PHE X 115      -4.942 -12.517  -2.107  1.00  0.00           C  
ATOM    902  O   PHE X 115      -5.391 -11.528  -1.525  1.00  0.00           O  
ATOM    903  CB  PHE X 115      -5.381 -14.424  -0.552  1.00  0.00           C  
ATOM    904  CG  PHE X 115      -5.765 -15.868  -0.396  1.00  0.00           C  
ATOM    905  CD1 PHE X 115      -7.052 -16.293  -0.690  1.00  0.00           C  
ATOM    906  CD2 PHE X 115      -4.841 -16.800   0.049  1.00  0.00           C  
ATOM    907  CE1 PHE X 115      -7.409 -17.619  -0.543  1.00  0.00           C  
ATOM    908  CE2 PHE X 115      -5.192 -18.128   0.196  1.00  0.00           C  
ATOM    909  CZ  PHE X 115      -6.478 -18.537  -0.100  1.00  0.00           C  
ATOM    910  N   ILE X 116      -3.870 -12.474  -2.890  1.00  0.00           N  
ATOM    911  CA  ILE X 116      -3.138 -11.236  -3.118  1.00  0.00           C  
ATOM    912  C   ILE X 116      -3.992 -10.224  -3.877  1.00  0.00           C  
ATOM    913  O   ILE X 116      -4.061  -9.055  -3.499  1.00  0.00           O  
ATOM    914  CB  ILE X 116      -1.832 -11.492  -3.901  1.00  0.00           C  
ATOM    915  CG1 ILE X 116      -0.718 -11.927  -2.945  1.00  0.00           C  
ATOM    916  CG2 ILE X 116      -1.418 -10.248  -4.674  1.00  0.00           C  
ATOM    917  CD1 ILE X 116       0.601 -12.203  -3.633  1.00  0.00           C  
ATOM    918  N   GLU X 117      -4.638 -10.678  -4.949  1.00  0.00           N  
ATOM    919  CA  GLU X 117      -5.481  -9.804  -5.753  1.00  0.00           C  
ATOM    920  C   GLU X 117      -6.475  -9.047  -4.870  1.00  0.00           C  
ATOM    921  O   GLU X 117      -6.516  -7.817  -4.897  1.00  0.00           O  
ATOM    922  CB  GLU X 117      -6.220 -10.601  -6.832  1.00  0.00           C  
ATOM    923  CG  GLU X 117      -5.529 -10.579  -8.186  1.00  0.00           C  
ATOM    924  CD  GLU X 117      -6.099 -11.603  -9.147  1.00  0.00           C  
ATOM    925  OE1 GLU X 117      -5.882 -12.812  -8.926  1.00  0.00           O  
ATOM    926  OE2 GLU X 117      -6.765 -11.194 -10.123  1.00  0.00           O  
ATOM    927  N   PRO X 118      -7.283  -9.762  -4.058  1.00  0.00           N  
ATOM    928  CA  PRO X 118      -8.248  -9.120  -3.169  1.00  0.00           C  
ATOM    929  C   PRO X 118      -7.564  -8.448  -1.987  1.00  0.00           C  
ATOM    930  O   PRO X 118      -8.171  -7.642  -1.282  1.00  0.00           O  
ATOM    931  CB  PRO X 118      -9.123 -10.279  -2.691  1.00  0.00           C  
ATOM    932  CG  PRO X 118      -8.237 -11.474  -2.769  1.00  0.00           C  
ATOM    933  CD  PRO X 118      -7.312 -11.235  -3.932  1.00  0.00           C  
ATOM    934  N   LEU X 119      -6.293  -8.782  -1.776  1.00  0.00           N  
ATOM    935  CA  LEU X 119      -5.528  -8.205  -0.677  1.00  0.00           C  
ATOM    936  C   LEU X 119      -5.246  -6.729  -0.938  1.00  0.00           C  
ATOM    937  O   LEU X 119      -5.417  -5.889  -0.055  1.00  0.00           O  
ATOM    938  CB  LEU X 119      -4.211  -8.962  -0.487  1.00  0.00           C  
ATOM    939  CG  LEU X 119      -3.743  -9.102   0.963  1.00  0.00           C  
ATOM    940  CD1 LEU X 119      -3.517  -7.737   1.589  1.00  0.00           C  
ATOM    941  CD2 LEU X 119      -4.751  -9.906   1.774  1.00  0.00           C  
ATOM    942  N   ALA X 120      -4.814  -6.424  -2.157  1.00  0.00           N  
ATOM    943  CA  ALA X 120      -4.509  -5.050  -2.536  1.00  0.00           C  
ATOM    944  C   ALA X 120      -5.779  -4.294  -2.907  1.00  0.00           C  
ATOM    945  O   ALA X 120      -5.921  -3.112  -2.597  1.00  0.00           O  
ATOM    946  CB  ALA X 120      -3.523  -5.027  -3.692  1.00  0.00           C  
ATOM    947  N   GLU X 121      -6.700  -4.984  -3.571  1.00  0.00           N  
ATOM    948  CA  GLU X 121      -7.957  -4.372  -3.980  1.00  0.00           C  
ATOM    949  C   GLU X 121      -8.751  -3.910  -2.763  1.00  0.00           C  
ATOM    950  O   GLU X 121      -9.499  -2.934  -2.831  1.00  0.00           O  
ATOM    951  CB  GLU X 121      -8.788  -5.362  -4.801  1.00  0.00           C  
ATOM    952  CG  GLU X 121      -9.549  -4.714  -5.946  1.00  0.00           C  
ATOM    953  CD  GLU X 121     -10.877  -5.393  -6.222  1.00  0.00           C  
ATOM    954  OE1 GLU X 121     -11.880  -5.020  -5.578  1.00  0.00           O  
ATOM    955  OE2 GLU X 121     -10.913  -6.297  -7.084  1.00  0.00           O  
ATOM    956  N   THR X 122      -8.580  -4.617  -1.650  1.00  0.00           N  
ATOM    957  CA  THR X 122      -9.281  -4.279  -0.420  1.00  0.00           C  
ATOM    958  C   THR X 122      -8.574  -3.160   0.334  1.00  0.00           C  
ATOM    959  O   THR X 122      -9.186  -2.143   0.648  1.00  0.00           O  
ATOM    960  CB  THR X 122      -9.423  -5.501   0.507  1.00  0.00           C  
ATOM    961  OG1 THR X 122     -10.208  -6.513  -0.135  1.00  0.00           O  
ATOM    962  CG2 THR X 122     -10.075  -5.113   1.826  1.00  0.00           C  
ATOM    963  N   ILE X 123      -7.286  -3.348   0.627  1.00  0.00           N  
ATOM    964  CA  ILE X 123      -6.524  -2.336   1.351  1.00  0.00           C  
ATOM    965  C   ILE X 123      -6.614  -0.982   0.656  1.00  0.00           C  
ATOM    966  O   ILE X 123      -6.695   0.060   1.308  1.00  0.00           O  
ATOM    967  CB  ILE X 123      -5.044  -2.736   1.537  1.00  0.00           C  
ATOM    968  CG1 ILE X 123      -4.362  -1.749   2.484  1.00  0.00           C  
ATOM    969  CG2 ILE X 123      -4.308  -2.802   0.207  1.00  0.00           C  
ATOM    970  CD1 ILE X 123      -2.982  -2.175   2.919  1.00  0.00           C  
ATOM    971  N   THR X 124      -6.620  -1.004  -0.670  1.00  0.00           N  
ATOM    972  CA  THR X 124      -6.724   0.215  -1.456  1.00  0.00           C  
ATOM    973  C   THR X 124      -8.115   0.816  -1.327  1.00  0.00           C  
ATOM    974  O   THR X 124      -8.264   2.007  -1.047  1.00  0.00           O  
ATOM    975  CB  THR X 124      -6.440  -0.062  -2.937  1.00  0.00           C  
ATOM    976  OG1 THR X 124      -5.158  -0.680  -3.064  1.00  0.00           O  
ATOM    977  CG2 THR X 124      -6.482   1.221  -3.753  1.00  0.00           C  
ATOM    978  N   ASP X 125      -9.130  -0.019  -1.524  1.00  0.00           N  
ATOM    979  CA  ASP X 125     -10.511   0.424  -1.422  1.00  0.00           C  
ATOM    980  C   ASP X 125     -10.741   1.133  -0.100  1.00  0.00           C  
ATOM    981  O   ASP X 125     -11.222   2.260  -0.072  1.00  0.00           O  
ATOM    982  CB  ASP X 125     -11.467  -0.763  -1.550  1.00  0.00           C  
ATOM    983  CG  ASP X 125     -12.921  -0.351  -1.428  1.00  0.00           C  
ATOM    984  OD1 ASP X 125     -13.306   0.666  -2.044  1.00  0.00           O  
ATOM    985  OD2 ASP X 125     -13.678  -1.046  -0.717  1.00  0.00           O  
ATOM    986  N   VAL X 126     -10.386   0.470   0.992  1.00  0.00           N  
ATOM    987  CA  VAL X 126     -10.554   1.043   2.307  1.00  0.00           C  
ATOM    988  C   VAL X 126      -9.668   2.266   2.499  1.00  0.00           C  
ATOM    989  O   VAL X 126      -9.983   3.127   3.304  1.00  0.00           O  
ATOM    990  CB  VAL X 126     -10.245   0.020   3.405  1.00  0.00           C  
ATOM    991  CG1 VAL X 126     -11.406  -0.944   3.585  1.00  0.00           C  
ATOM    992  CG2 VAL X 126      -8.960  -0.728   3.096  1.00  0.00           C  
ATOM    993  N   LEU X 127      -8.561   2.351   1.764  1.00  0.00           N  
ATOM    994  CA  LEU X 127      -7.670   3.500   1.906  1.00  0.00           C  
ATOM    995  C   LEU X 127      -8.342   4.771   1.406  1.00  0.00           C  
ATOM    996  O   LEU X 127      -8.455   5.751   2.142  1.00  0.00           O  
ATOM    997  CB  LEU X 127      -6.351   3.283   1.163  1.00  0.00           C  
ATOM    998  CG  LEU X 127      -5.291   4.359   1.426  1.00  0.00           C  
ATOM    999  CD1 LEU X 127      -4.524   4.054   2.702  1.00  0.00           C  
ATOM   1000  CD2 LEU X 127      -4.335   4.478   0.251  1.00  0.00           C  
ATOM   1001  N   VAL X 128      -8.796   4.752   0.158  1.00  0.00           N  
ATOM   1002  CA  VAL X 128      -9.463   5.907  -0.418  1.00  0.00           C  
ATOM   1003  C   VAL X 128     -10.856   6.071   0.175  1.00  0.00           C  
ATOM   1004  O   VAL X 128     -11.341   7.188   0.360  1.00  0.00           O  
ATOM   1005  CB  VAL X 128      -9.562   5.786  -1.951  1.00  0.00           C  
ATOM   1006  CG1 VAL X 128     -10.119   4.434  -2.348  1.00  0.00           C  
ATOM   1007  CG2 VAL X 128     -10.403   6.908  -2.537  1.00  0.00           C  
ATOM   1008  N   ARG X 129     -11.494   4.945   0.466  1.00  0.00           N  
ATOM   1009  CA  ARG X 129     -12.842   4.949   1.036  1.00  0.00           C  
ATOM   1010  C   ARG X 129     -12.854   5.352   2.514  1.00  0.00           C  
ATOM   1011  O   ARG X 129     -13.855   5.878   3.000  1.00  0.00           O  
ATOM   1012  CB  ARG X 129     -13.496   3.576   0.874  1.00  0.00           C  
ATOM   1013  CG  ARG X 129     -15.005   3.598   1.054  1.00  0.00           C  
ATOM   1014  CD  ARG X 129     -15.674   2.472   0.282  1.00  0.00           C  
ATOM   1015  NE  ARG X 129     -16.134   1.402   1.163  1.00  0.00           N  
ATOM   1016  CZ  ARG X 129     -17.412   1.195   1.468  1.00  0.00           C  
ATOM   1017  NH1 ARG X 129     -18.354   1.982   0.964  1.00  0.00           N  
ATOM   1018  NH2 ARG X 129     -17.748   0.201   2.279  1.00  0.00           N  
ATOM   1019  N   THR X 130     -11.759   5.102   3.236  1.00  0.00           N  
ATOM   1020  CA  THR X 130     -11.707   5.450   4.661  1.00  0.00           C  
ATOM   1021  C   THR X 130     -11.206   6.873   4.876  1.00  0.00           C  
ATOM   1022  O   THR X 130     -11.496   7.492   5.901  1.00  0.00           O  
ATOM   1023  CB  THR X 130     -10.822   4.480   5.472  1.00  0.00           C  
ATOM   1024  OG1 THR X 130     -11.290   4.409   6.824  1.00  0.00           O  
ATOM   1025  CG2 THR X 130      -9.364   4.921   5.462  1.00  0.00           C  
ATOM   1026  N   LYS X 131     -10.450   7.392   3.913  1.00  0.00           N  
ATOM   1027  CA  LYS X 131      -9.915   8.742   4.020  1.00  0.00           C  
ATOM   1028  C   LYS X 131     -10.306   9.587   2.811  1.00  0.00           C  
ATOM   1029  O   LYS X 131      -9.514  10.388   2.317  1.00  0.00           O  
ATOM   1030  CB  LYS X 131      -8.393   8.700   4.161  1.00  0.00           C  
ATOM   1031  CG  LYS X 131      -7.900   9.100   5.542  1.00  0.00           C  
ATOM   1032  CD  LYS X 131      -8.123   7.991   6.559  1.00  0.00           C  
ATOM   1033  CE  LYS X 131      -8.001   8.511   7.983  1.00  0.00           C  
ATOM   1034  NZ  LYS X 131      -9.054   7.949   8.873  1.00  0.00           N  
ATOM   1035  N   ARG X 132     -11.539   9.407   2.346  1.00  0.00           N  
ATOM   1036  CA  ARG X 132     -12.045  10.157   1.204  1.00  0.00           C  
ATOM   1037  C   ARG X 132     -12.128  11.645   1.531  1.00  0.00           C  
ATOM   1038  O   ARG X 132     -11.794  12.487   0.701  1.00  0.00           O  
ATOM   1039  CB  ARG X 132     -13.420   9.628   0.795  1.00  0.00           C  
ATOM   1040  CG  ARG X 132     -14.100  10.462  -0.275  1.00  0.00           C  
ATOM   1041  CD  ARG X 132     -14.876   9.593  -1.251  1.00  0.00           C  
ATOM   1042  NE  ARG X 132     -14.763  10.076  -2.624  1.00  0.00           N  
ATOM   1043  CZ  ARG X 132     -15.537  11.027  -3.138  1.00  0.00           C  
ATOM   1044  NH1 ARG X 132     -16.479  11.592  -2.396  1.00  0.00           N  
ATOM   1045  NH2 ARG X 132     -15.369  11.412  -4.396  1.00  0.00           N  
ATOM   1046  N   ASP X 133     -12.571  11.963   2.748  1.00  0.00           N  
ATOM   1047  CA  ASP X 133     -12.687  13.354   3.180  1.00  0.00           C  
ATOM   1048  C   ASP X 133     -11.362  14.077   2.983  1.00  0.00           C  
ATOM   1049  O   ASP X 133     -11.307  15.137   2.362  1.00  0.00           O  
ATOM   1050  CB  ASP X 133     -13.115  13.424   4.647  1.00  0.00           C  
ATOM   1051  CG  ASP X 133     -14.346  14.286   4.850  1.00  0.00           C  
ATOM   1052  OD1 ASP X 133     -15.469  13.754   4.726  1.00  0.00           O  
ATOM   1053  OD2 ASP X 133     -14.188  15.491   5.132  1.00  0.00           O  
ATOM   1054  N   TRP X 134     -10.295  13.481   3.502  1.00  0.00           N  
ATOM   1055  CA  TRP X 134      -8.957  14.042   3.369  1.00  0.00           C  
ATOM   1056  C   TRP X 134      -8.579  14.100   1.893  1.00  0.00           C  
ATOM   1057  O   TRP X 134      -8.069  15.107   1.404  1.00  0.00           O  
ATOM   1058  CB  TRP X 134      -7.964  13.177   4.166  1.00  0.00           C  
ATOM   1059  CG  TRP X 134      -6.510  13.375   3.827  1.00  0.00           C  
ATOM   1060  CD1 TRP X 134      -5.934  14.419   3.154  1.00  0.00           C  
ATOM   1061  CD2 TRP X 134      -5.440  12.488   4.173  1.00  0.00           C  
ATOM   1062  NE1 TRP X 134      -4.579  14.221   3.043  1.00  0.00           N  
ATOM   1063  CE2 TRP X 134      -4.252  13.048   3.673  1.00  0.00           C  
ATOM   1064  CE3 TRP X 134      -5.375  11.270   4.859  1.00  0.00           C  
ATOM   1065  CZ2 TRP X 134      -3.018  12.432   3.839  1.00  0.00           C  
ATOM   1066  CZ3 TRP X 134      -4.146  10.663   5.021  1.00  0.00           C  
ATOM   1067  CH2 TRP X 134      -2.982  11.245   4.513  1.00  0.00           C  
ATOM   1068  N   LEU X 135      -8.850  13.007   1.195  1.00  0.00           N  
ATOM   1069  CA  LEU X 135      -8.558  12.902  -0.226  1.00  0.00           C  
ATOM   1070  C   LEU X 135      -9.277  13.988  -1.026  1.00  0.00           C  
ATOM   1071  O   LEU X 135      -8.800  14.419  -2.072  1.00  0.00           O  
ATOM   1072  CB  LEU X 135      -8.949  11.514  -0.730  1.00  0.00           C  
ATOM   1073  CG  LEU X 135      -7.994  10.392  -0.315  1.00  0.00           C  
ATOM   1074  CD1 LEU X 135      -8.633   9.042  -0.546  1.00  0.00           C  
ATOM   1075  CD2 LEU X 135      -6.683  10.484  -1.079  1.00  0.00           C  
ATOM   1076  N   VAL X 136     -10.432  14.423  -0.541  1.00  0.00           N  
ATOM   1077  CA  VAL X 136     -11.199  15.455  -1.229  1.00  0.00           C  
ATOM   1078  C   VAL X 136     -10.786  16.849  -0.764  1.00  0.00           C  
ATOM   1079  O   VAL X 136     -10.856  17.813  -1.528  1.00  0.00           O  
ATOM   1080  CB  VAL X 136     -12.714  15.271  -1.013  1.00  0.00           C  
ATOM   1081  CG1 VAL X 136     -13.496  16.393  -1.680  1.00  0.00           C  
ATOM   1082  CG2 VAL X 136     -13.167  13.917  -1.540  1.00  0.00           C  
ATOM   1083  N   LYS X 137     -10.358  16.952   0.489  1.00  0.00           N  
ATOM   1084  CA  LYS X 137      -9.938  18.233   1.050  1.00  0.00           C  
ATOM   1085  C   LYS X 137      -8.468  18.515   0.747  1.00  0.00           C  
ATOM   1086  O   LYS X 137      -7.987  19.629   0.958  1.00  0.00           O  
ATOM   1087  CB  LYS X 137     -10.176  18.258   2.562  1.00  0.00           C  
ATOM   1088  CG  LYS X 137      -9.134  17.492   3.361  1.00  0.00           C  
ATOM   1089  CD  LYS X 137      -9.007  18.033   4.775  1.00  0.00           C  
ATOM   1090  CE  LYS X 137      -7.870  17.363   5.529  1.00  0.00           C  
ATOM   1091  NZ  LYS X 137      -8.245  17.049   6.935  1.00  0.00           N  
ATOM   1092  N   GLN X 138      -7.760  17.506   0.249  1.00  0.00           N  
ATOM   1093  CA  GLN X 138      -6.345  17.657  -0.080  1.00  0.00           C  
ATOM   1094  C   GLN X 138      -6.034  17.062  -1.450  1.00  0.00           C  
ATOM   1095  O   GLN X 138      -4.981  16.458  -1.649  1.00  0.00           O  
ATOM   1096  CB  GLN X 138      -5.479  16.988   0.988  1.00  0.00           C  
ATOM   1097  CG  GLN X 138      -4.322  17.851   1.464  1.00  0.00           C  
ATOM   1098  CD  GLN X 138      -4.651  18.623   2.726  1.00  0.00           C  
ATOM   1099  OE1 GLN X 138      -4.155  18.308   3.807  1.00  0.00           O  
ATOM   1100  NE2 GLN X 138      -5.491  19.642   2.595  1.00  0.00           N  
ATOM   1101  N   ARG X 139      -6.956  17.256  -2.395  1.00  0.00           N  
ATOM   1102  CA  ARG X 139      -6.793  16.757  -3.757  1.00  0.00           C  
ATOM   1103  C   ARG X 139      -6.261  15.326  -3.786  1.00  0.00           C  
ATOM   1104  O   ARG X 139      -5.678  14.900  -4.783  1.00  0.00           O  
ATOM   1105  CB  ARG X 139      -5.854  17.672  -4.537  1.00  0.00           C  
ATOM   1106  CG  ARG X 139      -6.466  18.217  -5.814  1.00  0.00           C  
ATOM   1107  CD  ARG X 139      -7.580  19.209  -5.522  1.00  0.00           C  
ATOM   1108  NE  ARG X 139      -8.876  18.551  -5.377  1.00  0.00           N  
ATOM   1109  CZ  ARG X 139     -10.037  19.139  -5.648  1.00  0.00           C  
ATOM   1110  NH1 ARG X 139     -10.063  20.393  -6.081  1.00  0.00           N  
ATOM   1111  NH2 ARG X 139     -11.172  18.475  -5.487  1.00  0.00           N  
ATOM   1112  N   GLY X 140      -6.476  14.588  -2.695  1.00  0.00           N  
ATOM   1113  CA  GLY X 140      -6.021  13.212  -2.614  1.00  0.00           C  
ATOM   1114  C   GLY X 140      -4.717  12.974  -3.345  1.00  0.00           C  
ATOM   1115  O   GLY X 140      -3.670  13.472  -2.935  1.00  0.00           O  
ATOM   1116  N   TRP X 141      -4.791  12.204  -4.424  1.00  0.00           N  
ATOM   1117  CA  TRP X 141      -3.623  11.881  -5.232  1.00  0.00           C  
ATOM   1118  C   TRP X 141      -2.691  13.081  -5.409  1.00  0.00           C  
ATOM   1119  O   TRP X 141      -1.498  12.997  -5.107  1.00  0.00           O  
ATOM   1120  CB  TRP X 141      -4.066  11.354  -6.596  1.00  0.00           C  
ATOM   1121  CG  TRP X 141      -4.116   9.861  -6.650  1.00  0.00           C  
ATOM   1122  CD1 TRP X 141      -5.142   9.079  -7.098  1.00  0.00           C  
ATOM   1123  CD2 TRP X 141      -3.085   8.967  -6.232  1.00  0.00           C  
ATOM   1124  NE1 TRP X 141      -4.812   7.756  -6.974  1.00  0.00           N  
ATOM   1125  CE2 TRP X 141      -3.550   7.660  -6.454  1.00  0.00           C  
ATOM   1126  CE3 TRP X 141      -1.812   9.147  -5.693  1.00  0.00           C  
ATOM   1127  CZ2 TRP X 141      -2.784   6.539  -6.157  1.00  0.00           C  
ATOM   1128  CZ3 TRP X 141      -1.053   8.035  -5.398  1.00  0.00           C  
ATOM   1129  CH2 TRP X 141      -1.539   6.746  -5.632  1.00  0.00           C  
ATOM   1130  N   ASP X 142      -3.233  14.193  -5.897  1.00  0.00           N  
ATOM   1131  CA  ASP X 142      -2.435  15.398  -6.110  1.00  0.00           C  
ATOM   1132  C   ASP X 142      -1.722  15.813  -4.829  1.00  0.00           C  
ATOM   1133  O   ASP X 142      -0.556  16.206  -4.861  1.00  0.00           O  
ATOM   1134  CB  ASP X 142      -3.315  16.541  -6.618  1.00  0.00           C  
ATOM   1135  CG  ASP X 142      -3.156  16.772  -8.108  1.00  0.00           C  
ATOM   1136  OD1 ASP X 142      -2.179  17.441  -8.505  1.00  0.00           O  
ATOM   1137  OD2 ASP X 142      -4.010  16.284  -8.879  1.00  0.00           O  
ATOM   1138  N   GLY X 143      -2.420  15.711  -3.702  1.00  0.00           N  
ATOM   1139  CA  GLY X 143      -1.818  16.069  -2.432  1.00  0.00           C  
ATOM   1140  C   GLY X 143      -0.630  15.191  -2.111  1.00  0.00           C  
ATOM   1141  O   GLY X 143       0.450  15.689  -1.802  1.00  0.00           O  
ATOM   1142  N   PHE X 144      -0.835  13.877  -2.189  1.00  0.00           N  
ATOM   1143  CA  PHE X 144       0.225  12.912  -1.919  1.00  0.00           C  
ATOM   1144  C   PHE X 144       1.527  13.350  -2.579  1.00  0.00           C  
ATOM   1145  O   PHE X 144       2.590  13.329  -1.959  1.00  0.00           O  
ATOM   1146  CB  PHE X 144      -0.178  11.527  -2.437  1.00  0.00           C  
ATOM   1147  CG  PHE X 144       0.923  10.509  -2.358  1.00  0.00           C  
ATOM   1148  CD1 PHE X 144       1.372  10.048  -1.132  1.00  0.00           C  
ATOM   1149  CD2 PHE X 144       1.509  10.016  -3.512  1.00  0.00           C  
ATOM   1150  CE1 PHE X 144       2.384   9.111  -1.057  1.00  0.00           C  
ATOM   1151  CE2 PHE X 144       2.522   9.079  -3.445  1.00  0.00           C  
ATOM   1152  CZ  PHE X 144       2.960   8.626  -2.216  1.00  0.00           C  
ATOM   1153  N   VAL X 145       1.430  13.755  -3.841  1.00  0.00           N  
ATOM   1154  CA  VAL X 145       2.595  14.209  -4.588  1.00  0.00           C  
ATOM   1155  C   VAL X 145       2.957  15.640  -4.201  1.00  0.00           C  
ATOM   1156  O   VAL X 145       4.123  16.027  -4.257  1.00  0.00           O  
ATOM   1157  CB  VAL X 145       2.351  14.137  -6.110  1.00  0.00           C  
ATOM   1158  CG1 VAL X 145       3.669  14.001  -6.856  1.00  0.00           C  
ATOM   1159  CG2 VAL X 145       1.422  12.981  -6.448  1.00  0.00           C  
ATOM   1160  N   GLU X 146       1.956  16.415  -3.783  1.00  0.00           N  
ATOM   1161  CA  GLU X 146       2.193  17.791  -3.362  1.00  0.00           C  
ATOM   1162  C   GLU X 146       3.054  17.787  -2.107  1.00  0.00           C  
ATOM   1163  O   GLU X 146       3.837  18.704  -1.860  1.00  0.00           O  
ATOM   1164  CB  GLU X 146       0.869  18.510  -3.097  1.00  0.00           C  
ATOM   1165  CG  GLU X 146       1.038  19.917  -2.545  1.00  0.00           C  
ATOM   1166  CD  GLU X 146       0.334  20.962  -3.389  1.00  0.00           C  
ATOM   1167  OE1 GLU X 146       0.792  21.218  -4.522  1.00  0.00           O  
ATOM   1168  OE2 GLU X 146      -0.674  21.527  -2.914  1.00  0.00           O  
ATOM   1169  N   PHE X 147       2.905  16.719  -1.332  1.00  0.00           N  
ATOM   1170  CA  PHE X 147       3.659  16.528  -0.104  1.00  0.00           C  
ATOM   1171  C   PHE X 147       5.053  16.022  -0.434  1.00  0.00           C  
ATOM   1172  O   PHE X 147       6.014  16.266   0.298  1.00  0.00           O  
ATOM   1173  CB  PHE X 147       2.948  15.494   0.768  1.00  0.00           C  
ATOM   1174  CG  PHE X 147       2.758  15.904   2.196  1.00  0.00           C  
ATOM   1175  CD1 PHE X 147       2.031  17.037   2.520  1.00  0.00           C  
ATOM   1176  CD2 PHE X 147       3.282  15.130   3.218  1.00  0.00           C  
ATOM   1177  CE1 PHE X 147       1.831  17.390   3.840  1.00  0.00           C  
ATOM   1178  CE2 PHE X 147       3.091  15.482   4.538  1.00  0.00           C  
ATOM   1179  CZ  PHE X 147       2.361  16.610   4.849  1.00  0.00           C  
ATOM   1180  N   PHE X 148       5.141  15.301  -1.545  1.00  0.00           N  
ATOM   1181  CA  PHE X 148       6.394  14.727  -1.999  1.00  0.00           C  
ATOM   1182  C   PHE X 148       6.815  15.309  -3.344  1.00  0.00           C  
ATOM   1183  O   PHE X 148       7.211  14.580  -4.253  1.00  0.00           O  
ATOM   1184  CB  PHE X 148       6.256  13.206  -2.089  1.00  0.00           C  
ATOM   1185  CG  PHE X 148       6.769  12.501  -0.867  1.00  0.00           C  
ATOM   1186  CD1 PHE X 148       8.115  12.196  -0.737  1.00  0.00           C  
ATOM   1187  CD2 PHE X 148       5.905  12.153   0.158  1.00  0.00           C  
ATOM   1188  CE1 PHE X 148       8.587  11.558   0.394  1.00  0.00           C  
ATOM   1189  CE2 PHE X 148       6.369  11.512   1.288  1.00  0.00           C  
ATOM   1190  CZ  PHE X 148       7.713  11.215   1.408  1.00  0.00           C  
ATOM   1191  N   HIS X 149       6.738  16.632  -3.457  1.00  0.00           N  
ATOM   1192  CA  HIS X 149       7.122  17.318  -4.683  1.00  0.00           C  
ATOM   1193  C   HIS X 149       8.600  17.686  -4.641  1.00  0.00           C  
ATOM   1194  O   HIS X 149       9.084  18.463  -5.465  1.00  0.00           O  
ATOM   1195  CB  HIS X 149       6.272  18.576  -4.880  1.00  0.00           C  
ATOM   1196  CG  HIS X 149       6.622  19.695  -3.947  1.00  0.00           C  
ATOM   1197  ND1 HIS X 149       7.001  20.946  -4.382  1.00  0.00           N  
ATOM   1198  CD2 HIS X 149       6.647  19.746  -2.593  1.00  0.00           C  
ATOM   1199  CE1 HIS X 149       7.246  21.719  -3.339  1.00  0.00           C  
ATOM   1200  NE2 HIS X 149       7.039  21.014  -2.242  1.00  0.00           N  
TER
END
