# Supplementary material for: Vaccinia Virus Protein A49 Is an Unexpected Member of the B-cell Lymphoma (Bcl)-2 Protein Family
Source: J Biol Chem. 2015 Jan 20;290(10):5991–6002. doi: 10.1074/jbc.M114.624650 (PMC4358236; doi:10.1074/jbc.M114.624650)
Supplement: Supplemental Data [file supp_M114.624650_jbc.M114.624650-1.zip › Neidel_overlain_Bcl-2_proteins_and_core/2ABO_A_ali.pdb]

ATOM      1  N   SER X   1     -10.104  12.254 -10.373  1.00  1.07           N  
ATOM      2  CA  SER X   1     -10.140  12.014  -8.935  1.00  1.05           C  
ATOM      3  C   SER X   1     -11.187  10.965  -8.577  1.00  1.13           C  
ATOM      4  O   SER X   1     -12.068  10.652  -9.378  1.00  2.09           O  
ATOM      5  CB  SER X   1     -10.433  13.317  -8.188  1.00  1.32           C  
ATOM      6  OG  SER X   1     -10.207  14.443  -9.018  1.00  1.93           O  
ATOM      7  N   GLY X   2     -11.081  10.423  -7.367  1.00  0.55           N  
ATOM      8  CA  GLY X   2     -12.021   9.413  -6.920  1.00  0.59           C  
ATOM      9  C   GLY X   2     -11.423   8.021  -6.936  1.00  0.51           C  
ATOM     10  O   GLY X   2     -10.597   7.684  -6.088  1.00  0.52           O  
ATOM     11  N   THR X   3     -11.840   7.209  -7.902  1.00  0.49           N  
ATOM     12  CA  THR X   3     -11.335   5.848  -8.017  1.00  0.45           C  
ATOM     13  C   THR X   3     -10.027   5.800  -8.800  1.00  0.37           C  
ATOM     14  O   THR X   3      -9.413   4.742  -8.924  1.00  0.37           O  
ATOM     15  CB  THR X   3     -12.356   4.916  -8.696  1.00  0.54           C  
ATOM     16  OG1 THR X   3     -13.662   5.139  -8.151  1.00  0.64           O  
ATOM     17  CG2 THR X   3     -11.959   3.460  -8.501  1.00  0.54           C  
ATOM     18  N   TYR X   4      -9.597   6.945  -9.322  1.00  0.34           N  
ATOM     19  CA  TYR X   4      -8.353   7.006 -10.080  1.00  0.33           C  
ATOM     20  C   TYR X   4      -7.212   6.395  -9.276  1.00  0.25           C  
ATOM     21  O   TYR X   4      -6.247   5.877  -9.838  1.00  0.28           O  
ATOM     22  CB  TYR X   4      -8.015   8.452 -10.440  1.00  0.36           C  
ATOM     23  CG  TYR X   4      -6.536   8.758 -10.380  1.00  0.33           C  
ATOM     24  CD1 TYR X   4      -5.698   8.438 -11.440  1.00  0.51           C  
ATOM     25  CD2 TYR X   4      -5.980   9.367  -9.263  1.00  0.54           C  
ATOM     26  CE1 TYR X   4      -4.345   8.716 -11.388  1.00  0.52           C  
ATOM     27  CE2 TYR X   4      -4.628   9.649  -9.203  1.00  0.61           C  
ATOM     28  CZ  TYR X   4      -3.815   9.322 -10.268  1.00  0.44           C  
ATOM     29  OH  TYR X   4      -2.469   9.600 -10.211  1.00  0.55           O  
ATOM     30  N   TRP X   5      -7.333   6.463  -7.954  1.00  0.20           N  
ATOM     31  CA  TRP X   5      -6.317   5.920  -7.062  1.00  0.17           C  
ATOM     32  C   TRP X   5      -6.393   4.396  -7.000  1.00  0.15           C  
ATOM     33  O   TRP X   5      -5.459   3.744  -6.536  1.00  0.17           O  
ATOM     34  CB  TRP X   5      -6.475   6.516  -5.663  1.00  0.20           C  
ATOM     35  CG  TRP X   5      -5.615   7.721  -5.439  1.00  0.26           C  
ATOM     36  CD1 TRP X   5      -6.006   9.029  -5.487  1.00  0.33           C  
ATOM     37  CD2 TRP X   5      -4.214   7.731  -5.141  1.00  0.32           C  
ATOM     38  NE1 TRP X   5      -4.936   9.850  -5.230  1.00  0.40           N  
ATOM     39  CE2 TRP X   5      -3.824   9.078  -5.015  1.00  0.40           C  
ATOM     40  CE3 TRP X   5      -3.254   6.732  -4.963  1.00  0.36           C  
ATOM     41  CZ2 TRP X   5      -2.515   9.450  -4.722  1.00  0.49           C  
ATOM     42  CZ3 TRP X   5      -1.954   7.101  -4.674  1.00  0.46           C  
ATOM     43  CH2 TRP X   5      -1.594   8.450  -4.554  1.00  0.51           C  
ATOM     44  N   ALA X   6      -7.501   3.831  -7.474  1.00  0.16           N  
ATOM     45  CA  ALA X   6      -7.671   2.381  -7.472  1.00  0.17           C  
ATOM     46  C   ALA X   6      -6.697   1.728  -8.444  1.00  0.18           C  
ATOM     47  O   ALA X   6      -5.848   0.931  -8.046  1.00  0.15           O  
ATOM     48  CB  ALA X   6      -9.101   2.004  -7.823  1.00  0.20           C  
ATOM     49  N   THR X   7      -6.819   2.080  -9.721  1.00  0.28           N  
ATOM     50  CA  THR X   7      -5.941   1.537 -10.749  1.00  0.33           C  
ATOM     51  C   THR X   7      -4.482   1.755 -10.371  1.00  0.31           C  
ATOM     52  O   THR X   7      -3.640   0.878 -10.562  1.00  0.33           O  
ATOM     53  CB  THR X   7      -6.210   2.184 -12.122  1.00  0.42           C  
ATOM     54  OG1 THR X   7      -7.404   1.639 -12.696  1.00  0.70           O  
ATOM     55  CG2 THR X   7      -5.040   1.956 -13.066  1.00  0.37           C  
ATOM     56  N   LEU X   8      -4.196   2.931  -9.821  1.00  0.32           N  
ATOM     57  CA  LEU X   8      -2.845   3.270  -9.399  1.00  0.34           C  
ATOM     58  C   LEU X   8      -2.494   2.537  -8.109  1.00  0.27           C  
ATOM     59  O   LEU X   8      -1.331   2.222  -7.859  1.00  0.29           O  
ATOM     60  CB  LEU X   8      -2.719   4.783  -9.202  1.00  0.41           C  
ATOM     61  CG  LEU X   8      -1.584   5.223  -8.279  1.00  0.49           C  
ATOM     62  CD1 LEU X   8      -0.235   4.977  -8.937  1.00  1.00           C  
ATOM     63  CD2 LEU X   8      -1.739   6.689  -7.906  1.00  0.81           C  
ATOM     64  N   ILE X   9      -3.510   2.264  -7.296  1.00  0.23           N  
ATOM     65  CA  ILE X   9      -3.310   1.562  -6.036  1.00  0.20           C  
ATOM     66  C   ILE X   9      -2.803   0.148  -6.283  1.00  0.19           C  
ATOM     67  O   ILE X   9      -1.885  -0.318  -5.608  1.00  0.20           O  
ATOM     68  CB  ILE X   9      -4.609   1.494  -5.210  1.00  0.18           C  
ATOM     69  CG1 ILE X   9      -4.643   2.622  -4.177  1.00  0.21           C  
ATOM     70  CG2 ILE X   9      -4.732   0.140  -4.526  1.00  0.24           C  
ATOM     71  CD1 ILE X   9      -6.021   2.879  -3.609  1.00  0.39           C  
ATOM     72  N   THR X  10      -3.400  -0.531  -7.260  1.00  0.18           N  
ATOM     73  CA  THR X  10      -2.996  -1.883  -7.591  1.00  0.18           C  
ATOM     74  C   THR X  10      -1.610  -1.891  -8.223  1.00  0.17           C  
ATOM     75  O   THR X  10      -0.856  -2.853  -8.081  1.00  0.19           O  
ATOM     76  CB  THR X  10      -3.989  -2.552  -8.552  1.00  0.21           C  
ATOM     77  OG1 THR X  10      -4.402  -1.626  -9.562  1.00  0.24           O  
ATOM     78  CG2 THR X  10      -5.204  -3.068  -7.798  1.00  0.23           C  
ATOM     79  N   ALA X  11      -1.274  -0.804  -8.916  1.00  0.17           N  
ATOM     80  CA  ALA X  11       0.025  -0.681  -9.561  1.00  0.18           C  
ATOM     81  C   ALA X  11       1.138  -1.055  -8.590  1.00  0.18           C  
ATOM     82  O   ALA X  11       1.833  -2.052  -8.782  1.00  0.19           O  
ATOM     83  CB  ALA X  11       0.224   0.731 -10.087  1.00  0.19           C  
ATOM     84  N   PHE X  12       1.287  -0.263  -7.533  1.00  0.17           N  
ATOM     85  CA  PHE X  12       2.299  -0.532  -6.518  1.00  0.18           C  
ATOM     86  C   PHE X  12       2.087  -1.925  -5.935  1.00  0.20           C  
ATOM     87  O   PHE X  12       3.031  -2.589  -5.507  1.00  0.24           O  
ATOM     88  CB  PHE X  12       2.221   0.510  -5.402  1.00  0.18           C  
ATOM     89  CG  PHE X  12       2.849   0.057  -4.116  1.00  0.21           C  
ATOM     90  CD1 PHE X  12       2.107  -0.649  -3.182  1.00  0.22           C  
ATOM     91  CD2 PHE X  12       4.178   0.333  -3.843  1.00  0.25           C  
ATOM     92  CE1 PHE X  12       2.682  -1.070  -1.998  1.00  0.25           C  
ATOM     93  CE2 PHE X  12       4.757  -0.085  -2.660  1.00  0.29           C  
ATOM     94  CZ  PHE X  12       4.008  -0.787  -1.736  1.00  0.28           C  
ATOM     95  N   LEU X  13       0.828  -2.348  -5.926  1.00  0.18           N  
ATOM     96  CA  LEU X  13       0.439  -3.651  -5.404  1.00  0.19           C  
ATOM     97  C   LEU X  13       1.039  -4.788  -6.227  1.00  0.21           C  
ATOM     98  O   LEU X  13       1.652  -5.703  -5.681  1.00  0.23           O  
ATOM     99  CB  LEU X  13      -1.084  -3.744  -5.392  1.00  0.20           C  
ATOM    100  CG  LEU X  13      -1.717  -3.730  -4.003  1.00  0.22           C  
ATOM    101  CD1 LEU X  13      -2.404  -2.398  -3.746  1.00  0.23           C  
ATOM    102  CD2 LEU X  13      -2.703  -4.877  -3.851  1.00  0.25           C  
ATOM    103  N   LYS X  14       0.862  -4.723  -7.543  1.00  0.22           N  
ATOM    104  CA  LYS X  14       1.391  -5.749  -8.439  1.00  0.24           C  
ATOM    105  C   LYS X  14       2.862  -5.494  -8.746  1.00  0.23           C  
ATOM    106  O   LYS X  14       3.670  -6.422  -8.792  1.00  0.25           O  
ATOM    107  CB  LYS X  14       0.591  -5.789  -9.743  1.00  0.29           C  
ATOM    108  CG  LYS X  14      -0.801  -5.194  -9.625  1.00  0.28           C  
ATOM    109  CD  LYS X  14      -1.811  -5.969 -10.453  1.00  0.30           C  
ATOM    110  CE  LYS X  14      -3.214  -5.844  -9.882  1.00  0.37           C  
ATOM    111  NZ  LYS X  14      -4.067  -7.010 -10.243  1.00  0.72           N  
ATOM    112  N   THR X  15       3.196  -4.229  -8.960  1.00  0.23           N  
ATOM    113  CA  THR X  15       4.564  -3.836  -9.271  1.00  0.24           C  
ATOM    114  C   THR X  15       5.554  -4.392  -8.249  1.00  0.24           C  
ATOM    115  O   THR X  15       6.731  -4.580  -8.555  1.00  0.33           O  
ATOM    116  CB  THR X  15       4.703  -2.304  -9.325  1.00  0.28           C  
ATOM    117  OG1 THR X  15       4.310  -1.820 -10.614  1.00  0.54           O  
ATOM    118  CG2 THR X  15       6.135  -1.882  -9.036  1.00  0.62           C  
ATOM    119  N   VAL X  16       5.074  -4.656  -7.037  1.00  0.00           N  
ATOM    120  CA  VAL X  16       5.927  -5.191  -5.980  1.00  0.00           C  
ATOM    121  C   VAL X  16       5.871  -6.715  -5.939  1.00  0.00           C  
ATOM    122  O   VAL X  16       6.811  -7.367  -5.484  1.00  0.00           O  
ATOM    123  CB  VAL X  16       5.534  -4.637  -4.597  1.00  0.00           C  
ATOM    124  CG1 VAL X  16       5.603  -3.118  -4.591  1.00  0.00           C  
ATOM    125  CG2 VAL X  16       4.146  -5.115  -4.202  1.00  0.00           C  
ATOM    126  N   SER X  17       4.767  -7.280  -6.418  1.00  0.00           N  
ATOM    127  CA  SER X  17       4.597  -8.728  -6.433  1.00  0.00           C  
ATOM    128  C   SER X  17       5.021  -9.321  -7.776  1.00  0.00           C  
ATOM    129  O   SER X  17       4.681 -10.462  -8.091  1.00  0.00           O  
ATOM    130  CB  SER X  17       3.140  -9.095  -6.140  1.00  0.00           C  
ATOM    131  OG  SER X  17       2.924 -10.487  -6.290  1.00  0.00           O  
ATOM    132  N   LYS X  18       5.767  -8.543  -8.559  1.00  0.00           N  
ATOM    133  CA  LYS X  18       6.242  -8.989  -9.864  1.00  0.00           C  
ATOM    134  C   LYS X  18       5.154  -9.732 -10.626  1.00  0.00           C  
ATOM    135  O   LYS X  18       4.994 -10.945 -10.487  1.00  0.00           O  
ATOM    136  CB  LYS X  18       7.473  -9.875  -9.700  1.00  0.00           C  
ATOM    137  CG  LYS X  18       8.614  -9.168  -8.995  1.00  0.00           C  
ATOM    138  CD  LYS X  18       9.860  -9.121  -9.861  1.00  0.00           C  
ATOM    139  CE  LYS X  18      10.625 -10.431  -9.805  1.00  0.00           C  
ATOM    140  NZ  LYS X  18      11.789 -10.437 -10.734  1.00  0.00           N  
ATOM    141  N   VAL X  19       4.410  -8.990 -11.435  1.00  0.00           N  
ATOM    142  CA  VAL X  19       3.331  -9.566 -12.227  1.00  0.00           C  
ATOM    143  C   VAL X  19       3.479  -9.201 -13.701  1.00  0.00           C  
ATOM    144  O   VAL X  19       2.602  -8.567 -14.289  1.00  0.00           O  
ATOM    145  CB  VAL X  19       1.955  -9.095 -11.724  1.00  0.00           C  
ATOM    146  CG1 VAL X  19       0.844  -9.651 -12.600  1.00  0.00           C  
ATOM    147  CG2 VAL X  19       1.753  -9.502 -10.274  1.00  0.00           C  
ATOM    148  N   GLU X  20       4.602  -9.600 -14.292  1.00  0.00           N  
ATOM    149  CA  GLU X  20       4.875  -9.315 -15.696  1.00  0.00           C  
ATOM    150  C   GLU X  20       4.546  -7.864 -16.041  1.00  0.00           C  
ATOM    151  O   GLU X  20       4.242  -7.546 -17.191  1.00  0.00           O  
ATOM    152  CB  GLU X  20       4.078 -10.260 -16.597  1.00  0.00           C  
ATOM    153  CG  GLU X  20       4.807 -10.640 -17.875  1.00  0.00           C  
ATOM    154  CD  GLU X  20       6.108 -11.371 -17.608  1.00  0.00           C  
ATOM    155  OE1 GLU X  20       6.104 -12.311 -16.786  1.00  0.00           O  
ATOM    156  OE2 GLU X  20       7.132 -11.003 -18.222  1.00  0.00           O  
ATOM    157  N   GLU X  21       4.613  -6.990 -15.042  1.00  0.00           N  
ATOM    158  CA  GLU X  21       4.328  -5.577 -15.243  1.00  0.00           C  
ATOM    159  C   GLU X  21       2.850  -5.350 -15.545  1.00  0.00           C  
ATOM    160  O   GLU X  21       2.414  -5.475 -16.689  1.00  0.00           O  
ATOM    161  CB  GLU X  21       5.184  -5.029 -16.382  1.00  0.00           C  
ATOM    162  CG  GLU X  21       6.646  -5.434 -16.293  1.00  0.00           C  
ATOM    163  CD  GLU X  21       7.501  -4.762 -17.350  1.00  0.00           C  
ATOM    164  OE1 GLU X  21       7.966  -3.629 -17.105  1.00  0.00           O  
ATOM    165  OE2 GLU X  21       7.708  -5.371 -18.420  1.00  0.00           O  
ATOM    166  N   LEU X  22       2.088  -5.013 -14.511  1.00  1.28           N  
ATOM    167  CA  LEU X  22       0.660  -4.764 -14.664  1.00  1.12           C  
ATOM    168  C   LEU X  22       0.401  -3.822 -15.836  1.00  1.25           C  
ATOM    169  O   LEU X  22       0.893  -2.694 -15.859  1.00  2.21           O  
ATOM    170  CB  LEU X  22       0.087  -4.183 -13.366  1.00  1.37           C  
ATOM    171  CG  LEU X  22      -0.923  -3.047 -13.535  1.00  1.38           C  
ATOM    172  CD1 LEU X  22      -1.936  -3.065 -12.400  1.00  1.75           C  
ATOM    173  CD2 LEU X  22      -0.209  -1.705 -13.590  1.00  2.02           C  
ATOM    174  N   ASP X  23      -0.370  -4.294 -16.809  1.00  0.96           N  
ATOM    175  CA  ASP X  23      -0.690  -3.496 -17.988  1.00  1.27           C  
ATOM    176  C   ASP X  23      -2.061  -2.844 -17.852  1.00  1.33           C  
ATOM    177  O   ASP X  23      -2.918  -2.991 -18.723  1.00  1.98           O  
ATOM    178  CB  ASP X  23      -0.647  -4.367 -19.246  1.00  1.60           C  
ATOM    179  CG  ASP X  23       0.602  -5.223 -19.314  1.00  2.41           C  
ATOM    180  OD1 ASP X  23       1.652  -4.709 -19.755  1.00  3.02           O  
ATOM    181  OD2 ASP X  23       0.531  -6.409 -18.929  1.00  3.02           O  
ATOM    182  N   CYS X  24      -2.261  -2.123 -16.755  1.00  0.82           N  
ATOM    183  CA  CYS X  24      -3.527  -1.446 -16.505  1.00  0.83           C  
ATOM    184  C   CYS X  24      -3.305  -0.154 -15.729  1.00  0.85           C  
ATOM    185  O   CYS X  24      -3.883   0.048 -14.661  1.00  1.61           O  
ATOM    186  CB  CYS X  24      -4.476  -2.362 -15.731  1.00  0.85           C  
ATOM    187  SG  CYS X  24      -6.216  -2.172 -16.182  1.00  1.15           S  
ATOM    188  N   VAL X  25      -2.463   0.720 -16.272  1.00  0.58           N  
ATOM    189  CA  VAL X  25      -2.164   1.993 -15.629  1.00  0.63           C  
ATOM    190  C   VAL X  25      -1.825   3.066 -16.657  1.00  0.64           C  
ATOM    191  O   VAL X  25      -1.313   2.767 -17.736  1.00  1.05           O  
ATOM    192  CB  VAL X  25      -0.991   1.859 -14.640  1.00  0.92           C  
ATOM    193  CG1 VAL X  25      -1.440   1.153 -13.370  1.00  1.13           C  
ATOM    194  CG2 VAL X  25       0.172   1.121 -15.287  1.00  1.22           C  
ATOM    195  N   ASP X  26      -2.112   4.317 -16.314  1.00  0.54           N  
ATOM    196  CA  ASP X  26      -1.836   5.438 -17.204  1.00  0.61           C  
ATOM    197  C   ASP X  26      -0.336   5.698 -17.300  1.00  0.81           C  
ATOM    198  O   ASP X  26       0.436   5.256 -16.450  1.00  1.77           O  
ATOM    199  CB  ASP X  26      -2.555   6.695 -16.712  1.00  0.68           C  
ATOM    200  CG  ASP X  26      -2.362   7.874 -17.645  1.00  1.37           C  
ATOM    201  OD1 ASP X  26      -2.879   7.823 -18.780  1.00  1.95           O  
ATOM    202  OD2 ASP X  26      -1.696   8.850 -17.240  1.00  2.16           O  
ATOM    203  N   SER X  27       0.069   6.416 -18.342  1.00  0.61           N  
ATOM    204  CA  SER X  27       1.477   6.733 -18.549  1.00  0.59           C  
ATOM    205  C   SER X  27       2.078   7.397 -17.314  1.00  0.51           C  
ATOM    206  O   SER X  27       3.276   7.279 -17.057  1.00  0.59           O  
ATOM    207  CB  SER X  27       1.642   7.649 -19.764  1.00  0.74           C  
ATOM    208  OG  SER X  27       2.787   7.295 -20.519  1.00  1.43           O  
ATOM    209  N   ALA X  28       1.242   8.096 -16.552  1.00  0.47           N  
ATOM    210  CA  ALA X  28       1.699   8.777 -15.347  1.00  0.44           C  
ATOM    211  C   ALA X  28       1.481   7.921 -14.108  1.00  0.39           C  
ATOM    212  O   ALA X  28       2.204   8.048 -13.120  1.00  0.37           O  
ATOM    213  CB  ALA X  28       0.996  10.118 -15.197  1.00  0.50           C  
ATOM    214  N   VAL X  29       0.492   7.037 -14.167  1.00  0.39           N  
ATOM    215  CA  VAL X  29       0.203   6.155 -13.046  1.00  0.39           C  
ATOM    216  C   VAL X  29       1.402   5.262 -12.736  1.00  0.37           C  
ATOM    217  O   VAL X  29       1.478   4.658 -11.667  1.00  0.38           O  
ATOM    218  CB  VAL X  29      -1.028   5.273 -13.325  1.00  0.44           C  
ATOM    219  CG1 VAL X  29      -1.126   4.150 -12.303  1.00  0.48           C  
ATOM    220  CG2 VAL X  29      -2.297   6.113 -13.325  1.00  0.57           C  
ATOM    221  N   LEU X  30       2.343   5.187 -13.678  1.00  0.38           N  
ATOM    222  CA  LEU X  30       3.540   4.373 -13.499  1.00  0.40           C  
ATOM    223  C   LEU X  30       4.541   5.084 -12.597  1.00  0.39           C  
ATOM    224  O   LEU X  30       5.062   4.499 -11.648  1.00  0.42           O  
ATOM    225  CB  LEU X  30       4.181   4.068 -14.854  1.00  0.46           C  
ATOM    226  CG  LEU X  30       3.473   2.991 -15.678  1.00  0.50           C  
ATOM    227  CD1 LEU X  30       3.526   3.332 -17.159  1.00  0.63           C  
ATOM    228  CD2 LEU X  30       4.097   1.629 -15.421  1.00  0.95           C  
ATOM    229  N   VAL X  31       4.802   6.351 -12.901  1.00  0.38           N  
ATOM    230  CA  VAL X  31       5.736   7.147 -12.118  1.00  0.40           C  
ATOM    231  C   VAL X  31       5.313   7.199 -10.656  1.00  0.35           C  
ATOM    232  O   VAL X  31       6.144   7.082  -9.755  1.00  0.35           O  
ATOM    233  CB  VAL X  31       5.848   8.582 -12.671  1.00  0.46           C  
ATOM    234  CG1 VAL X  31       5.662   9.604 -11.559  1.00  0.57           C  
ATOM    235  CG2 VAL X  31       7.183   8.783 -13.371  1.00  0.57           C  
ATOM    236  N   ASP X  32       4.014   7.367 -10.425  1.00  0.31           N  
ATOM    237  CA  ASP X  32       3.486   7.425  -9.069  1.00  0.28           C  
ATOM    238  C   ASP X  32       3.941   6.207  -8.272  1.00  0.25           C  
ATOM    239  O   ASP X  32       4.304   6.317  -7.101  1.00  0.27           O  
ATOM    240  CB  ASP X  32       1.958   7.496  -9.094  1.00  0.27           C  
ATOM    241  CG  ASP X  32       1.450   8.874  -9.470  1.00  0.66           C  
ATOM    242  OD1 ASP X  32       1.970   9.452 -10.447  1.00  1.61           O  
ATOM    243  OD2 ASP X  32       0.532   9.376  -8.786  1.00  1.11           O  
ATOM    244  N   VAL X  33       3.928   5.048  -8.922  1.00  0.22           N  
ATOM    245  CA  VAL X  33       4.351   3.808  -8.286  1.00  0.21           C  
ATOM    246  C   VAL X  33       5.823   3.877  -7.901  1.00  0.23           C  
ATOM    247  O   VAL X  33       6.249   3.266  -6.922  1.00  0.26           O  
ATOM    248  CB  VAL X  33       4.130   2.598  -9.212  1.00  0.21           C  
ATOM    249  CG1 VAL X  33       5.119   1.490  -8.889  1.00  0.45           C  
ATOM    250  CG2 VAL X  33       2.699   2.097  -9.099  1.00  0.50           C  
ATOM    251  N   SER X  34       6.595   4.629  -8.680  1.00  0.26           N  
ATOM    252  CA  SER X  34       8.021   4.786  -8.424  1.00  0.29           C  
ATOM    253  C   SER X  34       8.259   5.653  -7.192  1.00  0.29           C  
ATOM    254  O   SER X  34       9.061   5.308  -6.324  1.00  0.32           O  
ATOM    255  CB  SER X  34       8.713   5.407  -9.640  1.00  0.35           C  
ATOM    256  OG  SER X  34      10.048   4.947  -9.758  1.00  1.02           O  
ATOM    257  N   LYS X  35       7.556   6.779  -7.122  1.00  0.30           N  
ATOM    258  CA  LYS X  35       7.690   7.694  -5.994  1.00  0.31           C  
ATOM    259  C   LYS X  35       7.187   7.047  -4.709  1.00  0.29           C  
ATOM    260  O   LYS X  35       7.904   6.990  -3.709  1.00  0.29           O  
ATOM    261  CB  LYS X  35       6.915   8.985  -6.264  1.00  0.36           C  
ATOM    262  CG  LYS X  35       7.705  10.011  -7.058  1.00  0.43           C  
ATOM    263  CD  LYS X  35       7.608   9.754  -8.552  1.00  0.40           C  
ATOM    264  CE  LYS X  35       8.488  10.709  -9.342  1.00  0.51           C  
ATOM    265  NZ  LYS X  35       7.684  11.631 -10.190  1.00  1.48           N  
ATOM    266  N   ILE X  36       5.952   6.559  -4.742  1.00  0.28           N  
ATOM    267  CA  ILE X  36       5.356   5.914  -3.579  1.00  0.29           C  
ATOM    268  C   ILE X  36       6.223   4.759  -3.096  1.00  0.28           C  
ATOM    269  O   ILE X  36       6.421   4.579  -1.894  1.00  0.32           O  
ATOM    270  CB  ILE X  36       3.942   5.386  -3.891  1.00  0.31           C  
ATOM    271  CG1 ILE X  36       2.985   6.551  -4.152  1.00  0.36           C  
ATOM    272  CG2 ILE X  36       3.434   4.523  -2.745  1.00  0.34           C  
ATOM    273  CD1 ILE X  36       1.695   6.134  -4.822  1.00  0.97           C  
ATOM    274  N   ILE X  37       6.741   3.984  -4.040  1.00  0.29           N  
ATOM    275  CA  ILE X  37       7.592   2.848  -3.716  1.00  0.29           C  
ATOM    276  C   ILE X  37       8.775   3.279  -2.855  1.00  0.32           C  
ATOM    277  O   ILE X  37       9.115   2.618  -1.873  1.00  0.39           O  
ATOM    278  CB  ILE X  37       8.119   2.166  -4.990  1.00  0.30           C  
ATOM    279  CG1 ILE X  37       7.212   0.994  -5.372  1.00  0.41           C  
ATOM    280  CG2 ILE X  37       9.553   1.698  -4.787  1.00  0.35           C  
ATOM    281  CD1 ILE X  37       7.788   0.104  -6.452  1.00  0.55           C  
ATOM    282  N   THR X  38       9.396   4.392  -3.230  1.00  0.33           N  
ATOM    283  CA  THR X  38      10.541   4.913  -2.493  1.00  0.39           C  
ATOM    284  C   THR X  38      10.199   5.113  -1.021  1.00  0.39           C  
ATOM    285  O   THR X  38      11.004   4.811  -0.139  1.00  0.43           O  
ATOM    286  CB  THR X  38      11.027   6.251  -3.080  1.00  0.44           C  
ATOM    287  OG1 THR X  38      11.981   6.011  -4.122  1.00  0.59           O  
ATOM    288  CG2 THR X  38      11.656   7.120  -2.001  1.00  0.57           C  
ATOM    289  N   LEU X  39       8.999   5.621  -0.761  1.00  0.39           N  
ATOM    290  CA  LEU X  39       8.550   5.858   0.606  1.00  0.44           C  
ATOM    291  C   LEU X  39       8.210   4.544   1.299  1.00  0.40           C  
ATOM    292  O   LEU X  39       8.444   4.383   2.497  1.00  0.46           O  
ATOM    293  CB  LEU X  39       7.331   6.782   0.611  1.00  0.52           C  
ATOM    294  CG  LEU X  39       7.475   8.050  -0.233  1.00  0.71           C  
ATOM    295  CD1 LEU X  39       6.151   8.406  -0.892  1.00  1.08           C  
ATOM    296  CD2 LEU X  39       7.972   9.205   0.624  1.00  1.23           C  
ATOM    297  N   THR X  40       7.655   3.606   0.539  1.00  0.34           N  
ATOM    298  CA  THR X  40       7.282   2.304   1.079  1.00  0.34           C  
ATOM    299  C   THR X  40       8.510   1.534   1.551  1.00  0.34           C  
ATOM    300  O   THR X  40       8.536   1.007   2.663  1.00  0.37           O  
ATOM    301  CB  THR X  40       6.529   1.458   0.035  1.00  0.33           C  
ATOM    302  OG1 THR X  40       7.436   1.009  -0.979  1.00  0.38           O  
ATOM    303  CG2 THR X  40       5.407   2.261  -0.603  1.00  0.29           C  
ATOM    304  N   GLN X  41       9.528   1.474   0.698  1.00  0.40           N  
ATOM    305  CA  GLN X  41      10.761   0.767   1.028  1.00  0.46           C  
ATOM    306  C   GLN X  41      11.468   1.429   2.206  1.00  0.44           C  
ATOM    307  O   GLN X  41      11.917   0.753   3.132  1.00  0.46           O  
ATOM    308  CB  GLN X  41      11.693   0.732  -0.186  1.00  0.57           C  
ATOM    309  CG  GLN X  41      11.138  -0.063  -1.356  1.00  0.74           C  
ATOM    310  CD  GLN X  41      11.979  -1.280  -1.685  1.00  1.22           C  
ATOM    311  OE1 GLN X  41      12.794  -1.723  -0.877  1.00  2.02           O  
ATOM    312  NE2 GLN X  41      11.784  -1.829  -2.879  1.00  1.50           N  
ATOM    313  N   GLU X  42      11.561   2.754   2.167  1.00  0.47           N  
ATOM    314  CA  GLU X  42      12.213   3.507   3.232  1.00  0.51           C  
ATOM    315  C   GLU X  42      11.473   3.330   4.554  1.00  0.50           C  
ATOM    316  O   GLU X  42      12.090   3.248   5.616  1.00  0.58           O  
ATOM    317  CB  GLU X  42      12.281   4.991   2.866  1.00  0.63           C  
ATOM    318  CG  GLU X  42      13.008   5.839   3.897  1.00  1.15           C  
ATOM    319  CD  GLU X  42      12.390   7.212   4.062  1.00  1.64           C  
ATOM    320  OE1 GLU X  42      11.835   7.737   3.074  1.00  2.24           O  
ATOM    321  OE2 GLU X  42      12.459   7.765   5.180  1.00  2.25           O  
ATOM    322  N   PHE X  43      10.147   3.272   4.481  1.00  0.51           N  
ATOM    323  CA  PHE X  43       9.321   3.104   5.672  1.00  0.59           C  
ATOM    324  C   PHE X  43       9.549   1.734   6.302  1.00  0.59           C  
ATOM    325  O   PHE X  43       9.610   1.604   7.524  1.00  0.73           O  
ATOM    326  CB  PHE X  43       7.843   3.277   5.318  1.00  0.66           C  
ATOM    327  CG  PHE X  43       6.976   3.616   6.496  1.00  0.63           C  
ATOM    328  CD1 PHE X  43       6.774   2.697   7.514  1.00  1.37           C  
ATOM    329  CD2 PHE X  43       6.361   4.854   6.585  1.00  1.32           C  
ATOM    330  CE1 PHE X  43       5.972   3.007   8.597  1.00  1.39           C  
ATOM    331  CE2 PHE X  43       5.558   5.170   7.665  1.00  1.55           C  
ATOM    332  CZ  PHE X  43       5.364   4.245   8.672  1.00  1.03           C  
ATOM    333  N   ARG X  44       9.675   0.716   5.458  1.00  0.54           N  
ATOM    334  CA  ARG X  44       9.897  -0.647   5.931  1.00  0.58           C  
ATOM    335  C   ARG X  44      11.276  -0.782   6.568  1.00  0.67           C  
ATOM    336  O   ARG X  44      11.428  -1.410   7.616  1.00  0.99           O  
ATOM    337  CB  ARG X  44       9.756  -1.639   4.775  1.00  0.58           C  
ATOM    338  CG  ARG X  44       9.910  -3.091   5.197  1.00  0.93           C  
ATOM    339  CD  ARG X  44       9.431  -4.040   4.111  1.00  1.19           C  
ATOM    340  NE  ARG X  44       9.050  -5.343   4.651  1.00  2.10           N  
ATOM    341  CZ  ARG X  44       9.925  -6.281   5.002  1.00  2.66           C  
ATOM    342  NH1 ARG X  44      11.228  -6.064   4.869  1.00  2.56           N  
ATOM    343  NH2 ARG X  44       9.497  -7.439   5.486  1.00  3.72           N  
ATOM    344  N   ARG X  45      12.278  -0.187   5.928  1.00  0.49           N  
ATOM    345  CA  ARG X  45      13.646  -0.241   6.432  1.00  0.66           C  
ATOM    346  C   ARG X  45      13.781   0.565   7.720  1.00  0.79           C  
ATOM    347  O   ARG X  45      14.276   0.064   8.729  1.00  1.09           O  
ATOM    348  CB  ARG X  45      14.621   0.290   5.380  1.00  0.76           C  
ATOM    349  CG  ARG X  45      15.790  -0.642   5.107  1.00  1.02           C  
ATOM    350  CD  ARG X  45      16.743  -0.053   4.080  1.00  1.78           C  
ATOM    351  NE  ARG X  45      17.928   0.531   4.705  1.00  2.27           N  
ATOM    352  CZ  ARG X  45      18.797   1.306   4.061  1.00  2.91           C  
ATOM    353  NH1 ARG X  45      18.616   1.592   2.778  1.00  3.19           N  
ATOM    354  NH2 ARG X  45      19.848   1.797   4.701  1.00  3.78           N  
ATOM    355  N   HIS X  46      13.335   1.817   7.677  1.00  0.78           N  
ATOM    356  CA  HIS X  46      13.404   2.693   8.841  1.00  0.96           C  
ATOM    357  C   HIS X  46      12.525   2.167   9.970  1.00  0.83           C  
ATOM    358  O   HIS X  46      13.020   1.780  11.028  1.00  0.92           O  
ATOM    359  CB  HIS X  46      12.975   4.112   8.462  1.00  1.26           C  
ATOM    360  CG  HIS X  46      13.802   5.179   9.107  1.00  1.63           C  
ATOM    361  ND1 HIS X  46      14.048   5.226  10.463  1.00  2.32           N  
ATOM    362  CD2 HIS X  46      14.444   6.246   8.573  1.00  2.17           C  
ATOM    363  CE1 HIS X  46      14.803   6.276  10.736  1.00  2.77           C  
ATOM    364  NE2 HIS X  46      15.057   6.910   9.607  1.00  2.67           N  
ATOM    365  N   TYR X  47      11.216   2.156   9.736  1.00  0.96           N  
ATOM    366  CA  TYR X  47      10.265   1.677  10.733  1.00  0.99           C  
ATOM    367  C   TYR X  47      10.171   0.155  10.707  1.00  0.86           C  
ATOM    368  O   TYR X  47       9.456  -0.418   9.886  1.00  0.92           O  
ATOM    369  CB  TYR X  47       8.886   2.290  10.489  1.00  1.17           C  
ATOM    370  CG  TYR X  47       8.855   3.795  10.630  1.00  1.32           C  
ATOM    371  CD1 TYR X  47       8.757   4.393  11.880  1.00  1.86           C  
ATOM    372  CD2 TYR X  47       8.926   4.618   9.513  1.00  1.77           C  
ATOM    373  CE1 TYR X  47       8.728   5.768  12.013  1.00  2.08           C  
ATOM    374  CE2 TYR X  47       8.899   5.994   9.638  1.00  1.89           C  
ATOM    375  CZ  TYR X  47       8.800   6.564  10.890  1.00  1.74           C  
ATOM    376  OH  TYR X  47       8.773   7.934  11.019  1.00  1.99           O  
ATOM    377  N   ASP X  48      10.896  -0.493  11.612  1.00  0.93           N  
ATOM    378  CA  ASP X  48      10.894  -1.949  11.693  1.00  0.96           C  
ATOM    379  C   ASP X  48      10.534  -2.416  13.099  1.00  1.12           C  
ATOM    380  O   ASP X  48       9.682  -3.286  13.277  1.00  1.19           O  
ATOM    381  CB  ASP X  48      12.261  -2.506  11.292  1.00  0.99           C  
ATOM    382  CG  ASP X  48      12.301  -2.957   9.845  1.00  1.77           C  
ATOM    383  OD1 ASP X  48      11.316  -3.575   9.389  1.00  2.35           O  
ATOM    384  OD2 ASP X  48      13.316  -2.693   9.169  1.00  2.51           O  
ATOM    385  N   SER X  49      11.188  -1.830  14.098  1.00  1.26           N  
ATOM    386  CA  SER X  49      10.935  -2.185  15.489  1.00  1.45           C  
ATOM    387  C   SER X  49       9.574  -1.666  15.940  1.00  1.34           C  
ATOM    388  O   SER X  49       8.879  -2.314  16.722  1.00  1.37           O  
ATOM    389  CB  SER X  49      12.034  -1.619  16.389  1.00  1.72           C  
ATOM    390  OG  SER X  49      11.638  -1.638  17.750  1.00  2.12           O  
ATOM    391  N   VAL X  50       9.200  -0.494  15.438  1.00  1.26           N  
ATOM    392  CA  VAL X  50       7.922   0.115  15.785  1.00  1.22           C  
ATOM    393  C   VAL X  50       6.753  -0.722  15.272  1.00  1.04           C  
ATOM    394  O   VAL X  50       5.632  -0.606  15.766  1.00  0.97           O  
ATOM    395  CB  VAL X  50       7.805   1.540  15.213  1.00  1.26           C  
ATOM    396  CG1 VAL X  50       6.637   2.278  15.849  1.00  1.35           C  
ATOM    397  CG2 VAL X  50       9.105   2.305  15.418  1.00  1.46           C  
ATOM    398  N   TYR X  51       7.019  -1.564  14.277  1.00  1.02           N  
ATOM    399  CA  TYR X  51       5.984  -2.415  13.703  1.00  0.90           C  
ATOM    400  C   TYR X  51       5.466  -3.421  14.725  1.00  0.91           C  
ATOM    401  O   TYR X  51       4.403  -4.012  14.539  1.00  0.93           O  
ATOM    402  CB  TYR X  51       6.515  -3.140  12.464  1.00  0.97           C  
ATOM    403  CG  TYR X  51       6.109  -2.483  11.164  1.00  0.96           C  
ATOM    404  CD1 TYR X  51       5.727  -1.147  11.129  1.00  1.31           C  
ATOM    405  CD2 TYR X  51       6.101  -3.197   9.973  1.00  1.26           C  
ATOM    406  CE1 TYR X  51       5.350  -0.543   9.948  1.00  1.36           C  
ATOM    407  CE2 TYR X  51       5.726  -2.599   8.785  1.00  1.31           C  
ATOM    408  CZ  TYR X  51       5.351  -1.272   8.778  1.00  1.09           C  
ATOM    409  OH  TYR X  51       4.976  -0.673   7.598  1.00  1.21           O  
ATOM    410  N   ARG X  52       6.209  -3.603  15.813  1.00  1.01           N  
ATOM    411  CA  ARG X  52       5.798  -4.526  16.862  1.00  1.09           C  
ATOM    412  C   ARG X  52       4.414  -4.151  17.384  1.00  1.00           C  
ATOM    413  O   ARG X  52       3.715  -4.978  17.970  1.00  1.10           O  
ATOM    414  CB  ARG X  52       6.811  -4.516  18.009  1.00  1.27           C  
ATOM    415  CG  ARG X  52       6.811  -5.793  18.833  1.00  2.03           C  
ATOM    416  CD  ARG X  52       7.632  -5.636  20.103  1.00  2.46           C  
ATOM    417  NE  ARG X  52       8.400  -6.839  20.409  1.00  3.28           N  
ATOM    418  CZ  ARG X  52       9.354  -6.891  21.334  1.00  3.95           C  
ATOM    419  NH1 ARG X  52       9.658  -5.811  22.042  1.00  4.04           N  
ATOM    420  NH2 ARG X  52      10.007  -8.024  21.552  1.00  4.90           N  
ATOM    421  N   ALA X  53       4.029  -2.892  17.162  1.00  0.90           N  
ATOM    422  CA  ALA X  53       2.733  -2.385  17.598  1.00  0.91           C  
ATOM    423  C   ALA X  53       1.632  -3.424  17.407  1.00  1.01           C  
ATOM    424  O   ALA X  53       1.181  -4.046  18.369  1.00  1.42           O  
ATOM    425  CB  ALA X  53       2.395  -1.111  16.836  1.00  0.88           C  
ATOM    426  N   ASP X  54       1.203  -3.604  16.163  1.00  0.91           N  
ATOM    427  CA  ASP X  54       0.153  -4.567  15.851  1.00  1.04           C  
ATOM    428  C   ASP X  54       0.213  -4.988  14.387  1.00  1.03           C  
ATOM    429  O   ASP X  54      -0.797  -4.970  13.684  1.00  1.57           O  
ATOM    430  CB  ASP X  54      -1.222  -3.972  16.166  1.00  1.22           C  
ATOM    431  CG  ASP X  54      -1.295  -2.491  15.851  1.00  1.97           C  
ATOM    432  OD1 ASP X  54      -1.293  -2.138  14.652  1.00  2.74           O  
ATOM    433  OD2 ASP X  54      -1.356  -1.684  16.802  1.00  2.36           O  
ATOM    434  N   TYR X  55       1.403  -5.368  13.933  1.00  0.80           N  
ATOM    435  CA  TYR X  55       1.591  -5.796  12.552  1.00  0.78           C  
ATOM    436  C   TYR X  55       1.815  -7.303  12.475  1.00  0.89           C  
ATOM    437  O   TYR X  55       2.725  -7.771  11.792  1.00  1.69           O  
ATOM    438  CB  TYR X  55       2.777  -5.061  11.926  1.00  0.69           C  
ATOM    439  CG  TYR X  55       2.471  -3.631  11.542  1.00  0.67           C  
ATOM    440  CD1 TYR X  55       2.537  -2.610  12.482  1.00  1.19           C  
ATOM    441  CD2 TYR X  55       2.117  -3.301  10.239  1.00  0.81           C  
ATOM    442  CE1 TYR X  55       2.259  -1.301  12.135  1.00  1.31           C  
ATOM    443  CE2 TYR X  55       1.838  -1.996   9.885  1.00  0.80           C  
ATOM    444  CZ  TYR X  55       1.910  -0.999  10.836  1.00  0.86           C  
ATOM    445  OH  TYR X  55       1.634   0.302  10.486  1.00  1.03           O  
ATOM    446  N   GLY X  56       0.977  -8.055  13.180  1.00  0.74           N  
ATOM    447  CA  GLY X  56       1.098  -9.500  13.179  1.00  0.75           C  
ATOM    448  C   GLY X  56      -0.242 -10.194  13.322  1.00  0.75           C  
ATOM    449  O   GLY X  56      -0.704 -10.858  12.394  1.00  0.75           O  
ATOM    450  N   PRO X  57      -0.894 -10.055  14.486  1.00  0.80           N  
ATOM    451  CA  PRO X  57      -2.196 -10.677  14.743  1.00  0.85           C  
ATOM    452  C   PRO X  57      -3.211 -10.378  13.645  1.00  0.82           C  
ATOM    453  O   PRO X  57      -3.989 -11.246  13.252  1.00  1.36           O  
ATOM    454  CB  PRO X  57      -2.636 -10.044  16.065  1.00  0.98           C  
ATOM    455  CG  PRO X  57      -1.366  -9.656  16.740  1.00  1.00           C  
ATOM    456  CD  PRO X  57      -0.410  -9.280  15.641  1.00  0.87           C  
ATOM    457  N   ALA X  58      -3.198  -9.142  13.153  1.00  0.70           N  
ATOM    458  CA  ALA X  58      -4.120  -8.731  12.100  1.00  0.59           C  
ATOM    459  C   ALA X  58      -3.704  -9.297  10.749  1.00  0.51           C  
ATOM    460  O   ALA X  58      -4.545  -9.528   9.880  1.00  0.50           O  
ATOM    461  CB  ALA X  58      -4.202  -7.214  12.028  1.00  0.62           C  
ATOM    462  N   LEU X  59      -2.405  -9.515  10.572  1.00  0.50           N  
ATOM    463  CA  LEU X  59      -1.893 -10.050   9.318  1.00  0.48           C  
ATOM    464  C   LEU X  59      -2.017 -11.571   9.267  1.00  0.54           C  
ATOM    465  O   LEU X  59      -1.577 -12.205   8.309  1.00  0.63           O  
ATOM    466  CB  LEU X  59      -0.438  -9.629   9.104  1.00  0.56           C  
ATOM    467  CG  LEU X  59      -0.188  -8.796   7.847  1.00  0.99           C  
ATOM    468  CD1 LEU X  59      -0.930  -9.388   6.657  1.00  1.10           C  
ATOM    469  CD2 LEU X  59      -0.612  -7.352   8.074  1.00  1.69           C  
ATOM    470  N   LYS X  60      -2.631 -12.152  10.293  1.00  0.56           N  
ATOM    471  CA  LYS X  60      -2.823 -13.596  10.345  1.00  0.64           C  
ATOM    472  C   LYS X  60      -4.011 -13.995   9.477  1.00  0.59           C  
ATOM    473  O   LYS X  60      -4.027 -15.068   8.876  1.00  0.67           O  
ATOM    474  CB  LYS X  60      -3.048 -14.053  11.787  1.00  0.75           C  
ATOM    475  CG  LYS X  60      -2.108 -15.162  12.228  1.00  1.49           C  
ATOM    476  CD  LYS X  60      -2.856 -16.277  12.942  1.00  2.03           C  
ATOM    477  CE  LYS X  60      -2.093 -16.770  14.160  1.00  2.57           C  
ATOM    478  NZ  LYS X  60      -0.791 -17.387  13.787  1.00  3.14           N  
ATOM    479  N   ASN X  61      -5.001 -13.109   9.414  1.00  0.49           N  
ATOM    480  CA  ASN X  61      -6.197 -13.346   8.618  1.00  0.47           C  
ATOM    481  C   ASN X  61      -6.509 -12.128   7.754  1.00  0.40           C  
ATOM    482  O   ASN X  61      -7.672 -11.811   7.508  1.00  0.49           O  
ATOM    483  CB  ASN X  61      -7.390 -13.659   9.523  1.00  0.56           C  
ATOM    484  CG  ASN X  61      -7.264 -15.011  10.198  1.00  0.69           C  
ATOM    485  OD1 ASN X  61      -7.751 -16.020   9.687  1.00  0.92           O  
ATOM    486  ND2 ASN X  61      -6.607 -15.039  11.351  1.00  1.39           N  
ATOM    487  N   TRP X  62      -5.459 -11.450   7.299  1.00  0.30           N  
ATOM    488  CA  TRP X  62      -5.611 -10.263   6.464  1.00  0.28           C  
ATOM    489  C   TRP X  62      -6.427 -10.561   5.206  1.00  0.35           C  
ATOM    490  O   TRP X  62      -6.948  -9.651   4.566  1.00  0.47           O  
ATOM    491  CB  TRP X  62      -4.244  -9.720   6.062  1.00  0.30           C  
ATOM    492  CG  TRP X  62      -3.551 -10.563   5.044  1.00  0.33           C  
ATOM    493  CD1 TRP X  62      -2.677 -11.586   5.275  1.00  0.42           C  
ATOM    494  CD2 TRP X  62      -3.676 -10.451   3.627  1.00  0.33           C  
ATOM    495  NE1 TRP X  62      -2.249 -12.116   4.082  1.00  0.47           N  
ATOM    496  CE2 TRP X  62      -2.850 -11.436   3.054  1.00  0.41           C  
ATOM    497  CE3 TRP X  62      -4.410  -9.613   2.787  1.00  0.29           C  
ATOM    498  CZ2 TRP X  62      -2.738 -11.601   1.677  1.00  0.44           C  
ATOM    499  CZ3 TRP X  62      -4.298  -9.776   1.423  1.00  0.32           C  
ATOM    500  CH2 TRP X  62      -3.468 -10.764   0.877  1.00  0.38           C  
ATOM    501  N   LYS X  63      -6.534 -11.838   4.858  1.00  0.40           N  
ATOM    502  CA  LYS X  63      -7.288 -12.252   3.680  1.00  0.50           C  
ATOM    503  C   LYS X  63      -8.774 -12.102   3.943  1.00  0.55           C  
ATOM    504  O   LYS X  63      -9.552 -11.773   3.048  1.00  0.65           O  
ATOM    505  CB  LYS X  63      -6.955 -13.698   3.311  1.00  0.60           C  
ATOM    506  CG  LYS X  63      -5.840 -13.814   2.286  1.00  0.99           C  
ATOM    507  CD  LYS X  63      -4.982 -15.043   2.530  1.00  0.75           C  
ATOM    508  CE  LYS X  63      -3.658 -14.676   3.178  1.00  0.76           C  
ATOM    509  NZ  LYS X  63      -2.737 -15.844   3.263  1.00  1.28           N  
ATOM    510  N   ARG X  64      -9.148 -12.309   5.196  1.00  0.53           N  
ATOM    511  CA  ARG X  64     -10.521 -12.161   5.621  1.00  0.63           C  
ATOM    512  C   ARG X  64     -10.635 -10.868   6.407  1.00  0.54           C  
ATOM    513  O   ARG X  64     -11.726 -10.445   6.789  1.00  0.61           O  
ATOM    514  CB  ARG X  64     -10.954 -13.349   6.482  1.00  0.73           C  
ATOM    515  CG  ARG X  64     -12.442 -13.361   6.796  1.00  1.20           C  
ATOM    516  CD  ARG X  64     -12.697 -13.208   8.286  1.00  1.49           C  
ATOM    517  NE  ARG X  64     -14.094 -13.459   8.630  1.00  1.99           N  
ATOM    518  CZ  ARG X  64     -14.631 -14.674   8.700  1.00  2.57           C  
ATOM    519  NH1 ARG X  64     -13.892 -15.748   8.450  1.00  2.92           N  
ATOM    520  NH2 ARG X  64     -15.910 -14.818   9.023  1.00  3.35           N  
ATOM    521  N   ASP X  65      -9.480 -10.240   6.638  1.00  0.44           N  
ATOM    522  CA  ASP X  65      -9.425  -8.993   7.369  1.00  0.45           C  
ATOM    523  C   ASP X  65      -8.254  -8.125   6.909  1.00  0.33           C  
ATOM    524  O   ASP X  65      -7.353  -7.820   7.691  1.00  0.42           O  
ATOM    525  CB  ASP X  65      -9.329  -9.261   8.872  1.00  0.58           C  
ATOM    526  CG  ASP X  65     -10.342 -10.285   9.344  1.00  1.03           C  
ATOM    527  OD1 ASP X  65     -11.540  -9.940   9.425  1.00  1.77           O  
ATOM    528  OD2 ASP X  65      -9.938 -11.431   9.632  1.00  1.57           O  
ATOM    529  N   LEU X  66      -8.277  -7.723   5.639  1.00  0.29           N  
ATOM    530  CA  LEU X  66      -7.218  -6.884   5.083  1.00  0.33           C  
ATOM    531  C   LEU X  66      -7.403  -5.428   5.501  1.00  0.29           C  
ATOM    532  O   LEU X  66      -6.475  -4.789   5.996  1.00  0.31           O  
ATOM    533  CB  LEU X  66      -7.200  -6.980   3.553  1.00  0.53           C  
ATOM    534  CG  LEU X  66      -5.948  -6.410   2.874  1.00  0.78           C  
ATOM    535  CD1 LEU X  66      -6.227  -5.023   2.316  1.00  1.68           C  
ATOM    536  CD2 LEU X  66      -4.777  -6.362   3.844  1.00  1.36           C  
ATOM    537  N   SER X  67      -8.609  -4.909   5.287  1.00  0.32           N  
ATOM    538  CA  SER X  67      -8.922  -3.526   5.630  1.00  0.32           C  
ATOM    539  C   SER X  67      -8.944  -3.315   7.140  1.00  0.31           C  
ATOM    540  O   SER X  67      -8.771  -2.195   7.621  1.00  0.33           O  
ATOM    541  CB  SER X  67     -10.270  -3.123   5.028  1.00  0.36           C  
ATOM    542  OG  SER X  67     -10.677  -1.849   5.494  1.00  1.13           O  
ATOM    543  N   LYS X  68      -9.157  -4.392   7.881  1.00  0.31           N  
ATOM    544  CA  LYS X  68      -9.200  -4.319   9.336  1.00  0.34           C  
ATOM    545  C   LYS X  68      -7.938  -3.658   9.882  1.00  0.35           C  
ATOM    546  O   LYS X  68      -7.964  -3.018  10.932  1.00  0.41           O  
ATOM    547  CB  LYS X  68      -9.360  -5.716   9.937  1.00  0.36           C  
ATOM    548  CG  LYS X  68     -10.422  -5.794  11.022  1.00  0.66           C  
ATOM    549  CD  LYS X  68      -9.946  -6.616  12.208  1.00  1.50           C  
ATOM    550  CE  LYS X  68     -11.075  -6.880  13.191  1.00  2.23           C  
ATOM    551  NZ  LYS X  68     -11.658  -5.617  13.720  1.00  3.06           N  
ATOM    552  N   LEU X  69      -6.836  -3.816   9.157  1.00  0.33           N  
ATOM    553  CA  LEU X  69      -5.564  -3.233   9.564  1.00  0.36           C  
ATOM    554  C   LEU X  69      -5.473  -1.772   9.132  1.00  0.35           C  
ATOM    555  O   LEU X  69      -4.776  -0.973   9.756  1.00  0.42           O  
ATOM    556  CB  LEU X  69      -4.402  -4.030   8.966  1.00  0.41           C  
ATOM    557  CG  LEU X  69      -3.123  -3.229   8.718  1.00  0.62           C  
ATOM    558  CD1 LEU X  69      -2.612  -2.625  10.018  1.00  1.01           C  
ATOM    559  CD2 LEU X  69      -2.059  -4.111   8.084  1.00  0.78           C  
ATOM    560  N   PHE X  70      -6.186  -1.430   8.062  1.00  0.29           N  
ATOM    561  CA  PHE X  70      -6.186  -0.063   7.550  1.00  0.30           C  
ATOM    562  C   PHE X  70      -6.948   0.876   8.479  1.00  0.31           C  
ATOM    563  O   PHE X  70      -6.872   2.097   8.340  1.00  0.34           O  
ATOM    564  CB  PHE X  70      -6.800  -0.021   6.150  1.00  0.31           C  
ATOM    565  CG  PHE X  70      -5.892  -0.553   5.079  1.00  0.28           C  
ATOM    566  CD1 PHE X  70      -4.528  -0.305   5.119  1.00  0.28           C  
ATOM    567  CD2 PHE X  70      -6.402  -1.302   4.031  1.00  0.31           C  
ATOM    568  CE1 PHE X  70      -3.693  -0.792   4.134  1.00  0.29           C  
ATOM    569  CE2 PHE X  70      -5.570  -1.792   3.043  1.00  0.31           C  
ATOM    570  CZ  PHE X  70      -4.214  -1.536   3.095  1.00  0.30           C  
ATOM    571  N   THR X  71      -7.679   0.302   9.427  1.00  0.34           N  
ATOM    572  CA  THR X  71      -8.452   1.089  10.377  1.00  0.39           C  
ATOM    573  C   THR X  71      -7.539   1.827  11.350  1.00  0.39           C  
ATOM    574  O   THR X  71      -7.875   2.908  11.835  1.00  0.40           O  
ATOM    575  CB  THR X  71      -9.426   0.205  11.176  1.00  0.49           C  
ATOM    576  OG1 THR X  71      -9.971  -0.814  10.329  1.00  0.83           O  
ATOM    577  CG2 THR X  71     -10.556   1.037  11.766  1.00  1.00           C  
ATOM    578  N   SER X  72      -6.381   1.238  11.629  1.00  0.42           N  
ATOM    579  CA  SER X  72      -5.418   1.841  12.543  1.00  0.49           C  
ATOM    580  C   SER X  72      -4.895   3.160  11.984  1.00  0.48           C  
ATOM    581  O   SER X  72      -4.577   4.081  12.735  1.00  0.56           O  
ATOM    582  CB  SER X  72      -4.252   0.883  12.796  1.00  0.56           C  
ATOM    583  OG  SER X  72      -4.708  -0.453  12.919  1.00  1.09           O  
ATOM    584  N   LEU X  73      -4.812   3.243  10.660  1.00  0.44           N  
ATOM    585  CA  LEU X  73      -4.330   4.449   9.999  1.00  0.51           C  
ATOM    586  C   LEU X  73      -5.211   5.645  10.343  1.00  0.54           C  
ATOM    587  O   LEU X  73      -4.714   6.717  10.689  1.00  0.74           O  
ATOM    588  CB  LEU X  73      -4.296   4.247   8.483  1.00  0.52           C  
ATOM    589  CG  LEU X  73      -3.401   3.102   8.003  1.00  0.82           C  
ATOM    590  CD1 LEU X  73      -3.804   2.660   6.604  1.00  1.07           C  
ATOM    591  CD2 LEU X  73      -1.939   3.521   8.031  1.00  1.54           C  
ATOM    592  N   PHE X  74      -6.523   5.453  10.247  1.00  0.53           N  
ATOM    593  CA  PHE X  74      -7.475   6.515  10.548  1.00  0.64           C  
ATOM    594  C   PHE X  74      -8.051   6.347  11.949  1.00  0.61           C  
ATOM    595  O   PHE X  74      -9.253   6.140  12.116  1.00  0.82           O  
ATOM    596  CB  PHE X  74      -8.607   6.524   9.519  1.00  0.86           C  
ATOM    597  CG  PHE X  74      -9.518   7.713   9.637  1.00  0.89           C  
ATOM    598  CD1 PHE X  74      -9.007   8.972   9.908  1.00  1.59           C  
ATOM    599  CD2 PHE X  74     -10.887   7.570   9.478  1.00  1.47           C  
ATOM    600  CE1 PHE X  74      -9.844  10.066  10.017  1.00  1.76           C  
ATOM    601  CE2 PHE X  74     -11.729   8.661   9.586  1.00  1.58           C  
ATOM    602  CZ  PHE X  74     -11.206   9.911   9.856  1.00  1.31           C  
ATOM    603  N   VAL X  75      -7.187   6.436  12.954  1.00  0.85           N  
ATOM    604  CA  VAL X  75      -7.612   6.291  14.339  1.00  0.92           C  
ATOM    605  C   VAL X  75      -7.452   7.600  15.105  1.00  1.26           C  
ATOM    606  O   VAL X  75      -8.247   7.913  15.992  1.00  2.01           O  
ATOM    607  CB  VAL X  75      -6.817   5.186  15.059  1.00  1.18           C  
ATOM    608  CG1 VAL X  75      -5.431   5.683  15.436  1.00  1.82           C  
ATOM    609  CG2 VAL X  75      -7.571   4.701  16.288  1.00  1.71           C  
ATOM    610  N   ASP X  76      -6.419   8.360  14.759  1.00  1.37           N  
ATOM    611  CA  ASP X  76      -6.155   9.635  15.416  1.00  1.79           C  
ATOM    612  C   ASP X  76      -5.450  10.600  14.468  1.00  1.61           C  
ATOM    613  O   ASP X  76      -5.912  11.720  14.252  1.00  2.03           O  
ATOM    614  CB  ASP X  76      -5.304   9.420  16.668  1.00  2.25           C  
ATOM    615  CG  ASP X  76      -5.630  10.414  17.766  1.00  3.03           C  
ATOM    616  OD1 ASP X  76      -5.023  11.505  17.779  1.00  3.53           O  
ATOM    617  OD2 ASP X  76      -6.493  10.101  18.614  1.00  3.58           O  
ATOM    618  N   VAL X  77      -4.330  10.160  13.906  1.00  1.63           N  
ATOM    619  CA  VAL X  77      -3.561  10.985  12.983  1.00  1.68           C  
ATOM    620  C   VAL X  77      -3.422  10.308  11.624  1.00  1.29           C  
ATOM    621  O   VAL X  77      -2.711   9.312  11.486  1.00  1.48           O  
ATOM    622  CB  VAL X  77      -2.157  11.289  13.537  1.00  2.19           C  
ATOM    623  CG1 VAL X  77      -2.162  12.594  14.318  1.00  2.56           C  
ATOM    624  CG2 VAL X  77      -1.666  10.140  14.405  1.00  2.50           C  
ATOM    625  N   ILE X  78      -4.104  10.853  10.624  1.00  1.04           N  
ATOM    626  CA  ILE X  78      -4.058  10.302   9.277  1.00  0.80           C  
ATOM    627  C   ILE X  78      -3.088  11.083   8.394  1.00  0.92           C  
ATOM    628  O   ILE X  78      -3.245  11.133   7.174  1.00  1.82           O  
ATOM    629  CB  ILE X  78      -5.451  10.308   8.622  1.00  0.83           C  
ATOM    630  CG1 ILE X  78      -5.528   9.242   7.530  1.00  1.25           C  
ATOM    631  CG2 ILE X  78      -5.765  11.683   8.053  1.00  1.28           C  
ATOM    632  CD1 ILE X  78      -6.096   7.926   8.012  1.00  0.68           C  
ATOM    633  N   ASN X  79      -2.084  11.690   9.019  1.00  0.59           N  
ATOM    634  CA  ASN X  79      -1.089  12.468   8.290  1.00  0.53           C  
ATOM    635  C   ASN X  79      -0.402  11.617   7.228  1.00  0.45           C  
ATOM    636  O   ASN X  79      -0.390  10.389   7.315  1.00  0.55           O  
ATOM    637  CB  ASN X  79      -0.050  13.037   9.257  1.00  0.62           C  
ATOM    638  CG  ASN X  79      -0.679  13.872  10.355  1.00  1.36           C  
ATOM    639  OD1 ASN X  79      -1.761  14.434  10.181  1.00  2.14           O  
ATOM    640  ND2 ASN X  79      -0.003  13.960  11.494  1.00  1.85           N  
ATOM    641  N   SER X  80       0.167  12.277   6.225  1.00  0.44           N  
ATOM    642  CA  SER X  80       0.857  11.583   5.143  1.00  0.49           C  
ATOM    643  C   SER X  80       1.819  10.536   5.693  1.00  0.54           C  
ATOM    644  O   SER X  80       1.841   9.395   5.228  1.00  0.59           O  
ATOM    645  CB  SER X  80       1.617  12.584   4.271  1.00  0.59           C  
ATOM    646  OG  SER X  80       1.671  13.859   4.887  1.00  1.20           O  
ATOM    647  N   GLY X  81       2.614  10.929   6.683  1.00  0.60           N  
ATOM    648  CA  GLY X  81       3.567  10.011   7.278  1.00  0.73           C  
ATOM    649  C   GLY X  81       2.920   8.720   7.740  1.00  0.70           C  
ATOM    650  O   GLY X  81       3.429   7.633   7.473  1.00  0.83           O  
ATOM    651  N   ARG X  82       1.794   8.841   8.437  1.00  0.67           N  
ATOM    652  CA  ARG X  82       1.077   7.675   8.938  1.00  0.69           C  
ATOM    653  C   ARG X  82       0.409   6.913   7.797  1.00  0.58           C  
ATOM    654  O   ARG X  82       0.214   5.700   7.879  1.00  0.63           O  
ATOM    655  CB  ARG X  82       0.028   8.099   9.967  1.00  0.77           C  
ATOM    656  CG  ARG X  82       0.616   8.453  11.323  1.00  1.05           C  
ATOM    657  CD  ARG X  82      -0.018   7.632  12.435  1.00  1.37           C  
ATOM    658  NE  ARG X  82       0.621   7.876  13.725  1.00  1.89           N  
ATOM    659  CZ  ARG X  82       0.274   7.256  14.851  1.00  2.24           C  
ATOM    660  NH1 ARG X  82      -0.704   6.358  14.845  1.00  2.51           N  
ATOM    661  NH2 ARG X  82       0.904   7.535  15.983  1.00  2.91           N  
ATOM    662  N   ILE X  83       0.060   7.631   6.735  1.00  0.46           N  
ATOM    663  CA  ILE X  83      -0.588   7.022   5.580  1.00  0.38           C  
ATOM    664  C   ILE X  83       0.360   6.076   4.851  1.00  0.33           C  
ATOM    665  O   ILE X  83      -0.070   5.085   4.262  1.00  0.29           O  
ATOM    666  CB  ILE X  83      -1.090   8.088   4.589  1.00  0.40           C  
ATOM    667  CG1 ILE X  83      -2.285   8.841   5.175  1.00  0.36           C  
ATOM    668  CG2 ILE X  83      -1.459   7.441   3.262  1.00  0.65           C  
ATOM    669  CD1 ILE X  83      -2.681  10.065   4.377  1.00  0.37           C  
ATOM    670  N   VAL X  84       1.652   6.390   4.891  1.00  0.37           N  
ATOM    671  CA  VAL X  84       2.657   5.566   4.230  1.00  0.37           C  
ATOM    672  C   VAL X  84       2.457   4.090   4.552  1.00  0.34           C  
ATOM    673  O   VAL X  84       2.549   3.235   3.671  1.00  0.35           O  
ATOM    674  CB  VAL X  84       4.082   5.981   4.636  1.00  0.47           C  
ATOM    675  CG1 VAL X  84       5.112   5.207   3.829  1.00  0.36           C  
ATOM    676  CG2 VAL X  84       4.272   7.480   4.459  1.00  0.68           C  
ATOM    677  N   GLY X  85       2.178   3.795   5.819  1.00  0.35           N  
ATOM    678  CA  GLY X  85       1.965   2.420   6.228  1.00  0.35           C  
ATOM    679  C   GLY X  85       0.984   1.700   5.326  1.00  0.29           C  
ATOM    680  O   GLY X  85       1.104   0.496   5.096  1.00  0.29           O  
ATOM    681  N   PHE X  86       0.010   2.444   4.810  1.00  0.28           N  
ATOM    682  CA  PHE X  86      -0.998   1.879   3.921  1.00  0.29           C  
ATOM    683  C   PHE X  86      -0.344   1.163   2.746  1.00  0.27           C  
ATOM    684  O   PHE X  86      -0.553  -0.032   2.539  1.00  0.31           O  
ATOM    685  CB  PHE X  86      -1.925   2.983   3.411  1.00  0.37           C  
ATOM    686  CG  PHE X  86      -2.961   2.493   2.444  1.00  0.35           C  
ATOM    687  CD1 PHE X  86      -4.134   1.921   2.902  1.00  0.32           C  
ATOM    688  CD2 PHE X  86      -2.758   2.599   1.078  1.00  0.39           C  
ATOM    689  CE1 PHE X  86      -5.090   1.462   2.017  1.00  0.34           C  
ATOM    690  CE2 PHE X  86      -3.709   2.144   0.187  1.00  0.41           C  
ATOM    691  CZ  PHE X  86      -4.876   1.575   0.655  1.00  0.39           C  
ATOM    692  N   PHE X  87       0.451   1.902   1.979  1.00  0.29           N  
ATOM    693  CA  PHE X  87       1.137   1.336   0.825  1.00  0.31           C  
ATOM    694  C   PHE X  87       2.297   0.449   1.266  1.00  0.28           C  
ATOM    695  O   PHE X  87       2.533  -0.614   0.691  1.00  0.33           O  
ATOM    696  CB  PHE X  87       1.651   2.452  -0.087  1.00  0.37           C  
ATOM    697  CG  PHE X  87       0.608   2.985  -1.027  1.00  0.33           C  
ATOM    698  CD1 PHE X  87       0.335   2.335  -2.220  1.00  0.38           C  
ATOM    699  CD2 PHE X  87      -0.102   4.134  -0.716  1.00  0.41           C  
ATOM    700  CE1 PHE X  87      -0.626   2.822  -3.086  1.00  0.42           C  
ATOM    701  CE2 PHE X  87      -1.063   4.626  -1.579  1.00  0.41           C  
ATOM    702  CZ  PHE X  87      -1.325   3.969  -2.766  1.00  0.38           C  
ATOM    703  N   ASP X  88       3.017   0.890   2.292  1.00  0.27           N  
ATOM    704  CA  ASP X  88       4.149   0.134   2.812  1.00  0.31           C  
ATOM    705  C   ASP X  88       3.727  -1.279   3.200  1.00  0.32           C  
ATOM    706  O   ASP X  88       4.445  -2.244   2.940  1.00  0.42           O  
ATOM    707  CB  ASP X  88       4.755   0.849   4.020  1.00  0.35           C  
ATOM    708  CG  ASP X  88       5.965   0.123   4.575  1.00  0.55           C  
ATOM    709  OD1 ASP X  88       6.550  -0.702   3.841  1.00  1.38           O  
ATOM    710  OD2 ASP X  88       6.328   0.380   5.743  1.00  1.09           O  
ATOM    711  N   VAL X  89       2.558  -1.392   3.823  1.00  0.28           N  
ATOM    712  CA  VAL X  89       2.043  -2.689   4.243  1.00  0.29           C  
ATOM    713  C   VAL X  89       1.900  -3.632   3.055  1.00  0.29           C  
ATOM    714  O   VAL X  89       2.233  -4.814   3.144  1.00  0.37           O  
ATOM    715  CB  VAL X  89       0.677  -2.554   4.944  1.00  0.30           C  
ATOM    716  CG1 VAL X  89      -0.149  -3.817   4.756  1.00  0.38           C  
ATOM    717  CG2 VAL X  89       0.865  -2.245   6.422  1.00  0.41           C  
ATOM    718  N   GLY X  90       1.407  -3.101   1.940  1.00  0.27           N  
ATOM    719  CA  GLY X  90       1.235  -3.909   0.748  1.00  0.30           C  
ATOM    720  C   GLY X  90       2.526  -4.576   0.313  1.00  0.29           C  
ATOM    721  O   GLY X  90       2.509  -5.669  -0.250  1.00  0.34           O  
ATOM    722  N   ARG X  91       3.646  -3.912   0.578  1.00  0.29           N  
ATOM    723  CA  ARG X  91       4.954  -4.443   0.212  1.00  0.34           C  
ATOM    724  C   ARG X  91       5.430  -5.468   1.238  1.00  0.33           C  
ATOM    725  O   ARG X  91       6.163  -6.399   0.904  1.00  0.45           O  
ATOM    726  CB  ARG X  91       5.973  -3.307   0.095  1.00  0.41           C  
ATOM    727  CG  ARG X  91       7.404  -3.742   0.364  1.00  0.76           C  
ATOM    728  CD  ARG X  91       8.387  -2.608   0.120  1.00  0.99           C  
ATOM    729  NE  ARG X  91       9.609  -2.765   0.904  1.00  1.28           N  
ATOM    730  CZ  ARG X  91      10.600  -3.587   0.571  1.00  1.56           C  
ATOM    731  NH1 ARG X  91      10.516  -4.325  -0.530  1.00  1.95           N  
ATOM    732  NH2 ARG X  91      11.678  -3.672   1.339  1.00  2.31           N  
ATOM    733  N   TYR X  92       5.009  -5.290   2.486  1.00  0.30           N  
ATOM    734  CA  TYR X  92       5.393  -6.201   3.559  1.00  0.34           C  
ATOM    735  C   TYR X  92       4.682  -7.542   3.412  1.00  0.29           C  
ATOM    736  O   TYR X  92       5.248  -8.591   3.720  1.00  0.34           O  
ATOM    737  CB  TYR X  92       5.070  -5.582   4.921  1.00  0.41           C  
ATOM    738  CG  TYR X  92       4.591  -6.581   5.951  1.00  0.35           C  
ATOM    739  CD1 TYR X  92       5.374  -7.675   6.304  1.00  0.42           C  
ATOM    740  CD2 TYR X  92       3.359  -6.430   6.575  1.00  0.39           C  
ATOM    741  CE1 TYR X  92       4.942  -8.587   7.247  1.00  0.45           C  
ATOM    742  CE2 TYR X  92       2.920  -7.338   7.518  1.00  0.41           C  
ATOM    743  CZ  TYR X  92       3.714  -8.415   7.851  1.00  0.42           C  
ATOM    744  OH  TYR X  92       3.280  -9.322   8.791  1.00  0.51           O  
ATOM    745  N   VAL X  93       3.442  -7.501   2.938  1.00  0.26           N  
ATOM    746  CA  VAL X  93       2.657  -8.715   2.748  1.00  0.26           C  
ATOM    747  C   VAL X  93       2.945  -9.349   1.391  1.00  0.26           C  
ATOM    748  O   VAL X  93       2.819 -10.563   1.223  1.00  0.33           O  
ATOM    749  CB  VAL X  93       1.147  -8.431   2.859  1.00  0.32           C  
ATOM    750  CG1 VAL X  93       0.354  -9.727   2.796  1.00  0.50           C  
ATOM    751  CG2 VAL X  93       0.840  -7.669   4.138  1.00  0.51           C  
ATOM    752  N   CYS X  94       3.331  -8.522   0.425  1.00  0.29           N  
ATOM    753  CA  CYS X  94       3.635  -9.002  -0.918  1.00  0.36           C  
ATOM    754  C   CYS X  94       5.038  -9.602  -0.986  1.00  0.40           C  
ATOM    755  O   CYS X  94       5.343 -10.384  -1.885  1.00  0.54           O  
ATOM    756  CB  CYS X  94       3.510  -7.861  -1.930  1.00  0.43           C  
ATOM    757  SG  CYS X  94       1.814  -7.532  -2.463  1.00  1.63           S  
ATOM    758  N   GLU X  95       5.888  -9.231  -0.032  1.00  0.42           N  
ATOM    759  CA  GLU X  95       7.255  -9.735   0.007  1.00  0.48           C  
ATOM    760  C   GLU X  95       7.570 -10.351   1.366  1.00  0.55           C  
ATOM    761  O   GLU X  95       8.544  -9.975   2.018  1.00  0.98           O  
ATOM    762  CB  GLU X  95       8.245  -8.609  -0.298  1.00  0.50           C  
ATOM    763  CG  GLU X  95       7.848  -7.759  -1.494  1.00  0.80           C  
ATOM    764  CD  GLU X  95       8.855  -6.666  -1.791  1.00  1.29           C  
ATOM    765  OE1 GLU X  95      10.062  -6.893  -1.563  1.00  1.83           O  
ATOM    766  OE2 GLU X  95       8.439  -5.583  -2.253  1.00  1.90           O  
ATOM    767  N   GLU X  96       6.740 -11.301   1.788  1.00  0.49           N  
ATOM    768  CA  GLU X  96       6.934 -11.968   3.071  1.00  0.54           C  
ATOM    769  C   GLU X  96       5.820 -12.976   3.339  1.00  0.53           C  
ATOM    770  O   GLU X  96       6.078 -14.095   3.781  1.00  0.63           O  
ATOM    771  CB  GLU X  96       6.986 -10.937   4.201  1.00  0.57           C  
ATOM    772  CG  GLU X  96       8.180 -11.110   5.125  1.00  0.87           C  
ATOM    773  CD  GLU X  96       7.853 -10.777   6.567  1.00  0.83           C  
ATOM    774  OE1 GLU X  96       7.342 -11.667   7.280  1.00  1.72           O  
ATOM    775  OE2 GLU X  96       8.108  -9.629   6.985  1.00  1.49           O  
ATOM    776  N   VAL X  97       4.583 -12.572   3.073  1.00  0.47           N  
ATOM    777  CA  VAL X  97       3.432 -13.441   3.290  1.00  0.48           C  
ATOM    778  C   VAL X  97       2.853 -13.940   1.970  1.00  0.48           C  
ATOM    779  O   VAL X  97       2.201 -14.983   1.924  1.00  0.66           O  
ATOM    780  CB  VAL X  97       2.324 -12.719   4.079  1.00  0.47           C  
ATOM    781  CG1 VAL X  97       1.249 -13.703   4.516  1.00  0.52           C  
ATOM    782  CG2 VAL X  97       2.910 -11.991   5.281  1.00  0.61           C  
ATOM    783  N   LEU X  98       3.090 -13.189   0.899  1.00  0.41           N  
ATOM    784  CA  LEU X  98       2.586 -13.557  -0.419  1.00  0.45           C  
ATOM    785  C   LEU X  98       3.718 -13.632  -1.437  1.00  0.57           C  
ATOM    786  O   LEU X  98       4.260 -12.608  -1.851  1.00  1.22           O  
ATOM    787  CB  LEU X  98       1.537 -12.548  -0.886  1.00  0.40           C  
ATOM    788  CG  LEU X  98       0.222 -12.572  -0.110  1.00  0.39           C  
ATOM    789  CD1 LEU X  98      -0.818 -11.697  -0.793  1.00  0.55           C  
ATOM    790  CD2 LEU X  98      -0.286 -14.000   0.030  1.00  0.54           C  
ATOM    791  N   CYS X  99       4.067 -14.849  -1.839  1.00  0.57           N  
ATOM    792  CA  CYS X  99       5.132 -15.049  -2.814  1.00  0.60           C  
ATOM    793  C   CYS X  99       4.791 -14.358  -4.132  1.00  0.53           C  
ATOM    794  O   CYS X  99       3.667 -14.463  -4.624  1.00  0.51           O  
ATOM    795  CB  CYS X  99       5.364 -16.542  -3.054  1.00  0.71           C  
ATOM    796  SG  CYS X  99       5.486 -17.524  -1.540  1.00  1.55           S  
ATOM    797  N   PRO X 100       5.758 -13.639  -4.722  1.00  0.53           N  
ATOM    798  CA  PRO X 100       5.554 -12.928  -5.987  1.00  0.50           C  
ATOM    799  C   PRO X 100       5.494 -13.874  -7.181  1.00  0.48           C  
ATOM    800  O   PRO X 100       5.429 -15.091  -7.019  1.00  0.48           O  
ATOM    801  CB  PRO X 100       6.785 -12.027  -6.083  1.00  0.53           C  
ATOM    802  CG  PRO X 100       7.838 -12.755  -5.322  1.00  0.57           C  
ATOM    803  CD  PRO X 100       7.126 -13.460  -4.200  1.00  0.59           C  
ATOM    804  N   GLY X 101       5.519 -13.302  -8.380  1.00  0.49           N  
ATOM    805  CA  GLY X 101       5.469 -14.107  -9.587  1.00  0.50           C  
ATOM    806  C   GLY X 101       4.060 -14.530  -9.957  1.00  0.49           C  
ATOM    807  O   GLY X 101       3.865 -15.266 -10.924  1.00  0.56           O  
ATOM    808  N   SER X 102       3.072 -14.069  -9.192  1.00  0.46           N  
ATOM    809  CA  SER X 102       1.681 -14.416  -9.459  1.00  0.48           C  
ATOM    810  C   SER X 102       0.738 -13.657  -8.531  1.00  0.43           C  
ATOM    811  O   SER X 102       0.947 -13.613  -7.320  1.00  0.45           O  
ATOM    812  CB  SER X 102       1.469 -15.921  -9.297  1.00  0.60           C  
ATOM    813  OG  SER X 102       1.260 -16.545 -10.552  1.00  0.75           O  
ATOM    814  N   TRP X 103      -0.303 -13.067  -9.110  1.00  0.41           N  
ATOM    815  CA  TRP X 103      -1.286 -12.314  -8.341  1.00  0.37           C  
ATOM    816  C   TRP X 103      -2.394 -13.229  -7.844  1.00  0.54           C  
ATOM    817  O   TRP X 103      -3.575 -12.981  -8.091  1.00  1.24           O  
ATOM    818  CB  TRP X 103      -1.880 -11.199  -9.201  1.00  0.34           C  
ATOM    819  CG  TRP X 103      -2.520 -10.104  -8.406  1.00  0.27           C  
ATOM    820  CD1 TRP X 103      -3.851  -9.815  -8.334  1.00  0.26           C  
ATOM    821  CD2 TRP X 103      -1.855  -9.147  -7.575  1.00  0.23           C  
ATOM    822  NE1 TRP X 103      -4.056  -8.734  -7.512  1.00  0.23           N  
ATOM    823  CE2 TRP X 103      -2.846  -8.305  -7.034  1.00  0.21           C  
ATOM    824  CE3 TRP X 103      -0.519  -8.919  -7.236  1.00  0.23           C  
ATOM    825  CZ2 TRP X 103      -2.541  -7.254  -6.175  1.00  0.22           C  
ATOM    826  CZ3 TRP X 103      -0.220  -7.874  -6.384  1.00  0.20           C  
ATOM    827  CH2 TRP X 103      -1.229  -7.054  -5.863  1.00  0.21           C  
ATOM    828  N   THR X 104      -2.004 -14.283  -7.140  1.00  0.36           N  
ATOM    829  CA  THR X 104      -2.960 -15.237  -6.599  1.00  0.34           C  
ATOM    830  C   THR X 104      -4.134 -14.512  -5.953  1.00  0.38           C  
ATOM    831  O   THR X 104      -4.057 -13.316  -5.672  1.00  0.65           O  
ATOM    832  CB  THR X 104      -2.300 -16.159  -5.559  1.00  0.33           C  
ATOM    833  OG1 THR X 104      -2.028 -15.428  -4.357  1.00  0.71           O  
ATOM    834  CG2 THR X 104      -1.005 -16.747  -6.102  1.00  0.59           C  
ATOM    835  N   GLU X 105      -5.221 -15.238  -5.721  1.00  0.38           N  
ATOM    836  CA  GLU X 105      -6.409 -14.656  -5.106  1.00  0.38           C  
ATOM    837  C   GLU X 105      -6.037 -13.825  -3.880  1.00  0.36           C  
ATOM    838  O   GLU X 105      -6.748 -12.888  -3.517  1.00  0.50           O  
ATOM    839  CB  GLU X 105      -7.395 -15.757  -4.711  1.00  0.42           C  
ATOM    840  CG  GLU X 105      -8.244 -16.257  -5.868  1.00  1.32           C  
ATOM    841  CD  GLU X 105      -9.647 -16.639  -5.439  1.00  2.15           C  
ATOM    842  OE1 GLU X 105      -9.805 -17.702  -4.804  1.00  2.96           O  
ATOM    843  OE2 GLU X 105     -10.587 -15.872  -5.737  1.00  2.63           O  
ATOM    844  N   ASP X 106      -4.923 -14.177  -3.246  1.00  0.30           N  
ATOM    845  CA  ASP X 106      -4.457 -13.471  -2.058  1.00  0.29           C  
ATOM    846  C   ASP X 106      -4.144 -12.005  -2.360  1.00  0.26           C  
ATOM    847  O   ASP X 106      -4.796 -11.108  -1.832  1.00  0.27           O  
ATOM    848  CB  ASP X 106      -3.217 -14.161  -1.488  1.00  0.29           C  
ATOM    849  CG  ASP X 106      -3.374 -15.667  -1.418  1.00  0.67           C  
ATOM    850  OD1 ASP X 106      -4.466 -16.133  -1.029  1.00  1.03           O  
ATOM    851  OD2 ASP X 106      -2.406 -16.381  -1.753  1.00  1.66           O  
ATOM    852  N   HIS X 107      -3.140 -11.769  -3.202  1.00  0.25           N  
ATOM    853  CA  HIS X 107      -2.741 -10.410  -3.558  1.00  0.24           C  
ATOM    854  C   HIS X 107      -3.952  -9.519  -3.794  1.00  0.24           C  
ATOM    855  O   HIS X 107      -3.956  -8.347  -3.417  1.00  0.25           O  
ATOM    856  CB  HIS X 107      -1.863 -10.426  -4.806  1.00  0.26           C  
ATOM    857  CG  HIS X 107      -0.593 -11.195  -4.634  1.00  0.27           C  
ATOM    858  ND1 HIS X 107      -0.471 -12.527  -4.968  1.00  0.35           N  
ATOM    859  CD2 HIS X 107       0.618 -10.814  -4.163  1.00  0.28           C  
ATOM    860  CE1 HIS X 107       0.759 -12.932  -4.712  1.00  0.36           C  
ATOM    861  NE2 HIS X 107       1.440 -11.913  -4.223  1.00  0.31           N  
ATOM    862  N   GLU X 108      -4.978 -10.078  -4.421  1.00  0.26           N  
ATOM    863  CA  GLU X 108      -6.191  -9.327  -4.705  1.00  0.29           C  
ATOM    864  C   GLU X 108      -6.802  -8.778  -3.418  1.00  0.30           C  
ATOM    865  O   GLU X 108      -7.270  -7.641  -3.381  1.00  0.33           O  
ATOM    866  CB  GLU X 108      -7.208 -10.207  -5.432  1.00  0.32           C  
ATOM    867  CG  GLU X 108      -6.595 -11.066  -6.526  1.00  0.35           C  
ATOM    868  CD  GLU X 108      -7.630 -11.602  -7.495  1.00  0.49           C  
ATOM    869  OE1 GLU X 108      -8.571 -12.286  -7.041  1.00  1.14           O  
ATOM    870  OE2 GLU X 108      -7.499 -11.340  -8.709  1.00  1.32           O  
ATOM    871  N   LEU X 109      -6.790  -9.589  -2.361  1.00  0.30           N  
ATOM    872  CA  LEU X 109      -7.342  -9.171  -1.077  1.00  0.32           C  
ATOM    873  C   LEU X 109      -6.803  -7.803  -0.682  1.00  0.33           C  
ATOM    874  O   LEU X 109      -7.527  -6.977  -0.127  1.00  0.46           O  
ATOM    875  CB  LEU X 109      -7.010 -10.190   0.017  1.00  0.35           C  
ATOM    876  CG  LEU X 109      -7.972 -11.374   0.120  1.00  0.45           C  
ATOM    877  CD1 LEU X 109      -9.415 -10.917  -0.033  1.00  1.26           C  
ATOM    878  CD2 LEU X 109      -7.631 -12.430  -0.921  1.00  1.19           C  
ATOM    879  N   LEU X 110      -5.526  -7.570  -0.969  1.00  0.25           N  
ATOM    880  CA  LEU X 110      -4.898  -6.298  -0.638  1.00  0.28           C  
ATOM    881  C   LEU X 110      -5.536  -5.156  -1.418  1.00  0.30           C  
ATOM    882  O   LEU X 110      -6.000  -4.179  -0.835  1.00  0.40           O  
ATOM    883  CB  LEU X 110      -3.399  -6.349  -0.938  1.00  0.31           C  
ATOM    884  CG  LEU X 110      -2.645  -7.507  -0.289  1.00  0.68           C  
ATOM    885  CD1 LEU X 110      -1.349  -7.785  -1.035  1.00  1.09           C  
ATOM    886  CD2 LEU X 110      -2.366  -7.206   1.176  1.00  0.99           C  
ATOM    887  N   ASN X 111      -5.553  -5.287  -2.738  1.00  0.25           N  
ATOM    888  CA  ASN X 111      -6.127  -4.261  -3.602  1.00  0.28           C  
ATOM    889  C   ASN X 111      -7.633  -4.132  -3.390  1.00  0.31           C  
ATOM    890  O   ASN X 111      -8.176  -3.028  -3.379  1.00  0.49           O  
ATOM    891  CB  ASN X 111      -5.830  -4.581  -5.068  1.00  0.28           C  
ATOM    892  CG  ASN X 111      -7.071  -4.528  -5.936  1.00  0.30           C  
ATOM    893  OD1 ASN X 111      -7.500  -3.455  -6.363  1.00  0.98           O  
ATOM    894  ND2 ASN X 111      -7.658  -5.689  -6.202  1.00  1.19           N  
ATOM    895  N   ASP X 112      -8.303  -5.266  -3.226  1.00  0.24           N  
ATOM    896  CA  ASP X 112      -9.747  -5.279  -3.020  1.00  0.30           C  
ATOM    897  C   ASP X 112     -10.141  -4.429  -1.815  1.00  0.31           C  
ATOM    898  O   ASP X 112     -11.135  -3.703  -1.856  1.00  0.38           O  
ATOM    899  CB  ASP X 112     -10.242  -6.714  -2.828  1.00  0.34           C  
ATOM    900  CG  ASP X 112     -11.673  -6.899  -3.292  1.00  0.75           C  
ATOM    901  OD1 ASP X 112     -12.579  -6.298  -2.676  1.00  1.31           O  
ATOM    902  OD2 ASP X 112     -11.888  -7.644  -4.270  1.00  1.59           O  
ATOM    903  N   CYS X 113      -9.363  -4.526  -0.742  1.00  0.25           N  
ATOM    904  CA  CYS X 113      -9.643  -3.769   0.474  1.00  0.26           C  
ATOM    905  C   CYS X 113      -8.909  -2.431   0.479  1.00  0.25           C  
ATOM    906  O   CYS X 113      -9.437  -1.428   0.961  1.00  0.24           O  
ATOM    907  CB  CYS X 113      -9.247  -4.581   1.708  1.00  0.28           C  
ATOM    908  SG  CYS X 113     -10.643  -5.338   2.572  1.00  0.56           S  
ATOM    909  N   MET X 114      -7.690  -2.420  -0.053  1.00  0.27           N  
ATOM    910  CA  MET X 114      -6.887  -1.202  -0.100  1.00  0.27           C  
ATOM    911  C   MET X 114      -7.725  -0.020  -0.576  1.00  0.26           C  
ATOM    912  O   MET X 114      -7.786   1.016   0.085  1.00  0.25           O  
ATOM    913  CB  MET X 114      -5.682  -1.392  -1.023  1.00  0.28           C  
ATOM    914  CG  MET X 114      -4.499  -2.064  -0.346  1.00  0.53           C  
ATOM    915  SD  MET X 114      -3.103  -0.947  -0.116  1.00  0.44           S  
ATOM    916  CE  MET X 114      -1.756  -1.970  -0.701  1.00  0.55           C  
ATOM    917  N   THR X 115      -8.376  -0.184  -1.722  1.00  0.26           N  
ATOM    918  CA  THR X 115      -9.213   0.871  -2.278  1.00  0.26           C  
ATOM    919  C   THR X 115     -10.515   1.007  -1.499  1.00  0.27           C  
ATOM    920  O   THR X 115     -10.942   2.115  -1.180  1.00  0.27           O  
ATOM    921  CB  THR X 115      -9.535   0.618  -3.761  1.00  0.28           C  
ATOM    922  OG1 THR X 115     -10.105   1.795  -4.347  1.00  0.30           O  
ATOM    923  CG2 THR X 115     -10.499  -0.548  -3.916  1.00  0.27           C  
ATOM    924  N   HIS X 116     -11.141  -0.124  -1.184  1.00  0.28           N  
ATOM    925  CA  HIS X 116     -12.389  -0.114  -0.430  1.00  0.30           C  
ATOM    926  C   HIS X 116     -12.246   0.781   0.794  1.00  0.31           C  
ATOM    927  O   HIS X 116     -13.188   1.466   1.192  1.00  0.33           O  
ATOM    928  CB  HIS X 116     -12.774  -1.532  -0.006  1.00  0.33           C  
ATOM    929  CG  HIS X 116     -14.053  -1.599   0.770  1.00  0.83           C  
ATOM    930  ND1 HIS X 116     -14.141  -2.150   2.032  1.00  2.02           N  
ATOM    931  CD2 HIS X 116     -15.302  -1.180   0.457  1.00  0.96           C  
ATOM    932  CE1 HIS X 116     -15.388  -2.067   2.460  1.00  2.32           C  
ATOM    933  NE2 HIS X 116     -16.112  -1.483   1.525  1.00  1.57           N  
ATOM    934  N   PHE X 117     -11.050   0.782   1.370  1.00  0.31           N  
ATOM    935  CA  PHE X 117     -10.759   1.606   2.533  1.00  0.32           C  
ATOM    936  C   PHE X 117     -10.386   3.012   2.081  1.00  0.31           C  
ATOM    937  O   PHE X 117     -11.069   3.982   2.407  1.00  0.32           O  
ATOM    938  CB  PHE X 117      -9.618   0.992   3.342  1.00  0.33           C  
ATOM    939  CG  PHE X 117      -9.071   1.906   4.401  1.00  0.40           C  
ATOM    940  CD1 PHE X 117      -8.130   2.870   4.083  1.00  0.53           C  
ATOM    941  CD2 PHE X 117      -9.496   1.795   5.714  1.00  0.50           C  
ATOM    942  CE1 PHE X 117      -7.623   3.709   5.055  1.00  0.69           C  
ATOM    943  CE2 PHE X 117      -8.993   2.631   6.692  1.00  0.66           C  
ATOM    944  CZ  PHE X 117      -8.055   3.590   6.363  1.00  0.73           C  
ATOM    945  N   PHE X 118      -9.309   3.100   1.306  1.00  0.30           N  
ATOM    946  CA  PHE X 118      -8.832   4.372   0.771  1.00  0.30           C  
ATOM    947  C   PHE X 118     -10.000   5.220   0.280  1.00  0.32           C  
ATOM    948  O   PHE X 118     -10.040   6.429   0.503  1.00  0.35           O  
ATOM    949  CB  PHE X 118      -7.863   4.105  -0.383  1.00  0.29           C  
ATOM    950  CG  PHE X 118      -6.816   5.166  -0.568  1.00  0.27           C  
ATOM    951  CD1 PHE X 118      -6.166   5.723   0.523  1.00  0.77           C  
ATOM    952  CD2 PHE X 118      -6.476   5.596  -1.839  1.00  0.77           C  
ATOM    953  CE1 PHE X 118      -5.195   6.690   0.346  1.00  0.77           C  
ATOM    954  CE2 PHE X 118      -5.507   6.564  -2.021  1.00  0.80           C  
ATOM    955  CZ  PHE X 118      -4.865   7.111  -0.927  1.00  0.34           C  
ATOM    956  N   ILE X 119     -10.949   4.572  -0.386  1.00  0.31           N  
ATOM    957  CA  ILE X 119     -12.123   5.259  -0.905  1.00  0.33           C  
ATOM    958  C   ILE X 119     -12.841   5.999   0.220  1.00  0.37           C  
ATOM    959  O   ILE X 119     -12.894   7.228   0.227  1.00  0.36           O  
ATOM    960  CB  ILE X 119     -13.094   4.276  -1.589  1.00  0.35           C  
ATOM    961  CG1 ILE X 119     -12.484   3.721  -2.885  1.00  0.34           C  
ATOM    962  CG2 ILE X 119     -14.422   4.960  -1.876  1.00  0.38           C  
ATOM    963  CD1 ILE X 119     -11.126   4.295  -3.233  1.00  0.33           C  
ATOM    964  N   GLU X 120     -13.362   5.249   1.187  1.00  0.41           N  
ATOM    965  CA  GLU X 120     -14.035   5.855   2.330  1.00  0.46           C  
ATOM    966  C   GLU X 120     -13.033   6.691   3.120  1.00  0.46           C  
ATOM    967  O   GLU X 120     -13.402   7.589   3.877  1.00  0.51           O  
ATOM    968  CB  GLU X 120     -14.651   4.779   3.226  1.00  0.48           C  
ATOM    969  CG  GLU X 120     -15.542   3.799   2.479  1.00  1.29           C  
ATOM    970  CD  GLU X 120     -15.820   2.541   3.277  1.00  1.53           C  
ATOM    971  OE1 GLU X 120     -16.712   2.577   4.152  1.00  2.04           O  
ATOM    972  OE2 GLU X 120     -15.148   1.519   3.027  1.00  2.07           O  
ATOM    973  N   ASN X 121     -11.756   6.384   2.911  1.00  0.43           N  
ATOM    974  CA  ASN X 121     -10.656   7.078   3.556  1.00  0.44           C  
ATOM    975  C   ASN X 121     -10.102   8.157   2.635  1.00  0.40           C  
ATOM    976  O   ASN X 121      -8.958   8.557   2.790  1.00  0.41           O  
ATOM    977  CB  ASN X 121      -9.545   6.105   3.951  1.00  0.46           C  
ATOM    978  CG  ASN X 121      -9.187   6.208   5.421  1.00  0.97           C  
ATOM    979  OD1 ASN X 121      -8.130   6.724   5.779  1.00  1.69           O  
ATOM    980  ND2 ASN X 121     -10.072   5.716   6.280  1.00  1.60           N  
ATOM    981  N   ASN X 122     -10.915   8.574   1.653  1.00  0.39           N  
ATOM    982  CA  ASN X 122     -10.558   9.585   0.628  1.00  0.38           C  
ATOM    983  C   ASN X 122      -9.383  10.521   0.981  1.00  0.38           C  
ATOM    984  O   ASN X 122      -9.074  11.433   0.214  1.00  0.38           O  
ATOM    985  CB  ASN X 122     -11.788  10.433   0.304  1.00  0.43           C  
ATOM    986  CG  ASN X 122     -12.429  10.041  -1.012  1.00  1.38           C  
ATOM    987  OD1 ASN X 122     -11.741   9.809  -2.007  1.00  2.31           O  
ATOM    988  ND2 ASN X 122     -13.755   9.962  -1.026  1.00  1.82           N  
ATOM    989  N   LEU X 123      -8.725  10.293   2.106  1.00  0.39           N  
ATOM    990  CA  LEU X 123      -7.588  11.096   2.523  1.00  0.40           C  
ATOM    991  C   LEU X 123      -6.619  11.316   1.362  1.00  0.37           C  
ATOM    992  O   LEU X 123      -5.886  12.305   1.335  1.00  0.38           O  
ATOM    993  CB  LEU X 123      -6.866  10.373   3.661  1.00  0.43           C  
ATOM    994  CG  LEU X 123      -6.253   9.022   3.280  1.00  0.44           C  
ATOM    995  CD1 LEU X 123      -4.922   9.218   2.573  1.00  0.49           C  
ATOM    996  CD2 LEU X 123      -6.082   8.152   4.516  1.00  0.56           C  
ATOM    997  N   MET X 124      -6.624  10.384   0.408  1.00  0.36           N  
ATOM    998  CA  MET X 124      -5.752  10.461  -0.761  1.00  0.37           C  
ATOM    999  C   MET X 124      -5.629  11.894  -1.268  1.00  0.40           C  
ATOM   1000  O   MET X 124      -4.581  12.297  -1.773  1.00  0.43           O  
ATOM   1001  CB  MET X 124      -6.297   9.569  -1.876  1.00  0.39           C  
ATOM   1002  CG  MET X 124      -7.409  10.221  -2.684  1.00  0.46           C  
ATOM   1003  SD  MET X 124      -8.479   9.019  -3.498  1.00  0.65           S  
ATOM   1004  CE  MET X 124      -8.988   8.013  -2.107  1.00  0.97           C  
ATOM   1005  N   ASN X 125      -6.709  12.656  -1.133  1.00  0.42           N  
ATOM   1006  CA  ASN X 125      -6.731  14.044  -1.578  1.00  0.47           C  
ATOM   1007  C   ASN X 125      -5.475  14.789  -1.131  1.00  0.48           C  
ATOM   1008  O   ASN X 125      -5.042  15.739  -1.785  1.00  0.55           O  
ATOM   1009  CB  ASN X 125      -7.974  14.751  -1.040  1.00  0.48           C  
ATOM   1010  CG  ASN X 125      -8.334  15.983  -1.848  1.00  0.68           C  
ATOM   1011  OD1 ASN X 125      -9.082  15.903  -2.823  1.00  1.20           O  
ATOM   1012  ND2 ASN X 125      -7.800  17.130  -1.446  1.00  1.15           N  
ATOM   1013  N   HIS X 126      -4.896  14.361  -0.012  1.00  0.44           N  
ATOM   1014  CA  HIS X 126      -3.693  14.997   0.514  1.00  0.49           C  
ATOM   1015  C   HIS X 126      -2.463  14.117   0.306  1.00  0.52           C  
ATOM   1016  O   HIS X 126      -1.334  14.608   0.312  1.00  0.99           O  
ATOM   1017  CB  HIS X 126      -3.866  15.310   2.000  1.00  0.54           C  
ATOM   1018  CG  HIS X 126      -5.295  15.474   2.415  1.00  0.53           C  
ATOM   1019  ND1 HIS X 126      -6.116  16.463   1.912  1.00  0.69           N  
ATOM   1020  CD2 HIS X 126      -6.053  14.767   3.286  1.00  0.61           C  
ATOM   1021  CE1 HIS X 126      -7.315  16.358   2.458  1.00  0.80           C  
ATOM   1022  NE2 HIS X 126      -7.303  15.337   3.295  1.00  0.74           N  
ATOM   1023  N   PHE X 127      -2.688  12.818   0.121  1.00  0.39           N  
ATOM   1024  CA  PHE X 127      -1.593  11.876  -0.091  1.00  0.33           C  
ATOM   1025  C   PHE X 127      -0.578  12.447  -1.077  1.00  0.32           C  
ATOM   1026  O   PHE X 127      -0.953  13.092  -2.056  1.00  0.34           O  
ATOM   1027  CB  PHE X 127      -2.138  10.544  -0.612  1.00  0.34           C  
ATOM   1028  CG  PHE X 127      -1.089   9.480  -0.767  1.00  0.31           C  
ATOM   1029  CD1 PHE X 127      -0.195   9.520  -1.825  1.00  0.32           C  
ATOM   1030  CD2 PHE X 127      -0.999   8.439   0.144  1.00  0.37           C  
ATOM   1031  CE1 PHE X 127       0.770   8.542  -1.972  1.00  0.34           C  
ATOM   1032  CE2 PHE X 127      -0.036   7.458   0.002  1.00  0.37           C  
ATOM   1033  CZ  PHE X 127       0.849   7.510  -1.057  1.00  0.33           C  
ATOM   1034  N   PRO X 128       0.725  12.218  -0.830  1.00  0.42           N  
ATOM   1035  CA  PRO X 128       1.794  12.712  -1.696  1.00  0.51           C  
ATOM   1036  C   PRO X 128       1.435  12.622  -3.176  1.00  0.54           C  
ATOM   1037  O   PRO X 128       1.619  11.581  -3.808  1.00  0.66           O  
ATOM   1038  CB  PRO X 128       2.951  11.780  -1.359  1.00  0.69           C  
ATOM   1039  CG  PRO X 128       2.748  11.439   0.077  1.00  0.76           C  
ATOM   1040  CD  PRO X 128       1.257  11.460   0.317  1.00  0.56           C  
ATOM   1041  N   LEU X 129       0.919  13.719  -3.721  1.00  0.51           N  
ATOM   1042  CA  LEU X 129       0.529  13.766  -5.124  1.00  0.65           C  
ATOM   1043  C   LEU X 129       0.816  15.139  -5.724  1.00  0.92           C  
ATOM   1044  O   LEU X 129       0.009  15.677  -6.484  1.00  1.29           O  
ATOM   1045  CB  LEU X 129      -0.959  13.435  -5.268  1.00  0.51           C  
ATOM   1046  CG  LEU X 129      -1.376  12.909  -6.642  1.00  0.62           C  
ATOM   1047  CD1 LEU X 129      -0.672  11.597  -6.949  1.00  1.36           C  
ATOM   1048  CD2 LEU X 129      -2.886  12.734  -6.709  1.00  1.13           C  
ATOM   1049  N   GLU X 130       1.970  15.702  -5.380  1.00  1.15           N  
ATOM   1050  CA  GLU X 130       2.363  17.013  -5.887  1.00  1.42           C  
ATOM   1051  C   GLU X 130       3.737  16.956  -6.548  1.00  1.99           C  
ATOM   1052  O   GLU X 130       3.966  17.588  -7.579  1.00  2.50           O  
ATOM   1053  CB  GLU X 130       2.372  18.039  -4.753  1.00  1.61           C  
ATOM   1054  CG  GLU X 130       1.518  17.637  -3.563  1.00  2.17           C  
ATOM   1055  CD  GLU X 130       1.223  18.801  -2.637  1.00  2.78           C  
ATOM   1056  OE1 GLU X 130       0.335  19.613  -2.969  1.00  3.57           O  
ATOM   1057  OE2 GLU X 130       1.880  18.900  -1.581  1.00  2.89           O  
ATOM   1058  N   ASP X 131       4.647  16.195  -5.947  1.00  2.36           N  
ATOM   1059  CA  ASP X 131       5.999  16.054  -6.476  1.00  3.12           C  
ATOM   1060  C   ASP X 131       6.825  17.306  -6.204  1.00  3.33           C  
ATOM   1061  O   ASP X 131       6.413  18.181  -5.441  1.00  3.30           O  
ATOM   1062  CB  ASP X 131       5.955  15.772  -7.979  1.00  3.57           C  
ATOM   1063  CG  ASP X 131       6.913  14.670  -8.389  1.00  4.22           C  
ATOM   1064  OD1 ASP X 131       6.612  13.489  -8.114  1.00  4.54           O  
ATOM   1065  OD2 ASP X 131       7.964  14.989  -8.983  1.00  4.85           O  
TER
END
