# Supplementary material for: Vaccinia Virus Protein A49 Is an Unexpected Member of the B-cell Lymphoma (Bcl)-2 Protein Family
Source: J Biol Chem. 2015 Jan 20;290(10):5991–6002. doi: 10.1074/jbc.M114.624650 (PMC4358236; doi:10.1074/jbc.M114.624650)
Supplement: Supplemental Data [file supp_M114.624650_jbc.M114.624650-1.zip › Neidel_overlain_Bcl-2_proteins_and_core/2BID_N_ali.pdb]

ATOM      1  N   ASP X   1     -11.704  11.063  -9.866  1.00  0.00           N  
ATOM      2  CA  ASP X   1     -10.300  10.832 -10.187  1.00  0.00           C  
ATOM      3  C   ASP X   1      -9.743   9.657  -9.388  1.00  0.00           C  
ATOM      4  O   ASP X   1      -8.811   9.816  -8.600  1.00  0.00           O  
ATOM      5  CB  ASP X   1      -9.480  12.090  -9.900  1.00  0.00           C  
ATOM      6  CG  ASP X   1      -9.893  12.766  -8.607  1.00  0.00           C  
ATOM      7  OD1 ASP X   1     -10.817  13.605  -8.646  1.00  0.00           O  
ATOM      8  OD2 ASP X   1      -9.293  12.454  -7.557  1.00  0.00           O  
ATOM      9  N   GLU X   2     -10.321   8.478  -9.596  1.00  0.00           N  
ATOM     10  CA  GLU X   2      -9.881   7.279  -8.893  1.00  0.00           C  
ATOM     11  C   GLU X   2      -8.789   6.556  -9.674  1.00  0.00           C  
ATOM     12  O   GLU X   2      -7.932   5.884  -9.090  1.00  0.00           O  
ATOM     13  CB  GLU X   2     -11.063   6.336  -8.658  1.00  0.00           C  
ATOM     14  CG  GLU X   2     -12.116   6.902  -7.721  1.00  0.00           C  
ATOM     15  CD  GLU X   2     -12.941   5.819  -7.052  1.00  0.00           C  
ATOM     16  OE1 GLU X   2     -12.348   4.828  -6.578  1.00  0.00           O  
ATOM     17  OE2 GLU X   2     -14.181   5.962  -7.006  1.00  0.00           O  
ATOM     18  N   CYS X   3      -8.823   6.695 -11.000  1.00  0.00           N  
ATOM     19  CA  CYS X   3      -7.837   6.054 -11.867  1.00  0.00           C  
ATOM     20  C   CYS X   3      -6.455   6.079 -11.227  1.00  0.00           C  
ATOM     21  O   CYS X   3      -5.630   5.195 -11.461  1.00  0.00           O  
ATOM     22  CB  CYS X   3      -7.793   6.752 -13.228  1.00  0.00           C  
ATOM     23  SG  CYS X   3      -6.511   6.121 -14.338  1.00  0.00           S  
ATOM     24  N   ILE X   4      -6.213   7.103 -10.424  1.00  0.00           N  
ATOM     25  CA  ILE X   4      -4.936   7.266  -9.751  1.00  0.00           C  
ATOM     26  C   ILE X   4      -4.794   6.334  -8.555  1.00  0.00           C  
ATOM     27  O   ILE X   4      -3.786   5.639  -8.418  1.00  0.00           O  
ATOM     28  CB  ILE X   4      -4.756   8.723  -9.307  1.00  0.00           C  
ATOM     29  CG1 ILE X   4      -5.823   9.121  -8.285  1.00  0.00           C  
ATOM     30  CG2 ILE X   4      -4.839   9.619 -10.525  1.00  0.00           C  
ATOM     31  CD1 ILE X   4      -5.444   8.808  -6.855  1.00  0.00           C  
ATOM     32  N   THR X   5      -5.800   6.315  -7.691  1.00  0.00           N  
ATOM     33  CA  THR X   5      -5.767   5.460  -6.517  1.00  0.00           C  
ATOM     34  C   THR X   5      -5.373   4.040  -6.912  1.00  0.00           C  
ATOM     35  O   THR X   5      -4.395   3.484  -6.397  1.00  0.00           O  
ATOM     36  CB  THR X   5      -7.129   5.456  -5.823  1.00  0.00           C  
ATOM     37  OG1 THR X   5      -8.146   5.884  -6.713  1.00  0.00           O  
ATOM     38  CG2 THR X   5      -7.182   6.350  -4.602  1.00  0.00           C  
ATOM     39  N   ASN X   6      -6.131   3.460  -7.842  1.00  0.00           N  
ATOM     40  CA  ASN X   6      -5.839   2.106  -8.311  1.00  0.00           C  
ATOM     41  C   ASN X   6      -4.418   2.052  -8.850  1.00  0.00           C  
ATOM     42  O   ASN X   6      -3.624   1.193  -8.464  1.00  0.00           O  
ATOM     43  CB  ASN X   6      -6.822   1.639  -9.395  1.00  0.00           C  
ATOM     44  CG  ASN X   6      -7.951   2.614  -9.640  1.00  0.00           C  
ATOM     45  OD1 ASN X   6      -9.109   2.342  -9.325  1.00  0.00           O  
ATOM     46  ND2 ASN X   6      -7.614   3.760 -10.210  1.00  0.00           N  
ATOM     47  N   LEU X   7      -4.089   2.991  -9.728  1.00  0.00           N  
ATOM     48  CA  LEU X   7      -2.751   3.054 -10.286  1.00  0.00           C  
ATOM     49  C   LEU X   7      -1.734   2.989  -9.160  1.00  0.00           C  
ATOM     50  O   LEU X   7      -0.872   2.113  -9.124  1.00  0.00           O  
ATOM     51  CB  LEU X   7      -2.565   4.352 -11.065  1.00  0.00           C  
ATOM     52  CG  LEU X   7      -2.426   4.196 -12.575  1.00  0.00           C  
ATOM     53  CD1 LEU X   7      -0.959   4.117 -12.968  1.00  0.00           C  
ATOM     54  CD2 LEU X   7      -3.182   2.967 -13.060  1.00  0.00           C  
ATOM     55  N   LEU X   8      -1.856   3.928  -8.235  1.00  0.00           N  
ATOM     56  CA  LEU X   8      -0.964   3.998  -7.088  1.00  0.00           C  
ATOM     57  C   LEU X   8      -0.564   2.602  -6.620  1.00  0.00           C  
ATOM     58  O   LEU X   8       0.594   2.207  -6.756  1.00  0.00           O  
ATOM     59  CB  LEU X   8      -1.632   4.763  -5.945  1.00  0.00           C  
ATOM     60  CG  LEU X   8      -1.257   6.242  -5.844  1.00  0.00           C  
ATOM     61  CD1 LEU X   8       0.231   6.435  -6.086  1.00  0.00           C  
ATOM     62  CD2 LEU X   8      -2.066   7.063  -6.834  1.00  0.00           C  
ATOM     63  N   VAL X   9      -1.518   1.856  -6.062  1.00  0.00           N  
ATOM     64  CA  VAL X   9      -1.228   0.514  -5.580  1.00  0.00           C  
ATOM     65  C   VAL X   9      -0.437  -0.279  -6.611  1.00  0.00           C  
ATOM     66  O   VAL X   9       0.488  -1.012  -6.260  1.00  0.00           O  
ATOM     67  CB  VAL X   9      -2.506  -0.262  -5.210  1.00  0.00           C  
ATOM     68  CG1 VAL X   9      -2.985   0.132  -3.825  1.00  0.00           C  
ATOM     69  CG2 VAL X   9      -3.598  -0.040  -6.242  1.00  0.00           C  
ATOM     70  N   PHE X  10      -0.787  -0.127  -7.888  1.00  0.00           N  
ATOM     71  CA  PHE X  10      -0.074  -0.838  -8.943  1.00  0.00           C  
ATOM     72  C   PHE X  10       1.416  -0.581  -8.808  1.00  0.00           C  
ATOM     73  O   PHE X  10       2.183  -1.477  -8.458  1.00  0.00           O  
ATOM     74  CB  PHE X  10      -0.546  -0.400 -10.331  1.00  0.00           C  
ATOM     75  CG  PHE X  10      -2.015  -0.596 -10.569  1.00  0.00           C  
ATOM     76  CD1 PHE X  10      -2.836  -1.103  -9.574  1.00  0.00           C  
ATOM     77  CD2 PHE X  10      -2.575  -0.274 -11.794  1.00  0.00           C  
ATOM     78  CE1 PHE X  10      -4.185  -1.283  -9.797  1.00  0.00           C  
ATOM     79  CE2 PHE X  10      -3.924  -0.451 -12.022  1.00  0.00           C  
ATOM     80  CZ  PHE X  10      -4.732  -0.958 -11.023  1.00  0.00           C  
ATOM     81  N   GLY X  11       1.814   0.656  -9.069  1.00  0.00           N  
ATOM     82  CA  GLY X  11       3.213   1.015  -8.951  1.00  0.00           C  
ATOM     83  C   GLY X  11       3.753   0.713  -7.570  1.00  0.00           C  
ATOM     84  O   GLY X  11       4.851   0.177  -7.425  1.00  0.00           O  
ATOM     85  N   PHE X  12       2.966   1.049  -6.552  1.00  0.00           N  
ATOM     86  CA  PHE X  12       3.354   0.802  -5.173  1.00  0.00           C  
ATOM     87  C   PHE X  12       3.675  -0.671  -4.973  1.00  0.00           C  
ATOM     88  O   PHE X  12       4.766  -1.034  -4.527  1.00  0.00           O  
ATOM     89  CB  PHE X  12       2.220   1.204  -4.231  1.00  0.00           C  
ATOM     90  CG  PHE X  12       2.012   2.684  -4.109  1.00  0.00           C  
ATOM     91  CD1 PHE X  12       3.071   3.567  -4.252  1.00  0.00           C  
ATOM     92  CD2 PHE X  12       0.751   3.193  -3.843  1.00  0.00           C  
ATOM     93  CE1 PHE X  12       2.875   4.929  -4.134  1.00  0.00           C  
ATOM     94  CE2 PHE X  12       0.549   4.553  -3.724  1.00  0.00           C  
ATOM     95  CZ  PHE X  12       1.613   5.423  -3.869  1.00  0.00           C  
ATOM     96  N   LEU X  13       2.709  -1.515  -5.311  1.00  0.00           N  
ATOM     97  CA  LEU X  13       2.867  -2.951  -5.175  1.00  0.00           C  
ATOM     98  C   LEU X  13       3.772  -3.502  -6.273  1.00  0.00           C  
ATOM     99  O   LEU X  13       4.299  -4.608  -6.155  1.00  0.00           O  
ATOM    100  CB  LEU X  13       1.500  -3.640  -5.220  1.00  0.00           C  
ATOM    101  CG  LEU X  13       0.684  -3.559  -3.925  1.00  0.00           C  
ATOM    102  CD1 LEU X  13       1.537  -3.964  -2.733  1.00  0.00           C  
ATOM    103  CD2 LEU X  13       0.113  -2.158  -3.727  1.00  0.00           C  
ATOM    104  N   GLN X  14       3.955  -2.724  -7.339  1.00  0.00           N  
ATOM    105  CA  GLN X  14       4.804  -3.145  -8.446  1.00  0.00           C  
ATOM    106  C   GLN X  14       6.266  -3.190  -8.014  1.00  0.00           C  
ATOM    107  O   GLN X  14       6.939  -4.210  -8.171  1.00  0.00           O  
ATOM    108  CB  GLN X  14       4.642  -2.195  -9.633  1.00  0.00           C  
ATOM    109  CG  GLN X  14       3.912  -2.813 -10.814  1.00  0.00           C  
ATOM    110  CD  GLN X  14       3.523  -1.787 -11.859  1.00  0.00           C  
ATOM    111  OE1 GLN X  14       2.390  -1.775 -12.342  1.00  0.00           O  
ATOM    112  NE2 GLN X  14       4.461  -0.918 -12.216  1.00  0.00           N  
ATOM    113  N   SER X  15       6.750  -2.079  -7.468  1.00  0.00           N  
ATOM    114  CA  SER X  15       8.131  -1.993  -7.012  1.00  0.00           C  
ATOM    115  C   SER X  15       8.333  -2.805  -5.737  1.00  0.00           C  
ATOM    116  O   SER X  15       9.433  -3.282  -5.460  1.00  0.00           O  
ATOM    117  CB  SER X  15       8.520  -0.533  -6.769  1.00  0.00           C  
ATOM    118  OG  SER X  15       8.733  -0.284  -5.390  1.00  0.00           O  
ATOM    119  N   CYS X  16       7.262  -2.958  -4.965  1.00  0.00           N  
ATOM    120  CA  CYS X  16       7.322  -3.715  -3.720  1.00  0.00           C  
ATOM    121  C   CYS X  16       7.773  -5.149  -3.977  1.00  0.00           C  
ATOM    122  O   CYS X  16       8.196  -5.851  -3.058  1.00  0.00           O  
ATOM    123  CB  CYS X  16       5.955  -3.712  -3.032  1.00  0.00           C  
ATOM    124  SG  CYS X  16       5.918  -4.602  -1.459  1.00  0.00           S  
ATOM    125  N   SER X  17       7.681  -5.578  -5.232  1.00  0.00           N  
ATOM    126  CA  SER X  17       8.080  -6.929  -5.611  1.00  0.00           C  
ATOM    127  C   SER X  17       8.994  -6.906  -6.830  1.00  0.00           C  
ATOM    128  O   SER X  17       9.209  -7.928  -7.480  1.00  0.00           O  
ATOM    129  CB  SER X  17       6.849  -7.787  -5.901  1.00  0.00           C  
ATOM    130  OG  SER X  17       6.187  -8.154  -4.703  1.00  0.00           O  
ATOM    131  N   ASP X  18       9.528  -5.730  -7.134  1.00  0.00           N  
ATOM    132  CA  ASP X  18      10.421  -5.564  -8.274  1.00  0.00           C  
ATOM    133  C   ASP X  18       9.903  -6.325  -9.492  1.00  0.00           C  
ATOM    134  O   ASP X  18       9.127  -5.791 -10.284  1.00  0.00           O  
ATOM    135  CB  ASP X  18      11.831  -6.043  -7.920  1.00  0.00           C  
ATOM    136  CG  ASP X  18      12.762  -4.896  -7.578  1.00  0.00           C  
ATOM    137  OD1 ASP X  18      12.261  -3.779  -7.328  1.00  0.00           O  
ATOM    138  OD2 ASP X  18      13.991  -5.114  -7.561  1.00  0.00           O  
ATOM    139  N   ASN X  19      10.338  -7.573  -9.637  1.00  0.00           N  
ATOM    140  CA  ASN X  19       9.915  -8.402 -10.760  1.00  0.00           C  
ATOM    141  C   ASN X  19       9.544  -9.806 -10.294  1.00  0.00           C  
ATOM    142  O   ASN X  19       9.340 -10.042  -9.103  1.00  0.00           O  
ATOM    143  CB  ASN X  19      11.025  -8.478 -11.810  1.00  0.00           C  
ATOM    144  CG  ASN X  19      12.114  -9.463 -11.429  1.00  0.00           C  
ATOM    145  OD1 ASN X  19      12.220  -9.870 -10.272  1.00  0.00           O  
ATOM    146  ND2 ASN X  19      12.930  -9.850 -12.401  1.00  0.00           N  
ATOM    147  N   SER X  20       9.459 -10.736 -11.240  1.00  0.00           N  
ATOM    148  CA  SER X  20       9.112 -12.118 -10.922  1.00  0.00           C  
ATOM    149  C   SER X  20       7.654 -12.221 -10.487  1.00  0.00           C  
ATOM    150  O   SER X  20       7.267 -13.157  -9.786  1.00  0.00           O  
ATOM    151  CB  SER X  20      10.026 -12.652  -9.819  1.00  0.00           C  
ATOM    152  OG  SER X  20      11.391 -12.508 -10.172  1.00  0.00           O  
ATOM    153  N   PHE X  21       6.850 -11.253 -10.911  1.00  0.00           N  
ATOM    154  CA  PHE X  21       5.433 -11.226 -10.572  1.00  0.00           C  
ATOM    155  C   PHE X  21       4.723 -10.181 -11.418  1.00  0.00           C  
ATOM    156  O   PHE X  21       3.740  -9.575 -10.992  1.00  0.00           O  
ATOM    157  CB  PHE X  21       5.243 -10.916  -9.085  1.00  0.00           C  
ATOM    158  CG  PHE X  21       5.532 -12.084  -8.183  1.00  0.00           C  
ATOM    159  CD1 PHE X  21       5.051 -13.347  -8.488  1.00  0.00           C  
ATOM    160  CD2 PHE X  21       6.285 -11.916  -7.032  1.00  0.00           C  
ATOM    161  CE1 PHE X  21       5.315 -14.422  -7.659  1.00  0.00           C  
ATOM    162  CE2 PHE X  21       6.552 -12.986  -6.200  1.00  0.00           C  
ATOM    163  CZ  PHE X  21       6.066 -14.241  -6.514  1.00  0.00           C  
ATOM    164  N   ARG X  22       5.249  -9.971 -12.616  1.00  0.00           N  
ATOM    165  CA  ARG X  22       4.700  -8.994 -13.541  1.00  0.00           C  
ATOM    166  C   ARG X  22       3.340  -9.428 -14.078  1.00  0.00           C  
ATOM    167  O   ARG X  22       2.336  -8.747 -13.870  1.00  0.00           O  
ATOM    168  CB  ARG X  22       5.673  -8.772 -14.695  1.00  0.00           C  
ATOM    169  CG  ARG X  22       6.186 -10.056 -15.329  1.00  0.00           C  
ATOM    170  CD  ARG X  22       7.687 -10.006 -15.555  1.00  0.00           C  
ATOM    171  NE  ARG X  22       8.085 -10.744 -16.750  1.00  0.00           N  
ATOM    172  CZ  ARG X  22       8.313 -12.053 -16.764  1.00  0.00           C  
ATOM    173  NH1 ARG X  22       8.191 -12.762 -15.651  1.00  0.00           N  
ATOM    174  NH2 ARG X  22       8.666 -12.655 -17.892  1.00  0.00           N  
ATOM    175  N   ARG X  23       3.308 -10.567 -14.762  1.00  0.00           N  
ATOM    176  CA  ARG X  23       2.073 -11.086 -15.316  1.00  0.00           C  
ATOM    177  C   ARG X  23       0.970 -11.014 -14.278  1.00  0.00           C  
ATOM    178  O   ARG X  23      -0.209 -10.863 -14.601  1.00  0.00           O  
ATOM    179  CB  ARG X  23       2.285 -12.529 -15.745  1.00  0.00           C  
ATOM    180  CG  ARG X  23       1.612 -12.884 -17.059  1.00  0.00           C  
ATOM    181  CD  ARG X  23       2.530 -13.705 -17.950  1.00  0.00           C  
ATOM    182  NE  ARG X  23       1.801 -14.739 -18.679  1.00  0.00           N  
ATOM    183  CZ  ARG X  23       1.517 -15.934 -18.172  1.00  0.00           C  
ATOM    184  NH1 ARG X  23       1.905 -16.244 -16.943  1.00  0.00           N  
ATOM    185  NH2 ARG X  23       0.846 -16.821 -18.894  1.00  0.00           N  
ATOM    186  N   GLU X  24       1.376 -11.123 -13.025  1.00  0.00           N  
ATOM    187  CA  GLU X  24       0.440 -11.072 -11.908  1.00  0.00           C  
ATOM    188  C   GLU X  24      -0.254  -9.716 -11.851  1.00  0.00           C  
ATOM    189  O   GLU X  24      -1.477  -9.631 -11.957  1.00  0.00           O  
ATOM    190  CB  GLU X  24       1.163 -11.347 -10.588  1.00  0.00           C  
ATOM    191  CG  GLU X  24       1.487 -12.815 -10.364  1.00  0.00           C  
ATOM    192  CD  GLU X  24       0.400 -13.736 -10.883  1.00  0.00           C  
ATOM    193  OE1 GLU X  24       0.458 -14.112 -12.074  1.00  0.00           O  
ATOM    194  OE2 GLU X  24      -0.509 -14.082 -10.100  1.00  0.00           O  
ATOM    195  N   LEU X  25       0.534  -8.658 -11.692  1.00  0.00           N  
ATOM    196  CA  LEU X  25      -0.011  -7.307 -11.633  1.00  0.00           C  
ATOM    197  C   LEU X  25      -0.762  -6.984 -12.918  1.00  0.00           C  
ATOM    198  O   LEU X  25      -1.718  -6.207 -12.915  1.00  0.00           O  
ATOM    199  CB  LEU X  25       1.106  -6.285 -11.406  1.00  0.00           C  
ATOM    200  CG  LEU X  25       2.278  -6.781 -10.559  1.00  0.00           C  
ATOM    201  CD1 LEU X  25       3.053  -5.608  -9.978  1.00  0.00           C  
ATOM    202  CD2 LEU X  25       1.782  -7.696  -9.450  1.00  0.00           C  
ATOM    203  N   ASP X  26      -0.325  -7.593 -14.017  1.00  0.00           N  
ATOM    204  CA  ASP X  26      -0.955  -7.382 -15.311  1.00  0.00           C  
ATOM    205  C   ASP X  26      -2.414  -7.822 -15.272  1.00  0.00           C  
ATOM    206  O   ASP X  26      -3.290  -7.156 -15.824  1.00  0.00           O  
ATOM    207  CB  ASP X  26      -0.200  -8.149 -16.398  1.00  0.00           C  
ATOM    208  CG  ASP X  26       0.339  -7.235 -17.482  1.00  0.00           C  
ATOM    209  OD1 ASP X  26      -0.185  -6.110 -17.624  1.00  0.00           O  
ATOM    210  OD2 ASP X  26       1.282  -7.645 -18.189  1.00  0.00           O  
ATOM    211  N   ALA X  27      -2.668  -8.944 -14.606  1.00  0.00           N  
ATOM    212  CA  ALA X  27      -4.022  -9.468 -14.482  1.00  0.00           C  
ATOM    213  C   ALA X  27      -4.799  -8.692 -13.425  1.00  0.00           C  
ATOM    214  O   ALA X  27      -6.030  -8.690 -13.417  1.00  0.00           O  
ATOM    215  CB  ALA X  27      -3.989 -10.949 -14.137  1.00  0.00           C  
ATOM    216  N   LEU X  28      -4.064  -8.026 -12.538  1.00  0.00           N  
ATOM    217  CA  LEU X  28      -4.670  -7.232 -11.475  1.00  0.00           C  
ATOM    218  C   LEU X  28      -5.387  -6.016 -12.050  1.00  0.00           C  
ATOM    219  O   LEU X  28      -6.615  -5.936 -12.027  1.00  0.00           O  
ATOM    220  CB  LEU X  28      -3.600  -6.778 -10.479  1.00  0.00           C  
ATOM    221  CG  LEU X  28      -3.814  -7.231  -9.033  1.00  0.00           C  
ATOM    222  CD1 LEU X  28      -3.263  -8.631  -8.817  1.00  0.00           C  
ATOM    223  CD2 LEU X  28      -3.156  -6.251  -8.078  1.00  0.00           C  
ATOM    224  N   GLY X  29      -4.608  -5.070 -12.565  1.00  0.00           N  
ATOM    225  CA  GLY X  29      -5.179  -3.867 -13.141  1.00  0.00           C  
ATOM    226  C   GLY X  29      -6.084  -4.159 -14.321  1.00  0.00           C  
ATOM    227  O   GLY X  29      -6.808  -3.281 -14.789  1.00  0.00           O  
ATOM    228  N   HIS X  30      -6.046  -5.398 -14.804  1.00  0.00           N  
ATOM    229  CA  HIS X  30      -6.871  -5.801 -15.937  1.00  0.00           C  
ATOM    230  C   HIS X  30      -8.350  -5.832 -15.557  1.00  0.00           C  
ATOM    231  O   HIS X  30      -9.212  -6.061 -16.405  1.00  0.00           O  
ATOM    232  CB  HIS X  30      -6.437  -7.176 -16.449  1.00  0.00           C  
ATOM    233  CG  HIS X  30      -5.739  -7.127 -17.772  1.00  0.00           C  
ATOM    234  ND1 HIS X  30      -6.025  -6.186 -18.739  1.00  0.00           N  
ATOM    235  CD2 HIS X  30      -4.758  -7.907 -18.287  1.00  0.00           C  
ATOM    236  CE1 HIS X  30      -5.252  -6.390 -19.791  1.00  0.00           C  
ATOM    237  NE2 HIS X  30      -4.475  -7.427 -19.542  1.00  0.00           N  
ATOM    238  N   GLU X  31      -8.640  -5.599 -14.279  1.00  0.00           N  
ATOM    239  CA  GLU X  31     -10.016  -5.600 -13.796  1.00  0.00           C  
ATOM    240  C   GLU X  31     -10.204  -4.551 -12.708  1.00  0.00           C  
ATOM    241  O   GLU X  31     -11.211  -3.843 -12.677  1.00  0.00           O  
ATOM    242  CB  GLU X  31     -10.386  -6.983 -13.257  1.00  0.00           C  
ATOM    243  CG  GLU X  31     -11.775  -7.045 -12.643  1.00  0.00           C  
ATOM    244  CD  GLU X  31     -11.740  -7.059 -11.128  1.00  0.00           C  
ATOM    245  OE1 GLU X  31     -10.807  -7.666 -10.561  1.00  0.00           O  
ATOM    246  OE2 GLU X  31     -12.645  -6.463 -10.508  1.00  0.00           O  
ATOM    247  N   LEU X  32      -9.225  -4.457 -11.818  1.00  0.00           N  
ATOM    248  CA  LEU X  32      -9.269  -3.496 -10.725  1.00  0.00           C  
ATOM    249  C   LEU X  32      -9.937  -2.195 -11.166  1.00  0.00           C  
ATOM    250  O   LEU X  32     -10.867  -1.714 -10.518  1.00  0.00           O  
ATOM    251  CB  LEU X  32      -7.854  -3.215 -10.221  1.00  0.00           C  
ATOM    252  CG  LEU X  32      -7.718  -3.090  -8.704  1.00  0.00           C  
ATOM    253  CD1 LEU X  32      -6.510  -3.873  -8.213  1.00  0.00           C  
ATOM    254  CD2 LEU X  32      -7.611  -1.629  -8.294  1.00  0.00           C  
ATOM    255  N   GLU X  33       4.527  12.800 -20.440  1.00  0.00           N  
ATOM    256  CA  GLU X  33       4.072  11.563 -21.065  1.00  0.00           C  
ATOM    257  C   GLU X  33       2.618  11.272 -20.707  1.00  0.00           C  
ATOM    258  O   GLU X  33       1.784  11.052 -21.586  1.00  0.00           O  
ATOM    259  CB  GLU X  33       4.959  10.394 -20.633  1.00  0.00           C  
ATOM    260  CG  GLU X  33       5.313   9.445 -21.766  1.00  0.00           C  
ATOM    261  CD  GLU X  33       6.756   8.983 -21.708  1.00  0.00           C  
ATOM    262  OE1 GLU X  33       7.470   9.383 -20.765  1.00  0.00           O  
ATOM    263  OE2 GLU X  33       7.171   8.218 -22.604  1.00  0.00           O  
ATOM    264  N   SER X  34       2.320  11.267 -19.412  1.00  0.00           N  
ATOM    265  CA  SER X  34       0.965  10.998 -18.940  1.00  0.00           C  
ATOM    266  C   SER X  34       0.891  11.065 -17.419  1.00  0.00           C  
ATOM    267  O   SER X  34       1.842  10.708 -16.723  1.00  0.00           O  
ATOM    268  CB  SER X  34       0.500   9.624 -19.424  1.00  0.00           C  
ATOM    269  OG  SER X  34      -0.901   9.478 -19.273  1.00  0.00           O  
ATOM    270  N   GLN X  35      -0.249  11.521 -16.909  1.00  0.00           N  
ATOM    271  CA  GLN X  35      -0.451  11.631 -15.469  1.00  0.00           C  
ATOM    272  C   GLN X  35      -0.188  10.294 -14.786  1.00  0.00           C  
ATOM    273  O   GLN X  35       0.403  10.242 -13.708  1.00  0.00           O  
ATOM    274  CB  GLN X  35      -1.876  12.099 -15.166  1.00  0.00           C  
ATOM    275  CG  GLN X  35      -2.081  13.590 -15.375  1.00  0.00           C  
ATOM    276  CD  GLN X  35      -1.866  14.009 -16.815  1.00  0.00           C  
ATOM    277  OE1 GLN X  35      -0.731  14.170 -17.264  1.00  0.00           O  
ATOM    278  NE2 GLN X  35      -2.958  14.188 -17.549  1.00  0.00           N  
ATOM    279  N   GLU X  36      -0.631   9.214 -15.424  1.00  0.00           N  
ATOM    280  CA  GLU X  36      -0.443   7.881 -14.881  1.00  0.00           C  
ATOM    281  C   GLU X  36       1.029   7.490 -14.904  1.00  0.00           C  
ATOM    282  O   GLU X  36       1.457   6.595 -14.177  1.00  0.00           O  
ATOM    283  CB  GLU X  36      -1.270   6.868 -15.670  1.00  0.00           C  
ATOM    284  CG  GLU X  36      -2.496   7.468 -16.344  1.00  0.00           C  
ATOM    285  CD  GLU X  36      -3.247   8.428 -15.443  1.00  0.00           C  
ATOM    286  OE1 GLU X  36      -3.220   8.229 -14.210  1.00  0.00           O  
ATOM    287  OE2 GLU X  36      -3.865   9.376 -15.970  1.00  0.00           O  
ATOM    288  N   ASP X  37       1.796   8.176 -15.739  1.00  0.00           N  
ATOM    289  CA  ASP X  37       3.223   7.912 -15.856  1.00  0.00           C  
ATOM    290  C   ASP X  37       3.963   8.434 -14.630  1.00  0.00           C  
ATOM    291  O   ASP X  37       4.743   7.715 -14.008  1.00  0.00           O  
ATOM    292  CB  ASP X  37       3.781   8.565 -17.120  1.00  0.00           C  
ATOM    293  CG  ASP X  37       4.391   7.554 -18.071  1.00  0.00           C  
ATOM    294  OD1 ASP X  37       4.916   6.528 -17.590  1.00  0.00           O  
ATOM    295  OD2 ASP X  37       4.343   7.789 -19.297  1.00  0.00           O  
ATOM    296  N   ILE X  38       3.703   9.691 -14.288  1.00  0.00           N  
ATOM    297  CA  ILE X  38       4.332  10.317 -13.137  1.00  0.00           C  
ATOM    298  C   ILE X  38       3.923   9.618 -11.847  1.00  0.00           C  
ATOM    299  O   ILE X  38       4.770   9.192 -11.063  1.00  0.00           O  
ATOM    300  CB  ILE X  38       3.954  11.804 -13.044  1.00  0.00           C  
ATOM    301  CG1 ILE X  38       4.228  12.510 -14.372  1.00  0.00           C  
ATOM    302  CG2 ILE X  38       4.719  12.470 -11.916  1.00  0.00           C  
ATOM    303  CD1 ILE X  38       5.700  12.736 -14.644  1.00  0.00           C  
ATOM    304  N   ILE X  39       2.616   9.500 -11.634  1.00  0.00           N  
ATOM    305  CA  ILE X  39       2.089   8.853 -10.445  1.00  0.00           C  
ATOM    306  C   ILE X  39       2.682   7.460 -10.272  1.00  0.00           C  
ATOM    307  O   ILE X  39       2.981   7.035  -9.156  1.00  0.00           O  
ATOM    308  CB  ILE X  39       0.555   8.744 -10.513  1.00  0.00           C  
ATOM    309  CG1 ILE X  39      -0.070  10.127 -10.700  1.00  0.00           C  
ATOM    310  CG2 ILE X  39       0.019   8.080  -9.259  1.00  0.00           C  
ATOM    311  CD1 ILE X  39       0.214  11.080  -9.558  1.00  0.00           C  
ATOM    312  N   ARG X  40       2.853   6.752 -11.383  1.00  0.00           N  
ATOM    313  CA  ARG X  40       3.415   5.408 -11.353  1.00  0.00           C  
ATOM    314  C   ARG X  40       4.917   5.457 -11.097  1.00  0.00           C  
ATOM    315  O   ARG X  40       5.425   4.788 -10.197  1.00  0.00           O  
ATOM    316  CB  ARG X  40       3.130   4.685 -12.669  1.00  0.00           C  
ATOM    317  CG  ARG X  40       3.850   3.354 -12.802  1.00  0.00           C  
ATOM    318  CD  ARG X  40       4.622   3.269 -14.108  1.00  0.00           C  
ATOM    319  NE  ARG X  40       3.778   3.569 -15.261  1.00  0.00           N  
ATOM    320  CZ  ARG X  40       3.064   2.655 -15.910  1.00  0.00           C  
ATOM    321  NH1 ARG X  40       3.087   1.388 -15.515  1.00  0.00           N  
ATOM    322  NH2 ARG X  40       2.324   3.007 -16.953  1.00  0.00           N  
ATOM    323  N   ASN X  41       5.622   6.259 -11.889  1.00  0.00           N  
ATOM    324  CA  ASN X  41       7.065   6.400 -11.739  1.00  0.00           C  
ATOM    325  C   ASN X  41       7.406   6.881 -10.337  1.00  0.00           C  
ATOM    326  O   ASN X  41       8.435   6.511  -9.770  1.00  0.00           O  
ATOM    327  CB  ASN X  41       7.610   7.379 -12.779  1.00  0.00           C  
ATOM    328  CG  ASN X  41       8.551   6.716 -13.766  1.00  0.00           C  
ATOM    329  OD1 ASN X  41       8.350   5.567 -14.156  1.00  0.00           O  
ATOM    330  ND2 ASN X  41       9.585   7.442 -14.177  1.00  0.00           N  
ATOM    331  N   ILE X  42       6.525   7.701  -9.782  1.00  0.00           N  
ATOM    332  CA  ILE X  42       6.710   8.233  -8.441  1.00  0.00           C  
ATOM    333  C   ILE X  42       6.515   7.134  -7.402  1.00  0.00           C  
ATOM    334  O   ILE X  42       7.356   6.938  -6.523  1.00  0.00           O  
ATOM    335  CB  ILE X  42       5.721   9.388  -8.159  1.00  0.00           C  
ATOM    336  CG1 ILE X  42       6.197  10.673  -8.836  1.00  0.00           C  
ATOM    337  CG2 ILE X  42       5.552   9.613  -6.663  1.00  0.00           C  
ATOM    338  CD1 ILE X  42       5.259  11.842  -8.629  1.00  0.00           C  
ATOM    339  N   ALA X  43       5.401   6.423  -7.513  1.00  0.00           N  
ATOM    340  CA  ALA X  43       5.088   5.343  -6.589  1.00  0.00           C  
ATOM    341  C   ALA X  43       6.185   4.284  -6.589  1.00  0.00           C  
ATOM    342  O   ALA X  43       6.630   3.842  -5.531  1.00  0.00           O  
ATOM    343  CB  ALA X  43       3.749   4.717  -6.949  1.00  0.00           C  
ATOM    344  N   ARG X  44       6.618   3.879  -7.781  1.00  0.00           N  
ATOM    345  CA  ARG X  44       7.664   2.870  -7.904  1.00  0.00           C  
ATOM    346  C   ARG X  44       8.951   3.339  -7.240  1.00  0.00           C  
ATOM    347  O   ARG X  44       9.544   2.624  -6.433  1.00  0.00           O  
ATOM    348  CB  ARG X  44       7.926   2.544  -9.375  1.00  0.00           C  
ATOM    349  CG  ARG X  44       9.265   1.867  -9.615  1.00  0.00           C  
ATOM    350  CD  ARG X  44       9.451   1.499 -11.078  1.00  0.00           C  
ATOM    351  NE  ARG X  44      10.206   0.259 -11.239  1.00  0.00           N  
ATOM    352  CZ  ARG X  44      11.517   0.165 -11.045  1.00  0.00           C  
ATOM    353  NH1 ARG X  44      12.214   1.230 -10.679  1.00  0.00           N  
ATOM    354  NH2 ARG X  44      12.132  -0.998 -11.213  1.00  0.00           N  
ATOM    355  N   HIS X  45       9.371   4.549  -7.582  1.00  0.00           N  
ATOM    356  CA  HIS X  45      10.586   5.123  -7.019  1.00  0.00           C  
ATOM    357  C   HIS X  45      10.553   5.058  -5.495  1.00  0.00           C  
ATOM    358  O   HIS X  45      11.360   4.364  -4.873  1.00  0.00           O  
ATOM    359  CB  HIS X  45      10.747   6.574  -7.478  1.00  0.00           C  
ATOM    360  CG  HIS X  45      12.049   6.843  -8.168  1.00  0.00           C  
ATOM    361  ND1 HIS X  45      12.134   7.264  -9.479  1.00  0.00           N  
ATOM    362  CD2 HIS X  45      13.324   6.750  -7.721  1.00  0.00           C  
ATOM    363  CE1 HIS X  45      13.404   7.417  -9.808  1.00  0.00           C  
ATOM    364  NE2 HIS X  45      14.147   7.113  -8.760  1.00  0.00           N  
ATOM    365  N   LEU X  46       9.607   5.777  -4.899  1.00  0.00           N  
ATOM    366  CA  LEU X  46       9.465   5.795  -3.449  1.00  0.00           C  
ATOM    367  C   LEU X  46       9.202   4.389  -2.921  1.00  0.00           C  
ATOM    368  O   LEU X  46       9.819   3.956  -1.948  1.00  0.00           O  
ATOM    369  CB  LEU X  46       8.330   6.733  -3.035  1.00  0.00           C  
ATOM    370  CG  LEU X  46       8.755   7.908  -2.154  1.00  0.00           C  
ATOM    371  CD1 LEU X  46       9.362   7.408  -0.853  1.00  0.00           C  
ATOM    372  CD2 LEU X  46       9.743   8.797  -2.896  1.00  0.00           C  
ATOM    373  N   ALA X  47       8.289   3.676  -3.574  1.00  0.00           N  
ATOM    374  CA  ALA X  47       7.955   2.315  -3.174  1.00  0.00           C  
ATOM    375  C   ALA X  47       9.200   1.437  -3.181  1.00  0.00           C  
ATOM    376  O   ALA X  47       9.307   0.484  -2.409  1.00  0.00           O  
ATOM    377  CB  ALA X  47       6.889   1.735  -4.091  1.00  0.00           C  
ATOM    378  N   GLN X  48      10.141   1.774  -4.056  1.00  0.00           N  
ATOM    379  CA  GLN X  48      11.384   1.030  -4.167  1.00  0.00           C  
ATOM    380  C   GLN X  48      12.249   1.251  -2.932  1.00  0.00           C  
ATOM    381  O   GLN X  48      12.825   0.309  -2.387  1.00  0.00           O  
ATOM    382  CB  GLN X  48      12.136   1.465  -5.423  1.00  0.00           C  
ATOM    383  CG  GLN X  48      12.391   0.334  -6.405  1.00  0.00           C  
ATOM    384  CD  GLN X  48      13.691  -0.395  -6.128  1.00  0.00           C  
ATOM    385  OE1 GLN X  48      13.711  -1.615  -5.968  1.00  0.00           O  
ATOM    386  NE2 GLN X  48      14.787   0.353  -6.071  1.00  0.00           N  
ATOM    387  N   VAL X  49      12.329   2.502  -2.491  1.00  0.00           N  
ATOM    388  CA  VAL X  49      13.119   2.846  -1.315  1.00  0.00           C  
ATOM    389  C   VAL X  49      12.543   2.193  -0.062  1.00  0.00           C  
ATOM    390  O   VAL X  49      13.264   1.554   0.705  1.00  0.00           O  
ATOM    391  CB  VAL X  49      13.179   4.371  -1.104  1.00  0.00           C  
ATOM    392  CG1 VAL X  49      14.015   4.709   0.120  1.00  0.00           C  
ATOM    393  CG2 VAL X  49      13.734   5.058  -2.342  1.00  0.00           C  
ATOM    394  N   GLY X  50      11.237   2.356   0.138  1.00  0.00           N  
ATOM    395  CA  GLY X  50      10.587   1.773   1.296  1.00  0.00           C  
ATOM    396  C   GLY X  50      10.808   0.276   1.386  1.00  0.00           C  
ATOM    397  O   GLY X  50      11.372  -0.216   2.363  1.00  0.00           O  
ATOM    398  N   ASP X  51      10.371  -0.447   0.361  1.00  0.00           N  
ATOM    399  CA  ASP X  51      10.531  -1.894   0.327  1.00  0.00           C  
ATOM    400  C   ASP X  51      12.007  -2.272   0.379  1.00  0.00           C  
ATOM    401  O   ASP X  51      12.368  -3.342   0.867  1.00  0.00           O  
ATOM    402  CB  ASP X  51       9.885  -2.469  -0.934  1.00  0.00           C  
ATOM    403  CG  ASP X  51       8.792  -3.471  -0.616  1.00  0.00           C  
ATOM    404  OD1 ASP X  51       7.894  -3.136   0.184  1.00  0.00           O  
ATOM    405  OD2 ASP X  51       8.835  -4.590  -1.169  1.00  0.00           O  
ATOM    406  N   SER X  52      12.857  -1.382  -0.126  1.00  0.00           N  
ATOM    407  CA  SER X  52      14.295  -1.618  -0.133  1.00  0.00           C  
ATOM    408  C   SER X  52      14.812  -1.836   1.284  1.00  0.00           C  
ATOM    409  O   SER X  52      15.601  -2.746   1.537  1.00  0.00           O  
ATOM    410  CB  SER X  52      15.025  -0.438  -0.778  1.00  0.00           C  
ATOM    411  OG  SER X  52      15.421  -0.745  -2.103  1.00  0.00           O  
ATOM    412  N   MET X  53      14.359  -0.992   2.206  1.00  0.00           N  
ATOM    413  CA  MET X  53      14.772  -1.091   3.601  1.00  0.00           C  
ATOM    414  C   MET X  53      13.992  -2.186   4.323  1.00  0.00           C  
ATOM    415  O   MET X  53      14.494  -2.799   5.265  1.00  0.00           O  
ATOM    416  CB  MET X  53      14.567   0.249   4.310  1.00  0.00           C  
ATOM    417  CG  MET X  53      15.588   0.523   5.402  1.00  0.00           C  
ATOM    418  SD  MET X  53      17.178   1.066   4.746  1.00  0.00           S  
ATOM    419  CE  MET X  53      16.781   2.738   4.241  1.00  0.00           C  
ATOM    420  N   ASP X  54      12.763  -2.425   3.876  1.00  0.00           N  
ATOM    421  CA  ASP X  54      11.914  -3.444   4.480  1.00  0.00           C  
ATOM    422  C   ASP X  54      12.245  -4.828   3.933  1.00  0.00           C  
ATOM    423  O   ASP X  54      11.829  -5.842   4.491  1.00  0.00           O  
ATOM    424  CB  ASP X  54      10.443  -3.121   4.222  1.00  0.00           C  
ATOM    425  CG  ASP X  54       9.653  -2.942   5.504  1.00  0.00           C  
ATOM    426  OD1 ASP X  54       9.425  -3.950   6.207  1.00  0.00           O  
ATOM    427  OD2 ASP X  54       9.260  -1.796   5.805  1.00  0.00           O  
ATOM    428  N   ARG X  55      12.996  -4.861   2.837  1.00  0.00           N  
ATOM    429  CA  ARG X  55      13.384  -6.121   2.213  1.00  0.00           C  
ATOM    430  C   ARG X  55      13.979  -7.076   3.242  1.00  0.00           C  
ATOM    431  O   ARG X  55      13.991  -8.291   3.042  1.00  0.00           O  
ATOM    432  CB  ARG X  55      14.395  -5.867   1.093  1.00  0.00           C  
ATOM    433  CG  ARG X  55      13.879  -6.236  -0.288  1.00  0.00           C  
ATOM    434  CD  ARG X  55      14.461  -5.330  -1.359  1.00  0.00           C  
ATOM    435  NE  ARG X  55      14.313  -5.897  -2.696  1.00  0.00           N  
ATOM    436  CZ  ARG X  55      15.129  -6.816  -3.201  1.00  0.00           C  
ATOM    437  NH1 ARG X  55      16.148  -7.267  -2.481  1.00  0.00           N  
ATOM    438  NH2 ARG X  55      14.928  -7.282  -4.427  1.00  0.00           N  
ATOM    439  N   SER X  56      14.475  -6.517   4.340  1.00  0.00           N  
ATOM    440  CA  SER X  56      15.076  -7.317   5.401  1.00  0.00           C  
ATOM    441  C   SER X  56      14.019  -7.795   6.391  1.00  0.00           C  
ATOM    442  O   SER X  56      14.228  -7.758   7.604  1.00  0.00           O  
ATOM    443  CB  SER X  56      16.146  -6.505   6.131  1.00  0.00           C  
ATOM    444  OG  SER X  56      16.469  -7.092   7.380  1.00  0.00           O  
ATOM    445  N   ILE X  57      12.885  -8.246   5.865  1.00  0.00           N  
ATOM    446  CA  ILE X  57      11.796  -8.733   6.700  1.00  0.00           C  
ATOM    447  C   ILE X  57      12.334  -9.469   7.927  1.00  0.00           C  
ATOM    448  O   ILE X  57      13.065 -10.451   7.804  1.00  0.00           O  
ATOM    449  CB  ILE X  57      10.858  -9.668   5.903  1.00  0.00           C  
ATOM    450  CG1 ILE X  57       9.961  -8.850   4.973  1.00  0.00           C  
ATOM    451  CG2 ILE X  57      10.012 -10.518   6.840  1.00  0.00           C  
ATOM    452  CD1 ILE X  57      10.581  -8.574   3.621  1.00  0.00           C  
ATOM    453  N   PRO X  58      11.971  -8.996   9.129  1.00  0.00           N  
ATOM    454  CA  PRO X  58      12.412  -9.606  10.388  1.00  0.00           C  
ATOM    455  C   PRO X  58      12.099 -11.097  10.448  1.00  0.00           C  
ATOM    456  O   PRO X  58      11.706 -11.700   9.449  1.00  0.00           O  
ATOM    457  CB  PRO X  58      11.609  -8.853  11.451  1.00  0.00           C  
ATOM    458  CG  PRO X  58      11.266  -7.550  10.819  1.00  0.00           C  
ATOM    459  CD  PRO X  58      11.100  -7.831   9.352  1.00  0.00           C  
ATOM    460  N   PRO X  59      12.265 -11.708  11.629  1.00  0.00           N  
ATOM    461  CA  PRO X  59      11.995 -13.134  11.826  1.00  0.00           C  
ATOM    462  C   PRO X  59      10.616 -13.530  11.314  1.00  0.00           C  
ATOM    463  O   PRO X  59      10.346 -14.706  11.070  1.00  0.00           O  
ATOM    464  CB  PRO X  59      12.071 -13.304  13.344  1.00  0.00           C  
ATOM    465  CG  PRO X  59      12.965 -12.206  13.804  1.00  0.00           C  
ATOM    466  CD  PRO X  59      12.724 -11.053  12.867  1.00  0.00           C  
ATOM    467  N   GLY X  60       9.745 -12.539  11.155  1.00  0.00           N  
ATOM    468  CA  GLY X  60       8.404 -12.806  10.672  1.00  0.00           C  
ATOM    469  C   GLY X  60       7.445 -11.665  10.943  1.00  0.00           C  
ATOM    470  O   GLY X  60       6.463 -11.831  11.667  1.00  0.00           O  
ATOM    471  N   LEU X  61       7.721 -10.503  10.357  1.00  0.00           N  
ATOM    472  CA  LEU X  61       6.865  -9.337  10.535  1.00  0.00           C  
ATOM    473  C   LEU X  61       5.716  -9.370   9.537  1.00  0.00           C  
ATOM    474  O   LEU X  61       4.564  -9.594   9.908  1.00  0.00           O  
ATOM    475  CB  LEU X  61       7.673  -8.050  10.363  1.00  0.00           C  
ATOM    476  CG  LEU X  61       6.889  -6.756  10.587  1.00  0.00           C  
ATOM    477  CD1 LEU X  61       7.274  -6.120  11.915  1.00  0.00           C  
ATOM    478  CD2 LEU X  61       7.128  -5.785   9.442  1.00  0.00           C  
ATOM    479  N   VAL X  62       6.039  -9.164   8.265  1.00  0.00           N  
ATOM    480  CA  VAL X  62       5.032  -9.190   7.216  1.00  0.00           C  
ATOM    481  C   VAL X  62       4.077 -10.344   7.435  1.00  0.00           C  
ATOM    482  O   VAL X  62       2.864 -10.211   7.270  1.00  0.00           O  
ATOM    483  CB  VAL X  62       5.669  -9.356   5.828  1.00  0.00           C  
ATOM    484  CG1 VAL X  62       6.429  -8.107   5.442  1.00  0.00           C  
ATOM    485  CG2 VAL X  62       6.580 -10.572   5.802  1.00  0.00           C  
ATOM    486  N   ASN X  63       4.646 -11.486   7.798  1.00  0.00           N  
ATOM    487  CA  ASN X  63       3.864 -12.685   8.032  1.00  0.00           C  
ATOM    488  C   ASN X  63       2.518 -12.340   8.659  1.00  0.00           C  
ATOM    489  O   ASN X  63       1.469 -12.667   8.110  1.00  0.00           O  
ATOM    490  CB  ASN X  63       4.631 -13.661   8.927  1.00  0.00           C  
ATOM    491  CG  ASN X  63       5.036 -14.923   8.193  1.00  0.00           C  
ATOM    492  OD1 ASN X  63       4.620 -15.155   7.058  1.00  0.00           O  
ATOM    493  ND2 ASN X  63       5.852 -15.748   8.838  1.00  0.00           N  
ATOM    494  N   GLY X  64       2.556 -11.669   9.808  1.00  0.00           N  
ATOM    495  CA  GLY X  64       1.326 -11.288  10.477  1.00  0.00           C  
ATOM    496  C   GLY X  64       0.410 -10.500   9.569  1.00  0.00           C  
ATOM    497  O   GLY X  64      -0.710 -10.925   9.285  1.00  0.00           O  
ATOM    498  N   LEU X  65       0.894  -9.361   9.086  1.00  0.00           N  
ATOM    499  CA  LEU X  65       0.117  -8.539   8.179  1.00  0.00           C  
ATOM    500  C   LEU X  65      -0.342  -9.398   7.017  1.00  0.00           C  
ATOM    501  O   LEU X  65      -1.430  -9.213   6.471  1.00  0.00           O  
ATOM    502  CB  LEU X  65       0.951  -7.361   7.678  1.00  0.00           C  
ATOM    503  CG  LEU X  65       0.377  -5.977   7.981  1.00  0.00           C  
ATOM    504  CD1 LEU X  65      -1.141  -5.989   7.887  1.00  0.00           C  
ATOM    505  CD2 LEU X  65       0.822  -5.496   9.354  1.00  0.00           C  
ATOM    506  N   ALA X  66       0.499 -10.368   6.671  1.00  0.00           N  
ATOM    507  CA  ALA X  66       0.194 -11.300   5.604  1.00  0.00           C  
ATOM    508  C   ALA X  66      -0.845 -12.294   6.092  1.00  0.00           C  
ATOM    509  O   ALA X  66      -1.645 -12.808   5.312  1.00  0.00           O  
ATOM    510  CB  ALA X  66       1.453 -12.020   5.148  1.00  0.00           C  
ATOM    511  N   LEU X  67      -0.839 -12.541   7.402  1.00  0.00           N  
ATOM    512  CA  LEU X  67      -1.798 -13.456   8.008  1.00  0.00           C  
ATOM    513  C   LEU X  67      -3.182 -12.829   7.989  1.00  0.00           C  
ATOM    514  O   LEU X  67      -4.187 -13.506   7.775  1.00  0.00           O  
ATOM    515  CB  LEU X  67      -1.399 -13.780   9.448  1.00  0.00           C  
ATOM    516  CG  LEU X  67      -0.049 -14.478   9.610  1.00  0.00           C  
ATOM    517  CD1 LEU X  67      -0.056 -15.370  10.842  1.00  0.00           C  
ATOM    518  CD2 LEU X  67       0.289 -15.288   8.366  1.00  0.00           C  
ATOM    519  N   GLN X  68      -3.214 -11.520   8.210  1.00  0.00           N  
ATOM    520  CA  GLN X  68      -4.457 -10.771   8.216  1.00  0.00           C  
ATOM    521  C   GLN X  68      -5.020 -10.661   6.804  1.00  0.00           C  
ATOM    522  O   GLN X  68      -6.160 -11.051   6.546  1.00  0.00           O  
ATOM    523  CB  GLN X  68      -4.215  -9.380   8.795  1.00  0.00           C  
ATOM    524  CG  GLN X  68      -5.027  -9.090  10.045  1.00  0.00           C  
ATOM    525  CD  GLN X  68      -4.299  -9.482  11.316  1.00  0.00           C  
ATOM    526  OE1 GLN X  68      -3.817 -10.607  11.447  1.00  0.00           O  
ATOM    527  NE2 GLN X  68      -4.218  -8.553  12.261  1.00  0.00           N  
ATOM    528  N   LEU X  69      -4.209 -10.137   5.888  1.00  0.00           N  
ATOM    529  CA  LEU X  69      -4.623  -9.987   4.499  1.00  0.00           C  
ATOM    530  C   LEU X  69      -5.014 -11.337   3.911  1.00  0.00           C  
ATOM    531  O   LEU X  69      -6.079 -11.473   3.313  1.00  0.00           O  
ATOM    532  CB  LEU X  69      -3.500  -9.364   3.666  1.00  0.00           C  
ATOM    533  CG  LEU X  69      -3.855  -8.043   2.981  1.00  0.00           C  
ATOM    534  CD1 LEU X  69      -2.673  -7.521   2.178  1.00  0.00           C  
ATOM    535  CD2 LEU X  69      -5.071  -8.220   2.086  1.00  0.00           C  
ATOM    536  N   ARG X  70      -4.138 -12.325   4.092  1.00  0.00           N  
ATOM    537  CA  ARG X  70      -4.370 -13.682   3.588  1.00  0.00           C  
ATOM    538  C   ARG X  70      -5.858 -13.970   3.407  1.00  0.00           C  
ATOM    539  O   ARG X  70      -6.273 -14.530   2.393  1.00  0.00           O  
ATOM    540  CB  ARG X  70      -3.769 -14.705   4.551  1.00  0.00           C  
ATOM    541  CG  ARG X  70      -3.863 -16.141   4.059  1.00  0.00           C  
ATOM    542  CD  ARG X  70      -2.629 -16.538   3.266  1.00  0.00           C  
ATOM    543  NE  ARG X  70      -1.433 -16.596   4.102  1.00  0.00           N  
ATOM    544  CZ  ARG X  70      -0.219 -16.855   3.628  1.00  0.00           C  
ATOM    545  NH1 ARG X  70      -0.043 -17.058   2.329  1.00  0.00           N  
ATOM    546  NH2 ARG X  70       0.820 -16.907   4.451  1.00  0.00           N  
ATOM    547  N   ASN X  71      -6.646 -13.583   4.408  1.00  0.00           N  
ATOM    548  CA  ASN X  71      -8.095 -13.785   4.395  1.00  0.00           C  
ATOM    549  C   ASN X  71      -8.637 -13.857   2.972  1.00  0.00           C  
ATOM    550  O   ASN X  71      -8.948 -12.839   2.356  1.00  0.00           O  
ATOM    551  CB  ASN X  71      -8.789 -12.661   5.164  1.00  0.00           C  
ATOM    552  CG  ASN X  71      -9.084 -13.043   6.602  1.00  0.00           C  
ATOM    553  OD1 ASN X  71      -9.765 -14.034   6.867  1.00  0.00           O  
ATOM    554  ND2 ASN X  71      -8.571 -12.256   7.539  1.00  0.00           N  
ATOM    555  N   THR X  72      -8.727 -15.080   2.464  1.00  0.00           N  
ATOM    556  CA  THR X  72      -9.212 -15.341   1.108  1.00  0.00           C  
ATOM    557  C   THR X  72     -10.185 -14.266   0.611  1.00  0.00           C  
ATOM    558  O   THR X  72      -9.764 -13.180   0.211  1.00  0.00           O  
ATOM    559  CB  THR X  72      -9.866 -16.724   1.039  1.00  0.00           C  
ATOM    560  OG1 THR X  72      -8.946 -17.734   1.410  1.00  0.00           O  
ATOM    561  CG2 THR X  72     -10.392 -17.067  -0.339  1.00  0.00           C  
ATOM    562  N   SER X  73     -11.483 -14.577   0.607  1.00  0.00           N  
ATOM    563  CA  SER X  73     -12.492 -13.637   0.125  1.00  0.00           C  
ATOM    564  C   SER X  73     -12.883 -12.629   1.197  1.00  0.00           C  
ATOM    565  O   SER X  73     -13.545 -11.631   0.910  1.00  0.00           O  
ATOM    566  CB  SER X  73     -13.731 -14.393  -0.357  1.00  0.00           C  
ATOM    567  OG  SER X  73     -13.905 -15.600   0.364  1.00  0.00           O  
ATOM    568  N   ARG X  74     -12.467 -12.885   2.429  1.00  0.00           N  
ATOM    569  CA  ARG X  74     -12.776 -11.981   3.529  1.00  0.00           C  
ATOM    570  C   ARG X  74     -11.909 -10.733   3.431  1.00  0.00           C  
ATOM    571  O   ARG X  74     -12.329  -9.638   3.801  1.00  0.00           O  
ATOM    572  CB  ARG X  74     -12.557 -12.679   4.873  1.00  0.00           C  
ATOM    573  CG  ARG X  74     -13.067 -14.110   4.901  1.00  0.00           C  
ATOM    574  CD  ARG X  74     -13.493 -14.521   6.301  1.00  0.00           C  
ATOM    575  NE  ARG X  74     -13.983 -15.896   6.342  1.00  0.00           N  
ATOM    576  CZ  ARG X  74     -15.162 -16.273   5.860  1.00  0.00           C  
ATOM    577  NH1 ARG X  74     -15.968 -15.381   5.299  1.00  0.00           N  
ATOM    578  NH2 ARG X  74     -15.536 -17.543   5.937  1.00  0.00           N  
ATOM    579  N   SER X  75     -10.696 -10.925   2.924  1.00  0.00           N  
ATOM    580  CA  SER X  75      -9.724  -9.850   2.750  1.00  0.00           C  
ATOM    581  C   SER X  75     -10.372  -8.477   2.679  1.00  0.00           C  
ATOM    582  O   SER X  75     -10.379  -7.749   3.661  1.00  0.00           O  
ATOM    583  CB  SER X  75      -8.894 -10.090   1.488  1.00  0.00           C  
ATOM    584  OG  SER X  75      -7.638 -10.662   1.804  1.00  0.00           O  
ATOM    585  N   GLU X  76     -10.892  -8.114   1.513  1.00  0.00           N  
ATOM    586  CA  GLU X  76     -11.519  -6.805   1.332  1.00  0.00           C  
ATOM    587  C   GLU X  76     -12.095  -6.277   2.644  1.00  0.00           C  
ATOM    588  O   GLU X  76     -11.846  -5.135   3.032  1.00  0.00           O  
ATOM    589  CB  GLU X  76     -12.620  -6.882   0.273  1.00  0.00           C  
ATOM    590  CG  GLU X  76     -12.321  -6.075  -0.980  1.00  0.00           C  
ATOM    591  CD  GLU X  76     -11.745  -6.923  -2.097  1.00  0.00           C  
ATOM    592  OE1 GLU X  76     -12.279  -8.024  -2.343  1.00  0.00           O  
ATOM    593  OE2 GLU X  76     -10.759  -6.484  -2.727  1.00  0.00           O  
ATOM    594  N   GLU X  77     -12.837  -7.129   3.336  1.00  0.00           N  
ATOM    595  CA  GLU X  77     -13.433  -6.761   4.615  1.00  0.00           C  
ATOM    596  C   GLU X  77     -12.485  -7.095   5.754  1.00  0.00           C  
ATOM    597  O   GLU X  77     -12.089  -6.222   6.527  1.00  0.00           O  
ATOM    598  CB  GLU X  77     -14.765  -7.484   4.813  1.00  0.00           C  
ATOM    599  CG  GLU X  77     -15.977  -6.600   4.570  1.00  0.00           C  
ATOM    600  CD  GLU X  77     -16.744  -6.992   3.322  1.00  0.00           C  
ATOM    601  OE1 GLU X  77     -17.231  -8.140   3.260  1.00  0.00           O  
ATOM    602  OE2 GLU X  77     -16.860  -6.149   2.406  1.00  0.00           O  
ATOM    603  N   ASP X  78     -12.111  -8.363   5.839  1.00  0.00           N  
ATOM    604  CA  ASP X  78     -11.196  -8.819   6.866  1.00  0.00           C  
ATOM    605  C   ASP X  78      -9.989  -7.898   6.945  1.00  0.00           C  
ATOM    606  O   ASP X  78      -9.522  -7.559   8.031  1.00  0.00           O  
ATOM    607  CB  ASP X  78     -10.763 -10.258   6.573  1.00  0.00           C  
ATOM    608  CG  ASP X  78     -11.099 -11.205   7.708  1.00  0.00           C  
ATOM    609  OD1 ASP X  78     -10.542 -11.032   8.812  1.00  0.00           O  
ATOM    610  OD2 ASP X  78     -11.920 -12.121   7.492  1.00  0.00           O  
ATOM    611  N   ARG X  79      -9.503  -7.478   5.784  1.00  0.00           N  
ATOM    612  CA  ARG X  79      -8.366  -6.577   5.711  1.00  0.00           C  
ATOM    613  C   ARG X  79      -8.786  -5.175   6.118  1.00  0.00           C  
ATOM    614  O   ARG X  79      -8.047  -4.471   6.807  1.00  0.00           O  
ATOM    615  CB  ARG X  79      -7.777  -6.559   4.298  1.00  0.00           C  
ATOM    616  CG  ARG X  79      -6.255  -6.539   4.264  1.00  0.00           C  
ATOM    617  CD  ARG X  79      -5.669  -5.937   5.532  1.00  0.00           C  
ATOM    618  NE  ARG X  79      -4.312  -5.435   5.332  1.00  0.00           N  
ATOM    619  CZ  ARG X  79      -3.215  -6.153   5.555  1.00  0.00           C  
ATOM    620  NH1 ARG X  79      -3.311  -7.417   5.946  1.00  0.00           N  
ATOM    621  NH2 ARG X  79      -2.020  -5.609   5.383  1.00  0.00           N  
ATOM    622  N   ASN X  80      -9.980  -4.770   5.695  1.00  0.00           N  
ATOM    623  CA  ASN X  80     -10.482  -3.451   6.031  1.00  0.00           C  
ATOM    624  C   ASN X  80     -10.598  -3.285   7.537  1.00  0.00           C  
ATOM    625  O   ASN X  80      -9.991  -2.386   8.118  1.00  0.00           O  
ATOM    626  CB  ASN X  80     -11.838  -3.213   5.371  1.00  0.00           C  
ATOM    627  CG  ASN X  80     -11.829  -2.021   4.435  1.00  0.00           C  
ATOM    628  OD1 ASN X  80     -10.771  -1.511   4.068  1.00  0.00           O  
ATOM    629  ND2 ASN X  80     -13.016  -1.569   4.044  1.00  0.00           N  
ATOM    630  N   ARG X  81     -11.368  -4.158   8.171  1.00  0.00           N  
ATOM    631  CA  ARG X  81     -11.536  -4.097   9.613  1.00  0.00           C  
ATOM    632  C   ARG X  81     -10.236  -4.480  10.306  1.00  0.00           C  
ATOM    633  O   ARG X  81     -10.062  -4.244  11.503  1.00  0.00           O  
ATOM    634  CB  ARG X  81     -12.665  -5.025  10.063  1.00  0.00           C  
ATOM    635  CG  ARG X  81     -13.815  -5.109   9.071  1.00  0.00           C  
ATOM    636  CD  ARG X  81     -15.138  -4.736   9.721  1.00  0.00           C  
ATOM    637  NE  ARG X  81     -15.819  -5.898  10.284  1.00  0.00           N  
ATOM    638  CZ  ARG X  81     -16.806  -5.813  11.169  1.00  0.00           C  
ATOM    639  NH1 ARG X  81     -17.229  -4.625  11.579  1.00  0.00           N  
ATOM    640  NH2 ARG X  81     -17.374  -6.915  11.642  1.00  0.00           N  
ATOM    641  N   ASP X  82      -9.318  -5.064   9.540  1.00  0.00           N  
ATOM    642  CA  ASP X  82      -8.032  -5.477  10.077  1.00  0.00           C  
ATOM    643  C   ASP X  82      -7.133  -4.270  10.291  1.00  0.00           C  
ATOM    644  O   ASP X  82      -6.744  -3.964  11.418  1.00  0.00           O  
ATOM    645  CB  ASP X  82      -7.361  -6.471   9.133  1.00  0.00           C  
ATOM    646  CG  ASP X  82      -7.522  -7.905   9.596  1.00  0.00           C  
ATOM    647  OD1 ASP X  82      -7.518  -8.137  10.824  1.00  0.00           O  
ATOM    648  OD2 ASP X  82      -7.652  -8.797   8.731  1.00  0.00           O  
ATOM    649  N   LEU X  83      -6.815  -3.577   9.205  1.00  0.00           N  
ATOM    650  CA  LEU X  83      -5.973  -2.396   9.285  1.00  0.00           C  
ATOM    651  C   LEU X  83      -6.675  -1.310  10.079  1.00  0.00           C  
ATOM    652  O   LEU X  83      -6.097  -0.713  10.985  1.00  0.00           O  
ATOM    653  CB  LEU X  83      -5.644  -1.891   7.887  1.00  0.00           C  
ATOM    654  CG  LEU X  83      -4.478  -2.605   7.218  1.00  0.00           C  
ATOM    655  CD1 LEU X  83      -3.175  -1.892   7.535  1.00  0.00           C  
ATOM    656  CD2 LEU X  83      -4.414  -4.056   7.668  1.00  0.00           C  
ATOM    657  N   ALA X  84      -7.935  -1.071   9.739  1.00  0.00           N  
ATOM    658  CA  ALA X  84      -8.726  -0.069  10.432  1.00  0.00           C  
ATOM    659  C   ALA X  84      -8.639  -0.291  11.936  1.00  0.00           C  
ATOM    660  O   ALA X  84      -8.589   0.662  12.714  1.00  0.00           O  
ATOM    661  CB  ALA X  84     -10.173  -0.111   9.965  1.00  0.00           C  
ATOM    662  N   THR X  85      -8.607  -1.561  12.337  1.00  0.00           N  
ATOM    663  CA  THR X  85      -8.510  -1.913  13.747  1.00  0.00           C  
ATOM    664  C   THR X  85      -7.078  -1.749  14.244  1.00  0.00           C  
ATOM    665  O   THR X  85      -6.843  -1.195  15.317  1.00  0.00           O  
ATOM    666  CB  THR X  85      -8.984  -3.348  13.978  1.00  0.00           C  
ATOM    667  OG1 THR X  85     -10.398  -3.422  13.950  1.00  0.00           O  
ATOM    668  CG2 THR X  85      -8.519  -3.925  15.300  1.00  0.00           C  
ATOM    669  N   ALA X  86      -6.125  -2.222  13.449  1.00  0.00           N  
ATOM    670  CA  ALA X  86      -4.718  -2.112  13.806  1.00  0.00           C  
ATOM    671  C   ALA X  86      -4.301  -0.650  13.817  1.00  0.00           C  
ATOM    672  O   ALA X  86      -3.448  -0.230  14.601  1.00  0.00           O  
ATOM    673  CB  ALA X  86      -3.858  -2.906  12.834  1.00  0.00           C  
ATOM    674  N   LEU X  87      -4.930   0.117  12.940  1.00  0.00           N  
ATOM    675  CA  LEU X  87      -4.665   1.541  12.826  1.00  0.00           C  
ATOM    676  C   LEU X  87      -5.143   2.273  14.065  1.00  0.00           C  
ATOM    677  O   LEU X  87      -4.345   2.759  14.867  1.00  0.00           O  
ATOM    678  CB  LEU X  87      -5.382   2.104  11.607  1.00  0.00           C  
ATOM    679  CG  LEU X  87      -4.637   1.914  10.294  1.00  0.00           C  
ATOM    680  CD1 LEU X  87      -5.230   2.790   9.203  1.00  0.00           C  
ATOM    681  CD2 LEU X  87      -3.158   2.212  10.484  1.00  0.00           C  
ATOM    682  N   GLU X  88      -6.459   2.335  14.213  1.00  0.00           N  
ATOM    683  CA  GLU X  88      -7.066   2.995  15.358  1.00  0.00           C  
ATOM    684  C   GLU X  88      -6.357   2.578  16.637  1.00  0.00           C  
ATOM    685  O   GLU X  88      -6.346   3.312  17.624  1.00  0.00           O  
ATOM    686  CB  GLU X  88      -8.552   2.647  15.445  1.00  0.00           C  
ATOM    687  CG  GLU X  88      -9.469   3.851  15.311  1.00  0.00           C  
ATOM    688  CD  GLU X  88      -9.839   4.453  16.652  1.00  0.00           C  
ATOM    689  OE1 GLU X  88      -8.918   4.838  17.403  1.00  0.00           O  
ATOM    690  OE2 GLU X  88     -11.048   4.536  16.954  1.00  0.00           O  
ATOM    691  N   GLN X  89      -5.756   1.394  16.602  1.00  0.00           N  
ATOM    692  CA  GLN X  89      -5.029   0.872  17.751  1.00  0.00           C  
ATOM    693  C   GLN X  89      -3.772   1.695  17.997  1.00  0.00           C  
ATOM    694  O   GLN X  89      -3.693   2.453  18.964  1.00  0.00           O  
ATOM    695  CB  GLN X  89      -4.661  -0.596  17.532  1.00  0.00           C  
ATOM    696  CG  GLN X  89      -5.822  -1.553  17.749  1.00  0.00           C  
ATOM    697  CD  GLN X  89      -5.828  -2.159  19.139  1.00  0.00           C  
ATOM    698  OE1 GLN X  89      -4.918  -1.927  19.934  1.00  0.00           O  
ATOM    699  NE2 GLN X  89      -6.858  -2.941  19.438  1.00  0.00           N  
ATOM    700  N   LEU X  90      -2.793   1.552  17.109  1.00  0.00           N  
ATOM    701  CA  LEU X  90      -1.548   2.299  17.229  1.00  0.00           C  
ATOM    702  C   LEU X  90      -1.845   3.788  17.362  1.00  0.00           C  
ATOM    703  O   LEU X  90      -1.120   4.523  18.033  1.00  0.00           O  
ATOM    704  CB  LEU X  90      -0.653   2.047  16.013  1.00  0.00           C  
ATOM    705  CG  LEU X  90       0.458   1.017  16.227  1.00  0.00           C  
ATOM    706  CD1 LEU X  90       1.469   1.525  17.243  1.00  0.00           C  
ATOM    707  CD2 LEU X  90      -0.132  -0.312  16.677  1.00  0.00           C  
ATOM    708  N   LEU X  91      -2.927   4.220  16.720  1.00  0.00           N  
ATOM    709  CA  LEU X  91      -3.344   5.616  16.760  1.00  0.00           C  
ATOM    710  C   LEU X  91      -4.019   5.938  18.088  1.00  0.00           C  
ATOM    711  O   LEU X  91      -3.950   7.065  18.579  1.00  0.00           O  
ATOM    712  CB  LEU X  91      -4.307   5.906  15.610  1.00  0.00           C  
ATOM    713  CG  LEU X  91      -3.732   5.682  14.208  1.00  0.00           C  
ATOM    714  CD1 LEU X  91      -4.781   5.976  13.148  1.00  0.00           C  
ATOM    715  CD2 LEU X  91      -2.498   6.544  13.991  1.00  0.00           C  
ATOM    716  N   GLN X  92      -4.671   4.933  18.662  1.00  0.00           N  
ATOM    717  CA  GLN X  92      -5.367   5.085  19.932  1.00  0.00           C  
ATOM    718  C   GLN X  92      -4.433   5.606  21.020  1.00  0.00           C  
ATOM    719  O   GLN X  92      -4.883   6.077  22.064  1.00  0.00           O  
ATOM    720  CB  GLN X  92      -5.962   3.744  20.353  1.00  0.00           C  
ATOM    721  CG  GLN X  92      -7.472   3.773  20.526  1.00  0.00           C  
ATOM    722  CD  GLN X  92      -7.910   3.315  21.904  1.00  0.00           C  
ATOM    723  OE1 GLN X  92      -8.052   4.122  22.823  1.00  0.00           O  
ATOM    724  NE2 GLN X  92      -8.128   2.014  22.053  1.00  0.00           N  
ATOM    725  N   ALA X  93      -3.133   5.525  20.767  1.00  0.00           N  
ATOM    726  CA  ALA X  93      -2.137   5.993  21.720  1.00  0.00           C  
ATOM    727  C   ALA X  93      -1.389   7.191  21.159  1.00  0.00           C  
ATOM    728  O   ALA X  93      -0.683   7.895  21.880  1.00  0.00           O  
ATOM    729  CB  ALA X  93      -1.160   4.877  22.051  1.00  0.00           C  
ATOM    730  N   TYR X  94      -1.539   7.402  19.859  1.00  0.00           N  
ATOM    731  CA  TYR X  94      -0.877   8.491  19.180  1.00  0.00           C  
ATOM    732  C   TYR X  94      -1.892   9.466  18.590  1.00  0.00           C  
ATOM    733  O   TYR X  94      -1.791   9.855  17.426  1.00  0.00           O  
ATOM    734  CB  TYR X  94       0.003   7.916  18.080  1.00  0.00           C  
ATOM    735  CG  TYR X  94       1.185   7.126  18.597  1.00  0.00           C  
ATOM    736  CD1 TYR X  94       2.010   7.639  19.590  1.00  0.00           C  
ATOM    737  CD2 TYR X  94       1.478   5.867  18.088  1.00  0.00           C  
ATOM    738  CE1 TYR X  94       3.093   6.920  20.061  1.00  0.00           C  
ATOM    739  CE2 TYR X  94       2.558   5.141  18.555  1.00  0.00           C  
ATOM    740  CZ  TYR X  94       3.362   5.673  19.540  1.00  0.00           C  
ATOM    741  OH  TYR X  94       4.440   4.954  20.006  1.00  0.00           O  
ATOM    742  N   PRO X  95      -2.886   9.875  19.393  1.00  0.00           N  
ATOM    743  CA  PRO X  95      -3.926  10.811  18.956  1.00  0.00           C  
ATOM    744  C   PRO X  95      -3.342  12.124  18.446  1.00  0.00           C  
ATOM    745  O   PRO X  95      -2.546  12.768  19.130  1.00  0.00           O  
ATOM    746  CB  PRO X  95      -4.766  11.047  20.218  1.00  0.00           C  
ATOM    747  CG  PRO X  95      -3.927  10.558  21.351  1.00  0.00           C  
ATOM    748  CD  PRO X  95      -3.072   9.461  20.790  1.00  0.00           C  
ATOM    749  N   ARG X  96      -3.738  12.512  17.237  1.00  0.00           N  
ATOM    750  CA  ARG X  96      -3.250  13.744  16.629  1.00  0.00           C  
ATOM    751  C   ARG X  96      -4.382  14.740  16.425  1.00  0.00           C  
ATOM    752  O   ARG X  96      -4.163  15.951  16.438  1.00  0.00           O  
ATOM    753  CB  ARG X  96      -2.580  13.439  15.288  1.00  0.00           C  
ATOM    754  CG  ARG X  96      -1.121  13.864  15.221  1.00  0.00           C  
ATOM    755  CD  ARG X  96      -0.187  12.664  15.270  1.00  0.00           C  
ATOM    756  NE  ARG X  96       0.821  12.709  14.214  1.00  0.00           N  
ATOM    757  CZ  ARG X  96       1.686  13.707  14.063  1.00  0.00           C  
ATOM    758  NH1 ARG X  96       1.669  14.733  14.902  1.00  0.00           N  
ATOM    759  NH2 ARG X  96       2.570  13.678  13.076  1.00  0.00           N  
ATOM    760  N   ASP X  97      -5.589  14.226  16.226  1.00  0.00           N  
ATOM    761  CA  ASP X  97      -6.760  15.067  16.009  1.00  0.00           C  
ATOM    762  C   ASP X  97      -6.672  15.777  14.662  1.00  0.00           C  
ATOM    763  O   ASP X  97      -7.566  15.657  13.825  1.00  0.00           O  
ATOM    764  CB  ASP X  97      -6.897  16.092  17.134  1.00  0.00           C  
ATOM    765  CG  ASP X  97      -7.991  17.107  16.865  1.00  0.00           C  
ATOM    766  OD1 ASP X  97      -8.005  17.685  15.758  1.00  0.00           O  
ATOM    767  OD2 ASP X  97      -8.833  17.324  17.760  1.00  0.00           O  
ATOM    768  N   MET X  98      -5.586  16.513  14.464  1.00  0.00           N  
ATOM    769  CA  MET X  98      -5.367  17.242  13.222  1.00  0.00           C  
ATOM    770  C   MET X  98      -5.689  16.368  12.015  1.00  0.00           C  
ATOM    771  O   MET X  98      -6.637  16.634  11.277  1.00  0.00           O  
ATOM    772  CB  MET X  98      -3.918  17.724  13.145  1.00  0.00           C  
ATOM    773  CG  MET X  98      -3.784  19.223  12.945  1.00  0.00           C  
ATOM    774  SD  MET X  98      -2.066  19.759  12.849  1.00  0.00           S  
ATOM    775  CE  MET X  98      -1.818  20.406  14.502  1.00  0.00           C  
ATOM    776  N   GLU X  99      -4.891  15.324  11.820  1.00  0.00           N  
ATOM    777  CA  GLU X  99      -5.091  14.411  10.701  1.00  0.00           C  
ATOM    778  C   GLU X  99      -4.341  13.104  10.925  1.00  0.00           C  
ATOM    779  O   GLU X  99      -3.153  13.105  11.245  1.00  0.00           O  
ATOM    780  CB  GLU X  99      -4.625  15.061   9.397  1.00  0.00           C  
ATOM    781  CG  GLU X  99      -3.128  14.947   9.162  1.00  0.00           C  
ATOM    782  CD  GLU X  99      -2.626  15.915   8.110  1.00  0.00           C  
ATOM    783  OE1 GLU X  99      -3.385  16.203   7.159  1.00  0.00           O  
ATOM    784  OE2 GLU X  99      -1.477  16.384   8.234  1.00  0.00           O  
ATOM    785  N   LYS X 100      -5.043  11.991  10.748  1.00  0.00           N  
ATOM    786  CA  LYS X 100      -4.446  10.675  10.925  1.00  0.00           C  
ATOM    787  C   LYS X 100      -3.868  10.171   9.608  1.00  0.00           C  
ATOM    788  O   LYS X 100      -2.983   9.317   9.590  1.00  0.00           O  
ATOM    789  CB  LYS X 100      -5.494   9.695  11.450  1.00  0.00           C  
ATOM    790  CG  LYS X 100      -5.381   9.427  12.941  1.00  0.00           C  
ATOM    791  CD  LYS X 100      -6.404  10.230  13.730  1.00  0.00           C  
ATOM    792  CE  LYS X 100      -6.684   9.594  15.081  1.00  0.00           C  
ATOM    793  NZ  LYS X 100      -7.708   8.517  14.986  1.00  0.00           N  
ATOM    794  N   GLU X 101      -4.391  10.708   8.513  1.00  0.00           N  
ATOM    795  CA  GLU X 101      -3.957  10.329   7.168  1.00  0.00           C  
ATOM    796  C   GLU X 101      -2.514   9.837   7.143  1.00  0.00           C  
ATOM    797  O   GLU X 101      -2.261   8.642   7.035  1.00  0.00           O  
ATOM    798  CB  GLU X 101      -4.104  11.506   6.197  1.00  0.00           C  
ATOM    799  CG  GLU X 101      -4.696  12.758   6.822  1.00  0.00           C  
ATOM    800  CD  GLU X 101      -4.403  14.006   6.014  1.00  0.00           C  
ATOM    801  OE1 GLU X 101      -3.239  14.184   5.597  1.00  0.00           O  
ATOM    802  OE2 GLU X 101      -5.336  14.807   5.800  1.00  0.00           O  
ATOM    803  N   LYS X 102      -1.573  10.768   7.215  1.00  0.00           N  
ATOM    804  CA  LYS X 102      -0.155  10.428   7.173  1.00  0.00           C  
ATOM    805  C   LYS X 102       0.172   9.231   8.064  1.00  0.00           C  
ATOM    806  O   LYS X 102       0.347   8.114   7.578  1.00  0.00           O  
ATOM    807  CB  LYS X 102       0.690  11.635   7.586  1.00  0.00           C  
ATOM    808  CG  LYS X 102       1.783  11.984   6.588  1.00  0.00           C  
ATOM    809  CD  LYS X 102       2.719  13.048   7.137  1.00  0.00           C  
ATOM    810  CE  LYS X 102       2.098  14.433   7.051  1.00  0.00           C  
ATOM    811  NZ  LYS X 102       2.632  15.347   8.099  1.00  0.00           N  
ATOM    812  N   THR X 103       0.272   9.476   9.365  1.00  0.00           N  
ATOM    813  CA  THR X 103       0.600   8.425  10.322  1.00  0.00           C  
ATOM    814  C   THR X 103      -0.274   7.188  10.135  1.00  0.00           C  
ATOM    815  O   THR X 103       0.226   6.063  10.110  1.00  0.00           O  
ATOM    816  CB  THR X 103       0.459   8.952  11.749  1.00  0.00           C  
ATOM    817  OG1 THR X 103       0.916  10.290  11.836  1.00  0.00           O  
ATOM    818  CG2 THR X 103       1.226   8.140  12.769  1.00  0.00           C  
ATOM    819  N   MET X 104      -1.580   7.396  10.010  1.00  0.00           N  
ATOM    820  CA  MET X 104      -2.513   6.289   9.834  1.00  0.00           C  
ATOM    821  C   MET X 104      -2.242   5.548   8.532  1.00  0.00           C  
ATOM    822  O   MET X 104      -2.056   4.332   8.522  1.00  0.00           O  
ATOM    823  CB  MET X 104      -3.950   6.805   9.849  1.00  0.00           C  
ATOM    824  CG  MET X 104      -4.984   5.725  10.128  1.00  0.00           C  
ATOM    825  SD  MET X 104      -6.591   6.403  10.579  1.00  0.00           S  
ATOM    826  CE  MET X 104      -7.330   6.611   8.961  1.00  0.00           C  
ATOM    827  N   LEU X 105      -2.222   6.290   7.436  1.00  0.00           N  
ATOM    828  CA  LEU X 105      -1.976   5.711   6.124  1.00  0.00           C  
ATOM    829  C   LEU X 105      -0.574   5.126   6.038  1.00  0.00           C  
ATOM    830  O   LEU X 105      -0.406   3.933   5.785  1.00  0.00           O  
ATOM    831  CB  LEU X 105      -2.165   6.774   5.044  1.00  0.00           C  
ATOM    832  CG  LEU X 105      -3.611   7.212   4.812  1.00  0.00           C  
ATOM    833  CD1 LEU X 105      -4.211   6.444   3.650  1.00  0.00           C  
ATOM    834  CD2 LEU X 105      -4.444   7.007   6.072  1.00  0.00           C  
ATOM    835  N   VAL X 106       0.434   5.966   6.252  1.00  0.00           N  
ATOM    836  CA  VAL X 106       1.814   5.511   6.198  1.00  0.00           C  
ATOM    837  C   VAL X 106       1.941   4.143   6.851  1.00  0.00           C  
ATOM    838  O   VAL X 106       2.554   3.230   6.298  1.00  0.00           O  
ATOM    839  CB  VAL X 106       2.765   6.499   6.899  1.00  0.00           C  
ATOM    840  CG1 VAL X 106       4.149   5.887   7.061  1.00  0.00           C  
ATOM    841  CG2 VAL X 106       2.838   7.809   6.127  1.00  0.00           C  
ATOM    842  N   LEU X 107       1.341   4.009   8.027  1.00  0.00           N  
ATOM    843  CA  LEU X 107       1.364   2.756   8.759  1.00  0.00           C  
ATOM    844  C   LEU X 107       0.532   1.705   8.036  1.00  0.00           C  
ATOM    845  O   LEU X 107       1.063   0.863   7.312  1.00  0.00           O  
ATOM    846  CB  LEU X 107       0.806   2.971  10.164  1.00  0.00           C  
ATOM    847  CG  LEU X 107       1.849   3.076  11.274  1.00  0.00           C  
ATOM    848  CD1 LEU X 107       1.177   2.960  12.630  1.00  0.00           C  
ATOM    849  CD2 LEU X 107       2.916   2.004  11.110  1.00  0.00           C  
ATOM    850  N   ALA X 108      -0.779   1.772   8.238  1.00  0.00           N  
ATOM    851  CA  ALA X 108      -1.706   0.838   7.608  1.00  0.00           C  
ATOM    852  C   ALA X 108      -1.282   0.519   6.175  1.00  0.00           C  
ATOM    853  O   ALA X 108      -1.072  -0.642   5.822  1.00  0.00           O  
ATOM    854  CB  ALA X 108      -3.121   1.401   7.634  1.00  0.00           C  
ATOM    855  N   LEU X 109      -1.157   1.554   5.350  1.00  0.00           N  
ATOM    856  CA  LEU X 109      -0.761   1.372   3.958  1.00  0.00           C  
ATOM    857  C   LEU X 109       0.477   0.486   3.851  1.00  0.00           C  
ATOM    858  O   LEU X 109       0.481  -0.508   3.122  1.00  0.00           O  
ATOM    859  CB  LEU X 109      -0.496   2.729   3.296  1.00  0.00           C  
ATOM    860  CG  LEU X 109      -1.698   3.680   3.236  1.00  0.00           C  
ATOM    861  CD1 LEU X 109      -1.723   4.422   1.909  1.00  0.00           C  
ATOM    862  CD2 LEU X 109      -3.004   2.928   3.441  1.00  0.00           C  
ATOM    863  N   LEU X 110       1.525   0.847   4.584  1.00  0.00           N  
ATOM    864  CA  LEU X 110       2.762   0.078   4.568  1.00  0.00           C  
ATOM    865  C   LEU X 110       2.491  -1.375   4.942  1.00  0.00           C  
ATOM    866  O   LEU X 110       3.130  -2.289   4.423  1.00  0.00           O  
ATOM    867  CB  LEU X 110       3.783   0.687   5.529  1.00  0.00           C  
ATOM    868  CG  LEU X 110       4.628   1.817   4.938  1.00  0.00           C  
ATOM    869  CD1 LEU X 110       5.797   2.145   5.853  1.00  0.00           C  
ATOM    870  CD2 LEU X 110       5.126   1.439   3.549  1.00  0.00           C  
ATOM    871  N   LEU X 111       1.533  -1.574   5.841  1.00  0.00           N  
ATOM    872  CA  LEU X 111       1.159  -2.903   6.290  1.00  0.00           C  
ATOM    873  C   LEU X 111       0.770  -3.785   5.111  1.00  0.00           C  
ATOM    874  O   LEU X 111       1.357  -4.845   4.891  1.00  0.00           O  
ATOM    875  CB  LEU X 111       0.003  -2.789   7.282  1.00  0.00           C  
ATOM    876  CG  LEU X 111       0.218  -1.770   8.400  1.00  0.00           C  
ATOM    877  CD1 LEU X 111      -0.700  -2.063   9.575  1.00  0.00           C  
ATOM    878  CD2 LEU X 111       1.673  -1.766   8.846  1.00  0.00           C  
ATOM    879  N   ALA X 112      -0.216  -3.335   4.350  1.00  0.00           N  
ATOM    880  CA  ALA X 112      -0.680  -4.071   3.180  1.00  0.00           C  
ATOM    881  C   ALA X 112       0.466  -4.291   2.203  1.00  0.00           C  
ATOM    882  O   ALA X 112       0.969  -5.407   2.065  1.00  0.00           O  
ATOM    883  CB  ALA X 112      -1.826  -3.331   2.505  1.00  0.00           C  
ATOM    884  N   LYS X 113       0.885  -3.222   1.532  1.00  0.00           N  
ATOM    885  CA  LYS X 113       1.981  -3.308   0.579  1.00  0.00           C  
ATOM    886  C   LYS X 113       3.109  -4.180   1.130  1.00  0.00           C  
ATOM    887  O   LYS X 113       3.874  -4.773   0.369  1.00  0.00           O  
ATOM    888  CB  LYS X 113       2.512  -1.910   0.249  1.00  0.00           C  
ATOM    889  CG  LYS X 113       3.759  -1.921  -0.618  1.00  0.00           C  
ATOM    890  CD  LYS X 113       4.971  -1.414   0.146  1.00  0.00           C  
ATOM    891  CE  LYS X 113       5.468  -0.089  -0.409  1.00  0.00           C  
ATOM    892  NZ  LYS X 113       6.947  -0.076  -0.575  1.00  0.00           N  
ATOM    893  N   LYS X 114       3.210  -4.252   2.458  1.00  0.00           N  
ATOM    894  CA  LYS X 114       4.250  -5.052   3.100  1.00  0.00           C  
ATOM    895  C   LYS X 114       4.044  -6.541   2.839  1.00  0.00           C  
ATOM    896  O   LYS X 114       4.835  -7.166   2.135  1.00  0.00           O  
ATOM    897  CB  LYS X 114       4.284  -4.792   4.608  1.00  0.00           C  
ATOM    898  CG  LYS X 114       5.462  -3.942   5.054  1.00  0.00           C  
ATOM    899  CD  LYS X 114       5.137  -3.156   6.313  1.00  0.00           C  
ATOM    900  CE  LYS X 114       6.144  -3.430   7.418  1.00  0.00           C  
ATOM    901  NZ  LYS X 114       6.969  -2.229   7.728  1.00  0.00           N  
ATOM    902  N   VAL X 115       2.990  -7.115   3.423  1.00  0.00           N  
ATOM    903  CA  VAL X 115       2.719  -8.539   3.248  1.00  0.00           C  
ATOM    904  C   VAL X 115       3.029  -8.960   1.812  1.00  0.00           C  
ATOM    905  O   VAL X 115       3.709  -9.958   1.582  1.00  0.00           O  
ATOM    906  CB  VAL X 115       1.254  -8.934   3.629  1.00  0.00           C  
ATOM    907  CG1 VAL X 115       0.427  -7.730   4.052  1.00  0.00           C  
ATOM    908  CG2 VAL X 115       0.545  -9.693   2.510  1.00  0.00           C  
ATOM    909  N   ALA X 116       2.529  -8.185   0.853  1.00  0.00           N  
ATOM    910  CA  ALA X 116       2.759  -8.475  -0.558  1.00  0.00           C  
ATOM    911  C   ALA X 116       4.233  -8.766  -0.814  1.00  0.00           C  
ATOM    912  O   ALA X 116       4.575  -9.602  -1.652  1.00  0.00           O  
ATOM    913  CB  ALA X 116       2.284  -7.318  -1.423  1.00  0.00           C  
ATOM    914  N   SER X 117       5.102  -8.078  -0.082  1.00  0.00           N  
ATOM    915  CA  SER X 117       6.540  -8.270  -0.220  1.00  0.00           C  
ATOM    916  C   SER X 117       6.918  -9.703   0.133  1.00  0.00           C  
ATOM    917  O   SER X 117       7.945 -10.216  -0.313  1.00  0.00           O  
ATOM    918  CB  SER X 117       7.297  -7.290   0.680  1.00  0.00           C  
ATOM    919  OG  SER X 117       8.487  -6.841   0.057  1.00  0.00           O  
ATOM    920  N   HIS X 118       6.073 -10.346   0.932  1.00  0.00           N  
ATOM    921  CA  HIS X 118       6.303 -11.723   1.341  1.00  0.00           C  
ATOM    922  C   HIS X 118       5.264 -12.647   0.716  1.00  0.00           C  
ATOM    923  O   HIS X 118       5.574 -13.774   0.327  1.00  0.00           O  
ATOM    924  CB  HIS X 118       6.269 -11.842   2.867  1.00  0.00           C  
ATOM    925  CG  HIS X 118       7.475 -12.522   3.437  1.00  0.00           C  
ATOM    926  ND1 HIS X 118       7.546 -13.885   3.642  1.00  0.00           N  
ATOM    927  CD2 HIS X 118       8.665 -12.020   3.845  1.00  0.00           C  
ATOM    928  CE1 HIS X 118       8.726 -14.190   4.152  1.00  0.00           C  
ATOM    929  NE2 HIS X 118       9.424 -13.077   4.283  1.00  0.00           N  
ATOM    930  N   THR X 119       4.033 -12.156   0.612  1.00  0.00           N  
ATOM    931  CA  THR X 119       2.947 -12.932   0.022  1.00  0.00           C  
ATOM    932  C   THR X 119       2.475 -12.294  -1.284  1.00  0.00           C  
ATOM    933  O   THR X 119       1.654 -11.377  -1.278  1.00  0.00           O  
ATOM    934  CB  THR X 119       1.777 -13.044   1.001  1.00  0.00           C  
ATOM    935  OG1 THR X 119       2.241 -13.057   2.339  1.00  0.00           O  
ATOM    936  CG2 THR X 119       0.941 -14.290   0.794  1.00  0.00           C  
ATOM    937  N   PRO X 120       3.000 -12.773  -2.423  1.00  0.00           N  
ATOM    938  CA  PRO X 120       2.642 -12.251  -3.744  1.00  0.00           C  
ATOM    939  C   PRO X 120       1.314 -12.803  -4.252  1.00  0.00           C  
ATOM    940  O   PRO X 120       0.899 -12.511  -5.374  1.00  0.00           O  
ATOM    941  CB  PRO X 120       3.791 -12.736  -4.622  1.00  0.00           C  
ATOM    942  CG  PRO X 120       4.227 -14.015  -3.992  1.00  0.00           C  
ATOM    943  CD  PRO X 120       3.989 -13.863  -2.511  1.00  0.00           C  
ATOM    944  N   SER X 121       0.652 -13.600  -3.421  1.00  0.00           N  
ATOM    945  CA  SER X 121      -0.628 -14.192  -3.790  1.00  0.00           C  
ATOM    946  C   SER X 121      -1.789 -13.338  -3.290  1.00  0.00           C  
ATOM    947  O   SER X 121      -2.950 -13.738  -3.386  1.00  0.00           O  
ATOM    948  CB  SER X 121      -0.741 -15.607  -3.217  1.00  0.00           C  
ATOM    949  OG  SER X 121      -0.720 -16.579  -4.247  1.00  0.00           O  
ATOM    950  N   LEU X 122      -1.470 -12.166  -2.749  1.00  0.00           N  
ATOM    951  CA  LEU X 122      -2.483 -11.267  -2.229  1.00  0.00           C  
ATOM    952  C   LEU X 122      -2.436  -9.919  -2.943  1.00  0.00           C  
ATOM    953  O   LEU X 122      -3.146  -8.986  -2.568  1.00  0.00           O  
ATOM    954  CB  LEU X 122      -2.267 -11.070  -0.732  1.00  0.00           C  
ATOM    955  CG  LEU X 122      -2.963 -12.094   0.164  1.00  0.00           C  
ATOM    956  CD1 LEU X 122      -2.137 -12.356   1.413  1.00  0.00           C  
ATOM    957  CD2 LEU X 122      -4.360 -11.617   0.535  1.00  0.00           C  
ATOM    958  N   LEU X 123      -1.592  -9.823  -3.969  1.00  0.00           N  
ATOM    959  CA  LEU X 123      -1.446  -8.589  -4.734  1.00  0.00           C  
ATOM    960  C   LEU X 123      -2.765  -7.831  -4.809  1.00  0.00           C  
ATOM    961  O   LEU X 123      -3.003  -6.899  -4.040  1.00  0.00           O  
ATOM    962  CB  LEU X 123      -0.946  -8.895  -6.146  1.00  0.00           C  
ATOM    963  CG  LEU X 123       0.566  -9.053  -6.272  1.00  0.00           C  
ATOM    964  CD1 LEU X 123       0.913  -9.973  -7.432  1.00  0.00           C  
ATOM    965  CD2 LEU X 123       1.227  -7.693  -6.447  1.00  0.00           C  
ATOM    966  N   ARG X 124      -3.623  -8.242  -5.735  1.00  0.00           N  
ATOM    967  CA  ARG X 124      -4.923  -7.604  -5.901  1.00  0.00           C  
ATOM    968  C   ARG X 124      -5.502  -7.236  -4.542  1.00  0.00           C  
ATOM    969  O   ARG X 124      -5.950  -6.108  -4.325  1.00  0.00           O  
ATOM    970  CB  ARG X 124      -5.881  -8.536  -6.644  1.00  0.00           C  
ATOM    971  CG  ARG X 124      -5.995  -9.913  -6.009  1.00  0.00           C  
ATOM    972  CD  ARG X 124      -6.308 -10.981  -7.043  1.00  0.00           C  
ATOM    973  NE  ARG X 124      -7.745 -11.220  -7.162  1.00  0.00           N  
ATOM    974  CZ  ARG X 124      -8.279 -12.394  -7.486  1.00  0.00           C  
ATOM    975  NH1 ARG X 124      -7.501 -13.441  -7.728  1.00  0.00           N  
ATOM    976  NH2 ARG X 124      -9.596 -12.523  -7.568  1.00  0.00           N  
ATOM    977  N   ASP X 125      -5.476  -8.197  -3.625  1.00  0.00           N  
ATOM    978  CA  ASP X 125      -5.983  -7.984  -2.281  1.00  0.00           C  
ATOM    979  C   ASP X 125      -5.246  -6.827  -1.614  1.00  0.00           C  
ATOM    980  O   ASP X 125      -5.867  -5.923  -1.056  1.00  0.00           O  
ATOM    981  CB  ASP X 125      -5.826  -9.263  -1.459  1.00  0.00           C  
ATOM    982  CG  ASP X 125      -7.156  -9.806  -0.970  1.00  0.00           C  
ATOM    983  OD1 ASP X 125      -8.160  -9.068  -1.040  1.00  0.00           O  
ATOM    984  OD2 ASP X 125      -7.192 -10.971  -0.520  1.00  0.00           O  
ATOM    985  N   VAL X 126      -3.916  -6.854  -1.690  1.00  0.00           N  
ATOM    986  CA  VAL X 126      -3.096  -5.798  -1.106  1.00  0.00           C  
ATOM    987  C   VAL X 126      -3.402  -4.458  -1.765  1.00  0.00           C  
ATOM    988  O   VAL X 126      -3.627  -3.448  -1.087  1.00  0.00           O  
ATOM    989  CB  VAL X 126      -1.593  -6.096  -1.260  1.00  0.00           C  
ATOM    990  CG1 VAL X 126      -0.784  -5.297  -0.249  1.00  0.00           C  
ATOM    991  CG2 VAL X 126      -1.323  -7.586  -1.112  1.00  0.00           C  
ATOM    992  N   PHE X 127      -3.422  -4.456  -3.094  1.00  0.00           N  
ATOM    993  CA  PHE X 127      -3.711  -3.251  -3.842  1.00  0.00           C  
ATOM    994  C   PHE X 127      -4.862  -2.498  -3.192  1.00  0.00           C  
ATOM    995  O   PHE X 127      -4.671  -1.449  -2.571  1.00  0.00           O  
ATOM    996  CB  PHE X 127      -4.070  -3.611  -5.280  1.00  0.00           C  
ATOM    997  CG  PHE X 127      -2.880  -3.855  -6.161  1.00  0.00           C  
ATOM    998  CD1 PHE X 127      -1.806  -4.604  -5.708  1.00  0.00           C  
ATOM    999  CD2 PHE X 127      -2.840  -3.340  -7.445  1.00  0.00           C  
ATOM   1000  CE1 PHE X 127      -0.713  -4.835  -6.521  1.00  0.00           C  
ATOM   1001  CE2 PHE X 127      -1.749  -3.567  -8.262  1.00  0.00           C  
ATOM   1002  CZ  PHE X 127      -0.684  -4.316  -7.799  1.00  0.00           C  
ATOM   1003  N   HIS X 128      -6.060  -3.047  -3.331  1.00  0.00           N  
ATOM   1004  CA  HIS X 128      -7.241  -2.433  -2.753  1.00  0.00           C  
ATOM   1005  C   HIS X 128      -7.003  -2.083  -1.286  1.00  0.00           C  
ATOM   1006  O   HIS X 128      -7.417  -1.031  -0.822  1.00  0.00           O  
ATOM   1007  CB  HIS X 128      -8.445  -3.366  -2.887  1.00  0.00           C  
ATOM   1008  CG  HIS X 128      -9.172  -3.220  -4.190  1.00  0.00           C  
ATOM   1009  ND1 HIS X 128      -9.585  -2.001  -4.688  1.00  0.00           N  
ATOM   1010  CD2 HIS X 128      -9.556  -4.145  -5.102  1.00  0.00           C  
ATOM   1011  CE1 HIS X 128     -10.192  -2.184  -5.847  1.00  0.00           C  
ATOM   1012  NE2 HIS X 128     -10.186  -3.475  -6.121  1.00  0.00           N  
ATOM   1013  N   THR X 129      -6.332  -2.967  -0.558  1.00  0.00           N  
ATOM   1014  CA  THR X 129      -6.054  -2.726   0.855  1.00  0.00           C  
ATOM   1015  C   THR X 129      -5.742  -1.253   1.119  1.00  0.00           C  
ATOM   1016  O   THR X 129      -6.399  -0.611   1.937  1.00  0.00           O  
ATOM   1017  CB  THR X 129      -4.888  -3.593   1.336  1.00  0.00           C  
ATOM   1018  OG1 THR X 129      -5.026  -4.923   0.872  1.00  0.00           O  
ATOM   1019  CG2 THR X 129      -4.765  -3.644   2.844  1.00  0.00           C  
ATOM   1020  N   THR X 130      -4.729  -0.725   0.435  1.00  0.00           N  
ATOM   1021  CA  THR X 130      -4.331   0.668   0.616  1.00  0.00           C  
ATOM   1022  C   THR X 130      -5.288   1.637  -0.078  1.00  0.00           C  
ATOM   1023  O   THR X 130      -5.429   2.784   0.346  1.00  0.00           O  
ATOM   1024  CB  THR X 130      -2.913   0.878   0.083  1.00  0.00           C  
ATOM   1025  OG1 THR X 130      -2.879   0.727  -1.325  1.00  0.00           O  
ATOM   1026  CG2 THR X 130      -1.903  -0.081   0.672  1.00  0.00           C  
ATOM   1027  N   VAL X 131      -5.919   1.192  -1.160  1.00  0.00           N  
ATOM   1028  CA  VAL X 131      -6.826   2.054  -1.912  1.00  0.00           C  
ATOM   1029  C   VAL X 131      -8.283   1.964  -1.444  1.00  0.00           C  
ATOM   1030  O   VAL X 131      -9.112   2.785  -1.835  1.00  0.00           O  
ATOM   1031  CB  VAL X 131      -6.749   1.737  -3.417  1.00  0.00           C  
ATOM   1032  CG1 VAL X 131      -7.794   2.524  -4.190  1.00  0.00           C  
ATOM   1033  CG2 VAL X 131      -5.352   2.025  -3.950  1.00  0.00           C  
ATOM   1034  N   ASN X 132      -8.596   0.973  -0.617  1.00  0.00           N  
ATOM   1035  CA  ASN X 132      -9.959   0.798  -0.119  1.00  0.00           C  
ATOM   1036  C   ASN X 132     -10.171   1.551   1.189  1.00  0.00           C  
ATOM   1037  O   ASN X 132     -10.823   2.594   1.214  1.00  0.00           O  
ATOM   1038  CB  ASN X 132     -10.270  -0.685   0.076  1.00  0.00           C  
ATOM   1039  CG  ASN X 132     -11.416  -1.153  -0.800  1.00  0.00           C  
ATOM   1040  OD1 ASN X 132     -11.890  -0.417  -1.665  1.00  0.00           O  
ATOM   1041  ND2 ASN X 132     -11.869  -2.381  -0.580  1.00  0.00           N  
ATOM   1042  N   PHE X 133      -9.615   1.018   2.274  1.00  0.00           N  
ATOM   1043  CA  PHE X 133      -9.742   1.648   3.585  1.00  0.00           C  
ATOM   1044  C   PHE X 133      -9.715   3.165   3.450  1.00  0.00           C  
ATOM   1045  O   PHE X 133     -10.345   3.881   4.228  1.00  0.00           O  
ATOM   1046  CB  PHE X 133      -8.617   1.173   4.510  1.00  0.00           C  
ATOM   1047  CG  PHE X 133      -8.549   1.910   5.819  1.00  0.00           C  
ATOM   1048  CD1 PHE X 133      -9.512   1.707   6.795  1.00  0.00           C  
ATOM   1049  CD2 PHE X 133      -7.517   2.798   6.075  1.00  0.00           C  
ATOM   1050  CE1 PHE X 133      -9.445   2.378   8.001  1.00  0.00           C  
ATOM   1051  CE2 PHE X 133      -7.446   3.473   7.279  1.00  0.00           C  
ATOM   1052  CZ  PHE X 133      -8.412   3.262   8.244  1.00  0.00           C  
ATOM   1053  N   ILE X 134      -8.987   3.645   2.447  1.00  0.00           N  
ATOM   1054  CA  ILE X 134      -8.880   5.070   2.188  1.00  0.00           C  
ATOM   1055  C   ILE X 134     -10.127   5.585   1.475  1.00  0.00           C  
ATOM   1056  O   ILE X 134     -10.872   6.403   2.013  1.00  0.00           O  
ATOM   1057  CB  ILE X 134      -7.631   5.361   1.332  1.00  0.00           C  
ATOM   1058  CG1 ILE X 134      -6.389   5.259   2.205  1.00  0.00           C  
ATOM   1059  CG2 ILE X 134      -7.713   6.731   0.678  1.00  0.00           C  
ATOM   1060  CD1 ILE X 134      -6.415   4.075   3.148  1.00  0.00           C  
ATOM   1061  N   ASN X 135     -10.343   5.095   0.261  1.00  0.00           N  
ATOM   1062  CA  ASN X 135     -11.496   5.498  -0.537  1.00  0.00           C  
ATOM   1063  C   ASN X 135     -12.720   5.738   0.339  1.00  0.00           C  
ATOM   1064  O   ASN X 135     -13.570   6.568   0.019  1.00  0.00           O  
ATOM   1065  CB  ASN X 135     -11.810   4.432  -1.585  1.00  0.00           C  
ATOM   1066  CG  ASN X 135     -11.458   4.880  -2.989  1.00  0.00           C  
ATOM   1067  OD1 ASN X 135     -12.300   4.869  -3.886  1.00  0.00           O  
ATOM   1068  ND2 ASN X 135     -10.206   5.276  -3.186  1.00  0.00           N  
ATOM   1069  N   GLN X 136     -12.809   5.005   1.443  1.00  0.00           N  
ATOM   1070  CA  GLN X 136     -13.937   5.141   2.356  1.00  0.00           C  
ATOM   1071  C   GLN X 136     -14.140   6.597   2.767  1.00  0.00           C  
ATOM   1072  O   GLN X 136     -15.228   7.149   2.608  1.00  0.00           O  
ATOM   1073  CB  GLN X 136     -13.727   4.273   3.599  1.00  0.00           C  
ATOM   1074  CG  GLN X 136     -14.663   3.077   3.670  1.00  0.00           C  
ATOM   1075  CD  GLN X 136     -15.344   2.948   5.020  1.00  0.00           C  
ATOM   1076  OE1 GLN X 136     -16.536   2.652   5.100  1.00  0.00           O  
ATOM   1077  NE2 GLN X 136     -14.588   3.167   6.088  1.00  0.00           N  
ATOM   1078  N   ASN X 137     -13.092   7.207   3.309  1.00  0.00           N  
ATOM   1079  CA  ASN X 137     -13.162   8.587   3.756  1.00  0.00           C  
ATOM   1080  C   ASN X 137     -11.846   9.327   3.513  1.00  0.00           C  
ATOM   1081  O   ASN X 137     -11.842  10.509   3.166  1.00  0.00           O  
ATOM   1082  CB  ASN X 137     -13.502   8.622   5.242  1.00  0.00           C  
ATOM   1083  CG  ASN X 137     -12.437   7.964   6.099  1.00  0.00           C  
ATOM   1084  OD1 ASN X 137     -11.805   8.616   6.930  1.00  0.00           O  
ATOM   1085  ND2 ASN X 137     -12.230   6.665   5.904  1.00  0.00           N  
ATOM   1086  N   LEU X 138     -10.732   8.629   3.708  1.00  0.00           N  
ATOM   1087  CA  LEU X 138      -9.409   9.217   3.526  1.00  0.00           C  
ATOM   1088  C   LEU X 138      -8.998   9.236   2.055  1.00  0.00           C  
ATOM   1089  O   LEU X 138      -7.843   9.504   1.727  1.00  0.00           O  
ATOM   1090  CB  LEU X 138      -8.381   8.429   4.344  1.00  0.00           C  
ATOM   1091  CG  LEU X 138      -7.897   9.100   5.634  1.00  0.00           C  
ATOM   1092  CD1 LEU X 138      -6.515   9.690   5.431  1.00  0.00           C  
ATOM   1093  CD2 LEU X 138      -8.875  10.172   6.099  1.00  0.00           C  
ATOM   1094  N   ARG X 139      -9.951   8.939   1.178  1.00  0.00           N  
ATOM   1095  CA  ARG X 139      -9.708   8.906  -0.261  1.00  0.00           C  
ATOM   1096  C   ARG X 139      -8.618   9.893  -0.679  1.00  0.00           C  
ATOM   1097  O   ARG X 139      -7.488   9.503  -0.974  1.00  0.00           O  
ATOM   1098  CB  ARG X 139     -11.000   9.222  -1.021  1.00  0.00           C  
ATOM   1099  CG  ARG X 139     -12.202   9.490  -0.131  1.00  0.00           C  
ATOM   1100  CD  ARG X 139     -13.444   9.813  -0.947  1.00  0.00           C  
ATOM   1101  NE  ARG X 139     -14.535   8.884  -0.667  1.00  0.00           N  
ATOM   1102  CZ  ARG X 139     -15.822   9.211  -0.737  1.00  0.00           C  
ATOM   1103  NH1 ARG X 139     -16.185  10.440  -1.082  1.00  0.00           N  
ATOM   1104  NH2 ARG X 139     -16.752   8.305  -0.465  1.00  0.00           N  
ATOM   1105  N   THR X 140      -8.980  11.169  -0.718  1.00  0.00           N  
ATOM   1106  CA  THR X 140      -8.063  12.235  -1.118  1.00  0.00           C  
ATOM   1107  C   THR X 140      -6.616  11.951  -0.716  1.00  0.00           C  
ATOM   1108  O   THR X 140      -5.685  12.410  -1.379  1.00  0.00           O  
ATOM   1109  CB  THR X 140      -8.508  13.564  -0.506  1.00  0.00           C  
ATOM   1110  OG1 THR X 140      -9.733  13.994  -1.072  1.00  0.00           O  
ATOM   1111  CG2 THR X 140      -7.500  14.676  -0.695  1.00  0.00           C  
ATOM   1112  N   TYR X 141      -6.421  11.224   0.378  1.00  0.00           N  
ATOM   1113  CA  TYR X 141      -5.073  10.927   0.858  1.00  0.00           C  
ATOM   1114  C   TYR X 141      -4.228  10.196  -0.186  1.00  0.00           C  
ATOM   1115  O   TYR X 141      -3.116  10.624  -0.498  1.00  0.00           O  
ATOM   1116  CB  TYR X 141      -5.115  10.107   2.144  1.00  0.00           C  
ATOM   1117  CG  TYR X 141      -3.738   9.751   2.653  1.00  0.00           C  
ATOM   1118  CD1 TYR X 141      -3.089   8.606   2.211  1.00  0.00           C  
ATOM   1119  CD2 TYR X 141      -3.079  10.570   3.562  1.00  0.00           C  
ATOM   1120  CE1 TYR X 141      -1.825   8.283   2.664  1.00  0.00           C  
ATOM   1121  CE2 TYR X 141      -1.812  10.254   4.018  1.00  0.00           C  
ATOM   1122  CZ  TYR X 141      -1.190   9.110   3.565  1.00  0.00           C  
ATOM   1123  OH  TYR X 141       0.070   8.792   4.016  1.00  0.00           O  
ATOM   1124  N   VAL X 142      -4.738   9.086  -0.712  1.00  0.00           N  
ATOM   1125  CA  VAL X 142      -3.991   8.320  -1.700  1.00  0.00           C  
ATOM   1126  C   VAL X 142      -3.335   9.243  -2.717  1.00  0.00           C  
ATOM   1127  O   VAL X 142      -2.145   9.110  -3.019  1.00  0.00           O  
ATOM   1128  CB  VAL X 142      -4.877   7.302  -2.436  1.00  0.00           C  
ATOM   1129  CG1 VAL X 142      -4.025   6.451  -3.358  1.00  0.00           C  
ATOM   1130  CG2 VAL X 142      -5.632   6.425  -1.449  1.00  0.00           C  
ATOM   1131  N   ARG X 143      -4.108  10.196  -3.231  1.00  0.00           N  
ATOM   1132  CA  ARG X 143      -3.582  11.147  -4.193  1.00  0.00           C  
ATOM   1133  C   ARG X 143      -2.215  11.616  -3.731  1.00  0.00           C  
ATOM   1134  O   ARG X 143      -1.329  11.909  -4.535  1.00  0.00           O  
ATOM   1135  CB  ARG X 143      -4.528  12.340  -4.334  1.00  0.00           C  
ATOM   1136  CG  ARG X 143      -5.018  12.564  -5.755  1.00  0.00           C  
ATOM   1137  CD  ARG X 143      -4.635  13.943  -6.269  1.00  0.00           C  
ATOM   1138  NE  ARG X 143      -4.758  14.039  -7.721  1.00  0.00           N  
ATOM   1139  CZ  ARG X 143      -5.923  14.054  -8.359  1.00  0.00           C  
ATOM   1140  NH1 ARG X 143      -7.057  13.985  -7.675  1.00  0.00           N  
ATOM   1141  NH2 ARG X 143      -5.955  14.138  -9.682  1.00  0.00           N  
ATOM   1142  N   SER X 144      -2.057  11.659  -2.416  1.00  0.00           N  
ATOM   1143  CA  SER X 144      -0.803  12.063  -1.802  1.00  0.00           C  
ATOM   1144  C   SER X 144       0.202  10.923  -1.884  1.00  0.00           C  
ATOM   1145  O   SER X 144       1.370  11.135  -2.211  1.00  0.00           O  
ATOM   1146  CB  SER X 144      -1.025  12.466  -0.342  1.00  0.00           C  
ATOM   1147  OG  SER X 144      -2.142  13.330  -0.217  1.00  0.00           O  
ATOM   1148  N   LEU X 145      -0.265   9.705  -1.606  1.00  0.00           N  
ATOM   1149  CA  LEU X 145       0.602   8.534  -1.674  1.00  0.00           C  
ATOM   1150  C   LEU X 145       1.527   8.657  -2.873  1.00  0.00           C  
ATOM   1151  O   LEU X 145       2.711   8.331  -2.802  1.00  0.00           O  
ATOM   1152  CB  LEU X 145      -0.224   7.248  -1.789  1.00  0.00           C  
ATOM   1153  CG  LEU X 145      -0.847   6.755  -0.485  1.00  0.00           C  
ATOM   1154  CD1 LEU X 145      -1.866   5.655  -0.758  1.00  0.00           C  
ATOM   1155  CD2 LEU X 145       0.232   6.254   0.462  1.00  0.00           C  
ATOM   1156  N   ALA X 146       0.968   9.144  -3.975  1.00  0.00           N  
ATOM   1157  CA  ALA X 146       1.737   9.330  -5.202  1.00  0.00           C  
ATOM   1158  C   ALA X 146       2.398  10.701  -5.233  1.00  0.00           C  
ATOM   1159  O   ALA X 146       3.520  10.850  -5.713  1.00  0.00           O  
ATOM   1160  CB  ALA X 146       0.848   9.150  -6.422  1.00  0.00           C  
ATOM   1161  N   ARG X 147       1.696  11.702  -4.717  1.00  0.00           N  
ATOM   1162  CA  ARG X 147       2.215  13.061  -4.684  1.00  0.00           C  
ATOM   1163  C   ARG X 147       3.486  13.127  -3.847  1.00  0.00           C  
ATOM   1164  O   ARG X 147       4.311  14.025  -4.019  1.00  0.00           O  
ATOM   1165  CB  ARG X 147       1.163  14.011  -4.118  1.00  0.00           C  
ATOM   1166  CG  ARG X 147       0.973  15.274  -4.942  1.00  0.00           C  
ATOM   1167  CD  ARG X 147       0.383  16.399  -4.107  1.00  0.00           C  
ATOM   1168  NE  ARG X 147      -0.826  16.955  -4.710  1.00  0.00           N  
ATOM   1169  CZ  ARG X 147      -1.453  18.031  -4.245  1.00  0.00           C  
ATOM   1170  NH1 ARG X 147      -0.982  18.668  -3.182  1.00  0.00           N  
ATOM   1171  NH2 ARG X 147      -2.550  18.473  -4.844  1.00  0.00           N  
ATOM   1172  N   ASN X 148       3.634  12.169  -2.940  1.00  0.00           N  
ATOM   1173  CA  ASN X 148       4.804  12.110  -2.071  1.00  0.00           C  
ATOM   1174  C   ASN X 148       5.414  10.711  -2.062  1.00  0.00           C  
ATOM   1175  O   ASN X 148       6.413  10.466  -1.385  1.00  0.00           O  
ATOM   1176  CB  ASN X 148       4.427  12.522  -0.647  1.00  0.00           C  
ATOM   1177  CG  ASN X 148       5.029  13.855  -0.251  1.00  0.00           C  
ATOM   1178  OD1 ASN X 148       5.829  14.433  -0.987  1.00  0.00           O  
ATOM   1179  ND2 ASN X 148       4.647  14.352   0.921  1.00  0.00           N  
ATOM   1180  N   GLY X 149       4.812   9.795  -2.816  1.00  0.00           N  
ATOM   1181  CA  GLY X 149       5.318   8.435  -2.874  1.00  0.00           C  
ATOM   1182  C   GLY X 149       5.221   7.725  -1.541  1.00  0.00           C  
ATOM   1183  O   GLY X 149       5.768   6.636  -1.364  1.00  0.00           O  
ATOM   1184  N   MET X 150       4.524   8.354  -0.604  1.00  0.00           N  
ATOM   1185  CA  MET X 150       4.341   7.806   0.736  1.00  0.00           C  
ATOM   1186  C   MET X 150       4.338   6.280   0.720  1.00  0.00           C  
ATOM   1187  O   MET X 150       4.909   5.642   1.604  1.00  0.00           O  
ATOM   1188  CB  MET X 150       3.037   8.327   1.338  1.00  0.00           C  
ATOM   1189  CG  MET X 150       2.961   8.182   2.848  1.00  0.00           C  
ATOM   1190  SD  MET X 150       3.038   9.769   3.702  1.00  0.00           S  
ATOM   1191  CE  MET X 150       4.741  10.233   3.400  1.00  0.00           C  
ATOM   1192  N   ASP X 151       3.696   5.702  -0.288  1.00  0.00           N  
ATOM   1193  CA  ASP X 151       3.628   4.250  -0.410  1.00  0.00           C  
ATOM   1194  C   ASP X 151       4.655   3.741  -1.415  1.00  0.00           C  
ATOM   1195  O   ASP X 151       4.966   2.531  -1.381  1.00  0.00           O  
ATOM   1196  CB  ASP X 151       2.223   3.814  -0.831  1.00  0.00           C  
ATOM   1197  CG  ASP X 151       1.454   3.174   0.308  1.00  0.00           C  
ATOM   1198  OD1 ASP X 151       1.460   3.740   1.422  1.00  0.00           O  
ATOM   1199  OD2 ASP X 151       0.845   2.105   0.087  1.00  0.00           O  
TER
END
