# Supplementary material for: Vaccinia Virus Protein A49 Is an Unexpected Member of the B-cell Lymphoma (Bcl)-2 Protein Family
Source: J Biol Chem. 2015 Jan 20;290(10):5991–6002. doi: 10.1074/jbc.M114.624650 (PMC4358236; doi:10.1074/jbc.M114.624650)
Supplement: Supplemental Data [file supp_M114.624650_jbc.M114.624650-1.zip › Neidel_overlain_Bcl-2_proteins_and_core/2I39_C_ali.pdb]

ATOM      1  N   MET X   1      -4.369   7.692  -8.100  1.00 46.52           N  
ATOM      2  CA  MET X   1      -3.755   6.969  -7.002  1.00 42.33           C  
ATOM      3  C   MET X   1      -4.278   5.538  -6.850  1.00 38.74           C  
ATOM      4  O   MET X   1      -3.531   4.625  -6.496  1.00 38.00           O  
ATOM      5  CB  MET X   1      -3.983   7.755  -5.707  1.00 44.16           C  
ATOM      6  CG  MET X   1      -3.049   7.404  -4.564  1.00 49.26           C  
ATOM      7  SD  MET X   1      -1.300   7.567  -4.998  1.00 56.96           S  
ATOM      8  CE  MET X   1      -1.116   9.312  -5.010  1.00 56.79           C  
ATOM      9  N   ARG X   2      -5.561   5.341  -7.131  1.00 33.95           N  
ATOM     10  CA  ARG X   2      -6.181   4.029  -6.993  1.00 32.58           C  
ATOM     11  C   ARG X   2      -5.543   2.980  -7.904  1.00 31.61           C  
ATOM     12  O   ARG X   2      -5.162   1.890  -7.460  1.00 28.58           O  
ATOM     13  CB  ARG X   2      -7.676   4.140  -7.292  1.00 34.68           C  
ATOM     14  CG  ARG X   2      -8.474   2.908  -6.952  1.00 37.17           C  
ATOM     15  CD  ARG X   2      -9.961   3.080  -7.288  1.00 39.25           C  
ATOM     16  NE  ARG X   2     -10.794   2.544  -6.216  1.00 40.88           N  
ATOM     17  CZ  ARG X   2     -11.133   3.221  -5.120  1.00 39.30           C  
ATOM     18  NH1 ARG X   2     -10.748   4.482  -4.970  1.00 38.61           N  
ATOM     19  NH2 ARG X   2     -11.881   2.646  -4.190  1.00 34.94           N  
ATOM     20  N   THR X   3      -5.439   3.315  -9.182  1.00 30.11           N  
ATOM     21  CA  THR X   3      -4.849   2.414 -10.162  1.00 31.20           C  
ATOM     22  C   THR X   3      -3.369   2.210  -9.855  1.00 29.17           C  
ATOM     23  O   THR X   3      -2.851   1.093  -9.927  1.00 29.14           O  
ATOM     24  CB  THR X   3      -5.011   2.986 -11.578  1.00 32.77           C  
ATOM     25  OG1 THR X   3      -6.399   2.957 -11.931  1.00 39.12           O  
ATOM     26  CG2 THR X   3      -4.212   2.176 -12.584  1.00 33.52           C  
ATOM     27  N   LEU X   4      -2.697   3.292  -9.493  1.00 27.44           N  
ATOM     28  CA  LEU X   4      -1.282   3.225  -9.176  1.00 28.85           C  
ATOM     29  C   LEU X   4      -1.026   2.227  -8.046  1.00 28.62           C  
ATOM     30  O   LEU X   4      -0.144   1.374  -8.152  1.00 27.49           O  
ATOM     31  CB  LEU X   4      -0.777   4.601  -8.745  1.00 27.89           C  
ATOM     32  CG  LEU X   4       0.678   5.009  -8.976  1.00 31.75           C  
ATOM     33  CD1 LEU X   4       1.127   5.867  -7.793  1.00 29.20           C  
ATOM     34  CD2 LEU X   4       1.576   3.804  -9.156  1.00 29.36           C  
ATOM     35  N   LEU X   5      -1.799   2.342  -6.967  1.00 25.80           N  
ATOM     36  CA  LEU X   5      -1.631   1.470  -5.810  1.00 26.07           C  
ATOM     37  C   LEU X   5      -1.942   0.008  -6.099  1.00 24.89           C  
ATOM     38  O   LEU X   5      -1.264  -0.885  -5.591  1.00 26.73           O  
ATOM     39  CB  LEU X   5      -2.471   1.988  -4.632  1.00 25.68           C  
ATOM     40  CG  LEU X   5      -1.936   3.305  -4.051  1.00 29.38           C  
ATOM     41  CD1 LEU X   5      -2.902   3.881  -3.010  1.00 28.16           C  
ATOM     42  CD2 LEU X   5      -0.554   3.058  -3.440  1.00 26.02           C  
ATOM     43  N   ILE X   6      -2.955  -0.244  -6.916  1.00 24.25           N  
ATOM     44  CA  ILE X   6      -3.297  -1.615  -7.264  1.00 25.58           C  
ATOM     45  C   ILE X   6      -2.097  -2.234  -8.002  1.00 27.07           C  
ATOM     46  O   ILE X   6      -1.623  -3.316  -7.647  1.00 25.16           O  
ATOM     47  CB  ILE X   6      -4.553  -1.659  -8.176  1.00 26.44           C  
ATOM     48  CG1 ILE X   6      -5.785  -1.201  -7.382  1.00 27.15           C  
ATOM     49  CG2 ILE X   6      -4.756  -3.068  -8.739  1.00 24.47           C  
ATOM     50  CD1 ILE X   6      -7.068  -1.168  -8.203  1.00 24.60           C  
ATOM     51  N   ARG X   7      -1.603  -1.523  -9.013  1.00 25.44           N  
ATOM     52  CA  ARG X   7      -0.463  -1.983  -9.800  1.00 26.44           C  
ATOM     53  C   ARG X   7       0.774  -2.156  -8.938  1.00 25.20           C  
ATOM     54  O   ARG X   7       1.506  -3.131  -9.084  1.00 25.18           O  
ATOM     55  CB  ARG X   7      -0.173  -0.998 -10.934  1.00 24.99           C  
ATOM     56  CG  ARG X   7      -1.172  -1.090 -12.086  1.00 24.49           C  
ATOM     57  CD  ARG X   7      -1.151   0.176 -12.918  1.00 23.87           C  
ATOM     58  NE  ARG X   7      -1.822  -0.003 -14.200  1.00 24.71           N  
ATOM     59  CZ  ARG X   7      -2.077   0.989 -15.046  1.00 23.22           C  
ATOM     60  NH1 ARG X   7      -1.723   2.231 -14.739  1.00 27.56           N  
ATOM     61  NH2 ARG X   7      -2.662   0.742 -16.205  1.00 23.43           N  
ATOM     62  N   TYR X   8       0.992  -1.217  -8.028  1.00 24.27           N  
ATOM     63  CA  TYR X   8       2.144  -1.272  -7.136  1.00 23.19           C  
ATOM     64  C   TYR X   8       2.139  -2.511  -6.254  1.00 25.26           C  
ATOM     65  O   TYR X   8       3.114  -3.266  -6.207  1.00 26.45           O  
ATOM     66  CB  TYR X   8       2.184  -0.033  -6.244  1.00 22.42           C  
ATOM     67  CG  TYR X   8       3.248  -0.099  -5.179  1.00 25.60           C  
ATOM     68  CD1 TYR X   8       4.591  -0.308  -5.518  1.00 25.97           C  
ATOM     69  CD2 TYR X   8       2.921   0.023  -3.827  1.00 24.62           C  
ATOM     70  CE1 TYR X   8       5.574  -0.400  -4.539  1.00 27.22           C  
ATOM     71  CE2 TYR X   8       3.900  -0.065  -2.840  1.00 26.61           C  
ATOM     72  CZ  TYR X   8       5.221  -0.277  -3.202  1.00 27.67           C  
ATOM     73  OH  TYR X   8       6.183  -0.384  -2.233  1.00 29.59           O  
ATOM     74  N   ILE X   9       1.042  -2.721  -5.538  1.00 25.73           N  
ATOM     75  CA  ILE X   9       0.956  -3.872  -4.650  1.00 24.65           C  
ATOM     76  C   ILE X   9       1.071  -5.192  -5.405  1.00 23.49           C  
ATOM     77  O   ILE X   9       1.774  -6.094  -4.958  1.00 24.27           O  
ATOM     78  CB  ILE X   9      -0.347  -3.800  -3.798  1.00 25.93           C  
ATOM     79  CG1 ILE X   9      -0.181  -2.679  -2.760  1.00 25.78           C  
ATOM     80  CG2 ILE X   9      -0.641  -5.150  -3.123  1.00 20.81           C  
ATOM     81  CD1 ILE X   9      -1.467  -2.214  -2.104  1.00 31.09           C  
ATOM     82  N   LEU X  10       0.422  -5.305  -6.560  1.00 23.22           N  
ATOM     83  CA  LEU X  10       0.512  -6.542  -7.327  1.00 24.08           C  
ATOM     84  C   LEU X  10       1.956  -6.820  -7.780  1.00 25.55           C  
ATOM     85  O   LEU X  10       2.401  -7.968  -7.765  1.00 24.59           O  
ATOM     86  CB  LEU X  10      -0.423  -6.499  -8.537  1.00 24.13           C  
ATOM     87  CG  LEU X  10      -1.928  -6.466  -8.219  1.00 28.28           C  
ATOM     88  CD1 LEU X  10      -2.724  -6.409  -9.521  1.00 26.24           C  
ATOM     89  CD2 LEU X  10      -2.325  -7.708  -7.398  1.00 29.98           C  
ATOM     90  N   TRP X  11       2.688  -5.773  -8.166  1.00 24.00           N  
ATOM     91  CA  TRP X  11       4.075  -5.954  -8.595  1.00 25.93           C  
ATOM     92  C   TRP X  11       4.947  -6.364  -7.407  1.00 25.98           C  
ATOM     93  O   TRP X  11       5.895  -7.128  -7.562  1.00 24.95           O  
ATOM     94  CB  TRP X  11       4.633  -4.675  -9.233  1.00 23.12           C  
ATOM     95  CG  TRP X  11       6.124  -4.711  -9.374  1.00 26.32           C  
ATOM     96  CD1 TRP X  11       6.854  -5.474 -10.253  1.00 26.36           C  
ATOM     97  CD2 TRP X  11       7.078  -4.020  -8.555  1.00 23.63           C  
ATOM     98  NE1 TRP X  11       8.199  -5.301 -10.021  1.00 25.44           N  
ATOM     99  CE2 TRP X  11       8.366  -4.417  -8.986  1.00 25.71           C  
ATOM    100  CE3 TRP X  11       6.970  -3.105  -7.497  1.00 25.06           C  
ATOM    101  CZ2 TRP X  11       9.544  -3.930  -8.392  1.00 24.52           C  
ATOM    102  CZ3 TRP X  11       8.142  -2.616  -6.905  1.00 26.13           C  
ATOM    103  CH2 TRP X  11       9.412  -3.034  -7.356  1.00 25.68           C  
ATOM    104  N   ARG X  12       4.635  -5.848  -6.222  1.00 26.57           N  
ATOM    105  CA  ARG X  12       5.390  -6.208  -5.028  1.00 27.52           C  
ATOM    106  C   ARG X  12       5.195  -7.694  -4.701  1.00 28.26           C  
ATOM    107  O   ARG X  12       6.063  -8.333  -4.095  1.00 27.20           O  
ATOM    108  CB  ARG X  12       4.944  -5.351  -3.845  1.00 32.28           C  
ATOM    109  CG  ARG X  12       5.429  -3.912  -3.928  1.00 37.60           C  
ATOM    110  CD  ARG X  12       6.935  -3.838  -3.712  1.00 38.00           C  
ATOM    111  NE  ARG X  12       7.241  -3.774  -2.288  1.00 46.62           N  
ATOM    112  CZ  ARG X  12       8.457  -3.903  -1.779  1.00 46.34           C  
ATOM    113  NH1 ARG X  12       9.488  -4.124  -2.584  1.00 50.49           N  
ATOM    114  NH2 ARG X  12       8.637  -3.825  -0.467  1.00 47.12           N  
ATOM    115  N   ASN X  13       4.058  -8.244  -5.119  1.00 27.93           N  
ATOM    116  CA  ASN X  13       3.749  -9.647  -4.874  1.00 27.43           C  
ATOM    117  C   ASN X  13       4.471 -10.606  -5.824  1.00 29.46           C  
ATOM    118  O   ASN X  13       4.966 -11.644  -5.389  1.00 30.17           O  
ATOM    119  CB  ASN X  13       2.243  -9.892  -4.987  1.00 25.92           C  
ATOM    120  CG  ASN X  13       1.863 -11.344  -4.704  1.00 27.84           C  
ATOM    121  OD1 ASN X  13       2.100 -11.854  -3.609  1.00 29.32           O  
ATOM    122  ND2 ASN X  13       1.276 -12.011  -5.691  1.00 23.11           N  
ATOM    123  N   ASP X  14       4.527 -10.280  -7.114  1.00 27.27           N  
ATOM    124  CA  ASP X  14       5.187 -11.183  -8.043  1.00 30.87           C  
ATOM    125  C   ASP X  14       6.593 -10.781  -8.501  1.00 31.30           C  
ATOM    126  O   ASP X  14       7.233 -11.529  -9.218  1.00 33.93           O  
ATOM    127  CB  ASP X  14       4.285 -11.466  -9.260  1.00 29.28           C  
ATOM    128  CG  ASP X  14       4.194 -10.298 -10.240  1.00 31.50           C  
ATOM    129  OD1 ASP X  14       4.782  -9.209 -10.014  1.00 27.60           O  
ATOM    130  OD2 ASP X  14       3.511 -10.494 -11.269  1.00 32.08           O  
ATOM    131  N   ASN X  15       7.068  -9.615  -8.077  1.00 32.95           N  
ATOM    132  CA  ASN X  15       8.406  -9.135  -8.426  1.00 35.52           C  
ATOM    133  C   ASN X  15       8.761  -9.312  -9.916  1.00 35.28           C  
ATOM    134  O   ASN X  15       9.908  -9.598 -10.257  1.00 35.59           O  
ATOM    135  CB  ASN X  15       9.442  -9.862  -7.560  1.00 37.97           C  
ATOM    136  CG  ASN X  15      10.813  -9.185  -7.569  1.00 40.96           C  
ATOM    137  OD1 ASN X  15      11.810  -9.776  -7.143  1.00 42.93           O  
ATOM    138  ND2 ASN X  15      10.864  -7.944  -8.041  1.00 39.67           N  
ATOM    139  N   ASP X  16       7.786  -9.142 -10.801  1.00 33.46           N  
ATOM    140  CA  ASP X  16       8.038  -9.297 -12.233  1.00 32.00           C  
ATOM    141  C   ASP X  16       8.547  -7.970 -12.807  1.00 30.79           C  
ATOM    142  O   ASP X  16       7.798  -7.000 -12.914  1.00 27.15           O  
ATOM    143  CB  ASP X  16       6.756  -9.721 -12.948  1.00 31.82           C  
ATOM    144  CG  ASP X  16       6.997 -10.086 -14.391  1.00 32.62           C  
ATOM    145  OD1 ASP X  16       7.878  -9.467 -15.026  1.00 34.02           O  
ATOM    146  OD2 ASP X  16       6.298 -10.981 -14.898  1.00 32.87           O  
ATOM    147  N   GLN X  17       9.823  -7.935 -13.184  1.00 29.55           N  
ATOM    148  CA  GLN X  17      10.422  -6.710 -13.699  1.00 28.70           C  
ATOM    149  C   GLN X  17       9.742  -6.156 -14.953  1.00 28.37           C  
ATOM    150  O   GLN X  17       9.784  -4.951 -15.189  1.00 29.40           O  
ATOM    151  CB  GLN X  17      11.922  -6.910 -13.934  1.00 28.83           C  
ATOM    152  CG  GLN X  17      12.695  -5.629 -14.243  1.00 27.69           C  
ATOM    153  CD  GLN X  17      12.798  -4.670 -13.063  1.00 28.56           C  
ATOM    154  OE1 GLN X  17      12.286  -4.931 -11.973  1.00 30.54           O  
ATOM    155  NE2 GLN X  17      13.468  -3.543 -13.285  1.00 27.99           N  
ATOM    156  N   THR X  18       9.107  -7.012 -15.749  1.00 27.07           N  
ATOM    157  CA  THR X  18       8.412  -6.524 -16.933  1.00 27.90           C  
ATOM    158  C   THR X  18       7.169  -5.725 -16.516  1.00 28.24           C  
ATOM    159  O   THR X  18       6.556  -5.053 -17.340  1.00 28.51           O  
ATOM    160  CB  THR X  18       7.983  -7.675 -17.886  1.00 30.55           C  
ATOM    161  OG1 THR X  18       6.971  -8.477 -17.260  1.00 33.49           O  
ATOM    162  CG2 THR X  18       9.184  -8.555 -18.249  1.00 29.67           C  
ATOM    163  N   TYR X  19       6.810  -5.799 -15.233  1.00 28.83           N  
ATOM    164  CA  TYR X  19       5.660  -5.060 -14.696  1.00 27.48           C  
ATOM    165  C   TYR X  19       6.115  -3.949 -13.768  1.00 28.10           C  
ATOM    166  O   TYR X  19       5.299  -3.251 -13.160  1.00 29.96           O  
ATOM    167  CB  TYR X  19       4.712  -5.988 -13.929  1.00 25.94           C  
ATOM    168  CG  TYR X  19       3.886  -6.869 -14.833  1.00 25.40           C  
ATOM    169  CD1 TYR X  19       2.751  -6.366 -15.479  1.00 26.69           C  
ATOM    170  CD2 TYR X  19       4.245  -8.192 -15.068  1.00 22.06           C  
ATOM    171  CE1 TYR X  19       1.993  -7.163 -16.336  1.00 25.32           C  
ATOM    172  CE2 TYR X  19       3.496  -8.999 -15.925  1.00 23.54           C  
ATOM    173  CZ  TYR X  19       2.370  -8.475 -16.554  1.00 25.48           C  
ATOM    174  OH  TYR X  19       1.624  -9.268 -17.393  1.00 26.22           O  
ATOM    175  N   TYR X  20       7.425  -3.798 -13.635  1.00 29.74           N  
ATOM    176  CA  TYR X  20       7.956  -2.747 -12.783  1.00 30.00           C  
ATOM    177  C   TYR X  20       7.703  -1.406 -13.451  1.00 30.24           C  
ATOM    178  O   TYR X  20       7.622  -1.322 -14.681  1.00 31.00           O  
ATOM    179  CB  TYR X  20       9.458  -2.940 -12.566  1.00 30.66           C  
ATOM    180  CG  TYR X  20      10.165  -1.684 -12.101  1.00 29.68           C  
ATOM    181  CD1 TYR X  20       9.970  -1.189 -10.812  1.00 29.00           C  
ATOM    182  CD2 TYR X  20      11.018  -0.979 -12.961  1.00 31.62           C  
ATOM    183  CE1 TYR X  20      10.605  -0.022 -10.384  1.00 31.45           C  
ATOM    184  CE2 TYR X  20      11.664   0.196 -12.537  1.00 33.02           C  
ATOM    185  CZ  TYR X  20      11.449   0.663 -11.248  1.00 31.18           C  
ATOM    186  OH  TYR X  20      12.071   1.810 -10.815  1.00 35.00           O  
ATOM    187  N   ASN X  21       7.563  -0.363 -12.643  1.00 29.76           N  
ATOM    188  CA  ASN X  21       7.341   0.979 -13.165  1.00 30.02           C  
ATOM    189  C   ASN X  21       8.094   1.944 -12.273  1.00 30.13           C  
ATOM    190  O   ASN X  21       8.092   1.794 -11.048  1.00 29.72           O  
ATOM    191  CB  ASN X  21       5.849   1.328 -13.160  1.00 30.54           C  
ATOM    192  CG  ASN X  21       5.558   2.666 -13.834  1.00 33.39           C  
ATOM    193  OD1 ASN X  21       6.008   3.722 -13.379  1.00 32.69           O  
ATOM    194  ND2 ASN X  21       4.799   2.622 -14.927  1.00 33.23           N  
ATOM    195  N   ASP X  22       8.733   2.934 -12.893  1.00 31.47           N  
ATOM    196  CA  ASP X  22       9.513   3.941 -12.181  1.00 32.40           C  
ATOM    197  C   ASP X  22       8.750   4.658 -11.060  1.00 32.11           C  
ATOM    198  O   ASP X  22       9.344   5.106 -10.078  1.00 31.07           O  
ATOM    199  CB  ASP X  22      10.046   4.963 -13.185  1.00 36.71           C  
ATOM    200  CG  ASP X  22      10.963   5.984 -12.548  1.00 38.94           C  
ATOM    201  OD1 ASP X  22      12.110   5.614 -12.217  1.00 39.68           O  
ATOM    202  OD2 ASP X  22      10.538   7.150 -12.375  1.00 43.66           O  
ATOM    203  N   ASP X  23       7.436   4.771 -11.207  1.00 32.63           N  
ATOM    204  CA  ASP X  23       6.623   5.431 -10.192  1.00 33.94           C  
ATOM    205  C   ASP X  23       6.601   4.660  -8.881  1.00 30.93           C  
ATOM    206  O   ASP X  23       6.309   5.219  -7.832  1.00 30.35           O  
ATOM    207  CB  ASP X  23       5.202   5.621 -10.712  1.00 38.36           C  
ATOM    208  CG  ASP X  23       5.106   6.746 -11.717  1.00 44.66           C  
ATOM    209  OD1 ASP X  23       6.039   7.583 -11.768  1.00 46.87           O  
ATOM    210  OD2 ASP X  23       4.097   6.802 -12.449  1.00 47.95           O  
ATOM    211  N   PHE X  24       6.923   3.374  -8.946  1.00 28.86           N  
ATOM    212  CA  PHE X  24       6.947   2.536  -7.755  1.00 28.05           C  
ATOM    213  C   PHE X  24       8.047   2.940  -6.771  1.00 28.38           C  
ATOM    214  O   PHE X  24       7.910   2.721  -5.567  1.00 28.34           O  
ATOM    215  CB  PHE X  24       7.117   1.065  -8.158  1.00 26.22           C  
ATOM    216  CG  PHE X  24       5.974   0.520  -8.974  1.00 25.55           C  
ATOM    217  CD1 PHE X  24       4.775   1.222  -9.072  1.00 24.13           C  
ATOM    218  CD2 PHE X  24       6.092  -0.699  -9.637  1.00 25.76           C  
ATOM    219  CE1 PHE X  24       3.707   0.719  -9.816  1.00 26.46           C  
ATOM    220  CE2 PHE X  24       5.033  -1.216 -10.387  1.00 28.44           C  
ATOM    221  CZ  PHE X  24       3.829  -0.500 -10.477  1.00 25.91           C  
ATOM    222  N   LYS X  25       9.126   3.544  -7.269  1.00 27.10           N  
ATOM    223  CA  LYS X  25      10.221   3.947  -6.388  1.00 28.01           C  
ATOM    224  C   LYS X  25       9.806   4.815  -5.194  1.00 29.18           C  
ATOM    225  O   LYS X  25      10.196   4.535  -4.061  1.00 29.78           O  
ATOM    226  CB  LYS X  25      11.317   4.663  -7.176  1.00 30.53           C  
ATOM    227  CG  LYS X  25      12.252   3.725  -7.929  1.00 34.80           C  
ATOM    228  CD  LYS X  25      13.472   4.498  -8.415  1.00 37.28           C  
ATOM    229  CE  LYS X  25      14.497   3.578  -9.059  1.00 36.57           C  
ATOM    230  NZ  LYS X  25      15.694   4.348  -9.516  1.00 35.35           N  
ATOM    231  N   LYS X  26       9.038   5.874  -5.433  1.00 28.76           N  
ATOM    232  CA  LYS X  26       8.603   6.717  -4.321  1.00 31.92           C  
ATOM    233  C   LYS X  26       7.720   5.932  -3.333  1.00 30.92           C  
ATOM    234  O   LYS X  26       7.753   6.188  -2.130  1.00 31.68           O  
ATOM    235  CB  LYS X  26       7.850   7.952  -4.838  1.00 34.74           C  
ATOM    236  CG  LYS X  26       8.723   8.966  -5.598  1.00 38.43           C  
ATOM    237  CD  LYS X  26       9.881   9.455  -4.734  1.00 43.63           C  
ATOM    238  CE  LYS X  26      10.643  10.611  -5.387  1.00 46.63           C  
ATOM    239  NZ  LYS X  26       9.843  11.873  -5.465  1.00 50.79           N  
ATOM    240  N   LEU X  27       6.943   4.974  -3.836  1.00 29.15           N  
ATOM    241  CA  LEU X  27       6.082   4.164  -2.975  1.00 29.67           C  
ATOM    242  C   LEU X  27       6.911   3.234  -2.104  1.00 31.15           C  
ATOM    243  O   LEU X  27       6.601   3.022  -0.932  1.00 32.37           O  
ATOM    244  CB  LEU X  27       5.096   3.347  -3.818  1.00 28.32           C  
ATOM    245  CG  LEU X  27       3.974   4.172  -4.469  1.00 29.44           C  
ATOM    246  CD1 LEU X  27       3.240   3.362  -5.548  1.00 24.63           C  
ATOM    247  CD2 LEU X  27       3.020   4.640  -3.380  1.00 25.73           C  
ATOM    248  N   MET X  28       7.975   2.681  -2.671  1.00 31.67           N  
ATOM    249  CA  MET X  28       8.839   1.784  -1.920  1.00 33.66           C  
ATOM    250  C   MET X  28       9.511   2.487  -0.749  1.00 33.05           C  
ATOM    251  O   MET X  28       9.852   1.850   0.246  1.00 34.57           O  
ATOM    252  CB  MET X  28       9.893   1.174  -2.843  1.00 33.99           C  
ATOM    253  CG  MET X  28       9.299   0.199  -3.831  1.00 34.77           C  
ATOM    254  SD  MET X  28      10.484  -0.356  -5.038  1.00 42.98           S  
ATOM    255  CE  MET X  28      11.377  -1.498  -4.076  1.00 40.45           C  
ATOM    256  N   LEU X  29       9.694   3.799  -0.867  1.00 31.93           N  
ATOM    257  CA  LEU X  29      10.321   4.583   0.193  1.00 33.91           C  
ATOM    258  C   LEU X  29       9.500   4.531   1.483  1.00 34.04           C  
ATOM    259  O   LEU X  29      10.012   4.796   2.578  1.00 34.73           O  
ATOM    260  CB  LEU X  29      10.484   6.043  -0.254  1.00 35.09           C  
ATOM    261  CG  LEU X  29      11.457   6.330  -1.406  1.00 36.99           C  
ATOM    262  CD1 LEU X  29      11.351   7.786  -1.820  1.00 36.45           C  
ATOM    263  CD2 LEU X  29      12.877   6.009  -0.973  1.00 36.34           C  
ATOM    264  N   LEU X  30       8.222   4.190   1.353  1.00 34.13           N  
ATOM    265  CA  LEU X  30       7.335   4.107   2.508  1.00 34.39           C  
ATOM    266  C   LEU X  30       7.623   2.869   3.350  1.00 34.30           C  
ATOM    267  O   LEU X  30       7.136   2.747   4.474  1.00 34.06           O  
ATOM    268  CB  LEU X  30       5.879   4.089   2.045  1.00 33.99           C  
ATOM    269  CG  LEU X  30       5.420   5.278   1.196  1.00 33.87           C  
ATOM    270  CD1 LEU X  30       3.940   5.103   0.837  1.00 33.19           C  
ATOM    271  CD2 LEU X  30       5.632   6.576   1.967  1.00 33.24           C  
ATOM    272  N   ASP X  31       8.415   1.958   2.794  1.00 35.62           N  
ATOM    273  CA  ASP X  31       8.781   0.718   3.476  1.00 37.13           C  
ATOM    274  C   ASP X  31       9.403   0.936   4.848  1.00 37.81           C  
ATOM    275  O   ASP X  31       9.166   0.153   5.769  1.00 37.29           O  
ATOM    276  CB  ASP X  31       9.758  -0.090   2.619  1.00 35.52           C  
ATOM    277  CG  ASP X  31       9.056  -0.964   1.600  1.00 38.77           C  
ATOM    278  OD1 ASP X  31       7.820  -0.841   1.449  1.00 39.45           O  
ATOM    279  OD2 ASP X  31       9.742  -1.776   0.949  1.00 38.48           O  
ATOM    280  N   GLU X  32      10.193   1.998   4.984  1.00 38.69           N  
ATOM    281  CA  GLU X  32      10.859   2.285   6.251  1.00 40.70           C  
ATOM    282  C   GLU X  32       9.902   2.612   7.391  1.00 38.58           C  
ATOM    283  O   GLU X  32      10.296   2.597   8.553  1.00 36.97           O  
ATOM    284  CB  GLU X  32      11.849   3.438   6.087  1.00 45.11           C  
ATOM    285  CG  GLU X  32      11.199   4.754   5.716  1.00 53.75           C  
ATOM    286  CD  GLU X  32      11.819   5.940   6.440  1.00 59.95           C  
ATOM    287  OE1 GLU X  32      11.688   6.008   7.688  1.00 62.09           O  
ATOM    288  OE2 GLU X  32      12.430   6.802   5.762  1.00 60.79           O  
ATOM    289  N   LEU X  33       8.651   2.908   7.059  1.00 36.68           N  
ATOM    290  CA  LEU X  33       7.651   3.240   8.069  1.00 37.40           C  
ATOM    291  C   LEU X  33       7.140   2.006   8.806  1.00 38.14           C  
ATOM    292  O   LEU X  33       6.526   2.118   9.866  1.00 37.66           O  
ATOM    293  CB  LEU X  33       6.459   3.950   7.424  1.00 37.13           C  
ATOM    294  CG  LEU X  33       6.698   5.336   6.822  1.00 37.85           C  
ATOM    295  CD1 LEU X  33       5.413   5.831   6.156  1.00 36.81           C  
ATOM    296  CD2 LEU X  33       7.140   6.302   7.925  1.00 37.39           C  
ATOM    297  N   VAL X  34       7.406   0.832   8.244  1.00 38.82           N  
ATOM    298  CA  VAL X  34       6.943  -0.416   8.829  1.00 39.63           C  
ATOM    299  C   VAL X  34       8.080  -1.342   9.223  1.00 41.27           C  
ATOM    300  O   VAL X  34       9.005  -1.575   8.458  1.00 41.64           O  
ATOM    301  CB  VAL X  34       5.994  -1.158   7.846  1.00 40.74           C  
ATOM    302  CG1 VAL X  34       5.782  -2.609   8.289  1.00 38.88           C  
ATOM    303  CG2 VAL X  34       4.659  -0.421   7.774  1.00 38.41           C  
ATOM    304  N   ASP X  35       7.976  -1.880  10.430  1.00 43.37           N  
ATOM    305  CA  ASP X  35       8.966  -2.790  10.985  1.00 45.54           C  
ATOM    306  C   ASP X  35       8.846  -4.181  10.348  1.00 45.88           C  
ATOM    307  O   ASP X  35       7.777  -4.790  10.379  1.00 45.31           O  
ATOM    308  CB  ASP X  35       8.734  -2.881  12.491  1.00 50.02           C  
ATOM    309  CG  ASP X  35       9.782  -3.693  13.198  1.00 53.30           C  
ATOM    310  OD1 ASP X  35      10.777  -4.087  12.549  1.00 54.83           O  
ATOM    311  OD2 ASP X  35       9.604  -3.923  14.414  1.00 56.88           O  
ATOM    312  N   ASP X  36       9.938  -4.682   9.774  1.00 45.71           N  
ATOM    313  CA  ASP X  36       9.930  -6.002   9.144  1.00 46.81           C  
ATOM    314  C   ASP X  36       9.483  -7.083  10.125  1.00 46.77           C  
ATOM    315  O   ASP X  36       8.868  -8.076   9.736  1.00 45.31           O  
ATOM    316  CB  ASP X  36      11.322  -6.338   8.600  1.00 48.30           C  
ATOM    317  CG  ASP X  36      11.619  -5.641   7.283  1.00 51.13           C  
ATOM    318  OD1 ASP X  36      10.660  -5.245   6.584  1.00 50.17           O  
ATOM    319  OD2 ASP X  36      12.814  -5.500   6.938  1.00 53.79           O  
ATOM    320  N   GLY X  37       9.799  -6.884  11.401  1.00 46.48           N  
ATOM    321  CA  GLY X  37       9.404  -7.843  12.412  1.00 47.46           C  
ATOM    322  C   GLY X  37       7.894  -7.979  12.468  1.00 47.76           C  
ATOM    323  O   GLY X  37       7.365  -9.085  12.595  1.00 48.81           O  
ATOM    324  N   ASP X  38       7.197  -6.852  12.375  1.00 47.72           N  
ATOM    325  CA  ASP X  38       5.741  -6.857  12.403  1.00 47.52           C  
ATOM    326  C   ASP X  38       5.181  -7.545  11.171  1.00 45.33           C  
ATOM    327  O   ASP X  38       4.155  -8.223  11.241  1.00 44.39           O  
ATOM    328  CB  ASP X  38       5.207  -5.430  12.488  1.00 51.50           C  
ATOM    329  CG  ASP X  38       5.342  -4.849  13.879  1.00 57.18           C  
ATOM    330  OD1 ASP X  38       6.483  -4.794  14.390  1.00 60.32           O  
ATOM    331  OD2 ASP X  38       4.307  -4.458  14.462  1.00 60.39           O  
ATOM    332  N   VAL X  39       5.856  -7.368  10.041  1.00 42.52           N  
ATOM    333  CA  VAL X  39       5.417  -7.998   8.811  1.00 41.43           C  
ATOM    334  C   VAL X  39       5.501  -9.509   8.988  1.00 42.17           C  
ATOM    335  O   VAL X  39       4.568 -10.239   8.639  1.00 41.63           O  
ATOM    336  CB  VAL X  39       6.301  -7.573   7.621  1.00 41.36           C  
ATOM    337  CG1 VAL X  39       5.947  -8.392   6.379  1.00 37.36           C  
ATOM    338  CG2 VAL X  39       6.115  -6.093   7.354  1.00 41.37           C  
ATOM    339  N   CYS X  40       6.627  -9.964   9.537  1.00 43.30           N  
ATOM    340  CA  CYS X  40       6.873 -11.384   9.776  1.00 44.95           C  
ATOM    341  C   CYS X  40       5.753 -11.977  10.623  1.00 42.50           C  
ATOM    342  O   CYS X  40       5.197 -13.018  10.285  1.00 41.26           O  
ATOM    343  CB  CYS X  40       8.221 -11.586  10.482  1.00 48.27           C  
ATOM    344  SG  CYS X  40       8.732 -13.328  10.647  1.00 55.03           S  
ATOM    345  N   THR X  41       5.422 -11.305  11.721  1.00 40.79           N  
ATOM    346  CA  THR X  41       4.354 -11.762  12.603  1.00 39.69           C  
ATOM    347  C   THR X  41       3.043 -11.898  11.831  1.00 39.59           C  
ATOM    348  O   THR X  41       2.315 -12.879  11.989  1.00 38.00           O  
ATOM    349  CB  THR X  41       4.133 -10.773  13.770  1.00 39.90           C  
ATOM    350  OG1 THR X  41       5.265 -10.811  14.644  1.00 41.19           O  
ATOM    351  CG2 THR X  41       2.879 -11.125  14.548  1.00 39.29           C  
ATOM    352  N   LEU X  42       2.748 -10.908  10.994  1.00 39.00           N  
ATOM    353  CA  LEU X  42       1.519 -10.913  10.212  1.00 38.07           C  
ATOM    354  C   LEU X  42       1.484 -12.073   9.219  1.00 37.34           C  
ATOM    355  O   LEU X  42       0.455 -12.737   9.060  1.00 36.19           O  
ATOM    356  CB  LEU X  42       1.368  -9.582   9.476  1.00 38.84           C  
ATOM    357  CG  LEU X  42       0.086  -9.403   8.661  1.00 42.07           C  
ATOM    358  CD1 LEU X  42      -1.122  -9.826   9.495  1.00 40.80           C  
ATOM    359  CD2 LEU X  42      -0.031  -7.943   8.222  1.00 40.56           C  
ATOM    360  N   ILE X  43       2.611 -12.307   8.555  1.00 36.44           N  
ATOM    361  CA  ILE X  43       2.735 -13.389   7.588  1.00 35.83           C  
ATOM    362  C   ILE X  43       2.516 -14.710   8.326  1.00 37.45           C  
ATOM    363  O   ILE X  43       1.810 -15.591   7.843  1.00 37.85           O  
ATOM    364  CB  ILE X  43       4.143 -13.383   6.934  1.00 34.36           C  
ATOM    365  CG1 ILE X  43       4.305 -12.125   6.072  1.00 35.01           C  
ATOM    366  CG2 ILE X  43       4.358 -14.646   6.097  1.00 31.29           C  
ATOM    367  CD1 ILE X  43       3.408 -12.079   4.844  1.00 31.54           C  
ATOM    368  N   LYS X  44       3.126 -14.834   9.501  1.00 38.78           N  
ATOM    369  CA  LYS X  44       2.989 -16.036  10.321  1.00 40.90           C  
ATOM    370  C   LYS X  44       1.516 -16.348  10.572  1.00 40.20           C  
ATOM    371  O   LYS X  44       1.061 -17.476  10.378  1.00 40.30           O  
ATOM    372  CB  LYS X  44       3.691 -15.840  11.665  1.00 44.88           C  
ATOM    373  CG  LYS X  44       4.967 -16.654  11.862  1.00 50.31           C  
ATOM    374  CD  LYS X  44       6.091 -16.203  10.944  1.00 54.03           C  
ATOM    375  CE  LYS X  44       7.412 -16.878  11.317  1.00 57.34           C  
ATOM    376  NZ  LYS X  44       7.822 -16.575  12.722  1.00 57.35           N  
ATOM    377  N   ASN X  45       0.772 -15.342  11.012  1.00 38.54           N  
ATOM    378  CA  ASN X  45      -0.643 -15.528  11.286  1.00 38.32           C  
ATOM    379  C   ASN X  45      -1.420 -15.889  10.028  1.00 37.46           C  
ATOM    380  O   ASN X  45      -2.326 -16.722  10.072  1.00 37.26           O  
ATOM    381  CB  ASN X  45      -1.235 -14.268  11.922  1.00 40.50           C  
ATOM    382  CG  ASN X  45      -0.790 -14.084  13.359  1.00 44.33           C  
ATOM    383  OD1 ASN X  45      -0.824 -15.026  14.152  1.00 44.69           O  
ATOM    384  ND2 ASN X  45      -0.376 -12.867  13.707  1.00 45.00           N  
ATOM    385  N   MET X  46      -1.070 -15.272   8.905  1.00 34.89           N  
ATOM    386  CA  MET X  46      -1.764 -15.566   7.658  1.00 34.81           C  
ATOM    387  C   MET X  46      -1.555 -17.025   7.289  1.00 33.37           C  
ATOM    388  O   MET X  46      -2.481 -17.703   6.860  1.00 33.46           O  
ATOM    389  CB  MET X  46      -1.257 -14.659   6.532  1.00 32.05           C  
ATOM    390  CG  MET X  46      -1.649 -13.202   6.708  1.00 31.40           C  
ATOM    391  SD  MET X  46      -0.827 -12.111   5.530  1.00 34.09           S  
ATOM    392  CE  MET X  46      -1.638 -12.600   4.012  1.00 27.31           C  
ATOM    393  N   ARG X  47      -0.330 -17.504   7.471  1.00 34.50           N  
ATOM    394  CA  ARG X  47       0.007 -18.886   7.163  1.00 36.54           C  
ATOM    395  C   ARG X  47      -0.715 -19.845   8.125  1.00 36.45           C  
ATOM    396  O   ARG X  47      -1.160 -20.919   7.721  1.00 35.78           O  
ATOM    397  CB  ARG X  47       1.528 -19.084   7.257  1.00 36.15           C  
ATOM    398  CG  ARG X  47       2.344 -18.317   6.219  1.00 38.05           C  
ATOM    399  CD  ARG X  47       2.357 -19.035   4.895  1.00 40.87           C  
ATOM    400  NE  ARG X  47       2.943 -18.251   3.805  1.00 44.67           N  
ATOM    401  CZ  ARG X  47       4.196 -17.806   3.751  1.00 43.66           C  
ATOM    402  NH1 ARG X  47       5.049 -18.050   4.738  1.00 44.15           N  
ATOM    403  NH2 ARG X  47       4.606 -17.129   2.685  1.00 42.30           N  
ATOM    404  N   MET X  48      -0.833 -19.451   9.392  1.00 37.78           N  
ATOM    405  CA  MET X  48      -1.501 -20.288  10.389  1.00 39.86           C  
ATOM    406  C   MET X  48      -3.003 -20.375  10.164  1.00 38.03           C  
ATOM    407  O   MET X  48      -3.606 -21.417  10.407  1.00 37.75           O  
ATOM    408  CB  MET X  48      -1.225 -19.774  11.804  1.00 44.07           C  
ATOM    409  CG  MET X  48       0.219 -19.950  12.240  1.00 51.49           C  
ATOM    410  SD  MET X  48       0.853 -21.612  11.857  1.00 62.67           S  
ATOM    411  CE  MET X  48       0.330 -22.538  13.346  1.00 57.70           C  
ATOM    412  N   THR X  49      -3.607 -19.283   9.703  1.00 36.31           N  
ATOM    413  CA  THR X  49      -5.040 -19.274   9.444  1.00 34.86           C  
ATOM    414  C   THR X  49      -5.316 -19.705   8.012  1.00 33.86           C  
ATOM    415  O   THR X  49      -6.472 -19.893   7.631  1.00 31.74           O  
ATOM    416  CB  THR X  49      -5.666 -17.860   9.655  1.00 37.09           C  
ATOM    417  OG1 THR X  49      -5.070 -16.920   8.751  1.00 33.49           O  
ATOM    418  CG2 THR X  49      -5.461 -17.391  11.084  1.00 34.72           C  
ATOM    419  N   LEU X  50      -4.251 -19.883   7.230  1.00 33.74           N  
ATOM    420  CA  LEU X  50      -4.379 -20.250   5.818  1.00 34.87           C  
ATOM    421  C   LEU X  50      -5.316 -19.270   5.096  1.00 35.30           C  
ATOM    422  O   LEU X  50      -6.136 -19.667   4.264  1.00 35.69           O  
ATOM    423  CB  LEU X  50      -4.927 -21.675   5.650  1.00 34.29           C  
ATOM    424  CG  LEU X  50      -3.981 -22.809   5.232  1.00 32.71           C  
ATOM    425  CD1 LEU X  50      -4.811 -23.920   4.619  1.00 30.66           C  
ATOM    426  CD2 LEU X  50      -2.955 -22.340   4.228  1.00 33.82           C  
ATOM    427  N   SER X  51      -5.191 -17.987   5.412  1.00 35.17           N  
ATOM    428  CA  SER X  51      -6.049 -16.993   4.787  1.00 35.91           C  
ATOM    429  C   SER X  51      -5.478 -15.583   4.866  1.00 35.27           C  
ATOM    430  O   SER X  51      -4.450 -15.342   5.493  1.00 34.30           O  
ATOM    431  CB  SER X  51      -7.422 -16.997   5.453  1.00 35.72           C  
ATOM    432  OG  SER X  51      -7.353 -16.357   6.717  1.00 37.43           O  
ATOM    433  N   ASP X  52      -6.172 -14.652   4.223  1.00 36.17           N  
ATOM    434  CA  ASP X  52      -5.763 -13.261   4.226  1.00 36.99           C  
ATOM    435  C   ASP X  52      -6.433 -12.559   5.408  1.00 35.54           C  
ATOM    436  O   ASP X  52      -6.269 -11.354   5.607  1.00 35.07           O  
ATOM    437  CB  ASP X  52      -6.164 -12.598   2.905  1.00 38.12           C  
ATOM    438  CG  ASP X  52      -7.656 -12.645   2.660  1.00 40.41           C  
ATOM    439  OD1 ASP X  52      -8.392 -13.129   3.545  1.00 43.02           O  
ATOM    440  OD2 ASP X  52      -8.094 -12.196   1.582  1.00 40.98           O  
ATOM    441  N   GLY X  53      -7.178 -13.339   6.193  1.00 35.33           N  
ATOM    442  CA  GLY X  53      -7.881 -12.813   7.357  1.00 33.70           C  
ATOM    443  C   GLY X  53      -7.088 -11.820   8.192  1.00 34.02           C  
ATOM    444  O   GLY X  53      -7.578 -10.723   8.470  1.00 34.53           O  
ATOM    445  N   PRO X  54      -5.867 -12.178   8.627  1.00 34.00           N  
ATOM    446  CA  PRO X  54      -5.032 -11.282   9.435  1.00 35.28           C  
ATOM    447  C   PRO X  54      -4.632  -9.985   8.711  1.00 35.40           C  
ATOM    448  O   PRO X  54      -4.399  -8.962   9.355  1.00 35.68           O  
ATOM    449  CB  PRO X  54      -3.823 -12.162   9.784  1.00 35.34           C  
ATOM    450  CG  PRO X  54      -4.424 -13.536   9.847  1.00 33.54           C  
ATOM    451  CD  PRO X  54      -5.301 -13.538   8.609  1.00 33.62           C  
ATOM    452  N   LEU X  55      -4.545 -10.028   7.381  1.00 35.72           N  
ATOM    453  CA  LEU X  55      -4.178  -8.836   6.605  1.00 34.31           C  
ATOM    454  C   LEU X  55      -5.362  -7.880   6.632  1.00 33.60           C  
ATOM    455  O   LEU X  55      -5.202  -6.678   6.827  1.00 31.93           O  
ATOM    456  CB  LEU X  55      -3.884  -9.196   5.141  1.00 33.79           C  
ATOM    457  CG  LEU X  55      -3.060  -8.256   4.240  1.00 33.34           C  
ATOM    458  CD1 LEU X  55      -3.460  -8.477   2.781  1.00 33.62           C  
ATOM    459  CD2 LEU X  55      -3.263  -6.815   4.604  1.00 33.77           C  
ATOM    460  N   LEU X  56      -6.554  -8.422   6.408  1.00 35.29           N  
ATOM    461  CA  LEU X  56      -7.764  -7.613   6.407  1.00 37.79           C  
ATOM    462  C   LEU X  56      -7.984  -6.991   7.783  1.00 39.72           C  
ATOM    463  O   LEU X  56      -8.391  -5.831   7.881  1.00 40.64           O  
ATOM    464  CB  LEU X  56      -8.975  -8.458   6.014  1.00 37.52           C  
ATOM    465  CG  LEU X  56      -8.886  -9.182   4.666  1.00 39.90           C  
ATOM    466  CD1 LEU X  56     -10.194  -9.908   4.404  1.00 39.37           C  
ATOM    467  CD2 LEU X  56      -8.599  -8.194   3.549  1.00 40.75           C  
ATOM    468  N   ASP X  57      -7.706  -7.755   8.843  1.00 40.44           N  
ATOM    469  CA  ASP X  57      -7.868  -7.238  10.204  1.00 43.28           C  
ATOM    470  C   ASP X  57      -6.989  -6.009  10.396  1.00 43.32           C  
ATOM    471  O   ASP X  57      -7.376  -5.051  11.062  1.00 41.58           O  
ATOM    472  CB  ASP X  57      -7.488  -8.288  11.257  1.00 45.63           C  
ATOM    473  CG  ASP X  57      -8.440  -9.478  11.280  1.00 50.07           C  
ATOM    474  OD1 ASP X  57      -9.633  -9.306  10.940  1.00 49.80           O  
ATOM    475  OD2 ASP X  57      -7.995 -10.588  11.656  1.00 52.75           O  
ATOM    476  N   ARG X  58      -5.800  -6.040   9.803  1.00 43.45           N  
ATOM    477  CA  ARG X  58      -4.883  -4.917   9.918  1.00 42.52           C  
ATOM    478  C   ARG X  58      -5.344  -3.740   9.052  1.00 40.93           C  
ATOM    479  O   ARG X  58      -5.260  -2.591   9.472  1.00 40.85           O  
ATOM    480  CB  ARG X  58      -3.467  -5.354   9.524  1.00 44.27           C  
ATOM    481  CG  ARG X  58      -2.441  -4.229   9.476  1.00 46.61           C  
ATOM    482  CD  ARG X  58      -2.204  -3.579  10.835  1.00 49.61           C  
ATOM    483  NE  ARG X  58      -1.258  -2.469  10.725  1.00 54.95           N  
ATOM    484  CZ  ARG X  58      -1.514  -1.321  10.096  1.00 56.26           C  
ATOM    485  NH1 ARG X  58      -2.701  -1.120   9.539  1.00 56.53           N  
ATOM    486  NH2 ARG X  58      -0.592  -0.367  10.037  1.00 55.69           N  
ATOM    487  N   LEU X  59      -5.843  -4.025   7.856  1.00 39.92           N  
ATOM    488  CA  LEU X  59      -6.303  -2.968   6.964  1.00 41.00           C  
ATOM    489  C   LEU X  59      -7.569  -2.300   7.495  1.00 42.15           C  
ATOM    490  O   LEU X  59      -7.877  -1.157   7.135  1.00 39.52           O  
ATOM    491  CB  LEU X  59      -6.556  -3.524   5.557  1.00 39.48           C  
ATOM    492  CG  LEU X  59      -5.299  -3.983   4.807  1.00 39.81           C  
ATOM    493  CD1 LEU X  59      -5.664  -4.588   3.463  1.00 38.49           C  
ATOM    494  CD2 LEU X  59      -4.377  -2.803   4.619  1.00 38.91           C  
ATOM    495  N   ASN X  60      -8.291  -3.013   8.357  1.00 42.87           N  
ATOM    496  CA  ASN X  60      -9.523  -2.494   8.939  1.00 44.97           C  
ATOM    497  C   ASN X  60      -9.298  -1.524  10.089  1.00 47.11           C  
ATOM    498  O   ASN X  60     -10.225  -0.843  10.517  1.00 48.98           O  
ATOM    499  CB  ASN X  60     -10.408  -3.639   9.416  1.00 45.75           C  
ATOM    500  CG  ASN X  60     -11.503  -3.964   8.433  1.00 48.73           C  
ATOM    501  OD1 ASN X  60     -12.280  -3.088   8.050  1.00 49.40           O  
ATOM    502  ND2 ASN X  60     -11.578  -5.225   8.016  1.00 50.81           N  
ATOM    503  N   GLN X  61      -8.074  -1.465  10.598  1.00 48.38           N  
ATOM    504  CA  GLN X  61      -7.767  -0.553  11.685  1.00 50.85           C  
ATOM    505  C   GLN X  61      -7.994   0.877  11.190  1.00 50.43           C  
ATOM    506  O   GLN X  61      -7.997   1.127   9.987  1.00 51.26           O  
ATOM    507  CB  GLN X  61      -6.325  -0.754  12.146  1.00 52.63           C  
ATOM    508  CG  GLN X  61      -6.041  -2.178  12.600  1.00 57.55           C  
ATOM    509  CD  GLN X  61      -4.838  -2.274  13.522  1.00 62.66           C  
ATOM    510  OE1 GLN X  61      -3.750  -1.789  13.201  1.00 65.66           O  
ATOM    511  NE2 GLN X  61      -5.026  -2.906  14.679  1.00 64.21           N  
ATOM    512  N   PRO X  62      -8.208   1.829  12.110  1.00 49.95           N  
ATOM    513  CA  PRO X  62      -8.442   3.229  11.730  1.00 48.77           C  
ATOM    514  C   PRO X  62      -7.247   4.029  11.206  1.00 46.36           C  
ATOM    515  O   PRO X  62      -6.117   3.875  11.671  1.00 45.88           O  
ATOM    516  CB  PRO X  62      -9.023   3.834  13.006  1.00 50.47           C  
ATOM    517  CG  PRO X  62      -8.325   3.057  14.083  1.00 51.96           C  
ATOM    518  CD  PRO X  62      -8.415   1.640  13.558  1.00 50.64           C  
ATOM    519  N   VAL X  63      -7.523   4.884  10.226  1.00 44.42           N  
ATOM    520  CA  VAL X  63      -6.516   5.753   9.620  1.00 42.76           C  
ATOM    521  C   VAL X  63      -6.934   7.185   9.954  1.00 43.05           C  
ATOM    522  O   VAL X  63      -7.945   7.671   9.459  1.00 42.75           O  
ATOM    523  CB  VAL X  63      -6.463   5.552   8.080  1.00 41.39           C  
ATOM    524  CG1 VAL X  63      -5.579   6.601   7.435  1.00 40.15           C  
ATOM    525  CG2 VAL X  63      -5.922   4.165   7.764  1.00 40.76           C  
ATOM    526  N   ASN X  64      -6.154   7.863  10.792  1.00 43.68           N  
ATOM    527  CA  ASN X  64      -6.506   9.219  11.205  1.00 45.67           C  
ATOM    528  C   ASN X  64      -5.693  10.344  10.576  1.00 46.66           C  
ATOM    529  O   ASN X  64      -6.081  11.511  10.652  1.00 47.23           O  
ATOM    530  CB  ASN X  64      -6.422   9.329  12.732  1.00 46.01           C  
ATOM    531  CG  ASN X  64      -7.289   8.302  13.439  1.00 47.34           C  
ATOM    532  OD1 ASN X  64      -8.490   8.193  13.169  1.00 47.72           O  
ATOM    533  ND2 ASN X  64      -6.686   7.540  14.349  1.00 45.46           N  
ATOM    534  N   ASN X  65      -4.567  10.004   9.961  1.00 45.91           N  
ATOM    535  CA  ASN X  65      -3.720  11.012   9.342  1.00 43.92           C  
ATOM    536  C   ASN X  65      -2.961  10.443   8.146  1.00 43.53           C  
ATOM    537  O   ASN X  65      -2.989   9.236   7.905  1.00 41.43           O  
ATOM    538  CB  ASN X  65      -2.744  11.578  10.379  1.00 42.46           C  
ATOM    539  CG  ASN X  65      -1.956  10.497  11.095  1.00 43.59           C  
ATOM    540  OD1 ASN X  65      -1.152   9.781  10.486  1.00 42.58           O  
ATOM    541  ND2 ASN X  65      -2.183  10.372  12.400  1.00 43.77           N  
ATOM    542  N   ILE X  66      -2.287  11.325   7.408  1.00 42.87           N  
ATOM    543  CA  ILE X  66      -1.530  10.946   6.218  1.00 41.87           C  
ATOM    544  C   ILE X  66      -0.514   9.838   6.513  1.00 39.56           C  
ATOM    545  O   ILE X  66      -0.370   8.904   5.728  1.00 38.36           O  
ATOM    546  CB  ILE X  66      -0.813  12.200   5.595  1.00 44.17           C  
ATOM    547  CG1 ILE X  66      -0.248  11.866   4.213  1.00 47.02           C  
ATOM    548  CG2 ILE X  66       0.313  12.677   6.486  1.00 43.71           C  
ATOM    549  CD1 ILE X  66      -1.297  11.707   3.137  1.00 47.09           C  
ATOM    550  N   GLU X  67       0.170   9.924   7.651  1.00 38.20           N  
ATOM    551  CA  GLU X  67       1.160   8.912   8.015  1.00 37.50           C  
ATOM    552  C   GLU X  67       0.533   7.535   8.248  1.00 37.45           C  
ATOM    553  O   GLU X  67       1.166   6.511   7.963  1.00 35.12           O  
ATOM    554  CB  GLU X  67       1.944   9.345   9.259  1.00 38.00           C  
ATOM    555  CG  GLU X  67       2.795  10.602   9.059  1.00 42.66           C  
ATOM    556  CD  GLU X  67       3.817  10.463   7.934  1.00 46.00           C  
ATOM    557  OE1 GLU X  67       4.766   9.658   8.083  1.00 45.79           O  
ATOM    558  OE2 GLU X  67       3.672  11.158   6.901  1.00 45.83           O  
ATOM    559  N   ASP X  68      -0.694   7.508   8.772  1.00 36.34           N  
ATOM    560  CA  ASP X  68      -1.390   6.243   9.002  1.00 37.34           C  
ATOM    561  C   ASP X  68      -1.657   5.593   7.652  1.00 36.55           C  
ATOM    562  O   ASP X  68      -1.583   4.378   7.515  1.00 37.24           O  
ATOM    563  CB  ASP X  68      -2.747   6.444   9.692  1.00 38.78           C  
ATOM    564  CG  ASP X  68      -2.627   6.678  11.187  1.00 41.83           C  
ATOM    565  OD1 ASP X  68      -1.657   6.188  11.803  1.00 43.83           O  
ATOM    566  OD2 ASP X  68      -3.528   7.337  11.751  1.00 45.40           O  
ATOM    567  N   ALA X  69      -1.994   6.419   6.667  1.00 36.19           N  
ATOM    568  CA  ALA X  69      -2.292   5.936   5.321  1.00 35.05           C  
ATOM    569  C   ALA X  69      -1.039   5.350   4.663  1.00 33.62           C  
ATOM    570  O   ALA X  69      -1.092   4.290   4.044  1.00 32.73           O  
ATOM    571  CB  ALA X  69      -2.857   7.077   4.479  1.00 31.98           C  
ATOM    572  N   LYS X  70       0.087   6.041   4.803  1.00 33.52           N  
ATOM    573  CA  LYS X  70       1.342   5.567   4.223  1.00 34.99           C  
ATOM    574  C   LYS X  70       1.716   4.220   4.839  1.00 34.32           C  
ATOM    575  O   LYS X  70       2.193   3.324   4.146  1.00 34.79           O  
ATOM    576  CB  LYS X  70       2.468   6.569   4.480  1.00 32.36           C  
ATOM    577  CG  LYS X  70       2.254   7.943   3.891  1.00 33.30           C  
ATOM    578  CD  LYS X  70       3.471   8.800   4.203  1.00 37.12           C  
ATOM    579  CE  LYS X  70       3.377  10.186   3.615  1.00 38.37           C  
ATOM    580  NZ  LYS X  70       4.613  10.966   3.941  1.00 42.09           N  
ATOM    581  N   ARG X  71       1.498   4.083   6.143  1.00 33.27           N  
ATOM    582  CA  ARG X  71       1.811   2.834   6.822  1.00 36.06           C  
ATOM    583  C   ARG X  71       0.927   1.699   6.307  1.00 35.43           C  
ATOM    584  O   ARG X  71       1.367   0.558   6.210  1.00 37.10           O  
ATOM    585  CB  ARG X  71       1.655   2.998   8.337  1.00 38.37           C  
ATOM    586  CG  ARG X  71       2.940   2.700   9.091  1.00 41.85           C  
ATOM    587  CD  ARG X  71       2.852   3.011  10.583  1.00 44.46           C  
ATOM    588  NE  ARG X  71       3.128   4.414  10.876  1.00 47.95           N  
ATOM    589  CZ  ARG X  71       2.196   5.325  11.130  1.00 47.53           C  
ATOM    590  NH1 ARG X  71       0.917   4.981  11.131  1.00 49.91           N  
ATOM    591  NH2 ARG X  71       2.543   6.578  11.383  1.00 45.59           N  
ATOM    592  N   MET X  72      -0.315   2.025   5.965  1.00 34.61           N  
ATOM    593  CA  MET X  72      -1.260   1.047   5.436  1.00 34.95           C  
ATOM    594  C   MET X  72      -0.766   0.541   4.085  1.00 32.81           C  
ATOM    595  O   MET X  72      -0.826  -0.655   3.792  1.00 29.41           O  
ATOM    596  CB  MET X  72      -2.627   1.693   5.262  1.00 37.28           C  
ATOM    597  CG  MET X  72      -3.365   1.896   6.557  1.00 44.42           C  
ATOM    598  SD  MET X  72      -4.196   0.384   7.015  1.00 49.69           S  
ATOM    599  CE  MET X  72      -5.573   0.446   5.835  1.00 44.21           C  
ATOM    600  N   ILE X  73      -0.291   1.472   3.263  1.00 31.23           N  
ATOM    601  CA  ILE X  73       0.238   1.144   1.948  1.00 29.60           C  
ATOM    602  C   ILE X  73       1.487   0.273   2.094  1.00 29.47           C  
ATOM    603  O   ILE X  73       1.621  -0.753   1.421  1.00 29.54           O  
ATOM    604  CB  ILE X  73       0.608   2.424   1.168  1.00 27.84           C  
ATOM    605  CG1 ILE X  73      -0.665   3.216   0.857  1.00 27.98           C  
ATOM    606  CG2 ILE X  73       1.368   2.063  -0.107  1.00 28.02           C  
ATOM    607  CD1 ILE X  73      -0.438   4.503   0.083  1.00 27.11           C  
ATOM    608  N   ALA X  74       2.391   0.679   2.985  1.00 28.68           N  
ATOM    609  CA  ALA X  74       3.633  -0.055   3.209  1.00 31.13           C  
ATOM    610  C   ALA X  74       3.411  -1.449   3.772  1.00 31.31           C  
ATOM    611  O   ALA X  74       4.112  -2.386   3.395  1.00 32.68           O  
ATOM    612  CB  ALA X  74       4.556   0.731   4.136  1.00 30.99           C  
ATOM    613  N   ILE X  75       2.451  -1.592   4.681  1.00 32.45           N  
ATOM    614  CA  ILE X  75       2.177  -2.901   5.256  1.00 32.40           C  
ATOM    615  C   ILE X  75       1.616  -3.798   4.146  1.00 31.38           C  
ATOM    616  O   ILE X  75       2.016  -4.958   4.011  1.00 31.18           O  
ATOM    617  CB  ILE X  75       1.180  -2.804   6.463  1.00 34.80           C  
ATOM    618  CG1 ILE X  75       1.175  -4.113   7.247  1.00 37.65           C  
ATOM    619  CG2 ILE X  75      -0.223  -2.533   5.984  1.00 37.76           C  
ATOM    620  CD1 ILE X  75       2.485  -4.396   7.963  1.00 41.00           C  
ATOM    621  N   SER X  76       0.711  -3.256   3.334  1.00 28.57           N  
ATOM    622  CA  SER X  76       0.139  -4.038   2.242  1.00 29.70           C  
ATOM    623  C   SER X  76       1.253  -4.482   1.300  1.00 28.22           C  
ATOM    624  O   SER X  76       1.305  -5.644   0.883  1.00 26.33           O  
ATOM    625  CB  SER X  76      -0.882  -3.215   1.445  1.00 29.40           C  
ATOM    626  OG  SER X  76      -1.977  -2.810   2.247  1.00 33.34           O  
ATOM    627  N   ALA X  77       2.143  -3.545   0.983  1.00 26.43           N  
ATOM    628  CA  ALA X  77       3.252  -3.805   0.078  1.00 27.72           C  
ATOM    629  C   ALA X  77       4.179  -4.887   0.614  1.00 28.29           C  
ATOM    630  O   ALA X  77       4.492  -5.852  -0.090  1.00 29.23           O  
ATOM    631  CB  ALA X  77       4.040  -2.505  -0.178  1.00 26.25           C  
ATOM    632  N   LYS X  78       4.621  -4.742   1.858  1.00 27.80           N  
ATOM    633  CA  LYS X  78       5.522  -5.741   2.424  1.00 31.55           C  
ATOM    634  C   LYS X  78       4.876  -7.112   2.617  1.00 31.11           C  
ATOM    635  O   LYS X  78       5.549  -8.137   2.527  1.00 32.25           O  
ATOM    636  CB  LYS X  78       6.113  -5.243   3.739  1.00 32.98           C  
ATOM    637  CG  LYS X  78       7.232  -4.240   3.536  1.00 36.68           C  
ATOM    638  CD  LYS X  78       7.886  -3.872   4.851  1.00 38.82           C  
ATOM    639  CE  LYS X  78       9.133  -3.041   4.615  1.00 40.59           C  
ATOM    640  NZ  LYS X  78       9.842  -2.768   5.893  1.00 41.75           N  
ATOM    641  N   VAL X  79       3.576  -7.138   2.892  1.00 30.93           N  
ATOM    642  CA  VAL X  79       2.895  -8.417   3.039  1.00 30.37           C  
ATOM    643  C   VAL X  79       2.845  -9.065   1.647  1.00 29.76           C  
ATOM    644  O   VAL X  79       3.075 -10.263   1.493  1.00 30.21           O  
ATOM    645  CB  VAL X  79       1.459  -8.232   3.607  1.00 26.93           C  
ATOM    646  CG1 VAL X  79       0.671  -9.544   3.495  1.00 27.62           C  
ATOM    647  CG2 VAL X  79       1.536  -7.794   5.078  1.00 25.43           C  
ATOM    648  N   ALA X  80       2.562  -8.255   0.632  1.00 29.74           N  
ATOM    649  CA  ALA X  80       2.495  -8.758  -0.736  1.00 31.53           C  
ATOM    650  C   ALA X  80       3.806  -9.438  -1.136  1.00 31.79           C  
ATOM    651  O   ALA X  80       3.807 -10.503  -1.758  1.00 30.69           O  
ATOM    652  CB  ALA X  80       2.188  -7.613  -1.702  1.00 29.91           C  
ATOM    653  N   ARG X  81       4.928  -8.827  -0.779  1.00 33.50           N  
ATOM    654  CA  ARG X  81       6.200  -9.407  -1.151  1.00 35.20           C  
ATOM    655  C   ARG X  81       6.533 -10.642  -0.325  1.00 33.85           C  
ATOM    656  O   ARG X  81       6.868 -11.677  -0.882  1.00 33.80           O  
ATOM    657  CB  ARG X  81       7.325  -8.369  -1.054  1.00 37.15           C  
ATOM    658  CG  ARG X  81       7.835  -8.068   0.336  1.00 41.84           C  
ATOM    659  CD  ARG X  81       9.345  -8.250   0.377  1.00 42.42           C  
ATOM    660  NE  ARG X  81      10.023  -7.084   0.928  1.00 44.51           N  
ATOM    661  CZ  ARG X  81      10.008  -6.732   2.210  1.00 46.18           C  
ATOM    662  NH1 ARG X  81       9.363  -7.466   3.107  1.00 45.67           N  
ATOM    663  NH2 ARG X  81      10.658  -5.643   2.596  1.00 48.18           N  
ATOM    664  N   ASP X  82       6.407 -10.554   0.993  1.00 33.06           N  
ATOM    665  CA  ASP X  82       6.739 -11.689   1.837  1.00 35.62           C  
ATOM    666  C   ASP X  82       5.819 -12.906   1.753  1.00 34.69           C  
ATOM    667  O   ASP X  82       6.267 -14.022   1.995  1.00 35.86           O  
ATOM    668  CB  ASP X  82       6.875 -11.236   3.294  1.00 37.96           C  
ATOM    669  CG  ASP X  82       8.039 -10.274   3.491  1.00 40.74           C  
ATOM    670  OD1 ASP X  82       8.864 -10.149   2.561  1.00 42.28           O  
ATOM    671  OD2 ASP X  82       8.135  -9.648   4.562  1.00 41.95           O  
ATOM    672  N   ILE X  83       4.556 -12.707   1.388  1.00 34.38           N  
ATOM    673  CA  ILE X  83       3.598 -13.811   1.304  1.00 34.03           C  
ATOM    674  C   ILE X  83       3.813 -14.740   0.100  1.00 33.16           C  
ATOM    675  O   ILE X  83       3.362 -15.881   0.105  1.00 33.26           O  
ATOM    676  CB  ILE X  83       2.138 -13.269   1.281  1.00 35.46           C  
ATOM    677  CG1 ILE X  83       1.156 -14.381   1.664  1.00 36.02           C  
ATOM    678  CG2 ILE X  83       1.803 -12.708  -0.101  1.00 36.20           C  
ATOM    679  CD1 ILE X  83       1.269 -14.836   3.115  1.00 33.32           C  
ATOM    680  N   GLY X  84       4.496 -14.252  -0.931  1.00 33.76           N  
ATOM    681  CA  GLY X  84       4.750 -15.072  -2.107  1.00 33.66           C  
ATOM    682  C   GLY X  84       3.704 -14.936  -3.202  1.00 34.03           C  
ATOM    683  O   GLY X  84       2.506 -14.843  -2.921  1.00 32.91           O  
ATOM    684  N   GLU X  85       4.151 -14.952  -4.455  1.00 34.33           N  
ATOM    685  CA  GLU X  85       3.245 -14.806  -5.591  1.00 38.33           C  
ATOM    686  C   GLU X  85       2.305 -15.986  -5.795  1.00 38.43           C  
ATOM    687  O   GLU X  85       1.304 -15.870  -6.505  1.00 38.02           O  
ATOM    688  CB  GLU X  85       4.033 -14.576  -6.881  1.00 43.49           C  
ATOM    689  CG  GLU X  85       4.802 -15.781  -7.373  1.00 49.07           C  
ATOM    690  CD  GLU X  85       5.402 -15.549  -8.743  1.00 55.04           C  
ATOM    691  OE1 GLU X  85       4.647 -15.113  -9.642  1.00 58.58           O  
ATOM    692  OE2 GLU X  85       6.616 -15.800  -8.922  1.00 56.77           O  
ATOM    693  N   ARG X  86       2.626 -17.121  -5.183  1.00 37.67           N  
ATOM    694  CA  ARG X  86       1.783 -18.301  -5.304  1.00 38.75           C  
ATOM    695  C   ARG X  86       0.513 -18.172  -4.462  1.00 35.86           C  
ATOM    696  O   ARG X  86      -0.485 -18.831  -4.733  1.00 36.23           O  
ATOM    697  CB  ARG X  86       2.562 -19.550  -4.883  1.00 42.66           C  
ATOM    698  CG  ARG X  86       3.530 -20.065  -5.937  1.00 48.73           C  
ATOM    699  CD  ARG X  86       3.092 -21.432  -6.434  1.00 54.96           C  
ATOM    700  NE  ARG X  86       3.252 -22.464  -5.410  1.00 59.32           N  
ATOM    701  CZ  ARG X  86       2.712 -23.679  -5.485  1.00 62.56           C  
ATOM    702  NH1 ARG X  86       1.969 -24.012  -6.536  1.00 64.38           N  
ATOM    703  NH2 ARG X  86       2.925 -24.566  -4.520  1.00 61.73           N  
ATOM    704  N   SER X  87       0.558 -17.319  -3.446  1.00 34.47           N  
ATOM    705  CA  SER X  87      -0.593 -17.120  -2.568  1.00 34.81           C  
ATOM    706  C   SER X  87      -1.866 -16.808  -3.354  1.00 35.53           C  
ATOM    707  O   SER X  87      -1.878 -15.923  -4.212  1.00 32.67           O  
ATOM    708  CB  SER X  87      -0.317 -15.979  -1.587  1.00 35.37           C  
ATOM    709  OG  SER X  87       0.825 -16.255  -0.794  1.00 37.54           O  
ATOM    710  N   GLU X  88      -2.937 -17.539  -3.049  1.00 35.14           N  
ATOM    711  CA  GLU X  88      -4.211 -17.334  -3.726  1.00 37.05           C  
ATOM    712  C   GLU X  88      -5.079 -16.329  -2.985  1.00 37.26           C  
ATOM    713  O   GLU X  88      -6.221 -16.606  -2.636  1.00 39.61           O  
ATOM    714  CB  GLU X  88      -4.937 -18.671  -3.885  1.00 36.38           C  
ATOM    715  CG  GLU X  88      -4.173 -19.619  -4.790  1.00 38.30           C  
ATOM    716  CD  GLU X  88      -4.753 -21.015  -4.833  1.00 40.55           C  
ATOM    717  OE1 GLU X  88      -5.757 -21.271  -4.137  1.00 43.18           O  
ATOM    718  OE2 GLU X  88      -4.197 -21.858  -5.569  1.00 43.06           O  
ATOM    719  N   ILE X  89      -4.515 -15.149  -2.752  1.00 37.15           N  
ATOM    720  CA  ILE X  89      -5.214 -14.073  -2.067  1.00 36.09           C  
ATOM    721  C   ILE X  89      -6.080 -13.294  -3.054  1.00 35.90           C  
ATOM    722  O   ILE X  89      -5.619 -12.946  -4.143  1.00 35.99           O  
ATOM    723  CB  ILE X  89      -4.207 -13.090  -1.431  1.00 35.59           C  
ATOM    724  CG1 ILE X  89      -3.351 -13.819  -0.395  1.00 35.10           C  
ATOM    725  CG2 ILE X  89      -4.948 -11.926  -0.791  1.00 36.63           C  
ATOM    726  CD1 ILE X  89      -2.229 -12.972   0.189  1.00 33.70           C  
ATOM    727  N   ARG X  90      -7.334 -13.028  -2.685  1.00 33.42           N  
ATOM    728  CA  ARG X  90      -8.226 -12.250  -3.549  1.00 30.28           C  
ATOM    729  C   ARG X  90      -7.921 -10.794  -3.245  1.00 28.55           C  
ATOM    730  O   ARG X  90      -8.623 -10.145  -2.472  1.00 26.93           O  
ATOM    731  CB  ARG X  90      -9.699 -12.554  -3.246  1.00 29.96           C  
ATOM    732  CG  ARG X  90     -10.091 -13.998  -3.534  1.00 32.44           C  
ATOM    733  CD  ARG X  90     -11.595 -14.200  -3.490  1.00 34.44           C  
ATOM    734  NE  ARG X  90     -11.969 -15.554  -3.897  1.00 37.36           N  
ATOM    735  CZ  ARG X  90     -11.909 -16.623  -3.109  1.00 37.99           C  
ATOM    736  NH1 ARG X  90     -11.510 -16.507  -1.849  1.00 40.45           N  
ATOM    737  NH2 ARG X  90     -12.265 -17.811  -3.577  1.00 41.66           N  
ATOM    738  N   TRP X  91      -6.853 -10.294  -3.858  1.00 29.26           N  
ATOM    739  CA  TRP X  91      -6.398  -8.925  -3.644  1.00 29.08           C  
ATOM    740  C   TRP X  91      -7.444  -7.811  -3.753  1.00 29.04           C  
ATOM    741  O   TRP X  91      -7.299  -6.783  -3.092  1.00 28.30           O  
ATOM    742  CB  TRP X  91      -5.217  -8.618  -4.578  1.00 27.54           C  
ATOM    743  CG  TRP X  91      -4.013  -9.467  -4.292  1.00 27.32           C  
ATOM    744  CD1 TRP X  91      -3.582 -10.551  -5.008  1.00 25.86           C  
ATOM    745  CD2 TRP X  91      -3.101  -9.323  -3.192  1.00 26.41           C  
ATOM    746  NE1 TRP X  91      -2.457 -11.088  -4.424  1.00 26.78           N  
ATOM    747  CE2 TRP X  91      -2.141 -10.354  -3.309  1.00 28.82           C  
ATOM    748  CE3 TRP X  91      -3.005  -8.427  -2.118  1.00 29.10           C  
ATOM    749  CZ2 TRP X  91      -1.091 -10.511  -2.391  1.00 30.34           C  
ATOM    750  CZ3 TRP X  91      -1.962  -8.583  -1.202  1.00 31.32           C  
ATOM    751  CH2 TRP X  91      -1.020  -9.618  -1.347  1.00 31.86           C  
ATOM    752  N   GLU X  92      -8.479  -8.000  -4.575  1.00 29.88           N  
ATOM    753  CA  GLU X  92      -9.519  -6.974  -4.732  1.00 32.82           C  
ATOM    754  C   GLU X  92     -10.205  -6.697  -3.409  1.00 33.84           C  
ATOM    755  O   GLU X  92     -10.632  -5.577  -3.158  1.00 35.63           O  
ATOM    756  CB  GLU X  92     -10.615  -7.389  -5.721  1.00 34.44           C  
ATOM    757  CG  GLU X  92     -10.196  -8.354  -6.780  1.00 42.31           C  
ATOM    758  CD  GLU X  92     -10.107  -9.757  -6.252  1.00 40.07           C  
ATOM    759  OE1 GLU X  92     -11.163 -10.372  -6.003  1.00 43.16           O  
ATOM    760  OE2 GLU X  92      -8.976 -10.239  -6.081  1.00 42.74           O  
ATOM    761  N   GLU X  93     -10.334  -7.728  -2.576  1.00 35.21           N  
ATOM    762  CA  GLU X  93     -10.978  -7.572  -1.280  1.00 35.79           C  
ATOM    763  C   GLU X  93     -10.096  -6.698  -0.404  1.00 34.52           C  
ATOM    764  O   GLU X  93     -10.588  -5.811   0.286  1.00 36.07           O  
ATOM    765  CB  GLU X  93     -11.199  -8.938  -0.623  1.00 39.22           C  
ATOM    766  CG  GLU X  93     -11.905  -9.946  -1.521  1.00 46.12           C  
ATOM    767  CD  GLU X  93     -12.548 -11.088  -0.744  1.00 52.44           C  
ATOM    768  OE1 GLU X  93     -11.865 -11.720   0.097  1.00 55.54           O  
ATOM    769  OE2 GLU X  93     -13.748 -11.353  -0.985  1.00 54.74           O  
ATOM    770  N   SER X  94      -8.788  -6.945  -0.437  1.00 34.19           N  
ATOM    771  CA  SER X  94      -7.849  -6.148   0.347  1.00 33.99           C  
ATOM    772  C   SER X  94      -7.855  -4.711  -0.147  1.00 31.68           C  
ATOM    773  O   SER X  94      -7.857  -3.777   0.650  1.00 31.68           O  
ATOM    774  CB  SER X  94      -6.429  -6.714   0.249  1.00 34.18           C  
ATOM    775  OG  SER X  94      -6.300  -7.892   1.026  1.00 40.67           O  
ATOM    776  N   PHE X  95      -7.848  -4.542  -1.466  1.00 31.35           N  
ATOM    777  CA  PHE X  95      -7.867  -3.209  -2.059  1.00 32.50           C  
ATOM    778  C   PHE X  95      -9.128  -2.465  -1.630  1.00 31.72           C  
ATOM    779  O   PHE X  95      -9.074  -1.277  -1.323  1.00 32.67           O  
ATOM    780  CB  PHE X  95      -7.809  -3.299  -3.592  1.00 31.49           C  
ATOM    781  CG  PHE X  95      -6.517  -3.875  -4.125  1.00 30.50           C  
ATOM    782  CD1 PHE X  95      -5.314  -3.678  -3.448  1.00 31.19           C  
ATOM    783  CD2 PHE X  95      -6.508  -4.615  -5.301  1.00 28.40           C  
ATOM    784  CE1 PHE X  95      -4.121  -4.211  -3.928  1.00 28.53           C  
ATOM    785  CE2 PHE X  95      -5.317  -5.155  -5.794  1.00 31.31           C  
ATOM    786  CZ  PHE X  95      -4.119  -4.950  -5.101  1.00 29.68           C  
ATOM    787  N   THR X  96     -10.262  -3.167  -1.606  1.00 32.59           N  
ATOM    788  CA  THR X  96     -11.528  -2.548  -1.211  1.00 31.83           C  
ATOM    789  C   THR X  96     -11.437  -1.956   0.191  1.00 31.45           C  
ATOM    790  O   THR X  96     -11.885  -0.840   0.427  1.00 32.72           O  
ATOM    791  CB  THR X  96     -12.695  -3.558  -1.244  1.00 32.33           C  
ATOM    792  OG1 THR X  96     -13.007  -3.878  -2.604  1.00 33.04           O  
ATOM    793  CG2 THR X  96     -13.939  -2.968  -0.569  1.00 32.92           C  
ATOM    794  N   ILE X  97     -10.851  -2.703   1.119  1.00 32.27           N  
ATOM    795  CA  ILE X  97     -10.713  -2.222   2.489  1.00 32.58           C  
ATOM    796  C   ILE X  97      -9.672  -1.104   2.554  1.00 32.85           C  
ATOM    797  O   ILE X  97      -9.923  -0.041   3.135  1.00 32.08           O  
ATOM    798  CB  ILE X  97     -10.313  -3.377   3.450  1.00 33.47           C  
ATOM    799  CG1 ILE X  97     -11.414  -4.442   3.457  1.00 35.89           C  
ATOM    800  CG2 ILE X  97     -10.096  -2.838   4.863  1.00 33.90           C  
ATOM    801  CD1 ILE X  97     -11.127  -5.640   4.346  1.00 36.84           C  
ATOM    802  N   LEU X  98      -8.511  -1.340   1.945  1.00 31.64           N  
ATOM    803  CA  LEU X  98      -7.440  -0.343   1.931  1.00 31.47           C  
ATOM    804  C   LEU X  98      -7.956   1.013   1.453  1.00 28.98           C  
ATOM    805  O   LEU X  98      -7.778   2.032   2.113  1.00 28.81           O  
ATOM    806  CB  LEU X  98      -6.311  -0.779   0.987  1.00 31.53           C  
ATOM    807  CG  LEU X  98      -4.857  -0.335   1.244  1.00 33.22           C  
ATOM    808  CD1 LEU X  98      -4.129  -0.242  -0.086  1.00 30.96           C  
ATOM    809  CD2 LEU X  98      -4.791   0.993   1.952  1.00 31.38           C  
ATOM    810  N   PHE X  99      -8.593   1.020   0.292  1.00 28.70           N  
ATOM    811  CA  PHE X  99      -9.088   2.264  -0.280  1.00 30.14           C  
ATOM    812  C   PHE X  99     -10.200   2.899   0.542  1.00 30.93           C  
ATOM    813  O   PHE X  99     -10.314   4.120   0.602  1.00 30.69           O  
ATOM    814  CB  PHE X  99      -9.525   2.012  -1.729  1.00 29.50           C  
ATOM    815  CG  PHE X  99      -8.381   1.604  -2.642  1.00 32.00           C  
ATOM    816  CD1 PHE X  99      -7.060   1.919  -2.310  1.00 29.99           C  
ATOM    817  CD2 PHE X  99      -8.621   0.898  -3.817  1.00 29.32           C  
ATOM    818  CE1 PHE X  99      -5.996   1.532  -3.137  1.00 32.32           C  
ATOM    819  CE2 PHE X  99      -7.562   0.505  -4.651  1.00 31.69           C  
ATOM    820  CZ  PHE X  99      -6.253   0.821  -4.309  1.00 30.83           C  
ATOM    821  N   ARG X 100     -11.018   2.075   1.181  1.00 32.69           N  
ATOM    822  CA  ARG X 100     -12.090   2.601   2.015  1.00 36.30           C  
ATOM    823  C   ARG X 100     -11.442   3.443   3.109  1.00 37.12           C  
ATOM    824  O   ARG X 100     -11.941   4.505   3.476  1.00 38.70           O  
ATOM    825  CB  ARG X 100     -12.867   1.456   2.661  1.00 36.55           C  
ATOM    826  CG  ARG X 100     -14.109   1.892   3.414  1.00 43.05           C  
ATOM    827  CD  ARG X 100     -14.705   0.717   4.177  1.00 46.79           C  
ATOM    828  NE  ARG X 100     -13.957   0.443   5.401  1.00 50.99           N  
ATOM    829  CZ  ARG X 100     -13.877  -0.748   5.991  1.00 52.41           C  
ATOM    830  NH1 ARG X 100     -14.491  -1.805   5.470  1.00 50.97           N  
ATOM    831  NH2 ARG X 100     -13.191  -0.873   7.122  1.00 54.59           N  
ATOM    832  N   MET X 101     -10.306   2.958   3.604  1.00 36.95           N  
ATOM    833  CA  MET X 101      -9.569   3.613   4.680  1.00 37.08           C  
ATOM    834  C   MET X 101      -8.656   4.783   4.320  1.00 36.56           C  
ATOM    835  O   MET X 101      -8.465   5.677   5.141  1.00 36.25           O  
ATOM    836  CB  MET X 101      -8.740   2.571   5.440  1.00 37.13           C  
ATOM    837  CG  MET X 101      -9.566   1.503   6.152  1.00 43.17           C  
ATOM    838  SD  MET X 101     -10.794   2.208   7.283  1.00 43.92           S  
ATOM    839  CE  MET X 101      -9.718   2.944   8.499  1.00 46.51           C  
ATOM    840  N   ILE X 102      -8.085   4.792   3.116  1.00 34.82           N  
ATOM    841  CA  ILE X 102      -7.167   5.867   2.746  1.00 34.21           C  
ATOM    842  C   ILE X 102      -7.576   6.700   1.545  1.00 34.28           C  
ATOM    843  O   ILE X 102      -6.881   7.644   1.180  1.00 33.50           O  
ATOM    844  CB  ILE X 102      -5.749   5.324   2.467  1.00 34.98           C  
ATOM    845  CG1 ILE X 102      -5.753   4.505   1.168  1.00 35.94           C  
ATOM    846  CG2 ILE X 102      -5.275   4.480   3.645  1.00 32.51           C  
ATOM    847  CD1 ILE X 102      -4.363   4.102   0.688  1.00 36.42           C  
ATOM    848  N   GLU X 103      -8.698   6.356   0.931  1.00 35.25           N  
ATOM    849  CA  GLU X 103      -9.183   7.080  -0.239  1.00 38.24           C  
ATOM    850  C   GLU X 103      -9.189   8.611  -0.100  1.00 38.24           C  
ATOM    851  O   GLU X 103      -8.784   9.318  -1.029  1.00 36.13           O  
ATOM    852  CB  GLU X 103     -10.579   6.574  -0.594  1.00 41.60           C  
ATOM    853  CG  GLU X 103     -11.258   7.309  -1.712  1.00 46.67           C  
ATOM    854  CD  GLU X 103     -12.507   6.591  -2.173  1.00 50.74           C  
ATOM    855  OE1 GLU X 103     -12.388   5.675  -3.017  1.00 49.47           O  
ATOM    856  OE2 GLU X 103     -13.604   6.934  -1.673  1.00 53.23           O  
ATOM    857  N   THR X 104      -9.624   9.129   1.047  1.00 38.00           N  
ATOM    858  CA  THR X 104      -9.661  10.584   1.225  1.00 38.58           C  
ATOM    859  C   THR X 104      -8.288  11.245   1.270  1.00 38.20           C  
ATOM    860  O   THR X 104      -8.179  12.463   1.115  1.00 38.31           O  
ATOM    861  CB  THR X 104     -10.451  11.000   2.494  1.00 40.14           C  
ATOM    862  OG1 THR X 104      -9.840  10.436   3.660  1.00 41.40           O  
ATOM    863  CG2 THR X 104     -11.894  10.527   2.390  1.00 42.22           C  
ATOM    864  N   TYR X 105      -7.242  10.448   1.479  1.00 37.43           N  
ATOM    865  CA  TYR X 105      -5.881  10.975   1.513  1.00 36.29           C  
ATOM    866  C   TYR X 105      -5.184  10.918   0.152  1.00 35.77           C  
ATOM    867  O   TYR X 105      -4.043  11.357   0.025  1.00 34.87           O  
ATOM    868  CB  TYR X 105      -5.024  10.215   2.533  1.00 39.06           C  
ATOM    869  CG  TYR X 105      -5.459  10.402   3.966  1.00 43.07           C  
ATOM    870  CD1 TYR X 105      -5.045  11.519   4.696  1.00 44.29           C  
ATOM    871  CD2 TYR X 105      -6.324   9.493   4.580  1.00 44.17           C  
ATOM    872  CE1 TYR X 105      -5.483  11.729   5.999  1.00 46.09           C  
ATOM    873  CE2 TYR X 105      -6.768   9.695   5.888  1.00 46.31           C  
ATOM    874  CZ  TYR X 105      -6.343  10.816   6.589  1.00 47.64           C  
ATOM    875  OH  TYR X 105      -6.768  11.019   7.885  1.00 52.97           O  
ATOM    876  N   PHE X 106      -5.863  10.381  -0.859  1.00 35.82           N  
ATOM    877  CA  PHE X 106      -5.276  10.263  -2.197  1.00 35.76           C  
ATOM    878  C   PHE X 106      -4.600  11.546  -2.693  1.00 37.56           C  
ATOM    879  O   PHE X 106      -3.433  11.518  -3.084  1.00 36.98           O  
ATOM    880  CB  PHE X 106      -6.338   9.802  -3.203  1.00 34.23           C  
ATOM    881  CG  PHE X 106      -6.588   8.305  -3.192  1.00 34.07           C  
ATOM    882  CD1 PHE X 106      -5.828   7.457  -2.386  1.00 33.04           C  
ATOM    883  CD2 PHE X 106      -7.567   7.747  -4.011  1.00 32.84           C  
ATOM    884  CE1 PHE X 106      -6.037   6.073  -2.397  1.00 34.08           C  
ATOM    885  CE2 PHE X 106      -7.784   6.367  -4.030  1.00 33.97           C  
ATOM    886  CZ  PHE X 106      -7.016   5.529  -3.221  1.00 32.80           C  
ATOM    887  N   ASP X 107      -5.315  12.667  -2.669  1.00 38.87           N  
ATOM    888  CA  ASP X 107      -4.731  13.936  -3.109  1.00 40.71           C  
ATOM    889  C   ASP X 107      -3.468  14.319  -2.330  1.00 39.77           C  
ATOM    890  O   ASP X 107      -2.467  14.720  -2.926  1.00 39.76           O  
ATOM    891  CB  ASP X 107      -5.750  15.072  -2.992  1.00 43.87           C  
ATOM    892  CG  ASP X 107      -6.800  15.034  -4.084  1.00 46.31           C  
ATOM    893  OD1 ASP X 107      -6.666  14.244  -5.043  1.00 48.39           O  
ATOM    894  OD2 ASP X 107      -7.767  15.815  -3.983  1.00 51.82           O  
ATOM    895  N   ASP X 108      -3.513  14.206  -1.006  1.00 38.59           N  
ATOM    896  CA  ASP X 108      -2.349  14.554  -0.189  1.00 39.76           C  
ATOM    897  C   ASP X 108      -1.192  13.596  -0.432  1.00 38.55           C  
ATOM    898  O   ASP X 108      -0.031  14.007  -0.475  1.00 36.38           O  
ATOM    899  CB  ASP X 108      -2.696  14.545   1.304  1.00 43.27           C  
ATOM    900  CG  ASP X 108      -3.678  15.635   1.686  1.00 48.01           C  
ATOM    901  OD1 ASP X 108      -3.513  16.779   1.207  1.00 49.20           O  
ATOM    902  OD2 ASP X 108      -4.605  15.347   2.475  1.00 50.13           O  
ATOM    903  N   LEU X 109      -1.521  12.316  -0.582  1.00 37.12           N  
ATOM    904  CA  LEU X 109      -0.525  11.282  -0.828  1.00 37.19           C  
ATOM    905  C   LEU X 109       0.224  11.569  -2.120  1.00 36.83           C  
ATOM    906  O   LEU X 109       1.446  11.478  -2.174  1.00 35.04           O  
ATOM    907  CB  LEU X 109      -1.194   9.904  -0.909  1.00 33.64           C  
ATOM    908  CG  LEU X 109      -1.612   9.301   0.431  1.00 33.35           C  
ATOM    909  CD1 LEU X 109      -2.514   8.097   0.212  1.00 31.90           C  
ATOM    910  CD2 LEU X 109      -0.371   8.909   1.216  1.00 31.06           C  
ATOM    911  N   MET X 110      -0.521  11.916  -3.158  1.00 39.90           N  
ATOM    912  CA  MET X 110       0.064  12.222  -4.453  1.00 45.11           C  
ATOM    913  C   MET X 110       1.073  13.368  -4.335  1.00 45.31           C  
ATOM    914  O   MET X 110       2.217  13.259  -4.789  1.00 44.24           O  
ATOM    915  CB  MET X 110      -1.047  12.593  -5.434  1.00 48.85           C  
ATOM    916  CG  MET X 110      -0.606  12.661  -6.880  1.00 58.49           C  
ATOM    917  SD  MET X 110      -1.688  11.652  -7.921  1.00 69.36           S  
ATOM    918  CE  MET X 110      -0.690  10.152  -8.073  1.00 66.95           C  
ATOM    919  N   ILE X 111       0.641  14.462  -3.719  1.00 45.30           N  
ATOM    920  CA  ILE X 111       1.494  15.628  -3.531  1.00 46.93           C  
ATOM    921  C   ILE X 111       2.704  15.270  -2.681  1.00 47.58           C  
ATOM    922  O   ILE X 111       3.830  15.642  -2.999  1.00 47.93           O  
ATOM    923  CB  ILE X 111       0.724  16.778  -2.829  1.00 47.33           C  
ATOM    924  CG1 ILE X 111      -0.404  17.278  -3.734  1.00 47.15           C  
ATOM    925  CG2 ILE X 111       1.677  17.916  -2.481  1.00 44.73           C  
ATOM    926  CD1 ILE X 111      -1.320  18.286  -3.064  1.00 48.62           C  
ATOM    927  N   ASP X 112       2.457  14.543  -1.598  1.00 48.66           N  
ATOM    928  CA  ASP X 112       3.508  14.135  -0.673  1.00 50.19           C  
ATOM    929  C   ASP X 112       4.581  13.257  -1.321  1.00 50.88           C  
ATOM    930  O   ASP X 112       5.766  13.388  -1.019  1.00 50.09           O  
ATOM    931  CB  ASP X 112       2.876  13.383   0.501  1.00 53.31           C  
ATOM    932  CG  ASP X 112       3.884  12.993   1.563  1.00 56.90           C  
ATOM    933  OD1 ASP X 112       4.588  11.978   1.370  1.00 59.38           O  
ATOM    934  OD2 ASP X 112       3.978  13.702   2.587  1.00 59.32           O  
ATOM    935  N   LEU X 113       4.160  12.362  -2.210  1.00 50.54           N  
ATOM    936  CA  LEU X 113       5.077  11.440  -2.875  1.00 51.61           C  
ATOM    937  C   LEU X 113       5.724  11.987  -4.137  1.00 51.44           C  
ATOM    938  O   LEU X 113       6.938  11.882  -4.316  1.00 50.16           O  
ATOM    939  CB  LEU X 113       4.351  10.134  -3.246  1.00 51.87           C  
ATOM    940  CG  LEU X 113       3.960   9.097  -2.188  1.00 52.84           C  
ATOM    941  CD1 LEU X 113       2.989   8.103  -2.797  1.00 52.81           C  
ATOM    942  CD2 LEU X 113       5.195   8.383  -1.672  1.00 53.51           C  
ATOM    943  N   TYR X 114       4.904  12.555  -5.012  1.00 52.18           N  
ATOM    944  CA  TYR X 114       5.388  13.062  -6.290  1.00 55.21           C  
ATOM    945  C   TYR X 114       5.370  14.581  -6.410  1.00 59.20           C  
ATOM    946  O   TYR X 114       5.192  15.121  -7.503  1.00 60.15           O  
ATOM    947  CB  TYR X 114       4.557  12.437  -7.412  1.00 50.93           C  
ATOM    948  CG  TYR X 114       4.488  10.926  -7.332  1.00 48.09           C  
ATOM    949  CD1 TYR X 114       5.573  10.138  -7.720  1.00 44.97           C  
ATOM    950  CD2 TYR X 114       3.343  10.283  -6.848  1.00 45.46           C  
ATOM    951  CE1 TYR X 114       5.524   8.755  -7.632  1.00 42.10           C  
ATOM    952  CE2 TYR X 114       3.282   8.895  -6.754  1.00 41.79           C  
ATOM    953  CZ  TYR X 114       4.378   8.136  -7.150  1.00 42.91           C  
ATOM    954  OH  TYR X 114       4.338   6.762  -7.067  1.00 36.88           O  
ATOM    955  N   GLY X 115       5.556  15.264  -5.286  1.00 62.73           N  
ATOM    956  CA  GLY X 115       5.567  16.716  -5.294  1.00 67.04           C  
ATOM    957  C   GLY X 115       6.990  17.243  -5.329  1.00 69.68           C  
ATOM    958  O   GLY X 115       7.868  16.720  -4.636  1.00 70.14           O  
ATOM    959  N   GLU X 116       7.218  18.278  -6.134  1.00 71.84           N  
ATOM    960  CA  GLU X 116       8.544  18.871  -6.267  1.00 73.31           C  
ATOM    961  C   GLU X 116       8.953  19.645  -5.015  1.00 74.33           C  
ATOM    962  O   GLU X 116       8.105  19.815  -4.112  1.00 74.32           O  
ATOM    963  CB  GLU X 116       8.582  19.791  -7.486  1.00 73.87           C  
TER
END
