# Supplementary material for: Vaccinia Virus Protein A49 Is an Unexpected Member of the B-cell Lymphoma (Bcl)-2 Protein Family
Source: J Biol Chem. 2015 Jan 20;290(10):5991–6002. doi: 10.1074/jbc.M114.624650 (PMC4358236; doi:10.1074/jbc.M114.624650)
Supplement: Supplemental Data [file supp_M114.624650_jbc.M114.624650-1.zip › Neidel_overlain_Bcl-2_proteins_and_core/2IMS_A_ali.pdb]

ATOM      1  N   LEU X   1     -10.566  25.460 -11.424  1.00 40.52           N  
ATOM      2  CA  LEU X   1     -11.181  24.225 -12.010  1.00 40.04           C  
ATOM      3  C   LEU X   1     -11.192  23.120 -10.977  1.00 39.59           C  
ATOM      4  O   LEU X   1     -10.277  23.038 -10.162  1.00 39.52           O  
ATOM      5  CB  LEU X   1     -10.403  23.749 -13.236  1.00 40.11           C  
ATOM      6  CG  LEU X   1     -10.639  24.569 -14.514  1.00 40.28           C  
ATOM      7  CD1 LEU X   1      -9.679  24.125 -15.576  1.00 40.35           C  
ATOM      8  CD2 LEU X   1     -12.085  24.458 -15.002  1.00 41.41           C  
ATOM      9  N   PRO X   2     -12.211  22.262 -11.013  1.00 39.17           N  
ATOM     10  CA  PRO X   2     -12.323  21.193 -10.010  1.00 38.50           C  
ATOM     11  C   PRO X   2     -11.165  20.193 -10.142  1.00 37.91           C  
ATOM     12  O   PRO X   2     -10.795  19.805 -11.259  1.00 36.85           O  
ATOM     13  CB  PRO X   2     -13.684  20.545 -10.318  1.00 38.62           C  
ATOM     14  CG  PRO X   2     -14.041  20.950 -11.715  1.00 39.55           C  
ATOM     15  CD  PRO X   2     -13.310  22.227 -11.996  1.00 39.05           C  
ATOM     16  N   SER X   3     -10.561  19.834  -9.007  1.00 36.96           N  
ATOM     17  CA  SER X   3      -9.594  18.744  -8.973  1.00 36.72           C  
ATOM     18  C   SER X   3     -10.386  17.462  -8.698  1.00 35.83           C  
ATOM     19  O   SER X   3     -11.612  17.493  -8.599  1.00 36.53           O  
ATOM     20  CB  SER X   3      -8.499  19.005  -7.928  1.00 36.21           C  
ATOM     21  OG  SER X   3      -9.038  19.172  -6.632  1.00 37.05           O  
ATOM     22  N   ALA X   4      -9.692  16.337  -8.559  1.00 34.73           N  
ATOM     23  CA  ALA X   4     -10.340  15.040  -8.413  1.00 33.31           C  
ATOM     24  C   ALA X   4     -11.340  14.960  -7.238  1.00 32.36           C  
ATOM     25  O   ALA X   4     -11.055  15.388  -6.114  1.00 32.04           O  
ATOM     26  CB  ALA X   4      -9.274  13.949  -8.262  1.00 33.76           C  
ATOM     27  N   SER X   5     -12.491  14.373  -7.515  1.00 30.77           N  
ATOM     28  CA  SER X   5     -13.481  14.078  -6.495  1.00 29.94           C  
ATOM     29  C   SER X   5     -13.040  12.915  -5.595  1.00 28.75           C  
ATOM     30  O   SER X   5     -12.119  12.177  -5.937  1.00 28.09           O  
ATOM     31  CB  SER X   5     -14.808  13.728  -7.161  1.00 30.28           C  
ATOM     32  OG  SER X   5     -14.775  12.468  -7.797  1.00 30.55           O  
ATOM     33  N   GLU X   6     -13.705  12.747  -4.461  1.00 27.78           N  
ATOM     34  CA  GLU X   6     -13.546  11.571  -3.635  1.00 26.47           C  
ATOM     35  C   GLU X   6     -13.722  10.307  -4.451  1.00 26.53           C  
ATOM     36  O   GLU X   6     -13.003   9.327  -4.283  1.00 24.03           O  
ATOM     37  CB  GLU X   6     -14.578  11.575  -2.511  1.00 26.62           C  
ATOM     38  CG  GLU X   6     -14.533  10.351  -1.609  1.00 25.31           C  
ATOM     39  CD  GLU X   6     -15.437  10.460  -0.393  1.00 26.50           C  
ATOM     40  OE1 GLU X   6     -15.466   9.549   0.454  1.00 23.19           O  
ATOM     41  OE2 GLU X   6     -16.111  11.509  -0.264  1.00 30.37           O  
ATOM     42  N   GLU X   7     -14.731  10.291  -5.307  1.00 26.45           N  
ATOM     43  CA  GLU X   7     -14.982   9.100  -6.080  1.00 27.44           C  
ATOM     44  C   GLU X   7     -13.861   8.825  -7.092  1.00 26.10           C  
ATOM     45  O   GLU X   7     -13.436   7.697  -7.244  1.00 25.66           O  
ATOM     46  CB  GLU X   7     -16.329   9.178  -6.796  1.00 28.62           C  
ATOM     47  CG  GLU X   7     -16.785   7.843  -7.373  1.00 32.66           C  
ATOM     48  CD  GLU X   7     -17.097   6.799  -6.304  1.00 40.37           C  
ATOM     49  OE1 GLU X   7     -17.245   5.602  -6.668  1.00 47.24           O  
ATOM     50  OE2 GLU X   7     -17.216   7.150  -5.101  1.00 43.05           O  
ATOM     51  N   GLN X   8     -13.389   9.848  -7.785  1.00 25.84           N  
ATOM     52  CA  GLN X   8     -12.303   9.669  -8.720  1.00 24.84           C  
ATOM     53  C   GLN X   8     -11.038   9.142  -7.960  1.00 22.97           C  
ATOM     54  O   GLN X   8     -10.393   8.185  -8.415  1.00 21.77           O  
ATOM     55  CB  GLN X   8     -12.027  10.948  -9.505  1.00 25.80           C  
ATOM     56  CG  GLN X   8     -13.164  11.339 -10.524  1.00 30.04           C  
ATOM     57  CD  GLN X   8     -13.088  12.791 -11.031  1.00 33.56           C  
ATOM     58  OE1 GLN X   8     -12.843  13.719 -10.267  1.00 34.97           O  
ATOM     59  NE2 GLN X   8     -13.337  12.978 -12.326  1.00 35.89           N  
ATOM     60  N   VAL X   9     -10.731   9.732  -6.809  1.00 20.06           N  
ATOM     61  CA  VAL X   9      -9.538   9.318  -6.041  1.00 18.69           C  
ATOM     62  C   VAL X   9      -9.649   7.875  -5.640  1.00 19.27           C  
ATOM     63  O   VAL X   9      -8.681   7.110  -5.713  1.00 16.26           O  
ATOM     64  CB  VAL X   9      -9.343  10.190  -4.775  1.00 17.65           C  
ATOM     65  CG1 VAL X   9      -8.291   9.570  -3.859  1.00 16.29           C  
ATOM     66  CG2 VAL X   9      -8.935  11.591  -5.147  1.00 18.76           C  
ATOM     67  N   ALA X  10     -10.830   7.451  -5.232  1.00 19.15           N  
ATOM     68  CA  ALA X  10     -11.050   6.109  -4.760  1.00 19.56           C  
ATOM     69  C   ALA X  10     -10.830   5.097  -5.880  1.00 20.41           C  
ATOM     70  O   ALA X  10     -10.256   4.043  -5.686  1.00 20.29           O  
ATOM     71  CB  ALA X  10     -12.472   5.974  -4.197  1.00 19.87           C  
ATOM     72  N   GLN X  11     -11.261   5.469  -7.072  1.00 21.72           N  
ATOM     73  CA  GLN X  11     -11.043   4.622  -8.246  1.00 23.38           C  
ATOM     74  C   GLN X  11      -9.565   4.552  -8.615  1.00 21.95           C  
ATOM     75  O   GLN X  11      -9.040   3.450  -8.908  1.00 24.09           O  
ATOM     76  CB  GLN X  11     -11.886   5.127  -9.417  1.00 24.62           C  
ATOM     77  CG  GLN X  11     -13.395   4.916  -9.178  1.00 28.63           C  
ATOM     78  CD  GLN X  11     -14.306   5.498 -10.259  1.00 33.86           C  
ATOM     79  OE1 GLN X  11     -14.123   6.637 -10.725  1.00 37.18           O  
ATOM     80  NE2 GLN X  11     -15.308   4.716 -10.644  1.00 38.41           N  
ATOM     81  N   ASP X  12      -8.892   5.696  -8.553  1.00 19.50           N  
ATOM     82  CA  ASP X  12      -7.459   5.824  -8.851  1.00 18.70           C  
ATOM     83  C   ASP X  12      -6.571   4.949  -7.942  1.00 16.96           C  
ATOM     84  O   ASP X  12      -5.426   4.649  -8.321  1.00 16.23           O  
ATOM     85  CB  ASP X  12      -6.963   7.271  -8.688  1.00 19.95           C  
ATOM     86  CG  ASP X  12      -7.396   8.199  -9.796  1.00 23.52           C  
ATOM     87  OD1 ASP X  12      -7.706   7.700 -10.875  1.00 24.16           O  
ATOM     88  OD2 ASP X  12      -7.421   9.429  -9.615  1.00 25.89           O  
ATOM     89  N   THR X  13      -7.044   4.628  -6.748  1.00 15.14           N  
ATOM     90  CA  THR X  13      -6.233   3.861  -5.806  1.00 14.11           C  
ATOM     91  C   THR X  13      -5.767   2.519  -6.411  1.00 14.31           C  
ATOM     92  O   THR X  13      -4.673   2.052  -6.111  1.00 12.39           O  
ATOM     93  CB  THR X  13      -7.021   3.649  -4.526  1.00 13.56           C  
ATOM     94  OG1 THR X  13      -7.286   4.932  -3.933  1.00 15.96           O  
ATOM     95  CG2 THR X  13      -6.176   2.882  -3.487  1.00 14.41           C  
ATOM     96  N   GLU X  14      -6.576   1.855  -7.221  1.00 14.68           N  
ATOM     97  CA  GLU X  14      -6.208   0.585  -7.814  1.00 14.69           C  
ATOM     98  C   GLU X  14      -4.902   0.727  -8.558  1.00 13.76           C  
ATOM     99  O   GLU X  14      -3.961  -0.030  -8.330  1.00 12.82           O  
ATOM    100  CB  GLU X  14      -7.325   0.070  -8.753  1.00 16.53           C  
ATOM    101  CG  GLU X  14      -7.034  -1.227  -9.455  1.00 16.82           C  
ATOM    102  CD  GLU X  14      -8.159  -1.700 -10.370  1.00 22.46           C  
ATOM    103  OE1 GLU X  14      -8.342  -1.130 -11.459  1.00 28.84           O  
ATOM    104  OE2 GLU X  14      -8.847  -2.629  -9.982  1.00 29.60           O  
ATOM    105  N   GLU X  15      -4.844   1.702  -9.441  1.00 13.42           N  
ATOM    106  CA  GLU X  15      -3.647   1.911 -10.245  1.00 14.03           C  
ATOM    107  C   GLU X  15      -2.493   2.418  -9.389  1.00 13.40           C  
ATOM    108  O   GLU X  15      -1.341   1.996  -9.597  1.00 12.54           O  
ATOM    109  CB  GLU X  15      -3.879   2.909 -11.403  1.00 14.61           C  
ATOM    110  CG  GLU X  15      -2.626   3.110 -12.193  1.00 17.51           C  
ATOM    111  CD  GLU X  15      -2.867   3.751 -13.535  1.00 21.99           C  
ATOM    112  OE1 GLU X  15      -1.930   3.683 -14.356  1.00 22.57           O  
ATOM    113  OE2 GLU X  15      -3.977   4.295 -13.742  1.00 24.81           O  
ATOM    114  N   VAL X  16      -2.734   3.283  -8.413  1.00 11.37           N  
ATOM    115  CA  VAL X  16      -1.645   3.726  -7.536  1.00 11.75           C  
ATOM    116  C   VAL X  16      -1.032   2.537  -6.806  1.00 11.81           C  
ATOM    117  O   VAL X  16       0.186   2.448  -6.708  1.00 11.47           O  
ATOM    118  CB  VAL X  16      -2.150   4.801  -6.545  1.00 12.07           C  
ATOM    119  CG1 VAL X  16      -1.088   5.150  -5.511  1.00 13.10           C  
ATOM    120  CG2 VAL X  16      -2.583   6.033  -7.339  1.00 13.16           C  
ATOM    121  N   PHE X  17      -1.851   1.653  -6.266  1.00 10.83           N  
ATOM    122  CA  PHE X  17      -1.350   0.528  -5.488  1.00  9.82           C  
ATOM    123  C   PHE X  17      -0.645  -0.469  -6.383  1.00 10.85           C  
ATOM    124  O   PHE X  17       0.445  -0.934  -6.064  1.00  9.94           O  
ATOM    125  CB  PHE X  17      -2.478  -0.178  -4.714  1.00  9.32           C  
ATOM    126  CG  PHE X  17      -1.975  -1.375  -3.876  1.00  8.72           C  
ATOM    127  CD1 PHE X  17      -1.186  -1.200  -2.722  1.00 10.50           C  
ATOM    128  CD2 PHE X  17      -2.300  -2.658  -4.247  1.00  9.50           C  
ATOM    129  CE1 PHE X  17      -0.720  -2.272  -2.003  1.00 10.69           C  
ATOM    130  CE2 PHE X  17      -1.894  -3.722  -3.530  1.00 10.53           C  
ATOM    131  CZ  PHE X  17      -1.086  -3.561  -2.397  1.00 10.24           C  
ATOM    132  N   ARG X  18      -1.179  -0.782  -7.551  1.00 10.64           N  
ATOM    133  CA  ARG X  18      -0.498  -1.681  -8.454  1.00 11.32           C  
ATOM    134  C   ARG X  18       0.849  -1.109  -8.820  1.00 10.84           C  
ATOM    135  O   ARG X  18       1.835  -1.859  -8.912  1.00 11.05           O  
ATOM    136  CB  ARG X  18      -1.323  -1.907  -9.741  1.00 12.02           C  
ATOM    137  CG  ARG X  18      -2.557  -2.743  -9.560  1.00 13.98           C  
ATOM    138  CD  ARG X  18      -3.367  -2.811 -10.845  1.00 16.41           C  
ATOM    139  NE  ARG X  18      -4.406  -3.815 -10.723  1.00 19.11           N  
ATOM    140  CZ  ARG X  18      -5.357  -3.983 -11.642  1.00 23.96           C  
ATOM    141  NH1 ARG X  18      -5.412  -3.212 -12.699  1.00 26.89           N  
ATOM    142  NH2 ARG X  18      -6.260  -4.942 -11.492  1.00 26.74           N  
ATOM    143  N   SER X  19       0.920   0.182  -9.081  1.00 10.31           N  
ATOM    144  CA  SER X  19       2.163   0.807  -9.517  1.00 11.16           C  
ATOM    145  C   SER X  19       3.143   0.814  -8.340  1.00 12.12           C  
ATOM    146  O   SER X  19       4.327   0.499  -8.498  1.00 11.50           O  
ATOM    147  CB  SER X  19       1.875   2.204 -10.028  1.00 11.82           C  
ATOM    148  OG  SER X  19       0.975   2.149 -11.117  1.00 19.54           O  
ATOM    149  N   TYR X  20       2.692   1.179  -7.147  1.00 11.58           N  
ATOM    150  CA  TYR X  20       3.504   1.082  -5.946  1.00 11.28           C  
ATOM    151  C   TYR X  20       4.080  -0.316  -5.803  1.00 11.65           C  
ATOM    152  O   TYR X  20       5.268  -0.459  -5.577  1.00 13.12           O  
ATOM    153  CB  TYR X  20       2.688   1.470  -4.723  1.00 11.24           C  
ATOM    154  CG  TYR X  20       3.423   1.295  -3.410  1.00 12.54           C  
ATOM    155  CD1 TYR X  20       4.274   2.285  -2.918  1.00 13.13           C  
ATOM    156  CD2 TYR X  20       3.305   0.128  -2.711  1.00 12.64           C  
ATOM    157  CE1 TYR X  20       4.952   2.083  -1.731  1.00 14.04           C  
ATOM    158  CE2 TYR X  20       3.965  -0.080  -1.546  1.00 13.77           C  
ATOM    159  CZ  TYR X  20       4.785   0.878  -1.061  1.00 13.87           C  
ATOM    160  OH  TYR X  20       5.493   0.668   0.138  1.00 16.50           O  
ATOM    161  N   VAL X  21       3.253  -1.332  -5.906  1.00 10.64           N  
ATOM    162  CA  VAL X  21       3.741  -2.702  -5.739  1.00 10.37           C  
ATOM    163  C   VAL X  21       4.804  -3.026  -6.784  1.00 12.03           C  
ATOM    164  O   VAL X  21       5.848  -3.613  -6.486  1.00 11.28           O  
ATOM    165  CB  VAL X  21       2.541  -3.705  -5.827  1.00  9.65           C  
ATOM    166  CG1 VAL X  21       3.021  -5.127  -6.029  1.00 11.97           C  
ATOM    167  CG2 VAL X  21       1.717  -3.595  -4.582  1.00 11.28           C  
ATOM    168  N   PHE X  22       4.541  -2.689  -8.022  1.00 10.84           N  
ATOM    169  CA  PHE X  22       5.484  -3.013  -9.092  1.00 11.84           C  
ATOM    170  C   PHE X  22       6.841  -2.346  -8.798  1.00 12.26           C  
ATOM    171  O   PHE X  22       7.902  -2.985  -8.871  1.00 12.21           O  
ATOM    172  CB  PHE X  22       4.981  -2.569 -10.478  1.00 11.76           C  
ATOM    173  CG  PHE X  22       5.956  -2.857 -11.570  1.00 14.85           C  
ATOM    174  CD1 PHE X  22       6.008  -4.079 -12.175  1.00 13.48           C  
ATOM    175  CD2 PHE X  22       6.838  -1.890 -11.957  1.00 15.37           C  
ATOM    176  CE1 PHE X  22       6.973  -4.381 -13.131  1.00 16.95           C  
ATOM    177  CE2 PHE X  22       7.798  -2.166 -12.961  1.00 17.76           C  
ATOM    178  CZ  PHE X  22       7.856  -3.397 -13.533  1.00 14.98           C  
ATOM    179  N   TYR X  23       6.820  -1.053  -8.568  1.00 12.23           N  
ATOM    180  CA  TYR X  23       8.085  -0.318  -8.427  1.00 12.75           C  
ATOM    181  C   TYR X  23       8.715  -0.641  -7.092  1.00 13.62           C  
ATOM    182  O   TYR X  23       9.977  -0.718  -7.010  1.00 14.86           O  
ATOM    183  CB  TYR X  23       7.870   1.170  -8.631  1.00 13.18           C  
ATOM    184  CG  TYR X  23       7.576   1.450 -10.076  1.00 14.54           C  
ATOM    185  CD1 TYR X  23       8.537   1.195 -11.091  1.00 16.26           C  
ATOM    186  CD2 TYR X  23       6.320   1.877 -10.498  1.00 16.85           C  
ATOM    187  CE1 TYR X  23       8.253   1.409 -12.430  1.00 17.02           C  
ATOM    188  CE2 TYR X  23       6.036   2.091 -11.833  1.00 18.79           C  
ATOM    189  CZ  TYR X  23       6.985   1.848 -12.810  1.00 18.69           C  
ATOM    190  OH  TYR X  23       6.671   2.088 -14.146  1.00 20.03           O  
ATOM    191  N   ARG X  24       7.940  -0.876  -6.058  1.00 14.17           N  
ATOM    192  CA  ARG X  24       8.565  -1.276  -4.827  1.00 12.87           C  
ATOM    193  C   ARG X  24       9.249  -2.621  -5.014  1.00 14.64           C  
ATOM    194  O   ARG X  24      10.348  -2.839  -4.483  1.00 14.46           O  
ATOM    195  CB  ARG X  24       7.607  -1.347  -3.670  1.00 14.40           C  
ATOM    196  CG  ARG X  24       8.291  -1.902  -2.466  1.00 17.34           C  
ATOM    197  CD  ARG X  24       7.522  -1.731  -1.267  1.00 17.64           C  
ATOM    198  NE  ARG X  24       8.180  -2.469  -0.206  1.00 20.68           N  
ATOM    199  CZ  ARG X  24       7.764  -2.533   1.025  1.00 21.51           C  
ATOM    200  NH1 ARG X  24       8.432  -3.289   1.894  1.00 23.22           N  
ATOM    201  NH2 ARG X  24       6.715  -1.846   1.419  1.00 19.69           N  
ATOM    202  N   HIS X  25       8.635  -3.563  -5.705  1.00 13.16           N  
ATOM    203  CA  HIS X  25       9.221  -4.878  -5.905  1.00 13.63           C  
ATOM    204  C   HIS X  25      10.499  -4.741  -6.743  1.00 13.56           C  
ATOM    205  O   HIS X  25      11.507  -5.446  -6.491  1.00 14.10           O  
ATOM    206  CB  HIS X  25       8.198  -5.811  -6.571  1.00 12.50           C  
ATOM    207  CG  HIS X  25       8.619  -7.239  -6.579  1.00 12.39           C  
ATOM    208  ND1 HIS X  25       8.811  -7.945  -5.414  1.00 16.72           N  
ATOM    209  CD2 HIS X  25       8.838  -8.112  -7.591  1.00 13.66           C  
ATOM    210  CE1 HIS X  25       9.143  -9.189  -5.708  1.00 16.81           C  
ATOM    211  NE2 HIS X  25       9.187  -9.316  -7.019  1.00 14.49           N  
ATOM    212  N   GLN X  26      10.462  -3.888  -7.763  1.00 13.46           N  
ATOM    213  CA  GLN X  26      11.635  -3.641  -8.579  1.00 14.31           C  
ATOM    214  C   GLN X  26      12.768  -3.077  -7.699  1.00 15.64           C  
ATOM    215  O   GLN X  26      13.952  -3.496  -7.804  1.00 16.35           O  
ATOM    216  CB  GLN X  26      11.308  -2.691  -9.719  1.00 15.21           C  
ATOM    217  CG  GLN X  26      12.348  -2.506 -10.780  1.00 17.55           C  
ATOM    218  CD  GLN X  26      11.866  -1.502 -11.810  1.00 19.68           C  
ATOM    219  OE1 GLN X  26      11.584  -0.354 -11.455  1.00 20.63           O  
ATOM    220  NE2 GLN X  26      11.728  -1.920 -13.052  1.00 24.35           N  
ATOM    221  N   GLN X  27      12.456  -2.131  -6.825  1.00 15.72           N  
ATOM    222  CA  GLN X  27      13.456  -1.569  -5.930  1.00 16.54           C  
ATOM    223  C   GLN X  27      14.012  -2.610  -4.990  1.00 17.49           C  
ATOM    224  O   GLN X  27      15.217  -2.593  -4.683  1.00 16.64           O  
ATOM    225  CB  GLN X  27      12.857  -0.448  -5.095  1.00 16.58           C  
ATOM    226  CG  GLN X  27      12.629   0.794  -5.877  1.00 20.09           C  
ATOM    227  CD  GLN X  27      11.711   1.755  -5.161  1.00 23.75           C  
ATOM    228  OE1 GLN X  27      11.544   1.712  -3.917  1.00 26.31           O  
ATOM    229  NE2 GLN X  27      11.111   2.633  -5.932  1.00 25.42           N  
ATOM    230  N   GLU X  28      13.189  -3.512  -4.512  1.00 16.92           N  
ATOM    231  CA  GLU X  28      13.641  -4.577  -3.610  1.00 17.55           C  
ATOM    232  C   GLU X  28      14.608  -5.517  -4.345  1.00 17.67           C  
ATOM    233  O   GLU X  28      15.635  -5.939  -3.778  1.00 17.20           O  
ATOM    234  CB  GLU X  28      12.475  -5.363  -3.023  1.00 19.71           C  
ATOM    235  CG  GLU X  28      12.244  -4.973  -1.593  1.00 26.96           C  
ATOM    236  CD  GLU X  28      10.964  -5.480  -0.993  1.00 28.53           C  
ATOM    237  OE1 GLU X  28      10.631  -6.697  -1.181  1.00 25.25           O  
ATOM    238  OE2 GLU X  28      10.345  -4.631  -0.287  1.00 30.47           O  
ATOM    239  N   GLN X  29      14.333  -5.797  -5.604  1.00 15.98           N  
ATOM    240  CA  GLN X  29      15.238  -6.602  -6.453  1.00 18.29           C  
ATOM    241  C   GLN X  29      16.566  -5.858  -6.632  1.00 18.45           C  
ATOM    242  O   GLN X  29      17.641  -6.477  -6.605  1.00 19.73           O  
ATOM    243  CB  GLN X  29      14.552  -6.969  -7.797  1.00 18.50           C  
ATOM    244  CG  GLN X  29      13.316  -7.889  -7.656  1.00 24.50           C  
ATOM    245  CD  GLN X  29      12.563  -8.172  -8.998  1.00 30.25           C  
ATOM    246  OE1 GLN X  29      12.174  -9.323  -9.274  1.00 31.74           O  
ATOM    247  NE2 GLN X  29      12.318  -7.128  -9.787  1.00 33.75           N  
ATOM    248  N   GLU X  30      16.530  -4.543  -6.756  1.00 17.94           N  
ATOM    249  CA  GLU X  30      17.739  -3.762  -7.009  1.00 19.01           C  
ATOM    250  C   GLU X  30      18.581  -3.727  -5.750  1.00 18.71           C  
ATOM    251  O   GLU X  30      19.830  -3.752  -5.815  1.00 20.01           O  
ATOM    252  CB  GLU X  30      17.364  -2.355  -7.460  1.00 20.71           C  
ATOM    253  CG  GLU X  30      16.899  -2.337  -8.895  1.00 25.10           C  
ATOM    254  CD  GLU X  30      16.470  -0.955  -9.344  1.00 33.06           C  
ATOM    255  OE1 GLU X  30      17.348  -0.068  -9.552  1.00 37.87           O  
ATOM    256  OE2 GLU X  30      15.252  -0.749  -9.465  1.00 38.34           O  
ATOM    257  N   ALA X  31      17.929  -3.671  -4.610  1.00 17.62           N  
ATOM    258  CA  ALA X  31      18.629  -3.530  -3.337  1.00 17.90           C  
ATOM    259  C   ALA X  31      19.102  -4.840  -2.787  1.00 18.04           C  
ATOM    260  O   ALA X  31      20.126  -4.849  -2.093  1.00 17.27           O  
ATOM    261  CB  ALA X  31      17.766  -2.824  -2.288  1.00 19.87           C  
ATOM    262  N   GLU X  32      18.364  -5.916  -3.015  1.00 16.95           N  
ATOM    263  CA  GLU X  32      18.629  -7.227  -2.402  1.00 16.44           C  
ATOM    264  C   GLU X  32      19.172  -8.253  -3.398  1.00 16.19           C  
ATOM    265  O   GLU X  32      19.731  -9.280  -2.981  1.00 15.92           O  
ATOM    266  CB  GLU X  32      17.373  -7.768  -1.727  1.00 16.48           C  
ATOM    267  CG  GLU X  32      16.883  -6.822  -0.654  1.00 20.02           C  
ATOM    268  CD  GLU X  32      15.621  -7.236   0.055  1.00 23.05           C  
ATOM    269  OE1 GLU X  32      15.088  -8.339  -0.158  1.00 28.34           O  
ATOM    270  OE2 GLU X  32      15.198  -6.408   0.900  1.00 29.21           O  
ATOM    271  N   GLY X  33      19.008  -8.029  -4.701  1.00 16.66           N  
ATOM    272  CA  GLY X  33      19.489  -8.977  -5.693  1.00 17.57           C  
ATOM    273  C   GLY X  33      18.895 -10.356  -5.450  1.00 19.83           C  
ATOM    274  O   GLY X  33      17.691 -10.478  -5.209  1.00 19.75           O  
ATOM    275  N   VAL X  34      19.710 -11.417  -5.438  1.00 19.13           N  
ATOM    276  CA  VAL X  34      19.154 -12.745  -5.294  1.00 21.34           C  
ATOM    277  C   VAL X  34      18.608 -13.031  -3.890  1.00 20.03           C  
ATOM    278  O   VAL X  34      17.972 -14.053  -3.666  1.00 21.68           O  
ATOM    279  CB  VAL X  34      20.158 -13.838  -5.688  1.00 22.94           C  
ATOM    280  CG1 VAL X  34      20.509 -13.711  -7.136  1.00 24.41           C  
ATOM    281  CG2 VAL X  34      21.395 -13.791  -4.782  1.00 24.67           C  
ATOM    282  N   ALA X  35      18.850 -12.142  -2.931  1.00 20.29           N  
ATOM    283  CA  ALA X  35      18.199 -12.248  -1.647  1.00 20.09           C  
ATOM    284  C   ALA X  35      16.743 -11.760  -1.613  1.00 20.60           C  
ATOM    285  O   ALA X  35      16.054 -11.978  -0.608  1.00 21.66           O  
ATOM    286  CB  ALA X  35      18.986 -11.496  -0.549  1.00 19.66           C  
ATOM    287  N   ALA X  36      16.303 -11.088  -2.682  1.00 19.36           N  
ATOM    288  CA  ALA X  36      14.953 -10.502  -2.706  1.00 19.15           C  
ATOM    289  C   ALA X  36      13.950 -11.631  -2.709  1.00 18.59           C  
ATOM    290  O   ALA X  36      14.136 -12.598  -3.386  1.00 19.43           O  
ATOM    291  CB  ALA X  36      14.777  -9.676  -3.938  1.00 18.28           C  
ATOM    292  N   PRO X  37      12.879 -11.516  -1.956  1.00 20.16           N  
ATOM    293  CA  PRO X  37      11.818 -12.544  -1.946  1.00 20.88           C  
ATOM    294  C   PRO X  37      11.121 -12.602  -3.327  1.00 19.05           C  
ATOM    295  O   PRO X  37      10.849 -11.564  -3.908  1.00 19.91           O  
ATOM    296  CB  PRO X  37      10.865 -12.049  -0.840  1.00 20.64           C  
ATOM    297  CG  PRO X  37      11.108 -10.615  -0.765  1.00 23.06           C  
ATOM    298  CD  PRO X  37      12.586 -10.405  -1.051  1.00 19.76           C  
ATOM    299  N   ALA X  38      10.873 -13.797  -3.834  1.00 18.43           N  
ATOM    300  CA  ALA X  38      10.280 -13.970  -5.133  1.00 17.76           C  
ATOM    301  C   ALA X  38       8.735 -13.835  -5.097  1.00 16.26           C  
ATOM    302  O   ALA X  38       8.093 -14.362  -4.205  1.00 16.47           O  
ATOM    303  CB  ALA X  38      10.670 -15.328  -5.726  1.00 19.59           C  
ATOM    304  N   ASP X  39       8.198 -13.055  -6.026  1.00 15.02           N  
ATOM    305  CA  ASP X  39       6.743 -12.982  -6.245  1.00 13.64           C  
ATOM    306  C   ASP X  39       6.516 -12.536  -7.667  1.00 13.46           C  
ATOM    307  O   ASP X  39       6.414 -11.361  -7.974  1.00 13.41           O  
ATOM    308  CB  ASP X  39       6.082 -12.018  -5.279  1.00 12.60           C  
ATOM    309  CG  ASP X  39       4.624 -12.113  -5.333  1.00 12.49           C  
ATOM    310  OD1 ASP X  39       4.087 -12.643  -6.331  1.00 12.22           O  
ATOM    311  OD2 ASP X  39       3.933 -11.732  -4.362  1.00 11.77           O  
ATOM    312  N   PRO X  40       6.446 -13.511  -8.590  1.00 14.14           N  
ATOM    313  CA  PRO X  40       6.202 -13.186  -9.993  1.00 14.29           C  
ATOM    314  C   PRO X  40       4.929 -12.407 -10.235  1.00 14.28           C  
ATOM    315  O   PRO X  40       4.860 -11.700 -11.220  1.00 14.76           O  
ATOM    316  CB  PRO X  40       6.144 -14.573 -10.681  1.00 15.37           C  
ATOM    317  CG  PRO X  40       6.955 -15.463  -9.764  1.00 17.93           C  
ATOM    318  CD  PRO X  40       6.629 -14.961  -8.372  1.00 16.23           C  
ATOM    319  N   GLU X  41       3.936 -12.543  -9.360  1.00 12.85           N  
ATOM    320  CA  GLU X  41       2.673 -11.795  -9.491  1.00 12.78           C  
ATOM    321  C   GLU X  41       2.892 -10.315  -9.462  1.00 12.88           C  
ATOM    322  O   GLU X  41       2.138  -9.587 -10.104  1.00 13.77           O  
ATOM    323  CB  GLU X  41       1.636 -12.224  -8.429  1.00 13.17           C  
ATOM    324  CG  GLU X  41       1.389 -13.720  -8.422  1.00 15.06           C  
ATOM    325  CD  GLU X  41       0.344 -14.178  -7.460  1.00 15.00           C  
ATOM    326  OE1 GLU X  41       0.109 -13.427  -6.486  1.00 13.05           O  
ATOM    327  OE2 GLU X  41      -0.214 -15.293  -7.683  1.00 15.77           O  
ATOM    328  N   MET X  42       3.926  -9.861  -8.748  1.00 12.45           N  
ATOM    329  CA  MET X  42       4.238  -8.454  -8.655  1.00 13.16           C  
ATOM    330  C   MET X  42       5.056  -7.913  -9.823  1.00 15.21           C  
ATOM    331  O   MET X  42       5.313  -6.703  -9.906  1.00 15.03           O  
ATOM    332  CB  MET X  42       5.007  -8.141  -7.360  1.00 12.71           C  
ATOM    333  CG  MET X  42       4.228  -8.506  -6.097  1.00 13.16           C  
ATOM    334  CE  MET X  42       3.850  -8.136  -3.267  1.00 16.18           C  
ATOM    335  N   VAL X  43       5.464  -8.788 -10.721  1.00 15.64           N  
ATOM    336  CA  VAL X  43       6.174  -8.368 -11.923  1.00 17.10           C  
ATOM    337  C   VAL X  43       5.200  -8.259 -13.086  1.00 18.48           C  
ATOM    338  O   VAL X  43       5.346  -7.374 -13.929  1.00 19.38           O  
ATOM    339  CB  VAL X  43       7.330  -9.345 -12.248  1.00 17.46           C  
ATOM    340  CG1 VAL X  43       8.118  -8.854 -13.466  1.00 18.53           C  
ATOM    341  CG2 VAL X  43       8.280  -9.534 -11.088  1.00 18.22           C  
ATOM    342  N   THR X  44       4.185  -9.121 -13.112  1.00 19.09           N  
ATOM    343  CA  THR X  44       3.280  -9.244 -14.265  1.00 20.12           C  
ATOM    344  C   THR X  44       1.947  -8.516 -14.152  1.00 21.01           C  
ATOM    345  O   THR X  44       1.124  -8.587 -15.066  1.00 22.06           O  
ATOM    346  CB  THR X  44       2.984 -10.734 -14.543  1.00 19.81           C  
ATOM    347  OG1 THR X  44       2.387 -11.305 -13.386  1.00 20.10           O  
ATOM    348  CG2 THR X  44       4.267 -11.477 -14.776  1.00 20.66           C  
ATOM    349  N   LEU X  45       1.699  -7.818 -13.053  1.00 21.62           N  
ATOM    350  CA  LEU X  45       0.410  -7.152 -12.890  1.00 21.79           C  
ATOM    351  C   LEU X  45       0.240  -6.000 -13.924  1.00 22.87           C  
ATOM    352  O   LEU X  45       1.212  -5.516 -14.500  1.00 21.74           O  
ATOM    353  CB  LEU X  45       0.258  -6.701 -11.435  1.00 22.78           C  
ATOM    354  CG  LEU X  45       1.039  -5.443 -11.093  1.00 22.65           C  
ATOM    355  CD1 LEU X  45       0.894  -5.143  -9.545  1.00 21.60           C  
ATOM    356  CD2 LEU X  45       2.517  -5.518 -11.452  1.00 24.04           C  
ATOM    357  N   PRO X  46      -1.001  -5.552 -14.128  1.00 23.40           N  
ATOM    358  CA  PRO X  46      -1.271  -4.465 -15.087  1.00 23.96           C  
ATOM    359  C   PRO X  46      -0.552  -3.181 -14.699  1.00 22.80           C  
ATOM    360  O   PRO X  46      -0.591  -2.805 -13.530  1.00 22.56           O  
ATOM    361  CB  PRO X  46      -2.789  -4.283 -14.978  1.00 24.09           C  
ATOM    362  CG  PRO X  46      -3.280  -5.523 -14.410  1.00 24.67           C  
ATOM    363  CD  PRO X  46      -2.232  -6.014 -13.484  1.00 24.37           C  
ATOM    364  N   LEU X  47       0.098  -2.532 -15.666  1.00 22.75           N  
ATOM    365  CA  LEU X  47       0.900  -1.336 -15.419  1.00 23.33           C  
ATOM    366  C   LEU X  47       0.832  -0.344 -16.579  1.00 23.53           C  
ATOM    367  O   LEU X  47       0.855  -0.741 -17.744  1.00 24.35           O  
ATOM    368  CB  LEU X  47       2.349  -1.757 -15.241  1.00 23.80           C  
ATOM    369  CG  LEU X  47       3.293  -0.811 -14.537  1.00 24.56           C  
ATOM    370  CD1 LEU X  47       2.904  -0.670 -13.072  1.00 25.13           C  
ATOM    371  CD2 LEU X  47       4.693  -1.373 -14.674  1.00 26.15           C  
ATOM    372  N   GLN X  48       0.757   0.935 -16.281  1.00 24.58           N  
ATOM    373  CA  GLN X  48       0.828   1.983 -17.303  1.00 25.53           C  
ATOM    374  C   GLN X  48       1.826   3.020 -16.821  1.00 24.45           C  
ATOM    375  O   GLN X  48       1.482   3.978 -16.139  1.00 23.31           O  
ATOM    376  CB  GLN X  48      -0.544   2.566 -17.554  1.00 26.83           C  
ATOM    377  CG  GLN X  48      -0.665   3.334 -18.853  1.00 31.51           C  
ATOM    378  CD  GLN X  48      -1.974   4.071 -18.930  1.00 37.99           C  
ATOM    379  OE1 GLN X  48      -3.017   3.542 -18.504  1.00 41.32           O  
ATOM    380  NE2 GLN X  48      -1.940   5.296 -19.468  1.00 40.17           N  
ATOM    381  N   PRO X  49       3.094   2.766 -17.109  1.00 23.95           N  
ATOM    382  CA  PRO X  49       4.185   3.536 -16.515  1.00 23.35           C  
ATOM    383  C   PRO X  49       4.108   5.038 -16.712  1.00 23.03           C  
ATOM    384  O   PRO X  49       4.599   5.767 -15.841  1.00 22.46           O  
ATOM    385  CB  PRO X  49       5.434   2.954 -17.213  1.00 23.18           C  
ATOM    386  CG  PRO X  49       5.025   1.633 -17.597  1.00 24.59           C  
ATOM    387  CD  PRO X  49       3.606   1.692 -17.972  1.00 24.46           C  
ATOM    388  N   SER X  50       3.505   5.509 -17.804  1.00 23.10           N  
ATOM    389  CA  SER X  50       3.540   6.936 -18.091  1.00 22.68           C  
ATOM    390  C   SER X  50       2.337   7.690 -17.592  1.00 21.93           C  
ATOM    391  O   SER X  50       2.327   8.915 -17.640  1.00 22.83           O  
ATOM    392  CB  SER X  50       3.751   7.207 -19.599  1.00 22.00           C  
ATOM    393  OG  SER X  50       2.584   6.952 -20.334  1.00 26.73           O  
ATOM    394  N   SER X  51       1.319   6.984 -17.095  1.00 21.58           N  
ATOM    395  CA  SER X  51       0.127   7.628 -16.600  1.00 20.51           C  
ATOM    396  C   SER X  51       0.424   8.377 -15.305  1.00 20.66           C  
ATOM    397  O   SER X  51       1.403   8.108 -14.637  1.00 19.56           O  
ATOM    398  CB  SER X  51      -0.980   6.615 -16.362  1.00 21.41           C  
ATOM    399  OG  SER X  51      -0.746   5.912 -15.139  1.00 21.16           O  
ATOM    400  N   THR X  52      -0.450   9.302 -14.946  1.00 19.85           N  
ATOM    401  CA  THR X  52      -0.237  10.085 -13.749  1.00 19.86           C  
ATOM    402  C   THR X  52      -0.259   9.163 -12.526  1.00 18.66           C  
ATOM    403  O   THR X  52       0.555   9.309 -11.655  1.00 18.88           O  
ATOM    404  CB  THR X  52      -1.304  11.189 -13.603  1.00 20.12           C  
ATOM    405  OG1 THR X  52      -1.253  12.012 -14.777  1.00 23.25           O  
ATOM    406  CG2 THR X  52      -0.949  12.122 -12.522  1.00 23.18           C  
ATOM    407  N   MET X  53      -1.208   8.242 -12.489  1.00 19.14           N  
ATOM    408  CA  MET X  53      -1.301   7.351 -11.343  1.00 19.39           C  
ATOM    409  C   MET X  53      -0.109   6.380 -11.316  1.00 18.63           C  
ATOM    410  O   MET X  53       0.380   5.992 -10.248  1.00 17.54           O  
ATOM    411  CB  MET X  53      -2.651   6.629 -11.344  1.00 18.49           C  
ATOM    412  CG  MET X  53      -3.832   7.590 -11.065  1.00 20.74           C  
ATOM    413  CE  MET X  53      -3.865  10.466 -10.387  1.00 21.90           C  
ATOM    414  N   GLY X  54       0.370   5.956 -12.491  1.00 18.47           N  
ATOM    415  CA  GLY X  54       1.586   5.152 -12.560  1.00 18.07           C  
ATOM    416  C   GLY X  54       2.796   5.926 -12.003  1.00 16.96           C  
ATOM    417  O   GLY X  54       3.621   5.417 -11.213  1.00 16.89           O  
ATOM    418  N   GLN X  55       2.876   7.221 -12.318  1.00 17.07           N  
ATOM    419  CA  GLN X  55       3.956   8.060 -11.852  1.00 16.25           C  
ATOM    420  C   GLN X  55       3.842   8.251 -10.324  1.00 15.79           C  
ATOM    421  O   GLN X  55       4.823   8.323  -9.613  1.00 15.93           O  
ATOM    422  CB  GLN X  55       3.920   9.437 -12.513  1.00 17.22           C  
ATOM    423  CG  GLN X  55       4.313   9.400 -13.996  1.00 18.08           C  
ATOM    424  CD  GLN X  55       4.254  10.756 -14.634  1.00 17.98           C  
ATOM    425  OE1 GLN X  55       4.842  11.732 -14.138  1.00 20.25           O  
ATOM    426  NE2 GLN X  55       3.571  10.829 -15.757  1.00 21.05           N  
ATOM    427  N   VAL X  56       2.607   8.408  -9.834  1.00 16.12           N  
ATOM    428  CA  VAL X  56       2.380   8.663  -8.409  1.00 15.68           C  
ATOM    429  C   VAL X  56       2.782   7.426  -7.614  1.00 14.78           C  
ATOM    430  O   VAL X  56       3.491   7.515  -6.615  1.00 14.76           O  
ATOM    431  CB  VAL X  56       0.906   8.985  -8.105  1.00 16.02           C  
ATOM    432  CG1 VAL X  56       0.627   8.933  -6.563  1.00 17.24           C  
ATOM    433  CG2 VAL X  56       0.514  10.396  -8.652  1.00 16.60           C  
ATOM    434  N   GLY X  57       2.315   6.267  -8.038  1.00 14.95           N  
ATOM    435  CA  GLY X  57       2.644   5.073  -7.271  1.00 14.66           C  
ATOM    436  C   GLY X  57       4.149   4.818  -7.267  1.00 15.39           C  
ATOM    437  O   GLY X  57       4.719   4.387  -6.253  1.00 14.16           O  
ATOM    438  N   ARG X  58       4.811   5.064  -8.379  1.00 15.77           N  
ATOM    439  CA  ARG X  58       6.268   4.997  -8.453  1.00 16.67           C  
ATOM    440  C   ARG X  58       6.948   5.948  -7.460  1.00 16.69           C  
ATOM    441  O   ARG X  58       7.861   5.565  -6.759  1.00 16.63           O  
ATOM    442  CB  ARG X  58       6.762   5.315  -9.851  1.00 17.40           C  
ATOM    443  CG  ARG X  58       8.243   5.069 -10.045  1.00 20.75           C  
ATOM    444  CD  ARG X  58       8.889   5.798 -11.182  1.00 30.01           C  
ATOM    445  NE  ARG X  58      10.286   6.146 -10.876  1.00 35.37           N  
ATOM    446  CZ  ARG X  58      10.864   7.333 -11.074  1.00 37.64           C  
ATOM    447  NH1 ARG X  58      12.154   7.475 -10.781  1.00 39.08           N  
ATOM    448  NH2 ARG X  58      10.189   8.376 -11.564  1.00 38.21           N  
ATOM    449  N   GLN X  59       6.519   7.221  -7.424  1.00 17.51           N  
ATOM    450  CA  GLN X  59       7.114   8.157  -6.507  1.00 17.67           C  
ATOM    451  C   GLN X  59       6.904   7.737  -5.040  1.00 16.56           C  
ATOM    452  O   GLN X  59       7.797   7.892  -4.202  1.00 17.09           O  
ATOM    453  CB  GLN X  59       6.556   9.572  -6.741  1.00 18.77           C  
ATOM    454  CG  GLN X  59       7.159  10.257  -7.977  1.00 22.30           C  
ATOM    455  CD  GLN X  59       8.670  10.310  -7.935  1.00 23.09           C  
ATOM    456  OE1 GLN X  59       9.243  10.813  -6.988  1.00 28.29           O  
ATOM    457  NE2 GLN X  59       9.315   9.698  -8.919  1.00 26.12           N  
ATOM    458  N   LEU X  60       5.712   7.188  -4.722  1.00 15.14           N  
ATOM    459  CA  LEU X  60       5.441   6.723  -3.385  1.00 15.73           C  
ATOM    460  C   LEU X  60       6.325   5.527  -3.051  1.00 14.65           C  
ATOM    461  O   LEU X  60       6.760   5.412  -1.896  1.00 14.77           O  
ATOM    462  CB  LEU X  60       3.965   6.412  -3.200  1.00 15.54           C  
ATOM    463  CG  LEU X  60       3.087   7.665  -3.296  1.00 16.05           C  
ATOM    464  CD1 LEU X  60       1.673   7.334  -3.082  1.00 17.26           C  
ATOM    465  CD2 LEU X  60       3.547   8.739  -2.330  1.00 19.59           C  
ATOM    466  N   ALA X  61       6.597   4.671  -4.044  1.00 15.24           N  
ATOM    467  CA  ALA X  61       7.536   3.563  -3.814  1.00 15.71           C  
ATOM    468  C   ALA X  61       8.943   4.107  -3.504  1.00 17.20           C  
ATOM    469  O   ALA X  61       9.627   3.566  -2.644  1.00 18.35           O  
ATOM    470  CB  ALA X  61       7.572   2.616  -4.994  1.00 15.97           C  
ATOM    471  N   ILE X  62       9.350   5.161  -4.198  1.00 18.73           N  
ATOM    472  CA  ILE X  62      10.704   5.716  -4.011  1.00 20.87           C  
ATOM    473  C   ILE X  62      10.834   6.369  -2.664  1.00 22.79           C  
ATOM    474  O   ILE X  62      11.767   6.077  -1.909  1.00 23.65           O  
ATOM    475  CB  ILE X  62      11.012   6.705  -5.122  1.00 21.71           C  
ATOM    476  CG1 ILE X  62      11.187   5.970  -6.446  1.00 22.55           C  
ATOM    477  CG2 ILE X  62      12.253   7.528  -4.788  1.00 22.95           C  
ATOM    478  CD1 ILE X  62      11.326   6.847  -7.610  1.00 24.57           C  
ATOM    479  N   ILE X  63       9.895   7.236  -2.313  1.00 22.89           N  
ATOM    480  CA  ILE X  63      10.019   7.925  -1.038  1.00 24.54           C  
ATOM    481  C   ILE X  63       9.760   6.946   0.104  1.00 24.29           C  
ATOM    482  O   ILE X  63      10.322   7.078   1.177  1.00 24.81           O  
ATOM    483  CB  ILE X  63       9.113   9.170  -0.952  1.00 25.58           C  
ATOM    484  CG1 ILE X  63       7.653   8.773  -0.881  1.00 26.76           C  
ATOM    485  CG2 ILE X  63       9.423  10.127  -2.102  1.00 26.30           C  
ATOM    486  CD1 ILE X  63       6.740   9.906  -0.583  1.00 29.73           C  
ATOM    487  N   GLY X  64       8.931   5.941  -0.143  1.00 23.02           N  
ATOM    488  CA  GLY X  64       8.660   4.900   0.816  1.00 24.13           C  
ATOM    489  C   GLY X  64       9.901   4.126   1.245  1.00 25.05           C  
ATOM    490  O   GLY X  64      10.015   3.700   2.402  1.00 24.79           O  
ATOM    491  N   ASP X  65      10.843   3.965   0.318  1.00 26.11           N  
ATOM    492  CA  ASP X  65      12.072   3.268   0.613  1.00 27.94           C  
ATOM    493  C   ASP X  65      12.796   3.870   1.821  1.00 28.96           C  
ATOM    494  O   ASP X  65      13.390   3.127   2.587  1.00 29.51           O  
ATOM    495  CB  ASP X  65      13.001   3.266  -0.591  1.00 28.08           C  
ATOM    496  CG  ASP X  65      14.204   2.444  -0.342  1.00 30.59           C  
ATOM    497  OD1 ASP X  65      14.023   1.217  -0.322  1.00 30.38           O  
ATOM    498  OD2 ASP X  65      15.333   2.922  -0.091  1.00 35.04           O  
ATOM    499  N   ASP X  66      12.751   5.197   1.961  1.00 30.03           N  
ATOM    500  CA  ASP X  66      13.444   5.921   3.033  1.00 31.75           C  
ATOM    501  C   ASP X  66      12.597   6.208   4.295  1.00 32.03           C  
ATOM    502  O   ASP X  66      13.150   6.345   5.392  1.00 33.43           O  
ATOM    503  CB  ASP X  66      14.025   7.226   2.478  1.00 32.46           C  
ATOM    504  CG  ASP X  66      14.560   8.136   3.563  1.00 36.57           C  
ATOM    505  OD1 ASP X  66      15.496   7.732   4.299  1.00 42.25           O  
ATOM    506  OD2 ASP X  66      14.095   9.283   3.757  1.00 43.67           O  
ATOM    507  N   ILE X  67      11.279   6.328   4.146  1.00 31.43           N  
ATOM    508  CA  ILE X  67      10.422   6.766   5.262  1.00 30.87           C  
ATOM    509  C   ILE X  67       9.623   5.639   5.899  1.00 30.85           C  
ATOM    510  O   ILE X  67       9.019   5.841   6.950  1.00 31.44           O  
ATOM    511  CB  ILE X  67       9.452   7.913   4.837  1.00 30.80           C  
ATOM    512  CG1 ILE X  67       8.343   7.368   3.887  1.00 29.55           C  
ATOM    513  CG2 ILE X  67      10.226   9.082   4.218  1.00 31.53           C  
ATOM    514  CD1 ILE X  67       7.355   8.414   3.398  1.00 30.90           C  
ATOM    515  N   ASN X  68       9.604   4.465   5.269  1.00 30.27           N  
ATOM    516  CA  ASN X  68       8.711   3.393   5.664  1.00 30.54           C  
ATOM    517  C   ASN X  68       9.490   2.279   6.374  1.00 31.59           C  
ATOM    518  O   ASN X  68       8.913   1.305   6.847  1.00 31.10           O  
ATOM    519  CB  ASN X  68       7.936   2.876   4.417  1.00 30.57           C  
ATOM    520  CG  ASN X  68       6.674   2.092   4.781  1.00 30.08           C  
ATOM    521  OD1 ASN X  68       5.766   2.629   5.430  1.00 27.83           O  
ATOM    522  ND2 ASN X  68       6.611   0.816   4.347  1.00 28.75           N  
ATOM    523  N   ARG X  69      10.802   2.443   6.528  1.00 32.81           N  
ATOM    524  CA  ARG X  69      11.619   1.386   7.158  1.00 33.56           C  
ATOM    525  C   ARG X  69      11.138   0.947   8.531  1.00 34.69           C  
ATOM    526  O   ARG X  69      11.217  -0.242   8.871  1.00 35.32           O  
ATOM    527  CB  ARG X  69      13.069   1.838   7.258  1.00 33.48           C  
ATOM    528  CG  ARG X  69      13.751   1.823   5.915  1.00 33.45           C  
ATOM    529  CD  ARG X  69      15.129   2.433   5.910  1.00 34.01           C  
ATOM    530  NE  ARG X  69      15.555   2.711   4.545  1.00 33.56           N  
ATOM    531  CZ  ARG X  69      16.772   3.117   4.213  1.00 33.27           C  
ATOM    532  NH1 ARG X  69      17.679   3.318   5.154  1.00 32.37           N  
ATOM    533  NH2 ARG X  69      17.060   3.348   2.937  1.00 34.09           N  
ATOM    534  N   ARG X  70      10.635   1.898   9.319  1.00 35.55           N  
ATOM    535  CA  ARG X  70      10.078   1.595  10.650  1.00 36.83           C  
ATOM    536  C   ARG X  70       8.810   0.741  10.545  1.00 36.67           C  
ATOM    537  O   ARG X  70       8.746  -0.344  11.097  1.00 36.86           O  
ATOM    538  CB  ARG X  70       9.742   2.887  11.423  1.00 37.44           C  
ATOM    539  CG  ARG X  70       9.152   4.031  10.565  1.00 39.54           C  
ATOM    540  CD  ARG X  70       8.296   5.078  11.309  1.00 42.30           C  
ATOM    541  NE  ARG X  70       7.325   4.454  12.201  1.00 46.82           N  
ATOM    542  CZ  ARG X  70       6.731   5.062  13.235  1.00 48.49           C  
ATOM    543  NH1 ARG X  70       6.982   6.336  13.526  1.00 49.23           N  
ATOM    544  NH2 ARG X  70       5.873   4.379  13.987  1.00 49.62           N  
ATOM    545  N   TYR X  71       7.814   1.250   9.823  1.00 36.72           N  
ATOM    546  CA  TYR X  71       6.563   0.526   9.643  1.00 36.33           C  
ATOM    547  C   TYR X  71       6.886  -0.869   9.050  1.00 36.18           C  
ATOM    548  O   TYR X  71       6.326  -1.878   9.475  1.00 37.10           O  
ATOM    549  CB  TYR X  71       5.637   1.298   8.705  1.00 36.88           C  
ATOM    550  CG  TYR X  71       5.003   2.583   9.222  1.00 36.90           C  
ATOM    551  CD1 TYR X  71       4.038   2.573  10.226  1.00 37.87           C  
ATOM    552  CD2 TYR X  71       5.320   3.804   8.638  1.00 37.20           C  
ATOM    553  CE1 TYR X  71       3.428   3.758  10.654  1.00 38.32           C  
ATOM    554  CE2 TYR X  71       4.721   4.983   9.049  1.00 39.39           C  
ATOM    555  CZ  TYR X  71       3.783   4.968  10.055  1.00 40.34           C  
ATOM    556  OH  TYR X  71       3.209   6.175  10.432  1.00 42.03           O  
ATOM    557  N   ASP X  72       7.835  -0.927   8.119  1.00 35.10           N  
ATOM    558  CA  ASP X  72       8.113  -2.152   7.362  1.00 34.51           C  
ATOM    559  C   ASP X  72       8.726  -3.304   8.160  1.00 35.32           C  
ATOM    560  O   ASP X  72       8.271  -4.460   8.084  1.00 34.69           O  
ATOM    561  CB  ASP X  72       9.058  -1.855   6.212  1.00 33.61           C  
ATOM    562  CG  ASP X  72       9.141  -2.992   5.264  1.00 33.27           C  
ATOM    563  OD1 ASP X  72      10.238  -3.550   5.030  1.00 30.75           O  
ATOM    564  OD2 ASP X  72       8.109  -3.427   4.734  1.00 28.67           O  
ATOM    565  N   SER X  73       9.807  -3.002   8.864  1.00 35.87           N  
ATOM    566  CA  SER X  73      10.528  -4.022   9.609  1.00 37.20           C  
ATOM    567  C   SER X  73       9.580  -4.783  10.525  1.00 37.10           C  
ATOM    568  O   SER X  73       9.651  -6.023  10.637  1.00 37.95           O  
ATOM    569  CB  SER X  73      11.636  -3.382  10.439  1.00 37.46           C  
ATOM    570  OG  SER X  73      12.476  -4.388  10.950  1.00 39.79           O  
ATOM    571  N   GLU X  74       8.686  -4.038  11.160  1.00 36.75           N  
ATOM    572  CA  GLU X  74       7.690  -4.613  12.053  1.00 37.03           C  
ATOM    573  C   GLU X  74       6.665  -5.456  11.307  1.00 36.39           C  
ATOM    574  O   GLU X  74       6.301  -6.544  11.762  1.00 35.90           O  
ATOM    575  CB  GLU X  74       6.958  -3.493  12.802  1.00 37.62           C  
ATOM    576  CG  GLU X  74       7.557  -3.194  14.178  1.00 40.26           C  
ATOM    577  CD  GLU X  74       7.357  -1.755  14.615  1.00 43.54           C  
ATOM    578  OE1 GLU X  74       8.169  -1.286  15.452  1.00 47.16           O  
ATOM    579  OE2 GLU X  74       6.404  -1.094  14.136  1.00 44.19           O  
ATOM    580  N   PHE X  75       6.195  -4.928  10.174  1.00 35.84           N  
ATOM    581  CA  PHE X  75       5.214  -5.611   9.324  1.00 35.20           C  
ATOM    582  C   PHE X  75       5.735  -7.022   9.026  1.00 35.87           C  
ATOM    583  O   PHE X  75       4.999  -7.992   9.122  1.00 35.26           O  
ATOM    584  CB  PHE X  75       4.992  -4.862   7.977  1.00 34.27           C  
ATOM    585  CG  PHE X  75       4.181  -3.564   8.056  1.00 30.75           C  
ATOM    586  CD1 PHE X  75       3.272  -3.289   9.076  1.00 30.75           C  
ATOM    587  CD2 PHE X  75       4.337  -2.603   7.054  1.00 27.22           C  
ATOM    588  CE1 PHE X  75       2.533  -2.091   9.085  1.00 28.88           C  
ATOM    589  CE2 PHE X  75       3.623  -1.441   7.064  1.00 28.04           C  
ATOM    590  CZ  PHE X  75       2.730  -1.161   8.090  1.00 29.61           C  
ATOM    591  N   GLN X  76       7.010  -7.120   8.661  1.00 37.23           N  
ATOM    592  CA  GLN X  76       7.624  -8.395   8.275  1.00 38.98           C  
ATOM    593  C   GLN X  76       7.586  -9.396   9.411  1.00 39.42           C  
ATOM    594  O   GLN X  76       7.268 -10.569   9.212  1.00 39.29           O  
ATOM    595  CB  GLN X  76       9.085  -8.188   7.898  1.00 39.46           C  
ATOM    596  CG  GLN X  76       9.353  -7.901   6.469  1.00 41.60           C  
ATOM    597  CD  GLN X  76      10.839  -7.834   6.239  1.00 44.34           C  
ATOM    598  OE1 GLN X  76      11.493  -8.869   6.101  1.00 46.88           O  
ATOM    599  NE2 GLN X  76      11.392  -6.619   6.263  1.00 46.69           N  
ATOM    600  N   THR X  77       7.943  -8.930  10.601  1.00 40.29           N  
ATOM    601  CA  THR X  77       7.933  -9.780  11.781  1.00 41.09           C  
ATOM    602  C   THR X  77       6.510 -10.135  12.220  1.00 41.31           C  
ATOM    603  O   THR X  77       6.239 -11.286  12.573  1.00 40.85           O  
ATOM    604  CB  THR X  77       8.702  -9.087  12.941  1.00 41.10           C  
ATOM    605  OG1 THR X  77      10.035  -8.770  12.518  1.00 42.39           O  
ATOM    606  CG2 THR X  77       8.917 -10.035  14.109  1.00 42.02           C  
ATOM    607  N   MET X  78       5.609  -9.150  12.186  1.00 41.85           N  
ATOM    608  CA  MET X  78       4.247  -9.333  12.693  1.00 42.36           C  
ATOM    609  C   MET X  78       3.319 -10.042  11.680  1.00 41.43           C  
ATOM    610  O   MET X  78       2.165 -10.354  12.016  1.00 42.97           O  
ATOM    611  CB  MET X  78       3.651  -7.995  13.212  1.00 43.10           C  
ATOM    612  CG  MET X  78       3.390  -6.871  12.193  1.00 46.79           C  
ATOM    613  CE  MET X  78       1.825  -4.430  13.121  1.00 51.57           C  
ATOM    614  N   LEU X  79       3.819 -10.308  10.463  1.00 39.40           N  
ATOM    615  CA  LEU X  79       3.087 -11.103   9.465  1.00 37.33           C  
ATOM    616  C   LEU X  79       3.518 -12.568   9.445  1.00 37.01           C  
ATOM    617  O   LEU X  79       2.759 -13.415   8.984  1.00 35.59           O  
ATOM    618  CB  LEU X  79       3.225 -10.509   8.053  1.00 36.42           C  
ATOM    619  CG  LEU X  79       2.331  -9.301   7.748  1.00 34.44           C  
ATOM    620  CD1 LEU X  79       2.898  -8.517   6.584  1.00 33.89           C  
ATOM    621  CD2 LEU X  79       0.888  -9.701   7.447  1.00 33.09           C  
ATOM    622  N   GLN X  80       4.714 -12.887   9.960  1.00 36.28           N  
ATOM    623  CA  GLN X  80       5.173 -14.283   9.985  1.00 36.52           C  
ATOM    624  C   GLN X  80       4.119 -15.239  10.540  1.00 36.63           C  
ATOM    625  O   GLN X  80       4.070 -16.399  10.135  1.00 37.40           O  
ATOM    626  CB  GLN X  80       6.493 -14.417  10.756  1.00 36.16           C  
ATOM    627  CG  GLN X  80       7.682 -13.920   9.948  1.00 36.24           C  
ATOM    628  CD  GLN X  80       9.018 -14.086  10.658  1.00 35.54           C  
ATOM    629  OE1 GLN X  80       9.237 -15.078  11.344  1.00 33.66           O  
ATOM    630  NE2 GLN X  80       9.914 -13.109  10.490  1.00 37.61           N  
ATOM    631  N   HIS X  81       3.258 -14.734  11.424  1.00 36.55           N  
ATOM    632  CA  HIS X  81       2.217 -15.529  12.081  1.00 37.20           C  
ATOM    633  C   HIS X  81       0.844 -15.641  11.368  1.00 36.27           C  
ATOM    634  O   HIS X  81      -0.044 -16.319  11.878  1.00 37.31           O  
ATOM    635  CB  HIS X  81       1.984 -14.949  13.477  1.00 38.27           C  
ATOM    636  CG  HIS X  81       1.429 -15.929  14.468  1.00 41.61           C  
ATOM    637  ND1 HIS X  81       1.269 -15.623  15.803  1.00 43.92           N  
ATOM    638  CD2 HIS X  81       1.012 -17.211  14.322  1.00 44.98           C  
ATOM    639  CE1 HIS X  81       0.754 -16.665  16.427  1.00 45.16           C  
ATOM    640  NE2 HIS X  81       0.585 -17.640  15.554  1.00 45.03           N  
ATOM    641  N   LEU X  82       0.649 -14.975  10.222  1.00 34.26           N  
ATOM    642  CA  LEU X  82      -0.648 -14.988   9.506  1.00 32.95           C  
ATOM    643  C   LEU X  82      -0.847 -16.271   8.659  1.00 32.83           C  
ATOM    644  O   LEU X  82       0.043 -16.651   7.904  1.00 32.36           O  
ATOM    645  CB  LEU X  82      -0.744 -13.746   8.585  1.00 32.16           C  
ATOM    646  CG  LEU X  82      -1.729 -13.741   7.388  1.00 30.90           C  
ATOM    647  CD1 LEU X  82      -3.198 -13.857   7.803  1.00 32.25           C  
ATOM    648  CD2 LEU X  82      -1.548 -12.493   6.540  1.00 28.68           C  
ATOM    649  N   GLN X  83      -2.029 -16.892   8.739  1.00 32.86           N  
ATOM    650  CA  GLN X  83      -2.357 -18.077   7.909  1.00 31.51           C  
ATOM    651  C   GLN X  83      -2.872 -17.713   6.506  1.00 30.36           C  
ATOM    652  O   GLN X  83      -3.629 -16.756   6.354  1.00 29.86           O  
ATOM    653  CB  GLN X  83      -3.423 -18.920   8.597  1.00 32.02           C  
ATOM    654  CG  GLN X  83      -3.002 -19.447   9.954  1.00 34.74           C  
ATOM    655  CD  GLN X  83      -1.874 -20.434   9.827  1.00 36.85           C  
ATOM    656  OE1 GLN X  83      -1.972 -21.400   9.063  1.00 39.52           O  
ATOM    657  NE2 GLN X  83      -0.782 -20.192  10.545  1.00 42.02           N  
ATOM    658  N   PRO X  84      -2.499 -18.482   5.478  1.00 27.53           N  
ATOM    659  CA  PRO X  84      -2.916 -18.181   4.097  1.00 26.04           C  
ATOM    660  C   PRO X  84      -4.368 -18.516   3.703  1.00 24.27           C  
ATOM    661  O   PRO X  84      -4.584 -19.312   2.781  1.00 23.34           O  
ATOM    662  CB  PRO X  84      -1.927 -19.013   3.261  1.00 26.49           C  
ATOM    663  CG  PRO X  84      -1.649 -20.204   4.116  1.00 26.74           C  
ATOM    664  CD  PRO X  84      -1.583 -19.642   5.519  1.00 28.14           C  
ATOM    665  N   THR X  85      -5.342 -17.909   4.372  1.00 21.49           N  
ATOM    666  CA  THR X  85      -6.708 -17.928   3.883  1.00 20.77           C  
ATOM    667  C   THR X  85      -7.167 -16.510   3.705  1.00 18.72           C  
ATOM    668  O   THR X  85      -6.638 -15.578   4.352  1.00 17.59           O  
ATOM    669  CB  THR X  85      -7.730 -18.632   4.829  1.00 20.63           C  
ATOM    670  OG1 THR X  85      -7.904 -17.857   6.023  1.00 20.78           O  
ATOM    671  CG2 THR X  85      -7.252 -19.979   5.315  1.00 22.76           C  
ATOM    672  N   ALA X  86      -8.203 -16.358   2.904  1.00 17.05           N  
ATOM    673  CA  ALA X  86      -8.771 -15.068   2.622  1.00 16.03           C  
ATOM    674  C   ALA X  86      -9.269 -14.432   3.923  1.00 16.66           C  
ATOM    675  O   ALA X  86      -9.102 -13.243   4.141  1.00 16.02           O  
ATOM    676  CB  ALA X  86      -9.866 -15.141   1.576  1.00 17.55           C  
ATOM    677  N   GLU X  87      -9.892 -15.213   4.811  1.00 13.90           N  
ATOM    678  CA  GLU X  87     -10.438 -14.630   6.008  1.00 13.24           C  
ATOM    679  C   GLU X  87      -9.405 -14.115   6.935  1.00 15.45           C  
ATOM    680  O   GLU X  87      -9.601 -13.041   7.510  1.00 14.73           O  
ATOM    681  CB  GLU X  87     -11.364 -15.636   6.764  1.00 14.06           C  
ATOM    682  CG  GLU X  87     -12.238 -14.975   7.829  1.00 15.24           C  
ATOM    683  CD  GLU X  87     -13.180 -13.900   7.306  1.00 18.16           C  
ATOM    684  OE1 GLU X  87     -13.499 -13.868   6.107  1.00 14.53           O  
ATOM    685  OE2 GLU X  87     -13.571 -13.032   8.123  1.00 22.96           O  
ATOM    686  N   ASN X  88      -8.374 -14.901   7.177  1.00 14.49           N  
ATOM    687  CA  ASN X  88      -7.311 -14.457   8.071  1.00 16.21           C  
ATOM    688  C   ASN X  88      -6.639 -13.209   7.468  1.00 14.35           C  
ATOM    689  O   ASN X  88      -6.344 -12.262   8.210  1.00 14.72           O  
ATOM    690  CB  ASN X  88      -6.299 -15.565   8.311  1.00 17.18           C  
ATOM    691  CG  ASN X  88      -6.836 -16.701   9.142  1.00 24.41           C  
ATOM    692  OD1 ASN X  88      -7.461 -16.479  10.182  1.00 30.28           O  
ATOM    693  ND2 ASN X  88      -6.572 -17.934   8.698  1.00 28.91           N  
ATOM    694  N   ALA X  89      -6.403 -13.215   6.164  1.00 13.60           N  
ATOM    695  CA  ALA X  89      -5.792 -12.058   5.495  1.00 13.75           C  
ATOM    696  C   ALA X  89      -6.658 -10.825   5.717  1.00 13.24           C  
ATOM    697  O   ALA X  89      -6.126  -9.740   6.021  1.00 13.93           O  
ATOM    698  CB  ALA X  89      -5.595 -12.288   4.018  1.00 13.36           C  
ATOM    699  N   TYR X  90      -7.971 -10.942   5.576  1.00 12.73           N  
ATOM    700  CA  TYR X  90      -8.876  -9.806   5.726  1.00 11.99           C  
ATOM    701  C   TYR X  90      -8.856  -9.310   7.135  1.00 13.67           C  
ATOM    702  O   TYR X  90      -8.818  -8.113   7.402  1.00 14.01           O  
ATOM    703  CB  TYR X  90     -10.310 -10.149   5.322  1.00 13.11           C  
ATOM    704  CG  TYR X  90     -11.271  -9.021   5.593  1.00 14.01           C  
ATOM    705  CD1 TYR X  90     -11.304  -7.906   4.767  1.00 12.72           C  
ATOM    706  CD2 TYR X  90     -12.088  -9.027   6.690  1.00 15.95           C  
ATOM    707  CE1 TYR X  90     -12.129  -6.845   4.993  1.00 16.31           C  
ATOM    708  CE2 TYR X  90     -12.927  -7.934   6.923  1.00 15.36           C  
ATOM    709  CZ  TYR X  90     -12.926  -6.878   6.075  1.00 16.99           C  
ATOM    710  OH  TYR X  90     -13.779  -5.808   6.280  1.00 22.24           O  
ATOM    711  N   GLU X  91      -8.913 -10.222   8.090  1.00 14.23           N  
ATOM    712  CA  GLU X  91      -8.980  -9.828   9.492  1.00 15.77           C  
ATOM    713  C   GLU X  91      -7.718  -9.089   9.924  1.00 15.67           C  
ATOM    714  O   GLU X  91      -7.812  -8.053  10.604  1.00 16.81           O  
ATOM    715  CB  GLU X  91      -9.192 -11.071  10.393  1.00 16.40           C  
ATOM    716  CG  GLU X  91     -10.523 -11.775  10.240  1.00 20.64           C  
ATOM    717  CD  GLU X  91     -10.552 -13.036  11.119  1.00 31.74           C  
ATOM    718  OE1 GLU X  91      -9.714 -13.984  10.948  1.00 37.18           O  
ATOM    719  OE2 GLU X  91     -11.409 -13.063  12.007  1.00 37.43           O  
ATOM    720  N   TYR X  92      -6.563  -9.611   9.558  1.00 15.70           N  
ATOM    721  CA  TYR X  92      -5.271  -8.984   9.804  1.00 17.98           C  
ATOM    722  C   TYR X  92      -5.162  -7.618   9.117  1.00 17.09           C  
ATOM    723  O   TYR X  92      -4.711  -6.605   9.717  1.00 16.55           O  
ATOM    724  CB  TYR X  92      -4.147  -9.875   9.277  1.00 19.55           C  
ATOM    725  CG  TYR X  92      -3.595 -10.800  10.283  1.00 27.01           C  
ATOM    726  CD1 TYR X  92      -4.271 -11.966  10.639  1.00 30.44           C  
ATOM    727  CD2 TYR X  92      -2.406 -10.507  10.931  1.00 31.02           C  
ATOM    728  CE1 TYR X  92      -3.756 -12.836  11.604  1.00 34.17           C  
ATOM    729  CE2 TYR X  92      -1.882 -11.369  11.902  1.00 33.79           C  
ATOM    730  CZ  TYR X  92      -2.566 -12.527  12.226  1.00 35.48           C  
ATOM    731  OH  TYR X  92      -2.055 -13.377  13.188  1.00 37.74           O  
ATOM    732  N   PHE X  93      -5.533  -7.600   7.834  1.00 15.43           N  
ATOM    733  CA  PHE X  93      -5.479  -6.363   7.064  1.00 14.12           C  
ATOM    734  C   PHE X  93      -6.293  -5.293   7.781  1.00 14.13           C  
ATOM    735  O   PHE X  93      -5.788  -4.170   7.973  1.00 14.46           O  
ATOM    736  CB  PHE X  93      -6.011  -6.530   5.636  1.00 13.96           C  
ATOM    737  CG  PHE X  93      -6.088  -5.224   4.903  1.00 15.17           C  
ATOM    738  CD1 PHE X  93      -4.997  -4.747   4.216  1.00 14.05           C  
ATOM    739  CD2 PHE X  93      -7.265  -4.470   4.948  1.00 14.60           C  
ATOM    740  CE1 PHE X  93      -5.051  -3.492   3.578  1.00 14.87           C  
ATOM    741  CE2 PHE X  93      -7.337  -3.215   4.302  1.00 15.37           C  
ATOM    742  CZ  PHE X  93      -6.182  -2.747   3.644  1.00 14.65           C  
ATOM    743  N   THR X  94      -7.491  -5.627   8.204  1.00 13.61           N  
ATOM    744  CA  THR X  94      -8.435  -4.686   8.715  1.00 15.51           C  
ATOM    745  C   THR X  94      -7.943  -4.214  10.066  1.00 15.88           C  
ATOM    746  O   THR X  94      -7.998  -3.021  10.338  1.00 16.55           O  
ATOM    747  CB  THR X  94      -9.838  -5.318   8.810  1.00 15.35           C  
ATOM    748  OG1 THR X  94     -10.310  -5.605   7.492  1.00 14.73           O  
ATOM    749  CG2 THR X  94     -10.796  -4.308   9.333  1.00 17.96           C  
ATOM    750  N   LYS X  95      -7.400  -5.088  10.895  1.00 17.22           N  
ATOM    751  CA  LYS X  95      -6.924  -4.659  12.219  1.00 18.92           C  
ATOM    752  C   LYS X  95      -5.772  -3.695  12.115  1.00 18.43           C  
ATOM    753  O   LYS X  95      -5.772  -2.632  12.756  1.00 18.10           O  
ATOM    754  CB  LYS X  95      -6.585  -5.850  13.126  1.00 20.09           C  
ATOM    755  CG  LYS X  95      -5.332  -6.617  12.894  1.00 26.08           C  
ATOM    756  CD  LYS X  95      -5.345  -7.853  13.866  1.00 33.30           C  
ATOM    757  CE  LYS X  95      -4.028  -8.641  13.950  1.00 35.94           C  
ATOM    758  NZ  LYS X  95      -4.191  -9.933  14.762  1.00 37.48           N  
ATOM    759  N   ILE X  96      -4.803  -3.994  11.271  1.00 17.50           N  
ATOM    760  CA  ILE X  96      -3.627  -3.177  11.112  1.00 16.38           C  
ATOM    761  C   ILE X  96      -3.954  -1.855  10.406  1.00 15.86           C  
ATOM    762  O   ILE X  96      -3.450  -0.785  10.809  1.00 16.75           O  
ATOM    763  CB  ILE X  96      -2.481  -3.985  10.417  1.00 17.17           C  
ATOM    764  CG1 ILE X  96      -2.098  -5.206  11.306  1.00 19.43           C  
ATOM    765  CG2 ILE X  96      -1.315  -3.090  10.101  1.00 18.71           C  
ATOM    766  CD1 ILE X  96      -1.474  -4.814  12.647  1.00 24.40           C  
ATOM    767  N   ALA X  97      -4.706  -1.891   9.316  1.00 14.92           N  
ATOM    768  CA  ALA X  97      -5.102  -0.675   8.614  1.00 14.57           C  
ATOM    769  C   ALA X  97      -5.870   0.270   9.555  1.00 15.14           C  
ATOM    770  O   ALA X  97      -5.646   1.493   9.595  1.00 15.59           O  
ATOM    771  CB  ALA X  97      -5.934  -1.037   7.418  1.00 15.51           C  
ATOM    772  N   THR X  98      -6.761  -0.297  10.348  1.00 15.49           N  
ATOM    773  CA  THR X  98      -7.524   0.491  11.302  1.00 16.58           C  
ATOM    774  C   THR X  98      -6.582   1.150  12.290  1.00 17.38           C  
ATOM    775  O   THR X  98      -6.779   2.347  12.619  1.00 17.03           O  
ATOM    776  CB  THR X  98      -8.572  -0.387  11.989  1.00 16.21           C  
ATOM    777  OG1 THR X  98      -9.490  -0.892  11.008  1.00 18.97           O  
ATOM    778  CG2 THR X  98      -9.453   0.438  12.943  1.00 20.42           C  
ATOM    779  N   SER X  99      -5.601   0.422  12.782  1.00 17.05           N  
ATOM    780  CA  SER X  99      -4.652   0.930  13.775  1.00 18.97           C  
ATOM    781  C   SER X  99      -3.810   2.042  13.186  1.00 18.50           C  
ATOM    782  O   SER X  99      -3.507   3.042  13.890  1.00 19.60           O  
ATOM    783  CB  SER X  99      -3.765  -0.206  14.347  1.00 19.08           C  
ATOM    784  OG  SER X  99      -2.848  -0.719  13.413  1.00 26.92           O  
ATOM    785  N   LEU X 100      -3.430   1.940  11.909  1.00 17.13           N  
ATOM    786  CA  LEU X 100      -2.640   2.968  11.274  1.00 16.80           C  
ATOM    787  C   LEU X 100      -3.347   4.347  11.228  1.00 15.90           C  
ATOM    788  O   LEU X 100      -2.651   5.398  11.249  1.00 16.34           O  
ATOM    789  CB  LEU X 100      -2.270   2.571   9.828  1.00 16.93           C  
ATOM    790  CG  LEU X 100      -1.152   1.540   9.606  1.00 19.91           C  
ATOM    791  CD1 LEU X 100      -1.041   1.126   8.152  1.00 23.98           C  
ATOM    792  CD2 LEU X 100       0.188   2.128  10.032  1.00 23.45           C  
ATOM    793  N   PHE X 101      -4.669   4.366  11.137  1.00 15.05           N  
ATOM    794  CA  PHE X 101      -5.415   5.616  10.938  1.00 15.81           C  
ATOM    795  C   PHE X 101      -6.261   6.047  12.155  1.00 16.13           C  
ATOM    796  O   PHE X 101      -7.072   6.967  12.048  1.00 16.92           O  
ATOM    797  CB  PHE X 101      -6.281   5.542   9.676  1.00 16.38           C  
ATOM    798  CG  PHE X 101      -5.467   5.416   8.455  1.00 14.33           C  
ATOM    799  CD1 PHE X 101      -4.902   6.530   7.839  1.00 14.54           C  
ATOM    800  CD2 PHE X 101      -5.213   4.180   7.891  1.00 15.46           C  
ATOM    801  CE1 PHE X 101      -4.113   6.392   6.724  1.00 14.00           C  
ATOM    802  CE2 PHE X 101      -4.409   4.055   6.795  1.00 14.14           C  
ATOM    803  CZ  PHE X 101      -3.846   5.171   6.216  1.00 15.17           C  
ATOM    804  N   GLU X 102      -6.082   5.349  13.271  1.00 17.54           N  
ATOM    805  CA  GLU X 102      -6.848   5.605  14.490  1.00 18.80           C  
ATOM    806  C   GLU X 102      -6.713   7.072  14.913  1.00 19.62           C  
ATOM    807  O   GLU X 102      -7.671   7.667  15.388  1.00 19.25           O  
ATOM    808  CB  GLU X 102      -6.384   4.659  15.601  1.00 19.98           C  
ATOM    809  CG  GLU X 102      -7.206   4.699  16.874  1.00 25.07           C  
ATOM    810  CD  GLU X 102      -6.658   3.783  17.956  1.00 29.05           C  
ATOM    811  OE1 GLU X 102      -7.442   3.380  18.836  1.00 35.68           O  
ATOM    812  OE2 GLU X 102      -5.443   3.499  17.944  1.00 35.85           O  
ATOM    813  N   SER X 103      -5.515   7.643  14.761  1.00 20.62           N  
ATOM    814  CA  SER X 103      -5.290   9.047  15.162  1.00 21.73           C  
ATOM    815  C   SER X 103      -5.234  10.031  13.987  1.00 21.46           C  
ATOM    816  O   SER X 103      -4.639  11.108  14.078  1.00 22.55           O  
ATOM    817  CB  SER X 103      -4.057   9.149  16.042  1.00 22.27           C  
ATOM    818  OG  SER X 103      -2.937   8.697  15.362  1.00 27.92           O  
ATOM    819  N   GLY X 104      -5.871   9.662  12.881  1.00 19.95           N  
ATOM    820  CA  GLY X 104      -6.006  10.538  11.737  1.00 20.02           C  
ATOM    821  C   GLY X 104      -5.216  10.067  10.551  1.00 18.68           C  
ATOM    822  O   GLY X 104      -4.526   9.056  10.594  1.00 18.77           O  
ATOM    823  N   ILE X 105      -5.270  10.884   9.509  1.00 17.95           N  
ATOM    824  CA  ILE X 105      -4.660  10.603   8.203  1.00 17.57           C  
ATOM    825  C   ILE X 105      -3.524  11.584   7.897  1.00 17.98           C  
ATOM    826  O   ILE X 105      -3.634  12.801   8.152  1.00 19.01           O  
ATOM    827  CB  ILE X 105      -5.742  10.709   7.124  1.00 17.44           C  
ATOM    828  CG1 ILE X 105      -6.950   9.853   7.500  1.00 16.79           C  
ATOM    829  CG2 ILE X 105      -5.177  10.337   5.751  1.00 17.16           C  
ATOM    830  CD1 ILE X 105      -8.214  10.163   6.698  1.00 17.94           C  
ATOM    831  N   ASN X 106      -2.421  11.040   7.429  1.00 16.21           N  
ATOM    832  CA  ASN X 106      -1.354  11.807   6.808  1.00 16.10           C  
ATOM    833  C   ASN X 106      -0.672  11.005   5.676  1.00 16.65           C  
ATOM    834  O   ASN X 106      -0.861   9.779   5.583  1.00 15.74           O  
ATOM    835  CB  ASN X 106      -0.373  12.350   7.870  1.00 17.01           C  
ATOM    836  CG  ASN X 106       0.427  11.294   8.563  1.00 15.25           C  
ATOM    837  OD1 ASN X 106       1.090  10.459   7.917  1.00 16.61           O  
ATOM    838  ND2 ASN X 106       0.438  11.359   9.934  1.00 17.42           N  
ATOM    839  N   TRP X 107       0.150  11.643   4.858  1.00 15.88           N  
ATOM    840  CA  TRP X 107       0.698  10.975   3.697  1.00 15.56           C  
ATOM    841  C   TRP X 107       1.610   9.832   4.091  1.00 16.69           C  
ATOM    842  O   TRP X 107       1.648   8.797   3.423  1.00 16.49           O  
ATOM    843  CB  TRP X 107       1.467  11.959   2.792  1.00 15.90           C  
ATOM    844  CG  TRP X 107       0.568  12.778   1.925  1.00 15.98           C  
ATOM    845  CD1 TRP X 107       0.338  14.132   2.007  1.00 18.37           C  
ATOM    846  CD2 TRP X 107      -0.217  12.320   0.808  1.00 19.93           C  
ATOM    847  NE1 TRP X 107      -0.555  14.528   1.037  1.00 22.07           N  
ATOM    848  CE2 TRP X 107      -0.920  13.432   0.299  1.00 19.11           C  
ATOM    849  CE3 TRP X 107      -0.441  11.056   0.233  1.00 20.10           C  
ATOM    850  CZ2 TRP X 107      -1.770  13.336  -0.797  1.00 22.44           C  
ATOM    851  CZ3 TRP X 107      -1.296  10.973  -0.856  1.00 21.41           C  
ATOM    852  CH2 TRP X 107      -1.948  12.104  -1.350  1.00 21.30           C  
ATOM    853  N   GLY X 108       2.356   9.958   5.186  1.00 16.03           N  
ATOM    854  CA  GLY X 108       3.231   8.899   5.605  1.00 16.18           C  
ATOM    855  C   GLY X 108       2.434   7.647   5.967  1.00 15.55           C  
ATOM    856  O   GLY X 108       2.924   6.548   5.714  1.00 15.45           O  
ATOM    857  N   ARG X 109       1.269   7.839   6.554  1.00 15.35           N  
ATOM    858  CA  ARG X 109       0.382   6.725   6.931  1.00 13.88           C  
ATOM    859  C   ARG X 109      -0.258   6.092   5.675  1.00 14.25           C  
ATOM    860  O   ARG X 109      -0.406   4.858   5.619  1.00 13.64           O  
ATOM    861  CB  ARG X 109      -0.709   7.155   7.919  1.00 14.29           C  
ATOM    862  CG  ARG X 109      -0.174   7.520   9.265  1.00 15.57           C  
ATOM    863  CD  ARG X 109      -1.180   8.099  10.189  1.00 19.41           C  
ATOM    864  NE  ARG X 109      -0.530   8.497  11.443  1.00 21.63           N  
ATOM    865  CZ  ARG X 109      -1.039   9.325  12.359  1.00 24.05           C  
ATOM    866  NH1 ARG X 109      -2.244   9.864  12.204  1.00 24.92           N  
ATOM    867  NH2 ARG X 109      -0.306   9.624  13.433  1.00 24.58           N  
ATOM    868  N   VAL X 110      -0.634   6.913   4.698  1.00 14.43           N  
ATOM    869  CA  VAL X 110      -1.087   6.397   3.385  1.00 13.91           C  
ATOM    870  C   VAL X 110       0.007   5.511   2.788  1.00 14.96           C  
ATOM    871  O   VAL X 110      -0.259   4.382   2.326  1.00 13.94           O  
ATOM    872  CB  VAL X 110      -1.473   7.540   2.427  1.00 14.81           C  
ATOM    873  CG1 VAL X 110      -1.664   6.998   1.030  1.00 13.92           C  
ATOM    874  CG2 VAL X 110      -2.680   8.216   2.947  1.00 14.56           C  
ATOM    875  N   VAL X 111       1.270   5.966   2.789  1.00 13.71           N  
ATOM    876  CA  VAL X 111       2.353   5.136   2.254  1.00 14.86           C  
ATOM    877  C   VAL X 111       2.526   3.864   3.090  1.00 14.43           C  
ATOM    878  O   VAL X 111       2.780   2.784   2.592  1.00 14.06           O  
ATOM    879  CB  VAL X 111       3.685   5.935   2.188  1.00 15.30           C  
ATOM    880  CG1 VAL X 111       4.888   5.043   1.795  1.00 17.77           C  
ATOM    881  CG2 VAL X 111       3.537   7.051   1.197  1.00 16.16           C  
ATOM    882  N   ALA X 112       2.418   3.967   4.399  1.00 12.77           N  
ATOM    883  CA  ALA X 112       2.448   2.819   5.301  1.00 13.87           C  
ATOM    884  C   ALA X 112       1.388   1.785   4.941  1.00 13.63           C  
ATOM    885  O   ALA X 112       1.686   0.603   4.982  1.00 14.70           O  
ATOM    886  CB  ALA X 112       2.302   3.282   6.753  1.00 14.52           C  
ATOM    887  N   LEU X 113       0.199   2.245   4.570  1.00 13.15           N  
ATOM    888  CA  LEU X 113      -0.889   1.360   4.207  1.00 12.20           C  
ATOM    889  C   LEU X 113      -0.516   0.636   2.908  1.00 12.26           C  
ATOM    890  O   LEU X 113      -0.720  -0.607   2.792  1.00 13.10           O  
ATOM    891  CB  LEU X 113      -2.222   2.073   4.054  1.00 12.79           C  
ATOM    892  CG  LEU X 113      -3.422   1.208   3.641  1.00 14.77           C  
ATOM    893  CD1 LEU X 113      -3.666   0.190   4.657  1.00 17.21           C  
ATOM    894  CD2 LEU X 113      -4.669   2.069   3.425  1.00 17.36           C  
ATOM    895  N   LEU X 114      -0.059   1.369   1.913  1.00 12.00           N  
ATOM    896  CA  LEU X 114       0.415   0.729   0.675  1.00 11.39           C  
ATOM    897  C   LEU X 114       1.516  -0.293   0.964  1.00 11.89           C  
ATOM    898  O   LEU X 114       1.502  -1.406   0.442  1.00 11.66           O  
ATOM    899  CB  LEU X 114       0.926   1.762  -0.326  1.00 12.44           C  
ATOM    900  CG  LEU X 114      -0.028   2.883  -0.743  1.00 12.60           C  
ATOM    901  CD1 LEU X 114       0.636   3.880  -1.705  1.00 15.84           C  
ATOM    902  CD2 LEU X 114      -1.294   2.353  -1.329  1.00 15.94           C  
ATOM    903  N   GLY X 115       2.483   0.043   1.808  1.00 11.88           N  
ATOM    904  CA  GLY X 115       3.516  -0.872   2.184  1.00 12.68           C  
ATOM    905  C   GLY X 115       3.038  -2.089   2.945  1.00 12.24           C  
ATOM    906  O   GLY X 115       3.577  -3.172   2.766  1.00 13.07           O  
ATOM    907  N   PHE X 116       2.023  -1.914   3.782  1.00 13.20           N  
ATOM    908  CA  PHE X 116       1.432  -3.050   4.494  1.00 13.47           C  
ATOM    909  C   PHE X 116       0.716  -3.990   3.495  1.00 13.25           C  
ATOM    910  O   PHE X 116       0.918  -5.206   3.578  1.00 13.13           O  
ATOM    911  CB  PHE X 116       0.508  -2.584   5.603  1.00 15.78           C  
ATOM    912  CG  PHE X 116      -0.240  -3.646   6.220  1.00 17.65           C  
ATOM    913  CD1 PHE X 116       0.409  -4.652   6.910  1.00 22.04           C  
ATOM    914  CD2 PHE X 116      -1.622  -3.598   6.170  1.00 23.13           C  
ATOM    915  CE1 PHE X 116      -0.331  -5.677   7.507  1.00 23.90           C  
ATOM    916  CE2 PHE X 116      -2.359  -4.594   6.751  1.00 26.57           C  
ATOM    917  CZ  PHE X 116      -1.707  -5.648   7.375  1.00 23.40           C  
ATOM    918  N   GLY X 117      -0.048  -3.435   2.555  1.00 12.06           N  
ATOM    919  CA  GLY X 117      -0.607  -4.210   1.463  1.00 12.69           C  
ATOM    920  C   GLY X 117       0.449  -5.000   0.729  1.00 11.95           C  
ATOM    921  O   GLY X 117       0.273  -6.175   0.496  1.00 11.33           O  
ATOM    922  N   TYR X 118       1.557  -4.362   0.379  1.00 12.33           N  
ATOM    923  CA  TYR X 118       2.681  -5.014  -0.265  1.00 11.36           C  
ATOM    924  C   TYR X 118       3.181  -6.218   0.533  1.00 12.30           C  
ATOM    925  O   TYR X 118       3.278  -7.302   0.026  1.00 11.88           O  
ATOM    926  CB  TYR X 118       3.808  -3.996  -0.524  1.00 12.56           C  
ATOM    927  CG  TYR X 118       5.031  -4.577  -1.142  1.00 12.32           C  
ATOM    928  CD1 TYR X 118       5.188  -4.611  -2.513  1.00 13.58           C  
ATOM    929  CD2 TYR X 118       6.038  -5.132  -0.373  1.00 14.30           C  
ATOM    930  CE1 TYR X 118       6.347  -5.168  -3.113  1.00 14.87           C  
ATOM    931  CE2 TYR X 118       7.203  -5.714  -0.943  1.00 16.62           C  
ATOM    932  CZ  TYR X 118       7.356  -5.727  -2.317  1.00 14.78           C  
ATOM    933  OH  TYR X 118       8.477  -6.292  -2.938  1.00 16.56           O  
ATOM    934  N   ARG X 119       3.454  -6.006   1.825  1.00 13.16           N  
ATOM    935  CA  ARG X 119       3.983  -7.064   2.662  1.00 13.34           C  
ATOM    936  C   ARG X 119       3.005  -8.199   2.885  1.00 12.60           C  
ATOM    937  O   ARG X 119       3.395  -9.370   2.867  1.00 13.97           O  
ATOM    938  CB  ARG X 119       4.436  -6.508   4.022  1.00 14.77           C  
ATOM    939  CG  ARG X 119       5.767  -5.766   3.952  1.00 18.43           C  
ATOM    940  CD  ARG X 119       6.939  -6.653   3.394  1.00 24.46           C  
ATOM    941  NE  ARG X 119       8.259  -6.055   3.604  1.00 28.26           N  
ATOM    942  CZ  ARG X 119       9.362  -6.391   2.956  1.00 31.33           C  
ATOM    943  NH1 ARG X 119       9.380  -7.352   2.025  1.00 31.94           N  
ATOM    944  NH2 ARG X 119      10.483  -5.739   3.245  1.00 33.31           N  
ATOM    945  N   LEU X 120       1.736  -7.877   3.055  1.00 12.54           N  
ATOM    946  CA  LEU X 120       0.706  -8.867   3.216  1.00 12.55           C  
ATOM    947  C   LEU X 120       0.614  -9.721   1.946  1.00 12.84           C  
ATOM    948  O   LEU X 120       0.542 -10.965   2.024  1.00 13.14           O  
ATOM    949  CB  LEU X 120      -0.642  -8.212   3.525  1.00 14.76           C  
ATOM    950  CG  LEU X 120      -1.842  -9.183   3.472  1.00 15.53           C  
ATOM    951  CD1 LEU X 120      -1.792 -10.185   4.615  1.00 19.85           C  
ATOM    952  CD2 LEU X 120      -3.171  -8.407   3.447  1.00 21.29           C  
ATOM    953  N   ALA X 121       0.528  -9.071   0.787  1.00 12.03           N  
ATOM    954  CA  ALA X 121       0.463  -9.803  -0.470  1.00 11.64           C  
ATOM    955  C   ALA X 121       1.639 -10.746  -0.660  1.00 12.51           C  
ATOM    956  O   ALA X 121       1.494 -11.900  -1.045  1.00 12.16           O  
ATOM    957  CB  ALA X 121       0.374  -8.834  -1.622  1.00 12.81           C  
ATOM    958  N   LEU X 122       2.818 -10.236  -0.369  1.00 13.53           N  
ATOM    959  CA  LEU X 122       4.025 -11.022  -0.481  1.00 14.69           C  
ATOM    960  C   LEU X 122       4.027 -12.206   0.490  1.00 14.42           C  
ATOM    961  O   LEU X 122       4.288 -13.332   0.099  1.00 14.29           O  
ATOM    962  CB  LEU X 122       5.265 -10.154  -0.251  1.00 15.11           C  
ATOM    963  CG  LEU X 122       6.629 -10.801  -0.191  1.00 20.46           C  
ATOM    964  CD1 LEU X 122       6.855 -11.586  -1.443  1.00 17.04           C  
ATOM    965  CD2 LEU X 122       7.665  -9.708  -0.042  1.00 22.27           C  
ATOM    966  N   HIS X 123       3.644 -11.954   1.713  1.00 15.04           N  
ATOM    967  CA  HIS X 123       3.566 -13.032   2.697  1.00 16.08           C  
ATOM    968  C   HIS X 123       2.621 -14.133   2.277  1.00 16.20           C  
ATOM    969  O   HIS X 123       2.978 -15.332   2.327  1.00 17.24           O  
ATOM    970  CB  HIS X 123       3.142 -12.492   4.028  1.00 17.65           C  
ATOM    971  CG  HIS X 123       3.008 -13.528   5.084  1.00 18.83           C  
ATOM    972  ND1 HIS X 123       1.805 -14.101   5.421  1.00 21.91           N  
ATOM    973  CD2 HIS X 123       3.940 -14.096   5.886  1.00 22.11           C  
ATOM    974  CE1 HIS X 123       2.002 -14.984   6.386  1.00 23.06           C  
ATOM    975  NE2 HIS X 123       3.284 -14.982   6.694  1.00 23.36           N  
ATOM    976  N   VAL X 124       1.411 -13.802   1.833  1.00 15.29           N  
ATOM    977  CA  VAL X 124       0.466 -14.885   1.559  1.00 15.27           C  
ATOM    978  C   VAL X 124       0.929 -15.647   0.339  1.00 16.31           C  
ATOM    979  O   VAL X 124       0.772 -16.875   0.270  1.00 16.52           O  
ATOM    980  CB  VAL X 124      -0.991 -14.449   1.468  1.00 16.39           C  
ATOM    981  CG1 VAL X 124      -1.440 -13.806   2.746  1.00 16.33           C  
ATOM    982  CG2 VAL X 124      -1.251 -13.579   0.258  1.00 17.11           C  
ATOM    983  N   TYR X 125       1.520 -14.958  -0.632  1.00 15.40           N  
ATOM    984  CA  TYR X 125       2.075 -15.632  -1.798  1.00 15.68           C  
ATOM    985  C   TYR X 125       3.188 -16.619  -1.389  1.00 16.88           C  
ATOM    986  O   TYR X 125       3.194 -17.790  -1.826  1.00 17.49           O  
ATOM    987  CB  TYR X 125       2.583 -14.633  -2.857  1.00 15.35           C  
ATOM    988  CG  TYR X 125       3.222 -15.354  -4.005  1.00 16.36           C  
ATOM    989  CD1 TYR X 125       2.455 -15.878  -5.037  1.00 16.50           C  
ATOM    990  CD2 TYR X 125       4.597 -15.573  -4.025  1.00 14.89           C  
ATOM    991  CE1 TYR X 125       3.031 -16.564  -6.046  1.00 17.97           C  
ATOM    992  CE2 TYR X 125       5.163 -16.263  -5.049  1.00 15.40           C  
ATOM    993  CZ  TYR X 125       4.381 -16.757  -6.040  1.00 15.58           C  
ATOM    994  OH  TYR X 125       4.904 -17.492  -7.112  1.00 20.44           O  
ATOM    995  N   GLN X 126       4.097 -16.170  -0.542  1.00 18.60           N  
ATOM    996  CA  GLN X 126       5.210 -17.020  -0.055  1.00 20.55           C  
ATOM    997  C   GLN X 126       4.681 -18.235   0.706  1.00 21.50           C  
ATOM    998  O   GLN X 126       5.348 -19.279   0.728  1.00 22.56           O  
ATOM    999  CB  GLN X 126       6.156 -16.254   0.843  1.00 21.53           C  
ATOM   1000  CG  GLN X 126       6.951 -15.191   0.160  1.00 23.59           C  
ATOM   1001  CD  GLN X 126       7.911 -14.532   1.100  1.00 29.67           C  
ATOM   1002  OE1 GLN X 126       7.502 -13.813   2.020  1.00 34.11           O  
ATOM   1003  NE2 GLN X 126       9.187 -14.788   0.903  1.00 34.52           N  
ATOM   1004  N   HIS X 127       3.489 -18.140   1.289  1.00 20.71           N  
ATOM   1005  CA  HIS X 127       2.876 -19.262   2.018  1.00 21.89           C  
ATOM   1006  C   HIS X 127       1.880 -20.052   1.160  1.00 22.05           C  
ATOM   1007  O   HIS X 127       1.041 -20.809   1.679  1.00 22.72           O  
ATOM   1008  CB  HIS X 127       2.214 -18.768   3.288  1.00 21.97           C  
ATOM   1009  CG  HIS X 127       3.191 -18.420   4.366  1.00 25.43           C  
ATOM   1010  ND1 HIS X 127       3.518 -19.304   5.383  1.00 29.45           N  
ATOM   1011  CD2 HIS X 127       3.929 -17.307   4.586  1.00 28.67           C  
ATOM   1012  CE1 HIS X 127       4.388 -18.731   6.195  1.00 31.69           C  
ATOM   1013  NE2 HIS X 127       4.663 -17.526   5.731  1.00 33.04           N  
ATOM   1014  N   GLY X 128       1.945 -19.859  -0.157  1.00 21.33           N  
ATOM   1015  CA  GLY X 128       1.199 -20.656  -1.105  1.00 20.89           C  
ATOM   1016  C   GLY X 128      -0.153 -20.158  -1.583  1.00 20.29           C  
ATOM   1017  O   GLY X 128      -0.844 -20.861  -2.336  1.00 20.66           O  
ATOM   1018  N   LEU X 129      -0.578 -18.973  -1.143  1.00 18.85           N  
ATOM   1019  CA  LEU X 129      -1.859 -18.401  -1.559  1.00 18.43           C  
ATOM   1020  C   LEU X 129      -1.601 -17.580  -2.832  1.00 18.54           C  
ATOM   1021  O   LEU X 129      -1.138 -16.417  -2.745  1.00 18.51           O  
ATOM   1022  CB  LEU X 129      -2.475 -17.514  -0.481  1.00 19.05           C  
ATOM   1023  CG  LEU X 129      -3.910 -17.032  -0.687  1.00 20.14           C  
ATOM   1024  CD1 LEU X 129      -4.885 -18.219  -0.939  1.00 22.79           C  
ATOM   1025  CD2 LEU X 129      -4.411 -16.204   0.452  1.00 20.06           C  
ATOM   1026  N   THR X 130      -1.801 -18.197  -3.984  1.00 17.19           N  
ATOM   1027  CA  THR X 130      -1.661 -17.542  -5.290  1.00 17.20           C  
ATOM   1028  C   THR X 130      -2.945 -16.867  -5.736  1.00 16.28           C  
ATOM   1029  O   THR X 130      -4.025 -17.138  -5.194  1.00 16.63           O  
ATOM   1030  CB  THR X 130      -1.236 -18.544  -6.398  1.00 18.81           C  
ATOM   1031  OG1 THR X 130      -2.353 -19.398  -6.709  1.00 20.32           O  
ATOM   1032  CG2 THR X 130      -0.109 -19.443  -5.937  1.00 21.16           C  
ATOM   1033  N   GLY X 131      -2.832 -15.953  -6.683  1.00 14.04           N  
ATOM   1034  CA  GLY X 131      -4.032 -15.285  -7.193  1.00 14.66           C  
ATOM   1035  C   GLY X 131      -4.716 -14.399  -6.199  1.00 13.55           C  
ATOM   1036  O   GLY X 131      -5.952 -14.220  -6.275  1.00 13.94           O  
ATOM   1037  N   PHE X 132      -3.979 -13.874  -5.218  1.00 11.95           N  
ATOM   1038  CA  PHE X 132      -4.562 -13.091  -4.152  1.00 11.93           C  
ATOM   1039  C   PHE X 132      -4.146 -11.601  -4.217  1.00 10.89           C  
ATOM   1040  O   PHE X 132      -4.565 -10.771  -3.391  1.00 11.68           O  
ATOM   1041  CB  PHE X 132      -4.182 -13.676  -2.786  1.00 12.73           C  
ATOM   1042  CG  PHE X 132      -5.162 -13.326  -1.687  1.00 13.28           C  
ATOM   1043  CD1 PHE X 132      -6.393 -13.930  -1.651  1.00 13.63           C  
ATOM   1044  CD2 PHE X 132      -4.855 -12.408  -0.704  1.00 13.11           C  
ATOM   1045  CE1 PHE X 132      -7.323 -13.556  -0.685  1.00 16.35           C  
ATOM   1046  CE2 PHE X 132      -5.774 -12.032   0.249  1.00 17.20           C  
ATOM   1047  CZ  PHE X 132      -7.003 -12.622   0.252  1.00 15.64           C  
ATOM   1048  N   LEU X 133      -3.248 -11.244  -5.134  1.00 11.49           N  
ATOM   1049  CA  LEU X 133      -2.759  -9.870  -5.155  1.00 10.58           C  
ATOM   1050  C   LEU X 133      -3.874  -8.898  -5.526  1.00 11.14           C  
ATOM   1051  O   LEU X 133      -3.942  -7.816  -4.977  1.00 11.53           O  
ATOM   1052  CB  LEU X 133      -1.591  -9.736  -6.144  1.00 11.75           C  
ATOM   1053  CG  LEU X 133      -0.964  -8.356  -6.370  1.00 11.59           C  
ATOM   1054  CD1 LEU X 133      -0.489  -7.759  -5.098  1.00 12.68           C  
ATOM   1055  CD2 LEU X 133       0.173  -8.484  -7.389  1.00 14.94           C  
ATOM   1056  N   GLY X 134      -4.760  -9.261  -6.460  1.00 10.48           N  
ATOM   1057  CA  GLY X 134      -5.937  -8.450  -6.730  1.00 11.62           C  
ATOM   1058  C   GLY X 134      -6.820  -8.271  -5.495  1.00 11.15           C  
ATOM   1059  O   GLY X 134      -7.374  -7.170  -5.266  1.00 11.96           O  
ATOM   1060  N   GLN X 135      -6.941  -9.320  -4.692  1.00 10.19           N  
ATOM   1061  CA  GLN X 135      -7.701  -9.223  -3.455  1.00 10.64           C  
ATOM   1062  C   GLN X 135      -7.124  -8.240  -2.458  1.00 10.71           C  
ATOM   1063  O   GLN X 135      -7.862  -7.443  -1.884  1.00 11.43           O  
ATOM   1064  CB  GLN X 135      -7.962 -10.587  -2.820  1.00 12.31           C  
ATOM   1065  CG  GLN X 135      -9.064 -10.522  -1.744  1.00 12.61           C  
ATOM   1066  CD  GLN X 135     -10.378  -9.974  -2.290  1.00 12.49           C  
ATOM   1067  OE1 GLN X 135     -10.949 -10.538  -3.257  1.00 17.25           O  
ATOM   1068  NE2 GLN X 135     -10.834  -8.848  -1.739  1.00 13.30           N  
ATOM   1069  N   VAL X 136      -5.788  -8.247  -2.282  1.00 10.93           N  
ATOM   1070  CA  VAL X 136      -5.174  -7.259  -1.416  1.00 11.12           C  
ATOM   1071  C   VAL X 136      -5.372  -5.855  -2.001  1.00 10.34           C  
ATOM   1072  O   VAL X 136      -5.656  -4.913  -1.260  1.00 11.13           O  
ATOM   1073  CB  VAL X 136      -3.680  -7.569  -1.189  1.00 11.70           C  
ATOM   1074  CG1 VAL X 136      -3.049  -6.484  -0.325  1.00 11.41           C  
ATOM   1075  CG2 VAL X 136      -3.544  -8.921  -0.571  1.00 13.76           C  
ATOM   1076  N   THR X 137      -5.307  -5.736  -3.347  1.00 10.18           N  
ATOM   1077  CA  THR X 137      -5.591  -4.457  -3.997  1.00 10.28           C  
ATOM   1078  C   THR X 137      -6.999  -3.929  -3.634  1.00 11.17           C  
ATOM   1079  O   THR X 137      -7.176  -2.795  -3.233  1.00 11.59           O  
ATOM   1080  CB  THR X 137      -5.417  -4.528  -5.510  1.00 10.86           C  
ATOM   1081  OG1 THR X 137      -4.091  -4.989  -5.857  1.00 11.03           O  
ATOM   1082  CG2 THR X 137      -5.637  -3.183  -6.172  1.00 11.30           C  
ATOM   1083  N   ARG X 138      -7.979  -4.822  -3.729  1.00 11.06           N  
ATOM   1084  CA  ARG X 138      -9.350  -4.485  -3.404  1.00 11.02           C  
ATOM   1085  C   ARG X 138      -9.496  -4.164  -1.898  1.00 11.32           C  
ATOM   1086  O   ARG X 138     -10.235  -3.238  -1.545  1.00 11.58           O  
ATOM   1087  CB  ARG X 138     -10.274  -5.640  -3.808  1.00 11.68           C  
ATOM   1088  CG  ARG X 138     -10.466  -5.725  -5.266  1.00 12.99           C  
ATOM   1089  CD  ARG X 138     -11.456  -6.835  -5.699  1.00 13.45           C  
ATOM   1090  NE  ARG X 138     -11.030  -8.193  -5.390  1.00 14.42           N  
ATOM   1091  CZ  ARG X 138     -10.228  -8.943  -6.174  1.00 15.40           C  
ATOM   1092  NH1 ARG X 138      -9.737  -8.448  -7.286  1.00 16.57           N  
ATOM   1093  NH2 ARG X 138      -9.931 -10.185  -5.817  1.00 16.79           N  
ATOM   1094  N   PHE X 139      -8.831  -4.886  -1.004  1.00 10.67           N  
ATOM   1095  CA  PHE X 139      -8.799  -4.511   0.414  1.00 10.38           C  
ATOM   1096  C   PHE X 139      -8.337  -3.067   0.585  1.00 11.42           C  
ATOM   1097  O   PHE X 139      -8.964  -2.290   1.278  1.00 12.37           O  
ATOM   1098  CB  PHE X 139      -7.845  -5.344   1.254  1.00 10.79           C  
ATOM   1099  CG  PHE X 139      -8.215  -6.810   1.468  1.00 11.59           C  
ATOM   1100  CD1 PHE X 139      -9.485  -7.333   1.200  1.00 12.90           C  
ATOM   1101  CD2 PHE X 139      -7.257  -7.628   1.992  1.00 12.62           C  
ATOM   1102  CE1 PHE X 139      -9.712  -8.698   1.472  1.00 14.93           C  
ATOM   1103  CE2 PHE X 139      -7.500  -8.976   2.240  1.00 12.76           C  
ATOM   1104  CZ  PHE X 139      -8.737  -9.470   1.995  1.00 12.38           C  
ATOM   1105  N   VAL X 140      -7.259  -2.695  -0.102  1.00 11.15           N  
ATOM   1106  CA  VAL X 140      -6.697  -1.358   0.013  1.00 11.88           C  
ATOM   1107  C   VAL X 140      -7.652  -0.312  -0.582  1.00 10.93           C  
ATOM   1108  O   VAL X 140      -7.963   0.702   0.085  1.00 10.82           O  
ATOM   1109  CB  VAL X 140      -5.323  -1.285  -0.701  1.00 10.84           C  
ATOM   1110  CG1 VAL X 140      -4.819   0.170  -0.806  1.00 10.46           C  
ATOM   1111  CG2 VAL X 140      -4.289  -2.085   0.043  1.00 12.15           C  
ATOM   1112  N   VAL X 141      -8.136  -0.531  -1.807  1.00 11.56           N  
ATOM   1113  CA  VAL X 141      -9.063   0.395  -2.459  1.00 12.00           C  
ATOM   1114  C   VAL X 141     -10.291   0.609  -1.602  1.00 11.81           C  
ATOM   1115  O   VAL X 141     -10.691   1.723  -1.323  1.00 13.19           O  
ATOM   1116  CB  VAL X 141      -9.459  -0.092  -3.874  1.00 14.17           C  
ATOM   1117  CG1 VAL X 141     -10.638   0.740  -4.443  1.00 15.17           C  
ATOM   1118  CG2 VAL X 141      -8.237  -0.130  -4.828  1.00 14.40           C  
ATOM   1119  N   ASP X 142     -10.882  -0.437  -1.118  1.00 12.10           N  
ATOM   1120  CA  ASP X 142     -12.120  -0.308  -0.383  1.00 12.91           C  
ATOM   1121  C   ASP X 142     -11.967   0.264   1.011  1.00 12.07           C  
ATOM   1122  O   ASP X 142     -12.795   1.084   1.472  1.00 13.31           O  
ATOM   1123  CB  ASP X 142     -12.851  -1.648  -0.345  1.00 14.15           C  
ATOM   1124  CG  ASP X 142     -14.383  -1.498  -0.266  1.00 16.91           C  
ATOM   1125  OD1 ASP X 142     -14.981  -0.793  -1.126  1.00 14.29           O  
ATOM   1126  OD2 ASP X 142     -14.965  -2.076   0.648  1.00 18.03           O  
ATOM   1127  N   PHE X 143     -10.876  -0.057   1.668  1.00 11.97           N  
ATOM   1128  CA  PHE X 143     -10.584   0.516   2.963  1.00 11.61           C  
ATOM   1129  C   PHE X 143     -10.397   2.033   2.829  1.00 13.07           C  
ATOM   1130  O   PHE X 143     -10.967   2.795   3.570  1.00 13.98           O  
ATOM   1131  CB  PHE X 143      -9.363  -0.106   3.600  1.00 12.87           C  
ATOM   1132  CG  PHE X 143      -9.042   0.477   4.963  1.00 13.63           C  
ATOM   1133  CD1 PHE X 143      -9.510  -0.124   6.130  1.00 14.72           C  
ATOM   1134  CD2 PHE X 143      -8.309   1.652   5.068  1.00 13.00           C  
ATOM   1135  CE1 PHE X 143      -9.245   0.430   7.362  1.00 17.18           C  
ATOM   1136  CE2 PHE X 143      -8.012   2.185   6.297  1.00 15.09           C  
ATOM   1137  CZ  PHE X 143      -8.518   1.586   7.449  1.00 16.39           C  
ATOM   1138  N   MET X 144      -9.636   2.453   1.844  1.00 12.77           N  
ATOM   1139  CA  MET X 144      -9.412   3.875   1.685  1.00 14.31           C  
ATOM   1140  C   MET X 144     -10.671   4.616   1.328  1.00 15.00           C  
ATOM   1141  O   MET X 144     -10.856   5.749   1.785  1.00 14.84           O  
ATOM   1142  CB  MET X 144      -8.339   4.153   0.678  1.00 15.51           C  
ATOM   1143  CG  MET X 144      -6.968   3.735   1.184  1.00 13.73           C  
ATOM   1144  CE  MET X 144      -3.968   4.118   1.203  1.00 28.66           C  
ATOM   1145  N   LEU X 145     -11.601   4.023   0.599  1.00 13.73           N  
ATOM   1146  CA  LEU X 145     -12.885   4.642   0.295  1.00 15.44           C  
ATOM   1147  C   LEU X 145     -13.703   4.780   1.575  1.00 15.29           C  
ATOM   1148  O   LEU X 145     -14.073   5.889   1.967  1.00 16.33           O  
ATOM   1149  CB  LEU X 145     -13.622   3.815  -0.777  1.00 15.89           C  
ATOM   1150  CG  LEU X 145     -15.042   4.290  -1.099  1.00 17.38           C  
ATOM   1151  CD1 LEU X 145     -15.031   5.794  -1.457  1.00 19.51           C  
ATOM   1152  CD2 LEU X 145     -15.648   3.467  -2.177  1.00 19.47           C  
ATOM   1153  N   HIS X 146     -13.928   3.697   2.285  1.00 15.90           N  
ATOM   1154  CA  HIS X 146     -14.905   3.710   3.379  1.00 16.88           C  
ATOM   1155  C   HIS X 146     -14.380   4.297   4.663  1.00 18.11           C  
ATOM   1156  O   HIS X 146     -15.169   4.679   5.580  1.00 19.94           O  
ATOM   1157  CB  HIS X 146     -15.474   2.296   3.596  1.00 16.40           C  
ATOM   1158  CG  HIS X 146     -16.246   1.786   2.418  1.00 16.67           C  
ATOM   1159  ND1 HIS X 146     -17.437   2.341   1.974  1.00 20.73           N  
ATOM   1160  CD2 HIS X 146     -15.980   0.773   1.572  1.00 15.09           C  
ATOM   1161  CE1 HIS X 146     -17.858   1.681   0.910  1.00 22.15           C  
ATOM   1162  NE2 HIS X 146     -17.001   0.702   0.657  1.00 19.89           N  
ATOM   1163  N   HIS X 147     -13.063   4.390   4.792  1.00 17.19           N  
ATOM   1164  CA  HIS X 147     -12.442   5.023   5.943  1.00 17.25           C  
ATOM   1165  C   HIS X 147     -12.023   6.467   5.681  1.00 17.50           C  
ATOM   1166  O   HIS X 147     -11.214   7.034   6.434  1.00 19.62           O  
ATOM   1167  CB  HIS X 147     -11.265   4.200   6.416  1.00 17.69           C  
ATOM   1168  CG  HIS X 147     -11.660   2.989   7.169  1.00 19.03           C  
ATOM   1169  ND1 HIS X 147     -12.285   1.896   6.595  1.00 23.25           N  
ATOM   1170  CD2 HIS X 147     -11.543   2.720   8.486  1.00 18.72           C  
ATOM   1171  CE1 HIS X 147     -12.513   0.998   7.538  1.00 21.32           C  
ATOM   1172  NE2 HIS X 147     -12.073   1.474   8.691  1.00 22.51           N  
ATOM   1173  N   CYS X 148     -12.564   7.041   4.611  1.00 17.75           N  
ATOM   1174  CA  CYS X 148     -12.462   8.474   4.310  1.00 19.36           C  
ATOM   1175  C   CYS X 148     -11.051   8.922   3.982  1.00 18.32           C  
ATOM   1176  O   CYS X 148     -10.728  10.104   4.016  1.00 18.62           O  
ATOM   1177  CB  CYS X 148     -13.035   9.291   5.465  1.00 19.62           C  
ATOM   1178  SG  CYS X 148     -14.817   8.948   5.686  1.00 28.43           S  
ATOM   1179  N   ILE X 149     -10.197   7.982   3.603  1.00 15.88           N  
ATOM   1180  CA  ILE X 149      -8.855   8.296   3.139  1.00 16.11           C  
ATOM   1181  C   ILE X 149      -8.905   8.861   1.753  1.00 14.99           C  
ATOM   1182  O   ILE X 149      -8.184   9.826   1.452  1.00 15.41           O  
ATOM   1183  CB  ILE X 149      -7.939   7.065   3.154  1.00 16.13           C  
ATOM   1184  CG1 ILE X 149      -7.920   6.314   4.512  1.00 22.68           C  
ATOM   1185  CG2 ILE X 149      -6.516   7.499   2.754  1.00 17.13           C  
ATOM   1186  CD1 ILE X 149      -7.836   7.129   5.663  1.00 26.63           C  
ATOM   1187  N   ALA X 150      -9.726   8.318   0.883  1.00 15.44           N  
ATOM   1188  CA  ALA X 150      -9.898   8.899  -0.432  1.00 15.72           C  
ATOM   1189  C   ALA X 150     -10.413  10.339  -0.347  1.00 16.77           C  
ATOM   1190  O   ALA X 150      -9.946  11.199  -1.081  1.00 16.94           O  
ATOM   1191  CB  ALA X 150     -10.863   8.042  -1.293  1.00 16.28           C  
ATOM   1192  N   ARG X 151     -11.313  10.589   0.601  1.00 16.58           N  
ATOM   1193  CA  ARG X 151     -11.879  11.934   0.784  1.00 18.36           C  
ATOM   1194  C   ARG X 151     -10.780  12.885   1.208  1.00 18.85           C  
ATOM   1195  O   ARG X 151     -10.635  13.967   0.623  1.00 18.36           O  
ATOM   1196  CB  ARG X 151     -12.993  11.911   1.821  1.00 18.81           C  
ATOM   1197  CG  ARG X 151     -13.686  13.282   2.009  1.00 23.54           C  
ATOM   1198  CD  ARG X 151     -14.926  13.223   2.878  1.00 30.85           C  
ATOM   1199  NE  ARG X 151     -14.594  12.972   4.274  1.00 34.51           N  
ATOM   1200  CZ  ARG X 151     -15.438  12.491   5.186  1.00 38.97           C  
ATOM   1201  NH1 ARG X 151     -16.695  12.182   4.858  1.00 40.26           N  
ATOM   1202  NH2 ARG X 151     -15.018  12.308   6.439  1.00 41.88           N  
ATOM   1203  N   TRP X 152      -9.969  12.475   2.180  1.00 16.59           N  
ATOM   1204  CA  TRP X 152      -8.834  13.276   2.647  1.00 16.09           C  
ATOM   1205  C   TRP X 152      -7.872  13.586   1.504  1.00 17.13           C  
ATOM   1206  O   TRP X 152      -7.410  14.724   1.328  1.00 18.50           O  
ATOM   1207  CB  TRP X 152      -8.099  12.535   3.777  1.00 15.46           C  
ATOM   1208  CG  TRP X 152      -6.967  13.270   4.413  1.00 17.16           C  
ATOM   1209  CD1 TRP X 152      -7.053  14.028   5.528  1.00 18.47           C  
ATOM   1210  CD2 TRP X 152      -5.610  13.266   4.016  1.00 15.63           C  
ATOM   1211  NE1 TRP X 152      -5.812  14.523   5.851  1.00 18.06           N  
ATOM   1212  CE2 TRP X 152      -4.897  14.059   4.948  1.00 14.86           C  
ATOM   1213  CE3 TRP X 152      -4.896  12.649   2.980  1.00 17.13           C  
ATOM   1214  CZ2 TRP X 152      -3.516  14.275   4.845  1.00 18.34           C  
ATOM   1215  CZ3 TRP X 152      -3.490  12.851   2.885  1.00 17.15           C  
ATOM   1216  CH2 TRP X 152      -2.839  13.683   3.832  1.00 17.64           C  
ATOM   1217  N   ILE X 153      -7.547  12.586   0.686  1.00 16.96           N  
ATOM   1218  CA  ILE X 153      -6.644  12.823  -0.407  1.00 16.01           C  
ATOM   1219  C   ILE X 153      -7.268  13.821  -1.405  1.00 17.21           C  
ATOM   1220  O   ILE X 153      -6.555  14.736  -1.871  1.00 17.51           O  
ATOM   1221  CB  ILE X 153      -6.291  11.482  -1.087  1.00 14.78           C  
ATOM   1222  CG1 ILE X 153      -5.385  10.633  -0.183  1.00 14.93           C  
ATOM   1223  CG2 ILE X 153      -5.637  11.720  -2.408  1.00 16.27           C  
ATOM   1224  CD1 ILE X 153      -5.151   9.224  -0.711  1.00 15.83           C  
ATOM   1225  N   ALA X 154      -8.556  13.678  -1.698  1.00 18.02           N  
ATOM   1226  CA  ALA X 154      -9.239  14.647  -2.575  1.00 18.70           C  
ATOM   1227  C   ALA X 154      -9.115  16.059  -2.025  1.00 20.34           C  
ATOM   1228  O   ALA X 154      -8.893  16.987  -2.785  1.00 21.85           O  
ATOM   1229  CB  ALA X 154     -10.675  14.297  -2.787  1.00 18.15           C  
ATOM   1230  N   GLN X 155      -9.221  16.204  -0.713  1.00 20.96           N  
ATOM   1231  CA  GLN X 155      -9.108  17.522  -0.044  1.00 22.39           C  
ATOM   1232  C   GLN X 155      -7.702  18.113  -0.144  1.00 23.35           C  
ATOM   1233  O   GLN X 155      -7.550  19.339  -0.128  1.00 24.34           O  
ATOM   1234  CB  GLN X 155      -9.540  17.395   1.421  1.00 23.73           C  
ATOM   1235  CG  GLN X 155     -11.025  17.144   1.554  1.00 25.71           C  
ATOM   1236  CD  GLN X 155     -11.492  16.750   2.962  1.00 29.76           C  
ATOM   1237  OE1 GLN X 155     -10.677  16.379   3.823  1.00 33.71           O  
ATOM   1238  NE2 GLN X 155     -12.813  16.817   3.191  1.00 33.66           N  
ATOM   1239  N   ARG X 156      -6.680  17.263  -0.224  1.00 23.62           N  
ATOM   1240  CA  ARG X 156      -5.290  17.673  -0.427  1.00 23.39           C  
ATOM   1241  C   ARG X 156      -4.938  18.024  -1.887  1.00 23.07           C  
ATOM   1242  O   ARG X 156      -3.799  18.462  -2.136  1.00 24.21           O  
ATOM   1243  CB  ARG X 156      -4.289  16.589   0.054  1.00 24.02           C  
ATOM   1244  CG  ARG X 156      -4.323  16.222   1.548  1.00 24.85           C  
ATOM   1245  CD  ARG X 156      -4.350  17.406   2.531  1.00 29.44           C  
ATOM   1246  NE  ARG X 156      -3.173  18.277   2.431  1.00 33.51           N  
ATOM   1247  CZ  ARG X 156      -3.005  19.409   3.133  1.00 34.33           C  
ATOM   1248  NH1 ARG X 156      -3.934  19.830   3.985  1.00 36.92           N  
ATOM   1249  NH2 ARG X 156      -1.908  20.146   2.963  1.00 33.52           N  
ATOM   1250  N   GLY X 157      -5.867  17.827  -2.826  1.00 22.46           N  
ATOM   1251  CA  GLY X 157      -5.665  18.035  -4.250  1.00 23.18           C  
ATOM   1252  C   GLY X 157      -5.629  16.782  -5.110  1.00 22.98           C  
ATOM   1253  O   GLY X 157      -5.330  16.864  -6.285  1.00 23.56           O  
ATOM   1254  N   GLY X 158      -5.941  15.620  -4.529  1.00 20.89           N  
ATOM   1255  CA  GLY X 158      -5.900  14.357  -5.242  1.00 19.77           C  
ATOM   1256  C   GLY X 158      -4.564  13.642  -5.116  1.00 18.84           C  
ATOM   1257  O   GLY X 158      -3.620  14.132  -4.511  1.00 18.68           O  
ATOM   1258  N   TRP X 159      -4.502  12.441  -5.697  1.00 18.82           N  
ATOM   1259  CA  TRP X 159      -3.276  11.651  -5.665  1.00 17.87           C  
ATOM   1260  C   TRP X 159      -2.032  12.383  -6.256  1.00 19.89           C  
ATOM   1261  O   TRP X 159      -0.930  12.202  -5.798  1.00 20.04           O  
ATOM   1262  CB  TRP X 159      -3.493  10.346  -6.397  1.00 16.97           C  
ATOM   1263  CG  TRP X 159      -4.141   9.228  -5.633  1.00 14.37           C  
ATOM   1264  CD1 TRP X 159      -5.348   8.662  -5.896  1.00 14.94           C  
ATOM   1265  CD2 TRP X 159      -3.591   8.502  -4.509  1.00 12.03           C  
ATOM   1266  NE1 TRP X 159      -5.607   7.637  -5.020  1.00 16.79           N  
ATOM   1267  CE2 TRP X 159      -4.526   7.481  -4.191  1.00 11.68           C  
ATOM   1268  CE3 TRP X 159      -2.376   8.526  -3.831  1.00 13.78           C  
ATOM   1269  CZ2 TRP X 159      -4.321   6.565  -3.151  1.00 12.07           C  
ATOM   1270  CZ3 TRP X 159      -2.160   7.611  -2.805  1.00 12.94           C  
ATOM   1271  CH2 TRP X 159      -3.153   6.650  -2.469  1.00 13.28           C  
ATOM   1272  N   VAL X 160      -2.274  13.246  -7.256  1.00 22.10           N  
ATOM   1273  CA  VAL X 160      -1.195  14.057  -7.824  1.00 24.03           C  
ATOM   1274  C   VAL X 160      -0.503  14.934  -6.798  1.00 23.31           C  
ATOM   1275  O   VAL X 160       0.658  15.251  -6.940  1.00 23.99           O  
ATOM   1276  CB  VAL X 160      -1.698  14.945  -8.993  1.00 24.98           C  
ATOM   1277  CG1 VAL X 160      -2.096  14.082 -10.118  1.00 28.00           C  
ATOM   1278  CG2 VAL X 160      -2.829  15.909  -8.572  1.00 26.27           C  
ATOM   1279  N   ALA X 161      -1.199  15.334  -5.748  1.00 22.97           N  
ATOM   1280  CA  ALA X 161      -0.563  16.076  -4.671  1.00 24.04           C  
ATOM   1281  C   ALA X 161       0.581  15.338  -4.010  1.00 25.78           C  
ATOM   1282  O   ALA X 161       1.391  15.954  -3.341  1.00 26.34           O  
ATOM   1283  CB  ALA X 161      -1.587  16.471  -3.633  1.00 23.44           C  
ATOM   1284  N   ALA X 162       0.636  14.013  -4.191  1.00 26.16           N  
ATOM   1285  CA  ALA X 162       1.698  13.186  -3.654  1.00 27.60           C  
ATOM   1286  C   ALA X 162       2.981  13.218  -4.492  1.00 28.37           C  
ATOM   1287  O   ALA X 162       4.048  12.848  -4.004  1.00 27.62           O  
ATOM   1288  CB  ALA X 162       1.178  11.723  -3.516  1.00 27.56           C  
ATOM   1289  N   LEU X 163       2.878  13.642  -5.753  1.00 30.42           N  
ATOM   1290  CA  LEU X 163       4.056  13.831  -6.601  1.00 32.50           C  
ATOM   1291  C   LEU X 163       4.916  14.964  -6.017  1.00 33.97           C  
ATOM   1292  O   LEU X 163       4.490  15.917  -5.367  1.00 35.28           O  
ATOM   1293  CB  LEU X 163       3.649  14.164  -8.044  1.00 32.33           C  
ATOM   1294  CG  LEU X 163       3.288  13.067  -9.066  1.00 31.72           C  
ATOM   1295  CD1 LEU X 163       3.213  13.695 -10.454  1.00 34.14           C  
ATOM   1296  CD2 LEU X 163       4.261  11.891  -9.111  1.00 28.50           C  
TER
END
