# Supplementary material for: Vaccinia Virus Protein A49 Is an Unexpected Member of the B-cell Lymphoma (Bcl)-2 Protein Family
Source: J Biol Chem. 2015 Jan 20;290(10):5991–6002. doi: 10.1074/jbc.M114.624650 (PMC4358236; doi:10.1074/jbc.M114.624650)
Supplement: Supplemental Data [file supp_M114.624650_jbc.M114.624650-1.zip › Neidel_overlain_Bcl-2_proteins_and_core/2JBX_A_ali.pdb]

ATOM      1  N   MET X   1     -14.173   3.452 -12.558  1.00 52.98           N  
ATOM      2  CA  MET X   1     -14.374   2.985 -11.187  1.00 52.85           C  
ATOM      3  C   MET X   1     -12.999   2.874 -10.539  1.00 50.08           C  
ATOM      4  O   MET X   1     -12.851   2.303  -9.457  1.00 49.58           O  
ATOM      5  CB  MET X   1     -15.011   1.602 -11.179  1.00 52.78           C  
ATOM      6  CG  MET X   1     -16.456   1.541 -11.677  1.00 55.24           C  
ATOM      7  CE  MET X   1     -16.451   0.634 -14.475  1.00 50.21           C  
ATOM      8  N   MET X   2     -11.999   3.415 -11.237  1.00 47.49           N  
ATOM      9  CA  MET X   2     -10.623   3.480 -10.777  1.00 44.83           C  
ATOM     10  C   MET X   2     -10.134   4.912 -10.868  1.00 41.28           C  
ATOM     11  O   MET X   2     -10.126   5.495 -11.941  1.00 40.85           O  
ATOM     12  CB  MET X   2      -9.731   2.608 -11.671  1.00 46.03           C  
ATOM     13  CG  MET X   2      -9.969   1.102 -11.570  1.00 49.47           C  
ATOM     14  CE  MET X   2      -7.329   0.315 -10.557  1.00 47.82           C  
ATOM     15  N   SER X   3      -9.696   5.469  -9.747  1.00 38.06           N  
ATOM     16  CA  SER X   3      -9.051   6.775  -9.759  1.00 35.53           C  
ATOM     17  C   SER X   3      -7.579   6.611 -10.156  1.00 34.28           C  
ATOM     18  O   SER X   3      -6.996   5.544  -9.939  1.00 34.42           O  
ATOM     19  CB  SER X   3      -9.113   7.354  -8.370  1.00 33.86           C  
ATOM     20  OG  SER X   3      -8.109   6.702  -7.609  1.00 35.85           O  
ATOM     21  N   ARG X   4      -6.965   7.664 -10.703  1.00 33.55           N  
ATOM     22  CA  ARG X   4      -5.514   7.665 -11.018  1.00 32.67           C  
ATOM     23  C   ARG X   4      -4.640   6.943  -9.975  1.00 31.08           C  
ATOM     24  O   ARG X   4      -3.809   6.129 -10.328  1.00 32.33           O  
ATOM     25  CB  ARG X   4      -4.993   9.098 -11.196  1.00 34.05           C  
ATOM     26  CG  ARG X   4      -4.659   9.511 -12.639  1.00 38.36           C  
ATOM     27  CD  ARG X   4      -5.667  10.473 -13.253  1.00 43.38           C  
ATOM     28  NE  ARG X   4      -5.277  10.797 -14.630  1.00 48.49           N  
ATOM     29  CZ  ARG X   4      -6.045  11.417 -15.538  1.00 48.17           C  
ATOM     30  NH1 ARG X   4      -7.291  11.800 -15.247  1.00 38.70           N  
ATOM     31  NH2 ARG X   4      -5.551  11.653 -16.758  1.00 47.98           N  
ATOM     32  N   LEU X   5      -4.842   7.233  -8.695  1.00 28.56           N  
ATOM     33  CA  LEU X   5      -4.051   6.663  -7.607  1.00 27.03           C  
ATOM     34  C   LEU X   5      -4.347   5.198  -7.340  1.00 27.85           C  
ATOM     35  O   LEU X   5      -3.436   4.400  -7.130  1.00 26.67           O  
ATOM     36  CB  LEU X   5      -4.353   7.439  -6.338  1.00 26.32           C  
ATOM     37  CG  LEU X   5      -3.674   7.086  -5.036  1.00 24.11           C  
ATOM     38  CD1 LEU X   5      -2.160   7.119  -5.135  1.00 27.65           C  
ATOM     39  CD2 LEU X   5      -4.136   8.068  -4.030  1.00 23.29           C  
ATOM     40  N   LYS X   6      -5.639   4.858  -7.313  1.00 29.11           N  
ATOM     41  CA  LYS X   6      -6.070   3.474  -7.113  1.00 28.25           C  
ATOM     42  C   LYS X   6      -5.404   2.517  -8.122  1.00 28.90           C  
ATOM     43  O   LYS X   6      -4.901   1.437  -7.737  1.00 29.09           O  
ATOM     44  CB  LYS X   6      -7.576   3.380  -7.204  1.00 27.09           C  
ATOM     45  CG  LYS X   6      -8.033   1.940  -7.309  1.00 28.35           C  
ATOM     46  CD  LYS X   6      -8.655   1.477  -6.049  1.00 22.97           C  
ATOM     47  CE  LYS X   6      -9.960   2.195  -5.766  1.00 22.04           C  
ATOM     48  NZ  LYS X   6     -10.701   1.531  -4.626  1.00 25.40           N  
ATOM     49  N   THR X   7      -5.373   2.922  -9.397  1.00 27.45           N  
ATOM     50  CA  THR X   7      -4.639   2.156 -10.403  1.00 27.83           C  
ATOM     51  C   THR X   7      -3.195   2.027  -9.992  1.00 27.46           C  
ATOM     52  O   THR X   7      -2.627   0.921 -10.051  1.00 28.13           O  
ATOM     53  CB  THR X   7      -4.689   2.794 -11.823  1.00 28.51           C  
ATOM     54  OG1 THR X   7      -5.987   2.598 -12.404  1.00 29.97           O  
ATOM     55  CG2 THR X   7      -3.631   2.175 -12.749  1.00 26.96           C  
ATOM     56  N   ALA X   8      -2.592   3.151  -9.593  1.00 26.32           N  
ATOM     57  CA  ALA X   8      -1.185   3.130  -9.170  1.00 24.67           C  
ATOM     58  C   ALA X   8      -1.018   2.205  -7.963  1.00 24.34           C  
ATOM     59  O   ALA X   8       0.006   1.504  -7.855  1.00 24.57           O  
ATOM     60  CB  ALA X   8      -0.700   4.507  -8.853  1.00 23.75           C  
ATOM     61  N   VAL X   9      -2.029   2.160  -7.087  1.00 22.25           N  
ATOM     62  CA  VAL X   9      -1.883   1.338  -5.917  1.00 22.94           C  
ATOM     63  C   VAL X   9      -1.867  -0.171  -6.280  1.00 26.46           C  
ATOM     64  O   VAL X   9      -1.024  -0.926  -5.787  1.00 25.35           O  
ATOM     65  CB  VAL X   9      -2.880   1.690  -4.788  1.00 21.01           C  
ATOM     66  CG1 VAL X   9      -2.875   0.656  -3.753  1.00 14.56           C  
ATOM     67  CG2 VAL X   9      -2.450   2.941  -4.116  1.00 20.62           C  
ATOM     68  N   TYR X  10      -2.782  -0.596  -7.155  1.00 29.16           N  
ATOM     69  CA  TYR X  10      -2.922  -2.005  -7.487  1.00 29.34           C  
ATOM     70  C   TYR X  10      -1.710  -2.444  -8.212  1.00 30.07           C  
ATOM     71  O   TYR X  10      -1.114  -3.469  -7.862  1.00 32.94           O  
ATOM     72  CB  TYR X  10      -4.114  -2.222  -8.380  1.00 29.92           C  
ATOM     73  CG  TYR X  10      -5.341  -2.512  -7.594  1.00 32.68           C  
ATOM     74  CD1 TYR X  10      -5.665  -3.811  -7.248  1.00 35.40           C  
ATOM     75  CD2 TYR X  10      -6.182  -1.493  -7.177  1.00 34.43           C  
ATOM     76  CE1 TYR X  10      -6.792  -4.094  -6.521  1.00 33.15           C  
ATOM     77  CE2 TYR X  10      -7.317  -1.767  -6.457  1.00 31.54           C  
ATOM     78  CZ  TYR X  10      -7.616  -3.067  -6.134  1.00 34.15           C  
ATOM     79  OH  TYR X  10      -8.754  -3.353  -5.408  1.00 40.39           O  
ATOM     80  N   ASP X  11      -1.318  -1.665  -9.209  1.00 29.35           N  
ATOM     81  CA  ASP X  11      -0.132  -1.986 -10.009  1.00 29.88           C  
ATOM     82  C   ASP X  11       1.095  -2.149  -9.140  1.00 29.29           C  
ATOM     83  O   ASP X  11       1.894  -3.032  -9.365  1.00 28.84           O  
ATOM     84  CB  ASP X  11       0.109  -0.901 -11.054  1.00 29.39           C  
ATOM     85  CG  ASP X  11      -0.882  -0.970 -12.163  1.00 31.32           C  
ATOM     86  OD1 ASP X  11      -1.519  -2.062 -12.293  1.00 32.77           O  
ATOM     87  OD2 ASP X  11      -1.013   0.036 -12.912  1.00 29.51           O  
ATOM     88  N   TYR X  12       1.240  -1.282  -8.149  1.00 30.03           N  
ATOM     89  CA  TYR X  12       2.345  -1.417  -7.203  1.00 31.79           C  
ATOM     90  C   TYR X  12       2.210  -2.732  -6.405  1.00 33.45           C  
ATOM     91  O   TYR X  12       3.204  -3.450  -6.241  1.00 34.21           O  
ATOM     92  CB  TYR X  12       2.436  -0.179  -6.298  1.00 30.53           C  
ATOM     93  CG  TYR X  12       3.502  -0.211  -5.227  1.00 28.59           C  
ATOM     94  CD1 TYR X  12       4.806   0.182  -5.494  1.00 29.66           C  
ATOM     95  CD2 TYR X  12       3.196  -0.588  -3.931  1.00 29.26           C  
ATOM     96  CE1 TYR X  12       5.788   0.171  -4.494  1.00 26.15           C  
ATOM     97  CE2 TYR X  12       4.159  -0.603  -2.920  1.00 26.68           C  
ATOM     98  CZ  TYR X  12       5.460  -0.224  -3.197  1.00 30.47           C  
ATOM     99  OH  TYR X  12       6.433  -0.245  -2.170  1.00 31.97           O  
ATOM    100  N   LEU X  13       0.989  -3.064  -5.965  1.00 34.29           N  
ATOM    101  CA  LEU X  13       0.784  -4.179  -5.052  1.00 36.82           C  
ATOM    102  C   LEU X  13       0.893  -5.518  -5.772  1.00 39.06           C  
ATOM    103  O   LEU X  13       1.314  -6.521  -5.180  1.00 38.25           O  
ATOM    104  CB  LEU X  13      -0.551  -4.064  -4.294  1.00 35.77           C  
ATOM    105  CG  LEU X  13      -0.506  -3.027  -3.167  1.00 35.36           C  
ATOM    106  CD1 LEU X  13      -1.893  -2.676  -2.665  1.00 31.54           C  
ATOM    107  CD2 LEU X  13       0.385  -3.462  -2.036  1.00 35.11           C  
ATOM    108  N   ASN X  14       0.494  -5.523  -7.044  1.00 41.48           N  
ATOM    109  CA  ASN X  14       0.629  -6.706  -7.882  1.00 43.44           C  
ATOM    110  C   ASN X  14       2.013  -6.763  -8.571  1.00 45.55           C  
ATOM    111  O   ASN X  14       2.400  -7.806  -9.125  1.00 45.81           O  
ATOM    112  CB  ASN X  14      -0.515  -6.791  -8.887  1.00 42.61           C  
ATOM    113  CG  ASN X  14      -1.883  -7.018  -8.218  1.00 43.78           C  
ATOM    114  OD1 ASN X  14      -2.028  -7.764  -7.220  1.00 37.26           O  
ATOM    115  ND2 ASN X  14      -2.904  -6.375  -8.788  1.00 42.85           N  
ATOM    116  N   ASP X  15       2.768  -5.654  -8.502  1.00 46.79           N  
ATOM    117  CA  ASP X  15       4.146  -5.634  -8.988  1.00 47.51           C  
ATOM    118  C   ASP X  15       4.117  -5.775 -10.526  1.00 47.38           C  
ATOM    119  O   ASP X  15       4.777  -6.640 -11.110  1.00 46.99           O  
ATOM    120  CB  ASP X  15       4.930  -6.757  -8.271  1.00 48.91           C  
ATOM    121  CG  ASP X  15       6.423  -6.796  -8.607  1.00 51.69           C  
ATOM    122  OD1 ASP X  15       6.868  -6.197  -9.611  1.00 58.86           O  
ATOM    123  OD2 ASP X  15       7.160  -7.478  -7.858  1.00 53.96           O  
ATOM    124  N   VAL X  16       3.305  -4.927 -11.160  1.00 47.17           N  
ATOM    125  CA  VAL X  16       3.332  -4.719 -12.601  1.00 47.43           C  
ATOM    126  C   VAL X  16       4.681  -4.084 -12.915  1.00 48.31           C  
ATOM    127  O   VAL X  16       5.218  -3.379 -12.077  1.00 48.97           O  
ATOM    128  CB  VAL X  16       2.122  -3.834 -13.048  1.00 47.06           C  
ATOM    129  CG1 VAL X  16       2.390  -3.033 -14.330  1.00 45.98           C  
ATOM    130  CG2 VAL X  16       0.862  -4.691 -13.201  1.00 48.23           C  
ATOM    131  N   ASP X  17       5.259  -4.348 -14.083  1.00 49.40           N  
ATOM    132  CA  ASP X  17       6.505  -3.670 -14.419  1.00 51.25           C  
ATOM    133  C   ASP X  17       6.186  -2.220 -14.772  1.00 52.87           C  
ATOM    134  O   ASP X  17       5.137  -1.947 -15.372  1.00 53.09           O  
ATOM    135  CB  ASP X  17       7.280  -4.396 -15.528  1.00 51.08           C  
ATOM    136  CG  ASP X  17       7.838  -5.760 -15.067  1.00 49.57           C  
ATOM    137  OD1 ASP X  17       8.737  -6.292 -15.740  1.00 44.86           O  
ATOM    138  OD2 ASP X  17       7.384  -6.313 -14.036  1.00 46.49           O  
ATOM    139  N   ILE X  18       7.055  -1.295 -14.340  1.00 54.31           N  
ATOM    140  CA  ILE X  18       6.892   0.134 -14.609  1.00 55.66           C  
ATOM    141  C   ILE X  18       6.442   0.217 -16.036  1.00 56.51           C  
ATOM    142  O   ILE X  18       5.450   0.880 -16.364  1.00 57.50           O  
ATOM    143  CB  ILE X  18       8.224   0.926 -14.452  1.00 55.68           C  
ATOM    144  CG1 ILE X  18       8.349   1.474 -13.020  1.00 56.66           C  
ATOM    145  CG2 ILE X  18       8.318   2.091 -15.487  1.00 55.49           C  
ATOM    146  CD1 ILE X  18       9.765   1.937 -12.626  1.00 56.54           C  
ATOM    147  N   THR X  19       7.186  -0.491 -16.874  1.00 57.16           N  
ATOM    148  CA  THR X  19       6.901  -0.575 -18.276  1.00 58.67           C  
ATOM    149  C   THR X  19       5.503  -1.206 -18.353  1.00 58.71           C  
ATOM    150  O   THR X  19       5.232  -2.159 -17.627  1.00 60.86           O  
ATOM    151  CB  THR X  19       8.056  -1.364 -18.982  1.00 59.00           C  
ATOM    152  OG1 THR X  19       8.275  -0.846 -20.305  1.00 61.65           O  
ATOM    153  CG2 THR X  19       7.842  -2.917 -18.989  1.00 60.52           C  
ATOM    154  N   GLU X  20       4.592  -0.638 -19.150  1.00 57.53           N  
ATOM    155  CA  GLU X  20       3.195  -1.109 -19.171  1.00 56.82           C  
ATOM    156  C   GLU X  20       2.362  -0.868 -17.883  1.00 56.30           C  
ATOM    157  O   GLU X  20       1.591  -1.744 -17.464  1.00 56.36           O  
ATOM    158  CB  GLU X  20       3.115  -2.610 -19.518  1.00 57.33           C  
ATOM    159  CG  GLU X  20       2.604  -2.921 -20.919  1.00 56.86           C  
ATOM    160  CD  GLU X  20       3.727  -3.247 -21.885  1.00 55.03           C  
ATOM    161  OE1 GLU X  20       3.704  -2.703 -23.034  1.00 52.47           O  
ATOM    162  OE2 GLU X  20       4.628  -4.039 -21.477  1.00 50.73           O  
ATOM    163  N   CYS X  21       2.505   0.303 -17.267  1.00 54.37           N  
ATOM    164  CA  CYS X  21       1.579   0.731 -16.230  1.00 53.64           C  
ATOM    165  C   CYS X  21       0.949   2.070 -16.664  1.00 54.00           C  
ATOM    166  O   CYS X  21       1.669   3.051 -16.889  1.00 55.82           O  
ATOM    167  CB  CYS X  21       2.318   0.860 -14.899  1.00 52.93           C  
ATOM    168  SG  CYS X  21       1.390   1.795 -13.664  1.00 52.04           S  
ATOM    169  N   THR X  22      -0.375   2.146 -16.786  1.00 52.89           N  
ATOM    170  CA  THR X  22      -0.995   3.384 -17.304  1.00 51.61           C  
ATOM    171  C   THR X  22      -0.847   4.611 -16.383  1.00 52.13           C  
ATOM    172  O   THR X  22      -1.378   5.696 -16.674  1.00 52.34           O  
ATOM    173  CB  THR X  22      -2.480   3.190 -17.683  1.00 51.12           C  
ATOM    174  OG1 THR X  22      -3.249   3.010 -16.490  1.00 49.63           O  
ATOM    175  CG2 THR X  22      -2.658   1.990 -18.604  1.00 46.93           C  
ATOM    176  N   GLU X  23      -0.121   4.442 -15.281  1.00 52.56           N  
ATOM    177  CA  GLU X  23       0.135   5.529 -14.335  1.00 52.96           C  
ATOM    178  C   GLU X  23       1.579   5.519 -13.855  1.00 54.50           C  
ATOM    179  O   GLU X  23       1.836   5.679 -12.665  1.00 55.71           O  
ATOM    180  CB  GLU X  23      -0.790   5.421 -13.124  1.00 51.92           C  
ATOM    181  CG  GLU X  23      -2.264   5.569 -13.424  1.00 49.15           C  
ATOM    182  CD  GLU X  23      -2.669   6.955 -13.888  1.00 46.04           C  
ATOM    183  OE1 GLU X  23      -2.329   7.956 -13.211  1.00 48.83           O  
ATOM    184  OE2 GLU X  23      -3.352   7.040 -14.931  1.00 44.01           O  
ATOM    185  N   MET X  24       2.519   5.362 -14.779  1.00 55.57           N  
ATOM    186  CA  MET X  24       3.931   5.161 -14.444  1.00 58.38           C  
ATOM    187  C   MET X  24       4.545   6.124 -13.434  1.00 54.02           C  
ATOM    188  O   MET X  24       5.361   5.718 -12.619  1.00 54.83           O  
ATOM    189  CB  MET X  24       4.757   5.273 -15.697  1.00 57.41           C  
ATOM    190  CG  MET X  24       4.772   4.074 -16.606  1.00 62.90           C  
ATOM    191  CE  MET X  24       5.615   6.397 -18.422  1.00 65.18           C  
ATOM    192  N   ASP X  25       4.186   7.404 -13.523  1.00 50.78           N  
ATOM    193  CA  ASP X  25       4.822   8.455 -12.742  1.00 46.06           C  
ATOM    194  C   ASP X  25       4.347   8.387 -11.327  1.00 43.70           C  
ATOM    195  O   ASP X  25       5.089   8.770 -10.426  1.00 44.14           O  
ATOM    196  CB  ASP X  25       4.527   9.851 -13.304  1.00 46.34           C  
ATOM    197  CG  ASP X  25       5.353  10.182 -14.559  1.00 45.95           C  
ATOM    198  OD1 ASP X  25       5.531   9.305 -15.433  1.00 50.46           O  
ATOM    199  OD2 ASP X  25       5.810  11.335 -14.692  1.00 39.89           O  
ATOM    200  N   LEU X  26       3.117   7.915 -11.130  1.00 39.42           N  
ATOM    201  CA  LEU X  26       2.574   7.773  -9.790  1.00 36.49           C  
ATOM    202  C   LEU X  26       3.086   6.495  -9.108  1.00 35.22           C  
ATOM    203  O   LEU X  26       3.289   6.448  -7.898  1.00 34.61           O  
ATOM    204  CB  LEU X  26       1.069   7.757  -9.853  1.00 35.42           C  
ATOM    205  CG  LEU X  26       0.332   8.309  -8.650  1.00 36.43           C  
ATOM    206  CD1 LEU X  26       1.007   9.575  -8.102  1.00 39.30           C  
ATOM    207  CD2 LEU X  26      -1.100   8.629  -9.031  1.00 37.46           C  
ATOM    208  N   LEU X  27       3.277   5.447  -9.893  1.00 33.70           N  
ATOM    209  CA  LEU X  27       3.872   4.223  -9.393  1.00 33.15           C  
ATOM    210  C   LEU X  27       5.176   4.595  -8.705  1.00 33.28           C  
ATOM    211  O   LEU X  27       5.335   4.400  -7.482  1.00 32.82           O  
ATOM    212  CB  LEU X  27       4.175   3.272 -10.551  1.00 31.89           C  
ATOM    213  CG  LEU X  27       3.994   1.778 -10.333  1.00 30.75           C  
ATOM    214  CD1 LEU X  27       4.774   1.099 -11.438  1.00 29.73           C  
ATOM    215  CD2 LEU X  27       4.394   1.236  -8.926  1.00 31.94           C  
ATOM    216  N   CYS X  28       6.089   5.137  -9.515  1.00 32.95           N  
ATOM    217  CA  CYS X  28       7.365   5.677  -9.063  1.00 34.49           C  
ATOM    218  C   CYS X  28       7.338   6.488  -7.758  1.00 34.29           C  
ATOM    219  O   CYS X  28       7.895   6.060  -6.758  1.00 34.25           O  
ATOM    220  CB  CYS X  28       7.978   6.469 -10.190  1.00 34.23           C  
ATOM    221  SG  CYS X  28       8.498   5.350 -11.442  1.00 41.83           S  
ATOM    222  N   GLN X  29       6.687   7.641  -7.751  1.00 34.54           N  
ATOM    223  CA  GLN X  29       6.513   8.375  -6.502  1.00 35.77           C  
ATOM    224  C   GLN X  29       6.113   7.432  -5.366  1.00 35.37           C  
ATOM    225  O   GLN X  29       6.888   7.194  -4.451  1.00 35.82           O  
ATOM    226  CB  GLN X  29       5.514   9.515  -6.696  1.00 35.82           C  
ATOM    227  CG  GLN X  29       5.628  10.093  -8.099  1.00 38.64           C  
ATOM    228  CD  GLN X  29       5.829  11.585  -8.148  1.00 38.62           C  
ATOM    229  OE1 GLN X  29       5.953  12.166  -9.226  1.00 38.14           O  
ATOM    230  NE2 GLN X  29       5.861  12.217  -6.985  1.00 44.27           N  
ATOM    231  N   LEU X  30       4.927   6.853  -5.467  1.00 35.88           N  
ATOM    232  CA  LEU X  30       4.435   5.812  -4.545  1.00 36.22           C  
ATOM    233  C   LEU X  30       5.508   4.811  -4.035  1.00 35.68           C  
ATOM    234  O   LEU X  30       5.514   4.440  -2.865  1.00 33.97           O  
ATOM    235  CB  LEU X  30       3.346   5.034  -5.289  1.00 37.04           C  
ATOM    236  CG  LEU X  30       1.980   4.693  -4.697  1.00 38.38           C  
ATOM    237  CD1 LEU X  30       1.104   4.111  -5.822  1.00 37.31           C  
ATOM    238  CD2 LEU X  30       2.141   3.707  -3.583  1.00 39.48           C  
ATOM    239  N   SER X  31       6.389   4.360  -4.932  1.00 35.76           N  
ATOM    240  CA  SER X  31       7.411   3.375  -4.587  1.00 35.51           C  
ATOM    241  C   SER X  31       8.625   4.010  -3.893  1.00 37.01           C  
ATOM    242  O   SER X  31       9.294   3.367  -3.056  1.00 37.12           O  
ATOM    243  CB  SER X  31       7.859   2.635  -5.828  1.00 34.71           C  
ATOM    244  OG  SER X  31       8.602   1.505  -5.459  1.00 33.50           O  
ATOM    245  N   ASN X  32       8.910   5.264  -4.248  1.00 37.16           N  
ATOM    246  CA  ASN X  32       9.901   6.082  -3.537  1.00 36.99           C  
ATOM    247  C   ASN X  32       9.487   6.433  -2.080  1.00 36.58           C  
ATOM    248  O   ASN X  32      10.227   6.138  -1.120  1.00 36.08           O  
ATOM    249  CB  ASN X  32      10.233   7.345  -4.350  1.00 37.09           C  
ATOM    250  CG  ASN X  32      10.618   7.034  -5.794  1.00 36.69           C  
ATOM    251  OD1 ASN X  32      11.049   5.923  -6.123  1.00 33.26           O  
ATOM    252  ND2 ASN X  32      10.434   8.013  -6.666  1.00 35.43           N  
ATOM    253  N   CYS X  33       8.314   7.035  -1.903  1.00 36.81           N  
ATOM    254  CA  CYS X  33       7.819   7.302  -0.548  1.00 37.92           C  
ATOM    255  C   CYS X  33       7.756   6.012   0.297  1.00 38.93           C  
ATOM    256  O   CYS X  33       8.064   6.043   1.512  1.00 39.39           O  
ATOM    257  CB  CYS X  33       6.467   8.014  -0.559  1.00 37.09           C  
ATOM    258  SG  CYS X  33       5.741   8.433   1.082  1.00 38.74           S  
ATOM    259  N   CYS X  34       7.390   4.893  -0.336  1.00 38.60           N  
ATOM    260  CA  CYS X  34       7.361   3.599   0.358  1.00 39.88           C  
ATOM    261  C   CYS X  34       8.731   3.109   0.830  1.00 39.20           C  
ATOM    262  O   CYS X  34       8.922   2.796   2.015  1.00 37.11           O  
ATOM    263  CB  CYS X  34       6.686   2.538  -0.495  1.00 39.79           C  
ATOM    264  SG  CYS X  34       4.944   2.738  -0.420  1.00 44.27           S  
ATOM    265  N   ASP X  35       9.673   3.055  -0.107  1.00 40.17           N  
ATOM    266  CA  ASP X  35      11.066   2.780   0.221  1.00 40.67           C  
ATOM    267  C   ASP X  35      11.549   3.710   1.318  1.00 40.66           C  
ATOM    268  O   ASP X  35      12.207   3.282   2.272  1.00 40.56           O  
ATOM    269  CB  ASP X  35      11.928   2.903  -1.023  1.00 40.27           C  
ATOM    270  CG  ASP X  35      11.598   1.840  -2.040  1.00 41.60           C  
ATOM    271  OD1 ASP X  35      11.970   2.020  -3.211  1.00 46.50           O  
ATOM    272  OD2 ASP X  35      10.957   0.824  -1.677  1.00 41.95           O  
ATOM    273  N   PHE X  36      11.179   4.979   1.209  1.00 40.54           N  
ATOM    274  CA  PHE X  36      11.574   5.929   2.233  1.00 40.89           C  
ATOM    275  C   PHE X  36      11.101   5.467   3.638  1.00 41.82           C  
ATOM    276  O   PHE X  36      11.927   5.240   4.543  1.00 42.27           O  
ATOM    277  CB  PHE X  36      11.107   7.342   1.869  1.00 39.35           C  
ATOM    278  CG  PHE X  36      11.506   8.370   2.866  1.00 38.32           C  
ATOM    279  CD1 PHE X  36      10.768   8.548   4.047  1.00 35.31           C  
ATOM    280  CD2 PHE X  36      12.624   9.167   2.643  1.00 35.39           C  
ATOM    281  CE1 PHE X  36      11.145   9.510   4.985  1.00 32.40           C  
ATOM    282  CE2 PHE X  36      13.004  10.120   3.569  1.00 29.43           C  
ATOM    283  CZ  PHE X  36      12.267  10.292   4.746  1.00 32.79           C  
ATOM    284  N   ILE X  37       9.786   5.293   3.783  1.00 42.06           N  
ATOM    285  CA  ILE X  37       9.176   4.910   5.041  1.00 42.89           C  
ATOM    286  C   ILE X  37       9.846   3.664   5.629  1.00 43.51           C  
ATOM    287  O   ILE X  37      10.482   3.719   6.676  1.00 43.56           O  
ATOM    288  CB  ILE X  37       7.639   4.713   4.890  1.00 42.93           C  
ATOM    289  CG1 ILE X  37       6.972   6.009   4.408  1.00 43.45           C  
ATOM    290  CG2 ILE X  37       7.026   4.307   6.222  1.00 42.81           C  
ATOM    291  CD1 ILE X  37       5.464   6.004   4.524  1.00 43.65           C  
ATOM    292  N   ASN X  38       9.713   2.544   4.942  1.00 44.60           N  
ATOM    293  CA  ASN X  38      10.399   1.330   5.315  1.00 46.04           C  
ATOM    294  C   ASN X  38      11.814   1.536   5.884  1.00 46.20           C  
ATOM    295  O   ASN X  38      12.177   0.930   6.897  1.00 46.66           O  
ATOM    296  CB  ASN X  38      10.479   0.421   4.095  1.00 46.76           C  
ATOM    297  CG  ASN X  38       9.947  -0.954   4.374  1.00 51.31           C  
ATOM    298  OD1 ASN X  38       9.877  -1.392   5.537  1.00 56.54           O  
ATOM    299  ND2 ASN X  38       9.540  -1.652   3.312  1.00 56.76           N  
ATOM    300  N   GLU X  39      12.617   2.368   5.223  1.00 45.30           N  
ATOM    301  CA  GLU X  39      13.955   2.659   5.720  1.00 44.69           C  
ATOM    302  C   GLU X  39      13.936   3.534   6.986  1.00 43.25           C  
ATOM    303  O   GLU X  39      14.583   3.195   7.963  1.00 43.23           O  
ATOM    304  CB  GLU X  39      14.829   3.287   4.630  1.00 45.22           C  
ATOM    305  CG  GLU X  39      15.191   2.354   3.471  1.00 44.49           C  
ATOM    306  CD  GLU X  39      15.580   3.120   2.195  1.00 46.23           C  
ATOM    307  OE1 GLU X  39      15.877   2.472   1.162  1.00 49.20           O  
ATOM    308  OE2 GLU X  39      15.579   4.374   2.216  1.00 46.32           O  
ATOM    309  N   THR X  40      13.201   4.639   6.982  1.00 42.35           N  
ATOM    310  CA  THR X  40      13.096   5.458   8.191  1.00 42.23           C  
ATOM    311  C   THR X  40      12.403   4.765   9.381  1.00 42.78           C  
ATOM    312  O   THR X  40      12.693   5.075  10.539  1.00 44.55           O  
ATOM    313  CB  THR X  40      12.415   6.827   7.928  1.00 42.66           C  
ATOM    314  OG1 THR X  40      13.244   7.613   7.059  1.00 43.22           O  
ATOM    315  CG2 THR X  40      12.155   7.612   9.257  1.00 39.08           C  
ATOM    316  N   TYR X  41      11.480   3.847   9.122  1.00 42.32           N  
ATOM    317  CA  TYR X  41      10.818   3.146  10.231  1.00 40.94           C  
ATOM    318  C   TYR X  41      11.037   1.641  10.214  1.00 40.31           C  
ATOM    319  O   TYR X  41      10.132   0.888  10.560  1.00 40.64           O  
ATOM    320  CB  TYR X  41       9.340   3.450  10.232  1.00 40.42           C  
ATOM    321  CG  TYR X  41       9.073   4.911  10.200  1.00 40.59           C  
ATOM    322  CD1 TYR X  41       8.850   5.575   8.983  1.00 38.22           C  
ATOM    323  CD2 TYR X  41       9.043   5.648  11.385  1.00 42.80           C  
ATOM    324  CE1 TYR X  41       8.608   6.933   8.948  1.00 40.79           C  
ATOM    325  CE2 TYR X  41       8.789   7.025  11.376  1.00 42.51           C  
ATOM    326  CZ  TYR X  41       8.572   7.661  10.155  1.00 42.50           C  
ATOM    327  OH  TYR X  41       8.338   9.016  10.149  1.00 39.42           O  
ATOM    328  N   ALA X  42      12.242   1.214   9.834  1.00 39.05           N  
ATOM    329  CA  ALA X  42      12.590  -0.192   9.818  1.00 38.96           C  
ATOM    330  C   ALA X  42      12.214  -0.842  11.150  1.00 39.62           C  
ATOM    331  O   ALA X  42      11.620  -1.931  11.149  1.00 39.42           O  
ATOM    332  CB  ALA X  42      14.065  -0.393   9.481  1.00 36.86           C  
ATOM    333  N   LYS X  43      12.513  -0.164  12.267  1.00 40.58           N  
ATOM    334  CA  LYS X  43      12.170  -0.658  13.630  1.00 42.12           C  
ATOM    335  C   LYS X  43      10.794  -1.322  13.685  1.00 42.18           C  
ATOM    336  O   LYS X  43      10.708  -2.529  13.901  1.00 42.04           O  
ATOM    337  CB  LYS X  43      12.219   0.463  14.690  1.00 42.83           C  
ATOM    338  CG  LYS X  43      13.607   0.826  15.203  1.00 46.85           C  
ATOM    339  CD  LYS X  43      13.640   2.408  14.611  0.00 45.43           C  
ATOM    340  CE  LYS X  43      14.880   3.002  15.266  0.00 47.10           C  
ATOM    341  NZ  LYS X  43      14.734   4.425  15.669  0.00 44.56           N  
ATOM    342  N   ASN X  44       9.738  -0.528  13.465  1.00 42.98           N  
ATOM    343  CA  ASN X  44       8.331  -0.957  13.623  1.00 43.48           C  
ATOM    344  C   ASN X  44       7.895  -2.030  12.662  1.00 43.72           C  
ATOM    345  O   ASN X  44       7.359  -3.054  13.099  1.00 44.61           O  
ATOM    346  CB  ASN X  44       7.398   0.230  13.448  1.00 44.09           C  
ATOM    347  CG  ASN X  44       7.928   1.454  14.110  1.00 44.97           C  
ATOM    348  OD1 ASN X  44       8.749   2.169  13.535  1.00 46.57           O  
ATOM    349  ND2 ASN X  44       7.507   1.684  15.351  1.00 41.97           N  
ATOM    350  N   TYR X  45       8.136  -1.785  11.365  1.00 42.93           N  
ATOM    351  CA  TYR X  45       7.910  -2.747  10.275  1.00 42.19           C  
ATOM    352  C   TYR X  45       8.596  -4.071  10.499  1.00 41.85           C  
ATOM    353  O   TYR X  45       8.106  -5.104  10.050  1.00 42.79           O  
ATOM    354  CB  TYR X  45       8.368  -2.169   8.937  1.00 42.37           C  
ATOM    355  CG  TYR X  45       7.484  -1.054   8.465  1.00 43.84           C  
ATOM    356  CD1 TYR X  45       7.842   0.276   8.672  1.00 44.15           C  
ATOM    357  CD2 TYR X  45       6.250  -1.325   7.846  1.00 45.38           C  
ATOM    358  CE1 TYR X  45       7.010   1.310   8.246  1.00 47.13           C  
ATOM    359  CE2 TYR X  45       5.413  -0.294   7.409  1.00 41.86           C  
ATOM    360  CZ  TYR X  45       5.803   1.012   7.608  1.00 44.44           C  
ATOM    361  OH  TYR X  45       4.991   2.036   7.205  1.00 45.08           O  
ATOM    362  N   ASP X  46       9.739  -4.042  11.173  1.00 42.00           N  
ATOM    363  CA  ASP X  46      10.348  -5.276  11.626  1.00 41.64           C  
ATOM    364  C   ASP X  46       9.444  -5.929  12.629  1.00 40.93           C  
ATOM    365  O   ASP X  46       9.015  -7.053  12.410  1.00 40.89           O  
ATOM    366  CB  ASP X  46      11.724  -5.051  12.220  1.00 42.15           C  
ATOM    367  CG  ASP X  46      12.787  -4.981  11.168  1.00 43.79           C  
ATOM    368  OD1 ASP X  46      13.942  -4.570  11.490  1.00 47.33           O  
ATOM    369  OD2 ASP X  46      12.445  -5.332  10.011  1.00 40.94           O  
ATOM    370  N   THR X  47       9.109  -5.227  13.707  1.00 40.10           N  
ATOM    371  CA  THR X  47       8.385  -5.902  14.770  1.00 40.02           C  
ATOM    372  C   THR X  47       6.973  -6.284  14.285  1.00 40.41           C  
ATOM    373  O   THR X  47       6.434  -7.336  14.677  1.00 40.20           O  
ATOM    374  CB  THR X  47       8.450  -5.172  16.155  1.00 39.48           C  
ATOM    375  OG1 THR X  47       7.240  -4.454  16.413  1.00 37.85           O  
ATOM    376  CG2 THR X  47       9.658  -4.210  16.237  1.00 39.94           C  
ATOM    377  N   LEU X  48       6.435  -5.489  13.361  1.00 39.41           N  
ATOM    378  CA  LEU X  48       5.084  -5.696  12.856  1.00 39.30           C  
ATOM    379  C   LEU X  48       4.938  -6.966  12.013  1.00 39.66           C  
ATOM    380  O   LEU X  48       3.999  -7.753  12.211  1.00 38.23           O  
ATOM    381  CB  LEU X  48       4.600  -4.472  12.067  1.00 38.92           C  
ATOM    382  CG  LEU X  48       3.229  -4.085  12.637  1.00 41.66           C  
ATOM    383  CD1 LEU X  48       3.277  -2.819  13.524  1.00 38.09           C  
ATOM    384  CD2 LEU X  48       2.261  -3.894  11.513  1.00 48.79           C  
ATOM    385  N   TYR X  49       5.849  -7.173  11.064  1.00 40.83           N  
ATOM    386  CA  TYR X  49       5.823  -8.413  10.295  1.00 42.60           C  
ATOM    387  C   TYR X  49       6.051  -9.634  11.222  1.00 41.69           C  
ATOM    388  O   TYR X  49       5.404 -10.689  11.049  1.00 40.84           O  
ATOM    389  CB  TYR X  49       6.855  -8.395   9.160  1.00 45.08           C  
ATOM    390  CG  TYR X  49       7.075  -9.770   8.529  1.00 50.92           C  
ATOM    391  CD1 TYR X  49       7.347 -10.901   9.339  1.00 60.56           C  
ATOM    392  CD2 TYR X  49       7.036  -9.949   7.149  1.00 56.49           C  
ATOM    393  CE1 TYR X  49       7.546 -12.189   8.789  1.00 59.81           C  
ATOM    394  CE2 TYR X  49       7.253 -11.243   6.589  1.00 60.47           C  
ATOM    395  CZ  TYR X  49       7.499 -12.357   7.417  1.00 56.33           C  
ATOM    396  OH  TYR X  49       7.716 -13.619   6.893  1.00 51.39           O  
ATOM    397  N   ASP X  50       6.963  -9.478  12.190  1.00 39.97           N  
ATOM    398  CA  ASP X  50       7.342 -10.537  13.087  1.00 39.16           C  
ATOM    399  C   ASP X  50       6.086 -10.988  13.767  1.00 37.96           C  
ATOM    400  O   ASP X  50       5.875 -12.185  13.976  1.00 38.56           O  
ATOM    401  CB  ASP X  50       8.309 -10.011  14.149  1.00 40.35           C  
ATOM    402  CG  ASP X  50       9.697  -9.621  13.576  1.00 44.33           C  
ATOM    403  OD1 ASP X  50      10.539  -9.117  14.373  1.00 50.07           O  
ATOM    404  OD2 ASP X  50       9.966  -9.813  12.362  1.00 42.03           O  
ATOM    405  N   ILE X  51       5.231 -10.014  14.066  1.00 35.91           N  
ATOM    406  CA  ILE X  51       4.065 -10.218  14.912  1.00 34.98           C  
ATOM    407  C   ILE X  51       2.826 -10.572  14.123  1.00 34.87           C  
ATOM    408  O   ILE X  51       1.864 -11.130  14.683  1.00 33.53           O  
ATOM    409  CB  ILE X  51       3.794  -8.995  15.842  1.00 35.13           C  
ATOM    410  CG1 ILE X  51       2.794  -8.035  15.194  1.00 33.88           C  
ATOM    411  CG2 ILE X  51       4.962  -8.109  15.763  0.00 20.00           C  
ATOM    412  CD1 ILE X  51       2.612  -6.699  15.950  1.00 34.68           C  
ATOM    413  N   MET X  52       2.846 -10.249  12.825  1.00 35.63           N  
ATOM    414  CA  MET X  52       1.813 -10.713  11.877  1.00 35.17           C  
ATOM    415  C   MET X  52       2.196 -12.049  11.261  1.00 34.22           C  
ATOM    416  O   MET X  52       1.384 -12.697  10.596  1.00 34.81           O  
ATOM    417  CB  MET X  52       1.599  -9.709  10.753  1.00 34.44           C  
ATOM    418  CG  MET X  52       1.098  -8.409  11.218  1.00 34.88           C  
ATOM    419  CE  MET X  52      -0.630  -8.135   8.818  1.00 27.02           C  
ATOM    420  N   GLU X  53       3.430 -12.477  11.461  1.00 34.55           N  
ATOM    421  CA  GLU X  53       3.872 -13.684  10.754  1.00 35.15           C  
ATOM    422  C   GLU X  53       3.010 -14.941  10.934  1.00 34.67           C  
ATOM    423  O   GLU X  53       2.748 -15.621   9.940  1.00 34.46           O  
ATOM    424  CB  GLU X  53       5.328 -13.989  10.995  1.00 34.12           C  
ATOM    425  CG  GLU X  53       5.870 -14.893   9.942  1.00 33.44           C  
ATOM    426  CD  GLU X  53       7.343 -15.117  10.121  1.00 38.62           C  
ATOM    427  OE1 GLU X  53       8.020 -15.402   9.110  1.00 43.89           O  
ATOM    428  OE2 GLU X  53       7.822 -15.004  11.274  1.00 40.07           O  
ATOM    429  N   ARG X  54       2.563 -15.247  12.155  1.00 34.62           N  
ATOM    430  CA  ARG X  54       1.668 -16.393  12.323  1.00 37.39           C  
ATOM    431  C   ARG X  54       0.566 -16.360  11.250  1.00 38.68           C  
ATOM    432  O   ARG X  54       0.311 -17.382  10.591  1.00 39.40           O  
ATOM    433  CB  ARG X  54       1.035 -16.509  13.727  1.00 37.29           C  
ATOM    434  CG  ARG X  54       2.025 -16.452  14.895  1.00 40.17           C  
ATOM    435  CD  ARG X  54       1.949 -17.600  15.963  1.00 42.47           C  
ATOM    436  NE  ARG X  54       2.631 -17.207  17.221  1.00 42.81           N  
ATOM    437  CZ  ARG X  54       3.856 -16.645  17.317  1.00 44.14           C  
ATOM    438  NH1 ARG X  54       4.636 -16.370  16.243  1.00 36.63           N  
ATOM    439  NH2 ARG X  54       4.319 -16.346  18.520  1.00 41.06           N  
ATOM    440  N   ASP X  55      -0.041 -15.177  11.061  1.00 38.72           N  
ATOM    441  CA  ASP X  55      -1.222 -14.984  10.203  1.00 36.60           C  
ATOM    442  C   ASP X  55      -0.902 -15.027   8.718  1.00 35.91           C  
ATOM    443  O   ASP X  55      -1.760 -15.443   7.928  1.00 35.79           O  
ATOM    444  CB  ASP X  55      -1.912 -13.662  10.554  1.00 36.78           C  
ATOM    445  CG  ASP X  55      -2.704 -13.738  11.855  1.00 36.15           C  
ATOM    446  OD1 ASP X  55      -3.632 -14.569  11.936  1.00 38.03           O  
ATOM    447  OD2 ASP X  55      -2.423 -12.956  12.790  1.00 30.31           O  
ATOM    448  N   ILE X  56       0.308 -14.568   8.350  1.00 35.22           N  
ATOM    449  CA  ILE X  56       0.856 -14.585   6.946  1.00 34.12           C  
ATOM    450  C   ILE X  56       1.019 -16.020   6.416  1.00 33.28           C  
ATOM    451  O   ILE X  56       0.253 -16.460   5.575  1.00 31.29           O  
ATOM    452  CB  ILE X  56       2.196 -13.757   6.841  1.00 33.84           C  
ATOM    453  CG1 ILE X  56       1.929 -12.272   7.118  1.00 34.93           C  
ATOM    454  CG2 ILE X  56       2.886 -13.922   5.494  1.00 33.15           C  
ATOM    455  CD1 ILE X  56       3.170 -11.446   7.365  1.00 34.15           C  
ATOM    456  N   LEU X  57       2.022 -16.736   6.927  1.00 35.78           N  
ATOM    457  CA  LEU X  57       2.045 -18.221   6.956  1.00 37.06           C  
ATOM    458  C   LEU X  57       0.696 -18.565   7.567  1.00 38.12           C  
ATOM    459  O   LEU X  57       0.168 -17.797   8.380  1.00 39.55           O  
ATOM    460  CB  LEU X  57       3.190 -18.723   7.867  1.00 37.08           C  
ATOM    461  CG  LEU X  57       4.695 -18.597   7.497  1.00 37.15           C  
ATOM    462  CD1 LEU X  57       5.036 -17.441   6.551  1.00 35.01           C  
ATOM    463  CD2 LEU X  57       5.557 -18.490   8.728  1.00 35.72           C  
ATOM    464  N   SER X  58       0.090 -19.668   7.180  1.00 38.12           N  
ATOM    465  CA  SER X  58      -1.292 -19.906   7.629  1.00 37.57           C  
ATOM    466  C   SER X  58      -2.326 -19.222   6.734  1.00 37.09           C  
ATOM    467  O   SER X  58      -3.453 -19.676   6.637  1.00 37.58           O  
ATOM    468  CB  SER X  58      -1.478 -19.433   9.062  1.00 36.58           C  
ATOM    469  OG  SER X  58      -2.753 -18.834   9.216  1.00 38.98           O  
ATOM    470  N   TYR X  59      -1.939 -18.115   6.103  1.00 36.77           N  
ATOM    471  CA  TYR X  59      -2.773 -17.450   5.108  1.00 34.97           C  
ATOM    472  C   TYR X  59      -4.071 -17.000   5.698  1.00 33.15           C  
ATOM    473  O   TYR X  59      -5.128 -17.159   5.102  1.00 32.31           O  
ATOM    474  CB  TYR X  59      -3.063 -18.409   3.985  1.00 36.43           C  
ATOM    475  CG  TYR X  59      -3.257 -17.731   2.661  1.00 38.12           C  
ATOM    476  CD1 TYR X  59      -2.176 -17.152   2.000  1.00 36.64           C  
ATOM    477  CD2 TYR X  59      -4.525 -17.701   2.038  1.00 39.56           C  
ATOM    478  CE1 TYR X  59      -2.343 -16.531   0.755  1.00 41.28           C  
ATOM    479  CE2 TYR X  59      -4.715 -17.077   0.793  1.00 39.71           C  
ATOM    480  CZ  TYR X  59      -3.615 -16.495   0.156  1.00 41.88           C  
ATOM    481  OH  TYR X  59      -3.753 -15.884  -1.080  1.00 44.64           O  
ATOM    482  N   ASN X  60      -3.980 -16.429   6.882  1.00 32.45           N  
ATOM    483  CA  ASN X  60      -5.149 -16.061   7.630  1.00 32.41           C  
ATOM    484  C   ASN X  60      -5.556 -14.629   7.303  1.00 31.90           C  
ATOM    485  O   ASN X  60      -5.381 -13.732   8.099  1.00 32.76           O  
ATOM    486  CB  ASN X  60      -4.871 -16.249   9.111  1.00 32.27           C  
ATOM    487  CG  ASN X  60      -6.086 -16.032   9.947  1.00 35.18           C  
ATOM    488  OD1 ASN X  60      -7.009 -15.278   9.567  1.00 42.21           O  
ATOM    489  ND2 ASN X  60      -6.116 -16.686  11.100  1.00 31.35           N  
ATOM    490  N   ILE X  61      -6.112 -14.458   6.111  1.00 32.94           N  
ATOM    491  CA  ILE X  61      -6.406 -13.171   5.478  1.00 32.61           C  
ATOM    492  C   ILE X  61      -7.249 -12.196   6.289  1.00 33.96           C  
ATOM    493  O   ILE X  61      -7.007 -10.978   6.258  1.00 35.92           O  
ATOM    494  CB  ILE X  61      -7.104 -13.398   4.120  1.00 33.10           C  
ATOM    495  CG1 ILE X  61      -6.264 -14.349   3.249  1.00 30.87           C  
ATOM    496  CG2 ILE X  61      -7.355 -12.062   3.433  1.00 26.64           C  
ATOM    497  CD1 ILE X  61      -4.700 -14.065   3.355  1.00 26.50           C  
ATOM    498  N   VAL X  62      -8.236 -12.715   7.007  1.00 34.36           N  
ATOM    499  CA  VAL X  62      -9.117 -11.871   7.855  1.00 33.75           C  
ATOM    500  C   VAL X  62      -8.324 -11.091   8.931  1.00 32.58           C  
ATOM    501  O   VAL X  62      -8.363  -9.859   8.968  1.00 32.31           O  
ATOM    502  CB  VAL X  62     -10.261 -12.718   8.521  1.00 33.66           C  
ATOM    503  CG1 VAL X  62     -11.142 -11.839   9.442  1.00 33.47           C  
ATOM    504  CG2 VAL X  62     -11.094 -13.435   7.453  1.00 31.13           C  
ATOM    505  N   ASN X  63      -7.607 -11.816   9.792  1.00 31.97           N  
ATOM    506  CA  ASN X  63      -6.737 -11.176  10.801  1.00 31.81           C  
ATOM    507  C   ASN X  63      -5.733 -10.244  10.181  1.00 30.61           C  
ATOM    508  O   ASN X  63      -5.308  -9.266  10.816  1.00 29.51           O  
ATOM    509  CB  ASN X  63      -5.974 -12.194  11.664  1.00 31.87           C  
ATOM    510  CG  ASN X  63      -6.867 -13.251  12.240  1.00 30.10           C  
ATOM    511  OD1 ASN X  63      -8.007 -12.986  12.664  1.00 28.33           O  
ATOM    512  ND2 ASN X  63      -6.357 -14.466  12.268  1.00 23.18           N  
ATOM    513  N   ILE X  64      -5.325 -10.571   8.956  1.00 29.42           N  
ATOM    514  CA  ILE X  64      -4.499  -9.642   8.216  1.00 30.06           C  
ATOM    515  C   ILE X  64      -5.303  -8.326   7.996  1.00 31.30           C  
ATOM    516  O   ILE X  64      -4.833  -7.262   8.411  1.00 30.47           O  
ATOM    517  CB  ILE X  64      -3.860 -10.282   6.961  1.00 29.55           C  
ATOM    518  CG1 ILE X  64      -2.884 -11.396   7.397  1.00 31.31           C  
ATOM    519  CG2 ILE X  64      -3.153  -9.248   6.138  1.00 29.00           C  
ATOM    520  CD1 ILE X  64      -2.145 -12.148   6.260  1.00 28.75           C  
ATOM    521  N   LYS X  65      -6.520  -8.393   7.428  1.00 32.09           N  
ATOM    522  CA  LYS X  65      -7.338  -7.175   7.277  1.00 33.67           C  
ATOM    523  C   LYS X  65      -7.562  -6.466   8.608  1.00 35.36           C  
ATOM    524  O   LYS X  65      -7.223  -5.266   8.738  1.00 34.65           O  
ATOM    525  CB  LYS X  65      -8.681  -7.454   6.608  1.00 34.79           C  
ATOM    526  CG  LYS X  65      -8.576  -7.856   5.132  1.00 34.45           C  
ATOM    527  CD  LYS X  65      -9.884  -8.454   4.661  1.00 32.54           C  
ATOM    528  CE  LYS X  65      -9.738  -9.019   3.277  1.00 33.27           C  
ATOM    529  NZ  LYS X  65     -10.543 -10.273   3.133  1.00 38.95           N  
ATOM    530  N   ASN X  66      -8.097  -7.199   9.603  1.00 35.68           N  
ATOM    531  CA  ASN X  66      -8.269  -6.627  10.966  1.00 36.26           C  
ATOM    532  C   ASN X  66      -7.016  -5.856  11.488  1.00 35.18           C  
ATOM    533  O   ASN X  66      -7.114  -4.694  11.879  1.00 35.55           O  
ATOM    534  CB  ASN X  66      -8.773  -7.673  11.980  1.00 36.00           C  
ATOM    535  CG  ASN X  66     -10.117  -8.329  11.574  1.00 37.93           C  
ATOM    536  OD1 ASN X  66     -10.976  -7.705  10.955  1.00 40.41           O  
ATOM    537  ND2 ASN X  66     -10.286  -9.603  11.930  1.00 40.19           N  
ATOM    538  N   THR X  67      -5.850  -6.495  11.441  1.00 34.48           N  
ATOM    539  CA  THR X  67      -4.547  -5.852  11.742  1.00 34.38           C  
ATOM    540  C   THR X  67      -4.217  -4.534  10.926  1.00 33.99           C  
ATOM    541  O   THR X  67      -3.932  -3.469  11.527  1.00 32.26           O  
ATOM    542  CB  THR X  67      -3.375  -6.894  11.617  1.00 34.11           C  
ATOM    543  OG1 THR X  67      -3.630  -8.041  12.455  1.00 34.40           O  
ATOM    544  CG2 THR X  67      -2.025  -6.266  11.965  1.00 31.87           C  
ATOM    545  N   LEU X  68      -4.257  -4.615   9.587  1.00 33.24           N  
ATOM    546  CA  LEU X  68      -3.979  -3.457   8.720  1.00 33.16           C  
ATOM    547  C   LEU X  68      -5.086  -2.393   8.773  1.00 34.67           C  
ATOM    548  O   LEU X  68      -4.841  -1.187   8.589  1.00 35.25           O  
ATOM    549  CB  LEU X  68      -3.724  -3.891   7.282  1.00 31.94           C  
ATOM    550  CG  LEU X  68      -2.736  -5.044   7.082  1.00 29.61           C  
ATOM    551  CD1 LEU X  68      -2.683  -5.477   5.616  1.00 23.97           C  
ATOM    552  CD2 LEU X  68      -1.363  -4.636   7.561  1.00 29.63           C  
ATOM    553  N   THR X  69      -6.302  -2.845   9.064  1.00 36.04           N  
ATOM    554  CA  THR X  69      -7.458  -1.958   9.167  1.00 35.93           C  
ATOM    555  C   THR X  69      -7.409  -1.127  10.420  1.00 35.58           C  
ATOM    556  O   THR X  69      -8.128  -0.173  10.529  1.00 35.85           O  
ATOM    557  CB  THR X  69      -8.767  -2.768   9.180  1.00 35.87           C  
ATOM    558  OG1 THR X  69      -9.058  -3.210   7.848  1.00 33.78           O  
ATOM    559  CG2 THR X  69      -9.921  -1.933   9.729  1.00 36.86           C  
ATOM    560  N   PHE X  70      -6.574  -1.491  11.376  1.00 37.03           N  
ATOM    561  CA  PHE X  70      -6.692  -0.917  12.715  1.00 39.49           C  
ATOM    562  C   PHE X  70      -6.571   0.626  12.682  1.00 41.99           C  
ATOM    563  O   PHE X  70      -7.405   1.368  13.229  1.00 41.16           O  
ATOM    564  CB  PHE X  70      -5.688  -1.602  13.664  1.00 38.85           C  
ATOM    565  CG  PHE X  70      -5.621  -1.004  15.048  1.00 36.12           C  
ATOM    566  CD1 PHE X  70      -4.733   0.012  15.337  1.00 34.62           C  
ATOM    567  CD2 PHE X  70      -6.421  -1.494  16.072  1.00 39.04           C  
ATOM    568  CE1 PHE X  70      -4.651   0.550  16.615  1.00 36.23           C  
ATOM    569  CE2 PHE X  70      -6.346  -0.961  17.360  1.00 34.37           C  
ATOM    570  CZ  PHE X  70      -5.459   0.053  17.629  1.00 38.06           C  
ATOM    571  N   ALA X  71      -5.542   1.099  11.994  1.00 45.83           N  
ATOM    572  CA  ALA X  71      -5.269   2.535  11.916  1.00 49.24           C  
ATOM    573  C   ALA X  71      -5.992   3.170  10.713  1.00 51.24           C  
ATOM    574  O   ALA X  71      -5.493   4.142  10.112  1.00 51.90           O  
ATOM    575  CB  ALA X  71      -3.746   2.771  11.819  1.00 48.53           C  
ATOM    576  N   LEU X  72      -7.155   2.642  10.345  1.00 51.99           N  
ATOM    577  CA  LEU X  72      -7.577   2.957   9.008  1.00 53.56           C  
ATOM    578  C   LEU X  72      -8.649   3.975   8.785  1.00 56.11           C  
ATOM    579  O   LEU X  72      -8.531   4.729   7.821  1.00 56.98           O  
ATOM    580  CB  LEU X  72      -7.719   1.728   8.086  1.00 52.40           C  
ATOM    581  CG  LEU X  72      -6.532   1.612   7.103  1.00 49.62           C  
ATOM    582  CD1 LEU X  72      -6.943   1.035   5.756  1.00 41.91           C  
ATOM    583  CD2 LEU X  72      -5.847   2.958   6.863  1.00 44.47           C  
ATOM    584  N   ARG X  73      -9.707   4.042   9.578  1.00 59.25           N  
ATOM    585  CA  ARG X  73     -10.754   4.888   9.001  1.00 62.48           C  
ATOM    586  C   ARG X  73     -10.517   6.380   8.805  1.00 63.12           C  
ATOM    587  O   ARG X  73     -10.717   6.869   7.676  1.00 64.13           O  
ATOM    588  CB  ARG X  73     -12.223   4.440   9.131  1.00 62.26           C  
ATOM    589  CG  ARG X  73     -12.737   4.123   7.690  1.00 65.07           C  
ATOM    590  CD  ARG X  73     -14.238   3.965   7.531  1.00 64.25           C  
ATOM    591  NE  ARG X  73     -14.625   2.613   7.887  1.00 67.69           N  
ATOM    592  CZ  ARG X  73     -15.341   2.297   8.962  1.00 73.37           C  
ATOM    593  NH1 ARG X  73     -15.619   1.019   9.193  1.00 76.13           N  
ATOM    594  NH2 ARG X  73     -15.792   3.243   9.799  1.00 74.27           N  
ATOM    595  N   ASP X  74     -10.018   7.093   9.810  1.00 63.08           N  
ATOM    596  CA  ASP X  74      -9.624   8.457   9.494  1.00 63.30           C  
ATOM    597  C   ASP X  74      -8.184   8.522   8.969  1.00 62.46           C  
ATOM    598  O   ASP X  74      -7.939   9.049   7.871  1.00 62.80           O  
ATOM    599  CB  ASP X  74      -9.882   9.438  10.625  1.00 63.90           C  
ATOM    600  CG  ASP X  74      -9.494  10.864  10.249  1.00 67.56           C  
ATOM    601  OD1 ASP X  74      -8.242  10.826  10.070  0.00 66.48           O  
ATOM    602  OD2 ASP X  74     -10.402  11.700  10.024  1.00 73.66           O  
ATOM    603  N   ALA X  75      -7.237   7.980   9.738  1.00 61.10           N  
ATOM    604  CA  ALA X  75      -5.837   8.001   9.325  1.00 59.46           C  
ATOM    605  C   ALA X  75      -5.409   9.397   8.848  1.00 57.98           C  
ATOM    606  O   ALA X  75      -5.792  10.404   9.444  1.00 59.86           O  
ATOM    607  CB  ALA X  75      -5.590   6.961   8.247  1.00 59.64           C  
ATOM    608  N   SER X  76      -4.599   9.448   7.798  1.00 54.81           N  
ATOM    609  CA  SER X  76      -4.107  10.684   7.195  1.00 51.89           C  
ATOM    610  C   SER X  76      -3.094  10.255   6.171  1.00 49.94           C  
ATOM    611  O   SER X  76      -2.500   9.180   6.310  1.00 48.91           O  
ATOM    612  CB  SER X  76      -3.409  11.587   8.210  1.00 51.59           C  
ATOM    613  OG  SER X  76      -2.349  10.904   8.841  1.00 52.26           O  
ATOM    614  N   PRO X  77      -2.874  11.086   5.140  1.00 48.52           N  
ATOM    615  CA  PRO X  77      -1.864  10.696   4.150  1.00 47.72           C  
ATOM    616  C   PRO X  77      -0.669   9.935   4.752  1.00 46.47           C  
ATOM    617  O   PRO X  77      -0.095   9.079   4.086  1.00 47.24           O  
ATOM    618  CB  PRO X  77      -1.459  12.023   3.534  1.00 46.70           C  
ATOM    619  CG  PRO X  77      -2.692  12.872   3.651  1.00 47.58           C  
ATOM    620  CD  PRO X  77      -3.512  12.370   4.804  1.00 47.57           C  
ATOM    621  N   SER X  78      -0.342  10.206   6.013  1.00 45.68           N  
ATOM    622  CA  SER X  78       0.788   9.556   6.692  1.00 44.91           C  
ATOM    623  C   SER X  78       0.504   8.097   7.091  1.00 44.98           C  
ATOM    624  O   SER X  78       1.301   7.178   6.785  1.00 45.51           O  
ATOM    625  CB  SER X  78       1.235  10.380   7.906  1.00 44.84           C  
ATOM    626  OG  SER X  78       0.122  10.940   8.575  1.00 40.20           O  
ATOM    627  N   VAL X  79      -0.626   7.882   7.768  1.00 43.49           N  
ATOM    628  CA  VAL X  79      -0.986   6.530   8.213  1.00 41.99           C  
ATOM    629  C   VAL X  79      -1.372   5.672   6.991  1.00 41.16           C  
ATOM    630  O   VAL X  79      -1.159   4.440   6.959  1.00 41.17           O  
ATOM    631  CB  VAL X  79      -2.072   6.535   9.340  1.00 40.38           C  
ATOM    632  CG1 VAL X  79      -2.578   5.150   9.575  1.00 39.06           C  
ATOM    633  CG2 VAL X  79      -1.491   7.075  10.630  1.00 38.66           C  
ATOM    634  N   LYS X  80      -1.887   6.364   5.981  1.00 40.00           N  
ATOM    635  CA  LYS X  80      -2.384   5.727   4.773  1.00 39.51           C  
ATOM    636  C   LYS X  80      -1.190   5.196   4.013  1.00 37.59           C  
ATOM    637  O   LYS X  80      -1.300   4.166   3.332  1.00 36.60           O  
ATOM    638  CB  LYS X  80      -3.230   6.686   3.911  1.00 39.60           C  
ATOM    639  CG  LYS X  80      -4.456   7.313   4.611  1.00 38.78           C  
ATOM    640  CD  LYS X  80      -5.560   7.672   3.583  1.00 41.83           C  
ATOM    641  CE  LYS X  80      -6.663   8.627   4.114  1.00 42.45           C  
ATOM    642  NZ  LYS X  80      -6.449  10.085   3.734  1.00 46.87           N  
ATOM    643  N   LEU X  81      -0.033   5.839   4.183  1.00 35.76           N  
ATOM    644  CA  LEU X  81       1.150   5.310   3.507  1.00 35.72           C  
ATOM    645  C   LEU X  81       2.022   4.242   4.187  1.00 35.97           C  
ATOM    646  O   LEU X  81       2.636   3.412   3.514  1.00 34.40           O  
ATOM    647  CB  LEU X  81       1.958   6.420   2.897  1.00 35.78           C  
ATOM    648  CG  LEU X  81       1.379   6.439   1.476  1.00 34.67           C  
ATOM    649  CD1 LEU X  81       1.012   7.833   1.069  1.00 33.46           C  
ATOM    650  CD2 LEU X  81       2.312   5.782   0.458  1.00 29.15           C  
ATOM    651  N   ALA X  82       2.068   4.258   5.521  1.00 37.08           N  
ATOM    652  CA  ALA X  82       2.743   3.194   6.274  1.00 36.40           C  
ATOM    653  C   ALA X  82       2.029   1.893   5.966  1.00 35.31           C  
ATOM    654  O   ALA X  82       2.652   0.906   5.526  1.00 36.02           O  
ATOM    655  CB  ALA X  82       2.716   3.470   7.792  1.00 36.91           C  
ATOM    656  N   THR X  83       0.712   1.916   6.135  1.00 32.24           N  
ATOM    657  CA  THR X  83      -0.072   0.725   5.912  1.00 31.08           C  
ATOM    658  C   THR X  83       0.164   0.152   4.490  1.00 30.24           C  
ATOM    659  O   THR X  83       0.389  -1.034   4.307  1.00 28.44           O  
ATOM    660  CB  THR X  83      -1.535   1.020   6.193  1.00 31.83           C  
ATOM    661  OG1 THR X  83      -1.649   1.968   7.278  1.00 31.51           O  
ATOM    662  CG2 THR X  83      -2.219  -0.239   6.574  1.00 36.10           C  
ATOM    663  N   LEU X  84       0.175   1.003   3.472  1.00 30.88           N  
ATOM    664  CA  LEU X  84       0.443   0.505   2.137  1.00 30.32           C  
ATOM    665  C   LEU X  84       1.849  -0.046   2.029  1.00 31.78           C  
ATOM    666  O   LEU X  84       2.138  -0.841   1.123  1.00 32.48           O  
ATOM    667  CB  LEU X  84       0.219   1.586   1.083  1.00 30.00           C  
ATOM    668  CG  LEU X  84       0.882   1.277  -0.261  1.00 28.05           C  
ATOM    669  CD1 LEU X  84      -0.039   0.401  -1.132  1.00 34.13           C  
ATOM    670  CD2 LEU X  84       1.228   2.504  -0.996  1.00 24.06           C  
ATOM    671  N   THR X  85       2.755   0.382   2.910  1.00 33.24           N  
ATOM    672  CA  THR X  85       4.137  -0.124   2.790  1.00 34.16           C  
ATOM    673  C   THR X  85       4.123  -1.551   3.313  1.00 34.43           C  
ATOM    674  O   THR X  85       4.667  -2.450   2.661  1.00 36.15           O  
ATOM    675  CB  THR X  85       5.186   0.740   3.524  1.00 33.79           C  
ATOM    676  OG1 THR X  85       5.092   2.088   3.049  1.00 38.17           O  
ATOM    677  CG2 THR X  85       6.581   0.217   3.240  1.00 32.10           C  
ATOM    678  N   LEU X  86       3.488  -1.726   4.482  1.00 32.55           N  
ATOM    679  CA  LEU X  86       3.186  -3.023   5.092  1.00 31.60           C  
ATOM    680  C   LEU X  86       2.405  -3.973   4.144  1.00 31.06           C  
ATOM    681  O   LEU X  86       2.827  -5.089   3.867  1.00 30.29           O  
ATOM    682  CB  LEU X  86       2.327  -2.777   6.337  1.00 30.35           C  
ATOM    683  CG  LEU X  86       2.710  -3.343   7.693  1.00 27.75           C  
ATOM    684  CD1 LEU X  86       1.491  -3.234   8.581  1.00 22.76           C  
ATOM    685  CD2 LEU X  86       3.232  -4.766   7.577  1.00 18.05           C  
ATOM    686  N   LEU X  87       1.265  -3.510   3.654  1.00 30.63           N  
ATOM    687  CA  LEU X  87       0.442  -4.309   2.792  1.00 30.36           C  
ATOM    688  C   LEU X  87       1.355  -4.916   1.714  1.00 31.34           C  
ATOM    689  O   LEU X  87       1.274  -6.135   1.437  1.00 31.97           O  
ATOM    690  CB  LEU X  87      -0.650  -3.430   2.160  1.00 29.81           C  
ATOM    691  CG  LEU X  87      -2.046  -4.016   1.866  1.00 28.68           C  
ATOM    692  CD1 LEU X  87      -2.635  -3.382   0.602  1.00 18.25           C  
ATOM    693  CD2 LEU X  87      -2.116  -5.557   1.773  1.00 18.20           C  
ATOM    694  N   ALA X  88       2.237  -4.073   1.148  1.00 28.96           N  
ATOM    695  CA  ALA X  88       3.199  -4.492   0.144  1.00 27.80           C  
ATOM    696  C   ALA X  88       4.055  -5.685   0.591  1.00 28.55           C  
ATOM    697  O   ALA X  88       4.093  -6.694  -0.099  1.00 28.08           O  
ATOM    698  CB  ALA X  88       4.078  -3.319  -0.281  1.00 27.30           C  
ATOM    699  N   SER X  89       4.721  -5.598   1.748  1.00 29.33           N  
ATOM    700  CA  SER X  89       5.470  -6.757   2.250  1.00 29.54           C  
ATOM    701  C   SER X  89       4.550  -7.967   2.379  1.00 30.32           C  
ATOM    702  O   SER X  89       4.866  -9.049   1.904  1.00 30.42           O  
ATOM    703  CB  SER X  89       6.105  -6.478   3.605  1.00 28.66           C  
ATOM    704  OG  SER X  89       7.078  -5.475   3.532  1.00 26.51           O  
ATOM    705  N   VAL X  90       3.401  -7.760   3.012  1.00 31.27           N  
ATOM    706  CA  VAL X  90       2.482  -8.850   3.325  1.00 32.28           C  
ATOM    707  C   VAL X  90       2.079  -9.541   2.052  1.00 32.94           C  
ATOM    708  O   VAL X  90       2.200 -10.750   1.952  1.00 33.56           O  
ATOM    709  CB  VAL X  90       1.226  -8.361   4.121  1.00 32.40           C  
ATOM    710  CG1 VAL X  90       0.198  -9.482   4.273  1.00 31.06           C  
ATOM    711  CG2 VAL X  90       1.658  -7.790   5.513  1.00 28.25           C  
ATOM    712  N   ILE X  91       1.641  -8.781   1.054  1.00 34.33           N  
ATOM    713  CA  ILE X  91       1.133  -9.411  -0.163  1.00 34.50           C  
ATOM    714  C   ILE X  91       2.262 -10.050  -0.970  1.00 36.02           C  
ATOM    715  O   ILE X  91       2.025 -11.019  -1.694  1.00 37.53           O  
ATOM    716  CB  ILE X  91       0.254  -8.465  -0.980  1.00 32.91           C  
ATOM    717  CG1 ILE X  91      -0.139  -9.087  -2.322  1.00 33.96           C  
ATOM    718  CG2 ILE X  91       0.937  -7.148  -1.154  1.00 35.33           C  
ATOM    719  CD1 ILE X  91       0.979  -9.173  -3.385  1.00 29.09           C  
ATOM    720  N   LYS X  92       3.493  -9.563  -0.804  1.00 37.11           N  
ATOM    721  CA  LYS X  92       4.562 -10.125  -1.608  0.50 37.56           C  
ATOM    722  C   LYS X  92       5.145 -11.449  -1.060  1.00 39.34           C  
ATOM    723  O   LYS X  92       5.973 -12.098  -1.745  1.00 39.88           O  
ATOM    724  CB  LYS X  92       5.575  -9.046  -2.019  0.50 37.11           C  
ATOM    725  CG  LYS X  92       4.904  -7.991  -2.958  0.50 34.67           C  
ATOM    726  CD  LYS X  92       5.543  -6.605  -2.929  0.50 32.50           C  
ATOM    727  CE  LYS X  92       4.596  -5.551  -3.451  0.50 29.35           C  
ATOM    728  NZ  LYS X  92       4.393  -5.669  -4.911  0.50 29.75           N  
ATOM    729  N   LYS X  93       4.653 -11.883   0.120  1.00 40.59           N  
ATOM    730  CA  LYS X  93       4.988 -13.202   0.696  1.00 42.65           C  
ATOM    731  C   LYS X  93       3.785 -14.122   0.835  1.00 44.06           C  
ATOM    732  O   LYS X  93       3.911 -15.351   0.924  1.00 43.98           O  
ATOM    733  CB  LYS X  93       5.698 -13.077   2.032  1.00 41.86           C  
ATOM    734  CG  LYS X  93       5.453 -11.784   2.679  1.00 45.35           C  
ATOM    735  CD  LYS X  93       6.111 -11.729   4.029  1.00 47.32           C  
ATOM    736  CE  LYS X  93       7.048 -10.550   4.106  1.00 45.91           C  
ATOM    737  NZ  LYS X  93       8.438 -10.997   4.455  1.00 47.52           N  
ATOM    738  N   LEU X  94       2.608 -13.531   0.848  1.00 45.84           N  
ATOM    739  CA  LEU X  94       1.423 -14.325   0.618  1.00 47.58           C  
ATOM    740  C   LEU X  94       1.508 -14.960  -0.793  1.00 49.62           C  
ATOM    741  O   LEU X  94       0.908 -16.000  -1.040  1.00 50.51           O  
ATOM    742  CB  LEU X  94       0.161 -13.469   0.836  1.00 47.32           C  
ATOM    743  CG  LEU X  94      -0.023 -12.823   2.236  1.00 43.33           C  
ATOM    744  CD1 LEU X  94      -1.182 -11.860   2.286  1.00 32.80           C  
ATOM    745  CD2 LEU X  94      -0.150 -13.881   3.344  1.00 39.64           C  
ATOM    746  N   ASN X  95       2.297 -14.360  -1.688  1.00 51.10           N  
ATOM    747  CA  ASN X  95       2.475 -14.886  -3.038  1.00 52.70           C  
ATOM    748  C   ASN X  95       3.449 -16.066  -3.230  1.00 54.45           C  
ATOM    749  O   ASN X  95       3.228 -16.935  -4.090  1.00 55.97           O  
ATOM    750  CB  ASN X  95       2.785 -13.763  -4.016  1.00 52.56           C  
ATOM    751  CG  ASN X  95       1.585 -13.404  -4.882  1.00 53.13           C  
ATOM    752  OD1 ASN X  95       0.667 -14.208  -5.071  1.00 50.13           O  
ATOM    753  ND2 ASN X  95       1.590 -12.191  -5.412  1.00 54.56           N  
ATOM    754  N   LYS X  96       4.528 -16.093  -2.453  1.00 55.10           N  
ATOM    755  CA  LYS X  96       5.417 -17.265  -2.387  1.00 54.97           C  
ATOM    756  C   LYS X  96       4.691 -18.508  -1.808  1.00 54.92           C  
ATOM    757  O   LYS X  96       4.990 -19.649  -2.163  1.00 56.82           O  
ATOM    758  CB  LYS X  96       6.660 -16.933  -1.553  1.00 54.71           C  
ATOM    759  CG  LYS X  96       7.506 -15.773  -2.100  1.00 55.55           C  
ATOM    760  CD  LYS X  96       8.519 -15.294  -1.059  1.00 55.11           C  
ATOM    761  CE  LYS X  96       9.561 -14.354  -1.647  1.00 53.29           C  
ATOM    762  NZ  LYS X  96      10.657 -14.190  -0.636  1.00 50.77           N  
ATOM    763  N   ILE X  97       3.752 -18.275  -0.900  1.00 53.72           N  
ATOM    764  CA  ILE X  97       2.929 -19.324  -0.346  1.00 52.09           C  
ATOM    765  C   ILE X  97       1.892 -19.723  -1.399  1.00 53.10           C  
ATOM    766  O   ILE X  97       1.485 -20.890  -1.466  1.00 53.87           O  
ATOM    767  CB  ILE X  97       2.228 -18.810   0.926  1.00 51.56           C  
ATOM    768  CG1 ILE X  97       3.244 -18.606   2.057  1.00 47.93           C  
ATOM    769  CG2 ILE X  97       1.027 -19.690   1.329  1.00 49.29           C  
ATOM    770  CD1 ILE X  97       2.820 -17.943   3.127  0.00 50.58           C  
ATOM    771  N   GLN X  98       1.504 -18.761  -2.244  1.00 52.76           N  
ATOM    772  CA  GLN X  98       0.311 -18.891  -3.072  1.00 51.76           C  
ATOM    773  C   GLN X  98      -0.100 -17.612  -3.796  1.00 52.04           C  
ATOM    774  O   GLN X  98      -0.076 -16.537  -3.194  1.00 52.84           O  
ATOM    775  CB  GLN X  98      -0.845 -19.260  -2.173  1.00 51.00           C  
ATOM    776  CG  GLN X  98      -2.141 -18.785  -2.698  1.00 50.19           C  
ATOM    777  CD  GLN X  98      -3.220 -19.750  -2.384  1.00 50.61           C  
ATOM    778  OE1 GLN X  98      -3.614 -19.881  -1.223  1.00 51.84           O  
ATOM    779  NE2 GLN X  98      -3.699 -20.471  -3.404  1.00 50.01           N  
ATOM    780  N   HIS X  99      -0.546 -17.732  -5.055  1.00 51.50           N  
ATOM    781  CA  HIS X  99      -1.021 -16.557  -5.816  1.00 50.91           C  
ATOM    782  C   HIS X  99      -2.043 -15.713  -5.064  1.00 49.82           C  
ATOM    783  O   HIS X  99      -3.113 -16.204  -4.669  1.00 48.76           O  
ATOM    784  CB  HIS X  99      -1.546 -16.873  -7.242  1.00 51.56           C  
ATOM    785  CG  HIS X  99      -1.882 -15.637  -8.038  1.00 52.94           C  
ATOM    786  ND1 HIS X  99      -0.916 -14.843  -8.630  1.00 54.09           N  
ATOM    787  CD2 HIS X  99      -3.069 -15.027  -8.283  1.00 52.27           C  
ATOM    788  CE1 HIS X  99      -1.496 -13.810  -9.222  1.00 52.78           C  
ATOM    789  NE2 HIS X  99      -2.801 -13.903  -9.034  1.00 55.36           N  
ATOM    790  N   THR X 100      -1.698 -14.433  -4.902  1.00 48.27           N  
ATOM    791  CA  THR X 100      -2.540 -13.512  -4.184  1.00 47.49           C  
ATOM    792  C   THR X 100      -2.583 -12.171  -4.865  1.00 47.03           C  
ATOM    793  O   THR X 100      -1.577 -11.464  -4.966  1.00 47.57           O  
ATOM    794  CB  THR X 100      -2.062 -13.363  -2.775  1.00 47.71           C  
ATOM    795  OG1 THR X 100      -1.769 -14.671  -2.253  1.00 49.42           O  
ATOM    796  CG2 THR X 100      -3.140 -12.726  -1.951  1.00 47.17           C  
ATOM    797  N   ASP X 101      -3.780 -11.846  -5.339  1.00 46.42           N  
ATOM    798  CA  ASP X 101      -4.052 -10.626  -6.082  1.00 44.76           C  
ATOM    799  C   ASP X 101      -4.239  -9.481  -5.091  1.00 44.34           C  
ATOM    800  O   ASP X 101      -4.821  -9.671  -4.008  1.00 43.55           O  
ATOM    801  CB  ASP X 101      -5.345 -10.807  -6.889  1.00 44.05           C  
ATOM    802  CG  ASP X 101      -5.307 -10.081  -8.232  1.00 45.56           C  
ATOM    803  OD1 ASP X 101      -5.699  -8.880  -8.289  1.00 44.41           O  
ATOM    804  OD2 ASP X 101      -4.865 -10.711  -9.229  1.00 39.59           O  
ATOM    805  N   ALA X 102      -3.778  -8.285  -5.455  1.00 43.70           N  
ATOM    806  CA  ALA X 102      -4.076  -7.108  -4.625  1.00 42.82           C  
ATOM    807  C   ALA X 102      -5.580  -6.926  -4.368  1.00 41.77           C  
ATOM    808  O   ALA X 102      -5.969  -6.408  -3.327  1.00 42.03           O  
ATOM    809  CB  ALA X 102      -3.465  -5.837  -5.219  1.00 43.43           C  
ATOM    810  N   ALA X 103      -6.407  -7.358  -5.320  1.00 41.11           N  
ATOM    811  CA  ALA X 103      -7.871  -7.327  -5.215  1.00 39.57           C  
ATOM    812  C   ALA X 103      -8.436  -8.040  -3.977  1.00 39.91           C  
ATOM    813  O   ALA X 103      -9.563  -7.751  -3.556  1.00 39.07           O  
ATOM    814  CB  ALA X 103      -8.480  -7.882  -6.471  1.00 38.71           C  
ATOM    815  N   MET X 104      -7.646  -8.944  -3.382  1.00 40.81           N  
ATOM    816  CA  MET X 104      -8.021  -9.615  -2.130  1.00 41.96           C  
ATOM    817  C   MET X 104      -8.106  -8.642  -0.967  1.00 40.30           C  
ATOM    818  O   MET X 104      -8.520  -9.013   0.124  1.00 40.71           O  
ATOM    819  CB  MET X 104      -7.003 -10.705  -1.765  1.00 43.91           C  
ATOM    820  CG  MET X 104      -7.501 -12.179  -1.877  1.00 55.83           C  
ATOM    821  CE  MET X 104      -8.826 -12.354   0.891  1.00 73.20           C  
ATOM    822  N   PHE X 105      -7.688  -7.400  -1.194  1.00 39.04           N  
ATOM    823  CA  PHE X 105      -7.460  -6.431  -0.115  1.00 37.22           C  
ATOM    824  C   PHE X 105      -8.051  -5.090  -0.521  1.00 36.71           C  
ATOM    825  O   PHE X 105      -7.774  -4.036   0.094  1.00 35.24           O  
ATOM    826  CB  PHE X 105      -5.961  -6.329   0.224  1.00 35.92           C  
ATOM    827  CG  PHE X 105      -5.428  -7.504   1.038  1.00 34.79           C  
ATOM    828  CD1 PHE X 105      -4.642  -8.504   0.444  1.00 35.98           C  
ATOM    829  CD2 PHE X 105      -5.715  -7.625   2.390  1.00 32.53           C  
ATOM    830  CE1 PHE X 105      -4.153  -9.603   1.201  1.00 29.01           C  
ATOM    831  CE2 PHE X 105      -5.236  -8.730   3.132  1.00 28.46           C  
ATOM    832  CZ  PHE X 105      -4.455  -9.700   2.527  1.00 24.90           C  
ATOM    833  N   SER X 106      -8.846  -5.181  -1.595  1.00 36.50           N  
ATOM    834  CA  SER X 106      -9.785  -4.167  -2.056  1.00 36.16           C  
ATOM    835  C   SER X 106     -10.147  -3.185  -0.952  1.00 36.45           C  
ATOM    836  O   SER X 106      -9.762  -2.013  -1.043  1.00 36.17           O  
ATOM    837  CB  SER X 106     -11.045  -4.848  -2.602  1.00 35.45           C  
ATOM    838  OG  SER X 106     -12.027  -3.888  -2.966  1.00 38.84           O  
ATOM    839  N   GLU X 107     -10.866  -3.652   0.086  1.00 36.86           N  
ATOM    840  CA  GLU X 107     -11.262  -2.776   1.216  1.00 37.45           C  
ATOM    841  C   GLU X 107     -10.020  -2.011   1.633  1.00 36.40           C  
ATOM    842  O   GLU X 107      -9.979  -0.796   1.499  1.00 36.41           O  
ATOM    843  CB  GLU X 107     -11.817  -3.520   2.445  1.00 37.67           C  
ATOM    844  CG  GLU X 107     -12.265  -4.998   2.247  1.00 45.86           C  
ATOM    845  CD  GLU X 107     -11.159  -5.921   1.670  1.00 49.36           C  
ATOM    846  OE1 GLU X 107     -10.183  -6.227   2.377  1.00 50.49           O  
ATOM    847  OE2 GLU X 107     -11.264  -6.335   0.492  1.00 53.70           O  
ATOM    848  N   VAL X 108      -8.979  -2.717   2.088  1.00 34.94           N  
ATOM    849  CA  VAL X 108      -7.825  -2.008   2.659  1.00 32.45           C  
ATOM    850  C   VAL X 108      -7.323  -0.963   1.675  1.00 31.68           C  
ATOM    851  O   VAL X 108      -6.910   0.136   2.074  1.00 31.94           O  
ATOM    852  CB  VAL X 108      -6.670  -2.931   3.016  1.00 31.36           C  
ATOM    853  CG1 VAL X 108      -5.630  -2.188   3.888  1.00 29.07           C  
ATOM    854  CG2 VAL X 108      -7.190  -4.161   3.713  1.00 33.00           C  
ATOM    855  N   ILE X 109      -7.383  -1.298   0.389  1.00 29.76           N  
ATOM    856  CA  ILE X 109      -6.875  -0.400  -0.618  1.00 27.88           C  
ATOM    857  C   ILE X 109      -7.701   0.900  -0.640  1.00 29.37           C  
ATOM    858  O   ILE X 109      -7.107   1.997  -0.630  1.00 29.47           O  
ATOM    859  CB  ILE X 109      -6.744  -1.091  -1.979  1.00 26.81           C  
ATOM    860  CG1 ILE X 109      -5.638  -2.119  -1.883  1.00 24.89           C  
ATOM    861  CG2 ILE X 109      -6.380  -0.076  -3.074  1.00 23.42           C  
ATOM    862  CD1 ILE X 109      -5.642  -3.121  -2.941  1.00 29.62           C  
ATOM    863  N   ASP X 110      -9.040   0.776  -0.635  1.00 29.63           N  
ATOM    864  CA  ASP X 110      -9.956   1.917  -0.504  1.00 30.50           C  
ATOM    865  C   ASP X 110      -9.561   2.800   0.635  1.00 30.13           C  
ATOM    866  O   ASP X 110      -9.617   4.032   0.538  1.00 29.30           O  
ATOM    867  CB  ASP X 110     -11.371   1.442  -0.229  1.00 31.50           C  
ATOM    868  CG  ASP X 110     -11.964   0.713  -1.389  1.00 36.16           C  
ATOM    869  OD1 ASP X 110     -12.720  -0.256  -1.123  1.00 46.46           O  
ATOM    870  OD2 ASP X 110     -11.666   1.088  -2.557  1.00 37.81           O  
ATOM    871  N   GLY X 111      -9.159   2.142   1.717  1.00 31.36           N  
ATOM    872  CA  GLY X 111      -8.621   2.807   2.911  1.00 32.77           C  
ATOM    873  C   GLY X 111      -7.427   3.680   2.596  1.00 32.68           C  
ATOM    874  O   GLY X 111      -7.504   4.898   2.771  1.00 33.37           O  
ATOM    875  N   ILE X 112      -6.345   3.058   2.117  1.00 31.24           N  
ATOM    876  CA  ILE X 112      -5.099   3.754   1.769  1.00 31.68           C  
ATOM    877  C   ILE X 112      -5.333   4.921   0.775  1.00 33.17           C  
ATOM    878  O   ILE X 112      -4.515   5.846   0.652  1.00 32.46           O  
ATOM    879  CB  ILE X 112      -4.061   2.734   1.198  1.00 30.81           C  
ATOM    880  CG1 ILE X 112      -3.443   1.892   2.322  1.00 29.33           C  
ATOM    881  CG2 ILE X 112      -2.966   3.424   0.408  1.00 30.28           C  
ATOM    882  CD1 ILE X 112      -3.270   0.425   1.992  1.00 19.18           C  
ATOM    883  N   VAL X 113      -6.486   4.891   0.109  1.00 34.67           N  
ATOM    884  CA  VAL X 113      -6.672   5.640  -1.137  1.00 36.16           C  
ATOM    885  C   VAL X 113      -7.786   6.701  -1.164  1.00 37.95           C  
ATOM    886  O   VAL X 113      -7.845   7.522  -2.081  1.00 37.43           O  
ATOM    887  CB  VAL X 113      -6.753   4.642  -2.322  1.00 36.50           C  
ATOM    888  CG1 VAL X 113      -8.170   4.546  -2.971  1.00 30.64           C  
ATOM    889  CG2 VAL X 113      -5.636   4.917  -3.274  1.00 34.95           C  
ATOM    890  N   ALA X 114      -8.665   6.676  -0.167  1.00 40.35           N  
ATOM    891  CA  ALA X 114      -9.585   7.774   0.031  1.00 41.85           C  
ATOM    892  C   ALA X 114      -8.765   9.058   0.224  1.00 43.74           C  
ATOM    893  O   ALA X 114      -7.669   9.051   0.845  1.00 42.97           O  
ATOM    894  CB  ALA X 114     -10.469   7.515   1.212  1.00 41.26           C  
ATOM    895  N   GLU X 115      -9.314  10.145  -0.329  1.00 45.13           N  
ATOM    896  CA  GLU X 115      -8.680  11.452  -0.349  1.00 47.05           C  
ATOM    897  C   GLU X 115      -7.500  11.387  -1.297  1.00 46.08           C  
ATOM    898  O   GLU X 115      -6.350  11.609  -0.906  1.00 45.61           O  
ATOM    899  CB  GLU X 115      -8.262  11.901   1.052  1.00 46.97           C  
ATOM    900  CG  GLU X 115      -9.443  12.140   1.999  1.00 51.53           C  
ATOM    901  CD  GLU X 115      -9.048  12.915   3.269  1.00 51.58           C  
ATOM    902  OE1 GLU X 115      -8.185  12.440   4.062  1.00 58.18           O  
ATOM    903  OE2 GLU X 115      -9.613  14.011   3.465  1.00 57.84           O  
ATOM    904  N   GLU X 116      -7.813  11.079  -2.555  1.00 46.20           N  
ATOM    905  CA  GLU X 116      -6.814  10.958  -3.623  1.00 46.29           C  
ATOM    906  C   GLU X 116      -5.794  12.120  -3.590  1.00 46.58           C  
ATOM    907  O   GLU X 116      -4.586  11.888  -3.421  1.00 46.84           O  
ATOM    908  CB  GLU X 116      -7.503  10.868  -5.000  1.00 46.87           C  
ATOM    909  CG  GLU X 116      -6.951   9.789  -5.974  1.00 45.09           C  
ATOM    910  CD  GLU X 116      -6.591  10.353  -7.362  1.00 43.90           C  
ATOM    911  OE1 GLU X 116      -6.356   9.571  -8.311  1.00 41.40           O  
ATOM    912  OE2 GLU X 116      -6.517  11.596  -7.514  1.00 44.99           O  
ATOM    913  N   GLN X 117      -6.285  13.356  -3.707  1.00 46.05           N  
ATOM    914  CA  GLN X 117      -5.418  14.544  -3.821  1.00 46.36           C  
ATOM    915  C   GLN X 117      -4.662  14.889  -2.532  1.00 46.77           C  
ATOM    916  O   GLN X 117      -3.638  15.587  -2.560  1.00 47.41           O  
ATOM    917  CB  GLN X 117      -6.216  15.763  -4.306  1.00 46.27           C  
ATOM    918  CG  GLN X 117      -7.027  15.546  -5.596  1.00 44.30           C  
ATOM    919  CD  GLN X 117      -6.146  15.406  -6.833  1.00 43.60           C  
ATOM    920  OE1 GLN X 117      -6.489  14.687  -7.785  1.00 39.11           O  
ATOM    921  NE2 GLN X 117      -5.001  16.093  -6.826  1.00 43.29           N  
ATOM    922  N   GLN X 118      -5.169  14.417  -1.403  1.00 46.19           N  
ATOM    923  CA  GLN X 118      -4.458  14.632  -0.169  1.00 46.37           C  
ATOM    924  C   GLN X 118      -3.304  13.661  -0.133  1.00 45.95           C  
ATOM    925  O   GLN X 118      -2.194  14.057   0.256  1.00 47.22           O  
ATOM    926  CB  GLN X 118      -5.367  14.472   1.061  1.00 47.56           C  
ATOM    927  CG  GLN X 118      -6.645  15.371   1.068  1.00 51.14           C  
ATOM    928  CD  GLN X 118      -6.578  16.566   2.024  1.00 54.80           C  
ATOM    929  OE1 GLN X 118      -5.630  16.701   2.813  1.00 52.50           O  
ATOM    930  NE2 GLN X 118      -7.596  17.443   1.954  1.00 55.03           N  
ATOM    931  N   VAL X 119      -3.553  12.409  -0.567  1.00 45.01           N  
ATOM    932  CA  VAL X 119      -2.541  11.322  -0.538  1.00 43.33           C  
ATOM    933  C   VAL X 119      -1.470  11.568  -1.579  1.00 42.76           C  
ATOM    934  O   VAL X 119      -0.279  11.400  -1.304  1.00 42.98           O  
ATOM    935  CB  VAL X 119      -3.137   9.902  -0.801  1.00 43.39           C  
ATOM    936  CG1 VAL X 119      -2.045   8.842  -0.765  1.00 41.33           C  
ATOM    937  CG2 VAL X 119      -4.234   9.541   0.206  1.00 45.84           C  
ATOM    938  N   ILE X 120      -1.917  11.952  -2.773  1.00 42.25           N  
ATOM    939  CA  ILE X 120      -1.046  12.323  -3.870  1.00 42.39           C  
ATOM    940  C   ILE X 120      -0.178  13.521  -3.485  1.00 44.40           C  
ATOM    941  O   ILE X 120       1.032  13.557  -3.809  1.00 44.27           O  
ATOM    942  CB  ILE X 120      -1.876  12.674  -5.125  1.00 42.03           C  
ATOM    943  CG1 ILE X 120      -2.454  11.398  -5.745  1.00 41.06           C  
ATOM    944  CG2 ILE X 120      -1.044  13.461  -6.151  1.00 38.84           C  
ATOM    945  CD1 ILE X 120      -3.745  11.576  -6.466  1.00 36.78           C  
ATOM    946  N   GLY X 121      -0.813  14.503  -2.824  1.00 44.75           N  
ATOM    947  CA  GLY X 121      -0.141  15.696  -2.364  1.00 44.64           C  
ATOM    948  C   GLY X 121       1.009  15.194  -1.541  1.00 46.15           C  
ATOM    949  O   GLY X 121       2.166  15.538  -1.786  1.00 47.46           O  
ATOM    950  N   PHE X 122       0.690  14.323  -0.600  1.00 46.18           N  
ATOM    951  CA  PHE X 122       1.634  13.898   0.427  1.00 47.56           C  
ATOM    952  C   PHE X 122       2.841  13.142  -0.109  1.00 47.87           C  
ATOM    953  O   PHE X 122       3.952  13.299   0.394  1.00 48.00           O  
ATOM    954  CB  PHE X 122       0.883  13.041   1.446  1.00 48.02           C  
ATOM    955  CG  PHE X 122       1.765  12.286   2.393  1.00 46.76           C  
ATOM    956  CD1 PHE X 122       2.002  12.776   3.680  1.00 45.16           C  
ATOM    957  CD2 PHE X 122       2.320  11.072   2.022  1.00 47.71           C  
ATOM    958  CE1 PHE X 122       2.800  12.063   4.586  1.00 46.33           C  
ATOM    959  CE2 PHE X 122       3.131  10.350   2.917  1.00 46.82           C  
ATOM    960  CZ  PHE X 122       3.369  10.842   4.195  1.00 47.78           C  
ATOM    961  N   ILE X 123       2.606  12.299  -1.103  1.00 48.76           N  
ATOM    962  CA  ILE X 123       3.678  11.597  -1.821  1.00 49.22           C  
ATOM    963  C   ILE X 123       4.580  12.583  -2.586  1.00 49.52           C  
ATOM    964  O   ILE X 123       5.800  12.478  -2.528  1.00 49.72           O  
ATOM    965  CB  ILE X 123       3.077  10.490  -2.753  1.00 48.68           C  
ATOM    966  CG1 ILE X 123       2.482   9.362  -1.915  1.00 47.40           C  
ATOM    967  CG2 ILE X 123       4.106   9.889  -3.660  1.00 49.91           C  
ATOM    968  CD1 ILE X 123       1.230   8.748  -2.537  1.00 49.41           C  
ATOM    969  N   GLN X 124       3.965  13.558  -3.252  1.00 51.03           N  
ATOM    970  CA  GLN X 124       4.661  14.518  -4.133  1.00 53.36           C  
ATOM    971  C   GLN X 124       5.404  15.646  -3.443  1.00 54.36           C  
ATOM    972  O   GLN X 124       6.563  15.921  -3.770  1.00 55.51           O  
ATOM    973  CB  GLN X 124       3.682  15.150  -5.126  1.00 53.14           C  
ATOM    974  CG  GLN X 124       3.345  14.240  -6.267  1.00 55.19           C  
ATOM    975  CD  GLN X 124       2.288  14.765  -7.220  1.00 55.02           C  
ATOM    976  OE1 GLN X 124       1.992  14.094  -8.219  1.00 57.72           O  
ATOM    977  NE2 GLN X 124       1.705  15.945  -6.929  1.00 54.87           N  
ATOM    978  N   LYS X 125       4.724  16.330  -2.529  1.00 54.96           N  
ATOM    979  CA  LYS X 125       5.333  17.439  -1.810  1.00 55.20           C  
ATOM    980  C   LYS X 125       6.052  17.040  -0.484  1.00 55.10           C  
ATOM    981  O   LYS X 125       7.023  17.691  -0.103  1.00 55.82           O  
ATOM    982  CB  LYS X 125       4.297  18.575  -1.592  1.00 55.50           C  
ATOM    983  CG  LYS X 125       3.688  19.157  -2.883  1.00 52.65           C  
ATOM    984  CD  LYS X 125       4.367  20.435  -3.005  0.00 60.04           C  
ATOM    985  CE  LYS X 125       4.705  21.340  -1.743  0.00 59.76           C  
ATOM    986  NZ  LYS X 125       4.921  22.815  -2.035  0.00 56.73           N  
ATOM    987  N   LYS X 126       5.613  15.977   0.197  1.00 54.48           N  
ATOM    988  CA  LYS X 126       5.827  15.911   1.650  1.00 54.08           C  
ATOM    989  C   LYS X 126       6.159  14.573   2.342  1.00 54.36           C  
ATOM    990  O   LYS X 126       5.837  14.424   3.507  1.00 55.32           O  
ATOM    991  CB  LYS X 126       4.597  16.498   2.380  1.00 53.90           C  
ATOM    992  CG  LYS X 126       4.257  17.955   2.105  1.00 55.30           C  
ATOM    993  CD  LYS X 126       3.824  17.562   3.854  0.00 56.50           C  
ATOM    994  CE  LYS X 126       2.943  18.848   3.779  0.00 57.32           C  
ATOM    995  NZ  LYS X 126       2.951  19.701   5.063  0.00 55.92           N  
ATOM    996  N   CYS X 127       6.793  13.603   1.694  1.00 53.78           N  
ATOM    997  CA  CYS X 127       7.184  12.366   2.419  1.00 54.43           C  
ATOM    998  C   CYS X 127       8.692  12.215   2.291  1.00 56.74           C  
ATOM    999  O   CYS X 127       9.242  11.118   2.090  1.00 57.17           O  
ATOM   1000  CB  CYS X 127       6.401  11.172   1.876  1.00 53.25           C  
ATOM   1001  SG  CYS X 127       7.089   9.539   2.082  1.00 48.91           S  
ATOM   1002  N   LYS X 128       9.349  13.361   2.432  1.00 58.96           N  
ATOM   1003  CA  LYS X 128      10.671  13.562   1.895  1.00 60.44           C  
ATOM   1004  C   LYS X 128      11.727  13.765   2.961  1.00 62.01           C  
ATOM   1005  O   LYS X 128      12.707  13.033   2.990  1.00 62.42           O  
ATOM   1006  CB  LYS X 128      10.662  14.773   0.962  1.00 60.92           C  
ATOM   1007  CG  LYS X 128      10.031  16.039   1.568  1.00 62.19           C  
ATOM   1008  CD  LYS X 128      10.831  17.302   1.211  1.00 62.82           C  
ATOM   1009  CE  LYS X 128      10.367  18.484   2.054  1.00 64.22           C  
ATOM   1010  NZ  LYS X 128      10.114  18.080   3.483  1.00 62.77           N  
ATOM   1011  N   TYR X 129      11.530  14.746   3.841  1.00 63.99           N  
ATOM   1012  CA  TYR X 129      12.638  15.298   4.648  1.00 65.79           C  
ATOM   1013  C   TYR X 129      14.043  14.904   4.158  1.00 66.26           C  
ATOM   1014  O   TYR X 129      14.575  13.840   4.516  1.00 66.61           O  
ATOM   1015  CB  TYR X 129      12.471  15.133   6.186  1.00 65.78           C  
ATOM   1016  CG  TYR X 129      11.784  13.876   6.698  1.00 67.21           C  
ATOM   1017  CD1 TYR X 129      12.425  13.028   7.621  1.00 67.53           C  
ATOM   1018  CD2 TYR X 129      10.474  13.562   6.315  1.00 66.15           C  
ATOM   1019  CE1 TYR X 129      11.778  11.880   8.125  1.00 66.79           C  
ATOM   1020  CE2 TYR X 129       9.822  12.423   6.803  1.00 66.44           C  
ATOM   1021  CZ  TYR X 129      10.471  11.583   7.706  1.00 67.61           C  
ATOM   1022  OH  TYR X 129       9.799  10.453   8.171  1.00 66.36           O  
ATOM   1023  N   ASN X 130      14.609  15.787   3.331  1.00 66.67           N  
ATOM   1024  CA  ASN X 130      15.988  15.679   2.831  1.00 67.84           C  
ATOM   1025  C   ASN X 130      17.060  15.410   3.899  1.00 67.55           C  
ATOM   1026  O   ASN X 130      16.811  15.251   5.104  1.00 66.80           O  
ATOM   1027  CB  ASN X 130      16.375  16.924   2.011  1.00 68.19           C  
ATOM   1028  CG  ASN X 130      15.343  17.276   0.959  1.00 70.55           C  
ATOM   1029  OD1 ASN X 130      15.242  16.610  -0.079  1.00 76.12           O  
ATOM   1030  ND2 ASN X 130      14.566  18.330   1.219  1.00 72.16           N  
TER
END
