# Supplementary material for: Vaccinia Virus Protein A49 Is an Unexpected Member of the B-cell Lymphoma (Bcl)-2 Protein Family
Source: J Biol Chem. 2015 Jan 20;290(10):5991–6002. doi: 10.1074/jbc.M114.624650 (PMC4358236; doi:10.1074/jbc.M114.624650)
Supplement: Supplemental Data [file supp_M114.624650_jbc.M114.624650-1.zip › Neidel_overlain_Bcl-2_proteins_and_core/2JBY_A_ali.pdb]

ATOM      1  N   MET X   1      -9.399   2.161 -10.274  1.00 69.79           N  
ATOM      2  CA  MET X   1     -10.382   3.140 -10.915  1.00 70.63           C  
ATOM      3  C   MET X   1      -9.867   4.613 -11.033  1.00 68.53           C  
ATOM      4  O   MET X   1      -9.728   5.132 -12.131  1.00 70.17           O  
ATOM      5  CB  MET X   1     -11.739   3.117 -10.148  1.00 73.47           C  
ATOM      6  CG  MET X   1     -12.826   2.102 -10.647  1.00 82.48           C  
ATOM      7  SD  MET X   1     -13.088   2.019 -12.469  1.00 97.45           S  
ATOM      8  CE  MET X   1     -12.977   3.780 -12.974  1.00 95.51           C  
ATOM      9  N   SER X   2      -9.577   5.280  -9.903  1.00 64.98           N  
ATOM     10  CA  SER X   2      -9.010   6.624  -9.893  1.00 60.72           C  
ATOM     11  C   SER X   2      -7.547   6.519 -10.325  1.00 58.59           C  
ATOM     12  O   SER X   2      -7.029   5.429 -10.343  1.00 60.33           O  
ATOM     13  CB  SER X   2      -9.129   7.209  -8.483  1.00 61.34           C  
ATOM     14  OG  SER X   2      -8.067   6.801  -7.596  1.00 61.14           O  
ATOM     15  N   ARG X   3      -6.858   7.597 -10.676  1.00 56.08           N  
ATOM     16  CA  ARG X   3      -5.429   7.458 -10.955  1.00 57.58           C  
ATOM     17  C   ARG X   3      -4.600   6.946  -9.741  1.00 59.53           C  
ATOM     18  O   ARG X   3      -3.676   6.137  -9.886  1.00 61.33           O  
ATOM     19  CB  ARG X   3      -4.845   8.789 -11.457  1.00 58.60           C  
ATOM     20  CG  ARG X   3      -3.407   8.724 -11.999  1.00 53.06           C  
ATOM     21  CD  ARG X   3      -3.208   9.828 -13.074  1.00 60.67           C  
ATOM     22  NE  ARG X   3      -3.774   9.515 -14.414  1.00 56.83           N  
ATOM     23  CZ  ARG X   3      -3.581  10.264 -15.515  1.00 53.59           C  
ATOM     24  NH1 ARG X   3      -2.878  11.383 -15.433  1.00 51.43           N  
ATOM     25  NH2 ARG X   3      -4.091   9.906 -16.694  1.00 42.28           N  
ATOM     26  N   LEU X   4      -4.932   7.417  -8.546  1.00 59.39           N  
ATOM     27  CA  LEU X   4      -4.306   6.913  -7.333  1.00 60.11           C  
ATOM     28  C   LEU X   4      -4.517   5.422  -7.052  1.00 60.17           C  
ATOM     29  O   LEU X   4      -3.542   4.725  -6.753  1.00 61.02           O  
ATOM     30  CB  LEU X   4      -4.719   7.747  -6.106  1.00 60.41           C  
ATOM     31  CG  LEU X   4      -4.006   7.430  -4.799  1.00 56.07           C  
ATOM     32  CD1 LEU X   4      -2.421   7.563  -4.847  1.00 49.83           C  
ATOM     33  CD2 LEU X   4      -4.623   8.259  -3.704  1.00 61.76           C  
ATOM     34  N   LYS X   5      -5.771   4.960  -7.122  1.00 58.54           N  
ATOM     35  CA  LYS X   5      -6.127   3.544  -6.964  1.00 57.90           C  
ATOM     36  C   LYS X   5      -5.438   2.630  -7.973  1.00 56.51           C  
ATOM     37  O   LYS X   5      -4.833   1.647  -7.583  1.00 59.54           O  
ATOM     38  CB  LYS X   5      -7.654   3.337  -7.021  1.00 57.07           C  
ATOM     39  CG  LYS X   5      -8.175   2.111  -6.215  1.00 62.73           C  
ATOM     40  CD  LYS X   5      -9.544   1.503  -6.690  1.00 55.74           C  
ATOM     41  CE  LYS X   5     -10.681   1.949  -5.849  1.00 67.44           C  
ATOM     42  NZ  LYS X   5     -10.760   1.052  -4.646  1.00 70.27           N  
ATOM     43  N   THR X   6      -5.551   2.921  -9.258  1.00 54.60           N  
ATOM     44  CA  THR X   6      -4.808   2.200 -10.301  1.00 56.72           C  
ATOM     45  C   THR X   6      -3.304   2.047  -9.924  1.00 57.87           C  
ATOM     46  O   THR X   6      -2.701   0.996 -10.180  1.00 56.83           O  
ATOM     47  CB  THR X   6      -4.802   3.038 -11.658  1.00 59.07           C  
ATOM     48  OG1 THR X   6      -6.091   3.555 -11.926  1.00 55.35           O  
ATOM     49  CG2 THR X   6      -4.301   2.265 -12.854  1.00 54.67           C  
ATOM     50  N   ALA X   7      -2.695   3.129  -9.408  1.00 59.24           N  
ATOM     51  CA  ALA X   7      -1.233   3.155  -9.001  1.00 61.72           C  
ATOM     52  C   ALA X   7      -0.868   2.296  -7.770  1.00 64.30           C  
ATOM     53  O   ALA X   7       0.264   1.818  -7.662  1.00 66.20           O  
ATOM     54  CB  ALA X   7      -0.706   4.600  -8.818  1.00 57.74           C  
ATOM     55  N   VAL X   8      -1.834   2.137  -6.858  1.00 63.96           N  
ATOM     56  CA  VAL X   8      -1.696   1.374  -5.655  1.00 63.21           C  
ATOM     57  C   VAL X   8      -1.676  -0.095  -6.039  1.00 63.16           C  
ATOM     58  O   VAL X   8      -0.821  -0.853  -5.594  1.00 63.82           O  
ATOM     59  CB  VAL X   8      -2.876   1.677  -4.688  1.00 64.20           C  
ATOM     60  CG1 VAL X   8      -3.091   0.534  -3.737  1.00 63.01           C  
ATOM     61  CG2 VAL X   8      -2.600   2.973  -3.893  1.00 64.50           C  
ATOM     62  N   TYR X   9      -2.608  -0.474  -6.892  1.00 63.03           N  
ATOM     63  CA  TYR X   9      -2.683  -1.816  -7.405  1.00 62.96           C  
ATOM     64  C   TYR X   9      -1.413  -2.107  -8.125  1.00 63.27           C  
ATOM     65  O   TYR X   9      -0.809  -3.129  -7.912  1.00 64.51           O  
ATOM     66  CB  TYR X   9      -3.843  -1.956  -8.386  1.00 61.58           C  
ATOM     67  CG  TYR X   9      -5.140  -2.349  -7.708  1.00 62.01           C  
ATOM     68  CD1 TYR X   9      -5.411  -3.703  -7.416  1.00 61.33           C  
ATOM     69  CD2 TYR X   9      -6.099  -1.391  -7.363  1.00 56.08           C  
ATOM     70  CE1 TYR X   9      -6.601  -4.106  -6.801  1.00 60.68           C  
ATOM     71  CE2 TYR X   9      -7.306  -1.792  -6.718  1.00 61.64           C  
ATOM     72  CZ  TYR X   9      -7.535  -3.158  -6.464  1.00 63.02           C  
ATOM     73  OH  TYR X   9      -8.676  -3.578  -5.815  1.00 68.67           O  
ATOM     74  N   ASP X  10      -0.998  -1.196  -8.983  1.00 64.73           N  
ATOM     75  CA  ASP X  10       0.186  -1.414  -9.804  1.00 65.23           C  
ATOM     76  C   ASP X  10       1.391  -1.662  -8.941  1.00 65.45           C  
ATOM     77  O   ASP X  10       2.243  -2.494  -9.268  1.00 65.83           O  
ATOM     78  CB  ASP X  10       0.473  -0.184 -10.651  1.00 65.64           C  
ATOM     79  CG  ASP X  10      -0.421  -0.073 -11.873  1.00 66.72           C  
ATOM     80  OD1 ASP X  10      -0.914  -1.100 -12.363  1.00 67.84           O  
ATOM     81  OD2 ASP X  10      -0.569   1.065 -12.385  1.00 74.39           O  
ATOM     82  N   TYR X  11       1.480  -0.864  -7.876  1.00 67.42           N  
ATOM     83  CA  TYR X  11       2.565  -0.889  -6.935  1.00 67.07           C  
ATOM     84  C   TYR X  11       2.494  -2.189  -6.166  1.00 68.83           C  
ATOM     85  O   TYR X  11       3.438  -2.934  -6.181  1.00 70.21           O  
ATOM     86  CB  TYR X  11       2.514   0.305  -5.989  1.00 67.20           C  
ATOM     87  CG  TYR X  11       3.464   0.128  -4.821  1.00 67.28           C  
ATOM     88  CD1 TYR X  11       4.850   0.338  -4.985  1.00 68.68           C  
ATOM     89  CD2 TYR X  11       2.999  -0.300  -3.571  1.00 73.58           C  
ATOM     90  CE1 TYR X  11       5.750   0.149  -3.933  1.00 70.22           C  
ATOM     91  CE2 TYR X  11       3.895  -0.489  -2.491  1.00 82.50           C  
ATOM     92  CZ  TYR X  11       5.280  -0.273  -2.699  1.00 81.15           C  
ATOM     93  OH  TYR X  11       6.184  -0.439  -1.679  1.00 86.99           O  
ATOM     94  N   LEU X  12       1.366  -2.475  -5.517  1.00 71.34           N  
ATOM     95  CA  LEU X  12       1.124  -3.791  -4.883  1.00 72.36           C  
ATOM     96  C   LEU X  12       1.448  -5.067  -5.683  1.00 73.83           C  
ATOM     97  O   LEU X  12       1.801  -6.070  -5.098  1.00 76.05           O  
ATOM     98  CB  LEU X  12      -0.289  -3.872  -4.379  1.00 72.04           C  
ATOM     99  CG  LEU X  12      -0.495  -2.991  -3.163  1.00 74.94           C  
ATOM    100  CD1 LEU X  12      -1.830  -3.318  -2.581  1.00 76.93           C  
ATOM    101  CD2 LEU X  12       0.664  -3.102  -2.122  1.00 70.72           C  
ATOM    102  N   ASN X  13       1.348  -5.056  -7.000  1.00 76.19           N  
ATOM    103  CA  ASN X  13       1.872  -6.172  -7.777  1.00 78.52           C  
ATOM    104  C   ASN X  13       3.036  -5.761  -8.621  1.00 81.04           C  
ATOM    105  O   ASN X  13       3.106  -6.074  -9.822  1.00 82.68           O  
ATOM    106  CB  ASN X  13       0.793  -6.806  -8.624  1.00 79.38           C  
ATOM    107  CG  ASN X  13      -0.114  -5.798  -9.228  1.00 82.79           C  
ATOM    108  OD1 ASN X  13       0.335  -4.940 -10.010  1.00 83.39           O  
ATOM    109  ND2 ASN X  13      -1.419  -5.894  -8.901  1.00 75.27           N  
ATOM    110  N   ASP X  14       3.950  -5.056  -7.951  1.00 83.08           N  
ATOM    111  CA  ASP X  14       5.129  -4.428  -8.525  1.00 83.53           C  
ATOM    112  C   ASP X  14       5.260  -4.635 -10.020  1.00 83.22           C  
ATOM    113  O   ASP X  14       5.959  -5.528 -10.499  1.00 79.91           O  
ATOM    114  CB  ASP X  14       6.385  -4.873  -7.777  1.00 85.29           C  
ATOM    115  CG  ASP X  14       6.361  -6.329  -7.462  1.00 86.99           C  
ATOM    116  OD1 ASP X  14       5.729  -6.699  -6.451  1.00 88.65           O  
ATOM    117  OD2 ASP X  14       6.929  -7.096  -8.263  1.00 91.24           O  
ATOM    118  N   VAL X  15       4.576  -3.746 -10.730  1.00 85.33           N  
ATOM    119  CA  VAL X  15       4.483  -3.762 -12.175  1.00 85.81           C  
ATOM    120  C   VAL X  15       5.823  -3.343 -12.843  1.00 87.10           C  
ATOM    121  O   VAL X  15       6.115  -3.765 -13.998  1.00 88.58           O  
ATOM    122  CB  VAL X  15       3.193  -2.970 -12.646  1.00 84.36           C  
ATOM    123  CG1 VAL X  15       3.410  -2.241 -13.994  1.00 83.80           C  
ATOM    124  CG2 VAL X  15       2.077  -3.479 -12.416  0.00 76.46           C  
ATOM    125  N   ASP X  16       6.643  -2.583 -12.103  1.00 86.26           N  
ATOM    126  CA  ASP X  16       7.994  -2.104 -12.556  1.00 86.77           C  
ATOM    127  C   ASP X  16       7.893  -0.817 -13.402  1.00 86.21           C  
ATOM    128  O   ASP X  16       7.589  -0.867 -14.612  1.00 87.18           O  
ATOM    129  CB  ASP X  16       8.864  -3.196 -13.267  1.00 85.99           C  
ATOM    130  CG  ASP X  16       9.535  -4.229 -12.271  1.00 89.96           C  
ATOM    131  OD1 ASP X  16       9.200  -4.285 -11.054  1.00 82.57           O  
ATOM    132  OD2 ASP X  16      10.397  -5.029 -12.726  1.00 84.61           O  
ATOM    133  N   ILE X  17       8.147   0.331 -12.741  1.00 85.75           N  
ATOM    134  CA  ILE X  17       8.108   1.657 -13.400  1.00 84.05           C  
ATOM    135  C   ILE X  17       9.023   1.840 -14.605  1.00 83.46           C  
ATOM    136  O   ILE X  17      10.251   1.707 -14.548  1.00 84.03           O  
ATOM    137  CB  ILE X  17       8.247   2.856 -12.381  1.00 84.44           C  
ATOM    138  CG1 ILE X  17       8.157   4.226 -13.087  1.00 82.17           C  
ATOM    139  CG2 ILE X  17       9.492   2.737 -11.564  1.00 79.56           C  
ATOM    140  CD1 ILE X  17       9.496   4.930 -13.255  1.00 79.27           C  
ATOM    141  N   THR X  18       8.384   2.144 -15.719  1.00 82.51           N  
ATOM    142  CA  THR X  18       9.080   2.711 -16.860  1.00 78.92           C  
ATOM    143  C   THR X  18       8.614   4.147 -16.914  1.00 76.18           C  
ATOM    144  O   THR X  18       7.527   4.486 -16.388  1.00 77.70           O  
ATOM    145  CB  THR X  18       8.671   2.011 -18.160  1.00 79.20           C  
ATOM    146  OG1 THR X  18       7.242   1.960 -18.216  1.00 79.60           O  
ATOM    147  CG2 THR X  18       9.234   0.581 -18.207  1.00 78.36           C  
ATOM    148  N   GLU X  19       9.434   4.989 -17.518  1.00 71.39           N  
ATOM    149  CA  GLU X  19       9.083   6.374 -17.716  1.00 69.39           C  
ATOM    150  C   GLU X  19       8.723   7.079 -16.438  1.00 68.49           C  
ATOM    151  O   GLU X  19       7.542   7.284 -16.127  1.00 69.81           O  
ATOM    152  CB  GLU X  19       7.978   6.530 -18.747  1.00 67.81           C  
ATOM    153  CG  GLU X  19       8.460   7.264 -20.029  1.00 73.14           C  
ATOM    154  CD  GLU X  19       7.358   7.395 -21.052  1.00 67.74           C  
ATOM    155  OE1 GLU X  19       7.655   7.458 -22.250  1.00 70.57           O  
ATOM    156  OE2 GLU X  19       6.177   7.397 -20.644  1.00 74.68           O  
ATOM    157  N   CYS X  20       9.746   7.460 -15.683  1.00 66.71           N  
ATOM    158  CA  CYS X  20       9.484   8.210 -14.467  1.00 66.44           C  
ATOM    159  C   CYS X  20       9.576   9.719 -14.697  1.00 64.57           C  
ATOM    160  O   CYS X  20      10.468  10.231 -15.412  1.00 63.71           O  
ATOM    161  CB  CYS X  20      10.277   7.668 -13.256  1.00 64.32           C  
ATOM    162  SG  CYS X  20       9.881   8.513 -11.706  1.00 78.69           S  
ATOM    163  N   THR X  21       8.567  10.398 -14.167  1.00 63.53           N  
ATOM    164  CA  THR X  21       8.427  11.848 -14.240  1.00 62.92           C  
ATOM    165  C   THR X  21       8.301  12.301 -12.811  1.00 64.20           C  
ATOM    166  O   THR X  21       7.955  11.492 -11.970  1.00 65.69           O  
ATOM    167  CB  THR X  21       7.234  12.230 -15.180  1.00 62.00           C  
ATOM    168  OG1 THR X  21       7.770  12.812 -16.362  1.00 58.51           O  
ATOM    169  CG2 THR X  21       6.264  13.206 -14.597  1.00 55.87           C  
ATOM    170  N   GLU X  22       8.616  13.544 -12.479  1.00 67.60           N  
ATOM    171  CA  GLU X  22       8.505  13.917 -11.064  1.00 70.75           C  
ATOM    172  C   GLU X  22       7.036  13.874 -10.621  1.00 72.24           C  
ATOM    173  O   GLU X  22       6.722  13.588  -9.452  1.00 73.75           O  
ATOM    174  CB  GLU X  22       9.236  15.224 -10.695  1.00 71.58           C  
ATOM    175  CG  GLU X  22       8.383  16.493 -10.698  1.00 75.44           C  
ATOM    176  CD  GLU X  22       8.140  17.007 -12.108  1.00 77.84           C  
ATOM    177  OE1 GLU X  22       9.122  17.411 -12.777  1.00 73.98           O  
ATOM    178  OE2 GLU X  22       6.966  16.983 -12.555  1.00 77.87           O  
ATOM    179  N   MET X  23       6.133  14.039 -11.578  1.00 72.61           N  
ATOM    180  CA  MET X  23       4.736  13.834 -11.271  1.00 73.93           C  
ATOM    181  C   MET X  23       4.052  12.560 -11.847  1.00 73.79           C  
ATOM    182  O   MET X  23       2.826  12.546 -12.036  1.00 75.09           O  
ATOM    183  CB  MET X  23       3.928  15.135 -11.473  1.00 75.27           C  
ATOM    184  CG  MET X  23       3.681  15.571 -12.916  1.00 76.24           C  
ATOM    185  SD  MET X  23       2.320  16.789 -12.963  1.00 78.51           S  
ATOM    186  CE  MET X  23       0.875  15.733 -12.614  1.00 80.59           C  
ATOM    187  N   ASP X  24       4.820  11.485 -12.072  1.00 72.24           N  
ATOM    188  CA  ASP X  24       4.237  10.135 -12.253  1.00 69.63           C  
ATOM    189  C   ASP X  24       3.923   9.538 -10.889  1.00 67.04           C  
ATOM    190  O   ASP X  24       4.809   9.338 -10.033  1.00 67.29           O  
ATOM    191  CB  ASP X  24       5.104   9.185 -13.127  1.00 69.12           C  
ATOM    192  CG  ASP X  24       4.661   7.694 -13.028  1.00 70.29           C  
ATOM    193  OD1 ASP X  24       3.817   7.217 -13.804  1.00 78.89           O  
ATOM    194  OD2 ASP X  24       5.133   6.963 -12.152  1.00 76.50           O  
ATOM    195  N   LEU X  25       2.641   9.261 -10.693  1.00 65.91           N  
ATOM    196  CA  LEU X  25       2.109   8.785  -9.400  1.00 63.09           C  
ATOM    197  C   LEU X  25       2.668   7.414  -9.000  1.00 62.00           C  
ATOM    198  O   LEU X  25       3.040   7.198  -7.830  1.00 59.27           O  
ATOM    199  CB  LEU X  25       0.550   8.699  -9.422  1.00 62.96           C  
ATOM    200  CG  LEU X  25      -0.344   9.849  -8.928  1.00 64.61           C  
ATOM    201  CD1 LEU X  25      -0.532  10.958 -10.000  1.00 67.56           C  
ATOM    202  CD2 LEU X  25      -1.706   9.375  -8.522  1.00 56.26           C  
ATOM    203  N   LEU X  26       2.641   6.464  -9.944  1.00 60.61           N  
ATOM    204  CA  LEU X  26       3.152   5.119  -9.653  1.00 60.36           C  
ATOM    205  C   LEU X  26       4.630   5.157  -9.176  1.00 60.96           C  
ATOM    206  O   LEU X  26       4.944   4.673  -8.090  1.00 62.57           O  
ATOM    207  CB  LEU X  26       2.996   4.207 -10.862  1.00 58.07           C  
ATOM    208  CG  LEU X  26       3.635   2.852 -10.580  1.00 60.99           C  
ATOM    209  CD1 LEU X  26       3.074   2.284  -9.246  1.00 54.42           C  
ATOM    210  CD2 LEU X  26       3.466   1.912 -11.810  1.00 54.37           C  
ATOM    211  N   CYS X  27       5.498   5.803  -9.958  1.00 60.68           N  
ATOM    212  CA  CYS X  27       6.912   5.992  -9.637  1.00 61.55           C  
ATOM    213  C   CYS X  27       7.061   6.679  -8.278  1.00 60.77           C  
ATOM    214  O   CYS X  27       7.795   6.204  -7.420  1.00 60.19           O  
ATOM    215  CB  CYS X  27       7.600   6.855 -10.724  1.00 62.13           C  
ATOM    216  SG  CYS X  27       9.301   7.124 -10.353  0.20 62.94           S  
ATOM    217  N   GLN X  28       6.336   7.784  -8.082  1.00 60.15           N  
ATOM    218  CA  GLN X  28       6.504   8.551  -6.854  1.00 59.62           C  
ATOM    219  C   GLN X  28       5.942   7.849  -5.651  1.00 60.78           C  
ATOM    220  O   GLN X  28       6.498   7.969  -4.552  1.00 64.19           O  
ATOM    221  CB  GLN X  28       6.015   9.998  -6.981  1.00 60.61           C  
ATOM    222  CG  GLN X  28       6.752  10.819  -8.129  1.00 55.11           C  
ATOM    223  CD  GLN X  28       8.310  10.734  -8.137  1.00 56.24           C  
ATOM    224  OE1 GLN X  28       8.951  10.483  -7.106  1.00 53.89           O  
ATOM    225  NE2 GLN X  28       8.911  11.007  -9.302  1.00 49.99           N  
ATOM    226  N   LEU X  29       4.927   7.032  -5.871  1.00 59.54           N  
ATOM    227  CA  LEU X  29       4.346   6.199  -4.825  1.00 61.53           C  
ATOM    228  C   LEU X  29       5.338   5.134  -4.445  1.00 62.81           C  
ATOM    229  O   LEU X  29       5.637   4.916  -3.271  1.00 64.75           O  
ATOM    230  CB  LEU X  29       3.093   5.535  -5.376  1.00 59.73           C  
ATOM    231  CG  LEU X  29       2.128   4.646  -4.647  1.00 58.95           C  
ATOM    232  CD1 LEU X  29       1.672   5.292  -3.342  1.00 55.96           C  
ATOM    233  CD2 LEU X  29       0.987   4.500  -5.583  1.00 53.88           C  
ATOM    234  N   SER X  30       5.852   4.484  -5.481  1.00 63.31           N  
ATOM    235  CA  SER X  30       6.891   3.477  -5.370  1.00 61.53           C  
ATOM    236  C   SER X  30       8.130   4.001  -4.614  1.00 60.57           C  
ATOM    237  O   SER X  30       8.675   3.291  -3.758  1.00 60.48           O  
ATOM    238  CB  SER X  30       7.258   3.031  -6.789  1.00 60.39           C  
ATOM    239  OG  SER X  30       8.397   2.211  -6.744  1.00 63.16           O  
ATOM    240  N   ASN X  31       8.598   5.219  -4.954  1.00 58.30           N  
ATOM    241  CA  ASN X  31       9.755   5.828  -4.294  1.00 56.24           C  
ATOM    242  C   ASN X  31       9.493   6.117  -2.840  1.00 59.14           C  
ATOM    243  O   ASN X  31      10.378   5.970  -2.002  1.00 59.84           O  
ATOM    244  CB  ASN X  31      10.117   7.147  -4.936  1.00 56.19           C  
ATOM    245  CG  ASN X  31      10.510   7.011  -6.357  1.00 51.36           C  
ATOM    246  OD1 ASN X  31      10.741   5.926  -6.845  1.00 60.24           O  
ATOM    247  ND2 ASN X  31      10.523   8.109  -7.059  1.00 52.40           N  
ATOM    248  N   CYS X  32       8.272   6.563  -2.540  1.00 62.27           N  
ATOM    249  CA  CYS X  32       7.849   6.923  -1.166  1.00 63.83           C  
ATOM    250  C   CYS X  32       7.834   5.732  -0.214  1.00 62.18           C  
ATOM    251  O   CYS X  32       8.362   5.815   0.875  1.00 63.79           O  
ATOM    252  CB  CYS X  32       6.493   7.631  -1.187  1.00 65.24           C  
ATOM    253  SG  CYS X  32       5.828   8.032   0.449  1.00 77.58           S  
ATOM    254  N   CYS X  33       7.324   4.600  -0.698  1.00 62.10           N  
ATOM    255  CA  CYS X  33       7.318   3.295  -0.007  1.00 60.49           C  
ATOM    256  C   CYS X  33       8.668   2.576   0.203  1.00 58.90           C  
ATOM    257  O   CYS X  33       8.879   1.981   1.259  1.00 58.44           O  
ATOM    258  CB  CYS X  33       6.288   2.362  -0.690  1.00 62.47           C  
ATOM    259  SG  CYS X  33       4.529   3.012  -0.594  1.00 63.76           S  
ATOM    260  N   ASP X  34       9.546   2.591  -0.798  1.00 58.16           N  
ATOM    261  CA  ASP X  34      10.941   2.183  -0.656  1.00 59.66           C  
ATOM    262  C   ASP X  34      11.690   3.044   0.370  1.00 60.68           C  
ATOM    263  O   ASP X  34      12.553   2.527   1.100  1.00 60.91           O  
ATOM    264  CB  ASP X  34      11.678   2.402  -1.982  1.00 61.50           C  
ATOM    265  CG  ASP X  34      11.190   1.497  -3.081  1.00 64.74           C  
ATOM    266  OD1 ASP X  34      11.841   1.479  -4.170  1.00 78.91           O  
ATOM    267  OD2 ASP X  34      10.181   0.814  -2.887  1.00 68.57           O  
ATOM    268  N   PHE X  35      11.435   4.364   0.353  1.00 60.36           N  
ATOM    269  CA  PHE X  35      12.043   5.285   1.328  1.00 61.96           C  
ATOM    270  C   PHE X  35      11.493   4.951   2.729  1.00 60.81           C  
ATOM    271  O   PHE X  35      12.261   4.728   3.614  1.00 61.76           O  
ATOM    272  CB  PHE X  35      11.912   6.796   0.929  1.00 63.19           C  
ATOM    273  CG  PHE X  35      12.134   7.765   2.071  1.00 63.06           C  
ATOM    274  CD1 PHE X  35      11.151   7.936   3.064  1.00 72.18           C  
ATOM    275  CD2 PHE X  35      13.333   8.432   2.214  1.00 65.57           C  
ATOM    276  CE1 PHE X  35      11.355   8.778   4.174  1.00 65.26           C  
ATOM    277  CE2 PHE X  35      13.552   9.281   3.321  1.00 68.18           C  
ATOM    278  CZ  PHE X  35      12.566   9.460   4.299  1.00 65.30           C  
ATOM    279  N   ILE X  36      10.187   4.826   2.893  1.00 60.29           N  
ATOM    280  CA  ILE X  36       9.612   4.448   4.202  1.00 61.22           C  
ATOM    281  C   ILE X  36      10.122   3.110   4.675  1.00 62.00           C  
ATOM    282  O   ILE X  36      10.399   2.935   5.854  1.00 65.61           O  
ATOM    283  CB  ILE X  36       8.050   4.360   4.195  1.00 60.81           C  
ATOM    284  CG1 ILE X  36       7.419   5.718   3.882  1.00 54.79           C  
ATOM    285  CG2 ILE X  36       7.554   3.829   5.538  1.00 62.68           C  
ATOM    286  CD1 ILE X  36       6.069   5.597   3.245  1.00 60.79           C  
ATOM    287  N   ASN X  37      10.228   2.158   3.762  1.00 61.97           N  
ATOM    288  CA  ASN X  37      10.696   0.828   4.095  1.00 63.48           C  
ATOM    289  C   ASN X  37      12.072   0.798   4.665  1.00 63.98           C  
ATOM    290  O   ASN X  37      12.269   0.139   5.680  1.00 64.88           O  
ATOM    291  CB  ASN X  37      10.719  -0.061   2.866  1.00 65.82           C  
ATOM    292  CG  ASN X  37      10.402  -1.492   3.201  1.00 70.50           C  
ATOM    293  OD1 ASN X  37       9.911  -1.791   4.285  1.00 70.15           O  
ATOM    294  ND2 ASN X  37      10.662  -2.391   2.265  1.00 77.26           N  
ATOM    295  N   GLU X  38      13.021   1.477   3.990  1.00 64.73           N  
ATOM    296  CA  GLU X  38      14.421   1.578   4.424  1.00 65.52           C  
ATOM    297  C   GLU X  38      14.602   2.366   5.665  1.00 63.49           C  
ATOM    298  O   GLU X  38      15.359   1.946   6.544  1.00 65.64           O  
ATOM    299  CB  GLU X  38      15.344   2.233   3.380  1.00 66.84           C  
ATOM    300  CG  GLU X  38      15.580   1.411   2.138  1.00 70.51           C  
ATOM    301  CD  GLU X  38      16.365   0.134   2.373  1.00 77.44           C  
ATOM    302  OE1 GLU X  38      17.376   0.179   3.150  1.00 69.48           O  
ATOM    303  OE2 GLU X  38      15.975  -0.892   1.729  1.00 71.06           O  
ATOM    304  N   THR X  39      13.987   3.539   5.719  1.00 61.27           N  
ATOM    305  CA  THR X  39      14.135   4.357   6.911  1.00 62.49           C  
ATOM    306  C   THR X  39      13.497   3.794   8.210  1.00 62.82           C  
ATOM    307  O   THR X  39      13.972   4.090   9.306  1.00 64.61           O  
ATOM    308  CB  THR X  39      13.858   5.885   6.703  1.00 62.85           C  
ATOM    309  OG1 THR X  39      13.823   6.512   7.986  1.00 67.15           O  
ATOM    310  CG2 THR X  39      12.557   6.168   6.040  1.00 58.87           C  
ATOM    311  N   TYR X  40      12.451   2.978   8.066  1.00 61.67           N  
ATOM    312  CA  TYR X  40      11.800   2.296   9.173  1.00 59.83           C  
ATOM    313  C   TYR X  40      11.932   0.800   9.138  1.00 59.51           C  
ATOM    314  O   TYR X  40      10.991   0.133   9.508  1.00 62.12           O  
ATOM    315  CB  TYR X  40      10.317   2.675   9.206  1.00 58.17           C  
ATOM    316  CG  TYR X  40      10.214   4.130   9.428  1.00 57.33           C  
ATOM    317  CD1 TYR X  40       9.930   5.001   8.383  1.00 62.04           C  
ATOM    318  CD2 TYR X  40      10.553   4.659  10.650  1.00 59.69           C  
ATOM    319  CE1 TYR X  40       9.916   6.373   8.575  1.00 58.19           C  
ATOM    320  CE2 TYR X  40      10.547   6.010  10.860  1.00 63.43           C  
ATOM    321  CZ  TYR X  40      10.238   6.861   9.813  1.00 62.27           C  
ATOM    322  OH  TYR X  40      10.197   8.194  10.073  1.00 62.38           O  
ATOM    323  N   ALA X  41      13.077   0.275   8.709  1.00 58.88           N  
ATOM    324  CA  ALA X  41      13.286  -1.161   8.629  1.00 58.86           C  
ATOM    325  C   ALA X  41      12.950  -1.831   9.929  1.00 59.72           C  
ATOM    326  O   ALA X  41      12.223  -2.801   9.917  1.00 61.93           O  
ATOM    327  CB  ALA X  41      14.738  -1.511   8.276  1.00 57.65           C  
ATOM    328  N   LYS X  42      13.555  -1.365  11.020  1.00 61.19           N  
ATOM    329  CA  LYS X  42      13.465  -1.979  12.335  1.00 62.26           C  
ATOM    330  C   LYS X  42      12.037  -2.120  12.751  1.00 62.35           C  
ATOM    331  O   LYS X  42      11.666  -3.194  13.204  1.00 62.77           O  
ATOM    332  CB  LYS X  42      14.298  -1.211  13.386  1.00 64.05           C  
ATOM    333  CG  LYS X  42      14.503   0.274  13.073  1.00 69.12           C  
ATOM    334  CD  LYS X  42      14.523   1.122  14.421  0.00 64.06           C  
ATOM    335  CE  LYS X  42      14.732   2.618  14.099  0.00 64.64           C  
ATOM    336  NZ  LYS X  42      13.823   3.150  13.009  0.00 62.83           N  
ATOM    337  N   ASN X  43      11.238  -1.072  12.487  1.00 62.91           N  
ATOM    338  CA  ASN X  43       9.754  -1.005  12.660  1.00 61.20           C  
ATOM    339  C   ASN X  43       8.966  -2.010  11.874  1.00 61.91           C  
ATOM    340  O   ASN X  43       8.018  -2.586  12.390  1.00 62.97           O  
ATOM    341  CB  ASN X  43       9.221   0.374  12.266  1.00 61.16           C  
ATOM    342  CG  ASN X  43       9.851   1.531  13.112  1.00 60.82           C  
ATOM    343  OD1 ASN X  43      10.955   2.048  12.808  1.00 54.95           O  
ATOM    344  ND2 ASN X  43       9.126   1.947  14.153  1.00 60.35           N  
ATOM    345  N   TYR X  44       9.312  -2.208  10.610  1.00 60.69           N  
ATOM    346  CA  TYR X  44       8.742  -3.291   9.843  1.00 59.25           C  
ATOM    347  C   TYR X  44       9.149  -4.650  10.363  1.00 61.39           C  
ATOM    348  O   TYR X  44       8.350  -5.592  10.343  1.00 62.01           O  
ATOM    349  CB  TYR X  44       9.020  -3.091   8.369  1.00 58.69           C  
ATOM    350  CG  TYR X  44       8.173  -1.909   7.848  1.00 65.84           C  
ATOM    351  CD1 TYR X  44       8.734  -0.628   7.631  1.00 62.13           C  
ATOM    352  CD2 TYR X  44       6.788  -2.040   7.687  1.00 59.97           C  
ATOM    353  CE1 TYR X  44       7.924   0.435   7.189  1.00 63.25           C  
ATOM    354  CE2 TYR X  44       6.003  -0.998   7.272  1.00 56.15           C  
ATOM    355  CZ  TYR X  44       6.554   0.221   7.029  1.00 58.50           C  
ATOM    356  OH  TYR X  44       5.715   1.234   6.623  1.00 60.44           O  
ATOM    357  N   ASP X  45      10.361  -4.738  10.915  1.00 63.44           N  
ATOM    358  CA  ASP X  45      10.818  -5.914  11.687  1.00 64.70           C  
ATOM    359  C   ASP X  45       9.894  -6.249  12.880  1.00 64.65           C  
ATOM    360  O   ASP X  45       9.390  -7.372  12.998  1.00 66.76           O  
ATOM    361  CB  ASP X  45      12.293  -5.767  12.119  1.00 65.21           C  
ATOM    362  CG  ASP X  45      13.277  -5.983  10.954  1.00 66.01           C  
ATOM    363  OD1 ASP X  45      14.515  -5.757  11.110  1.00 66.54           O  
ATOM    364  OD2 ASP X  45      12.799  -6.367   9.860  1.00 66.50           O  
ATOM    365  N   THR X  46       9.632  -5.281  13.737  1.00 63.73           N  
ATOM    366  CA  THR X  46       8.629  -5.429  14.783  1.00 62.51           C  
ATOM    367  C   THR X  46       7.259  -5.848  14.247  1.00 63.11           C  
ATOM    368  O   THR X  46       6.658  -6.819  14.750  1.00 63.30           O  
ATOM    369  CB  THR X  46       8.463  -4.134  15.522  1.00 61.75           C  
ATOM    370  OG1 THR X  46       9.705  -3.785  16.114  1.00 66.82           O  
ATOM    371  CG2 THR X  46       7.408  -4.251  16.591  1.00 61.65           C  
ATOM    372  N   LEU X  47       6.756  -5.089  13.263  1.00 64.25           N  
ATOM    373  CA  LEU X  47       5.460  -5.360  12.596  1.00 63.34           C  
ATOM    374  C   LEU X  47       5.381  -6.767  12.048  1.00 63.64           C  
ATOM    375  O   LEU X  47       4.390  -7.424  12.224  1.00 63.50           O  
ATOM    376  CB  LEU X  47       5.120  -4.325  11.505  1.00 61.05           C  
ATOM    377  CG  LEU X  47       4.399  -3.066  12.035  1.00 64.93           C  
ATOM    378  CD1 LEU X  47       4.542  -1.918  11.057  1.00 64.49           C  
ATOM    379  CD2 LEU X  47       2.921  -3.236  12.396  1.00 60.47           C  
ATOM    380  N   TYR X  48       6.433  -7.267  11.429  1.00 66.79           N  
ATOM    381  CA  TYR X  48       6.417  -8.669  11.066  1.00 70.51           C  
ATOM    382  C   TYR X  48       6.260  -9.651  12.263  1.00 72.43           C  
ATOM    383  O   TYR X  48       5.557 -10.646  12.157  1.00 73.36           O  
ATOM    384  CB  TYR X  48       7.657  -9.044  10.301  1.00 70.85           C  
ATOM    385  CG  TYR X  48       7.585 -10.490   9.902  1.00 80.87           C  
ATOM    386  CD1 TYR X  48       8.313 -11.477  10.587  1.00 80.21           C  
ATOM    387  CD2 TYR X  48       6.694 -10.895   8.886  1.00 85.45           C  
ATOM    388  CE1 TYR X  48       8.226 -12.801  10.204  1.00 80.90           C  
ATOM    389  CE2 TYR X  48       6.571 -12.215   8.518  1.00 82.87           C  
ATOM    390  CZ  TYR X  48       7.347 -13.170   9.162  1.00 86.34           C  
ATOM    391  OH  TYR X  48       7.200 -14.490   8.765  1.00 86.13           O  
ATOM    392  N   ASP X  49       6.969  -9.380  13.362  1.00 73.02           N  
ATOM    393  CA  ASP X  49       6.993 -10.192  14.555  1.00 72.23           C  
ATOM    394  C   ASP X  49       5.602 -10.301  15.103  1.00 70.73           C  
ATOM    395  O   ASP X  49       5.234 -11.332  15.702  1.00 70.56           O  
ATOM    396  CB  ASP X  49       7.824  -9.503  15.637  1.00 73.91           C  
ATOM    397  CG  ASP X  49       9.300  -9.835  15.553  1.00 79.67           C  
ATOM    398  OD1 ASP X  49       9.933  -9.934  16.640  1.00 88.12           O  
ATOM    399  OD2 ASP X  49       9.836  -9.976  14.426  1.00 85.08           O  
ATOM    400  N   ILE X  50       4.861  -9.206  14.971  1.00 67.60           N  
ATOM    401  CA  ILE X  50       3.506  -9.147  15.493  1.00 66.89           C  
ATOM    402  C   ILE X  50       2.480  -9.936  14.654  1.00 67.62           C  
ATOM    403  O   ILE X  50       1.474 -10.462  15.210  1.00 67.70           O  
ATOM    404  CB  ILE X  50       3.013  -7.719  15.620  1.00 65.54           C  
ATOM    405  CG1 ILE X  50       3.886  -6.928  16.584  1.00 61.92           C  
ATOM    406  CG2 ILE X  50       1.572  -7.748  16.050  1.00 67.85           C  
ATOM    407  CD1 ILE X  50       3.519  -5.435  16.639  1.00 60.96           C  
ATOM    408  N   MET X  51       2.766 -10.036  13.346  1.00 66.54           N  
ATOM    409  CA  MET X  51       1.852 -10.547  12.351  1.00 66.18           C  
ATOM    410  C   MET X  51       2.265 -11.926  11.799  1.00 68.01           C  
ATOM    411  O   MET X  51       1.566 -12.481  10.911  1.00 67.50           O  
ATOM    412  CB  MET X  51       1.788  -9.556  11.191  1.00 66.43           C  
ATOM    413  CG  MET X  51       1.281  -8.145  11.528  1.00 68.88           C  
ATOM    414  SD  MET X  51       1.338  -7.053  10.072  1.00 64.35           S  
ATOM    415  CE  MET X  51      -0.350  -7.197   9.460  1.00 64.30           C  
ATOM    416  N   GLU X  52       3.367 -12.491  12.319  1.00 67.64           N  
ATOM    417  CA  GLU X  52       3.950 -13.716  11.752  1.00 68.55           C  
ATOM    418  C   GLU X  52       2.924 -14.852  11.759  1.00 68.95           C  
ATOM    419  O   GLU X  52       2.660 -15.502  10.716  1.00 69.42           O  
ATOM    420  CB  GLU X  52       5.226 -14.132  12.521  1.00 68.69           C  
ATOM    421  CG  GLU X  52       6.001 -15.275  11.850  1.00 68.19           C  
ATOM    422  CD  GLU X  52       7.247 -15.751  12.638  1.00 75.95           C  
ATOM    423  OE1 GLU X  52       7.261 -15.708  13.890  1.00 73.26           O  
ATOM    424  OE2 GLU X  52       8.209 -16.217  11.981  1.00 76.74           O  
ATOM    425  N   ARG X  53       2.348 -15.065  12.935  1.00 69.45           N  
ATOM    426  CA  ARG X  53       1.174 -15.920  13.134  1.00 71.35           C  
ATOM    427  C   ARG X  53       0.108 -15.774  12.038  1.00 70.74           C  
ATOM    428  O   ARG X  53      -0.317 -16.779  11.434  1.00 71.90           O  
ATOM    429  CB  ARG X  53       0.566 -15.657  14.512  1.00 71.72           C  
ATOM    430  CG  ARG X  53       1.136 -16.561  15.638  1.00 85.05           C  
ATOM    431  CD  ARG X  53       1.150 -15.957  17.089  1.00 90.86           C  
ATOM    432  NE  ARG X  53      -0.105 -15.316  17.500  1.00 98.61           N  
ATOM    433  CZ  ARG X  53      -0.264 -14.009  17.757  1.00 98.09           C  
ATOM    434  NH1 ARG X  53       0.765 -13.158  17.672  1.00 95.38           N  
ATOM    435  NH2 ARG X  53      -1.461 -13.551  18.134  1.00 97.84           N  
ATOM    436  N   ASP X  54      -0.319 -14.546  11.756  1.00 68.52           N  
ATOM    437  CA  ASP X  54      -1.335 -14.350  10.711  1.00 68.13           C  
ATOM    438  C   ASP X  54      -0.818 -14.645   9.310  1.00 68.10           C  
ATOM    439  O   ASP X  54      -1.560 -15.046   8.445  1.00 68.45           O  
ATOM    440  CB  ASP X  54      -1.859 -12.919  10.723  1.00 68.70           C  
ATOM    441  CG  ASP X  54      -2.962 -12.700  11.767  1.00 71.57           C  
ATOM    442  OD1 ASP X  54      -3.361 -13.651  12.462  1.00 68.53           O  
ATOM    443  OD2 ASP X  54      -3.452 -11.558  11.878  1.00 79.40           O  
ATOM    444  N   ILE X  55       0.450 -14.402   9.081  1.00 65.61           N  
ATOM    445  CA  ILE X  55       0.991 -14.584   7.772  1.00 66.41           C  
ATOM    446  C   ILE X  55       1.283 -16.084   7.579  1.00 65.37           C  
ATOM    447  O   ILE X  55       0.806 -16.670   6.603  1.00 64.97           O  
ATOM    448  CB  ILE X  55       2.183 -13.604   7.583  1.00 65.34           C  
ATOM    449  CG1 ILE X  55       1.778 -12.101   7.944  1.00 64.90           C  
ATOM    450  CG2 ILE X  55       3.512 -14.088   7.139  1.00 68.17           C  
ATOM    451  CD1 ILE X  55       3.020 -11.170   7.909  1.00 59.77           C  
ATOM    452  N   LEU X  56       1.997 -16.704   8.535  1.00 64.65           N  
ATOM    453  CA  LEU X  56       2.321 -18.138   8.453  1.00 64.54           C  
ATOM    454  C   LEU X  56       1.069 -19.011   8.267  1.00 65.13           C  
ATOM    455  O   LEU X  56       1.119 -20.018   7.526  1.00 65.06           O  
ATOM    456  CB  LEU X  56       3.129 -18.634   9.672  1.00 64.28           C  
ATOM    457  CG  LEU X  56       4.660 -18.725   9.522  1.00 68.34           C  
ATOM    458  CD1 LEU X  56       5.428 -17.975  10.186  0.00 20.00           C  
ATOM    459  CD2 LEU X  56       4.717 -20.269   9.710  0.00 20.00           C  
ATOM    460  N   SER X  57      -0.045 -18.606   8.900  1.00 63.32           N  
ATOM    461  CA  SER X  57      -1.295 -19.338   8.829  1.00 61.98           C  
ATOM    462  C   SER X  57      -2.121 -18.965   7.595  1.00 61.25           C  
ATOM    463  O   SER X  57      -3.162 -19.552   7.334  1.00 59.27           O  
ATOM    464  CB  SER X  57      -2.101 -19.145  10.129  1.00 63.38           C  
ATOM    465  OG  SER X  57      -2.508 -17.807  10.292  1.00 61.27           O  
ATOM    466  N   TYR X  58      -1.648 -17.990   6.836  1.00 60.94           N  
ATOM    467  CA  TYR X  58      -2.430 -17.451   5.731  1.00 60.94           C  
ATOM    468  C   TYR X  58      -3.798 -17.003   6.210  1.00 62.82           C  
ATOM    469  O   TYR X  58      -4.826 -17.538   5.789  1.00 62.92           O  
ATOM    470  CB  TYR X  58      -2.561 -18.511   4.620  1.00 61.18           C  
ATOM    471  CG  TYR X  58      -2.842 -17.937   3.235  1.00 60.25           C  
ATOM    472  CD1 TYR X  58      -1.826 -17.307   2.497  1.00 49.37           C  
ATOM    473  CD2 TYR X  58      -4.132 -17.968   2.689  1.00 58.58           C  
ATOM    474  CE1 TYR X  58      -2.068 -16.786   1.243  1.00 53.74           C  
ATOM    475  CE2 TYR X  58      -4.370 -17.413   1.419  1.00 64.28           C  
ATOM    476  CZ  TYR X  58      -3.319 -16.844   0.708  1.00 54.55           C  
ATOM    477  OH  TYR X  58      -3.554 -16.314  -0.542  1.00 61.21           O  
ATOM    478  N   ASN X  59      -3.808 -16.033   7.132  1.00 63.82           N  
ATOM    479  CA  ASN X  59      -5.061 -15.527   7.729  1.00 60.87           C  
ATOM    480  C   ASN X  59      -5.360 -14.138   7.158  1.00 61.55           C  
ATOM    481  O   ASN X  59      -5.165 -13.104   7.802  1.00 62.24           O  
ATOM    482  CB  ASN X  59      -4.970 -15.513   9.264  1.00 59.95           C  
ATOM    483  CG  ASN X  59      -6.284 -15.315   9.911  1.00 55.50           C  
ATOM    484  OD1 ASN X  59      -7.283 -15.007   9.240  1.00 59.53           O  
ATOM    485  ND2 ASN X  59      -6.337 -15.523  11.219  1.00 50.63           N  
ATOM    486  N   ILE X  60      -5.794 -14.158   5.908  1.00 61.91           N  
ATOM    487  CA  ILE X  60      -6.212 -12.991   5.108  1.00 62.52           C  
ATOM    488  C   ILE X  60      -7.231 -12.096   5.801  1.00 59.25           C  
ATOM    489  O   ILE X  60      -7.075 -10.872   5.826  1.00 58.27           O  
ATOM    490  CB  ILE X  60      -6.844 -13.461   3.695  1.00 63.09           C  
ATOM    491  CG1 ILE X  60      -5.940 -14.492   3.013  1.00 68.40           C  
ATOM    492  CG2 ILE X  60      -7.039 -12.266   2.715  1.00 65.41           C  
ATOM    493  CD1 ILE X  60      -4.594 -13.875   2.555  1.00 53.02           C  
ATOM    494  N   VAL X  61      -8.289 -12.707   6.334  1.00 58.34           N  
ATOM    495  CA  VAL X  61      -9.411 -11.931   6.842  1.00 56.00           C  
ATOM    496  C   VAL X  61      -8.905 -11.132   8.029  1.00 56.66           C  
ATOM    497  O   VAL X  61      -9.120  -9.929   8.074  1.00 58.48           O  
ATOM    498  CB  VAL X  61     -10.618 -12.822   7.184  1.00 57.12           C  
ATOM    499  CG1 VAL X  61     -11.737 -12.030   7.919  1.00 48.67           C  
ATOM    500  CG2 VAL X  61     -11.137 -13.508   5.911  1.00 55.04           C  
ATOM    501  N   ASN X  62      -8.198 -11.762   8.959  1.00 54.21           N  
ATOM    502  CA  ASN X  62      -7.606 -10.978  10.028  1.00 56.33           C  
ATOM    503  C   ASN X  62      -6.681  -9.875   9.533  1.00 56.64           C  
ATOM    504  O   ASN X  62      -6.808  -8.728   9.961  1.00 56.77           O  
ATOM    505  CB  ASN X  62      -6.866 -11.851  11.035  1.00 59.38           C  
ATOM    506  CG  ASN X  62      -6.880 -11.279  12.434  1.00 58.25           C  
ATOM    507  OD1 ASN X  62      -7.922 -10.875  12.929  1.00 66.38           O  
ATOM    508  ND2 ASN X  62      -5.741 -11.307  13.100  1.00 64.67           N  
ATOM    509  N   ILE X  63      -5.723 -10.211   8.671  1.00 57.17           N  
ATOM    510  CA  ILE X  63      -4.832  -9.190   8.120  1.00 57.28           C  
ATOM    511  C   ILE X  63      -5.647  -8.029   7.500  1.00 58.09           C  
ATOM    512  O   ILE X  63      -5.338  -6.869   7.676  1.00 58.01           O  
ATOM    513  CB  ILE X  63      -3.760  -9.806   7.096  1.00 59.30           C  
ATOM    514  CG1 ILE X  63      -2.925 -10.925   7.752  1.00 57.47           C  
ATOM    515  CG2 ILE X  63      -2.784  -8.725   6.510  1.00 51.51           C  
ATOM    516  CD1 ILE X  63      -2.107 -11.744   6.710  1.00 57.53           C  
ATOM    517  N   LYS X  64      -6.718  -8.338   6.795  1.00 59.51           N  
ATOM    518  CA  LYS X  64      -7.484  -7.286   6.176  1.00 61.07           C  
ATOM    519  C   LYS X  64      -8.099  -6.419   7.222  1.00 60.94           C  
ATOM    520  O   LYS X  64      -7.962  -5.207   7.140  1.00 61.99           O  
ATOM    521  CB  LYS X  64      -8.508  -7.862   5.235  1.00 60.00           C  
ATOM    522  CG  LYS X  64      -7.769  -8.699   4.213  1.00 65.53           C  
ATOM    523  CD  LYS X  64      -8.590  -9.037   3.004  1.00 69.79           C  
ATOM    524  CE  LYS X  64      -9.951  -9.626   3.393  1.00 64.75           C  
ATOM    525  NZ  LYS X  64     -10.852  -9.382   2.257  1.00 73.94           N  
ATOM    526  N   ASN X  65      -8.722  -7.036   8.233  1.00 60.85           N  
ATOM    527  CA  ASN X  65      -9.370  -6.309   9.318  1.00 56.83           C  
ATOM    528  C   ASN X  65      -8.437  -5.508  10.118  1.00 55.92           C  
ATOM    529  O   ASN X  65      -8.709  -4.379  10.440  1.00 59.19           O  
ATOM    530  CB  ASN X  65     -10.087  -7.252  10.229  1.00 58.19           C  
ATOM    531  CG  ASN X  65     -11.217  -8.003   9.533  1.00 59.10           C  
ATOM    532  OD1 ASN X  65     -11.682  -7.614   8.459  1.00 59.35           O  
ATOM    533  ND2 ASN X  65     -11.633  -9.098  10.135  1.00 50.40           N  
ATOM    534  N   THR X  66      -7.329  -6.097  10.482  1.00 56.29           N  
ATOM    535  CA  THR X  66      -6.225  -5.369  11.128  1.00 59.22           C  
ATOM    536  C   THR X  66      -5.808  -4.031  10.461  1.00 60.45           C  
ATOM    537  O   THR X  66      -5.631  -3.012  11.105  1.00 61.06           O  
ATOM    538  CB  THR X  66      -5.019  -6.314  11.167  1.00 60.98           C  
ATOM    539  OG1 THR X  66      -5.370  -7.442  11.976  1.00 61.60           O  
ATOM    540  CG2 THR X  66      -3.812  -5.665  11.720  1.00 58.45           C  
ATOM    541  N   LEU X  67      -5.613  -4.058   9.159  1.00 62.03           N  
ATOM    542  CA  LEU X  67      -5.194  -2.907   8.395  1.00 61.65           C  
ATOM    543  C   LEU X  67      -6.309  -1.869   8.155  1.00 61.27           C  
ATOM    544  O   LEU X  67      -6.105  -0.666   8.243  1.00 59.72           O  
ATOM    545  CB  LEU X  67      -4.660  -3.424   7.058  1.00 63.36           C  
ATOM    546  CG  LEU X  67      -3.480  -4.392   7.042  1.00 63.02           C  
ATOM    547  CD1 LEU X  67      -3.021  -4.577   5.604  1.00 64.93           C  
ATOM    548  CD2 LEU X  67      -2.292  -3.993   7.977  1.00 63.75           C  
ATOM    549  N   THR X  68      -7.487  -2.348   7.827  1.00 61.75           N  
ATOM    550  CA  THR X  68      -8.654  -1.497   7.698  1.00 65.02           C  
ATOM    551  C   THR X  68      -8.909  -0.753   9.006  1.00 65.81           C  
ATOM    552  O   THR X  68      -9.112   0.459   9.035  1.00 68.14           O  
ATOM    553  CB  THR X  68      -9.852  -2.367   7.306  1.00 65.60           C  
ATOM    554  OG1 THR X  68      -9.608  -2.920   6.018  1.00 70.18           O  
ATOM    555  CG2 THR X  68     -11.154  -1.610   7.272  1.00 72.52           C  
ATOM    556  N   PHE X  69      -8.876  -1.472  10.106  1.00 66.70           N  
ATOM    557  CA  PHE X  69      -9.053  -0.834  11.387  1.00 68.33           C  
ATOM    558  C   PHE X  69      -7.953   0.226  11.634  1.00 68.83           C  
ATOM    559  O   PHE X  69      -8.261   1.350  12.026  1.00 69.33           O  
ATOM    560  CB  PHE X  69      -9.122  -1.906  12.506  1.00 69.93           C  
ATOM    561  CG  PHE X  69      -9.133  -1.338  13.888  1.00 69.84           C  
ATOM    562  CD1 PHE X  69      -7.942  -1.258  14.635  1.00 76.98           C  
ATOM    563  CD2 PHE X  69     -10.319  -0.828  14.437  1.00 67.27           C  
ATOM    564  CE1 PHE X  69      -7.941  -0.697  15.966  1.00 72.41           C  
ATOM    565  CE2 PHE X  69     -10.325  -0.267  15.710  1.00 69.37           C  
ATOM    566  CZ  PHE X  69      -9.124  -0.214  16.490  1.00 69.17           C  
ATOM    567  N   ALA X  70      -6.685  -0.141  11.401  1.00 68.93           N  
ATOM    568  CA  ALA X  70      -5.538   0.777  11.432  1.00 68.05           C  
ATOM    569  C   ALA X  70      -5.738   2.002  10.581  1.00 68.78           C  
ATOM    570  O   ALA X  70      -5.251   3.078  10.922  1.00 71.15           O  
ATOM    571  CB  ALA X  70      -4.214   0.056  11.017  1.00 68.78           C  
ATOM    572  N   LEU X  71      -6.463   1.851   9.483  1.00 67.96           N  
ATOM    573  CA  LEU X  71      -6.604   2.943   8.525  1.00 68.19           C  
ATOM    574  C   LEU X  71      -7.648   3.946   8.960  1.00 70.38           C  
ATOM    575  O   LEU X  71      -7.811   4.978   8.319  1.00 72.19           O  
ATOM    576  CB  LEU X  71      -6.941   2.415   7.101  1.00 64.34           C  
ATOM    577  CG  LEU X  71      -5.686   1.852   6.448  1.00 58.08           C  
ATOM    578  CD1 LEU X  71      -5.951   0.911   5.287  1.00 60.03           C  
ATOM    579  CD2 LEU X  71      -4.794   2.986   6.086  1.00 55.97           C  
ATOM    580  N   ARG X  72      -8.402   3.629   9.997  1.00 71.07           N  
ATOM    581  CA  ARG X  72      -9.608   4.363  10.222  1.00 74.98           C  
ATOM    582  C   ARG X  72      -9.437   5.878  10.268  1.00 77.06           C  
ATOM    583  O   ARG X  72      -9.904   6.608   9.369  1.00 78.61           O  
ATOM    584  CB  ARG X  72     -10.331   3.850  11.450  1.00 75.92           C  
ATOM    585  CG  ARG X  72     -11.077   2.529  11.192  1.00 79.07           C  
ATOM    586  CD  ARG X  72     -12.044   2.245  12.341  1.00 81.48           C  
ATOM    587  NE  ARG X  72     -11.350   2.257  13.627  1.00 77.34           N  
ATOM    588  CZ  ARG X  72     -10.117   2.205  13.948  0.00 20.00           C  
ATOM    589  NH1 ARG X  72      -9.067   2.306  13.544  1.00 73.13           N  
ATOM    590  NH2 ARG X  72      -9.691   2.261  15.596  1.00 68.02           N  
ATOM    591  N   ASP X  73      -8.783   6.388  11.294  1.00 77.47           N  
ATOM    592  CA  ASP X  73      -8.699   7.868  11.390  1.00 79.90           C  
ATOM    593  C   ASP X  73      -7.549   8.429  10.507  1.00 77.17           C  
ATOM    594  O   ASP X  73      -7.194   9.604  10.603  1.00 75.57           O  
ATOM    595  CB  ASP X  73      -8.396   8.243  12.850  1.00 81.09           C  
ATOM    596  CG  ASP X  73      -6.953   7.873  13.224  1.00 86.87           C  
ATOM    597  OD1 ASP X  73      -6.592   6.677  12.960  1.00 86.27           O  
ATOM    598  OD2 ASP X  73      -6.186   8.786  13.666  1.00 86.98           O  
ATOM    599  N   ALA X  74      -6.947   7.557   9.705  1.00 75.37           N  
ATOM    600  CA  ALA X  74      -5.530   7.636   9.370  1.00 73.68           C  
ATOM    601  C   ALA X  74      -5.101   8.961   8.722  1.00 72.23           C  
ATOM    602  O   ALA X  74      -5.883   9.545   7.978  1.00 72.84           O  
ATOM    603  CB  ALA X  74      -5.166   6.455   8.488  1.00 74.33           C  
ATOM    604  N   SER X  75      -3.882   9.435   9.007  1.00 69.94           N  
ATOM    605  CA  SER X  75      -3.305  10.568   8.268  1.00 67.96           C  
ATOM    606  C   SER X  75      -2.538  10.016   7.071  1.00 66.72           C  
ATOM    607  O   SER X  75      -2.277   8.811   7.057  1.00 65.40           O  
ATOM    608  CB  SER X  75      -2.403  11.426   9.162  1.00 66.77           C  
ATOM    609  OG  SER X  75      -1.247  10.714   9.514  1.00 65.05           O  
ATOM    610  N   PRO X  76      -2.218  10.873   6.037  1.00 66.41           N  
ATOM    611  CA  PRO X  76      -1.532  10.370   4.801  1.00 64.86           C  
ATOM    612  C   PRO X  76      -0.254   9.532   5.003  1.00 65.37           C  
ATOM    613  O   PRO X  76       0.012   8.590   4.220  1.00 66.77           O  
ATOM    614  CB  PRO X  76      -1.282  11.648   3.979  1.00 62.30           C  
ATOM    615  CG  PRO X  76      -2.426  12.533   4.364  1.00 62.05           C  
ATOM    616  CD  PRO X  76      -2.550  12.311   5.888  1.00 65.57           C  
ATOM    617  N   SER X  77       0.487   9.805   6.078  1.00 63.99           N  
ATOM    618  CA  SER X  77       1.751   9.108   6.331  1.00 62.60           C  
ATOM    619  C   SER X  77       1.587   7.718   6.951  1.00 62.27           C  
ATOM    620  O   SER X  77       2.443   6.844   6.778  1.00 61.49           O  
ATOM    621  CB  SER X  77       2.629   9.974   7.203  1.00 63.18           C  
ATOM    622  OG  SER X  77       2.101  10.003   8.518  1.00 70.45           O  
ATOM    623  N   VAL X  78       0.495   7.520   7.693  1.00 62.70           N  
ATOM    624  CA  VAL X  78       0.074   6.176   8.142  1.00 61.73           C  
ATOM    625  C   VAL X  78      -0.523   5.386   6.982  1.00 62.07           C  
ATOM    626  O   VAL X  78      -0.233   4.184   6.830  1.00 64.82           O  
ATOM    627  CB  VAL X  78      -0.972   6.228   9.295  1.00 63.01           C  
ATOM    628  CG1 VAL X  78      -1.359   4.866   9.731  1.00 60.76           C  
ATOM    629  CG2 VAL X  78      -0.471   7.033  10.453  1.00 59.18           C  
ATOM    630  N   LYS X  79      -1.346   6.037   6.156  1.00 60.50           N  
ATOM    631  CA  LYS X  79      -1.897   5.380   4.952  1.00 59.23           C  
ATOM    632  C   LYS X  79      -0.773   4.812   4.089  1.00 60.49           C  
ATOM    633  O   LYS X  79      -0.860   3.662   3.614  1.00 61.43           O  
ATOM    634  CB  LYS X  79      -2.728   6.365   4.159  1.00 58.65           C  
ATOM    635  CG  LYS X  79      -3.948   6.875   4.890  1.00 56.51           C  
ATOM    636  CD  LYS X  79      -4.609   7.865   3.956  1.00 53.00           C  
ATOM    637  CE  LYS X  79      -6.154   7.808   3.962  1.00 59.19           C  
ATOM    638  NZ  LYS X  79      -6.864   8.810   4.821  1.00 55.94           N  
ATOM    639  N   LEU X  80       0.305   5.605   3.931  1.00 60.65           N  
ATOM    640  CA  LEU X  80       1.500   5.158   3.222  1.00 59.22           C  
ATOM    641  C   LEU X  80       2.387   4.204   3.975  1.00 58.64           C  
ATOM    642  O   LEU X  80       2.909   3.288   3.377  1.00 58.16           O  
ATOM    643  CB  LEU X  80       2.293   6.323   2.691  1.00 60.53           C  
ATOM    644  CG  LEU X  80       1.577   6.721   1.403  1.00 60.01           C  
ATOM    645  CD1 LEU X  80       1.384   8.175   1.396  1.00 60.27           C  
ATOM    646  CD2 LEU X  80       2.411   6.246   0.264  1.00 58.23           C  
ATOM    647  N   ALA X  81       2.489   4.365   5.291  1.00 58.10           N  
ATOM    648  CA  ALA X  81       3.068   3.330   6.153  1.00 58.73           C  
ATOM    649  C   ALA X  81       2.389   1.954   6.018  1.00 60.86           C  
ATOM    650  O   ALA X  81       3.061   0.888   6.124  1.00 60.44           O  
ATOM    651  CB  ALA X  81       2.987   3.804   7.584  1.00 59.64           C  
ATOM    652  N   THR X  82       1.058   2.004   5.807  1.00 61.16           N  
ATOM    653  CA  THR X  82       0.166   0.847   5.723  1.00 61.82           C  
ATOM    654  C   THR X  82       0.342   0.174   4.362  1.00 61.83           C  
ATOM    655  O   THR X  82       0.470  -1.069   4.250  1.00 60.75           O  
ATOM    656  CB  THR X  82      -1.379   1.262   5.928  1.00 64.15           C  
ATOM    657  OG1 THR X  82      -1.612   1.813   7.250  1.00 62.21           O  
ATOM    658  CG2 THR X  82      -2.326   0.088   5.689  1.00 56.94           C  
ATOM    659  N   LEU X  83       0.337   0.983   3.317  1.00 61.44           N  
ATOM    660  CA  LEU X  83       0.571   0.416   1.978  1.00 60.77           C  
ATOM    661  C   LEU X  83       1.924  -0.253   1.871  1.00 57.67           C  
ATOM    662  O   LEU X  83       2.072  -1.266   1.193  1.00 56.29           O  
ATOM    663  CB  LEU X  83       0.406   1.470   0.871  1.00 61.94           C  
ATOM    664  CG  LEU X  83       0.696   0.958  -0.553  1.00 66.56           C  
ATOM    665  CD1 LEU X  83      -0.350  -0.116  -1.060  1.00 58.76           C  
ATOM    666  CD2 LEU X  83       0.874   2.116  -1.488  1.00 61.94           C  
ATOM    667  N   THR X  84       2.920   0.330   2.529  1.00 57.92           N  
ATOM    668  CA  THR X  84       4.287  -0.252   2.527  1.00 57.65           C  
ATOM    669  C   THR X  84       4.212  -1.594   3.267  1.00 57.63           C  
ATOM    670  O   THR X  84       4.773  -2.602   2.840  1.00 59.99           O  
ATOM    671  CB  THR X  84       5.290   0.701   3.192  1.00 56.63           C  
ATOM    672  OG1 THR X  84       5.324   1.933   2.472  1.00 60.56           O  
ATOM    673  CG2 THR X  84       6.713   0.093   3.266  1.00 53.18           C  
ATOM    674  N   LEU X  85       3.447  -1.624   4.343  1.00 58.53           N  
ATOM    675  CA  LEU X  85       3.334  -2.862   5.118  1.00 60.94           C  
ATOM    676  C   LEU X  85       2.710  -3.968   4.262  1.00 60.74           C  
ATOM    677  O   LEU X  85       3.318  -5.037   4.025  1.00 61.27           O  
ATOM    678  CB  LEU X  85       2.562  -2.616   6.436  1.00 58.72           C  
ATOM    679  CG  LEU X  85       2.211  -3.876   7.203  1.00 61.45           C  
ATOM    680  CD1 LEU X  85       3.493  -4.650   7.633  1.00 59.04           C  
ATOM    681  CD2 LEU X  85       1.357  -3.478   8.327  1.00 53.96           C  
ATOM    682  N   LEU X  86       1.500  -3.673   3.782  1.00 61.77           N  
ATOM    683  CA  LEU X  86       0.785  -4.486   2.793  1.00 60.22           C  
ATOM    684  C   LEU X  86       1.558  -5.024   1.612  1.00 60.17           C  
ATOM    685  O   LEU X  86       1.387  -6.205   1.342  1.00 63.36           O  
ATOM    686  CB  LEU X  86      -0.500  -3.796   2.337  1.00 60.29           C  
ATOM    687  CG  LEU X  86      -1.356  -4.627   1.382  1.00 66.08           C  
ATOM    688  CD1 LEU X  86      -1.878  -5.952   2.030  1.00 62.55           C  
ATOM    689  CD2 LEU X  86      -2.469  -3.758   0.764  1.00 64.90           C  
ATOM    690  N   ALA X  87       2.338  -4.195   0.880  1.00 59.54           N  
ATOM    691  CA  ALA X  87       3.286  -4.693  -0.132  1.00 59.22           C  
ATOM    692  C   ALA X  87       4.137  -5.886   0.342  1.00 60.39           C  
ATOM    693  O   ALA X  87       4.155  -6.934  -0.305  1.00 61.07           O  
ATOM    694  CB  ALA X  87       4.185  -3.593  -0.693  1.00 56.28           C  
ATOM    695  N   SER X  88       4.839  -5.717   1.452  1.00 59.79           N  
ATOM    696  CA  SER X  88       5.630  -6.785   2.043  1.00 62.41           C  
ATOM    697  C   SER X  88       4.884  -7.977   2.582  1.00 63.88           C  
ATOM    698  O   SER X  88       5.390  -9.097   2.433  1.00 67.85           O  
ATOM    699  CB  SER X  88       6.515  -6.196   3.098  1.00 61.99           C  
ATOM    700  OG  SER X  88       7.437  -5.333   2.369  1.00 76.10           O  
ATOM    701  N   VAL X  89       3.717  -7.749   3.194  1.00 60.21           N  
ATOM    702  CA  VAL X  89       2.804  -8.814   3.520  1.00 60.64           C  
ATOM    703  C   VAL X  89       2.281  -9.594   2.306  1.00 61.03           C  
ATOM    704  O   VAL X  89       2.255 -10.839   2.335  1.00 60.63           O  
ATOM    705  CB  VAL X  89       1.593  -8.338   4.390  1.00 60.75           C  
ATOM    706  CG1 VAL X  89       0.765  -9.519   4.738  1.00 59.79           C  
ATOM    707  CG2 VAL X  89       2.063  -7.630   5.719  1.00 56.95           C  
ATOM    708  N   ILE X  90       1.852  -8.889   1.260  1.00 59.68           N  
ATOM    709  CA  ILE X  90       1.461  -9.576   0.016  1.00 61.91           C  
ATOM    710  C   ILE X  90       2.559 -10.589  -0.451  1.00 62.12           C  
ATOM    711  O   ILE X  90       2.267 -11.787  -0.657  1.00 61.89           O  
ATOM    712  CB  ILE X  90       1.053  -8.564  -1.109  1.00 61.58           C  
ATOM    713  CG1 ILE X  90      -0.293  -7.906  -0.788  1.00 61.23           C  
ATOM    714  CG2 ILE X  90       0.903  -9.271  -2.446  1.00 69.64           C  
ATOM    715  CD1 ILE X  90      -0.791  -6.900  -1.789  1.00 58.38           C  
ATOM    716  N   LYS X  91       3.813 -10.097  -0.542  1.00 62.38           N  
ATOM    717  CA  LYS X  91       4.981 -10.859  -0.993  1.00 61.97           C  
ATOM    718  C   LYS X  91       5.238 -12.080  -0.126  1.00 61.03           C  
ATOM    719  O   LYS X  91       5.656 -13.120  -0.603  1.00 62.32           O  
ATOM    720  CB  LYS X  91       6.266  -9.996  -1.029  1.00 63.59           C  
ATOM    721  CG  LYS X  91       6.177  -8.636  -1.734  1.00 66.62           C  
ATOM    722  CD  LYS X  91       7.585  -8.123  -2.088  1.00 64.90           C  
ATOM    723  CE  LYS X  91       7.690  -6.565  -2.016  1.00 70.17           C  
ATOM    724  NZ  LYS X  91       7.920  -6.006  -0.573  1.00 77.92           N  
ATOM    725  N   LYS X  92       4.990 -11.953   1.156  1.00 61.60           N  
ATOM    726  CA  LYS X  92       5.297 -13.021   2.079  1.00 61.57           C  
ATOM    727  C   LYS X  92       4.248 -14.123   2.031  1.00 62.27           C  
ATOM    728  O   LYS X  92       4.549 -15.313   2.213  1.00 63.64           O  
ATOM    729  CB  LYS X  92       5.354 -12.433   3.458  1.00 62.09           C  
ATOM    730  CG  LYS X  92       6.718 -12.329   3.986  1.00 65.90           C  
ATOM    731  CD  LYS X  92       6.836 -11.350   5.189  1.00 66.80           C  
ATOM    732  CE  LYS X  92       8.255 -11.471   5.778  1.00 64.89           C  
ATOM    733  NZ  LYS X  92       8.816 -10.160   5.980  1.00 77.80           N  
ATOM    734  N   LEU X  93       3.010 -13.745   1.762  1.00 63.14           N  
ATOM    735  CA  LEU X  93       1.930 -14.712   1.719  1.00 62.72           C  
ATOM    736  C   LEU X  93       1.977 -15.467   0.408  1.00 64.69           C  
ATOM    737  O   LEU X  93       1.383 -16.561   0.279  1.00 65.82           O  
ATOM    738  CB  LEU X  93       0.570 -14.023   1.891  1.00 61.89           C  
ATOM    739  CG  LEU X  93       0.123 -13.433   3.256  1.00 64.61           C  
ATOM    740  CD1 LEU X  93      -0.963 -12.351   3.041  1.00 59.97           C  
ATOM    741  CD2 LEU X  93      -0.414 -14.513   4.292  1.00 63.71           C  
ATOM    742  N   ASN X  94       2.682 -14.923  -0.581  1.00 65.32           N  
ATOM    743  CA  ASN X  94       2.828 -15.679  -1.824  1.00 66.14           C  
ATOM    744  C   ASN X  94       3.602 -16.945  -1.742  1.00 66.42           C  
ATOM    745  O   ASN X  94       3.345 -17.847  -2.525  1.00 71.68           O  
ATOM    746  CB  ASN X  94       3.409 -14.858  -2.937  1.00 68.53           C  
ATOM    747  CG  ASN X  94       2.364 -14.318  -3.821  1.00 71.30           C  
ATOM    748  OD1 ASN X  94       1.960 -13.171  -3.658  1.00 87.45           O  
ATOM    749  ND2 ASN X  94       1.858 -15.143  -4.734  1.00 71.01           N  
ATOM    750  N   LYS X  95       4.580 -16.995  -0.850  1.00 65.44           N  
ATOM    751  CA  LYS X  95       5.306 -18.213  -0.490  1.00 64.57           C  
ATOM    752  C   LYS X  95       4.375 -19.337  -0.144  1.00 64.65           C  
ATOM    753  O   LYS X  95       4.720 -20.513  -0.332  1.00 66.86           O  
ATOM    754  CB  LYS X  95       6.152 -17.945   0.758  1.00 66.56           C  
ATOM    755  CG  LYS X  95       7.350 -16.983   0.547  1.00 69.54           C  
ATOM    756  CD  LYS X  95       7.758 -16.383   1.900  1.00 66.24           C  
ATOM    757  CE  LYS X  95       9.023 -15.364   1.317  0.00 20.00           C  
ATOM    758  NZ  LYS X  95       9.797 -15.022   2.541  0.00 20.00           N  
ATOM    759  N   ILE X  96       3.205 -18.984   0.395  1.00 62.15           N  
ATOM    760  CA  ILE X  96       2.254 -19.965   0.842  1.00 60.34           C  
ATOM    761  C   ILE X  96       1.265 -20.328  -0.270  1.00 60.50           C  
ATOM    762  O   ILE X  96       1.009 -21.516  -0.521  1.00 59.72           O  
ATOM    763  CB  ILE X  96       1.557 -19.474   2.153  1.00 60.98           C  
ATOM    764  CG1 ILE X  96       2.611 -19.221   3.251  1.00 59.89           C  
ATOM    765  CG2 ILE X  96       0.533 -20.494   2.691  1.00 54.61           C  
ATOM    766  CD1 ILE X  96       2.132 -18.208   4.337  1.00 58.58           C  
ATOM    767  N   GLN X  97       0.716 -19.308  -0.933  1.00 60.52           N  
ATOM    768  CA  GLN X  97      -0.362 -19.477  -1.934  1.00 62.24           C  
ATOM    769  C   GLN X  97      -0.529 -18.183  -2.729  1.00 62.32           C  
ATOM    770  O   GLN X  97      -0.162 -17.119  -2.243  1.00 65.47           O  
ATOM    771  CB  GLN X  97      -1.691 -19.834  -1.260  1.00 62.44           C  
ATOM    772  CG  GLN X  97      -2.092 -21.235  -1.416  1.00 69.05           C  
ATOM    773  CD  GLN X  97      -3.598 -21.406  -1.379  1.00 75.52           C  
ATOM    774  OE1 GLN X  97      -4.187 -21.502  -0.294  1.00 75.46           O  
ATOM    775  NE2 GLN X  97      -4.124 -21.401  -2.417  0.00 60.00           N  
ATOM    776  N   HIS X  98      -1.066 -18.259  -3.941  1.00 61.32           N  
ATOM    777  CA  HIS X  98      -1.242 -17.051  -4.746  1.00 61.06           C  
ATOM    778  C   HIS X  98      -2.051 -15.961  -4.001  1.00 60.03           C  
ATOM    779  O   HIS X  98      -3.205 -16.149  -3.667  1.00 59.21           O  
ATOM    780  CB  HIS X  98      -1.769 -17.334  -6.188  1.00 59.45           C  
ATOM    781  CG  HIS X  98      -1.901 -16.094  -7.029  1.00 61.72           C  
ATOM    782  ND1 HIS X  98      -0.815 -15.470  -7.624  1.00 70.00           N  
ATOM    783  CD2 HIS X  98      -2.972 -15.312  -7.301  1.00 59.22           C  
ATOM    784  CE1 HIS X  98      -1.215 -14.376  -8.245  1.00 61.57           C  
ATOM    785  NE2 HIS X  98      -2.521 -14.258  -8.063  1.00 67.55           N  
ATOM    786  N   THR X  99      -1.381 -14.854  -3.695  1.00 61.16           N  
ATOM    787  CA  THR X  99      -1.990 -13.653  -3.124  1.00 60.70           C  
ATOM    788  C   THR X  99      -1.709 -12.469  -4.051  1.00 62.38           C  
ATOM    789  O   THR X  99      -0.563 -12.245  -4.438  1.00 62.14           O  
ATOM    790  CB  THR X  99      -1.415 -13.363  -1.732  1.00 57.81           C  
ATOM    791  OG1 THR X  99      -1.541 -14.525  -0.927  1.00 63.88           O  
ATOM    792  CG2 THR X  99      -2.192 -12.256  -1.043  1.00 62.08           C  
ATOM    793  N   ASP X 100      -2.738 -11.728  -4.430  1.00 63.90           N  
ATOM    794  CA  ASP X 100      -2.557 -10.500  -5.248  1.00 66.01           C  
ATOM    795  C   ASP X 100      -3.372  -9.347  -4.603  1.00 65.46           C  
ATOM    796  O   ASP X 100      -4.075  -9.543  -3.594  1.00 65.48           O  
ATOM    797  CB  ASP X 100      -3.059 -10.743  -6.686  1.00 67.02           C  
ATOM    798  CG  ASP X 100      -4.478 -11.357  -6.704  1.00 69.20           C  
ATOM    799  OD1 ASP X 100      -4.518 -12.592  -6.669  1.00 86.08           O  
ATOM    800  OD2 ASP X 100      -5.536 -10.650  -6.679  1.00 70.98           O  
ATOM    801  N   ALA X 101      -3.294  -8.167  -5.194  1.00 63.59           N  
ATOM    802  CA  ALA X 101      -3.766  -6.978  -4.549  1.00 63.93           C  
ATOM    803  C   ALA X 101      -5.296  -6.937  -4.346  1.00 66.00           C  
ATOM    804  O   ALA X 101      -5.786  -6.335  -3.383  1.00 67.37           O  
ATOM    805  CB  ALA X 101      -3.264  -5.788  -5.295  1.00 62.03           C  
ATOM    806  N   ALA X 102      -6.047  -7.601  -5.227  1.00 67.28           N  
ATOM    807  CA  ALA X 102      -7.515  -7.620  -5.190  1.00 67.54           C  
ATOM    808  C   ALA X 102      -8.127  -8.215  -3.895  1.00 69.27           C  
ATOM    809  O   ALA X 102      -9.164  -7.713  -3.403  1.00 70.33           O  
ATOM    810  CB  ALA X 102      -8.021  -8.389  -6.376  1.00 68.73           C  
ATOM    811  N   MET X 103      -7.511  -9.309  -3.397  1.00 67.37           N  
ATOM    812  CA  MET X 103      -7.758  -9.888  -2.082  1.00 64.08           C  
ATOM    813  C   MET X 103      -7.826  -8.852  -0.968  1.00 63.70           C  
ATOM    814  O   MET X 103      -8.417  -9.130   0.075  1.00 64.07           O  
ATOM    815  CB  MET X 103      -6.707 -10.968  -1.770  1.00 62.90           C  
ATOM    816  CG  MET X 103      -6.771 -12.068  -2.774  1.00 65.04           C  
ATOM    817  SD  MET X 103      -5.528 -13.319  -2.656  1.00 69.23           S  
ATOM    818  CE  MET X 103      -6.190 -14.793  -1.877  1.00 65.40           C  
ATOM    819  N   PHE X 104      -7.240  -7.667  -1.207  1.00 63.58           N  
ATOM    820  CA  PHE X 104      -7.104  -6.562  -0.204  1.00 64.05           C  
ATOM    821  C   PHE X 104      -7.765  -5.254  -0.645  1.00 64.70           C  
ATOM    822  O   PHE X 104      -7.540  -4.191  -0.059  1.00 65.00           O  
ATOM    823  CB  PHE X 104      -5.629  -6.328   0.194  1.00 60.47           C  
ATOM    824  CG  PHE X 104      -5.054  -7.450   0.976  1.00 59.58           C  
ATOM    825  CD1 PHE X 104      -4.339  -8.462   0.340  1.00 58.50           C  
ATOM    826  CD2 PHE X 104      -5.304  -7.556   2.348  1.00 57.43           C  
ATOM    827  CE1 PHE X 104      -3.814  -9.544   1.078  1.00 64.14           C  
ATOM    828  CE2 PHE X 104      -4.817  -8.631   3.105  1.00 57.86           C  
ATOM    829  CZ  PHE X 104      -4.077  -9.623   2.493  1.00 64.44           C  
ATOM    830  N   SER X 105      -8.602  -5.363  -1.667  1.00 64.80           N  
ATOM    831  CA  SER X 105      -9.293  -4.225  -2.245  1.00 66.28           C  
ATOM    832  C   SER X 105      -9.761  -3.164  -1.215  1.00 67.80           C  
ATOM    833  O   SER X 105      -9.501  -1.970  -1.370  1.00 68.32           O  
ATOM    834  CB  SER X 105     -10.409  -4.721  -3.194  1.00 66.08           C  
ATOM    835  OG  SER X 105     -11.534  -5.277  -2.510  1.00 64.95           O  
ATOM    836  N   GLU X 106     -10.385  -3.622  -0.132  1.00 70.35           N  
ATOM    837  CA  GLU X 106     -10.997  -2.755   0.898  1.00 71.10           C  
ATOM    838  C   GLU X 106      -9.996  -1.991   1.695  1.00 71.84           C  
ATOM    839  O   GLU X 106     -10.271  -0.836   2.082  1.00 72.86           O  
ATOM    840  CB  GLU X 106     -11.907  -3.560   1.829  1.00 70.40           C  
ATOM    841  CG  GLU X 106     -12.966  -4.253   1.064  1.00 72.56           C  
ATOM    842  CD  GLU X 106     -13.773  -3.281   0.169  1.00 77.70           C  
ATOM    843  OE1 GLU X 106     -14.851  -2.842   0.639  1.00 83.04           O  
ATOM    844  OE2 GLU X 106     -13.352  -2.975  -0.993  1.00 70.81           O  
ATOM    845  N   VAL X 107      -8.833  -2.624   1.920  1.00 72.10           N  
ATOM    846  CA  VAL X 107      -7.652  -1.916   2.447  1.00 71.58           C  
ATOM    847  C   VAL X 107      -7.194  -0.766   1.498  1.00 70.96           C  
ATOM    848  O   VAL X 107      -7.009   0.377   1.922  1.00 72.33           O  
ATOM    849  CB  VAL X 107      -6.475  -2.894   2.793  1.00 73.13           C  
ATOM    850  CG1 VAL X 107      -5.245  -2.125   3.290  1.00 70.37           C  
ATOM    851  CG2 VAL X 107      -6.937  -3.950   3.836  1.00 70.34           C  
ATOM    852  N   ILE X 108      -7.088  -1.075   0.213  1.00 69.31           N  
ATOM    853  CA  ILE X 108      -6.672  -0.122  -0.816  1.00 65.73           C  
ATOM    854  C   ILE X 108      -7.639   1.040  -0.797  1.00 65.41           C  
ATOM    855  O   ILE X 108      -7.233   2.221  -0.846  1.00 64.08           O  
ATOM    856  CB  ILE X 108      -6.610  -0.822  -2.217  1.00 66.21           C  
ATOM    857  CG1 ILE X 108      -5.440  -1.829  -2.228  1.00 58.14           C  
ATOM    858  CG2 ILE X 108      -6.609   0.215  -3.398  1.00 61.79           C  
ATOM    859  CD1 ILE X 108      -5.590  -2.930  -3.195  1.00 62.80           C  
ATOM    860  N   ASP X 109      -8.914   0.694  -0.661  1.00 65.29           N  
ATOM    861  CA  ASP X 109      -9.975   1.678  -0.609  1.00 65.48           C  
ATOM    862  C   ASP X 109      -9.745   2.647   0.534  1.00 65.56           C  
ATOM    863  O   ASP X 109     -10.009   3.835   0.385  1.00 66.78           O  
ATOM    864  CB  ASP X 109     -11.330   1.000  -0.414  1.00 66.57           C  
ATOM    865  CG  ASP X 109     -11.760   0.210  -1.601  1.00 64.87           C  
ATOM    866  OD1 ASP X 109     -10.958   0.051  -2.534  1.00 73.72           O  
ATOM    867  OD2 ASP X 109     -12.923  -0.255  -1.607  1.00 73.79           O  
ATOM    868  N   GLY X 110      -9.303   2.120   1.681  1.00 65.38           N  
ATOM    869  CA  GLY X 110      -8.939   2.939   2.833  1.00 64.37           C  
ATOM    870  C   GLY X 110      -7.613   3.682   2.748  1.00 62.76           C  
ATOM    871  O   GLY X 110      -7.498   4.767   3.294  1.00 62.58           O  
ATOM    872  N   ILE X 111      -6.599   3.093   2.118  1.00 63.76           N  
ATOM    873  CA  ILE X 111      -5.313   3.805   1.831  1.00 63.71           C  
ATOM    874  C   ILE X 111      -5.482   4.930   0.809  1.00 64.53           C  
ATOM    875  O   ILE X 111      -4.725   5.864   0.839  1.00 65.96           O  
ATOM    876  CB  ILE X 111      -4.223   2.874   1.271  1.00 64.54           C  
ATOM    877  CG1 ILE X 111      -3.708   1.923   2.337  1.00 62.46           C  
ATOM    878  CG2 ILE X 111      -3.070   3.669   0.530  1.00 55.69           C  
ATOM    879  CD1 ILE X 111      -3.288   0.478   1.768  1.00 68.03           C  
ATOM    880  N   VAL X 112      -6.445   4.823  -0.111  1.00 67.83           N  
ATOM    881  CA  VAL X 112      -6.690   5.887  -1.148  1.00 68.26           C  
ATOM    882  C   VAL X 112      -7.800   6.885  -0.827  1.00 69.13           C  
ATOM    883  O   VAL X 112      -8.016   7.832  -1.583  1.00 69.83           O  
ATOM    884  CB  VAL X 112      -6.899   5.326  -2.627  1.00 67.94           C  
ATOM    885  CG1 VAL X 112      -5.710   4.503  -3.060  1.00 63.95           C  
ATOM    886  CG2 VAL X 112      -8.196   4.581  -2.757  1.00 61.14           C  
ATOM    887  N   ALA X 113      -8.522   6.668   0.274  1.00 70.36           N  
ATOM    888  CA  ALA X 113      -9.569   7.608   0.676  1.00 70.82           C  
ATOM    889  C   ALA X 113      -8.912   8.958   0.984  1.00 71.61           C  
ATOM    890  O   ALA X 113      -7.787   9.013   1.543  1.00 72.87           O  
ATOM    891  CB  ALA X 113     -10.357   7.067   1.869  1.00 69.77           C  
ATOM    892  N   GLU X 114      -9.597  10.031   0.589  1.00 71.93           N  
ATOM    893  CA  GLU X 114      -9.069  11.424   0.611  1.00 70.93           C  
ATOM    894  C   GLU X 114      -7.847  11.576  -0.229  1.00 69.69           C  
ATOM    895  O   GLU X 114      -6.775  11.916   0.281  1.00 71.67           O  
ATOM    896  CB  GLU X 114      -8.796  11.948   2.014  1.00 70.07           C  
ATOM    897  CG  GLU X 114      -9.666  13.135   2.330  1.00 77.27           C  
ATOM    898  CD  GLU X 114     -10.522  12.891   3.536  1.00 85.66           C  
ATOM    899  OE1 GLU X 114     -11.709  13.292   3.526  1.00 92.26           O  
ATOM    900  OE2 GLU X 114     -10.016  12.258   4.491  1.00 89.11           O  
ATOM    901  N   GLU X 115      -8.039  11.322  -1.514  1.00 68.36           N  
ATOM    902  CA  GLU X 115      -7.023  11.392  -2.544  1.00 66.93           C  
ATOM    903  C   GLU X 115      -6.067  12.574  -2.482  1.00 66.16           C  
ATOM    904  O   GLU X 115      -4.861  12.361  -2.436  1.00 65.84           O  
ATOM    905  CB  GLU X 115      -7.657  11.266  -3.920  1.00 65.74           C  
ATOM    906  CG  GLU X 115      -7.356   9.897  -4.462  1.00 72.40           C  
ATOM    907  CD  GLU X 115      -8.133   9.500  -5.708  1.00 75.18           C  
ATOM    908  OE1 GLU X 115      -9.051   8.632  -5.576  1.00 75.20           O  
ATOM    909  OE2 GLU X 115      -7.803  10.021  -6.804  1.00 67.22           O  
ATOM    910  N   GLN X 116      -6.605  13.800  -2.489  1.00 64.70           N  
ATOM    911  CA  GLN X 116      -5.825  15.048  -2.582  1.00 62.75           C  
ATOM    912  C   GLN X 116      -4.752  15.140  -1.488  1.00 64.10           C  
ATOM    913  O   GLN X 116      -3.629  15.556  -1.714  1.00 63.43           O  
ATOM    914  CB  GLN X 116      -6.785  16.220  -2.470  1.00 61.80           C  
ATOM    915  CG  GLN X 116      -7.052  16.928  -3.771  1.00 67.58           C  
ATOM    916  CD  GLN X 116      -8.158  17.997  -3.664  1.00 70.44           C  
ATOM    917  OE1 GLN X 116      -9.286  17.694  -3.240  1.00 68.80           O  
ATOM    918  NE2 GLN X 116      -7.849  19.244  -4.102  1.00 66.28           N  
ATOM    919  N   GLN X 117      -5.118  14.722  -0.285  1.00 66.63           N  
ATOM    920  CA  GLN X 117      -4.210  14.599   0.823  1.00 66.66           C  
ATOM    921  C   GLN X 117      -3.104  13.562   0.623  1.00 66.44           C  
ATOM    922  O   GLN X 117      -1.942  13.830   0.993  1.00 69.11           O  
ATOM    923  CB  GLN X 117      -5.013  14.185   2.016  1.00 69.17           C  
ATOM    924  CG  GLN X 117      -5.981  15.200   2.517  1.00 70.23           C  
ATOM    925  CD  GLN X 117      -6.577  14.708   3.814  1.00 79.01           C  
ATOM    926  OE1 GLN X 117      -5.995  13.829   4.487  1.00 82.21           O  
ATOM    927  NE2 GLN X 117      -7.757  15.226   4.164  1.00 75.95           N  
ATOM    928  N   VAL X 118      -3.440  12.393   0.075  1.00 62.56           N  
ATOM    929  CA  VAL X 118      -2.463  11.319  -0.042  1.00 62.04           C  
ATOM    930  C   VAL X 118      -1.415  11.657  -1.119  1.00 62.22           C  
ATOM    931  O   VAL X 118      -0.182  11.576  -0.885  1.00 61.70           O  
ATOM    932  CB  VAL X 118      -3.096   9.932  -0.316  1.00 62.01           C  
ATOM    933  CG1 VAL X 118      -2.014   8.879  -0.493  1.00 64.60           C  
ATOM    934  CG2 VAL X 118      -4.069   9.507   0.816  1.00 60.77           C  
ATOM    935  N   ILE X 119      -1.908  12.029  -2.292  1.00 62.75           N  
ATOM    936  CA  ILE X 119      -1.091  12.593  -3.359  1.00 63.97           C  
ATOM    937  C   ILE X 119      -0.261  13.805  -2.868  1.00 65.09           C  
ATOM    938  O   ILE X 119       0.924  13.921  -3.171  1.00 66.73           O  
ATOM    939  CB  ILE X 119      -1.980  13.011  -4.531  1.00 63.72           C  
ATOM    940  CG1 ILE X 119      -2.629  11.773  -5.144  1.00 61.74           C  
ATOM    941  CG2 ILE X 119      -1.166  13.781  -5.588  1.00 61.88           C  
ATOM    942  CD1 ILE X 119      -3.608  12.117  -6.224  1.00 49.79           C  
ATOM    943  N   GLY X 120      -0.893  14.690  -2.103  1.00 65.58           N  
ATOM    944  CA  GLY X 120      -0.230  15.850  -1.538  1.00 67.78           C  
ATOM    945  C   GLY X 120       1.005  15.485  -0.730  1.00 69.35           C  
ATOM    946  O   GLY X 120       2.019  16.170  -0.804  1.00 69.32           O  
ATOM    947  N   PHE X 121       0.890  14.412   0.048  1.00 70.10           N  
ATOM    948  CA  PHE X 121       1.959  13.906   0.848  1.00 71.65           C  
ATOM    949  C   PHE X 121       3.003  13.221  -0.005  1.00 74.77           C  
ATOM    950  O   PHE X 121       4.191  13.266   0.331  1.00 77.56           O  
ATOM    951  CB  PHE X 121       1.389  12.896   1.830  1.00 71.56           C  
ATOM    952  CG  PHE X 121       2.423  12.123   2.611  1.00 69.66           C  
ATOM    953  CD1 PHE X 121       2.963  12.643   3.788  1.00 66.47           C  
ATOM    954  CD2 PHE X 121       2.789  10.836   2.221  1.00 69.97           C  
ATOM    955  CE1 PHE X 121       3.898  11.926   4.526  1.00 64.65           C  
ATOM    956  CE2 PHE X 121       3.717  10.096   2.960  1.00 72.07           C  
ATOM    957  CZ  PHE X 121       4.287  10.646   4.114  1.00 66.43           C  
ATOM    958  N   ILE X 122       2.577  12.535  -1.066  1.00 75.94           N  
ATOM    959  CA  ILE X 122       3.485  11.706  -1.871  1.00 76.85           C  
ATOM    960  C   ILE X 122       4.449  12.623  -2.624  1.00 77.93           C  
ATOM    961  O   ILE X 122       5.664  12.376  -2.682  1.00 77.11           O  
ATOM    962  CB  ILE X 122       2.691  10.877  -2.912  1.00 77.65           C  
ATOM    963  CG1 ILE X 122       2.078   9.609  -2.304  1.00 76.17           C  
ATOM    964  CG2 ILE X 122       3.540  10.559  -4.123  1.00 78.39           C  
ATOM    965  CD1 ILE X 122       1.192   8.867  -3.308  1.00 72.31           C  
ATOM    966  N   GLN X 123       3.894  13.697  -3.185  1.00 79.72           N  
ATOM    967  CA  GLN X 123       4.648  14.560  -4.068  1.00 81.45           C  
ATOM    968  C   GLN X 123       5.358  15.532  -3.167  1.00 82.51           C  
ATOM    969  O   GLN X 123       6.597  15.529  -3.096  1.00 84.23           O  
ATOM    970  CB  GLN X 123       3.738  15.304  -5.061  1.00 81.89           C  
ATOM    971  CG  GLN X 123       2.781  14.439  -5.948  1.00 83.99           C  
ATOM    972  CD  GLN X 123       3.469  13.622  -7.056  1.00 86.39           C  
ATOM    973  OE1 GLN X 123       2.813  12.832  -7.762  1.00 88.95           O  
ATOM    974  NE2 GLN X 123       4.774  13.821  -7.229  1.00 87.34           N  
ATOM    975  N   LYS X 124       4.580  16.325  -2.429  1.00 82.40           N  
ATOM    976  CA  LYS X 124       5.166  17.399  -1.643  1.00 82.16           C  
ATOM    977  C   LYS X 124       6.015  16.909  -0.459  1.00 81.89           C  
ATOM    978  O   LYS X 124       7.141  17.353  -0.297  1.00 81.08           O  
ATOM    979  CB  LYS X 124       4.117  18.431  -1.223  1.00 82.53           C  
ATOM    980  CG  LYS X 124       4.561  19.801  -0.732  0.00 75.86           C  
ATOM    981  CD  LYS X 124       3.288  20.456  -0.227  0.00 20.00           C  
ATOM    982  CE  LYS X 124       3.794  21.659   0.549  0.00 20.00           C  
ATOM    983  NZ  LYS X 124       4.620  21.251   1.721  0.00 20.00           N  
ATOM    984  N   LYS X 125       5.507  15.947   0.309  1.00 82.89           N  
ATOM    985  CA  LYS X 125       5.941  15.736   1.700  1.00 84.16           C  
ATOM    986  C   LYS X 125       6.595  14.394   2.042  1.00 85.37           C  
ATOM    987  O   LYS X 125       6.726  14.082   3.238  1.00 86.63           O  
ATOM    988  CB  LYS X 125       4.727  15.915   2.670  1.00 83.41           C  
ATOM    989  CG  LYS X 125       4.429  17.329   3.185  1.00 80.00           C  
ATOM    990  CD  LYS X 125       3.329  16.715   3.984  0.00 20.00           C  
ATOM    991  CE  LYS X 125       2.590  18.024   4.207  0.00 20.00           C  
ATOM    992  NZ  LYS X 125       1.666  17.949   5.372  0.00 20.00           N  
ATOM    993  N   CYS X 126       6.937  13.550   1.080  1.00 86.94           N  
ATOM    994  CA  CYS X 126       7.161  12.142   1.514  1.00 89.88           C  
ATOM    995  C   CYS X 126       8.560  11.821   2.054  1.00 92.68           C  
ATOM    996  O   CYS X 126       8.723  10.855   2.861  1.00 93.59           O  
ATOM    997  CB  CYS X 126       6.727  11.049   0.512  1.00 88.83           C  
ATOM    998  SG  CYS X 126       7.156   9.371   1.229  1.00 86.54           S  
ATOM    999  N   LYS X 127       9.546  12.621   1.622  1.00 93.50           N  
ATOM   1000  CA  LYS X 127      10.951  12.328   1.896  1.00 93.51           C  
ATOM   1001  C   LYS X 127      11.689  13.465   2.601  1.00 94.10           C  
ATOM   1002  O   LYS X 127      12.617  13.211   3.382  1.00 94.61           O  
ATOM   1003  CB  LYS X 127      11.691  11.900   0.618  1.00 93.09           C  
ATOM   1004  CG  LYS X 127      11.197  12.540  -0.698  1.00 92.03           C  
ATOM   1005  CD  LYS X 127      10.043  11.750  -1.372  1.00 86.79           C  
ATOM   1006  CE  LYS X 127      10.392  10.267  -1.606  1.00 77.71           C  
ATOM   1007  NZ  LYS X 127       9.774   9.778  -2.846  1.00 71.70           N  
TER
END
