# Supplementary material for: Vaccinia Virus Protein A49 Is an Unexpected Member of the B-cell Lymphoma (Bcl)-2 Protein Family
Source: J Biol Chem. 2015 Jan 20;290(10):5991–6002. doi: 10.1074/jbc.M114.624650 (PMC4358236; doi:10.1074/jbc.M114.624650)
Supplement: Supplemental Data [file supp_M114.624650_jbc.M114.624650-1.zip › Neidel_overlain_Bcl-2_proteins_and_core/2JM6_E_ali.pdb]

ATOM      1  N   ASP X   1     -15.761   9.257  -9.354  1.00  0.37           N  
ATOM      2  CA  ASP X   1     -14.827   8.819  -8.329  1.00  0.40           C  
ATOM      3  C   ASP X   1     -13.487   8.490  -8.960  1.00  0.36           C  
ATOM      4  O   ASP X   1     -13.016   7.351  -8.954  1.00  0.40           O  
ATOM      5  CB  ASP X   1     -15.383   7.630  -7.554  1.00  0.48           C  
ATOM      6  CG  ASP X   1     -14.625   7.411  -6.267  1.00  0.66           C  
ATOM      7  OD1 ASP X   1     -14.074   8.396  -5.718  1.00  0.96           O  
ATOM      8  OD2 ASP X   1     -14.571   6.261  -5.800  1.00  0.90           O  
ATOM      9  N   ASP X   2     -12.879   9.527  -9.516  1.00  0.35           N  
ATOM     10  CA  ASP X   2     -11.590   9.415 -10.179  1.00  0.35           C  
ATOM     11  C   ASP X   2     -10.472   9.145  -9.183  1.00  0.29           C  
ATOM     12  O   ASP X   2      -9.412   8.653  -9.558  1.00  0.32           O  
ATOM     13  CB  ASP X   2     -11.289  10.682 -10.979  1.00  0.45           C  
ATOM     14  CG  ASP X   2     -12.338  10.945 -12.036  1.00  0.52           C  
ATOM     15  OD1 ASP X   2     -12.251  10.348 -13.129  1.00  0.75           O  
ATOM     16  OD2 ASP X   2     -13.264  11.742 -11.779  1.00  0.77           O  
ATOM     17  N   LEU X   3     -10.712   9.455  -7.914  1.00  0.27           N  
ATOM     18  CA  LEU X   3      -9.711   9.229  -6.883  1.00  0.26           C  
ATOM     19  C   LEU X   3      -9.483   7.727  -6.752  1.00  0.25           C  
ATOM     20  O   LEU X   3      -8.344   7.256  -6.726  1.00  0.28           O  
ATOM     21  CB  LEU X   3     -10.162   9.832  -5.546  1.00  0.31           C  
ATOM     22  CG  LEU X   3      -9.041  10.207  -4.565  1.00  0.39           C  
ATOM     23  CD1 LEU X   3      -8.274   8.989  -4.079  1.00  0.51           C  
ATOM     24  CD2 LEU X   3      -8.090  11.202  -5.210  1.00  0.66           C  
ATOM     25  N   TYR X   4     -10.578   6.978  -6.691  1.00  0.27           N  
ATOM     26  CA  TYR X   4     -10.502   5.529  -6.586  1.00  0.28           C  
ATOM     27  C   TYR X   4      -9.893   4.975  -7.864  1.00  0.29           C  
ATOM     28  O   TYR X   4      -9.156   3.991  -7.839  1.00  0.32           O  
ATOM     29  CB  TYR X   4     -11.894   4.941  -6.361  1.00  0.33           C  
ATOM     30  CG  TYR X   4     -11.915   3.438  -6.157  1.00  0.39           C  
ATOM     31  CD1 TYR X   4     -11.610   2.883  -4.921  1.00  0.41           C  
ATOM     32  CD2 TYR X   4     -12.242   2.576  -7.197  1.00  0.50           C  
ATOM     33  CE1 TYR X   4     -11.633   1.516  -4.726  1.00  0.51           C  
ATOM     34  CE2 TYR X   4     -12.269   1.206  -7.009  1.00  0.59           C  
ATOM     35  CZ  TYR X   4     -11.963   0.681  -5.770  1.00  0.59           C  
ATOM     36  OH  TYR X   4     -11.988  -0.683  -5.576  1.00  0.70           O  
ATOM     37  N   ARG X   5     -10.209   5.635  -8.976  1.00  0.32           N  
ATOM     38  CA  ARG X   5      -9.698   5.244 -10.285  1.00  0.35           C  
ATOM     39  C   ARG X   5      -8.168   5.245 -10.273  1.00  0.32           C  
ATOM     40  O   ARG X   5      -7.530   4.326 -10.786  1.00  0.37           O  
ATOM     41  CB  ARG X   5     -10.192   6.213 -11.364  1.00  0.41           C  
ATOM     42  CG  ARG X   5      -9.920   5.731 -12.779  1.00  0.43           C  
ATOM     43  CD  ARG X   5      -9.883   6.871 -13.790  1.00  0.39           C  
ATOM     44  NE  ARG X   5     -11.110   7.668 -13.827  1.00  0.39           N  
ATOM     45  CZ  ARG X   5     -12.089   7.497 -14.713  1.00  0.49           C  
ATOM     46  NH1 ARG X   5     -12.051   6.502 -15.592  1.00  0.57           N  
ATOM     47  NH2 ARG X   5     -13.117   8.335 -14.715  1.00  0.62           N  
ATOM     48  N   GLN X   6      -7.590   6.280  -9.670  1.00  0.30           N  
ATOM     49  CA  GLN X   6      -6.142   6.405  -9.596  1.00  0.29           C  
ATOM     50  C   GLN X   6      -5.575   5.420  -8.589  1.00  0.25           C  
ATOM     51  O   GLN X   6      -4.684   4.637  -8.909  1.00  0.26           O  
ATOM     52  CB  GLN X   6      -5.723   7.816  -9.178  1.00  0.32           C  
ATOM     53  CG  GLN X   6      -6.343   8.920 -10.011  1.00  0.37           C  
ATOM     54  CD  GLN X   6      -5.830  10.292  -9.628  1.00  0.43           C  
ATOM     55  OE1 GLN X   6      -6.366  10.942  -8.731  1.00  0.80           O  
ATOM     56  NE2 GLN X   6      -4.800  10.753 -10.320  1.00  0.45           N  
ATOM     57  N   SER X   7      -6.132   5.452  -7.383  1.00  0.22           N  
ATOM     58  CA  SER X   7      -5.691   4.601  -6.285  1.00  0.21           C  
ATOM     59  C   SER X   7      -5.645   3.134  -6.694  1.00  0.24           C  
ATOM     60  O   SER X   7      -4.727   2.406  -6.319  1.00  0.29           O  
ATOM     61  CB  SER X   7      -6.631   4.791  -5.096  1.00  0.22           C  
ATOM     62  OG  SER X   7      -6.799   6.167  -4.795  1.00  0.23           O  
ATOM     63  N   LEU X   8      -6.628   2.722  -7.482  1.00  0.27           N  
ATOM     64  CA  LEU X   8      -6.717   1.349  -7.954  1.00  0.31           C  
ATOM     65  C   LEU X   8      -5.460   0.961  -8.733  1.00  0.30           C  
ATOM     66  O   LEU X   8      -4.778   0.006  -8.362  1.00  0.33           O  
ATOM     67  CB  LEU X   8      -7.972   1.188  -8.818  1.00  0.37           C  
ATOM     68  CG  LEU X   8      -8.318  -0.239  -9.249  1.00  0.44           C  
ATOM     69  CD1 LEU X   8      -8.541  -1.130  -8.036  1.00  0.43           C  
ATOM     70  CD2 LEU X   8      -9.555  -0.223 -10.131  1.00  0.59           C  
ATOM     71  N   GLU X   9      -5.139   1.707  -9.788  1.00  0.30           N  
ATOM     72  CA  GLU X   9      -3.956   1.411 -10.595  1.00  0.30           C  
ATOM     73  C   GLU X   9      -2.656   1.632  -9.826  1.00  0.25           C  
ATOM     74  O   GLU X   9      -1.780   0.768  -9.819  1.00  0.29           O  
ATOM     75  CB  GLU X   9      -3.882   2.267 -11.860  1.00  0.33           C  
ATOM     76  CG  GLU X   9      -4.781   1.835 -13.004  1.00  0.48           C  
ATOM     77  CD  GLU X   9      -4.257   2.351 -14.333  1.00  0.55           C  
ATOM     78  OE1 GLU X   9      -4.320   3.575 -14.578  1.00  0.49           O  
ATOM     79  OE2 GLU X   9      -3.740   1.535 -15.131  1.00  0.93           O  
ATOM     80  N   ILE X  10      -2.542   2.791  -9.186  1.00  0.20           N  
ATOM     81  CA  ILE X  10      -1.336   3.159  -8.448  1.00  0.18           C  
ATOM     82  C   ILE X  10      -0.976   2.131  -7.374  1.00  0.17           C  
ATOM     83  O   ILE X  10       0.175   1.703  -7.283  1.00  0.21           O  
ATOM     84  CB  ILE X  10      -1.469   4.567  -7.812  1.00  0.17           C  
ATOM     85  CG1 ILE X  10      -1.887   5.597  -8.869  1.00  0.20           C  
ATOM     86  CG2 ILE X  10      -0.147   4.993  -7.189  1.00  0.19           C  
ATOM     87  CD1 ILE X  10      -2.191   6.978  -8.317  1.00  0.20           C  
ATOM     88  N   ILE X  11      -1.951   1.711  -6.581  1.00  0.17           N  
ATOM     89  CA  ILE X  11      -1.692   0.747  -5.518  1.00  0.17           C  
ATOM     90  C   ILE X  11      -1.462  -0.672  -6.036  1.00  0.17           C  
ATOM     91  O   ILE X  11      -0.463  -1.301  -5.681  1.00  0.21           O  
ATOM     92  CB  ILE X  11      -2.817   0.741  -4.459  1.00  0.20           C  
ATOM     93  CG1 ILE X  11      -2.848   2.086  -3.735  1.00  0.22           C  
ATOM     94  CG2 ILE X  11      -2.618  -0.384  -3.455  1.00  0.28           C  
ATOM     95  CD1 ILE X  11      -3.804   2.114  -2.561  1.00  0.21           C  
ATOM     96  N   SER X  12      -2.359  -1.175  -6.879  1.00  0.18           N  
ATOM     97  CA  SER X  12      -2.225  -2.536  -7.395  1.00  0.19           C  
ATOM     98  C   SER X  12      -0.906  -2.736  -8.132  1.00  0.19           C  
ATOM     99  O   SER X  12      -0.251  -3.763  -7.966  1.00  0.24           O  
ATOM    100  CB  SER X  12      -3.402  -2.895  -8.306  1.00  0.22           C  
ATOM    101  OG  SER X  12      -3.498  -1.998  -9.402  1.00  0.26           O  
ATOM    102  N   ARG X  13      -0.502  -1.749  -8.924  1.00  0.19           N  
ATOM    103  CA  ARG X  13       0.741  -1.859  -9.669  1.00  0.21           C  
ATOM    104  C   ARG X  13       1.929  -1.859  -8.718  1.00  0.19           C  
ATOM    105  O   ARG X  13       2.915  -2.555  -8.952  1.00  0.22           O  
ATOM    106  CB  ARG X  13       0.884  -0.726 -10.686  1.00  0.25           C  
ATOM    107  CG  ARG X  13       1.933  -1.002 -11.752  1.00  0.27           C  
ATOM    108  CD  ARG X  13       1.902   0.060 -12.836  1.00  0.29           C  
ATOM    109  NE  ARG X  13       0.548   0.272 -13.338  1.00  0.25           N  
ATOM    110  CZ  ARG X  13       0.256   0.882 -14.483  1.00  0.20           C  
ATOM    111  NH1 ARG X  13       1.222   1.276 -15.304  1.00  0.27           N  
ATOM    112  NH2 ARG X  13      -1.013   1.074 -14.814  1.00  0.20           N  
ATOM    113  N   TYR X  14       1.827  -1.096  -7.637  1.00  0.19           N  
ATOM    114  CA  TYR X  14       2.907  -1.024  -6.667  1.00  0.20           C  
ATOM    115  C   TYR X  14       3.116  -2.374  -5.990  1.00  0.19           C  
ATOM    116  O   TYR X  14       4.225  -2.905  -5.984  1.00  0.23           O  
ATOM    117  CB  TYR X  14       2.638   0.065  -5.625  1.00  0.23           C  
ATOM    118  CG  TYR X  14       3.706   0.140  -4.558  1.00  0.23           C  
ATOM    119  CD1 TYR X  14       5.047   0.230  -4.907  1.00  0.25           C  
ATOM    120  CD2 TYR X  14       3.378   0.108  -3.207  1.00  0.25           C  
ATOM    121  CE1 TYR X  14       6.033   0.279  -3.943  1.00  0.28           C  
ATOM    122  CE2 TYR X  14       4.361   0.162  -2.237  1.00  0.29           C  
ATOM    123  CZ  TYR X  14       5.684   0.244  -2.612  1.00  0.30           C  
ATOM    124  OH  TYR X  14       6.666   0.290  -1.657  1.00  0.36           O  
ATOM    125  N   LEU X  15       2.043  -2.935  -5.447  1.00  0.18           N  
ATOM    126  CA  LEU X  15       2.124  -4.222  -4.762  1.00  0.17           C  
ATOM    127  C   LEU X  15       2.502  -5.354  -5.709  1.00  0.17           C  
ATOM    128  O   LEU X  15       3.357  -6.179  -5.384  1.00  0.21           O  
ATOM    129  CB  LEU X  15       0.811  -4.565  -4.048  1.00  0.19           C  
ATOM    130  CG  LEU X  15       0.627  -3.924  -2.670  1.00  0.18           C  
ATOM    131  CD1 LEU X  15       0.109  -2.507  -2.789  1.00  0.23           C  
ATOM    132  CD2 LEU X  15      -0.309  -4.753  -1.813  1.00  0.20           C  
ATOM    133  N   ARG X  16       1.878  -5.378  -6.881  1.00  0.17           N  
ATOM    134  CA  ARG X  16       2.140  -6.422  -7.868  1.00  0.18           C  
ATOM    135  C   ARG X  16       3.601  -6.418  -8.312  1.00  0.17           C  
ATOM    136  O   ARG X  16       4.225  -7.473  -8.423  1.00  0.20           O  
ATOM    137  CB  ARG X  16       1.216  -6.247  -9.073  1.00  0.22           C  
ATOM    138  CG  ARG X  16       1.264  -7.395 -10.068  1.00  0.28           C  
ATOM    139  CD  ARG X  16       0.289  -7.170 -11.213  1.00  0.29           C  
ATOM    140  NE  ARG X  16      -1.090  -7.036 -10.743  1.00  0.25           N  
ATOM    141  CZ  ARG X  16      -1.922  -6.065 -11.114  1.00  0.23           C  
ATOM    142  NH1 ARG X  16      -1.522  -5.116 -11.955  1.00  0.26           N  
ATOM    143  NH2 ARG X  16      -3.160  -6.049 -10.639  1.00  0.26           N  
ATOM    144  N   GLU X  17       4.153  -5.238  -8.567  1.00  0.17           N  
ATOM    145  CA  GLU X  17       5.540  -5.153  -8.999  1.00  0.17           C  
ATOM    146  C   GLU X  17       6.512  -5.359  -7.843  1.00  0.17           C  
ATOM    147  O   GLU X  17       7.624  -5.829  -8.054  1.00  0.22           O  
ATOM    148  CB  GLU X  17       5.835  -3.846  -9.717  1.00  0.20           C  
ATOM    149  CG  GLU X  17       5.115  -3.719 -11.046  1.00  0.23           C  
ATOM    150  CD  GLU X  17       5.750  -2.670 -11.922  1.00  0.21           C  
ATOM    151  OE1 GLU X  17       5.773  -1.492 -11.515  1.00  0.24           O  
ATOM    152  OE2 GLU X  17       6.249  -3.026 -13.011  1.00  0.29           O  
ATOM    153  N   GLN X  18       6.110  -5.004  -6.630  1.00  0.17           N  
ATOM    154  CA  GLN X  18       6.971  -5.197  -5.468  1.00  0.18           C  
ATOM    155  C   GLN X  18       7.214  -6.685  -5.252  1.00  0.18           C  
ATOM    156  O   GLN X  18       8.340  -7.118  -5.017  1.00  0.22           O  
ATOM    157  CB  GLN X  18       6.346  -4.588  -4.209  1.00  0.20           C  
ATOM    158  CG  GLN X  18       6.844  -3.191  -3.862  1.00  0.23           C  
ATOM    159  CD  GLN X  18       8.267  -3.183  -3.325  1.00  0.21           C  
ATOM    160  OE1 GLN X  18       8.722  -4.155  -2.722  1.00  0.28           O  
ATOM    161  NE2 GLN X  18       8.975  -2.081  -3.520  1.00  0.27           N  
ATOM    162  N   ALA X  19       6.144  -7.462  -5.375  1.00  0.20           N  
ATOM    163  CA  ALA X  19       6.203  -8.906  -5.180  1.00  0.23           C  
ATOM    164  C   ALA X  19       6.837  -9.638  -6.361  1.00  0.24           C  
ATOM    165  O   ALA X  19       7.045 -10.851  -6.305  1.00  0.35           O  
ATOM    166  CB  ALA X  19       4.804  -9.437  -4.925  1.00  0.27           C  
ATOM    167  N   THR X  20       7.134  -8.919  -7.432  1.00  0.25           N  
ATOM    168  CA  THR X  20       7.740  -9.535  -8.603  1.00  0.27           C  
ATOM    169  C   THR X  20       9.142  -8.993  -8.875  1.00  0.28           C  
ATOM    170  O   THR X  20       9.983  -9.681  -9.449  1.00  0.37           O  
ATOM    171  CB  THR X  20       6.860  -9.332  -9.850  1.00  0.29           C  
ATOM    172  OG1 THR X  20       6.484  -7.953  -9.960  1.00  0.36           O  
ATOM    173  CG2 THR X  20       5.611 -10.195  -9.782  1.00  0.28           C  
ATOM    174  N   GLY X  21       9.386  -7.763  -8.442  1.00  0.28           N  
ATOM    175  CA  GLY X  21      10.672  -7.129  -8.650  1.00  0.33           C  
ATOM    176  C   GLY X  21      10.692  -6.350  -9.951  1.00  0.33           C  
ATOM    177  O   GLY X  21      11.752  -6.114 -10.531  1.00  0.46           O  
ATOM    178  N   SER X  22       9.511  -5.945 -10.394  1.00  0.31           N  
ATOM    179  CA  SER X  22       9.355  -5.205 -11.638  1.00  0.32           C  
ATOM    180  C   SER X  22       9.319  -3.695 -11.389  1.00  0.30           C  
ATOM    181  O   SER X  22       9.063  -3.240 -10.270  1.00  0.43           O  
ATOM    182  CB  SER X  22       8.070  -5.673 -12.331  1.00  0.36           C  
ATOM    183  OG  SER X  22       7.887  -5.052 -13.594  1.00  0.47           O  
ATOM    184  N   LYS X  23       9.582  -2.925 -12.439  1.00  0.29           N  
ATOM    185  CA  LYS X  23       9.582  -1.472 -12.367  1.00  0.28           C  
ATOM    186  C   LYS X  23       8.834  -0.906 -13.575  1.00  0.29           C  
ATOM    187  O   LYS X  23       9.301  -0.997 -14.714  1.00  0.47           O  
ATOM    188  CB  LYS X  23      11.031  -0.954 -12.287  1.00  0.33           C  
ATOM    189  CG  LYS X  23      11.178   0.557 -12.119  1.00  0.39           C  
ATOM    190  CD  LYS X  23      11.077   1.289 -13.447  1.00  0.53           C  
ATOM    191  CE  LYS X  23      11.076   2.800 -13.278  1.00  0.47           C  
ATOM    192  NZ  LYS X  23      10.853   3.484 -14.579  1.00  0.41           N  
ATOM    193  N   ASP X  24       7.658  -0.347 -13.316  1.00  0.28           N  
ATOM    194  CA  ASP X  24       6.814   0.243 -14.354  1.00  0.29           C  
ATOM    195  C   ASP X  24       7.472   1.447 -15.012  1.00  0.28           C  
ATOM    196  O   ASP X  24       8.194   2.215 -14.371  1.00  0.33           O  
ATOM    197  CB  ASP X  24       5.462   0.667 -13.777  1.00  0.32           C  
ATOM    198  CG  ASP X  24       4.557   1.304 -14.816  1.00  0.33           C  
ATOM    199  OD1 ASP X  24       4.641   2.530 -15.023  1.00  0.37           O  
ATOM    200  OD2 ASP X  24       3.757   0.580 -15.445  1.00  0.47           O  
ATOM    201  N   SER X  25       7.221   1.595 -16.300  1.00  0.30           N  
ATOM    202  CA  SER X  25       7.753   2.697 -17.077  1.00  0.31           C  
ATOM    203  C   SER X  25       6.709   3.124 -18.106  1.00  0.28           C  
ATOM    204  O   SER X  25       7.036   3.506 -19.232  1.00  0.31           O  
ATOM    205  CB  SER X  25       9.059   2.274 -17.758  1.00  0.37           C  
ATOM    206  OG  SER X  25       9.985   1.766 -16.807  1.00  0.47           O  
ATOM    207  N   LYS X  26       5.443   3.044 -17.713  1.00  0.31           N  
ATOM    208  CA  LYS X  26       4.340   3.405 -18.593  1.00  0.33           C  
ATOM    209  C   LYS X  26       3.260   4.139 -17.815  1.00  0.32           C  
ATOM    210  O   LYS X  26       2.641   3.558 -16.922  1.00  0.39           O  
ATOM    211  CB  LYS X  26       3.708   2.162 -19.227  1.00  0.41           C  
ATOM    212  CG  LYS X  26       2.643   2.496 -20.266  1.00  0.49           C  
ATOM    213  CD  LYS X  26       1.717   1.319 -20.538  1.00  0.70           C  
ATOM    214  CE  LYS X  26       0.787   1.053 -19.361  1.00  0.68           C  
ATOM    215  NZ  LYS X  26      -0.149   2.189 -19.112  1.00  0.68           N  
ATOM    216  N   PRO X  27       3.004   5.409 -18.164  1.00  0.31           N  
ATOM    217  CA  PRO X  27       1.988   6.229 -17.508  1.00  0.35           C  
ATOM    218  C   PRO X  27       0.665   5.482 -17.363  1.00  0.34           C  
ATOM    219  O   PRO X  27       0.201   4.820 -18.295  1.00  0.41           O  
ATOM    220  CB  PRO X  27       1.826   7.443 -18.433  1.00  0.40           C  
ATOM    221  CG  PRO X  27       2.634   7.143 -19.653  1.00  0.43           C  
ATOM    222  CD  PRO X  27       3.682   6.153 -19.233  1.00  0.37           C  
ATOM    223  N   LEU X  28       0.094   5.566 -16.174  1.00  0.36           N  
ATOM    224  CA  LEU X  28      -1.166   4.910 -15.865  1.00  0.39           C  
ATOM    225  C   LEU X  28      -2.282   5.543 -16.687  1.00  0.36           C  
ATOM    226  O   LEU X  28      -2.467   6.756 -16.662  1.00  0.39           O  
ATOM    227  CB  LEU X  28      -1.451   5.009 -14.359  1.00  0.47           C  
ATOM    228  CG  LEU X  28      -0.620   4.084 -13.453  1.00  0.31           C  
ATOM    229  CD1 LEU X  28       0.868   4.376 -13.540  1.00  0.37           C  
ATOM    230  CD2 LEU X  28      -1.075   4.210 -12.015  1.00  0.32           C  
ATOM    231  N   GLY X  29      -3.006   4.712 -17.424  1.00  0.43           N  
ATOM    232  CA  GLY X  29      -4.078   5.193 -18.278  1.00  0.44           C  
ATOM    233  C   GLY X  29      -5.272   5.751 -17.528  1.00  0.43           C  
ATOM    234  O   GLY X  29      -5.920   6.685 -18.003  1.00  0.52           O  
ATOM    235  N   GLU X  30      -5.571   5.189 -16.368  1.00  0.41           N  
ATOM    236  CA  GLU X  30      -6.699   5.650 -15.576  1.00  0.42           C  
ATOM    237  C   GLU X  30      -6.250   6.688 -14.557  1.00  0.40           C  
ATOM    238  O   GLU X  30      -6.913   7.708 -14.356  1.00  0.44           O  
ATOM    239  CB  GLU X  30      -7.371   4.475 -14.861  1.00  0.48           C  
ATOM    240  CG  GLU X  30      -8.122   3.533 -15.789  1.00  0.58           C  
ATOM    241  CD  GLU X  30      -9.278   4.215 -16.490  1.00  0.52           C  
ATOM    242  OE1 GLU X  30     -10.343   4.401 -15.854  1.00  0.73           O  
ATOM    243  OE2 GLU X  30      -9.133   4.574 -17.674  1.00  0.59           O  
ATOM    244  N   ALA X  31      -5.118   6.432 -13.922  1.00  0.39           N  
ATOM    245  CA  ALA X  31      -4.592   7.342 -12.915  1.00  0.38           C  
ATOM    246  C   ALA X  31      -3.940   8.581 -13.529  1.00  0.37           C  
ATOM    247  O   ALA X  31      -3.754   9.596 -12.850  1.00  0.41           O  
ATOM    248  CB  ALA X  31      -3.618   6.618 -12.009  1.00  0.39           C  
ATOM    249  N   GLY X  32      -3.581   8.487 -14.803  1.00  0.38           N  
ATOM    250  CA  GLY X  32      -2.966   9.602 -15.500  1.00  0.40           C  
ATOM    251  C   GLY X  32      -1.522   9.817 -15.097  1.00  0.33           C  
ATOM    252  O   GLY X  32      -0.893   8.930 -14.510  1.00  0.37           O  
ATOM    253  N   ALA X  33      -0.992  10.995 -15.416  1.00  0.33           N  
ATOM    254  CA  ALA X  33       0.382  11.345 -15.074  1.00  0.31           C  
ATOM    255  C   ALA X  33       0.573  11.317 -13.564  1.00  0.27           C  
ATOM    256  O   ALA X  33       1.652  10.987 -13.070  1.00  0.29           O  
ATOM    257  CB  ALA X  33       0.745  12.715 -15.629  1.00  0.41           C  
ATOM    258  N   ALA X  34      -0.491  11.659 -12.839  1.00  0.26           N  
ATOM    259  CA  ALA X  34      -0.465  11.656 -11.381  1.00  0.25           C  
ATOM    260  C   ALA X  34      -0.210  10.249 -10.876  1.00  0.24           C  
ATOM    261  O   ALA X  34       0.477  10.055  -9.881  1.00  0.30           O  
ATOM    262  CB  ALA X  34      -1.774  12.175 -10.812  1.00  0.29           C  
ATOM    263  N   GLY X  35      -0.757   9.274 -11.593  1.00  0.23           N  
ATOM    264  CA  GLY X  35      -0.586   7.888 -11.222  1.00  0.22           C  
ATOM    265  C   GLY X  35       0.860   7.461 -11.297  1.00  0.21           C  
ATOM    266  O   GLY X  35       1.365   6.812 -10.390  1.00  0.23           O  
ATOM    267  N   ARG X  36       1.524   7.844 -12.375  1.00  0.21           N  
ATOM    268  CA  ARG X  36       2.926   7.500 -12.568  1.00  0.21           C  
ATOM    269  C   ARG X  36       3.788   8.273 -11.573  1.00  0.20           C  
ATOM    270  O   ARG X  36       4.687   7.709 -10.955  1.00  0.24           O  
ATOM    271  CB  ARG X  36       3.351   7.770 -14.020  1.00  0.23           C  
ATOM    272  CG  ARG X  36       4.792   7.386 -14.344  1.00  0.24           C  
ATOM    273  CD  ARG X  36       5.768   8.520 -14.059  1.00  0.22           C  
ATOM    274  NE  ARG X  36       5.524   9.668 -14.931  1.00  0.22           N  
ATOM    275  CZ  ARG X  36       6.003  10.894 -14.733  1.00  0.20           C  
ATOM    276  NH1 ARG X  36       6.744  11.171 -13.669  1.00  0.23           N  
ATOM    277  NH2 ARG X  36       5.724  11.846 -15.612  1.00  0.23           N  
ATOM    278  N   ARG X  37       3.488   9.559 -11.404  1.00  0.20           N  
ATOM    279  CA  ARG X  37       4.239  10.400 -10.477  1.00  0.20           C  
ATOM    280  C   ARG X  37       4.074   9.903  -9.045  1.00  0.19           C  
ATOM    281  O   ARG X  37       4.995   9.986  -8.234  1.00  0.23           O  
ATOM    282  CB  ARG X  37       3.811  11.865 -10.579  1.00  0.23           C  
ATOM    283  CG  ARG X  37       4.211  12.535 -11.885  1.00  0.34           C  
ATOM    284  CD  ARG X  37       3.981  14.037 -11.835  1.00  0.44           C  
ATOM    285  NE  ARG X  37       2.572  14.380 -11.634  1.00  0.52           N  
ATOM    286  CZ  ARG X  37       2.137  15.252 -10.719  1.00  0.48           C  
ATOM    287  NH1 ARG X  37       2.996  15.838  -9.894  1.00  0.49           N  
ATOM    288  NH2 ARG X  37       0.844  15.529 -10.632  1.00  0.59           N  
ATOM    289  N   ALA X  38       2.895   9.392  -8.732  1.00  0.19           N  
ATOM    290  CA  ALA X  38       2.633   8.873  -7.403  1.00  0.20           C  
ATOM    291  C   ALA X  38       3.250   7.493  -7.259  1.00  0.19           C  
ATOM    292  O   ALA X  38       3.791   7.163  -6.214  1.00  0.22           O  
ATOM    293  CB  ALA X  38       1.141   8.815  -7.123  1.00  0.24           C  
ATOM    294  N   LEU X  39       3.182   6.709  -8.328  1.00  0.19           N  
ATOM    295  CA  LEU X  39       3.725   5.358  -8.345  1.00  0.20           C  
ATOM    296  C   LEU X  39       5.232   5.360  -8.103  1.00  0.19           C  
ATOM    297  O   LEU X  39       5.740   4.516  -7.370  1.00  0.24           O  
ATOM    298  CB  LEU X  39       3.417   4.683  -9.683  1.00  0.22           C  
ATOM    299  CG  LEU X  39       3.859   3.227  -9.810  1.00  0.33           C  
ATOM    300  CD1 LEU X  39       3.097   2.347  -8.831  1.00  0.39           C  
ATOM    301  CD2 LEU X  39       3.662   2.743 -11.235  1.00  0.46           C  
ATOM    302  N   GLU X  40       5.944   6.298  -8.723  1.00  0.18           N  
ATOM    303  CA  GLU X  40       7.391   6.383  -8.544  1.00  0.18           C  
ATOM    304  C   GLU X  40       7.714   6.826  -7.118  1.00  0.18           C  
ATOM    305  O   GLU X  40       8.670   6.344  -6.506  1.00  0.22           O  
ATOM    306  CB  GLU X  40       8.024   7.323  -9.575  1.00  0.21           C  
ATOM    307  CG  GLU X  40       7.481   8.740  -9.542  1.00  0.24           C  
ATOM    308  CD  GLU X  40       8.122   9.629 -10.580  1.00  0.23           C  
ATOM    309  OE1 GLU X  40       7.631   9.669 -11.725  1.00  0.26           O  
ATOM    310  OE2 GLU X  40       9.133  10.289 -10.258  1.00  0.26           O  
ATOM    311  N   THR X  41       6.898   7.729  -6.591  1.00  0.19           N  
ATOM    312  CA  THR X  41       7.078   8.218  -5.233  1.00  0.19           C  
ATOM    313  C   THR X  41       6.791   7.080  -4.264  1.00  0.18           C  
ATOM    314  O   THR X  41       7.586   6.786  -3.373  1.00  0.24           O  
ATOM    315  CB  THR X  41       6.128   9.394  -4.936  1.00  0.20           C  
ATOM    316  OG1 THR X  41       6.278  10.404  -5.942  1.00  0.22           O  
ATOM    317  CG2 THR X  41       6.413   9.997  -3.569  1.00  0.26           C  
ATOM    318  N   LEU X  42       5.655   6.433  -4.488  1.00  0.18           N  
ATOM    319  CA  LEU X  42       5.193   5.307  -3.686  1.00  0.19           C  
ATOM    320  C   LEU X  42       6.226   4.186  -3.731  1.00  0.17           C  
ATOM    321  O   LEU X  42       6.420   3.457  -2.762  1.00  0.21           O  
ATOM    322  CB  LEU X  42       3.858   4.815  -4.259  1.00  0.22           C  
ATOM    323  CG  LEU X  42       3.000   3.941  -3.346  1.00  0.21           C  
ATOM    324  CD1 LEU X  42       2.433   4.766  -2.203  1.00  0.27           C  
ATOM    325  CD2 LEU X  42       1.872   3.301  -4.142  1.00  0.23           C  
ATOM    326  N   ARG X  43       6.894   4.077  -4.875  1.00  0.16           N  
ATOM    327  CA  ARG X  43       7.911   3.062  -5.097  1.00  0.16           C  
ATOM    328  C   ARG X  43       9.106   3.282  -4.177  1.00  0.16           C  
ATOM    329  O   ARG X  43       9.498   2.377  -3.451  1.00  0.20           O  
ATOM    330  CB  ARG X  43       8.383   3.109  -6.551  1.00  0.18           C  
ATOM    331  CG  ARG X  43       9.193   1.899  -6.987  1.00  0.24           C  
ATOM    332  CD  ARG X  43       8.314   0.666  -7.104  1.00  0.22           C  
ATOM    333  NE  ARG X  43       7.174   0.903  -7.993  1.00  0.20           N  
ATOM    334  CZ  ARG X  43       6.820   0.097  -8.993  1.00  0.20           C  
ATOM    335  NH1 ARG X  43       7.511  -1.003  -9.255  1.00  0.23           N  
ATOM    336  NH2 ARG X  43       5.769   0.389  -9.744  1.00  0.29           N  
ATOM    337  N   ARG X  44       9.662   4.489  -4.195  1.00  0.17           N  
ATOM    338  CA  ARG X  44      10.823   4.801  -3.368  1.00  0.19           C  
ATOM    339  C   ARG X  44      10.451   4.970  -1.900  1.00  0.18           C  
ATOM    340  O   ARG X  44      11.079   4.377  -1.024  1.00  0.21           O  
ATOM    341  CB  ARG X  44      11.527   6.066  -3.869  1.00  0.23           C  
ATOM    342  CG  ARG X  44      12.619   6.556  -2.929  1.00  0.26           C  
ATOM    343  CD  ARG X  44      13.339   7.778  -3.471  1.00  0.26           C  
ATOM    344  NE  ARG X  44      14.177   7.456  -4.623  1.00  0.30           N  
ATOM    345  CZ  ARG X  44      15.164   8.230  -5.068  1.00  0.31           C  
ATOM    346  NH1 ARG X  44      15.432   9.385  -4.470  1.00  0.37           N  
ATOM    347  NH2 ARG X  44      15.888   7.835  -6.106  1.00  0.40           N  
ATOM    348  N   VAL X  45       9.425   5.770  -1.636  1.00  0.17           N  
ATOM    349  CA  VAL X  45       8.995   6.019  -0.270  1.00  0.18           C  
ATOM    350  C   VAL X  45       8.558   4.728   0.415  1.00  0.17           C  
ATOM    351  O   VAL X  45       9.035   4.412   1.501  1.00  0.23           O  
ATOM    352  CB  VAL X  45       7.857   7.064  -0.205  1.00  0.21           C  
ATOM    353  CG1 VAL X  45       7.364   7.230   1.224  1.00  0.28           C  
ATOM    354  CG2 VAL X  45       8.328   8.402  -0.746  1.00  0.24           C  
ATOM    355  N   GLY X  46       7.681   3.975  -0.240  1.00  0.17           N  
ATOM    356  CA  GLY X  46       7.192   2.732   0.328  1.00  0.18           C  
ATOM    357  C   GLY X  46       8.287   1.707   0.546  1.00  0.18           C  
ATOM    358  O   GLY X  46       8.304   1.025   1.572  1.00  0.21           O  
ATOM    359  N   ASP X  47       9.212   1.606  -0.407  1.00  0.19           N  
ATOM    360  CA  ASP X  47      10.311   0.649  -0.308  1.00  0.20           C  
ATOM    361  C   ASP X  47      11.235   1.047   0.839  1.00  0.19           C  
ATOM    362  O   ASP X  47      11.673   0.201   1.625  1.00  0.25           O  
ATOM    363  CB  ASP X  47      11.085   0.582  -1.628  1.00  0.23           C  
ATOM    364  CG  ASP X  47      12.005  -0.620  -1.722  1.00  0.20           C  
ATOM    365  OD1 ASP X  47      11.538  -1.699  -2.145  1.00  0.38           O  
ATOM    366  OD2 ASP X  47      13.201  -0.495  -1.391  1.00  0.35           O  
ATOM    367  N   GLY X  48      11.507   2.347   0.936  1.00  0.18           N  
ATOM    368  CA  GLY X  48      12.352   2.864   1.995  1.00  0.20           C  
ATOM    369  C   GLY X  48      11.708   2.657   3.350  1.00  0.20           C  
ATOM    370  O   GLY X  48      12.323   2.090   4.251  1.00  0.27           O  
ATOM    371  N   VAL X  49      10.463   3.118   3.480  1.00  0.17           N  
ATOM    372  CA  VAL X  49       9.677   2.976   4.705  1.00  0.17           C  
ATOM    373  C   VAL X  49       9.671   1.523   5.169  1.00  0.18           C  
ATOM    374  O   VAL X  49       9.761   1.244   6.368  1.00  0.24           O  
ATOM    375  CB  VAL X  49       8.221   3.464   4.485  1.00  0.17           C  
ATOM    376  CG1 VAL X  49       7.281   2.988   5.585  1.00  0.20           C  
ATOM    377  CG2 VAL X  49       8.177   4.981   4.393  1.00  0.20           C  
ATOM    378  N   GLN X  50       9.583   0.618   4.205  1.00  0.19           N  
ATOM    379  CA  GLN X  50       9.575  -0.813   4.468  1.00  0.21           C  
ATOM    380  C   GLN X  50      10.848  -1.250   5.183  1.00  0.23           C  
ATOM    381  O   GLN X  50      10.792  -1.892   6.223  1.00  0.28           O  
ATOM    382  CB  GLN X  50       9.456  -1.572   3.151  1.00  0.23           C  
ATOM    383  CG  GLN X  50       9.640  -3.070   3.296  1.00  0.24           C  
ATOM    384  CD  GLN X  50      10.075  -3.719   2.002  1.00  0.26           C  
ATOM    385  OE1 GLN X  50       9.770  -4.879   1.745  1.00  0.32           O  
ATOM    386  NE2 GLN X  50      10.797  -2.973   1.179  1.00  0.30           N  
ATOM    387  N   ARG X  51      11.991  -0.879   4.622  1.00  0.22           N  
ATOM    388  CA  ARG X  51      13.283  -1.244   5.196  1.00  0.26           C  
ATOM    389  C   ARG X  51      13.506  -0.501   6.508  1.00  0.27           C  
ATOM    390  O   ARG X  51      14.066  -1.035   7.467  1.00  0.39           O  
ATOM    391  CB  ARG X  51      14.402  -0.906   4.209  1.00  0.29           C  
ATOM    392  CG  ARG X  51      14.166  -1.451   2.811  1.00  0.34           C  
ATOM    393  CD  ARG X  51      15.295  -1.079   1.864  1.00  0.38           C  
ATOM    394  NE  ARG X  51      14.963  -1.386   0.475  1.00  0.34           N  
ATOM    395  CZ  ARG X  51      15.677  -2.180  -0.318  1.00  0.34           C  
ATOM    396  NH1 ARG X  51      16.751  -2.809   0.142  1.00  0.42           N  
ATOM    397  NH2 ARG X  51      15.292  -2.347  -1.574  1.00  0.36           N  
ATOM    398  N   ASN X  52      13.041   0.738   6.523  1.00  0.22           N  
ATOM    399  CA  ASN X  52      13.147   1.634   7.668  1.00  0.23           C  
ATOM    400  C   ASN X  52      12.429   1.059   8.890  1.00  0.25           C  
ATOM    401  O   ASN X  52      12.906   1.183  10.019  1.00  0.33           O  
ATOM    402  CB  ASN X  52      12.550   2.988   7.254  1.00  0.23           C  
ATOM    403  CG  ASN X  52      12.677   4.110   8.272  1.00  0.28           C  
ATOM    404  OD1 ASN X  52      12.570   3.919   9.484  1.00  0.39           O  
ATOM    405  ND2 ASN X  52      12.908   5.309   7.766  1.00  0.31           N  
ATOM    406  N   HIS X  53      11.296   0.409   8.666  1.00  0.21           N  
ATOM    407  CA  HIS X  53      10.522  -0.161   9.765  1.00  0.25           C  
ATOM    408  C   HIS X  53      10.297  -1.651   9.540  1.00  0.26           C  
ATOM    409  O   HIS X  53       9.251  -2.182   9.924  1.00  0.33           O  
ATOM    410  CB  HIS X  53       9.148   0.510   9.869  1.00  0.29           C  
ATOM    411  CG  HIS X  53       9.148   2.006   9.777  1.00  0.23           C  
ATOM    412  ND1 HIS X  53       9.006   2.674   8.585  1.00  0.21           N  
ATOM    413  CD2 HIS X  53       9.210   2.962  10.730  1.00  0.25           C  
ATOM    414  CE1 HIS X  53       8.978   3.972   8.807  1.00  0.21           C  
ATOM    415  NE2 HIS X  53       9.098   4.180  10.105  1.00  0.23           N  
ATOM    416  N   GLU X  54      11.270  -2.324   8.932  1.00  0.25           N  
ATOM    417  CA  GLU X  54      11.144  -3.749   8.631  1.00  0.29           C  
ATOM    418  C   GLU X  54      10.826  -4.559   9.879  1.00  0.28           C  
ATOM    419  O   GLU X  54       9.931  -5.395   9.863  1.00  0.33           O  
ATOM    420  CB  GLU X  54      12.411  -4.305   7.978  1.00  0.33           C  
ATOM    421  CG  GLU X  54      12.160  -5.614   7.242  1.00  0.38           C  
ATOM    422  CD  GLU X  54      13.428  -6.390   6.958  1.00  0.34           C  
ATOM    423  OE1 GLU X  54      14.176  -6.009   6.036  1.00  0.34           O  
ATOM    424  OE2 GLU X  54      13.684  -7.397   7.656  1.00  0.46           O  
ATOM    425  N   THR X  55      11.544  -4.284  10.962  1.00  0.31           N  
ATOM    426  CA  THR X  55      11.350  -4.987  12.227  1.00  0.33           C  
ATOM    427  C   THR X  55       9.882  -4.966  12.672  1.00  0.31           C  
ATOM    428  O   THR X  55       9.356  -5.971  13.152  1.00  0.33           O  
ATOM    429  CB  THR X  55      12.266  -4.396  13.326  1.00  0.39           C  
ATOM    430  OG1 THR X  55      12.000  -4.996  14.602  1.00  0.40           O  
ATOM    431  CG2 THR X  55      12.106  -2.884  13.430  1.00  0.43           C  
ATOM    432  N   ALA X  56       9.217  -3.832  12.482  1.00  0.32           N  
ATOM    433  CA  ALA X  56       7.820  -3.699  12.867  1.00  0.34           C  
ATOM    434  C   ALA X  56       6.921  -4.464  11.906  1.00  0.32           C  
ATOM    435  O   ALA X  56       5.999  -5.167  12.325  1.00  0.38           O  
ATOM    436  CB  ALA X  56       7.423  -2.232  12.916  1.00  0.38           C  
ATOM    437  N   PHE X  57       7.206  -4.334  10.614  1.00  0.31           N  
ATOM    438  CA  PHE X  57       6.422  -5.000   9.581  1.00  0.31           C  
ATOM    439  C   PHE X  57       6.550  -6.515   9.690  1.00  0.34           C  
ATOM    440  O   PHE X  57       5.556  -7.228   9.572  1.00  0.37           O  
ATOM    441  CB  PHE X  57       6.841  -4.529   8.186  1.00  0.32           C  
ATOM    442  CG  PHE X  57       6.623  -3.059   7.950  1.00  0.28           C  
ATOM    443  CD1 PHE X  57       5.541  -2.402   8.517  1.00  0.29           C  
ATOM    444  CD2 PHE X  57       7.500  -2.335   7.161  1.00  0.39           C  
ATOM    445  CE1 PHE X  57       5.341  -1.051   8.302  1.00  0.32           C  
ATOM    446  CE2 PHE X  57       7.304  -0.984   6.943  1.00  0.44           C  
ATOM    447  CZ  PHE X  57       6.222  -0.342   7.513  1.00  0.38           C  
ATOM    448  N   GLN X  58       7.768  -6.993   9.924  1.00  0.37           N  
ATOM    449  CA  GLN X  58       8.040  -8.422  10.064  1.00  0.42           C  
ATOM    450  C   GLN X  58       7.170  -9.021  11.160  1.00  0.42           C  
ATOM    451  O   GLN X  58       6.513 -10.039  10.956  1.00  0.44           O  
ATOM    452  CB  GLN X  58       9.516  -8.649  10.401  1.00  0.46           C  
ATOM    453  CG  GLN X  58      10.472  -8.327   9.263  1.00  0.52           C  
ATOM    454  CD  GLN X  58      10.694  -9.490   8.317  1.00  0.63           C  
ATOM    455  OE1 GLN X  58       9.839 -10.364   8.163  1.00  1.50           O  
ATOM    456  NE2 GLN X  58      11.846  -9.503   7.665  1.00  0.96           N  
ATOM    457  N   GLY X  59       7.163  -8.361  12.313  1.00  0.44           N  
ATOM    458  CA  GLY X  59       6.380  -8.827  13.438  1.00  0.46           C  
ATOM    459  C   GLY X  59       4.895  -8.878  13.135  1.00  0.41           C  
ATOM    460  O   GLY X  59       4.247  -9.897  13.367  1.00  0.47           O  
ATOM    461  N   MET X  60       4.358  -7.786  12.598  1.00  0.36           N  
ATOM    462  CA  MET X  60       2.935  -7.710  12.274  1.00  0.33           C  
ATOM    463  C   MET X  60       2.559  -8.691  11.164  1.00  0.32           C  
ATOM    464  O   MET X  60       1.489  -9.294  11.202  1.00  0.37           O  
ATOM    465  CB  MET X  60       2.536  -6.284  11.886  1.00  0.34           C  
ATOM    466  CG  MET X  60       2.647  -5.289  13.034  1.00  0.42           C  
ATOM    467  SD  MET X  60       2.116  -3.623  12.582  1.00  0.94           S  
ATOM    468  CE  MET X  60       3.282  -3.229  11.282  1.00  0.31           C  
ATOM    469  N   LEU X  61       3.446  -8.859  10.188  1.00  0.31           N  
ATOM    470  CA  LEU X  61       3.215  -9.779   9.076  1.00  0.36           C  
ATOM    471  C   LEU X  61       2.997 -11.198   9.592  1.00  0.40           C  
ATOM    472  O   LEU X  61       2.172 -11.947   9.074  1.00  0.44           O  
ATOM    473  CB  LEU X  61       4.411  -9.744   8.116  1.00  0.44           C  
ATOM    474  CG  LEU X  61       4.467 -10.850   7.056  1.00  0.52           C  
ATOM    475  CD1 LEU X  61       3.275 -10.781   6.117  1.00  0.95           C  
ATOM    476  CD2 LEU X  61       5.765 -10.755   6.273  1.00  0.93           C  
ATOM    477  N   ARG X  62       3.741 -11.550  10.625  1.00  0.45           N  
ATOM    478  CA  ARG X  62       3.650 -12.870  11.229  1.00  0.53           C  
ATOM    479  C   ARG X  62       2.462 -12.956  12.187  1.00  0.51           C  
ATOM    480  O   ARG X  62       2.014 -14.045  12.546  1.00  0.59           O  
ATOM    481  CB  ARG X  62       4.972 -13.191  11.926  1.00  0.65           C  
ATOM    482  CG  ARG X  62       6.143 -13.096  10.964  1.00  0.73           C  
ATOM    483  CD  ARG X  62       7.485 -13.118  11.667  1.00  0.79           C  
ATOM    484  NE  ARG X  62       8.546 -12.655  10.773  1.00  0.88           N  
ATOM    485  CZ  ARG X  62       9.841 -12.646  11.076  1.00  1.20           C  
ATOM    486  NH1 ARG X  62      10.263 -13.171  12.217  1.00  1.57           N  
ATOM    487  NH2 ARG X  62      10.713 -12.126  10.220  1.00  1.33           N  
ATOM    488  N   LYS X  63       1.964 -11.799  12.604  1.00  0.47           N  
ATOM    489  CA  LYS X  63       0.826 -11.732  13.513  1.00  0.48           C  
ATOM    490  C   LYS X  63      -0.492 -11.937  12.770  1.00  0.42           C  
ATOM    491  O   LYS X  63      -1.319 -12.742  13.193  1.00  0.53           O  
ATOM    492  CB  LYS X  63       0.826 -10.400  14.262  1.00  0.53           C  
ATOM    493  CG  LYS X  63       1.899 -10.318  15.340  1.00  0.46           C  
ATOM    494  CD  LYS X  63       1.580 -11.208  16.535  1.00  0.67           C  
ATOM    495  CE  LYS X  63       0.622 -10.544  17.520  1.00  0.48           C  
ATOM    496  NZ  LYS X  63      -0.647 -10.100  16.887  1.00  0.62           N  
ATOM    497  N   LEU X  64      -0.694 -11.222  11.663  1.00  0.31           N  
ATOM    498  CA  LEU X  64      -1.926 -11.377  10.891  1.00  0.29           C  
ATOM    499  C   LEU X  64      -1.947 -12.751  10.224  1.00  0.27           C  
ATOM    500  O   LEU X  64      -0.898 -13.339   9.953  1.00  0.30           O  
ATOM    501  CB  LEU X  64      -2.096 -10.283   9.823  1.00  0.31           C  
ATOM    502  CG  LEU X  64      -2.522  -8.889  10.310  1.00  0.40           C  
ATOM    503  CD1 LEU X  64      -1.336  -8.081  10.807  1.00  0.46           C  
ATOM    504  CD2 LEU X  64      -3.236  -8.137   9.197  1.00  0.52           C  
ATOM    505  N   ASP X  65      -3.138 -13.266   9.954  1.00  0.26           N  
ATOM    506  CA  ASP X  65      -3.277 -14.578   9.331  1.00  0.27           C  
ATOM    507  C   ASP X  65      -3.234 -14.481   7.810  1.00  0.27           C  
ATOM    508  O   ASP X  65      -4.264 -14.498   7.138  1.00  0.32           O  
ATOM    509  CB  ASP X  65      -4.573 -15.262   9.790  1.00  0.29           C  
ATOM    510  CG  ASP X  65      -4.824 -16.589   9.088  1.00  0.29           C  
ATOM    511  OD1 ASP X  65      -3.901 -17.427   9.025  1.00  0.29           O  
ATOM    512  OD2 ASP X  65      -5.951 -16.798   8.586  1.00  0.36           O  
ATOM    513  N   ILE X  66      -2.029 -14.350   7.267  1.00  0.26           N  
ATOM    514  CA  ILE X  66      -1.858 -14.274   5.824  1.00  0.28           C  
ATOM    515  C   ILE X  66      -1.824 -15.693   5.263  1.00  0.31           C  
ATOM    516  O   ILE X  66      -0.768 -16.321   5.139  1.00  0.40           O  
ATOM    517  CB  ILE X  66      -0.594 -13.477   5.394  1.00  0.32           C  
ATOM    518  CG1 ILE X  66      -0.740 -11.982   5.701  1.00  0.31           C  
ATOM    519  CG2 ILE X  66      -0.319 -13.650   3.907  1.00  0.44           C  
ATOM    520  CD1 ILE X  66      -0.535 -11.606   7.149  1.00  0.41           C  
ATOM    521  N   LYS X  67      -3.009 -16.199   4.963  1.00  0.29           N  
ATOM    522  CA  LYS X  67      -3.182 -17.540   4.421  1.00  0.33           C  
ATOM    523  C   LYS X  67      -4.643 -17.739   4.064  1.00  0.33           C  
ATOM    524  O   LYS X  67      -4.972 -18.309   3.026  1.00  0.39           O  
ATOM    525  CB  LYS X  67      -2.733 -18.603   5.431  1.00  0.35           C  
ATOM    526  CG  LYS X  67      -2.819 -20.035   4.916  1.00  0.37           C  
ATOM    527  CD  LYS X  67      -2.007 -20.273   3.642  1.00  0.38           C  
ATOM    528  CE  LYS X  67      -0.498 -20.148   3.850  1.00  0.45           C  
ATOM    529  NZ  LYS X  67      -0.043 -18.734   3.971  1.00  0.79           N  
ATOM    530  N   ASN X  68      -5.511 -17.261   4.937  1.00  0.32           N  
ATOM    531  CA  ASN X  68      -6.940 -17.366   4.720  1.00  0.35           C  
ATOM    532  C   ASN X  68      -7.478 -15.988   4.381  1.00  0.34           C  
ATOM    533  O   ASN X  68      -6.722 -15.023   4.415  1.00  0.33           O  
ATOM    534  CB  ASN X  68      -7.657 -17.914   5.959  1.00  0.39           C  
ATOM    535  CG  ASN X  68      -7.112 -19.249   6.429  1.00  0.40           C  
ATOM    536  OD1 ASN X  68      -7.530 -20.308   5.961  1.00  0.44           O  
ATOM    537  ND2 ASN X  68      -6.194 -19.213   7.385  1.00  0.48           N  
ATOM    538  N   GLU X  69      -8.767 -15.887   4.084  1.00  0.37           N  
ATOM    539  CA  GLU X  69      -9.389 -14.606   3.750  1.00  0.37           C  
ATOM    540  C   GLU X  69      -9.247 -13.588   4.879  1.00  0.34           C  
ATOM    541  O   GLU X  69      -9.425 -12.384   4.678  1.00  0.33           O  
ATOM    542  CB  GLU X  69     -10.854 -14.795   3.392  1.00  0.42           C  
ATOM    543  CG  GLU X  69     -11.055 -15.447   2.040  1.00  0.41           C  
ATOM    544  CD  GLU X  69     -12.514 -15.600   1.692  1.00  0.42           C  
ATOM    545  OE1 GLU X  69     -13.268 -14.622   1.839  1.00  0.50           O  
ATOM    546  OE2 GLU X  69     -12.916 -16.699   1.259  1.00  0.62           O  
ATOM    547  N   GLY X  70      -8.981 -14.089   6.080  1.00  0.34           N  
ATOM    548  CA  GLY X  70      -8.804 -13.234   7.232  1.00  0.33           C  
ATOM    549  C   GLY X  70      -7.666 -12.238   7.066  1.00  0.28           C  
ATOM    550  O   GLY X  70      -7.591 -11.273   7.821  1.00  0.29           O  
ATOM    551  N   ASP X  71      -6.789 -12.455   6.084  1.00  0.27           N  
ATOM    552  CA  ASP X  71      -5.659 -11.558   5.848  1.00  0.26           C  
ATOM    553  C   ASP X  71      -6.146 -10.164   5.437  1.00  0.24           C  
ATOM    554  O   ASP X  71      -5.776  -9.166   6.059  1.00  0.26           O  
ATOM    555  CB  ASP X  71      -4.704 -12.144   4.790  1.00  0.27           C  
ATOM    556  CG  ASP X  71      -5.295 -12.249   3.389  1.00  0.28           C  
ATOM    557  OD1 ASP X  71      -6.525 -12.460   3.264  1.00  0.33           O  
ATOM    558  OD2 ASP X  71      -4.527 -12.126   2.413  1.00  0.41           O  
ATOM    559  N   VAL X  72      -7.001 -10.103   4.423  1.00  0.25           N  
ATOM    560  CA  VAL X  72      -7.544  -8.836   3.949  1.00  0.26           C  
ATOM    561  C   VAL X  72      -8.604  -8.320   4.915  1.00  0.26           C  
ATOM    562  O   VAL X  72      -8.769  -7.112   5.095  1.00  0.30           O  
ATOM    563  CB  VAL X  72      -8.128  -8.940   2.519  1.00  0.29           C  
ATOM    564  CG1 VAL X  72      -7.032  -9.270   1.518  1.00  0.37           C  
ATOM    565  CG2 VAL X  72      -9.242  -9.975   2.442  1.00  0.31           C  
ATOM    566  N   LYS X  73      -9.308  -9.247   5.555  1.00  0.25           N  
ATOM    567  CA  LYS X  73     -10.348  -8.894   6.510  1.00  0.26           C  
ATOM    568  C   LYS X  73      -9.741  -8.232   7.743  1.00  0.23           C  
ATOM    569  O   LYS X  73     -10.237  -7.210   8.219  1.00  0.27           O  
ATOM    570  CB  LYS X  73     -11.163 -10.129   6.899  1.00  0.31           C  
ATOM    571  CG  LYS X  73     -12.078 -10.631   5.790  1.00  0.36           C  
ATOM    572  CD  LYS X  73     -12.781 -11.916   6.194  1.00  0.33           C  
ATOM    573  CE  LYS X  73     -13.882 -12.307   5.219  1.00  0.41           C  
ATOM    574  NZ  LYS X  73     -13.384 -12.513   3.834  1.00  0.44           N  
ATOM    575  N   SER X  74      -8.655  -8.802   8.250  1.00  0.23           N  
ATOM    576  CA  SER X  74      -7.991  -8.250   9.418  1.00  0.22           C  
ATOM    577  C   SER X  74      -7.252  -6.976   9.025  1.00  0.19           C  
ATOM    578  O   SER X  74      -7.009  -6.110   9.864  1.00  0.20           O  
ATOM    579  CB  SER X  74      -7.025  -9.271  10.031  1.00  0.25           C  
ATOM    580  OG  SER X  74      -6.504  -8.820  11.275  1.00  0.28           O  
ATOM    581  N   PHE X  75      -6.904  -6.865   7.746  1.00  0.20           N  
ATOM    582  CA  PHE X  75      -6.206  -5.690   7.246  1.00  0.20           C  
ATOM    583  C   PHE X  75      -7.149  -4.492   7.303  1.00  0.21           C  
ATOM    584  O   PHE X  75      -6.744  -3.377   7.625  1.00  0.25           O  
ATOM    585  CB  PHE X  75      -5.710  -5.916   5.816  1.00  0.22           C  
ATOM    586  CG  PHE X  75      -4.482  -5.118   5.486  1.00  0.20           C  
ATOM    587  CD1 PHE X  75      -3.233  -5.545   5.921  1.00  0.28           C  
ATOM    588  CD2 PHE X  75      -4.566  -3.947   4.746  1.00  0.28           C  
ATOM    589  CE1 PHE X  75      -2.098  -4.818   5.623  1.00  0.33           C  
ATOM    590  CE2 PHE X  75      -3.431  -3.219   4.448  1.00  0.34           C  
ATOM    591  CZ  PHE X  75      -2.197  -3.654   4.886  1.00  0.33           C  
ATOM    592  N   SER X  76      -8.416  -4.740   7.000  1.00  0.22           N  
ATOM    593  CA  SER X  76      -9.426  -3.696   7.044  1.00  0.23           C  
ATOM    594  C   SER X  76      -9.645  -3.282   8.499  1.00  0.22           C  
ATOM    595  O   SER X  76      -9.735  -2.096   8.822  1.00  0.26           O  
ATOM    596  CB  SER X  76     -10.732  -4.198   6.413  1.00  0.27           C  
ATOM    597  OG  SER X  76     -11.728  -3.189   6.396  1.00  0.31           O  
ATOM    598  N   ARG X  77      -9.691  -4.281   9.378  1.00  0.21           N  
ATOM    599  CA  ARG X  77      -9.893  -4.044  10.802  1.00  0.22           C  
ATOM    600  C   ARG X  77      -8.728  -3.265  11.401  1.00  0.20           C  
ATOM    601  O   ARG X  77      -8.935  -2.347  12.196  1.00  0.24           O  
ATOM    602  CB  ARG X  77     -10.075  -5.363  11.557  1.00  0.24           C  
ATOM    603  CG  ARG X  77     -11.309  -6.146  11.141  1.00  0.36           C  
ATOM    604  CD  ARG X  77     -12.571  -5.310  11.279  1.00  0.33           C  
ATOM    605  NE  ARG X  77     -13.772  -6.082  10.976  1.00  0.32           N  
ATOM    606  CZ  ARG X  77     -14.794  -5.627  10.249  1.00  0.29           C  
ATOM    607  NH1 ARG X  77     -14.750  -4.406   9.729  1.00  0.29           N  
ATOM    608  NH2 ARG X  77     -15.859  -6.391  10.047  1.00  0.34           N  
ATOM    609  N   VAL X  78      -7.505  -3.624  11.020  1.00  0.22           N  
ATOM    610  CA  VAL X  78      -6.335  -2.934  11.539  1.00  0.24           C  
ATOM    611  C   VAL X  78      -6.277  -1.510  10.987  1.00  0.23           C  
ATOM    612  O   VAL X  78      -5.888  -0.596  11.702  1.00  0.25           O  
ATOM    613  CB  VAL X  78      -5.008  -3.699  11.282  1.00  0.30           C  
ATOM    614  CG1 VAL X  78      -4.618  -3.728   9.813  1.00  0.34           C  
ATOM    615  CG2 VAL X  78      -3.877  -3.120  12.120  1.00  0.33           C  
ATOM    616  N   MET X  79      -6.696  -1.317   9.737  1.00  0.23           N  
ATOM    617  CA  MET X  79      -6.693   0.011   9.127  1.00  0.26           C  
ATOM    618  C   MET X  79      -7.599   0.963   9.902  1.00  0.25           C  
ATOM    619  O   MET X  79      -7.185   2.068  10.266  1.00  0.29           O  
ATOM    620  CB  MET X  79      -7.122  -0.055   7.656  1.00  0.32           C  
ATOM    621  CG  MET X  79      -7.491   1.301   7.070  1.00  0.37           C  
ATOM    622  SD  MET X  79      -7.621   1.287   5.273  1.00  0.42           S  
ATOM    623  CE  MET X  79      -5.893   1.161   4.835  1.00  0.37           C  
ATOM    624  N   VAL X  80      -8.825   0.524  10.166  1.00  0.25           N  
ATOM    625  CA  VAL X  80      -9.781   1.336  10.911  1.00  0.28           C  
ATOM    626  C   VAL X  80      -9.254   1.579  12.322  1.00  0.25           C  
ATOM    627  O   VAL X  80      -9.468   2.634  12.919  1.00  0.30           O  
ATOM    628  CB  VAL X  80     -11.169   0.657  10.980  1.00  0.33           C  
ATOM    629  CG1 VAL X  80     -12.164   1.513  11.751  1.00  0.44           C  
ATOM    630  CG2 VAL X  80     -11.695   0.371   9.583  1.00  0.35           C  
ATOM    631  N   HIS X  81      -8.537   0.588  12.837  1.00  0.22           N  
ATOM    632  CA  HIS X  81      -7.954   0.664  14.168  1.00  0.23           C  
ATOM    633  C   HIS X  81      -6.802   1.664  14.193  1.00  0.22           C  
ATOM    634  O   HIS X  81      -6.548   2.305  15.209  1.00  0.28           O  
ATOM    635  CB  HIS X  81      -7.466  -0.711  14.619  1.00  0.27           C  
ATOM    636  CG  HIS X  81      -8.089  -1.177  15.897  1.00  0.33           C  
ATOM    637  ND1 HIS X  81      -7.522  -0.964  17.134  1.00  0.37           N  
ATOM    638  CD2 HIS X  81      -9.231  -1.862  16.125  1.00  0.50           C  
ATOM    639  CE1 HIS X  81      -8.289  -1.494  18.065  1.00  0.51           C  
ATOM    640  NE2 HIS X  81      -9.334  -2.049  17.481  1.00  0.59           N  
ATOM    641  N   VAL X  82      -6.088   1.777  13.078  1.00  0.19           N  
ATOM    642  CA  VAL X  82      -4.974   2.711  12.970  1.00  0.18           C  
ATOM    643  C   VAL X  82      -5.496   4.146  12.914  1.00  0.20           C  
ATOM    644  O   VAL X  82      -5.008   5.016  13.633  1.00  0.25           O  
ATOM    645  CB  VAL X  82      -4.087   2.418  11.732  1.00  0.19           C  
ATOM    646  CG1 VAL X  82      -3.022   3.486  11.536  1.00  0.24           C  
ATOM    647  CG2 VAL X  82      -3.415   1.062  11.856  1.00  0.22           C  
ATOM    648  N   PHE X  83      -6.517   4.380  12.093  1.00  0.21           N  
ATOM    649  CA  PHE X  83      -7.102   5.714  11.940  1.00  0.24           C  
ATOM    650  C   PHE X  83      -8.091   6.049  13.060  1.00  0.26           C  
ATOM    651  O   PHE X  83      -8.931   6.938  12.909  1.00  0.32           O  
ATOM    652  CB  PHE X  83      -7.807   5.844  10.585  1.00  0.27           C  
ATOM    653  CG  PHE X  83      -6.877   5.887   9.404  1.00  0.27           C  
ATOM    654  CD1 PHE X  83      -6.058   6.986   9.199  1.00  0.29           C  
ATOM    655  CD2 PHE X  83      -6.825   4.839   8.496  1.00  0.34           C  
ATOM    656  CE1 PHE X  83      -5.204   7.041   8.115  1.00  0.32           C  
ATOM    657  CE2 PHE X  83      -5.973   4.890   7.412  1.00  0.37           C  
ATOM    658  CZ  PHE X  83      -5.163   5.990   7.220  1.00  0.34           C  
ATOM    659  N   LYS X  84      -7.965   5.355  14.183  1.00  0.25           N  
ATOM    660  CA  LYS X  84      -8.840   5.544  15.342  1.00  0.27           C  
ATOM    661  C   LYS X  84      -8.797   6.978  15.876  1.00  0.27           C  
ATOM    662  O   LYS X  84      -9.811   7.514  16.318  1.00  0.33           O  
ATOM    663  CB  LYS X  84      -8.413   4.584  16.459  1.00  0.29           C  
ATOM    664  CG  LYS X  84      -7.041   4.923  17.020  1.00  0.35           C  
ATOM    665  CD  LYS X  84      -6.497   3.868  17.960  1.00  0.34           C  
ATOM    666  CE  LYS X  84      -5.151   4.303  18.517  1.00  0.42           C  
ATOM    667  NZ  LYS X  84      -4.229   4.776  17.446  1.00  0.49           N  
ATOM    668  N   ASP X  85      -7.622   7.596  15.815  1.00  0.26           N  
ATOM    669  CA  ASP X  85      -7.428   8.951  16.327  1.00  0.28           C  
ATOM    670  C   ASP X  85      -7.768  10.037  15.307  1.00  0.30           C  
ATOM    671  O   ASP X  85      -7.442  11.207  15.502  1.00  0.37           O  
ATOM    672  CB  ASP X  85      -6.010   9.117  16.884  1.00  0.29           C  
ATOM    673  CG  ASP X  85      -4.967   8.375  16.077  1.00  0.30           C  
ATOM    674  OD1 ASP X  85      -4.782   7.159  16.309  1.00  0.42           O  
ATOM    675  OD2 ASP X  85      -4.327   8.992  15.204  1.00  0.39           O  
ATOM    676  N   GLY X  86      -8.404   9.644  14.213  1.00  0.32           N  
ATOM    677  CA  GLY X  86      -8.842  10.588  13.199  1.00  0.36           C  
ATOM    678  C   GLY X  86      -7.780  11.185  12.288  1.00  0.38           C  
ATOM    679  O   GLY X  86      -8.104  11.527  11.149  1.00  0.46           O  
ATOM    680  N   VAL X  87      -6.534  11.331  12.736  1.00  0.37           N  
ATOM    681  CA  VAL X  87      -5.515  11.922  11.868  1.00  0.39           C  
ATOM    682  C   VAL X  87      -5.211  11.009  10.681  1.00  0.36           C  
ATOM    683  O   VAL X  87      -4.778   9.860  10.826  1.00  0.42           O  
ATOM    684  CB  VAL X  87      -4.216  12.330  12.610  1.00  0.42           C  
ATOM    685  CG1 VAL X  87      -4.526  13.327  13.713  1.00  0.46           C  
ATOM    686  CG2 VAL X  87      -3.472  11.134  13.176  1.00  0.51           C  
ATOM    687  N   THR X  88      -5.486  11.533   9.499  1.00  0.33           N  
ATOM    688  CA  THR X  88      -5.288  10.804   8.258  1.00  0.32           C  
ATOM    689  C   THR X  88      -3.931  11.111   7.616  1.00  0.33           C  
ATOM    690  O   THR X  88      -3.629  10.571   6.563  1.00  0.51           O  
ATOM    691  CB  THR X  88      -6.427  11.145   7.282  1.00  0.38           C  
ATOM    692  OG1 THR X  88      -7.651  11.296   8.017  1.00  0.50           O  
ATOM    693  CG2 THR X  88      -6.602  10.050   6.242  1.00  0.38           C  
ATOM    694  N   ASN X  89      -3.147  11.974   8.271  1.00  0.31           N  
ATOM    695  CA  ASN X  89      -1.808  12.417   7.821  1.00  0.29           C  
ATOM    696  C   ASN X  89      -1.128  11.421   6.884  1.00  0.26           C  
ATOM    697  O   ASN X  89      -0.929  10.250   7.233  1.00  0.29           O  
ATOM    698  CB  ASN X  89      -0.889  12.685   9.021  1.00  0.33           C  
ATOM    699  CG  ASN X  89      -1.380  13.806   9.920  1.00  0.45           C  
ATOM    700  OD1 ASN X  89      -2.583  14.004  10.095  1.00  0.74           O  
ATOM    701  ND2 ASN X  89      -0.451  14.556  10.496  1.00  0.78           N  
ATOM    702  N   TRP X  90      -0.748  11.946   5.706  1.00  0.26           N  
ATOM    703  CA  TRP X  90      -0.124  11.187   4.618  1.00  0.25           C  
ATOM    704  C   TRP X  90       0.920  10.181   5.093  1.00  0.23           C  
ATOM    705  O   TRP X  90       1.018   9.089   4.538  1.00  0.30           O  
ATOM    706  CB  TRP X  90       0.541  12.120   3.588  1.00  0.28           C  
ATOM    707  CG  TRP X  90      -0.308  12.496   2.397  1.00  0.26           C  
ATOM    708  CD1 TRP X  90      -0.417  13.733   1.821  1.00  0.26           C  
ATOM    709  CD2 TRP X  90      -1.151  11.628   1.621  1.00  0.26           C  
ATOM    710  NE1 TRP X  90      -1.271  13.687   0.747  1.00  0.25           N  
ATOM    711  CE2 TRP X  90      -1.739  12.410   0.607  1.00  0.26           C  
ATOM    712  CE3 TRP X  90      -1.470  10.269   1.685  1.00  0.30           C  
ATOM    713  CZ2 TRP X  90      -2.622  11.879  -0.329  1.00  0.29           C  
ATOM    714  CZ3 TRP X  90      -2.347   9.745   0.754  1.00  0.34           C  
ATOM    715  CH2 TRP X  90      -2.915  10.548  -0.240  1.00  0.33           C  
ATOM    716  N   GLY X  91       1.692  10.556   6.110  1.00  0.21           N  
ATOM    717  CA  GLY X  91       2.726   9.685   6.647  1.00  0.23           C  
ATOM    718  C   GLY X  91       2.235   8.296   7.017  1.00  0.20           C  
ATOM    719  O   GLY X  91       2.909   7.304   6.747  1.00  0.22           O  
ATOM    720  N   ARG X  92       1.053   8.210   7.618  1.00  0.20           N  
ATOM    721  CA  ARG X  92       0.514   6.915   8.017  1.00  0.21           C  
ATOM    722  C   ARG X  92       0.014   6.129   6.810  1.00  0.20           C  
ATOM    723  O   ARG X  92       0.167   4.912   6.744  1.00  0.23           O  
ATOM    724  CB  ARG X  92      -0.641   7.046   9.013  1.00  0.27           C  
ATOM    725  CG  ARG X  92      -0.265   7.528  10.407  1.00  0.27           C  
ATOM    726  CD  ARG X  92      -0.283   9.042  10.525  1.00  0.28           C  
ATOM    727  NE  ARG X  92      -0.545   9.465  11.903  1.00  0.24           N  
ATOM    728  CZ  ARG X  92       0.262  10.240  12.625  1.00  0.26           C  
ATOM    729  NH1 ARG X  92       1.403  10.670  12.114  1.00  0.31           N  
ATOM    730  NH2 ARG X  92      -0.067  10.578  13.865  1.00  0.31           N  
ATOM    731  N   ILE X  93      -0.574   6.840   5.860  1.00  0.21           N  
ATOM    732  CA  ILE X  93      -1.132   6.231   4.658  1.00  0.21           C  
ATOM    733  C   ILE X  93      -0.068   5.542   3.813  1.00  0.20           C  
ATOM    734  O   ILE X  93      -0.246   4.392   3.406  1.00  0.24           O  
ATOM    735  CB  ILE X  93      -1.870   7.286   3.820  1.00  0.25           C  
ATOM    736  CG1 ILE X  93      -2.976   7.903   4.673  1.00  0.34           C  
ATOM    737  CG2 ILE X  93      -2.432   6.677   2.541  1.00  0.31           C  
ATOM    738  CD1 ILE X  93      -3.720   9.026   3.995  1.00  0.42           C  
ATOM    739  N   VAL X  94       1.040   6.227   3.561  1.00  0.20           N  
ATOM    740  CA  VAL X  94       2.107   5.639   2.760  1.00  0.21           C  
ATOM    741  C   VAL X  94       2.676   4.424   3.493  1.00  0.18           C  
ATOM    742  O   VAL X  94       3.109   3.452   2.875  1.00  0.23           O  
ATOM    743  CB  VAL X  94       3.237   6.644   2.453  1.00  0.25           C  
ATOM    744  CG1 VAL X  94       4.088   6.142   1.301  1.00  0.36           C  
ATOM    745  CG2 VAL X  94       2.687   8.022   2.124  1.00  0.28           C  
ATOM    746  N   THR X  95       2.641   4.486   4.821  1.00  0.16           N  
ATOM    747  CA  THR X  95       3.125   3.399   5.660  1.00  0.16           C  
ATOM    748  C   THR X  95       2.218   2.178   5.522  1.00  0.17           C  
ATOM    749  O   THR X  95       2.692   1.042   5.470  1.00  0.20           O  
ATOM    750  CB  THR X  95       3.193   3.833   7.135  1.00  0.19           C  
ATOM    751  OG1 THR X  95       4.087   4.942   7.269  1.00  0.27           O  
ATOM    752  CG2 THR X  95       3.658   2.693   8.027  1.00  0.26           C  
ATOM    753  N   LEU X  96       0.911   2.426   5.464  1.00  0.18           N  
ATOM    754  CA  LEU X  96      -0.071   1.360   5.310  1.00  0.19           C  
ATOM    755  C   LEU X  96       0.207   0.575   4.036  1.00  0.17           C  
ATOM    756  O   LEU X  96       0.135  -0.654   4.021  1.00  0.19           O  
ATOM    757  CB  LEU X  96      -1.483   1.945   5.267  1.00  0.24           C  
ATOM    758  CG  LEU X  96      -1.948   2.608   6.559  1.00  0.39           C  
ATOM    759  CD1 LEU X  96      -3.284   3.287   6.338  1.00  0.55           C  
ATOM    760  CD2 LEU X  96      -2.056   1.584   7.679  1.00  0.53           C  
ATOM    761  N   ILE X  97       0.533   1.298   2.971  1.00  0.17           N  
ATOM    762  CA  ILE X  97       0.843   0.669   1.698  1.00  0.17           C  
ATOM    763  C   ILE X  97       2.185  -0.050   1.800  1.00  0.16           C  
ATOM    764  O   ILE X  97       2.340  -1.156   1.288  1.00  0.20           O  
ATOM    765  CB  ILE X  97       0.864   1.687   0.541  1.00  0.19           C  
ATOM    766  CG1 ILE X  97      -0.481   2.411   0.444  1.00  0.24           C  
ATOM    767  CG2 ILE X  97       1.179   0.987  -0.773  1.00  0.27           C  
ATOM    768  CD1 ILE X  97      -0.557   3.396  -0.701  1.00  0.29           C  
ATOM    769  N   SER X  98       3.140   0.586   2.479  1.00  0.16           N  
ATOM    770  CA  SER X  98       4.464   0.010   2.684  1.00  0.18           C  
ATOM    771  C   SER X  98       4.325  -1.358   3.355  1.00  0.17           C  
ATOM    772  O   SER X  98       4.895  -2.354   2.908  1.00  0.21           O  
ATOM    773  CB  SER X  98       5.311   0.944   3.547  1.00  0.22           C  
ATOM    774  OG  SER X  98       6.628   0.450   3.705  1.00  0.27           O  
ATOM    775  N   PHE X  99       3.531  -1.389   4.422  1.00  0.17           N  
ATOM    776  CA  PHE X  99       3.280  -2.610   5.173  1.00  0.18           C  
ATOM    777  C   PHE X  99       2.514  -3.617   4.327  1.00  0.18           C  
ATOM    778  O   PHE X  99       2.905  -4.780   4.232  1.00  0.21           O  
ATOM    779  CB  PHE X  99       2.494  -2.288   6.446  1.00  0.20           C  
ATOM    780  CG  PHE X  99       2.004  -3.501   7.188  1.00  0.20           C  
ATOM    781  CD1 PHE X  99       2.886  -4.479   7.611  1.00  0.24           C  
ATOM    782  CD2 PHE X  99       0.658  -3.650   7.471  1.00  0.23           C  
ATOM    783  CE1 PHE X  99       2.433  -5.587   8.304  1.00  0.27           C  
ATOM    784  CE2 PHE X  99       0.197  -4.754   8.159  1.00  0.26           C  
ATOM    785  CZ  PHE X  99       1.085  -5.724   8.579  1.00  0.27           C  
ATOM    786  N   GLY X 100       1.430  -3.158   3.712  1.00  0.18           N  
ATOM    787  CA  GLY X 100       0.614  -4.022   2.881  1.00  0.19           C  
ATOM    788  C   GLY X 100       1.408  -4.659   1.763  1.00  0.18           C  
ATOM    789  O   GLY X 100       1.172  -5.811   1.404  1.00  0.24           O  
ATOM    790  N   ALA X 101       2.365  -3.917   1.231  1.00  0.18           N  
ATOM    791  CA  ALA X 101       3.201  -4.414   0.149  1.00  0.19           C  
ATOM    792  C   ALA X 101       4.218  -5.414   0.681  1.00  0.20           C  
ATOM    793  O   ALA X 101       4.539  -6.400   0.014  1.00  0.25           O  
ATOM    794  CB  ALA X 101       3.878  -3.268  -0.583  1.00  0.21           C  
ATOM    795  N   PHE X 102       4.719  -5.161   1.889  1.00  0.20           N  
ATOM    796  CA  PHE X 102       5.678  -6.057   2.529  1.00  0.22           C  
ATOM    797  C   PHE X 102       4.994  -7.404   2.739  1.00  0.20           C  
ATOM    798  O   PHE X 102       5.591  -8.471   2.561  1.00  0.23           O  
ATOM    799  CB  PHE X 102       6.150  -5.466   3.863  1.00  0.27           C  
ATOM    800  CG  PHE X 102       7.159  -6.309   4.595  1.00  0.34           C  
ATOM    801  CD1 PHE X 102       8.477  -6.354   4.176  1.00  0.49           C  
ATOM    802  CD2 PHE X 102       6.790  -7.051   5.706  1.00  0.47           C  
ATOM    803  CE1 PHE X 102       9.408  -7.120   4.844  1.00  0.60           C  
ATOM    804  CE2 PHE X 102       7.719  -7.821   6.379  1.00  0.58           C  
ATOM    805  CZ  PHE X 102       9.029  -7.855   5.947  1.00  0.60           C  
ATOM    806  N   VAL X 103       3.723  -7.320   3.103  1.00  0.20           N  
ATOM    807  CA  VAL X 103       2.885  -8.486   3.319  1.00  0.21           C  
ATOM    808  C   VAL X 103       2.611  -9.174   1.986  1.00  0.19           C  
ATOM    809  O   VAL X 103       2.811 -10.379   1.837  1.00  0.22           O  
ATOM    810  CB  VAL X 103       1.538  -8.084   3.957  1.00  0.24           C  
ATOM    811  CG1 VAL X 103       0.578  -9.261   3.995  1.00  0.29           C  
ATOM    812  CG2 VAL X 103       1.745  -7.522   5.354  1.00  0.31           C  
ATOM    813  N   ALA X 104       2.173  -8.369   1.025  1.00  0.19           N  
ATOM    814  CA  ALA X 104       1.837  -8.824  -0.319  1.00  0.22           C  
ATOM    815  C   ALA X 104       2.962  -9.612  -0.978  1.00  0.20           C  
ATOM    816  O   ALA X 104       2.710 -10.578  -1.697  1.00  0.23           O  
ATOM    817  CB  ALA X 104       1.482  -7.628  -1.178  1.00  0.29           C  
ATOM    818  N   LYS X 105       4.199  -9.203  -0.731  1.00  0.20           N  
ATOM    819  CA  LYS X 105       5.345  -9.888  -1.317  1.00  0.20           C  
ATOM    820  C   LYS X 105       5.453 -11.305  -0.782  1.00  0.21           C  
ATOM    821  O   LYS X 105       5.769 -12.235  -1.524  1.00  0.28           O  
ATOM    822  CB  LYS X 105       6.641  -9.107  -1.092  1.00  0.23           C  
ATOM    823  CG  LYS X 105       6.670  -7.813  -1.882  1.00  0.23           C  
ATOM    824  CD  LYS X 105       8.052  -7.190  -1.923  1.00  0.28           C  
ATOM    825  CE  LYS X 105       8.465  -6.607  -0.588  1.00  0.31           C  
ATOM    826  NZ  LYS X 105       9.733  -5.844  -0.713  1.00  0.29           N  
ATOM    827  N   HIS X 106       5.162 -11.474   0.497  1.00  0.20           N  
ATOM    828  CA  HIS X 106       5.209 -12.789   1.118  1.00  0.24           C  
ATOM    829  C   HIS X 106       4.010 -13.605   0.671  1.00  0.22           C  
ATOM    830  O   HIS X 106       4.070 -14.825   0.575  1.00  0.28           O  
ATOM    831  CB  HIS X 106       5.232 -12.674   2.641  1.00  0.28           C  
ATOM    832  CG  HIS X 106       6.576 -12.947   3.233  1.00  0.26           C  
ATOM    833  ND1 HIS X 106       7.487 -11.960   3.535  1.00  0.35           N  
ATOM    834  CD2 HIS X 106       7.157 -14.117   3.586  1.00  0.34           C  
ATOM    835  CE1 HIS X 106       8.573 -12.511   4.047  1.00  0.43           C  
ATOM    836  NE2 HIS X 106       8.399 -13.818   4.090  1.00  0.43           N  
ATOM    837  N   LEU X 107       2.925 -12.898   0.399  1.00  0.21           N  
ATOM    838  CA  LEU X 107       1.676 -13.496  -0.042  1.00  0.23           C  
ATOM    839  C   LEU X 107       1.825 -14.054  -1.461  1.00  0.23           C  
ATOM    840  O   LEU X 107       1.357 -15.148  -1.768  1.00  0.28           O  
ATOM    841  CB  LEU X 107       0.590 -12.420   0.034  1.00  0.24           C  
ATOM    842  CG  LEU X 107      -0.852 -12.855  -0.217  1.00  0.28           C  
ATOM    843  CD1 LEU X 107      -1.237 -14.017   0.684  1.00  0.41           C  
ATOM    844  CD2 LEU X 107      -1.771 -11.671   0.030  1.00  0.34           C  
ATOM    845  N   LYS X 108       2.501 -13.304  -2.320  1.00  0.22           N  
ATOM    846  CA  LYS X 108       2.725 -13.723  -3.700  1.00  0.24           C  
ATOM    847  C   LYS X 108       3.727 -14.877  -3.736  1.00  0.26           C  
ATOM    848  O   LYS X 108       3.530 -15.859  -4.450  1.00  0.32           O  
ATOM    849  CB  LYS X 108       3.212 -12.516  -4.522  1.00  0.24           C  
ATOM    850  CG  LYS X 108       3.332 -12.717  -6.037  1.00  0.27           C  
ATOM    851  CD  LYS X 108       4.562 -13.527  -6.429  1.00  0.33           C  
ATOM    852  CE  LYS X 108       4.965 -13.305  -7.882  1.00  0.37           C  
ATOM    853  NZ  LYS X 108       3.913 -13.698  -8.857  1.00  0.43           N  
ATOM    854  N   SER X 109       4.788 -14.769  -2.940  1.00  0.26           N  
ATOM    855  CA  SER X 109       5.823 -15.797  -2.899  1.00  0.30           C  
ATOM    856  C   SER X 109       5.339 -17.086  -2.233  1.00  0.33           C  
ATOM    857  O   SER X 109       5.920 -18.154  -2.433  1.00  0.41           O  
ATOM    858  CB  SER X 109       7.074 -15.259  -2.199  1.00  0.32           C  
ATOM    859  OG  SER X 109       6.746 -14.633  -0.973  1.00  0.39           O  
ATOM    860  N   VAL X 110       4.274 -17.003  -1.443  1.00  0.32           N  
ATOM    861  CA  VAL X 110       3.746 -18.192  -0.787  1.00  0.35           C  
ATOM    862  C   VAL X 110       2.664 -18.830  -1.667  1.00  0.37           C  
ATOM    863  O   VAL X 110       1.842 -19.629  -1.216  1.00  0.44           O  
ATOM    864  CB  VAL X 110       3.237 -17.884   0.645  1.00  0.37           C  
ATOM    865  CG1 VAL X 110       1.945 -17.086   0.645  1.00  0.36           C  
ATOM    866  CG2 VAL X 110       3.093 -19.159   1.462  1.00  0.46           C  
ATOM    867  N   ASN X 111       2.699 -18.456  -2.947  1.00  0.36           N  
ATOM    868  CA  ASN X 111       1.785 -18.959  -3.974  1.00  0.39           C  
ATOM    869  C   ASN X 111       0.344 -18.516  -3.747  1.00  0.37           C  
ATOM    870  O   ASN X 111      -0.595 -19.214  -4.129  1.00  0.49           O  
ATOM    871  CB  ASN X 111       1.846 -20.490  -4.087  1.00  0.45           C  
ATOM    872  CG  ASN X 111       3.216 -21.003  -4.483  1.00  0.52           C  
ATOM    873  OD1 ASN X 111       3.542 -21.090  -5.668  1.00  0.78           O  
ATOM    874  ND2 ASN X 111       4.021 -21.368  -3.495  1.00  0.97           N  
ATOM    875  N   GLN X 112       0.159 -17.351  -3.149  1.00  0.34           N  
ATOM    876  CA  GLN X 112      -1.179 -16.839  -2.898  1.00  0.32           C  
ATOM    877  C   GLN X 112      -1.383 -15.497  -3.593  1.00  0.30           C  
ATOM    878  O   GLN X 112      -1.890 -14.540  -3.012  1.00  0.30           O  
ATOM    879  CB  GLN X 112      -1.465 -16.735  -1.398  1.00  0.33           C  
ATOM    880  CG  GLN X 112      -1.440 -18.078  -0.691  1.00  0.36           C  
ATOM    881  CD  GLN X 112      -1.986 -18.003   0.719  1.00  0.35           C  
ATOM    882  OE1 GLN X 112      -1.249 -17.767   1.681  1.00  0.42           O  
ATOM    883  NE2 GLN X 112      -3.286 -18.207   0.848  1.00  0.38           N  
ATOM    884  N   GLU X 113      -0.979 -15.439  -4.857  1.00  0.32           N  
ATOM    885  CA  GLU X 113      -1.112 -14.233  -5.671  1.00  0.32           C  
ATOM    886  C   GLU X 113      -2.586 -13.884  -5.854  1.00  0.32           C  
ATOM    887  O   GLU X 113      -2.949 -12.742  -6.128  1.00  0.34           O  
ATOM    888  CB  GLU X 113      -0.408 -14.448  -7.008  1.00  0.37           C  
ATOM    889  CG  GLU X 113      -0.405 -13.235  -7.918  1.00  0.37           C  
ATOM    890  CD  GLU X 113       0.441 -13.465  -9.147  1.00  0.36           C  
ATOM    891  OE1 GLU X 113       0.055 -14.306  -9.986  1.00  0.42           O  
ATOM    892  OE2 GLU X 113       1.502 -12.824  -9.270  1.00  0.47           O  
ATOM    893  N   SER X 114      -3.439 -14.876  -5.681  1.00  0.33           N  
ATOM    894  CA  SER X 114      -4.871 -14.677  -5.785  1.00  0.34           C  
ATOM    895  C   SER X 114      -5.370 -13.831  -4.609  1.00  0.30           C  
ATOM    896  O   SER X 114      -6.507 -13.359  -4.606  1.00  0.32           O  
ATOM    897  CB  SER X 114      -5.543 -16.046  -5.826  1.00  0.39           C  
ATOM    898  OG  SER X 114      -4.702 -17.022  -5.227  1.00  0.37           O  
ATOM    899  N   PHE X 115      -4.498 -13.642  -3.615  1.00  0.27           N  
ATOM    900  CA  PHE X 115      -4.812 -12.859  -2.424  1.00  0.27           C  
ATOM    901  C   PHE X 115      -4.151 -11.478  -2.468  1.00  0.26           C  
ATOM    902  O   PHE X 115      -4.659 -10.531  -1.869  1.00  0.29           O  
ATOM    903  CB  PHE X 115      -4.373 -13.602  -1.157  1.00  0.29           C  
ATOM    904  CG  PHE X 115      -5.226 -14.782  -0.780  1.00  0.32           C  
ATOM    905  CD1 PHE X 115      -5.586 -15.737  -1.715  1.00  0.40           C  
ATOM    906  CD2 PHE X 115      -5.658 -14.934   0.527  1.00  0.37           C  
ATOM    907  CE1 PHE X 115      -6.365 -16.821  -1.357  1.00  0.44           C  
ATOM    908  CE2 PHE X 115      -6.438 -16.016   0.893  1.00  0.43           C  
ATOM    909  CZ  PHE X 115      -6.792 -16.960  -0.051  1.00  0.44           C  
ATOM    910  N   ILE X 116      -3.028 -11.341  -3.180  1.00  0.26           N  
ATOM    911  CA  ILE X 116      -2.354 -10.042  -3.261  1.00  0.27           C  
ATOM    912  C   ILE X 116      -3.221  -9.058  -4.042  1.00  0.28           C  
ATOM    913  O   ILE X 116      -3.303  -7.874  -3.705  1.00  0.31           O  
ATOM    914  CB  ILE X 116      -0.932 -10.121  -3.885  1.00  0.30           C  
ATOM    915  CG1 ILE X 116      -0.268  -8.743  -3.891  1.00  0.39           C  
ATOM    916  CG2 ILE X 116      -0.967 -10.676  -5.300  1.00  0.59           C  
ATOM    917  CD1 ILE X 116       1.111  -8.730  -4.518  1.00  0.34           C  
ATOM    918  N   GLU X 117      -3.877  -9.571  -5.078  1.00  0.29           N  
ATOM    919  CA  GLU X 117      -4.766  -8.764  -5.912  1.00  0.31           C  
ATOM    920  C   GLU X 117      -5.850  -8.064  -5.073  1.00  0.29           C  
ATOM    921  O   GLU X 117      -5.939  -6.834  -5.096  1.00  0.31           O  
ATOM    922  CB  GLU X 117      -5.390  -9.628  -7.012  1.00  0.35           C  
ATOM    923  CG  GLU X 117      -4.425  -9.999  -8.125  1.00  0.36           C  
ATOM    924  CD  GLU X 117      -4.159  -8.837  -9.061  1.00  0.40           C  
ATOM    925  OE1 GLU X 117      -5.056  -8.515  -9.869  1.00  0.71           O  
ATOM    926  OE2 GLU X 117      -3.067  -8.239  -9.002  1.00  0.41           O  
ATOM    927  N   PRO X 118      -6.688  -8.802  -4.305  1.00  0.28           N  
ATOM    928  CA  PRO X 118      -7.727  -8.172  -3.486  1.00  0.30           C  
ATOM    929  C   PRO X 118      -7.160  -7.381  -2.305  1.00  0.28           C  
ATOM    930  O   PRO X 118      -7.876  -6.589  -1.697  1.00  0.33           O  
ATOM    931  CB  PRO X 118      -8.576  -9.343  -2.989  1.00  0.33           C  
ATOM    932  CG  PRO X 118      -7.673 -10.521  -3.041  1.00  0.31           C  
ATOM    933  CD  PRO X 118      -6.724 -10.272  -4.180  1.00  0.29           C  
ATOM    934  N   LEU X 119      -5.887  -7.584  -1.979  1.00  0.25           N  
ATOM    935  CA  LEU X 119      -5.266  -6.859  -0.873  1.00  0.24           C  
ATOM    936  C   LEU X 119      -5.203  -5.372  -1.212  1.00  0.23           C  
ATOM    937  O   LEU X 119      -5.719  -4.537  -0.469  1.00  0.26           O  
ATOM    938  CB  LEU X 119      -3.871  -7.411  -0.563  1.00  0.27           C  
ATOM    939  CG  LEU X 119      -3.157  -6.753   0.621  1.00  0.29           C  
ATOM    940  CD1 LEU X 119      -3.996  -6.865   1.885  1.00  0.44           C  
ATOM    941  CD2 LEU X 119      -1.792  -7.389   0.832  1.00  0.58           C  
ATOM    942  N   ALA X 120      -4.578  -5.052  -2.345  1.00  0.23           N  
ATOM    943  CA  ALA X 120      -4.478  -3.673  -2.815  1.00  0.23           C  
ATOM    944  C   ALA X 120      -5.879  -3.105  -3.009  1.00  0.23           C  
ATOM    945  O   ALA X 120      -6.140  -1.932  -2.736  1.00  0.25           O  
ATOM    946  CB  ALA X 120      -3.706  -3.640  -4.124  1.00  0.26           C  
ATOM    947  N   GLU X 121      -6.772  -3.977  -3.465  1.00  0.26           N  
ATOM    948  CA  GLU X 121      -8.169  -3.642  -3.712  1.00  0.28           C  
ATOM    949  C   GLU X 121      -8.859  -3.233  -2.407  1.00  0.26           C  
ATOM    950  O   GLU X 121      -9.671  -2.309  -2.380  1.00  0.30           O  
ATOM    951  CB  GLU X 121      -8.847  -4.863  -4.334  1.00  0.33           C  
ATOM    952  CG  GLU X 121     -10.287  -4.660  -4.768  1.00  0.32           C  
ATOM    953  CD  GLU X 121     -10.882  -5.939  -5.316  1.00  0.28           C  
ATOM    954  OE1 GLU X 121     -10.565  -6.304  -6.469  1.00  0.43           O  
ATOM    955  OE2 GLU X 121     -11.655  -6.603  -4.594  1.00  0.42           O  
ATOM    956  N   THR X 122      -8.518  -3.920  -1.323  1.00  0.24           N  
ATOM    957  CA  THR X 122      -9.087  -3.626  -0.016  1.00  0.25           C  
ATOM    958  C   THR X 122      -8.597  -2.265   0.470  1.00  0.26           C  
ATOM    959  O   THR X 122      -9.377  -1.429   0.925  1.00  0.32           O  
ATOM    960  CB  THR X 122      -8.696  -4.720   1.004  1.00  0.27           C  
ATOM    961  OG1 THR X 122      -9.183  -5.993   0.562  1.00  0.33           O  
ATOM    962  CG2 THR X 122      -9.248  -4.423   2.393  1.00  0.35           C  
ATOM    963  N   ILE X 123      -7.293  -2.047   0.333  1.00  0.25           N  
ATOM    964  CA  ILE X 123      -6.661  -0.804   0.759  1.00  0.28           C  
ATOM    965  C   ILE X 123      -7.208   0.400  -0.010  1.00  0.31           C  
ATOM    966  O   ILE X 123      -7.557   1.419   0.589  1.00  0.41           O  
ATOM    967  CB  ILE X 123      -5.130  -0.870   0.566  1.00  0.28           C  
ATOM    968  CG1 ILE X 123      -4.551  -2.097   1.273  1.00  0.30           C  
ATOM    969  CG2 ILE X 123      -4.468   0.402   1.083  1.00  0.36           C  
ATOM    970  CD1 ILE X 123      -3.078  -2.321   0.996  1.00  0.36           C  
ATOM    971  N   THR X 124      -7.300   0.272  -1.330  1.00  0.27           N  
ATOM    972  CA  THR X 124      -7.779   1.363  -2.170  1.00  0.31           C  
ATOM    973  C   THR X 124      -9.245   1.711  -1.911  1.00  0.36           C  
ATOM    974  O   THR X 124      -9.631   2.872  -2.046  1.00  0.42           O  
ATOM    975  CB  THR X 124      -7.570   1.076  -3.677  1.00  0.30           C  
ATOM    976  OG1 THR X 124      -7.953   2.219  -4.446  1.00  0.34           O  
ATOM    977  CG2 THR X 124      -8.379  -0.118  -4.155  1.00  0.32           C  
ATOM    978  N   ASP X 125     -10.067   0.737  -1.548  1.00  0.37           N  
ATOM    979  CA  ASP X 125     -11.476   1.019  -1.310  1.00  0.43           C  
ATOM    980  C   ASP X 125     -11.706   1.632   0.066  1.00  0.47           C  
ATOM    981  O   ASP X 125     -12.228   2.738   0.169  1.00  0.48           O  
ATOM    982  CB  ASP X 125     -12.334  -0.238  -1.475  1.00  0.52           C  
ATOM    983  CG  ASP X 125     -13.821   0.051  -1.340  1.00  0.67           C  
ATOM    984  OD1 ASP X 125     -14.340   0.027  -0.207  1.00  0.81           O  
ATOM    985  OD2 ASP X 125     -14.484   0.299  -2.374  1.00  0.74           O  
ATOM    986  N   VAL X 126     -11.269   0.944   1.115  1.00  0.52           N  
ATOM    987  CA  VAL X 126     -11.469   1.423   2.482  1.00  0.58           C  
ATOM    988  C   VAL X 126     -10.962   2.854   2.677  1.00  0.54           C  
ATOM    989  O   VAL X 126     -11.676   3.693   3.225  1.00  0.60           O  
ATOM    990  CB  VAL X 126     -10.810   0.488   3.519  1.00  0.65           C  
ATOM    991  CG1 VAL X 126     -11.054   0.985   4.937  1.00  0.74           C  
ATOM    992  CG2 VAL X 126     -11.331  -0.933   3.365  1.00  0.72           C  
ATOM    993  N   LEU X 127      -9.757   3.134   2.193  1.00  0.48           N  
ATOM    994  CA  LEU X 127      -9.155   4.460   2.326  1.00  0.49           C  
ATOM    995  C   LEU X 127     -10.028   5.559   1.713  1.00  0.44           C  
ATOM    996  O   LEU X 127     -10.373   6.539   2.376  1.00  0.52           O  
ATOM    997  CB  LEU X 127      -7.774   4.475   1.663  1.00  0.51           C  
ATOM    998  CG  LEU X 127      -7.004   5.793   1.775  1.00  0.99           C  
ATOM    999  CD1 LEU X 127      -6.663   6.098   3.227  1.00  1.61           C  
ATOM   1000  CD2 LEU X 127      -5.744   5.743   0.925  1.00  1.44           C  
ATOM   1001  N   VAL X 128     -10.403   5.378   0.453  1.00  0.37           N  
ATOM   1002  CA  VAL X 128     -11.212   6.365  -0.257  1.00  0.35           C  
ATOM   1003  C   VAL X 128     -12.643   6.435   0.281  1.00  0.37           C  
ATOM   1004  O   VAL X 128     -13.262   7.497   0.291  1.00  0.43           O  
ATOM   1005  CB  VAL X 128     -11.241   6.069  -1.775  1.00  0.37           C  
ATOM   1006  CG1 VAL X 128     -12.045   7.114  -2.535  1.00  0.42           C  
ATOM   1007  CG2 VAL X 128      -9.828   5.989  -2.333  1.00  0.41           C  
ATOM   1008  N   ARG X 129     -13.171   5.318   0.749  1.00  0.37           N  
ATOM   1009  CA  ARG X 129     -14.539   5.290   1.255  1.00  0.41           C  
ATOM   1010  C   ARG X 129     -14.663   5.894   2.653  1.00  0.41           C  
ATOM   1011  O   ARG X 129     -15.718   6.423   3.002  1.00  0.51           O  
ATOM   1012  CB  ARG X 129     -15.105   3.863   1.241  1.00  0.42           C  
ATOM   1013  CG  ARG X 129     -15.648   3.407  -0.111  1.00  0.47           C  
ATOM   1014  CD  ARG X 129     -14.619   3.553  -1.218  1.00  0.49           C  
ATOM   1015  NE  ARG X 129     -15.070   3.020  -2.498  1.00  0.49           N  
ATOM   1016  CZ  ARG X 129     -15.086   3.735  -3.619  1.00  0.58           C  
ATOM   1017  NH1 ARG X 129     -14.712   5.006  -3.589  1.00  0.62           N  
ATOM   1018  NH2 ARG X 129     -15.471   3.191  -4.765  1.00  0.79           N  
ATOM   1019  N   THR X 130     -13.605   5.845   3.448  1.00  0.38           N  
ATOM   1020  CA  THR X 130     -13.677   6.386   4.799  1.00  0.40           C  
ATOM   1021  C   THR X 130     -13.227   7.849   4.898  1.00  0.37           C  
ATOM   1022  O   THR X 130     -13.766   8.601   5.708  1.00  0.51           O  
ATOM   1023  CB  THR X 130     -12.868   5.521   5.802  1.00  0.44           C  
ATOM   1024  OG1 THR X 130     -13.152   5.925   7.147  1.00  0.48           O  
ATOM   1025  CG2 THR X 130     -11.366   5.629   5.568  1.00  0.54           C  
ATOM   1026  N   LYS X 131     -12.276   8.279   4.072  1.00  0.33           N  
ATOM   1027  CA  LYS X 131     -11.770   9.651   4.167  1.00  0.33           C  
ATOM   1028  C   LYS X 131     -11.538  10.318   2.812  1.00  0.29           C  
ATOM   1029  O   LYS X 131     -10.511  10.969   2.599  1.00  0.32           O  
ATOM   1030  CB  LYS X 131     -10.495   9.654   5.018  1.00  0.43           C  
ATOM   1031  CG  LYS X 131     -10.779   9.416   6.493  1.00  0.56           C  
ATOM   1032  CD  LYS X 131      -9.557   8.917   7.239  1.00  0.86           C  
ATOM   1033  CE  LYS X 131      -9.812   8.844   8.733  1.00  0.89           C  
ATOM   1034  NZ  LYS X 131      -9.997  10.195   9.326  1.00  1.21           N  
ATOM   1035  N   ARG X 132     -12.490  10.149   1.900  1.00  0.28           N  
ATOM   1036  CA  ARG X 132     -12.402  10.725   0.555  1.00  0.28           C  
ATOM   1037  C   ARG X 132     -12.172  12.237   0.592  1.00  0.27           C  
ATOM   1038  O   ARG X 132     -11.411  12.769  -0.215  1.00  0.30           O  
ATOM   1039  CB  ARG X 132     -13.687  10.442  -0.223  1.00  0.33           C  
ATOM   1040  CG  ARG X 132     -13.565  10.662  -1.721  1.00  0.45           C  
ATOM   1041  CD  ARG X 132     -14.916  10.542  -2.406  1.00  0.58           C  
ATOM   1042  NE  ARG X 132     -14.791  10.422  -3.857  1.00  0.60           N  
ATOM   1043  CZ  ARG X 132     -15.098  11.377  -4.733  1.00  0.67           C  
ATOM   1044  NH1 ARG X 132     -15.488  12.584  -4.328  1.00  0.73           N  
ATOM   1045  NH2 ARG X 132     -15.001  11.108  -6.023  1.00  0.73           N  
ATOM   1046  N   ASP X 133     -12.828  12.922   1.528  1.00  0.28           N  
ATOM   1047  CA  ASP X 133     -12.702  14.379   1.655  1.00  0.29           C  
ATOM   1048  C   ASP X 133     -11.252  14.804   1.864  1.00  0.27           C  
ATOM   1049  O   ASP X 133     -10.777  15.728   1.207  1.00  0.31           O  
ATOM   1050  CB  ASP X 133     -13.558  14.908   2.807  1.00  0.35           C  
ATOM   1051  CG  ASP X 133     -13.488  16.422   2.924  1.00  0.42           C  
ATOM   1052  OD1 ASP X 133     -14.284  17.115   2.261  1.00  0.55           O  
ATOM   1053  OD2 ASP X 133     -12.632  16.934   3.671  1.00  0.51           O  
ATOM   1054  N   TRP X 134     -10.552  14.116   2.767  1.00  0.26           N  
ATOM   1055  CA  TRP X 134      -9.150  14.411   3.061  1.00  0.26           C  
ATOM   1056  C   TRP X 134      -8.322  14.352   1.778  1.00  0.25           C  
ATOM   1057  O   TRP X 134      -7.415  15.158   1.559  1.00  0.28           O  
ATOM   1058  CB  TRP X 134      -8.628  13.427   4.127  1.00  0.27           C  
ATOM   1059  CG  TRP X 134      -7.290  12.813   3.826  1.00  0.27           C  
ATOM   1060  CD1 TRP X 134      -7.060  11.737   3.017  1.00  0.34           C  
ATOM   1061  CD2 TRP X 134      -6.008  13.211   4.332  1.00  0.27           C  
ATOM   1062  NE1 TRP X 134      -5.722  11.458   2.965  1.00  0.35           N  
ATOM   1063  CE2 TRP X 134      -5.056  12.340   3.767  1.00  0.31           C  
ATOM   1064  CE3 TRP X 134      -5.563  14.214   5.198  1.00  0.31           C  
ATOM   1065  CZ2 TRP X 134      -3.697  12.443   4.035  1.00  0.34           C  
ATOM   1066  CZ3 TRP X 134      -4.209  14.309   5.464  1.00  0.36           C  
ATOM   1067  CH2 TRP X 134      -3.295  13.429   4.884  1.00  0.36           C  
ATOM   1068  N   LEU X 135      -8.661  13.391   0.929  1.00  0.25           N  
ATOM   1069  CA  LEU X 135      -7.980  13.208  -0.339  1.00  0.26           C  
ATOM   1070  C   LEU X 135      -8.297  14.386  -1.249  1.00  0.26           C  
ATOM   1071  O   LEU X 135      -7.395  15.029  -1.777  1.00  0.29           O  
ATOM   1072  CB  LEU X 135      -8.429  11.891  -0.979  1.00  0.32           C  
ATOM   1073  CG  LEU X 135      -8.108  10.635  -0.166  1.00  0.34           C  
ATOM   1074  CD1 LEU X 135      -8.917   9.449  -0.666  1.00  0.44           C  
ATOM   1075  CD2 LEU X 135      -6.622  10.324  -0.240  1.00  0.47           C  
ATOM   1076  N   VAL X 136      -9.585  14.680  -1.389  1.00  0.27           N  
ATOM   1077  CA  VAL X 136     -10.056  15.780  -2.228  1.00  0.31           C  
ATOM   1078  C   VAL X 136      -9.423  17.105  -1.800  1.00  0.31           C  
ATOM   1079  O   VAL X 136      -9.021  17.915  -2.639  1.00  0.37           O  
ATOM   1080  CB  VAL X 136     -11.598  15.897  -2.169  1.00  0.36           C  
ATOM   1081  CG1 VAL X 136     -12.101  17.087  -2.971  1.00  0.41           C  
ATOM   1082  CG2 VAL X 136     -12.250  14.617  -2.668  1.00  0.44           C  
ATOM   1083  N   LYS X 137      -9.320  17.307  -0.491  1.00  0.31           N  
ATOM   1084  CA  LYS X 137      -8.735  18.521   0.075  1.00  0.35           C  
ATOM   1085  C   LYS X 137      -7.268  18.685  -0.309  1.00  0.31           C  
ATOM   1086  O   LYS X 137      -6.768  19.806  -0.417  1.00  0.37           O  
ATOM   1087  CB  LYS X 137      -8.848  18.504   1.601  1.00  0.42           C  
ATOM   1088  CG  LYS X 137     -10.256  18.727   2.123  1.00  0.47           C  
ATOM   1089  CD  LYS X 137     -10.749  20.124   1.796  1.00  0.75           C  
ATOM   1090  CE  LYS X 137     -12.117  20.391   2.402  1.00  0.67           C  
ATOM   1091  NZ  LYS X 137     -13.174  19.507   1.842  1.00  0.83           N  
ATOM   1092  N   GLN X 138      -6.579  17.570  -0.510  1.00  0.29           N  
ATOM   1093  CA  GLN X 138      -5.166  17.603  -0.861  1.00  0.29           C  
ATOM   1094  C   GLN X 138      -4.906  17.183  -2.302  1.00  0.30           C  
ATOM   1095  O   GLN X 138      -3.795  16.763  -2.623  1.00  0.34           O  
ATOM   1096  CB  GLN X 138      -4.373  16.707   0.083  1.00  0.30           C  
ATOM   1097  CG  GLN X 138      -4.287  17.238   1.502  1.00  0.34           C  
ATOM   1098  CD  GLN X 138      -3.615  16.254   2.430  1.00  0.36           C  
ATOM   1099  OE1 GLN X 138      -2.940  16.635   3.383  1.00  0.43           O  
ATOM   1100  NE2 GLN X 138      -3.812  14.974   2.165  1.00  0.45           N  
ATOM   1101  N   ARG X 139      -5.924  17.275  -3.157  1.00  0.35           N  
ATOM   1102  CA  ARG X 139      -5.796  16.920  -4.577  1.00  0.40           C  
ATOM   1103  C   ARG X 139      -5.474  15.436  -4.780  1.00  0.37           C  
ATOM   1104  O   ARG X 139      -5.004  15.033  -5.844  1.00  0.44           O  
ATOM   1105  CB  ARG X 139      -4.716  17.785  -5.234  1.00  0.45           C  
ATOM   1106  CG  ARG X 139      -5.052  19.266  -5.274  1.00  0.62           C  
ATOM   1107  CD  ARG X 139      -3.792  20.115  -5.338  1.00  0.70           C  
ATOM   1108  NE  ARG X 139      -2.868  19.665  -6.377  1.00  0.64           N  
ATOM   1109  CZ  ARG X 139      -1.620  20.106  -6.514  1.00  0.61           C  
ATOM   1110  NH1 ARG X 139      -1.126  21.006  -5.672  1.00  0.67           N  
ATOM   1111  NH2 ARG X 139      -0.868  19.625  -7.492  1.00  0.56           N  
ATOM   1112  N   GLY X 140      -5.731  14.629  -3.761  1.00  0.34           N  
ATOM   1113  CA  GLY X 140      -5.476  13.205  -3.838  1.00  0.40           C  
ATOM   1114  C   GLY X 140      -4.014  12.871  -4.047  1.00  0.30           C  
ATOM   1115  O   GLY X 140      -3.136  13.416  -3.372  1.00  0.33           O  
ATOM   1116  N   TRP X 141      -3.758  11.978  -4.996  1.00  0.26           N  
ATOM   1117  CA  TRP X 141      -2.404  11.557  -5.315  1.00  0.22           C  
ATOM   1118  C   TRP X 141      -1.628  12.704  -5.941  1.00  0.19           C  
ATOM   1119  O   TRP X 141      -0.416  12.786  -5.791  1.00  0.22           O  
ATOM   1120  CB  TRP X 141      -2.415  10.347  -6.250  1.00  0.22           C  
ATOM   1121  CG  TRP X 141      -3.029   9.131  -5.621  1.00  0.21           C  
ATOM   1122  CD1 TRP X 141      -4.345   8.769  -5.647  1.00  0.23           C  
ATOM   1123  CD2 TRP X 141      -2.349   8.119  -4.868  1.00  0.22           C  
ATOM   1124  NE1 TRP X 141      -4.523   7.596  -4.959  1.00  0.24           N  
ATOM   1125  CE2 TRP X 141      -3.312   7.173  -4.471  1.00  0.23           C  
ATOM   1126  CE3 TRP X 141      -1.018   7.917  -4.492  1.00  0.28           C  
ATOM   1127  CZ2 TRP X 141      -2.982   6.046  -3.717  1.00  0.27           C  
ATOM   1128  CZ3 TRP X 141      -0.695   6.800  -3.746  1.00  0.33           C  
ATOM   1129  CH2 TRP X 141      -1.674   5.877  -3.367  1.00  0.32           C  
ATOM   1130  N   ASP X 142      -2.346  13.594  -6.619  1.00  0.21           N  
ATOM   1131  CA  ASP X 142      -1.735  14.753  -7.263  1.00  0.23           C  
ATOM   1132  C   ASP X 142      -1.030  15.597  -6.205  1.00  0.23           C  
ATOM   1133  O   ASP X 142       0.066  16.116  -6.427  1.00  0.28           O  
ATOM   1134  CB  ASP X 142      -2.811  15.555  -8.004  1.00  0.28           C  
ATOM   1135  CG  ASP X 142      -2.274  16.771  -8.731  1.00  0.40           C  
ATOM   1136  OD1 ASP X 142      -1.436  16.611  -9.640  1.00  0.54           O  
ATOM   1137  OD2 ASP X 142      -2.703  17.898  -8.408  1.00  0.55           O  
ATOM   1138  N   GLY X 143      -1.662  15.708  -5.041  1.00  0.24           N  
ATOM   1139  CA  GLY X 143      -1.077  16.450  -3.942  1.00  0.25           C  
ATOM   1140  C   GLY X 143       0.023  15.639  -3.281  1.00  0.23           C  
ATOM   1141  O   GLY X 143       1.100  16.161  -2.983  1.00  0.26           O  
ATOM   1142  N   PHE X 144      -0.277  14.357  -3.048  1.00  0.21           N  
ATOM   1143  CA  PHE X 144       0.654  13.399  -2.452  1.00  0.21           C  
ATOM   1144  C   PHE X 144       1.997  13.403  -3.174  1.00  0.21           C  
ATOM   1145  O   PHE X 144       3.045  13.320  -2.533  1.00  0.25           O  
ATOM   1146  CB  PHE X 144       0.020  11.995  -2.477  1.00  0.24           C  
ATOM   1147  CG  PHE X 144       0.983  10.832  -2.459  1.00  0.22           C  
ATOM   1148  CD1 PHE X 144       1.478  10.306  -1.272  1.00  0.26           C  
ATOM   1149  CD2 PHE X 144       1.387  10.256  -3.655  1.00  0.24           C  
ATOM   1150  CE1 PHE X 144       2.355   9.236  -1.286  1.00  0.27           C  
ATOM   1151  CE2 PHE X 144       2.262   9.189  -3.674  1.00  0.26           C  
ATOM   1152  CZ  PHE X 144       2.748   8.679  -2.488  1.00  0.25           C  
ATOM   1153  N   VAL X 145       1.967  13.503  -4.502  1.00  0.20           N  
ATOM   1154  CA  VAL X 145       3.197  13.513  -5.282  1.00  0.20           C  
ATOM   1155  C   VAL X 145       4.077  14.688  -4.887  1.00  0.22           C  
ATOM   1156  O   VAL X 145       5.204  14.495  -4.460  1.00  0.26           O  
ATOM   1157  CB  VAL X 145       2.938  13.592  -6.799  1.00  0.22           C  
ATOM   1158  CG1 VAL X 145       4.256  13.658  -7.553  1.00  0.26           C  
ATOM   1159  CG2 VAL X 145       2.127  12.402  -7.272  1.00  0.28           C  
ATOM   1160  N   GLU X 146       3.555  15.897  -4.986  1.00  0.23           N  
ATOM   1161  CA  GLU X 146       4.339  17.074  -4.640  1.00  0.26           C  
ATOM   1162  C   GLU X 146       4.714  17.089  -3.163  1.00  0.26           C  
ATOM   1163  O   GLU X 146       5.727  17.675  -2.784  1.00  0.34           O  
ATOM   1164  CB  GLU X 146       3.602  18.355  -5.020  1.00  0.29           C  
ATOM   1165  CG  GLU X 146       3.961  18.873  -6.406  1.00  0.35           C  
ATOM   1166  CD  GLU X 146       3.759  17.850  -7.506  1.00  0.48           C  
ATOM   1167  OE1 GLU X 146       2.637  17.767  -8.047  1.00  0.60           O  
ATOM   1168  OE2 GLU X 146       4.726  17.136  -7.849  1.00  0.69           O  
ATOM   1169  N   PHE X 147       3.910  16.441  -2.333  1.00  0.23           N  
ATOM   1170  CA  PHE X 147       4.182  16.408  -0.908  1.00  0.24           C  
ATOM   1171  C   PHE X 147       5.269  15.390  -0.546  1.00  0.23           C  
ATOM   1172  O   PHE X 147       5.998  15.592   0.423  1.00  0.33           O  
ATOM   1173  CB  PHE X 147       2.892  16.112  -0.138  1.00  0.28           C  
ATOM   1174  CG  PHE X 147       2.979  16.417   1.331  1.00  0.27           C  
ATOM   1175  CD1 PHE X 147       2.879  17.723   1.782  1.00  0.31           C  
ATOM   1176  CD2 PHE X 147       3.157  15.405   2.259  1.00  0.31           C  
ATOM   1177  CE1 PHE X 147       2.957  18.016   3.132  1.00  0.34           C  
ATOM   1178  CE2 PHE X 147       3.236  15.690   3.608  1.00  0.34           C  
ATOM   1179  CZ  PHE X 147       3.136  16.996   4.045  1.00  0.33           C  
ATOM   1180  N   PHE X 148       5.409  14.310  -1.314  1.00  0.22           N  
ATOM   1181  CA  PHE X 148       6.410  13.298  -0.971  1.00  0.22           C  
ATOM   1182  C   PHE X 148       7.469  13.053  -2.053  1.00  0.23           C  
ATOM   1183  O   PHE X 148       8.387  12.265  -1.842  1.00  0.31           O  
ATOM   1184  CB  PHE X 148       5.709  11.980  -0.638  1.00  0.26           C  
ATOM   1185  CG  PHE X 148       6.151  11.368   0.663  1.00  0.23           C  
ATOM   1186  CD1 PHE X 148       7.463  11.480   1.097  1.00  0.34           C  
ATOM   1187  CD2 PHE X 148       5.246  10.684   1.455  1.00  0.26           C  
ATOM   1188  CE1 PHE X 148       7.863  10.920   2.295  1.00  0.36           C  
ATOM   1189  CE2 PHE X 148       5.640  10.122   2.654  1.00  0.26           C  
ATOM   1190  CZ  PHE X 148       6.949  10.239   3.073  1.00  0.26           C  
ATOM   1191  N   HIS X 149       7.360  13.700  -3.206  1.00  0.23           N  
ATOM   1192  CA  HIS X 149       8.344  13.488  -4.271  1.00  0.24           C  
ATOM   1193  C   HIS X 149       9.636  14.232  -3.958  1.00  0.25           C  
ATOM   1194  O   HIS X 149      10.696  13.916  -4.500  1.00  0.33           O  
ATOM   1195  CB  HIS X 149       7.797  13.937  -5.628  1.00  0.23           C  
ATOM   1196  CG  HIS X 149       8.534  13.369  -6.801  1.00  0.22           C  
ATOM   1197  ND1 HIS X 149       9.490  14.063  -7.506  1.00  0.32           N  
ATOM   1198  CD2 HIS X 149       8.436  12.159  -7.400  1.00  0.27           C  
ATOM   1199  CE1 HIS X 149       9.945  13.310  -8.488  1.00  0.31           C  
ATOM   1200  NE2 HIS X 149       9.323  12.148  -8.447  1.00  0.27           N  
ATOM   1201  N   VAL X 150       9.533  15.221  -3.081  1.00  0.26           N  
ATOM   1202  CA  VAL X 150      10.683  16.012  -2.675  1.00  0.29           C  
ATOM   1203  C   VAL X 150      11.603  15.130  -1.835  1.00  0.27           C  
ATOM   1204  O   VAL X 150      11.139  14.185  -1.209  1.00  0.39           O  
ATOM   1205  CB  VAL X 150      10.247  17.254  -1.860  1.00  0.36           C  
ATOM   1206  CG1 VAL X 150      11.424  18.178  -1.580  1.00  0.55           C  
ATOM   1207  CG2 VAL X 150       9.139  18.008  -2.582  1.00  0.43           C  
TER
END
