# Supplementary material for: Vaccinia Virus Protein A49 Is an Unexpected Member of the B-cell Lymphoma (Bcl)-2 Protein Family
Source: J Biol Chem. 2015 Jan 20;290(10):5991–6002. doi: 10.1074/jbc.M114.624650 (PMC4358236; doi:10.1074/jbc.M114.624650)
Supplement: Supplemental Data [file supp_M114.624650_jbc.M114.624650-1.zip › Neidel_overlain_Bcl-2_proteins_and_core/2K7W_I_ali.pdb]

ATOM      1  N   THR X   1     -15.267  14.960 -14.147  1.00  0.77           N  
ATOM      2  CA  THR X   1     -15.558  14.073 -13.033  1.00  0.75           C  
ATOM      3  C   THR X   1     -14.291  13.771 -12.234  1.00  0.73           C  
ATOM      4  O   THR X   1     -13.239  13.469 -12.798  1.00  0.98           O  
ATOM      5  CB  THR X   1     -16.246  12.759 -13.476  1.00  0.85           C  
ATOM      6  OG1 THR X   1     -16.644  12.007 -12.321  1.00  0.86           O  
ATOM      7  CG2 THR X   1     -15.336  11.907 -14.351  1.00  0.95           C  
ATOM      8  N   SER X   2     -14.390  13.893 -10.923  1.00  0.62           N  
ATOM      9  CA  SER X   2     -13.262  13.626 -10.047  1.00  0.65           C  
ATOM     10  C   SER X   2     -13.532  12.399  -9.180  1.00  0.60           C  
ATOM     11  O   SER X   2     -12.607  11.676  -8.804  1.00  0.60           O  
ATOM     12  CB  SER X   2     -12.992  14.852  -9.172  1.00  0.80           C  
ATOM     13  OG  SER X   2     -13.030  16.043  -9.942  1.00  0.99           O  
ATOM     14  N   SER X   3     -14.811  12.159  -8.903  1.00  0.61           N  
ATOM     15  CA  SER X   3     -15.243  11.044  -8.072  1.00  0.62           C  
ATOM     16  C   SER X   3     -14.726   9.701  -8.587  1.00  0.55           C  
ATOM     17  O   SER X   3     -13.934   9.034  -7.918  1.00  0.61           O  
ATOM     18  CB  SER X   3     -16.770  11.035  -8.007  1.00  0.68           C  
ATOM     19  OG  SER X   3     -17.298  12.212  -8.607  1.00  0.85           O  
ATOM     20  N   GLU X   4     -15.151   9.322  -9.785  1.00  0.50           N  
ATOM     21  CA  GLU X   4     -14.739   8.053 -10.366  1.00  0.49           C  
ATOM     22  C   GLU X   4     -13.292   8.101 -10.852  1.00  0.49           C  
ATOM     23  O   GLU X   4     -12.598   7.086 -10.853  1.00  0.51           O  
ATOM     24  CB  GLU X   4     -15.683   7.635 -11.495  1.00  0.55           C  
ATOM     25  CG  GLU X   4     -15.630   6.151 -11.840  1.00  0.75           C  
ATOM     26  CD  GLU X   4     -15.729   5.253 -10.619  1.00  0.97           C  
ATOM     27  OE1 GLU X   4     -16.502   5.579  -9.692  1.00  1.23           O  
ATOM     28  OE2 GLU X   4     -15.029   4.213 -10.587  1.00  1.11           O  
ATOM     29  N   GLN X   5     -12.832   9.288 -11.240  1.00  0.52           N  
ATOM     30  CA  GLN X   5     -11.468   9.452 -11.729  1.00  0.58           C  
ATOM     31  C   GLN X   5     -10.449   9.075 -10.655  1.00  0.60           C  
ATOM     32  O   GLN X   5      -9.488   8.350 -10.924  1.00  0.64           O  
ATOM     33  CB  GLN X   5     -11.229  10.878 -12.226  1.00  0.68           C  
ATOM     34  CG  GLN X   5      -9.869  11.079 -12.874  1.00  0.82           C  
ATOM     35  CD  GLN X   5      -9.771  12.379 -13.643  1.00  0.96           C  
ATOM     36  OE1 GLN X   5     -10.067  12.433 -14.836  1.00  1.27           O  
ATOM     37  NE2 GLN X   5      -9.343  13.434 -12.969  1.00  1.14           N  
ATOM     38  N   ILE X   6     -10.676   9.557  -9.435  1.00  0.60           N  
ATOM     39  CA  ILE X   6      -9.790   9.257  -8.318  1.00  0.66           C  
ATOM     40  C   ILE X   6      -9.793   7.755  -8.047  1.00  0.63           C  
ATOM     41  O   ILE X   6      -8.748   7.158  -7.773  1.00  0.67           O  
ATOM     42  CB  ILE X   6     -10.209  10.027  -7.042  1.00  0.73           C  
ATOM     43  CG1 ILE X   6      -9.925  11.524  -7.207  1.00  0.78           C  
ATOM     44  CG2 ILE X   6      -9.499   9.480  -5.806  1.00  0.77           C  
ATOM     45  CD1 ILE X   6     -10.550  12.391  -6.134  1.00  0.85           C  
ATOM     46  N   MET X   7     -10.972   7.154  -8.167  1.00  0.59           N  
ATOM     47  CA  MET X   7     -11.138   5.720  -7.944  1.00  0.60           C  
ATOM     48  C   MET X   7     -10.314   4.923  -8.952  1.00  0.56           C  
ATOM     49  O   MET X   7      -9.597   3.992  -8.583  1.00  0.57           O  
ATOM     50  CB  MET X   7     -12.613   5.330  -8.049  1.00  0.61           C  
ATOM     51  CG  MET X   7     -12.915   3.896  -7.639  1.00  0.71           C  
ATOM     52  SD  MET X   7     -12.874   3.661  -5.849  1.00  0.96           S  
ATOM     53  CE  MET X   7     -11.168   3.171  -5.604  1.00  1.64           C  
ATOM     54  N   LYS X   8     -10.413   5.301 -10.225  1.00  0.55           N  
ATOM     55  CA  LYS X   8      -9.672   4.626 -11.284  1.00  0.55           C  
ATOM     56  C   LYS X   8      -8.167   4.772 -11.065  1.00  0.51           C  
ATOM     57  O   LYS X   8      -7.403   3.842 -11.321  1.00  0.51           O  
ATOM     58  CB  LYS X   8     -10.062   5.172 -12.662  1.00  0.58           C  
ATOM     59  CG  LYS X   8     -11.543   5.064 -13.001  1.00  0.63           C  
ATOM     60  CD  LYS X   8     -12.082   3.660 -12.772  1.00  0.69           C  
ATOM     61  CE  LYS X   8     -13.473   3.508 -13.370  1.00  0.83           C  
ATOM     62  NZ  LYS X   8     -14.311   2.534 -12.619  1.00  1.15           N  
ATOM     63  N   THR X   9      -7.754   5.939 -10.573  1.00  0.52           N  
ATOM     64  CA  THR X   9      -6.347   6.203 -10.305  1.00  0.51           C  
ATOM     65  C   THR X   9      -5.823   5.244  -9.233  1.00  0.52           C  
ATOM     66  O   THR X   9      -4.692   4.763  -9.311  1.00  0.52           O  
ATOM     67  CB  THR X   9      -6.124   7.664  -9.853  1.00  0.56           C  
ATOM     68  OG1 THR X   9      -6.765   8.557 -10.777  1.00  0.63           O  
ATOM     69  CG2 THR X   9      -4.640   7.992  -9.796  1.00  0.71           C  
ATOM     70  N   GLY X  10      -6.671   4.949  -8.254  1.00  0.55           N  
ATOM     71  CA  GLY X  10      -6.287   4.042  -7.187  1.00  0.58           C  
ATOM     72  C   GLY X  10      -5.988   2.648  -7.706  1.00  0.56           C  
ATOM     73  O   GLY X  10      -5.052   1.992  -7.243  1.00  0.58           O  
ATOM     74  N   ALA X  11      -6.775   2.205  -8.684  1.00  0.56           N  
ATOM     75  CA  ALA X  11      -6.594   0.889  -9.279  1.00  0.58           C  
ATOM     76  C   ALA X  11      -5.269   0.817 -10.031  1.00  0.55           C  
ATOM     77  O   ALA X  11      -4.655  -0.246 -10.136  1.00  0.73           O  
ATOM     78  CB  ALA X  11      -7.758   0.561 -10.204  1.00  0.61           C  
ATOM     79  N   LEU X  12      -4.827   1.958 -10.548  1.00  0.44           N  
ATOM     80  CA  LEU X  12      -3.569   2.027 -11.276  1.00  0.40           C  
ATOM     81  C   LEU X  12      -2.391   2.072 -10.309  1.00  0.39           C  
ATOM     82  O   LEU X  12      -1.371   1.416 -10.529  1.00  0.40           O  
ATOM     83  CB  LEU X  12      -3.550   3.242 -12.211  1.00  0.40           C  
ATOM     84  CG  LEU X  12      -2.275   3.455 -13.035  1.00  0.45           C  
ATOM     85  CD1 LEU X  12      -1.886   2.185 -13.776  1.00  0.61           C  
ATOM     86  CD2 LEU X  12      -2.462   4.609 -14.012  1.00  0.48           C  
ATOM     87  N   LEU X  13      -2.549   2.835  -9.229  1.00  0.39           N  
ATOM     88  CA  LEU X  13      -1.505   2.966  -8.218  1.00  0.40           C  
ATOM     89  C   LEU X  13      -1.139   1.610  -7.632  1.00  0.44           C  
ATOM     90  O   LEU X  13       0.038   1.266  -7.533  1.00  0.45           O  
ATOM     91  CB  LEU X  13      -1.942   3.924  -7.105  1.00  0.43           C  
ATOM     92  CG  LEU X  13      -1.999   5.407  -7.479  1.00  0.42           C  
ATOM     93  CD1 LEU X  13      -2.574   6.228  -6.334  1.00  0.49           C  
ATOM     94  CD2 LEU X  13      -0.617   5.913  -7.861  1.00  0.39           C  
ATOM     95  N   LEU X  14      -2.155   0.836  -7.266  1.00  0.49           N  
ATOM     96  CA  LEU X  14      -1.935  -0.486  -6.693  1.00  0.56           C  
ATOM     97  C   LEU X  14      -1.266  -1.414  -7.701  1.00  0.57           C  
ATOM     98  O   LEU X  14      -0.356  -2.166  -7.353  1.00  0.61           O  
ATOM     99  CB  LEU X  14      -3.251  -1.103  -6.208  1.00  0.63           C  
ATOM    100  CG  LEU X  14      -3.574  -0.939  -4.720  1.00  0.67           C  
ATOM    101  CD1 LEU X  14      -2.460  -1.506  -3.847  1.00  0.71           C  
ATOM    102  CD2 LEU X  14      -3.848   0.517  -4.378  1.00  0.64           C  
ATOM    103  N   GLN X  15      -1.714  -1.344  -8.953  1.00  0.56           N  
ATOM    104  CA  GLN X  15      -1.164  -2.185 -10.016  1.00  0.59           C  
ATOM    105  C   GLN X  15       0.327  -1.918 -10.218  1.00  0.56           C  
ATOM    106  O   GLN X  15       1.138  -2.846 -10.241  1.00  0.60           O  
ATOM    107  CB  GLN X  15      -1.923  -1.958 -11.330  1.00  0.64           C  
ATOM    108  CG  GLN X  15      -1.571  -2.947 -12.431  1.00  0.99           C  
ATOM    109  CD  GLN X  15      -2.203  -2.604 -13.769  1.00  1.17           C  
ATOM    110  OE1 GLN X  15      -1.663  -2.925 -14.823  1.00  1.46           O  
ATOM    111  NE2 GLN X  15      -3.351  -1.944 -13.737  1.00  1.53           N  
ATOM    112  N   GLY X  16       0.676  -0.644 -10.338  1.00  0.54           N  
ATOM    113  CA  GLY X  16       2.057  -0.262 -10.547  1.00  0.54           C  
ATOM    114  C   GLY X  16       2.940  -0.550  -9.347  1.00  0.51           C  
ATOM    115  O   GLY X  16       4.058  -1.043  -9.502  1.00  0.53           O  
ATOM    116  N   PHE X  17       2.437  -0.255  -8.155  1.00  0.50           N  
ATOM    117  CA  PHE X  17       3.191  -0.472  -6.923  1.00  0.51           C  
ATOM    118  C   PHE X  17       3.500  -1.952  -6.698  1.00  0.51           C  
ATOM    119  O   PHE X  17       4.629  -2.318  -6.362  1.00  0.55           O  
ATOM    120  CB  PHE X  17       2.422   0.101  -5.729  1.00  0.54           C  
ATOM    121  CG  PHE X  17       3.260   0.308  -4.497  1.00  0.54           C  
ATOM    122  CD1 PHE X  17       4.441   1.029  -4.560  1.00  0.85           C  
ATOM    123  CD2 PHE X  17       2.861  -0.213  -3.277  1.00  0.83           C  
ATOM    124  CE1 PHE X  17       5.210   1.223  -3.429  1.00  0.85           C  
ATOM    125  CE2 PHE X  17       3.628  -0.021  -2.143  1.00  0.90           C  
ATOM    126  CZ  PHE X  17       4.804   0.698  -2.219  1.00  0.65           C  
ATOM    127  N   ILE X  18       2.498  -2.799  -6.896  1.00  0.50           N  
ATOM    128  CA  ILE X  18       2.671  -4.234  -6.705  1.00  0.52           C  
ATOM    129  C   ILE X  18       3.595  -4.830  -7.765  1.00  0.53           C  
ATOM    130  O   ILE X  18       4.553  -5.529  -7.435  1.00  0.56           O  
ATOM    131  CB  ILE X  18       1.323  -4.986  -6.691  1.00  0.54           C  
ATOM    132  CG1 ILE X  18       0.496  -4.561  -5.472  1.00  0.54           C  
ATOM    133  CG2 ILE X  18       1.548  -6.495  -6.683  1.00  0.58           C  
ATOM    134  CD1 ILE X  18      -0.918  -5.108  -5.461  1.00  0.57           C  
ATOM    135  N   GLN X  19       3.323  -4.527  -9.031  1.00  0.53           N  
ATOM    136  CA  GLN X  19       4.123  -5.053 -10.136  1.00  0.55           C  
ATOM    137  C   GLN X  19       5.586  -4.627 -10.051  1.00  0.54           C  
ATOM    138  O   GLN X  19       6.479  -5.373 -10.456  1.00  0.57           O  
ATOM    139  CB  GLN X  19       3.533  -4.650 -11.489  1.00  0.57           C  
ATOM    140  CG  GLN X  19       2.442  -5.579 -12.005  1.00  0.68           C  
ATOM    141  CD  GLN X  19       2.877  -7.034 -12.057  1.00  0.90           C  
ATOM    142  OE1 GLN X  19       4.065  -7.340 -12.136  1.00  1.07           O  
ATOM    143  NE2 GLN X  19       1.912  -7.939 -12.036  1.00  1.12           N  
ATOM    144  N   ASP X  20       5.827  -3.433  -9.523  1.00  0.53           N  
ATOM    145  CA  ASP X  20       7.186  -2.914  -9.395  1.00  0.55           C  
ATOM    146  C   ASP X  20       8.025  -3.791  -8.475  1.00  0.58           C  
ATOM    147  O   ASP X  20       9.175  -4.101  -8.773  1.00  0.65           O  
ATOM    148  CB  ASP X  20       7.176  -1.476  -8.875  1.00  0.57           C  
ATOM    149  CG  ASP X  20       8.536  -0.816  -8.973  1.00  0.61           C  
ATOM    150  OD1 ASP X  20       8.887  -0.336 -10.074  1.00  0.73           O  
ATOM    151  OD2 ASP X  20       9.255  -0.759  -7.955  1.00  0.74           O  
ATOM    152  N   ARG X  21       7.437  -4.204  -7.362  1.00  0.58           N  
ATOM    153  CA  ARG X  21       8.145  -5.042  -6.410  1.00  0.63           C  
ATOM    154  C   ARG X  21       8.055  -6.515  -6.796  1.00  0.62           C  
ATOM    155  O   ARG X  21       8.933  -7.310  -6.458  1.00  0.67           O  
ATOM    156  CB  ARG X  21       7.654  -4.796  -4.983  1.00  0.67           C  
ATOM    157  CG  ARG X  21       8.661  -4.058  -4.108  1.00  0.74           C  
ATOM    158  CD  ARG X  21       9.113  -2.747  -4.744  1.00  0.73           C  
ATOM    159  NE  ARG X  21      10.387  -2.278  -4.190  1.00  0.75           N  
ATOM    160  CZ  ARG X  21      11.367  -1.731  -4.919  1.00  0.74           C  
ATOM    161  NH1 ARG X  21      11.190  -1.496  -6.212  1.00  0.77           N  
ATOM    162  NH2 ARG X  21      12.510  -1.382  -4.342  1.00  0.85           N  
ATOM    163  N   ALA X  22       6.997  -6.874  -7.516  1.00  0.61           N  
ATOM    164  CA  ALA X  22       6.810  -8.248  -7.967  1.00  0.64           C  
ATOM    165  C   ALA X  22       7.816  -8.572  -9.061  1.00  0.66           C  
ATOM    166  O   ALA X  22       8.265  -9.712  -9.193  1.00  0.68           O  
ATOM    167  CB  ALA X  22       5.392  -8.461  -8.474  1.00  0.65           C  
ATOM    168  N   GLY X  23       8.184  -7.547  -9.827  1.00  0.69           N  
ATOM    169  CA  GLY X  23       9.144  -7.712 -10.899  1.00  0.76           C  
ATOM    170  C   GLY X  23      10.542  -7.990 -10.383  1.00  0.78           C  
ATOM    171  O   GLY X  23      11.443  -8.317 -11.155  1.00  0.89           O  
ATOM    172  N   ARG X  24      10.723  -7.848  -9.075  1.00  0.75           N  
ATOM    173  CA  ARG X  24      12.009  -8.101  -8.446  1.00  0.81           C  
ATOM    174  C   ARG X  24      12.141  -9.587  -8.123  1.00  0.79           C  
ATOM    175  O   ARG X  24      13.227 -10.080  -7.826  1.00  0.88           O  
ATOM    176  CB  ARG X  24      12.159  -7.253  -7.174  1.00  0.86           C  
ATOM    177  CG  ARG X  24      13.563  -7.251  -6.585  1.00  1.17           C  
ATOM    178  CD  ARG X  24      13.856  -5.961  -5.834  1.00  1.23           C  
ATOM    179  NE  ARG X  24      13.217  -5.915  -4.517  1.00  1.18           N  
ATOM    180  CZ  ARG X  24      13.396  -4.923  -3.637  1.00  1.28           C  
ATOM    181  NH1 ARG X  24      14.204  -3.910  -3.925  1.00  1.35           N  
ATOM    182  NH2 ARG X  24      12.774  -4.945  -2.462  1.00  1.73           N  
ATOM    183  N   MET X  25      11.022 -10.299  -8.190  1.00  0.74           N  
ATOM    184  CA  MET X  25      11.017 -11.729  -7.915  1.00  0.75           C  
ATOM    185  C   MET X  25      11.497 -12.494  -9.141  1.00  0.77           C  
ATOM    186  O   MET X  25      12.382 -13.346  -9.051  1.00  1.03           O  
ATOM    187  CB  MET X  25       9.618 -12.208  -7.512  1.00  0.76           C  
ATOM    188  CG  MET X  25       9.006 -11.465  -6.334  1.00  0.86           C  
ATOM    189  SD  MET X  25      10.051 -11.491  -4.864  1.00  1.19           S  
ATOM    190  CE  MET X  25       8.900 -10.906  -3.622  1.00  1.48           C  
ATOM    191  N   GLY X  26      10.912 -12.172 -10.287  1.00  0.76           N  
ATOM    192  CA  GLY X  26      11.286 -12.825 -11.524  1.00  0.78           C  
ATOM    193  C   GLY X  26      10.082 -13.197 -12.363  1.00  0.80           C  
ATOM    194  O   GLY X  26       9.114 -13.758 -11.848  1.00  1.17           O  
ATOM    195  N   GLY X  27      10.142 -12.882 -13.652  1.00  0.84           N  
ATOM    196  CA  GLY X  27       9.047 -13.197 -14.549  1.00  0.88           C  
ATOM    197  C   GLY X  27       9.019 -14.669 -14.915  1.00  0.88           C  
ATOM    198  O   GLY X  27      10.069 -15.309 -15.011  1.00  1.11           O  
ATOM    199  N   GLU X  28       7.818 -15.196 -15.123  1.00  0.82           N  
ATOM    200  CA  GLU X  28       7.625 -16.602 -15.472  1.00  0.87           C  
ATOM    201  C   GLU X  28       7.852 -16.842 -16.963  1.00  0.90           C  
ATOM    202  O   GLU X  28       6.967 -17.337 -17.664  1.00  1.06           O  
ATOM    203  CB  GLU X  28       6.217 -17.058 -15.075  1.00  0.98           C  
ATOM    204  CG  GLU X  28       5.880 -16.831 -13.611  1.00  1.31           C  
ATOM    205  CD  GLU X  28       4.399 -16.968 -13.319  1.00  1.55           C  
ATOM    206  OE1 GLU X  28       3.605 -16.165 -13.846  1.00  1.89           O  
ATOM    207  OE2 GLU X  28       4.025 -17.871 -12.542  1.00  2.17           O  
ATOM    208  N   ALA X  29       9.047 -16.489 -17.426  1.00  0.89           N  
ATOM    209  CA  ALA X  29       9.438 -16.651 -18.829  1.00  0.98           C  
ATOM    210  C   ALA X  29       8.496 -15.915 -19.786  1.00  0.90           C  
ATOM    211  O   ALA X  29       7.623 -16.525 -20.409  1.00  0.99           O  
ATOM    212  CB  ALA X  29       9.574 -18.124 -19.200  1.00  1.21           C  
ATOM    213  N   PRO X  30       8.653 -14.586 -19.907  1.00  0.86           N  
ATOM    214  CA  PRO X  30       7.820 -13.777 -20.797  1.00  0.89           C  
ATOM    215  C   PRO X  30       8.163 -14.020 -22.267  1.00  0.93           C  
ATOM    216  O   PRO X  30       9.016 -13.337 -22.845  1.00  1.08           O  
ATOM    217  CB  PRO X  30       8.156 -12.338 -20.393  1.00  1.03           C  
ATOM    218  CG  PRO X  30       9.533 -12.416 -19.828  1.00  1.11           C  
ATOM    219  CD  PRO X  30       9.646 -13.770 -19.184  1.00  0.96           C  
ATOM    220  N   GLU X  31       7.517 -15.015 -22.859  1.00  0.91           N  
ATOM    221  CA  GLU X  31       7.745 -15.351 -24.253  1.00  0.98           C  
ATOM    222  C   GLU X  31       7.099 -14.305 -25.155  1.00  0.98           C  
ATOM    223  O   GLU X  31       7.743 -13.745 -26.045  1.00  1.13           O  
ATOM    224  CB  GLU X  31       7.187 -16.748 -24.546  1.00  1.06           C  
ATOM    225  CG  GLU X  31       7.526 -17.284 -25.926  1.00  1.34           C  
ATOM    226  CD  GLU X  31       6.306 -17.405 -26.810  1.00  1.59           C  
ATOM    227  OE1 GLU X  31       5.218 -17.718 -26.287  1.00  1.91           O  
ATOM    228  OE2 GLU X  31       6.428 -17.188 -28.033  1.00  2.13           O  
ATOM    229  N   LEU X  32       5.826 -14.036 -24.906  1.00  0.93           N  
ATOM    230  CA  LEU X  32       5.086 -13.051 -25.676  1.00  0.99           C  
ATOM    231  C   LEU X  32       5.116 -11.715 -24.957  1.00  0.93           C  
ATOM    232  O   LEU X  32       5.482 -10.690 -25.539  1.00  0.96           O  
ATOM    233  CB  LEU X  32       3.635 -13.504 -25.866  1.00  1.11           C  
ATOM    234  CG  LEU X  32       3.428 -14.832 -26.594  1.00  1.39           C  
ATOM    235  CD1 LEU X  32       1.966 -15.248 -26.546  1.00  1.65           C  
ATOM    236  CD2 LEU X  32       3.907 -14.731 -28.032  1.00  1.60           C  
ATOM    237  N   ALA X  33       4.742 -11.751 -23.679  1.00  0.93           N  
ATOM    238  CA  ALA X  33       4.710 -10.565 -22.823  1.00  0.95           C  
ATOM    239  C   ALA X  33       3.701  -9.531 -23.315  1.00  0.89           C  
ATOM    240  O   ALA X  33       3.036  -9.727 -24.334  1.00  1.04           O  
ATOM    241  CB  ALA X  33       6.097  -9.953 -22.660  1.00  1.03           C  
ATOM    242  N   LEU X  34       3.578  -8.438 -22.581  1.00  0.83           N  
ATOM    243  CA  LEU X  34       2.657  -7.371 -22.943  1.00  0.78           C  
ATOM    244  C   LEU X  34       3.063  -6.078 -22.254  1.00  0.69           C  
ATOM    245  O   LEU X  34       3.353  -6.073 -21.055  1.00  0.75           O  
ATOM    246  CB  LEU X  34       1.223  -7.742 -22.553  1.00  0.89           C  
ATOM    247  CG  LEU X  34       0.116  -6.862 -23.137  1.00  0.92           C  
ATOM    248  CD1 LEU X  34      -0.121  -7.188 -24.605  1.00  1.06           C  
ATOM    249  CD2 LEU X  34      -1.166  -7.005 -22.339  1.00  1.09           C  
ATOM    250  N   ASP X  35       3.109  -4.993 -23.013  1.00  0.69           N  
ATOM    251  CA  ASP X  35       3.484  -3.701 -22.459  1.00  0.67           C  
ATOM    252  C   ASP X  35       2.696  -2.572 -23.115  1.00  0.61           C  
ATOM    253  O   ASP X  35       2.869  -2.283 -24.303  1.00  0.63           O  
ATOM    254  CB  ASP X  35       4.987  -3.454 -22.605  1.00  0.79           C  
ATOM    255  CG  ASP X  35       5.507  -2.463 -21.581  1.00  1.00           C  
ATOM    256  OD1 ASP X  35       4.865  -1.409 -21.379  1.00  1.31           O  
ATOM    257  OD2 ASP X  35       6.559  -2.734 -20.963  1.00  1.64           O  
ATOM    258  N   PRO X  36       1.803  -1.930 -22.347  1.00  0.64           N  
ATOM    259  CA  PRO X  36       0.981  -0.827 -22.842  1.00  0.66           C  
ATOM    260  C   PRO X  36       1.707   0.516 -22.745  1.00  0.58           C  
ATOM    261  O   PRO X  36       1.183   1.541 -23.184  1.00  0.63           O  
ATOM    262  CB  PRO X  36      -0.202  -0.848 -21.875  1.00  0.80           C  
ATOM    263  CG  PRO X  36       0.401  -1.285 -20.584  1.00  0.93           C  
ATOM    264  CD  PRO X  36       1.512  -2.242 -20.934  1.00  0.76           C  
ATOM    265  N   VAL X  37       2.913   0.481 -22.168  1.00  0.56           N  
ATOM    266  CA  VAL X  37       3.757   1.669 -21.986  1.00  0.58           C  
ATOM    267  C   VAL X  37       2.982   2.873 -21.432  1.00  0.57           C  
ATOM    268  O   VAL X  37       2.557   3.749 -22.186  1.00  0.62           O  
ATOM    269  CB  VAL X  37       4.520   2.065 -23.275  1.00  0.64           C  
ATOM    270  CG1 VAL X  37       5.680   2.991 -22.943  1.00  0.75           C  
ATOM    271  CG2 VAL X  37       5.029   0.831 -24.001  1.00  0.75           C  
ATOM    272  N   PRO X  38       2.784   2.917 -20.101  1.00  0.60           N  
ATOM    273  CA  PRO X  38       2.063   4.015 -19.441  1.00  0.65           C  
ATOM    274  C   PRO X  38       2.791   5.340 -19.634  1.00  0.66           C  
ATOM    275  O   PRO X  38       3.922   5.512 -19.171  1.00  0.73           O  
ATOM    276  CB  PRO X  38       2.072   3.617 -17.960  1.00  0.77           C  
ATOM    277  CG  PRO X  38       2.354   2.154 -17.960  1.00  0.92           C  
ATOM    278  CD  PRO X  38       3.247   1.910 -19.138  1.00  0.72           C  
ATOM    279  N   GLN X  39       2.140   6.266 -20.324  1.00  0.71           N  
ATOM    280  CA  GLN X  39       2.727   7.570 -20.605  1.00  0.81           C  
ATOM    281  C   GLN X  39       2.477   8.571 -19.488  1.00  0.77           C  
ATOM    282  O   GLN X  39       3.049   9.662 -19.482  1.00  0.91           O  
ATOM    283  CB  GLN X  39       2.214   8.119 -21.939  1.00  0.97           C  
ATOM    284  CG  GLN X  39       2.604   7.278 -23.144  1.00  1.18           C  
ATOM    285  CD  GLN X  39       4.105   7.074 -23.257  1.00  1.30           C  
ATOM    286  OE1 GLN X  39       4.895   7.944 -22.888  1.00  1.40           O  
ATOM    287  NE2 GLN X  39       4.508   5.920 -23.756  1.00  1.51           N  
ATOM    288  N   ASP X  40       1.618   8.207 -18.546  1.00  0.67           N  
ATOM    289  CA  ASP X  40       1.309   9.090 -17.432  1.00  0.64           C  
ATOM    290  C   ASP X  40       2.481   9.184 -16.466  1.00  0.62           C  
ATOM    291  O   ASP X  40       2.951   8.176 -15.932  1.00  0.63           O  
ATOM    292  CB  ASP X  40       0.046   8.645 -16.697  1.00  0.64           C  
ATOM    293  CG  ASP X  40      -0.253   9.526 -15.499  1.00  0.60           C  
ATOM    294  OD1 ASP X  40      -0.624  10.704 -15.696  1.00  0.78           O  
ATOM    295  OD2 ASP X  40      -0.108   9.052 -14.357  1.00  0.69           O  
ATOM    296  N   ALA X  41       2.963  10.398 -16.257  1.00  0.63           N  
ATOM    297  CA  ALA X  41       4.080  10.630 -15.362  1.00  0.64           C  
ATOM    298  C   ALA X  41       3.593  10.903 -13.946  1.00  0.60           C  
ATOM    299  O   ALA X  41       4.375  10.878 -13.001  1.00  0.60           O  
ATOM    300  CB  ALA X  41       4.933  11.781 -15.869  1.00  0.71           C  
ATOM    301  N   SER X  42       2.299  11.155 -13.804  1.00  0.58           N  
ATOM    302  CA  SER X  42       1.713  11.430 -12.498  1.00  0.57           C  
ATOM    303  C   SER X  42       1.820  10.203 -11.598  1.00  0.52           C  
ATOM    304  O   SER X  42       2.389  10.266 -10.506  1.00  0.51           O  
ATOM    305  CB  SER X  42       0.252  11.842 -12.663  1.00  0.59           C  
ATOM    306  OG  SER X  42       0.067  12.538 -13.882  1.00  0.67           O  
ATOM    307  N   THR X  43       1.284   9.083 -12.071  1.00  0.51           N  
ATOM    308  CA  THR X  43       1.330   7.837 -11.321  1.00  0.49           C  
ATOM    309  C   THR X  43       2.762   7.320 -11.253  1.00  0.48           C  
ATOM    310  O   THR X  43       3.170   6.715 -10.259  1.00  0.47           O  
ATOM    311  CB  THR X  43       0.419   6.762 -11.947  1.00  0.50           C  
ATOM    312  OG1 THR X  43       0.595   6.736 -13.372  1.00  0.57           O  
ATOM    313  CG2 THR X  43      -1.038   7.043 -11.620  1.00  0.63           C  
ATOM    314  N   LYS X  44       3.521   7.574 -12.314  1.00  0.50           N  
ATOM    315  CA  LYS X  44       4.917   7.162 -12.386  1.00  0.52           C  
ATOM    316  C   LYS X  44       5.718   7.848 -11.281  1.00  0.52           C  
ATOM    317  O   LYS X  44       6.516   7.215 -10.588  1.00  0.53           O  
ATOM    318  CB  LYS X  44       5.489   7.520 -13.762  1.00  0.56           C  
ATOM    319  CG  LYS X  44       6.724   6.728 -14.158  1.00  1.01           C  
ATOM    320  CD  LYS X  44       7.033   6.893 -15.641  1.00  1.09           C  
ATOM    321  CE  LYS X  44       5.920   6.319 -16.509  1.00  1.30           C  
ATOM    322  NZ  LYS X  44       6.272   6.317 -17.954  1.00  1.59           N  
ATOM    323  N   LYS X  45       5.485   9.147 -11.112  1.00  0.54           N  
ATOM    324  CA  LYS X  45       6.163   9.930 -10.082  1.00  0.56           C  
ATOM    325  C   LYS X  45       5.800   9.409  -8.698  1.00  0.54           C  
ATOM    326  O   LYS X  45       6.665   9.240  -7.838  1.00  0.55           O  
ATOM    327  CB  LYS X  45       5.772  11.407 -10.204  1.00  0.60           C  
ATOM    328  CG  LYS X  45       6.356  12.308  -9.128  1.00  0.70           C  
ATOM    329  CD  LYS X  45       5.838  13.730  -9.265  1.00  0.76           C  
ATOM    330  CE  LYS X  45       6.409  14.641  -8.189  1.00  1.16           C  
ATOM    331  NZ  LYS X  45       6.168  16.079  -8.489  1.00  1.32           N  
ATOM    332  N   LEU X  46       4.510   9.158  -8.496  1.00  0.52           N  
ATOM    333  CA  LEU X  46       4.017   8.655  -7.223  1.00  0.51           C  
ATOM    334  C   LEU X  46       4.657   7.314  -6.889  1.00  0.50           C  
ATOM    335  O   LEU X  46       5.166   7.121  -5.784  1.00  0.51           O  
ATOM    336  CB  LEU X  46       2.492   8.529  -7.248  1.00  0.50           C  
ATOM    337  CG  LEU X  46       1.710   9.844  -7.211  1.00  0.56           C  
ATOM    338  CD1 LEU X  46       0.225   9.591  -7.418  1.00  0.55           C  
ATOM    339  CD2 LEU X  46       1.950  10.572  -5.898  1.00  0.72           C  
ATOM    340  N   SER X  47       4.654   6.406  -7.860  1.00  0.50           N  
ATOM    341  CA  SER X  47       5.236   5.085  -7.678  1.00  0.50           C  
ATOM    342  C   SER X  47       6.726   5.181  -7.353  1.00  0.51           C  
ATOM    343  O   SER X  47       7.248   4.392  -6.568  1.00  0.53           O  
ATOM    344  CB  SER X  47       5.005   4.225  -8.924  1.00  0.50           C  
ATOM    345  OG  SER X  47       3.638   4.237  -9.305  1.00  0.50           O  
ATOM    346  N   GLU X  48       7.400   6.160  -7.951  1.00  0.52           N  
ATOM    347  CA  GLU X  48       8.822   6.368  -7.718  1.00  0.55           C  
ATOM    348  C   GLU X  48       9.088   6.661  -6.244  1.00  0.55           C  
ATOM    349  O   GLU X  48       9.833   5.939  -5.581  1.00  0.57           O  
ATOM    350  CB  GLU X  48       9.332   7.530  -8.575  1.00  0.60           C  
ATOM    351  CG  GLU X  48      10.652   7.268  -9.283  1.00  0.81           C  
ATOM    352  CD  GLU X  48      11.808   7.002  -8.338  1.00  1.12           C  
ATOM    353  OE1 GLU X  48      11.965   7.752  -7.350  1.00  1.35           O  
ATOM    354  OE2 GLU X  48      12.572   6.047  -8.587  1.00  1.50           O  
ATOM    355  N   CYS X  49       8.460   7.713  -5.729  1.00  0.55           N  
ATOM    356  CA  CYS X  49       8.643   8.098  -4.336  1.00  0.57           C  
ATOM    357  C   CYS X  49       8.146   7.029  -3.367  1.00  0.56           C  
ATOM    358  O   CYS X  49       8.805   6.736  -2.371  1.00  0.60           O  
ATOM    359  CB  CYS X  49       8.007   9.462  -4.043  1.00  0.60           C  
ATOM    360  SG  CYS X  49       6.345   9.696  -4.712  1.00  0.59           S  
ATOM    361  N   LEU X  50       7.006   6.426  -3.675  1.00  0.52           N  
ATOM    362  CA  LEU X  50       6.438   5.393  -2.816  1.00  0.53           C  
ATOM    363  C   LEU X  50       7.338   4.163  -2.732  1.00  0.52           C  
ATOM    364  O   LEU X  50       7.647   3.683  -1.640  1.00  0.53           O  
ATOM    365  CB  LEU X  50       5.035   4.998  -3.281  1.00  0.53           C  
ATOM    366  CG  LEU X  50       3.935   6.042  -3.078  1.00  0.55           C  
ATOM    367  CD1 LEU X  50       2.629   5.566  -3.692  1.00  0.57           C  
ATOM    368  CD2 LEU X  50       3.755   6.353  -1.599  1.00  0.62           C  
ATOM    369  N   LYS X  51       7.773   3.665  -3.886  1.00  0.52           N  
ATOM    370  CA  LYS X  51       8.627   2.485  -3.934  1.00  0.54           C  
ATOM    371  C   LYS X  51       9.985   2.726  -3.278  1.00  0.54           C  
ATOM    372  O   LYS X  51      10.518   1.843  -2.601  1.00  0.54           O  
ATOM    373  CB  LYS X  51       8.766   1.953  -5.371  1.00  0.59           C  
ATOM    374  CG  LYS X  51      10.196   1.821  -5.882  1.00  0.71           C  
ATOM    375  CD  LYS X  51      10.544   2.939  -6.851  1.00  0.88           C  
ATOM    376  CE  LYS X  51       9.911   2.707  -8.213  1.00  0.86           C  
ATOM    377  NZ  LYS X  51      10.506   1.531  -8.898  1.00  0.78           N  
ATOM    378  N   ARG X  52      10.541   3.920  -3.462  1.00  0.57           N  
ATOM    379  CA  ARG X  52      11.833   4.232  -2.873  1.00  0.59           C  
ATOM    380  C   ARG X  52      11.750   4.346  -1.355  1.00  0.57           C  
ATOM    381  O   ARG X  52      12.603   3.819  -0.645  1.00  0.60           O  
ATOM    382  CB  ARG X  52      12.497   5.456  -3.517  1.00  0.66           C  
ATOM    383  CG  ARG X  52      11.863   6.799  -3.186  1.00  0.66           C  
ATOM    384  CD  ARG X  52      12.475   7.919  -4.020  1.00  0.75           C  
ATOM    385  NE  ARG X  52      13.930   7.979  -3.876  1.00  0.86           N  
ATOM    386  CZ  ARG X  52      14.787   7.747  -4.873  1.00  1.00           C  
ATOM    387  NH1 ARG X  52      14.344   7.506  -6.098  1.00  1.05           N  
ATOM    388  NH2 ARG X  52      16.092   7.768  -4.629  1.00  1.19           N  
ATOM    389  N   ILE X  53      10.706   5.009  -0.861  1.00  0.53           N  
ATOM    390  CA  ILE X  53      10.513   5.169   0.576  1.00  0.52           C  
ATOM    391  C   ILE X  53      10.203   3.816   1.212  1.00  0.48           C  
ATOM    392  O   ILE X  53      10.690   3.503   2.300  1.00  0.48           O  
ATOM    393  CB  ILE X  53       9.381   6.174   0.892  1.00  0.54           C  
ATOM    394  CG1 ILE X  53       9.785   7.588   0.455  1.00  0.59           C  
ATOM    395  CG2 ILE X  53       9.032   6.158   2.377  1.00  0.55           C  
ATOM    396  CD1 ILE X  53       8.667   8.606   0.551  1.00  0.62           C  
ATOM    397  N   GLY X  54       9.402   3.014   0.515  1.00  0.47           N  
ATOM    398  CA  GLY X  54       9.046   1.697   1.009  1.00  0.45           C  
ATOM    399  C   GLY X  54      10.263   0.821   1.220  1.00  0.45           C  
ATOM    400  O   GLY X  54      10.314   0.031   2.162  1.00  0.44           O  
ATOM    401  N   ASP X  55      11.251   0.964   0.340  1.00  0.50           N  
ATOM    402  CA  ASP X  55      12.484   0.188   0.438  1.00  0.55           C  
ATOM    403  C   ASP X  55      13.345   0.717   1.584  1.00  0.54           C  
ATOM    404  O   ASP X  55      14.033  -0.049   2.262  1.00  0.55           O  
ATOM    405  CB  ASP X  55      13.255   0.216  -0.884  1.00  0.65           C  
ATOM    406  CG  ASP X  55      13.920  -1.112  -1.208  1.00  0.76           C  
ATOM    407  OD1 ASP X  55      13.274  -1.972  -1.850  1.00  0.95           O  
ATOM    408  OD2 ASP X  55      15.100  -1.297  -0.838  1.00  1.13           O  
ATOM    409  N   GLU X  56      13.290   2.032   1.809  1.00  0.55           N  
ATOM    410  CA  GLU X  56      14.040   2.656   2.897  1.00  0.58           C  
ATOM    411  C   GLU X  56      13.487   2.152   4.224  1.00  0.53           C  
ATOM    412  O   GLU X  56      14.233   1.856   5.158  1.00  0.58           O  
ATOM    413  CB  GLU X  56      13.913   4.184   2.851  1.00  0.63           C  
ATOM    414  CG  GLU X  56      14.485   4.843   1.606  1.00  0.89           C  
ATOM    415  CD  GLU X  56      15.974   4.625   1.441  1.00  1.22           C  
ATOM    416  OE1 GLU X  56      16.703   4.623   2.455  1.00  1.81           O  
ATOM    417  OE2 GLU X  56      16.424   4.467   0.286  1.00  1.90           O  
ATOM    418  N   LEU X  57      12.166   2.022   4.272  1.00  0.48           N  
ATOM    419  CA  LEU X  57      11.470   1.551   5.462  1.00  0.46           C  
ATOM    420  C   LEU X  57      11.696   0.056   5.691  1.00  0.41           C  
ATOM    421  O   LEU X  57      11.126  -0.536   6.611  1.00  0.38           O  
ATOM    422  CB  LEU X  57       9.972   1.844   5.353  1.00  0.45           C  
ATOM    423  CG  LEU X  57       9.556   3.311   5.477  1.00  0.51           C  
ATOM    424  CD1 LEU X  57       8.097   3.483   5.079  1.00  0.51           C  
ATOM    425  CD2 LEU X  57       9.784   3.809   6.895  1.00  0.59           C  
ATOM    426  N   ASP X  58      12.513  -0.555   4.845  1.00  0.43           N  
ATOM    427  CA  ASP X  58      12.826  -1.970   4.980  1.00  0.41           C  
ATOM    428  C   ASP X  58      14.285  -2.143   5.388  1.00  0.43           C  
ATOM    429  O   ASP X  58      14.775  -3.259   5.552  1.00  0.48           O  
ATOM    430  CB  ASP X  58      12.521  -2.734   3.686  1.00  0.46           C  
ATOM    431  CG  ASP X  58      12.457  -4.234   3.895  1.00  0.54           C  
ATOM    432  OD1 ASP X  58      11.849  -4.677   4.896  1.00  0.61           O  
ATOM    433  OD2 ASP X  58      13.003  -4.982   3.063  1.00  1.07           O  
ATOM    434  N   SER X  59      14.980  -1.020   5.547  1.00  0.46           N  
ATOM    435  CA  SER X  59      16.376  -1.039   5.954  1.00  0.50           C  
ATOM    436  C   SER X  59      16.461  -1.189   7.468  1.00  0.47           C  
ATOM    437  O   SER X  59      17.442  -1.708   8.007  1.00  0.54           O  
ATOM    438  CB  SER X  59      17.075   0.243   5.499  1.00  0.58           C  
ATOM    439  OG  SER X  59      16.887   0.453   4.108  1.00  0.65           O  
ATOM    440  N   ASN X  60      15.419  -0.719   8.147  1.00  0.47           N  
ATOM    441  CA  ASN X  60      15.330  -0.808   9.598  1.00  0.47           C  
ATOM    442  C   ASN X  60      14.962  -2.229  10.011  1.00  0.45           C  
ATOM    443  O   ASN X  60      13.784  -2.607  10.018  1.00  0.45           O  
ATOM    444  CB  ASN X  60      14.305   0.192  10.145  1.00  0.49           C  
ATOM    445  CG  ASN X  60      13.154   0.437   9.188  1.00  0.49           C  
ATOM    446  OD1 ASN X  60      13.185   1.372   8.392  1.00  0.70           O  
ATOM    447  ND2 ASN X  60      12.141  -0.412   9.241  1.00  0.62           N  
ATOM    448  N   MET X  61      15.982  -3.006  10.352  1.00  0.48           N  
ATOM    449  CA  MET X  61      15.811  -4.398  10.748  1.00  0.49           C  
ATOM    450  C   MET X  61      14.844  -4.569  11.917  1.00  0.47           C  
ATOM    451  O   MET X  61      14.156  -5.583  12.008  1.00  0.46           O  
ATOM    452  CB  MET X  61      17.159  -5.044  11.081  1.00  0.57           C  
ATOM    453  CG  MET X  61      17.892  -4.401  12.248  1.00  0.78           C  
ATOM    454  SD  MET X  61      18.811  -5.593  13.240  1.00  0.95           S  
ATOM    455  CE  MET X  61      17.488  -6.662  13.802  1.00  1.32           C  
ATOM    456  N   GLU X  62      14.790  -3.578  12.801  1.00  0.49           N  
ATOM    457  CA  GLU X  62      13.909  -3.633  13.962  1.00  0.52           C  
ATOM    458  C   GLU X  62      12.453  -3.797  13.537  1.00  0.48           C  
ATOM    459  O   GLU X  62      11.813  -4.801  13.856  1.00  0.51           O  
ATOM    460  CB  GLU X  62      14.066  -2.373  14.820  1.00  0.61           C  
ATOM    461  CG  GLU X  62      15.503  -2.020  15.165  1.00  0.72           C  
ATOM    462  CD  GLU X  62      16.101  -1.011  14.204  1.00  1.09           C  
ATOM    463  OE1 GLU X  62      16.267  -1.346  13.016  1.00  1.49           O  
ATOM    464  OE2 GLU X  62      16.406   0.122  14.637  1.00  1.63           O  
ATOM    465  N   LEU X  63      11.948  -2.819  12.791  1.00  0.45           N  
ATOM    466  CA  LEU X  63      10.566  -2.848  12.326  1.00  0.44           C  
ATOM    467  C   LEU X  63      10.326  -4.031  11.396  1.00  0.40           C  
ATOM    468  O   LEU X  63       9.258  -4.638  11.415  1.00  0.39           O  
ATOM    469  CB  LEU X  63      10.201  -1.536  11.624  1.00  0.48           C  
ATOM    470  CG  LEU X  63       8.731  -1.363  11.219  1.00  0.49           C  
ATOM    471  CD1 LEU X  63       7.844  -1.242  12.448  1.00  0.53           C  
ATOM    472  CD2 LEU X  63       8.564  -0.153  10.311  1.00  0.53           C  
ATOM    473  N   GLN X  64      11.335  -4.368  10.599  1.00  0.39           N  
ATOM    474  CA  GLN X  64      11.225  -5.482   9.668  1.00  0.38           C  
ATOM    475  C   GLN X  64      11.001  -6.790  10.418  1.00  0.37           C  
ATOM    476  O   GLN X  64      10.163  -7.605  10.032  1.00  0.38           O  
ATOM    477  CB  GLN X  64      12.477  -5.583   8.798  1.00  0.40           C  
ATOM    478  CG  GLN X  64      12.420  -6.696   7.766  1.00  0.41           C  
ATOM    479  CD  GLN X  64      13.744  -6.916   7.073  1.00  0.47           C  
ATOM    480  OE1 GLN X  64      14.570  -7.714   7.518  1.00  0.54           O  
ATOM    481  NE2 GLN X  64      13.957  -6.217   5.975  1.00  0.54           N  
ATOM    482  N   ARG X  65      11.746  -6.976  11.503  1.00  0.40           N  
ATOM    483  CA  ARG X  65      11.631  -8.178  12.314  1.00  0.42           C  
ATOM    484  C   ARG X  65      10.264  -8.245  12.975  1.00  0.40           C  
ATOM    485  O   ARG X  65       9.698  -9.322  13.150  1.00  0.42           O  
ATOM    486  CB  ARG X  65      12.727  -8.222  13.378  1.00  0.49           C  
ATOM    487  CG  ARG X  65      13.118  -9.631  13.787  1.00  0.97           C  
ATOM    488  CD  ARG X  65      13.578  -9.681  15.233  1.00  1.17           C  
ATOM    489  NE  ARG X  65      12.458  -9.791  16.166  1.00  1.41           N  
ATOM    490  CZ  ARG X  65      12.090 -10.926  16.756  1.00  1.68           C  
ATOM    491  NH1 ARG X  65      12.747 -12.049  16.503  1.00  1.85           N  
ATOM    492  NH2 ARG X  65      11.069 -10.933  17.604  1.00  2.19           N  
ATOM    493  N   MET X  66       9.736  -7.082  13.338  1.00  0.41           N  
ATOM    494  CA  MET X  66       8.426  -6.996  13.969  1.00  0.43           C  
ATOM    495  C   MET X  66       7.337  -7.452  13.005  1.00  0.40           C  
ATOM    496  O   MET X  66       6.332  -8.039  13.415  1.00  0.41           O  
ATOM    497  CB  MET X  66       8.155  -5.569  14.450  1.00  0.50           C  
ATOM    498  CG  MET X  66       9.029  -5.133  15.619  1.00  0.67           C  
ATOM    499  SD  MET X  66       8.963  -3.355  15.925  1.00  0.96           S  
ATOM    500  CE  MET X  66       7.273  -3.172  16.491  1.00  1.28           C  
ATOM    501  N   ILE X  67       7.546  -7.192  11.718  1.00  0.39           N  
ATOM    502  CA  ILE X  67       6.590  -7.592  10.692  1.00  0.40           C  
ATOM    503  C   ILE X  67       6.606  -9.111  10.535  1.00  0.39           C  
ATOM    504  O   ILE X  67       5.594  -9.730  10.211  1.00  0.44           O  
ATOM    505  CB  ILE X  67       6.902  -6.929   9.328  1.00  0.43           C  
ATOM    506  CG1 ILE X  67       6.912  -5.401   9.451  1.00  0.46           C  
ATOM    507  CG2 ILE X  67       5.918  -7.374   8.253  1.00  0.47           C  
ATOM    508  CD1 ILE X  67       5.611  -4.807   9.955  1.00  0.49           C  
ATOM    509  N   ALA X  68       7.762  -9.708  10.791  1.00  0.39           N  
ATOM    510  CA  ALA X  68       7.917 -11.153  10.688  1.00  0.44           C  
ATOM    511  C   ALA X  68       7.480 -11.838  11.980  1.00  0.46           C  
ATOM    512  O   ALA X  68       7.555 -13.063  12.104  1.00  0.56           O  
ATOM    513  CB  ALA X  68       9.361 -11.501  10.360  1.00  0.48           C  
ATOM    514  N   ALA X  69       7.023 -11.043  12.938  1.00  0.43           N  
ATOM    515  CA  ALA X  69       6.575 -11.565  14.219  1.00  0.48           C  
ATOM    516  C   ALA X  69       5.063 -11.418  14.369  1.00  0.45           C  
ATOM    517  O   ALA X  69       4.499 -11.708  15.427  1.00  0.49           O  
ATOM    518  CB  ALA X  69       7.295 -10.861  15.360  1.00  0.55           C  
ATOM    519  N   VAL X  70       4.409 -10.956  13.311  1.00  0.43           N  
ATOM    520  CA  VAL X  70       2.963 -10.785  13.337  1.00  0.44           C  
ATOM    521  C   VAL X  70       2.254 -12.056  12.861  1.00  0.42           C  
ATOM    522  O   VAL X  70       2.648 -12.669  11.865  1.00  0.52           O  
ATOM    523  CB  VAL X  70       2.486  -9.548  12.536  1.00  0.51           C  
ATOM    524  CG1 VAL X  70       2.598  -9.759  11.032  1.00  0.54           C  
ATOM    525  CG2 VAL X  70       1.068  -9.158  12.930  1.00  0.58           C  
ATOM    526  N   ASP X  71       1.226 -12.460  13.593  1.00  0.49           N  
ATOM    527  CA  ASP X  71       0.470 -13.656  13.256  1.00  0.54           C  
ATOM    528  C   ASP X  71      -0.455 -13.379  12.083  1.00  0.45           C  
ATOM    529  O   ASP X  71      -1.497 -12.738  12.239  1.00  0.49           O  
ATOM    530  CB  ASP X  71      -0.346 -14.137  14.465  1.00  0.73           C  
ATOM    531  CG  ASP X  71       0.441 -14.116  15.760  1.00  0.86           C  
ATOM    532  OD1 ASP X  71       0.522 -13.040  16.390  1.00  0.91           O  
ATOM    533  OD2 ASP X  71       0.986 -15.170  16.158  1.00  1.14           O  
ATOM    534  N   THR X  72      -0.076 -13.859  10.905  1.00  0.46           N  
ATOM    535  CA  THR X  72      -0.874 -13.653   9.708  1.00  0.48           C  
ATOM    536  C   THR X  72      -2.010 -14.673   9.637  1.00  0.48           C  
ATOM    537  O   THR X  72      -2.038 -15.532   8.757  1.00  0.73           O  
ATOM    538  CB  THR X  72      -0.006 -13.754   8.439  1.00  0.64           C  
ATOM    539  OG1 THR X  72       1.324 -13.303   8.741  1.00  0.66           O  
ATOM    540  CG2 THR X  72      -0.589 -12.893   7.326  1.00  0.77           C  
ATOM    541  N   ASP X  73      -2.932 -14.576  10.582  1.00  0.40           N  
ATOM    542  CA  ASP X  73      -4.066 -15.490  10.639  1.00  0.44           C  
ATOM    543  C   ASP X  73      -5.217 -15.004   9.764  1.00  0.41           C  
ATOM    544  O   ASP X  73      -5.497 -15.579   8.715  1.00  0.57           O  
ATOM    545  CB  ASP X  73      -4.547 -15.673  12.080  1.00  0.56           C  
ATOM    546  CG  ASP X  73      -5.660 -16.696  12.198  1.00  0.67           C  
ATOM    547  OD1 ASP X  73      -6.823 -16.360  11.891  1.00  0.90           O  
ATOM    548  OD2 ASP X  73      -5.382 -17.839  12.609  1.00  0.86           O  
ATOM    549  N   SER X  74      -5.886 -13.946  10.204  1.00  0.38           N  
ATOM    550  CA  SER X  74      -7.013 -13.395   9.463  1.00  0.45           C  
ATOM    551  C   SER X  74      -6.632 -12.076   8.790  1.00  0.36           C  
ATOM    552  O   SER X  74      -6.587 -11.030   9.440  1.00  0.44           O  
ATOM    553  CB  SER X  74      -8.203 -13.186  10.403  1.00  0.69           C  
ATOM    554  OG  SER X  74      -8.457 -14.345  11.188  1.00  1.31           O  
ATOM    555  N   PRO X  75      -6.351 -12.109   7.473  1.00  0.46           N  
ATOM    556  CA  PRO X  75      -5.957 -10.923   6.703  1.00  0.52           C  
ATOM    557  C   PRO X  75      -6.957  -9.770   6.807  1.00  0.42           C  
ATOM    558  O   PRO X  75      -6.565  -8.625   7.021  1.00  0.37           O  
ATOM    559  CB  PRO X  75      -5.886 -11.435   5.263  1.00  0.74           C  
ATOM    560  CG  PRO X  75      -5.645 -12.896   5.398  1.00  0.89           C  
ATOM    561  CD  PRO X  75      -6.390 -13.320   6.630  1.00  0.72           C  
ATOM    562  N   ARG X  76      -8.249 -10.070   6.661  1.00  0.44           N  
ATOM    563  CA  ARG X  76      -9.283  -9.038   6.733  1.00  0.41           C  
ATOM    564  C   ARG X  76      -9.301  -8.371   8.103  1.00  0.37           C  
ATOM    565  O   ARG X  76      -9.223  -7.148   8.201  1.00  0.36           O  
ATOM    566  CB  ARG X  76     -10.666  -9.609   6.393  1.00  0.55           C  
ATOM    567  CG  ARG X  76     -11.823  -8.618   6.536  1.00  0.64           C  
ATOM    568  CD  ARG X  76     -11.759  -7.508   5.493  1.00  0.91           C  
ATOM    569  NE  ARG X  76     -12.953  -6.657   5.517  1.00  1.11           N  
ATOM    570  CZ  ARG X  76     -13.146  -5.602   4.714  1.00  1.40           C  
ATOM    571  NH1 ARG X  76     -12.217  -5.245   3.839  1.00  1.83           N  
ATOM    572  NH2 ARG X  76     -14.263  -4.891   4.787  1.00  1.64           N  
ATOM    573  N   GLU X  77      -9.409  -9.178   9.148  1.00  0.38           N  
ATOM    574  CA  GLU X  77      -9.439  -8.682  10.516  1.00  0.38           C  
ATOM    575  C   GLU X  77      -8.210  -7.834  10.849  1.00  0.36           C  
ATOM    576  O   GLU X  77      -8.332  -6.766  11.448  1.00  0.38           O  
ATOM    577  CB  GLU X  77      -9.584  -9.833  11.517  1.00  0.41           C  
ATOM    578  CG  GLU X  77     -10.989 -10.415  11.606  1.00  0.55           C  
ATOM    579  CD  GLU X  77     -11.259 -11.504  10.584  1.00  0.76           C  
ATOM    580  OE1 GLU X  77     -10.637 -11.490   9.501  1.00  1.10           O  
ATOM    581  OE2 GLU X  77     -12.108 -12.383  10.857  1.00  1.46           O  
ATOM    582  N   VAL X  78      -7.032  -8.306  10.455  1.00  0.34           N  
ATOM    583  CA  VAL X  78      -5.792  -7.579  10.721  1.00  0.36           C  
ATOM    584  C   VAL X  78      -5.733  -6.262   9.947  1.00  0.32           C  
ATOM    585  O   VAL X  78      -5.479  -5.200  10.528  1.00  0.34           O  
ATOM    586  CB  VAL X  78      -4.541  -8.430  10.406  1.00  0.38           C  
ATOM    587  CG1 VAL X  78      -3.268  -7.612  10.576  1.00  0.44           C  
ATOM    588  CG2 VAL X  78      -4.500  -9.665  11.294  1.00  0.45           C  
ATOM    589  N   PHE X  79      -5.990  -6.335   8.644  1.00  0.30           N  
ATOM    590  CA  PHE X  79      -5.956  -5.158   7.782  1.00  0.30           C  
ATOM    591  C   PHE X  79      -7.007  -4.132   8.190  1.00  0.29           C  
ATOM    592  O   PHE X  79      -6.731  -2.931   8.228  1.00  0.29           O  
ATOM    593  CB  PHE X  79      -6.143  -5.561   6.314  1.00  0.33           C  
ATOM    594  CG  PHE X  79      -6.001  -4.431   5.336  1.00  0.37           C  
ATOM    595  CD1 PHE X  79      -4.750  -3.917   5.027  1.00  0.45           C  
ATOM    596  CD2 PHE X  79      -7.117  -3.880   4.726  1.00  0.46           C  
ATOM    597  CE1 PHE X  79      -4.614  -2.876   4.129  1.00  0.53           C  
ATOM    598  CE2 PHE X  79      -6.987  -2.838   3.827  1.00  0.54           C  
ATOM    599  CZ  PHE X  79      -5.734  -2.337   3.528  1.00  0.55           C  
ATOM    600  N   PHE X  80      -8.208  -4.602   8.500  1.00  0.31           N  
ATOM    601  CA  PHE X  80      -9.288  -3.711   8.893  1.00  0.34           C  
ATOM    602  C   PHE X  80      -9.017  -3.081  10.256  1.00  0.34           C  
ATOM    603  O   PHE X  80      -9.398  -1.935  10.506  1.00  0.35           O  
ATOM    604  CB  PHE X  80     -10.634  -4.435   8.888  1.00  0.42           C  
ATOM    605  CG  PHE X  80     -11.792  -3.529   8.587  1.00  0.60           C  
ATOM    606  CD1 PHE X  80     -12.061  -3.149   7.282  1.00  0.82           C  
ATOM    607  CD2 PHE X  80     -12.602  -3.050   9.603  1.00  0.78           C  
ATOM    608  CE1 PHE X  80     -13.118  -2.308   6.997  1.00  1.06           C  
ATOM    609  CE2 PHE X  80     -13.662  -2.211   9.323  1.00  1.02           C  
ATOM    610  CZ  PHE X  80     -13.919  -1.840   8.017  1.00  1.12           C  
ATOM    611  N   ARG X  81      -8.349  -3.829  11.128  1.00  0.35           N  
ATOM    612  CA  ARG X  81      -8.020  -3.332  12.457  1.00  0.37           C  
ATOM    613  C   ARG X  81      -7.134  -2.100  12.363  1.00  0.33           C  
ATOM    614  O   ARG X  81      -7.475  -1.053  12.897  1.00  0.34           O  
ATOM    615  CB  ARG X  81      -7.326  -4.400  13.297  1.00  0.43           C  
ATOM    616  CG  ARG X  81      -8.194  -5.011  14.386  1.00  0.55           C  
ATOM    617  CD  ARG X  81      -8.725  -3.958  15.349  1.00  0.75           C  
ATOM    618  NE  ARG X  81      -7.657  -3.194  15.997  1.00  0.81           N  
ATOM    619  CZ  ARG X  81      -7.010  -3.588  17.095  1.00  1.17           C  
ATOM    620  NH1 ARG X  81      -7.310  -4.744  17.675  1.00  1.43           N  
ATOM    621  NH2 ARG X  81      -6.066  -2.810  17.615  1.00  1.33           N  
ATOM    622  N   VAL X  82      -6.016  -2.222  11.653  1.00  0.31           N  
ATOM    623  CA  VAL X  82      -5.091  -1.106  11.503  1.00  0.30           C  
ATOM    624  C   VAL X  82      -5.731   0.038  10.714  1.00  0.28           C  
ATOM    625  O   VAL X  82      -5.391   1.204  10.909  1.00  0.30           O  
ATOM    626  CB  VAL X  82      -3.743  -1.518  10.868  1.00  0.31           C  
ATOM    627  CG1 VAL X  82      -2.976  -2.450  11.797  1.00  0.37           C  
ATOM    628  CG2 VAL X  82      -3.941  -2.158   9.504  1.00  0.29           C  
ATOM    629  N   ALA X  83      -6.676  -0.303   9.845  1.00  0.27           N  
ATOM    630  CA  ALA X  83      -7.370   0.698   9.050  1.00  0.29           C  
ATOM    631  C   ALA X  83      -8.218   1.591   9.945  1.00  0.30           C  
ATOM    632  O   ALA X  83      -8.244   2.811   9.773  1.00  0.32           O  
ATOM    633  CB  ALA X  83      -8.229   0.038   7.982  1.00  0.33           C  
ATOM    634  N   ALA X  84      -8.899   0.978  10.905  1.00  0.31           N  
ATOM    635  CA  ALA X  84      -9.748   1.713  11.834  1.00  0.34           C  
ATOM    636  C   ALA X  84      -8.930   2.285  12.987  1.00  0.34           C  
ATOM    637  O   ALA X  84      -9.233   3.361  13.499  1.00  0.38           O  
ATOM    638  CB  ALA X  84     -10.865   0.825  12.358  1.00  0.38           C  
ATOM    639  N   ASP X  85      -7.886   1.564  13.386  1.00  0.33           N  
ATOM    640  CA  ASP X  85      -7.015   1.997  14.475  1.00  0.37           C  
ATOM    641  C   ASP X  85      -6.386   3.346  14.163  1.00  0.35           C  
ATOM    642  O   ASP X  85      -6.401   4.255  14.994  1.00  0.37           O  
ATOM    643  CB  ASP X  85      -5.921   0.960  14.750  1.00  0.45           C  
ATOM    644  CG  ASP X  85      -6.311  -0.048  15.813  1.00  0.57           C  
ATOM    645  OD1 ASP X  85      -7.465  -0.525  15.796  1.00  0.82           O  
ATOM    646  OD2 ASP X  85      -5.467  -0.376  16.672  1.00  1.16           O  
ATOM    647  N   MET X  86      -5.860   3.486  12.950  1.00  0.35           N  
ATOM    648  CA  MET X  86      -5.223   4.731  12.523  1.00  0.38           C  
ATOM    649  C   MET X  86      -6.265   5.802  12.195  1.00  0.39           C  
ATOM    650  O   MET X  86      -5.922   6.901  11.766  1.00  0.48           O  
ATOM    651  CB  MET X  86      -4.335   4.495  11.301  1.00  0.39           C  
ATOM    652  CG  MET X  86      -3.213   3.495  11.507  1.00  0.38           C  
ATOM    653  SD  MET X  86      -2.399   3.052   9.959  1.00  0.40           S  
ATOM    654  CE  MET X  86      -1.215   1.841  10.542  1.00  0.42           C  
ATOM    655  N   PHE X  87      -7.535   5.471  12.391  1.00  0.36           N  
ATOM    656  CA  PHE X  87      -8.622   6.398  12.115  1.00  0.41           C  
ATOM    657  C   PHE X  87      -9.464   6.629  13.368  1.00  0.44           C  
ATOM    658  O   PHE X  87     -10.494   7.296  13.318  1.00  0.54           O  
ATOM    659  CB  PHE X  87      -9.500   5.854  10.986  1.00  0.46           C  
ATOM    660  CG  PHE X  87     -10.065   6.915  10.086  1.00  0.62           C  
ATOM    661  CD1 PHE X  87      -9.265   7.543   9.145  1.00  0.81           C  
ATOM    662  CD2 PHE X  87     -11.395   7.289  10.182  1.00  0.80           C  
ATOM    663  CE1 PHE X  87      -9.781   8.520   8.316  1.00  0.99           C  
ATOM    664  CE2 PHE X  87     -11.918   8.265   9.358  1.00  1.00           C  
ATOM    665  CZ  PHE X  87     -11.111   8.882   8.422  1.00  1.03           C  
ATOM    666  N   SER X  88      -9.007   6.088  14.492  1.00  0.53           N  
ATOM    667  CA  SER X  88      -9.725   6.232  15.754  1.00  0.58           C  
ATOM    668  C   SER X  88      -9.789   7.696  16.177  1.00  0.42           C  
ATOM    669  O   SER X  88     -10.845   8.203  16.554  1.00  0.48           O  
ATOM    670  CB  SER X  88      -9.052   5.394  16.844  1.00  0.80           C  
ATOM    671  OG  SER X  88      -7.656   5.655  16.892  1.00  1.20           O  
ATOM    672  N   ASP X  89      -8.653   8.368  16.092  1.00  0.45           N  
ATOM    673  CA  ASP X  89      -8.561   9.773  16.461  1.00  0.53           C  
ATOM    674  C   ASP X  89      -9.143  10.664  15.364  1.00  0.45           C  
ATOM    675  O   ASP X  89      -9.589  11.780  15.626  1.00  0.63           O  
ATOM    676  CB  ASP X  89      -7.099  10.142  16.723  1.00  0.78           C  
ATOM    677  CG  ASP X  89      -6.942  11.487  17.395  1.00  1.07           C  
ATOM    678  OD1 ASP X  89      -7.154  11.568  18.624  1.00  1.62           O  
ATOM    679  OD2 ASP X  89      -6.591  12.463  16.705  1.00  1.64           O  
ATOM    680  N   GLY X  90      -9.144  10.154  14.139  1.00  0.40           N  
ATOM    681  CA  GLY X  90      -9.671  10.912  13.018  1.00  0.53           C  
ATOM    682  C   GLY X  90      -8.713  11.997  12.571  1.00  0.53           C  
ATOM    683  O   GLY X  90      -9.120  12.995  11.978  1.00  0.70           O  
ATOM    684  N   ASN X  91      -7.435  11.797  12.861  1.00  0.44           N  
ATOM    685  CA  ASN X  91      -6.407  12.762  12.496  1.00  0.47           C  
ATOM    686  C   ASN X  91      -5.937  12.545  11.061  1.00  0.43           C  
ATOM    687  O   ASN X  91      -5.403  11.484  10.725  1.00  0.45           O  
ATOM    688  CB  ASN X  91      -5.223  12.683  13.464  1.00  0.55           C  
ATOM    689  CG  ASN X  91      -4.227  13.811  13.265  1.00  0.61           C  
ATOM    690  OD1 ASN X  91      -3.304  13.703  12.462  1.00  0.69           O  
ATOM    691  ND2 ASN X  91      -4.402  14.893  14.004  1.00  0.91           N  
ATOM    692  N   PHE X  92      -6.147  13.546  10.217  1.00  0.45           N  
ATOM    693  CA  PHE X  92      -5.745  13.473   8.819  1.00  0.48           C  
ATOM    694  C   PHE X  92      -4.314  13.976   8.651  1.00  0.50           C  
ATOM    695  O   PHE X  92      -4.080  15.068   8.137  1.00  0.60           O  
ATOM    696  CB  PHE X  92      -6.705  14.283   7.942  1.00  0.60           C  
ATOM    697  CG  PHE X  92      -8.130  13.803   7.987  1.00  0.66           C  
ATOM    698  CD1 PHE X  92      -8.484  12.588   7.425  1.00  0.66           C  
ATOM    699  CD2 PHE X  92      -9.113  14.570   8.588  1.00  0.81           C  
ATOM    700  CE1 PHE X  92      -9.793  12.145   7.462  1.00  0.75           C  
ATOM    701  CE2 PHE X  92     -10.424  14.135   8.630  1.00  0.91           C  
ATOM    702  CZ  PHE X  92     -10.764  12.921   8.065  1.00  0.86           C  
ATOM    703  N   ASN X  93      -3.364  13.165   9.094  1.00  0.45           N  
ATOM    704  CA  ASN X  93      -1.950  13.519   9.014  1.00  0.48           C  
ATOM    705  C   ASN X  93      -1.303  13.030   7.724  1.00  0.49           C  
ATOM    706  O   ASN X  93      -0.118  13.271   7.498  1.00  0.52           O  
ATOM    707  CB  ASN X  93      -1.188  12.971  10.227  1.00  0.48           C  
ATOM    708  CG  ASN X  93      -1.401  11.480  10.451  1.00  0.43           C  
ATOM    709  OD1 ASN X  93      -1.475  10.686   9.506  1.00  0.44           O  
ATOM    710  ND2 ASN X  93      -1.519  11.089  11.706  1.00  0.55           N  
ATOM    711  N   TRP X  94      -2.082  12.327   6.898  1.00  0.46           N  
ATOM    712  CA  TRP X  94      -1.606  11.780   5.617  1.00  0.48           C  
ATOM    713  C   TRP X  94      -0.649  10.595   5.800  1.00  0.45           C  
ATOM    714  O   TRP X  94      -0.702   9.628   5.040  1.00  0.45           O  
ATOM    715  CB  TRP X  94      -0.981  12.858   4.721  1.00  0.54           C  
ATOM    716  CG  TRP X  94      -1.812  13.209   3.525  1.00  0.72           C  
ATOM    717  CD1 TRP X  94      -2.394  14.415   3.254  1.00  1.02           C  
ATOM    718  CD2 TRP X  94      -2.154  12.347   2.432  1.00  0.84           C  
ATOM    719  NE1 TRP X  94      -3.077  14.355   2.065  1.00  1.24           N  
ATOM    720  CE2 TRP X  94      -2.946  13.097   1.541  1.00  1.15           C  
ATOM    721  CE3 TRP X  94      -1.868  11.014   2.119  1.00  0.91           C  
ATOM    722  CZ2 TRP X  94      -3.454  12.559   0.361  1.00  1.42           C  
ATOM    723  CZ3 TRP X  94      -2.373  10.482   0.946  1.00  1.24           C  
ATOM    724  CH2 TRP X  94      -3.157  11.252   0.083  1.00  1.46           C  
ATOM    725  N   GLY X  95       0.211  10.669   6.812  1.00  0.46           N  
ATOM    726  CA  GLY X  95       1.164   9.606   7.083  1.00  0.45           C  
ATOM    727  C   GLY X  95       0.498   8.266   7.324  1.00  0.41           C  
ATOM    728  O   GLY X  95       1.075   7.219   7.033  1.00  0.41           O  
ATOM    729  N   ARG X  96      -0.726   8.297   7.843  1.00  0.39           N  
ATOM    730  CA  ARG X  96      -1.478   7.073   8.113  1.00  0.36           C  
ATOM    731  C   ARG X  96      -1.829   6.332   6.818  1.00  0.35           C  
ATOM    732  O   ARG X  96      -2.288   5.190   6.849  1.00  0.35           O  
ATOM    733  CB  ARG X  96      -2.750   7.379   8.916  1.00  0.36           C  
ATOM    734  CG  ARG X  96      -3.892   7.964   8.098  1.00  0.37           C  
ATOM    735  CD  ARG X  96      -5.145   7.109   8.205  1.00  0.36           C  
ATOM    736  NE  ARG X  96      -4.879   5.694   7.935  1.00  0.36           N  
ATOM    737  CZ  ARG X  96      -5.723   4.708   8.231  1.00  0.36           C  
ATOM    738  NH1 ARG X  96      -6.907   4.982   8.771  1.00  0.35           N  
ATOM    739  NH2 ARG X  96      -5.379   3.447   7.999  1.00  0.40           N  
ATOM    740  N   VAL X  97      -1.630   6.995   5.684  1.00  0.37           N  
ATOM    741  CA  VAL X  97      -1.915   6.398   4.385  1.00  0.38           C  
ATOM    742  C   VAL X  97      -0.673   5.695   3.838  1.00  0.38           C  
ATOM    743  O   VAL X  97      -0.739   4.541   3.418  1.00  0.37           O  
ATOM    744  CB  VAL X  97      -2.423   7.442   3.365  1.00  0.44           C  
ATOM    745  CG1 VAL X  97      -2.766   6.781   2.038  1.00  0.47           C  
ATOM    746  CG2 VAL X  97      -3.637   8.174   3.918  1.00  0.46           C  
ATOM    747  N   VAL X  98       0.462   6.388   3.869  1.00  0.40           N  
ATOM    748  CA  VAL X  98       1.714   5.818   3.379  1.00  0.41           C  
ATOM    749  C   VAL X  98       2.133   4.623   4.240  1.00  0.39           C  
ATOM    750  O   VAL X  98       2.702   3.650   3.737  1.00  0.39           O  
ATOM    751  CB  VAL X  98       2.848   6.869   3.285  1.00  0.46           C  
ATOM    752  CG1 VAL X  98       3.233   7.413   4.652  1.00  0.45           C  
ATOM    753  CG2 VAL X  98       4.061   6.306   2.557  1.00  0.50           C  
ATOM    754  N   ALA X  99       1.822   4.692   5.531  1.00  0.37           N  
ATOM    755  CA  ALA X  99       2.132   3.609   6.453  1.00  0.36           C  
ATOM    756  C   ALA X  99       1.318   2.374   6.081  1.00  0.34           C  
ATOM    757  O   ALA X  99       1.811   1.247   6.134  1.00  0.34           O  
ATOM    758  CB  ALA X  99       1.831   4.030   7.883  1.00  0.36           C  
ATOM    759  N   LEU X 100       0.071   2.605   5.683  1.00  0.34           N  
ATOM    760  CA  LEU X 100      -0.823   1.527   5.284  1.00  0.33           C  
ATOM    761  C   LEU X 100      -0.328   0.897   3.985  1.00  0.33           C  
ATOM    762  O   LEU X 100      -0.403  -0.316   3.805  1.00  0.33           O  
ATOM    763  CB  LEU X 100      -2.251   2.052   5.113  1.00  0.34           C  
ATOM    764  CG  LEU X 100      -3.349   0.992   4.982  1.00  0.35           C  
ATOM    765  CD1 LEU X 100      -3.501   0.216   6.282  1.00  0.35           C  
ATOM    766  CD2 LEU X 100      -4.668   1.629   4.573  1.00  0.36           C  
ATOM    767  N   PHE X 101       0.191   1.737   3.092  1.00  0.34           N  
ATOM    768  CA  PHE X 101       0.717   1.272   1.813  1.00  0.36           C  
ATOM    769  C   PHE X 101       1.891   0.323   2.035  1.00  0.35           C  
ATOM    770  O   PHE X 101       2.000  -0.713   1.380  1.00  0.36           O  
ATOM    771  CB  PHE X 101       1.158   2.456   0.947  1.00  0.38           C  
ATOM    772  CG  PHE X 101       0.176   2.826  -0.129  1.00  0.42           C  
ATOM    773  CD1 PHE X 101       0.216   2.202  -1.367  1.00  0.75           C  
ATOM    774  CD2 PHE X 101      -0.784   3.799   0.094  1.00  0.71           C  
ATOM    775  CE1 PHE X 101      -0.684   2.540  -2.359  1.00  0.98           C  
ATOM    776  CE2 PHE X 101      -1.686   4.142  -0.895  1.00  0.89           C  
ATOM    777  CZ  PHE X 101      -1.637   3.512  -2.122  1.00  0.93           C  
ATOM    778  N   TYR X 102       2.758   0.686   2.973  1.00  0.34           N  
ATOM    779  CA  TYR X 102       3.919  -0.133   3.304  1.00  0.34           C  
ATOM    780  C   TYR X 102       3.477  -1.456   3.918  1.00  0.33           C  
ATOM    781  O   TYR X 102       4.050  -2.510   3.640  1.00  0.33           O  
ATOM    782  CB  TYR X 102       4.849   0.616   4.265  1.00  0.35           C  
ATOM    783  CG  TYR X 102       6.022  -0.204   4.755  1.00  0.35           C  
ATOM    784  CD1 TYR X 102       7.139  -0.405   3.952  1.00  0.37           C  
ATOM    785  CD2 TYR X 102       6.011  -0.781   6.017  1.00  0.35           C  
ATOM    786  CE1 TYR X 102       8.208  -1.160   4.396  1.00  0.39           C  
ATOM    787  CE2 TYR X 102       7.074  -1.535   6.468  1.00  0.37           C  
ATOM    788  CZ  TYR X 102       8.169  -1.720   5.655  1.00  0.39           C  
ATOM    789  OH  TYR X 102       9.228  -2.477   6.099  1.00  0.42           O  
ATOM    790  N   PHE X 103       2.448  -1.390   4.751  1.00  0.32           N  
ATOM    791  CA  PHE X 103       1.917  -2.575   5.400  1.00  0.32           C  
ATOM    792  C   PHE X 103       1.268  -3.496   4.372  1.00  0.31           C  
ATOM    793  O   PHE X 103       1.470  -4.711   4.391  1.00  0.31           O  
ATOM    794  CB  PHE X 103       0.905  -2.176   6.478  1.00  0.32           C  
ATOM    795  CG  PHE X 103       0.615  -3.257   7.475  1.00  0.34           C  
ATOM    796  CD1 PHE X 103       1.597  -3.693   8.347  1.00  0.38           C  
ATOM    797  CD2 PHE X 103      -0.641  -3.835   7.544  1.00  0.34           C  
ATOM    798  CE1 PHE X 103       1.333  -4.687   9.271  1.00  0.41           C  
ATOM    799  CE2 PHE X 103      -0.913  -4.828   8.463  1.00  0.37           C  
ATOM    800  CZ  PHE X 103       0.076  -5.255   9.328  1.00  0.40           C  
ATOM    801  N   ALA X 104       0.507  -2.901   3.461  1.00  0.32           N  
ATOM    802  CA  ALA X 104      -0.178  -3.651   2.416  1.00  0.32           C  
ATOM    803  C   ALA X 104       0.809  -4.331   1.475  1.00  0.33           C  
ATOM    804  O   ALA X 104       0.656  -5.508   1.154  1.00  0.33           O  
ATOM    805  CB  ALA X 104      -1.126  -2.750   1.640  1.00  0.34           C  
ATOM    806  N   SER X 105       1.826  -3.594   1.044  1.00  0.34           N  
ATOM    807  CA  SER X 105       2.829  -4.145   0.136  1.00  0.35           C  
ATOM    808  C   SER X 105       3.567  -5.318   0.777  1.00  0.35           C  
ATOM    809  O   SER X 105       3.868  -6.310   0.109  1.00  0.35           O  
ATOM    810  CB  SER X 105       3.813  -3.067  -0.319  1.00  0.37           C  
ATOM    811  OG  SER X 105       4.140  -2.195   0.744  1.00  0.38           O  
ATOM    812  N   LYS X 106       3.846  -5.205   2.072  1.00  0.34           N  
ATOM    813  CA  LYS X 106       4.528  -6.268   2.793  1.00  0.35           C  
ATOM    814  C   LYS X 106       3.653  -7.515   2.833  1.00  0.34           C  
ATOM    815  O   LYS X 106       4.144  -8.633   2.682  1.00  0.35           O  
ATOM    816  CB  LYS X 106       4.898  -5.821   4.212  1.00  0.37           C  
ATOM    817  CG  LYS X 106       6.392  -5.867   4.506  1.00  0.40           C  
ATOM    818  CD  LYS X 106       7.155  -4.842   3.679  1.00  0.45           C  
ATOM    819  CE  LYS X 106       8.652  -5.117   3.686  1.00  0.62           C  
ATOM    820  NZ  LYS X 106       9.248  -4.980   5.041  1.00  0.44           N  
ATOM    821  N   LEU X 107       2.352  -7.315   3.019  1.00  0.32           N  
ATOM    822  CA  LEU X 107       1.408  -8.425   3.058  1.00  0.32           C  
ATOM    823  C   LEU X 107       1.297  -9.074   1.683  1.00  0.32           C  
ATOM    824  O   LEU X 107       1.253 -10.299   1.567  1.00  0.33           O  
ATOM    825  CB  LEU X 107       0.030  -7.954   3.528  1.00  0.32           C  
ATOM    826  CG  LEU X 107      -0.070  -7.496   4.984  1.00  0.32           C  
ATOM    827  CD1 LEU X 107      -1.476  -7.008   5.288  1.00  0.34           C  
ATOM    828  CD2 LEU X 107       0.329  -8.618   5.932  1.00  0.33           C  
ATOM    829  N   VAL X 108       1.255  -8.241   0.647  1.00  0.33           N  
ATOM    830  CA  VAL X 108       1.164  -8.724  -0.727  1.00  0.34           C  
ATOM    831  C   VAL X 108       2.395  -9.558  -1.074  1.00  0.36           C  
ATOM    832  O   VAL X 108       2.280 -10.660  -1.606  1.00  0.37           O  
ATOM    833  CB  VAL X 108       1.018  -7.556  -1.733  1.00  0.36           C  
ATOM    834  CG1 VAL X 108       1.178  -8.045  -3.168  1.00  0.36           C  
ATOM    835  CG2 VAL X 108      -0.331  -6.873  -1.558  1.00  0.37           C  
ATOM    836  N   LEU X 109       3.570  -9.034  -0.746  1.00  0.37           N  
ATOM    837  CA  LEU X 109       4.819  -9.735  -1.014  1.00  0.40           C  
ATOM    838  C   LEU X 109       4.890 -11.035  -0.218  1.00  0.39           C  
ATOM    839  O   LEU X 109       5.478 -12.019  -0.667  1.00  0.40           O  
ATOM    840  CB  LEU X 109       6.023  -8.844  -0.689  1.00  0.44           C  
ATOM    841  CG  LEU X 109       6.690  -8.157  -1.884  1.00  0.85           C  
ATOM    842  CD1 LEU X 109       5.721  -7.210  -2.574  1.00  1.31           C  
ATOM    843  CD2 LEU X 109       7.944  -7.416  -1.448  1.00  0.88           C  
ATOM    844  N   LYS X 110       4.278 -11.028   0.961  1.00  0.37           N  
ATOM    845  CA  LYS X 110       4.248 -12.201   1.823  1.00  0.38           C  
ATOM    846  C   LYS X 110       3.397 -13.292   1.181  1.00  0.38           C  
ATOM    847  O   LYS X 110       3.830 -14.440   1.065  1.00  0.40           O  
ATOM    848  CB  LYS X 110       3.683 -11.828   3.196  1.00  0.40           C  
ATOM    849  CG  LYS X 110       4.077 -12.765   4.325  1.00  0.53           C  
ATOM    850  CD  LYS X 110       3.558 -12.246   5.657  1.00  0.61           C  
ATOM    851  CE  LYS X 110       4.270 -12.893   6.836  1.00  0.89           C  
ATOM    852  NZ  LYS X 110       3.806 -14.285   7.093  1.00  1.13           N  
ATOM    853  N   ALA X 111       2.201 -12.912   0.735  1.00  0.37           N  
ATOM    854  CA  ALA X 111       1.279 -13.844   0.094  1.00  0.39           C  
ATOM    855  C   ALA X 111       1.836 -14.322  -1.242  1.00  0.40           C  
ATOM    856  O   ALA X 111       1.565 -15.440  -1.685  1.00  0.42           O  
ATOM    857  CB  ALA X 111      -0.080 -13.193  -0.096  1.00  0.40           C  
ATOM    858  N   LEU X 112       2.623 -13.462  -1.881  1.00  0.40           N  
ATOM    859  CA  LEU X 112       3.240 -13.793  -3.160  1.00  0.42           C  
ATOM    860  C   LEU X 112       4.221 -14.950  -2.982  1.00  0.44           C  
ATOM    861  O   LEU X 112       4.373 -15.795  -3.863  1.00  0.47           O  
ATOM    862  CB  LEU X 112       3.957 -12.571  -3.747  1.00  0.43           C  
ATOM    863  CG  LEU X 112       4.374 -12.674  -5.218  1.00  0.47           C  
ATOM    864  CD1 LEU X 112       3.154 -12.803  -6.122  1.00  0.51           C  
ATOM    865  CD2 LEU X 112       5.216 -11.476  -5.623  1.00  0.50           C  
ATOM    866  N   CYS X 113       4.864 -14.991  -1.817  1.00  0.44           N  
ATOM    867  CA  CYS X 113       5.816 -16.048  -1.501  1.00  0.47           C  
ATOM    868  C   CYS X 113       5.087 -17.367  -1.252  1.00  0.49           C  
ATOM    869  O   CYS X 113       5.679 -18.444  -1.321  1.00  0.57           O  
ATOM    870  CB  CYS X 113       6.647 -15.662  -0.274  1.00  0.49           C  
ATOM    871  SG  CYS X 113       7.568 -14.116  -0.454  1.00  0.53           S  
ATOM    872  N   THR X 114       3.795 -17.270  -0.960  1.00  0.46           N  
ATOM    873  CA  THR X 114       2.967 -18.440  -0.720  1.00  0.48           C  
ATOM    874  C   THR X 114       2.388 -18.948  -2.041  1.00  0.49           C  
ATOM    875  O   THR X 114       1.666 -19.949  -2.079  1.00  0.55           O  
ATOM    876  CB  THR X 114       1.817 -18.100   0.249  1.00  0.49           C  
ATOM    877  OG1 THR X 114       2.237 -17.047   1.128  1.00  0.53           O  
ATOM    878  CG2 THR X 114       1.432 -19.316   1.077  1.00  0.56           C  
ATOM    879  N   LYS X 115       2.711 -18.230  -3.122  1.00  0.47           N  
ATOM    880  CA  LYS X 115       2.262 -18.576  -4.470  1.00  0.50           C  
ATOM    881  C   LYS X 115       0.743 -18.559  -4.617  1.00  0.46           C  
ATOM    882  O   LYS X 115       0.178 -19.345  -5.378  1.00  0.54           O  
ATOM    883  CB  LYS X 115       2.855 -19.909  -4.935  1.00  0.60           C  
ATOM    884  CG  LYS X 115       4.335 -19.834  -5.273  1.00  0.67           C  
ATOM    885  CD  LYS X 115       4.852 -21.154  -5.817  1.00  0.98           C  
ATOM    886  CE  LYS X 115       6.270 -21.013  -6.348  1.00  1.15           C  
ATOM    887  NZ  LYS X 115       6.795 -22.295  -6.889  1.00  1.40           N  
ATOM    888  N   VAL X 116       0.089 -17.647  -3.907  1.00  0.42           N  
ATOM    889  CA  VAL X 116      -1.361 -17.528  -3.977  1.00  0.39           C  
ATOM    890  C   VAL X 116      -1.768 -16.175  -4.579  1.00  0.35           C  
ATOM    891  O   VAL X 116      -1.853 -15.164  -3.881  1.00  0.34           O  
ATOM    892  CB  VAL X 116      -2.049 -17.777  -2.609  1.00  0.40           C  
ATOM    893  CG1 VAL X 116      -1.447 -16.917  -1.505  1.00  0.39           C  
ATOM    894  CG2 VAL X 116      -3.555 -17.586  -2.704  1.00  0.40           C  
ATOM    895  N   PRO X 117      -2.007 -16.149  -5.903  1.00  0.37           N  
ATOM    896  CA  PRO X 117      -2.383 -14.927  -6.629  1.00  0.37           C  
ATOM    897  C   PRO X 117      -3.779 -14.421  -6.268  1.00  0.33           C  
ATOM    898  O   PRO X 117      -4.038 -13.214  -6.296  1.00  0.32           O  
ATOM    899  CB  PRO X 117      -2.341 -15.344  -8.109  1.00  0.43           C  
ATOM    900  CG  PRO X 117      -1.649 -16.666  -8.135  1.00  0.47           C  
ATOM    901  CD  PRO X 117      -1.919 -17.306  -6.806  1.00  0.43           C  
ATOM    902  N   GLU X 118      -4.671 -15.341  -5.926  1.00  0.34           N  
ATOM    903  CA  GLU X 118      -6.037 -14.979  -5.569  1.00  0.36           C  
ATOM    904  C   GLU X 118      -6.076 -14.066  -4.352  1.00  0.32           C  
ATOM    905  O   GLU X 118      -6.811 -13.078  -4.336  1.00  0.34           O  
ATOM    906  CB  GLU X 118      -6.899 -16.217  -5.337  1.00  0.43           C  
ATOM    907  CG  GLU X 118      -7.995 -16.402  -6.374  1.00  0.75           C  
ATOM    908  CD  GLU X 118      -8.814 -15.145  -6.591  1.00  1.18           C  
ATOM    909  OE1 GLU X 118      -9.832 -14.958  -5.886  1.00  1.55           O  
ATOM    910  OE2 GLU X 118      -8.447 -14.338  -7.465  1.00  1.54           O  
ATOM    911  N   LEU X 119      -5.265 -14.386  -3.349  1.00  0.32           N  
ATOM    912  CA  LEU X 119      -5.211 -13.590  -2.130  1.00  0.32           C  
ATOM    913  C   LEU X 119      -4.786 -12.161  -2.447  1.00  0.31           C  
ATOM    914  O   LEU X 119      -5.274 -11.210  -1.839  1.00  0.34           O  
ATOM    915  CB  LEU X 119      -4.258 -14.217  -1.109  1.00  0.33           C  
ATOM    916  CG  LEU X 119      -4.334 -13.664   0.320  1.00  0.34           C  
ATOM    917  CD1 LEU X 119      -5.745 -13.792   0.872  1.00  0.36           C  
ATOM    918  CD2 LEU X 119      -3.342 -14.376   1.226  1.00  0.36           C  
ATOM    919  N   ILE X 120      -3.892 -12.022  -3.421  1.00  0.31           N  
ATOM    920  CA  ILE X 120      -3.408 -10.710  -3.840  1.00  0.33           C  
ATOM    921  C   ILE X 120      -4.571  -9.866  -4.360  1.00  0.34           C  
ATOM    922  O   ILE X 120      -4.705  -8.691  -4.017  1.00  0.38           O  
ATOM    923  CB  ILE X 120      -2.341 -10.828  -4.953  1.00  0.34           C  
ATOM    924  CG1 ILE X 120      -1.250 -11.834  -4.566  1.00  0.36           C  
ATOM    925  CG2 ILE X 120      -1.736  -9.464  -5.264  1.00  0.38           C  
ATOM    926  CD1 ILE X 120      -0.480 -11.466  -3.315  1.00  0.39           C  
ATOM    927  N   ARG X 121      -5.419 -10.487  -5.173  1.00  0.32           N  
ATOM    928  CA  ARG X 121      -6.579  -9.806  -5.738  1.00  0.35           C  
ATOM    929  C   ARG X 121      -7.593  -9.493  -4.638  1.00  0.37           C  
ATOM    930  O   ARG X 121      -8.268  -8.467  -4.677  1.00  0.40           O  
ATOM    931  CB  ARG X 121      -7.228 -10.651  -6.841  1.00  0.37           C  
ATOM    932  CG  ARG X 121      -6.261 -11.180  -7.892  1.00  0.67           C  
ATOM    933  CD  ARG X 121      -5.576 -10.057  -8.659  1.00  1.16           C  
ATOM    934  NE  ARG X 121      -6.410  -9.521  -9.740  1.00  1.04           N  
ATOM    935  CZ  ARG X 121      -6.319  -8.269 -10.200  1.00  1.20           C  
ATOM    936  NH1 ARG X 121      -5.462  -7.415  -9.651  1.00  1.47           N  
ATOM    937  NH2 ARG X 121      -7.086  -7.867 -11.208  1.00  1.35           N  
ATOM    938  N   THR X 122      -7.688 -10.386  -3.657  1.00  0.38           N  
ATOM    939  CA  THR X 122      -8.600 -10.198  -2.541  1.00  0.42           C  
ATOM    940  C   THR X 122      -8.168  -9.007  -1.689  1.00  0.43           C  
ATOM    941  O   THR X 122      -8.992  -8.156  -1.341  1.00  0.47           O  
ATOM    942  CB  THR X 122      -8.686 -11.464  -1.670  1.00  0.45           C  
ATOM    943  OG1 THR X 122      -8.933 -12.597  -2.510  1.00  0.51           O  
ATOM    944  CG2 THR X 122      -9.814 -11.342  -0.661  1.00  0.52           C  
ATOM    945  N   ILE X 123      -6.874  -8.942  -1.376  1.00  0.42           N  
ATOM    946  CA  ILE X 123      -6.331  -7.844  -0.584  1.00  0.45           C  
ATOM    947  C   ILE X 123      -6.536  -6.524  -1.319  1.00  0.46           C  
ATOM    948  O   ILE X 123      -6.883  -5.510  -0.715  1.00  0.49           O  
ATOM    949  CB  ILE X 123      -4.830  -8.045  -0.278  1.00  0.45           C  
ATOM    950  CG1 ILE X 123      -4.628  -9.317   0.551  1.00  0.44           C  
ATOM    951  CG2 ILE X 123      -4.259  -6.836   0.455  1.00  0.49           C  
ATOM    952  CD1 ILE X 123      -3.179  -9.722   0.723  1.00  0.46           C  
ATOM    953  N   MET X 124      -6.343  -6.557  -2.633  1.00  0.45           N  
ATOM    954  CA  MET X 124      -6.518  -5.374  -3.472  1.00  0.47           C  
ATOM    955  C   MET X 124      -7.940  -4.834  -3.336  1.00  0.48           C  
ATOM    956  O   MET X 124      -8.146  -3.633  -3.161  1.00  0.49           O  
ATOM    957  CB  MET X 124      -6.214  -5.710  -4.936  1.00  0.48           C  
ATOM    958  CG  MET X 124      -6.103  -4.497  -5.847  1.00  0.46           C  
ATOM    959  SD  MET X 124      -5.645  -4.939  -7.537  1.00  0.49           S  
ATOM    960  CE  MET X 124      -5.452  -3.317  -8.277  1.00  0.57           C  
ATOM    961  N   GLY X 125      -8.917  -5.737  -3.400  1.00  0.49           N  
ATOM    962  CA  GLY X 125     -10.309  -5.346  -3.268  1.00  0.51           C  
ATOM    963  C   GLY X 125     -10.608  -4.792  -1.889  1.00  0.52           C  
ATOM    964  O   GLY X 125     -11.423  -3.882  -1.744  1.00  0.53           O  
ATOM    965  N   TRP X 126      -9.937  -5.345  -0.878  1.00  0.53           N  
ATOM    966  CA  TRP X 126     -10.112  -4.905   0.503  1.00  0.57           C  
ATOM    967  C   TRP X 126      -9.486  -3.530   0.717  1.00  0.53           C  
ATOM    968  O   TRP X 126      -9.977  -2.730   1.513  1.00  0.54           O  
ATOM    969  CB  TRP X 126      -9.494  -5.913   1.476  1.00  0.65           C  
ATOM    970  CG  TRP X 126     -10.295  -7.166   1.664  1.00  0.69           C  
ATOM    971  CD1 TRP X 126     -11.614  -7.354   1.366  1.00  0.72           C  
ATOM    972  CD2 TRP X 126      -9.827  -8.409   2.206  1.00  0.78           C  
ATOM    973  NE1 TRP X 126     -11.994  -8.634   1.690  1.00  0.81           N  
ATOM    974  CE2 TRP X 126     -10.917  -9.302   2.206  1.00  0.84           C  
ATOM    975  CE3 TRP X 126      -8.592  -8.854   2.689  1.00  0.84           C  
ATOM    976  CZ2 TRP X 126     -10.809 -10.611   2.672  1.00  0.95           C  
ATOM    977  CZ3 TRP X 126      -8.487 -10.154   3.149  1.00  0.95           C  
ATOM    978  CH2 TRP X 126      -9.588 -11.017   3.138  1.00  1.00           C  
ATOM    979  N   THR X 127      -8.400  -3.264   0.007  1.00  0.51           N  
ATOM    980  CA  THR X 127      -7.713  -1.986   0.112  1.00  0.51           C  
ATOM    981  C   THR X 127      -8.587  -0.882  -0.479  1.00  0.47           C  
ATOM    982  O   THR X 127      -8.692   0.213   0.075  1.00  0.53           O  
ATOM    983  CB  THR X 127      -6.354  -2.022  -0.620  1.00  0.53           C  
ATOM    984  OG1 THR X 127      -5.617  -3.182  -0.202  1.00  0.55           O  
ATOM    985  CG2 THR X 127      -5.541  -0.776  -0.307  1.00  0.54           C  
ATOM    986  N   LEU X 128      -9.238  -1.192  -1.596  1.00  0.41           N  
ATOM    987  CA  LEU X 128     -10.115  -0.238  -2.259  1.00  0.42           C  
ATOM    988  C   LEU X 128     -11.419  -0.086  -1.487  1.00  0.42           C  
ATOM    989  O   LEU X 128     -12.086   0.948  -1.575  1.00  0.41           O  
ATOM    990  CB  LEU X 128     -10.399  -0.677  -3.698  1.00  0.44           C  
ATOM    991  CG  LEU X 128      -9.186  -0.777  -4.629  1.00  0.48           C  
ATOM    992  CD1 LEU X 128      -9.597  -1.312  -5.993  1.00  0.55           C  
ATOM    993  CD2 LEU X 128      -8.499   0.572  -4.769  1.00  0.53           C  
ATOM    994  N   ASP X 129     -11.762  -1.119  -0.720  1.00  0.51           N  
ATOM    995  CA  ASP X 129     -12.984  -1.131   0.084  1.00  0.54           C  
ATOM    996  C   ASP X 129     -13.043   0.071   1.018  1.00  0.51           C  
ATOM    997  O   ASP X 129     -13.968   0.883   0.947  1.00  0.53           O  
ATOM    998  CB  ASP X 129     -13.082  -2.435   0.884  1.00  0.62           C  
ATOM    999  CG  ASP X 129     -14.392  -2.588   1.631  1.00  0.82           C  
ATOM   1000  OD1 ASP X 129     -15.449  -2.234   1.067  1.00  0.96           O  
ATOM   1001  OD2 ASP X 129     -14.370  -3.073   2.786  1.00  1.12           O  
ATOM   1002  N   PHE X 130     -12.026   0.205   1.861  1.00  0.52           N  
ATOM   1003  CA  PHE X 130     -11.958   1.308   2.811  1.00  0.54           C  
ATOM   1004  C   PHE X 130     -11.754   2.641   2.086  1.00  0.48           C  
ATOM   1005  O   PHE X 130     -12.103   3.708   2.599  1.00  0.50           O  
ATOM   1006  CB  PHE X 130     -10.833   1.067   3.822  1.00  0.64           C  
ATOM   1007  CG  PHE X 130     -10.926   1.917   5.058  1.00  0.66           C  
ATOM   1008  CD1 PHE X 130     -11.978   1.759   5.942  1.00  0.70           C  
ATOM   1009  CD2 PHE X 130      -9.959   2.870   5.336  1.00  0.77           C  
ATOM   1010  CE1 PHE X 130     -12.067   2.535   7.081  1.00  0.81           C  
ATOM   1011  CE2 PHE X 130     -10.040   3.649   6.472  1.00  0.86           C  
ATOM   1012  CZ  PHE X 130     -11.097   3.481   7.347  1.00  0.86           C  
ATOM   1013  N   LEU X 131     -11.203   2.567   0.881  1.00  0.43           N  
ATOM   1014  CA  LEU X 131     -10.954   3.757   0.080  1.00  0.41           C  
ATOM   1015  C   LEU X 131     -12.271   4.379  -0.372  1.00  0.41           C  
ATOM   1016  O   LEU X 131     -12.520   5.559  -0.140  1.00  0.43           O  
ATOM   1017  CB  LEU X 131     -10.075   3.416  -1.134  1.00  0.41           C  
ATOM   1018  CG  LEU X 131      -9.196   4.542  -1.691  1.00  0.72           C  
ATOM   1019  CD1 LEU X 131      -8.023   3.966  -2.464  1.00  1.07           C  
ATOM   1020  CD2 LEU X 131     -10.003   5.476  -2.580  1.00  1.34           C  
ATOM   1021  N   ARG X 132     -13.124   3.575  -0.994  1.00  0.42           N  
ATOM   1022  CA  ARG X 132     -14.415   4.055  -1.481  1.00  0.46           C  
ATOM   1023  C   ARG X 132     -15.340   4.408  -0.318  1.00  0.46           C  
ATOM   1024  O   ARG X 132     -16.230   5.249  -0.448  1.00  0.55           O  
ATOM   1025  CB  ARG X 132     -15.074   3.002  -2.379  1.00  0.54           C  
ATOM   1026  CG  ARG X 132     -16.314   3.480  -3.119  1.00  0.66           C  
ATOM   1027  CD  ARG X 132     -15.952   4.355  -4.310  1.00  1.01           C  
ATOM   1028  NE  ARG X 132     -17.139   4.837  -5.019  1.00  1.10           N  
ATOM   1029  CZ  ARG X 132     -17.186   5.079  -6.330  1.00  1.24           C  
ATOM   1030  NH1 ARG X 132     -16.119   4.886  -7.095  1.00  1.40           N  
ATOM   1031  NH2 ARG X 132     -18.306   5.521  -6.879  1.00  1.43           N  
ATOM   1032  N   GLU X 133     -15.124   3.755   0.817  1.00  0.50           N  
ATOM   1033  CA  GLU X 133     -15.937   3.989   2.001  1.00  0.55           C  
ATOM   1034  C   GLU X 133     -15.588   5.289   2.726  1.00  0.56           C  
ATOM   1035  O   GLU X 133     -16.481   6.029   3.136  1.00  0.74           O  
ATOM   1036  CB  GLU X 133     -15.845   2.805   2.967  1.00  0.62           C  
ATOM   1037  CG  GLU X 133     -16.661   1.595   2.546  1.00  0.89           C  
ATOM   1038  CD  GLU X 133     -17.558   1.084   3.652  1.00  1.31           C  
ATOM   1039  OE1 GLU X 133     -18.437   1.843   4.107  1.00  1.82           O  
ATOM   1040  OE2 GLU X 133     -17.394  -0.081   4.076  1.00  1.61           O  
ATOM   1041  N   ARG X 134     -14.298   5.578   2.889  1.00  0.51           N  
ATOM   1042  CA  ARG X 134     -13.894   6.783   3.617  1.00  0.57           C  
ATOM   1043  C   ARG X 134     -12.908   7.679   2.862  1.00  0.51           C  
ATOM   1044  O   ARG X 134     -13.142   8.881   2.719  1.00  0.53           O  
ATOM   1045  CB  ARG X 134     -13.307   6.406   4.986  1.00  0.73           C  
ATOM   1046  CG  ARG X 134     -14.283   5.720   5.933  1.00  0.88           C  
ATOM   1047  CD  ARG X 134     -15.235   6.714   6.578  1.00  1.01           C  
ATOM   1048  NE  ARG X 134     -16.190   7.274   5.622  1.00  1.03           N  
ATOM   1049  CZ  ARG X 134     -16.602   8.538   5.630  1.00  1.32           C  
ATOM   1050  NH1 ARG X 134     -16.156   9.384   6.553  1.00  1.56           N  
ATOM   1051  NH2 ARG X 134     -17.482   8.948   4.726  1.00  1.59           N  
ATOM   1052  N   LEU X 135     -11.815   7.091   2.382  1.00  0.48           N  
ATOM   1053  CA  LEU X 135     -10.756   7.830   1.688  1.00  0.47           C  
ATOM   1054  C   LEU X 135     -11.250   8.723   0.546  1.00  0.41           C  
ATOM   1055  O   LEU X 135     -10.788   9.852   0.404  1.00  0.44           O  
ATOM   1056  CB  LEU X 135      -9.666   6.881   1.181  1.00  0.50           C  
ATOM   1057  CG  LEU X 135      -8.503   6.591   2.136  1.00  0.59           C  
ATOM   1058  CD1 LEU X 135      -7.768   7.872   2.500  1.00  0.81           C  
ATOM   1059  CD2 LEU X 135      -8.983   5.863   3.382  1.00  0.74           C  
ATOM   1060  N   LEU X 136     -12.180   8.211  -0.253  1.00  0.37           N  
ATOM   1061  CA  LEU X 136     -12.727   8.947  -1.397  1.00  0.35           C  
ATOM   1062  C   LEU X 136     -13.144  10.379  -1.051  1.00  0.38           C  
ATOM   1063  O   LEU X 136     -12.738  11.328  -1.725  1.00  0.39           O  
ATOM   1064  CB  LEU X 136     -13.911   8.187  -2.008  1.00  0.39           C  
ATOM   1065  CG  LEU X 136     -14.484   8.758  -3.311  1.00  0.46           C  
ATOM   1066  CD1 LEU X 136     -13.522   8.533  -4.470  1.00  0.52           C  
ATOM   1067  CD2 LEU X 136     -15.848   8.154  -3.613  1.00  0.57           C  
ATOM   1068  N   GLY X 137     -13.925  10.530   0.011  1.00  0.41           N  
ATOM   1069  CA  GLY X 137     -14.403  11.847   0.409  1.00  0.46           C  
ATOM   1070  C   GLY X 137     -13.292  12.802   0.806  1.00  0.46           C  
ATOM   1071  O   GLY X 137     -13.376  14.003   0.546  1.00  0.52           O  
ATOM   1072  N   TRP X 138     -12.244  12.271   1.417  1.00  0.43           N  
ATOM   1073  CA  TRP X 138     -11.117  13.084   1.857  1.00  0.45           C  
ATOM   1074  C   TRP X 138     -10.233  13.474   0.676  1.00  0.42           C  
ATOM   1075  O   TRP X 138      -9.800  14.624   0.562  1.00  0.44           O  
ATOM   1076  CB  TRP X 138     -10.309  12.336   2.924  1.00  0.50           C  
ATOM   1077  CG  TRP X 138      -9.109  13.080   3.433  1.00  0.52           C  
ATOM   1078  CD1 TRP X 138      -9.018  14.416   3.706  1.00  0.61           C  
ATOM   1079  CD2 TRP X 138      -7.827  12.521   3.741  1.00  0.52           C  
ATOM   1080  NE1 TRP X 138      -7.756  14.723   4.152  1.00  0.63           N  
ATOM   1081  CE2 TRP X 138      -7.008  13.578   4.187  1.00  0.57           C  
ATOM   1082  CE3 TRP X 138      -7.293  11.232   3.687  1.00  0.59           C  
ATOM   1083  CZ2 TRP X 138      -5.683  13.383   4.568  1.00  0.63           C  
ATOM   1084  CZ3 TRP X 138      -5.980  11.041   4.067  1.00  0.70           C  
ATOM   1085  CH2 TRP X 138      -5.190  12.111   4.502  1.00  0.70           C  
ATOM   1086  N   ILE X 139      -9.984  12.519  -0.212  1.00  0.40           N  
ATOM   1087  CA  ILE X 139      -9.148  12.760  -1.384  1.00  0.40           C  
ATOM   1088  C   ILE X 139      -9.829  13.731  -2.346  1.00  0.40           C  
ATOM   1089  O   ILE X 139      -9.193  14.629  -2.895  1.00  0.45           O  
ATOM   1090  CB  ILE X 139      -8.799  11.445  -2.123  1.00  0.40           C  
ATOM   1091  CG1 ILE X 139      -8.131  10.448  -1.171  1.00  0.46           C  
ATOM   1092  CG2 ILE X 139      -7.904  11.711  -3.327  1.00  0.42           C  
ATOM   1093  CD1 ILE X 139      -6.879  10.977  -0.501  1.00  0.51           C  
ATOM   1094  N   GLN X 140     -11.131  13.564  -2.528  1.00  0.41           N  
ATOM   1095  CA  GLN X 140     -11.891  14.427  -3.425  1.00  0.46           C  
ATOM   1096  C   GLN X 140     -11.967  15.852  -2.880  1.00  0.50           C  
ATOM   1097  O   GLN X 140     -12.028  16.815  -3.644  1.00  0.56           O  
ATOM   1098  CB  GLN X 140     -13.300  13.862  -3.644  1.00  0.52           C  
ATOM   1099  CG  GLN X 140     -14.090  14.542  -4.753  1.00  0.73           C  
ATOM   1100  CD  GLN X 140     -15.209  15.419  -4.225  1.00  0.99           C  
ATOM   1101  OE1 GLN X 140     -16.331  14.958  -4.019  1.00  1.17           O  
ATOM   1102  NE2 GLN X 140     -14.911  16.691  -4.005  1.00  1.42           N  
ATOM   1103  N   ASP X 141     -11.946  15.968  -1.557  1.00  0.52           N  
ATOM   1104  CA  ASP X 141     -12.028  17.266  -0.884  1.00  0.61           C  
ATOM   1105  C   ASP X 141     -10.802  18.135  -1.152  1.00  0.59           C  
ATOM   1106  O   ASP X 141     -10.906  19.359  -1.226  1.00  0.65           O  
ATOM   1107  CB  ASP X 141     -12.212  17.080   0.626  1.00  0.72           C  
ATOM   1108  CG  ASP X 141     -12.203  18.390   1.388  1.00  0.79           C  
ATOM   1109  OD1 ASP X 141     -13.258  19.057   1.444  1.00  1.00           O  
ATOM   1110  OD2 ASP X 141     -11.146  18.760   1.945  1.00  1.08           O  
ATOM   1111  N   GLN X 142      -9.645  17.504  -1.306  1.00  0.54           N  
ATOM   1112  CA  GLN X 142      -8.408  18.240  -1.552  1.00  0.56           C  
ATOM   1113  C   GLN X 142      -8.127  18.426  -3.042  1.00  0.54           C  
ATOM   1114  O   GLN X 142      -7.052  18.887  -3.431  1.00  0.65           O  
ATOM   1115  CB  GLN X 142      -7.221  17.597  -0.829  1.00  0.58           C  
ATOM   1116  CG  GLN X 142      -7.014  16.122  -1.128  1.00  0.52           C  
ATOM   1117  CD  GLN X 142      -6.224  15.428  -0.040  1.00  0.58           C  
ATOM   1118  OE1 GLN X 142      -4.997  15.380  -0.082  1.00  0.70           O  
ATOM   1119  NE2 GLN X 142      -6.926  14.887   0.941  1.00  0.56           N  
ATOM   1120  N   GLY X 143      -9.094  18.064  -3.871  1.00  0.51           N  
ATOM   1121  CA  GLY X 143      -8.940  18.218  -5.305  1.00  0.53           C  
ATOM   1122  C   GLY X 143      -8.240  17.051  -5.972  1.00  0.51           C  
ATOM   1123  O   GLY X 143      -7.757  17.175  -7.099  1.00  0.67           O  
ATOM   1124  N   GLY X 144      -8.176  15.919  -5.290  1.00  0.51           N  
ATOM   1125  CA  GLY X 144      -7.532  14.753  -5.863  1.00  0.53           C  
ATOM   1126  C   GLY X 144      -6.304  14.322  -5.088  1.00  0.47           C  
ATOM   1127  O   GLY X 144      -6.215  14.537  -3.882  1.00  0.49           O  
ATOM   1128  N   TRP X 145      -5.339  13.747  -5.790  1.00  0.48           N  
ATOM   1129  CA  TRP X 145      -4.114  13.265  -5.161  1.00  0.45           C  
ATOM   1130  C   TRP X 145      -3.087  14.382  -5.029  1.00  0.51           C  
ATOM   1131  O   TRP X 145      -1.931  14.145  -4.668  1.00  0.53           O  
ATOM   1132  CB  TRP X 145      -3.534  12.090  -5.952  1.00  0.48           C  
ATOM   1133  CG  TRP X 145      -4.442  10.894  -6.000  1.00  0.48           C  
ATOM   1134  CD1 TRP X 145      -5.306  10.556  -7.003  1.00  0.53           C  
ATOM   1135  CD2 TRP X 145      -4.577   9.881  -4.994  1.00  0.49           C  
ATOM   1136  NE1 TRP X 145      -5.973   9.397  -6.683  1.00  0.57           N  
ATOM   1137  CE2 TRP X 145      -5.543   8.963  -5.456  1.00  0.54           C  
ATOM   1138  CE3 TRP X 145      -3.978   9.659  -3.749  1.00  0.51           C  
ATOM   1139  CZ2 TRP X 145      -5.922   7.844  -4.718  1.00  0.60           C  
ATOM   1140  CZ3 TRP X 145      -4.356   8.549  -3.021  1.00  0.56           C  
ATOM   1141  CH2 TRP X 145      -5.318   7.656  -3.506  1.00  0.60           C  
ATOM   1142  N   ASP X 146      -3.525  15.602  -5.312  1.00  0.57           N  
ATOM   1143  CA  ASP X 146      -2.666  16.777  -5.224  1.00  0.65           C  
ATOM   1144  C   ASP X 146      -2.118  16.943  -3.809  1.00  0.59           C  
ATOM   1145  O   ASP X 146      -0.991  17.402  -3.615  1.00  0.61           O  
ATOM   1146  CB  ASP X 146      -3.434  18.033  -5.641  1.00  0.77           C  
ATOM   1147  CG  ASP X 146      -2.609  19.294  -5.502  1.00  0.97           C  
ATOM   1148  OD1 ASP X 146      -1.777  19.569  -6.393  1.00  1.17           O  
ATOM   1149  OD2 ASP X 146      -2.787  20.019  -4.503  1.00  1.15           O  
ATOM   1150  N   GLY X 147      -2.922  16.547  -2.823  1.00  0.55           N  
ATOM   1151  CA  GLY X 147      -2.503  16.641  -1.436  1.00  0.52           C  
ATOM   1152  C   GLY X 147      -1.277  15.792  -1.166  1.00  0.47           C  
ATOM   1153  O   GLY X 147      -0.360  16.218  -0.466  1.00  0.49           O  
ATOM   1154  N   LEU X 148      -1.252  14.599  -1.745  1.00  0.46           N  
ATOM   1155  CA  LEU X 148      -0.125  13.689  -1.579  1.00  0.47           C  
ATOM   1156  C   LEU X 148       1.111  14.252  -2.275  1.00  0.52           C  
ATOM   1157  O   LEU X 148       2.227  14.153  -1.767  1.00  0.55           O  
ATOM   1158  CB  LEU X 148      -0.472  12.308  -2.141  1.00  0.51           C  
ATOM   1159  CG  LEU X 148       0.590  11.217  -1.989  1.00  0.60           C  
ATOM   1160  CD1 LEU X 148       0.965  11.022  -0.526  1.00  0.62           C  
ATOM   1161  CD2 LEU X 148       0.097   9.913  -2.595  1.00  0.67           C  
ATOM   1162  N   LEU X 149       0.892  14.870  -3.433  1.00  0.56           N  
ATOM   1163  CA  LEU X 149       1.978  15.463  -4.204  1.00  0.64           C  
ATOM   1164  C   LEU X 149       2.582  16.657  -3.469  1.00  0.64           C  
ATOM   1165  O   LEU X 149       3.720  17.045  -3.728  1.00  0.72           O  
ATOM   1166  CB  LEU X 149       1.482  15.902  -5.584  1.00  0.71           C  
ATOM   1167  CG  LEU X 149       1.131  14.783  -6.572  1.00  0.81           C  
ATOM   1168  CD1 LEU X 149       0.381  15.347  -7.768  1.00  0.90           C  
ATOM   1169  CD2 LEU X 149       2.386  14.054  -7.024  1.00  0.87           C  
ATOM   1170  N   SER X 150       1.807  17.243  -2.567  1.00  0.59           N  
ATOM   1171  CA  SER X 150       2.268  18.386  -1.794  1.00  0.62           C  
ATOM   1172  C   SER X 150       2.787  17.941  -0.427  1.00  0.60           C  
ATOM   1173  O   SER X 150       3.447  18.709   0.279  1.00  0.67           O  
ATOM   1174  CB  SER X 150       1.133  19.400  -1.630  1.00  0.65           C  
ATOM   1175  OG  SER X 150       0.448  19.593  -2.859  1.00  0.69           O  
ATOM   1176  N   TYR X 151       2.492  16.697  -0.063  1.00  0.57           N  
ATOM   1177  CA  TYR X 151       2.922  16.147   1.215  1.00  0.57           C  
ATOM   1178  C   TYR X 151       4.346  15.617   1.123  1.00  0.56           C  
ATOM   1179  O   TYR X 151       5.052  15.528   2.126  1.00  0.58           O  
ATOM   1180  CB  TYR X 151       1.973  15.035   1.671  1.00  0.57           C  
ATOM   1181  CG  TYR X 151       2.141  14.647   3.121  1.00  0.65           C  
ATOM   1182  CD1 TYR X 151       1.743  15.503   4.141  1.00  0.72           C  
ATOM   1183  CD2 TYR X 151       2.698  13.425   3.474  1.00  0.73           C  
ATOM   1184  CE1 TYR X 151       1.893  15.153   5.469  1.00  0.84           C  
ATOM   1185  CE2 TYR X 151       2.851  13.066   4.799  1.00  0.83           C  
ATOM   1186  CZ  TYR X 151       2.448  13.933   5.791  1.00  0.86           C  
ATOM   1187  OH  TYR X 151       2.589  13.577   7.115  1.00  0.99           O  
ATOM   1188  N   PHE X 152       4.759  15.262  -0.087  1.00  0.56           N  
ATOM   1189  CA  PHE X 152       6.100  14.751  -0.318  1.00  0.58           C  
ATOM   1190  C   PHE X 152       7.139  15.854  -0.151  1.00  0.61           C  
ATOM   1191  O   PHE X 152       7.368  16.659  -1.056  1.00  0.69           O  
ATOM   1192  CB  PHE X 152       6.210  14.105  -1.704  1.00  0.63           C  
ATOM   1193  CG  PHE X 152       7.569  13.541  -2.007  1.00  0.63           C  
ATOM   1194  CD1 PHE X 152       8.082  12.490  -1.260  1.00  0.62           C  
ATOM   1195  CD2 PHE X 152       8.338  14.064  -3.035  1.00  0.72           C  
ATOM   1196  CE1 PHE X 152       9.333  11.971  -1.535  1.00  0.65           C  
ATOM   1197  CE2 PHE X 152       9.590  13.550  -3.312  1.00  0.74           C  
ATOM   1198  CZ  PHE X 152      10.088  12.502  -2.562  1.00  0.67           C  
ATOM   1199  N   GLY X 153       7.739  15.906   1.026  1.00  0.63           N  
ATOM   1200  CA  GLY X 153       8.747  16.907   1.304  1.00  0.70           C  
ATOM   1201  C   GLY X 153      10.138  16.445   0.921  1.00  0.73           C  
ATOM   1202  O   GLY X 153      10.298  15.577   0.064  1.00  1.05           O  
ATOM   1203  N   THR X 154      11.146  17.024   1.551  1.00  0.65           N  
ATOM   1204  CA  THR X 154      12.530  16.667   1.269  1.00  0.67           C  
ATOM   1205  C   THR X 154      13.421  16.849   2.506  1.00  0.66           C  
ATOM   1206  O   THR X 154      14.009  15.881   2.985  1.00  0.68           O  
ATOM   1207  CB  THR X 154      13.101  17.430   0.053  1.00  0.74           C  
ATOM   1208  OG1 THR X 154      12.194  17.311  -1.055  1.00  0.89           O  
ATOM   1209  CG2 THR X 154      14.454  16.861  -0.348  1.00  0.86           C  
ATOM   1210  N   PRO X 155      13.535  18.079   3.056  1.00  0.68           N  
ATOM   1211  CA  PRO X 155      14.357  18.317   4.245  1.00  0.71           C  
ATOM   1212  C   PRO X 155      13.702  17.732   5.496  1.00  0.67           C  
ATOM   1213  O   PRO X 155      12.475  17.629   5.568  1.00  0.70           O  
ATOM   1214  CB  PRO X 155      14.416  19.843   4.337  1.00  0.77           C  
ATOM   1215  CG  PRO X 155      13.166  20.305   3.674  1.00  0.81           C  
ATOM   1216  CD  PRO X 155      12.894  19.320   2.574  1.00  0.70           C  
ATOM   1217  N   THR X 156      14.523  17.334   6.464  1.00  0.68           N  
ATOM   1218  CA  THR X 156      14.025  16.752   7.712  1.00  0.71           C  
ATOM   1219  C   THR X 156      13.241  15.460   7.420  1.00  0.61           C  
ATOM   1220  O   THR X 156      12.293  15.106   8.123  1.00  0.62           O  
ATOM   1221  CB  THR X 156      13.139  17.764   8.484  1.00  0.85           C  
ATOM   1222  OG1 THR X 156      13.651  19.093   8.285  1.00  1.01           O  
ATOM   1223  CG2 THR X 156      13.149  17.461   9.973  1.00  1.02           C  
ATOM   1224  N   TRP X 157      13.671  14.751   6.380  1.00  0.58           N  
ATOM   1225  CA  TRP X 157      13.026  13.512   5.959  1.00  0.54           C  
ATOM   1226  C   TRP X 157      13.170  12.402   6.997  1.00  0.52           C  
ATOM   1227  O   TRP X 157      12.321  11.513   7.083  1.00  0.49           O  
ATOM   1228  CB  TRP X 157      13.569  13.053   4.598  1.00  0.59           C  
ATOM   1229  CG  TRP X 157      14.885  12.329   4.660  1.00  0.72           C  
ATOM   1230  CD1 TRP X 157      15.096  11.004   4.408  1.00  0.94           C  
ATOM   1231  CD2 TRP X 157      16.167  12.882   4.995  1.00  0.83           C  
ATOM   1232  NE1 TRP X 157      16.427  10.699   4.562  1.00  1.08           N  
ATOM   1233  CE2 TRP X 157      17.105  11.834   4.924  1.00  1.03           C  
ATOM   1234  CE3 TRP X 157      16.610  14.159   5.348  1.00  0.95           C  
ATOM   1235  CZ2 TRP X 157      18.459  12.024   5.193  1.00  1.25           C  
ATOM   1236  CZ3 TRP X 157      17.953  14.347   5.615  1.00  1.22           C  
ATOM   1237  CH2 TRP X 157      18.862  13.285   5.535  1.00  1.33           C  
ATOM   1238  N   GLN X 158      14.239  12.461   7.787  1.00  0.55           N  
ATOM   1239  CA  GLN X 158      14.493  11.453   8.806  1.00  0.58           C  
ATOM   1240  C   GLN X 158      13.360  11.425   9.824  1.00  0.54           C  
ATOM   1241  O   GLN X 158      12.847  10.360  10.170  1.00  0.51           O  
ATOM   1242  CB  GLN X 158      15.834  11.712   9.493  1.00  0.65           C  
ATOM   1243  CG  GLN X 158      16.344  10.548  10.326  1.00  0.82           C  
ATOM   1244  CD  GLN X 158      17.749  10.784  10.841  1.00  1.09           C  
ATOM   1245  OE1 GLN X 158      18.156  11.923  11.068  1.00  1.33           O  
ATOM   1246  NE2 GLN X 158      18.497   9.709  11.036  1.00  1.37           N  
ATOM   1247  N   THR X 159      12.954  12.604  10.271  1.00  0.56           N  
ATOM   1248  CA  THR X 159      11.873  12.731  11.234  1.00  0.56           C  
ATOM   1249  C   THR X 159      10.574  12.177  10.656  1.00  0.52           C  
ATOM   1250  O   THR X 159       9.791  11.537  11.360  1.00  0.52           O  
ATOM   1251  CB  THR X 159      11.679  14.205  11.622  1.00  0.62           C  
ATOM   1252  OG1 THR X 159      12.965  14.833  11.699  1.00  0.72           O  
ATOM   1253  CG2 THR X 159      10.983  14.311  12.968  1.00  0.75           C  
ATOM   1254  N   VAL X 160      10.362  12.418   9.365  1.00  0.53           N  
ATOM   1255  CA  VAL X 160       9.171  11.928   8.681  1.00  0.52           C  
ATOM   1256  C   VAL X 160       9.198  10.401   8.628  1.00  0.49           C  
ATOM   1257  O   VAL X 160       8.178   9.736   8.827  1.00  0.47           O  
ATOM   1258  CB  VAL X 160       9.063  12.493   7.246  1.00  0.56           C  
ATOM   1259  CG1 VAL X 160       7.786  12.011   6.570  1.00  0.57           C  
ATOM   1260  CG2 VAL X 160       9.122  14.015   7.261  1.00  0.60           C  
ATOM   1261  N   THR X 161      10.384   9.854   8.386  1.00  0.49           N  
ATOM   1262  CA  THR X 161      10.571   8.412   8.319  1.00  0.48           C  
ATOM   1263  C   THR X 161      10.226   7.774   9.666  1.00  0.47           C  
ATOM   1264  O   THR X 161       9.522   6.762   9.731  1.00  0.47           O  
ATOM   1265  CB  THR X 161      12.025   8.067   7.937  1.00  0.50           C  
ATOM   1266  OG1 THR X 161      12.406   8.810   6.769  1.00  0.58           O  
ATOM   1267  CG2 THR X 161      12.177   6.580   7.655  1.00  0.54           C  
ATOM   1268  N   ILE X 162      10.710   8.393  10.740  1.00  0.48           N  
ATOM   1269  CA  ILE X 162      10.451   7.908  12.093  1.00  0.49           C  
ATOM   1270  C   ILE X 162       8.951   7.952  12.386  1.00  0.46           C  
ATOM   1271  O   ILE X 162       8.405   7.048  13.019  1.00  0.45           O  
ATOM   1272  CB  ILE X 162      11.209   8.748  13.148  1.00  0.54           C  
ATOM   1273  CG1 ILE X 162      12.718   8.691  12.886  1.00  0.57           C  
ATOM   1274  CG2 ILE X 162      10.899   8.258  14.557  1.00  0.59           C  
ATOM   1275  CD1 ILE X 162      13.519   9.702  13.677  1.00  0.64           C  
ATOM   1276  N   PHE X 163       8.293   9.003  11.906  1.00  0.45           N  
ATOM   1277  CA  PHE X 163       6.857   9.174  12.105  1.00  0.43           C  
ATOM   1278  C   PHE X 163       6.078   7.998  11.519  1.00  0.40           C  
ATOM   1279  O   PHE X 163       5.220   7.420  12.186  1.00  0.40           O  
ATOM   1280  CB  PHE X 163       6.380  10.493  11.486  1.00  0.45           C  
ATOM   1281  CG  PHE X 163       4.899  10.731  11.595  1.00  0.49           C  
ATOM   1282  CD1 PHE X 163       4.323  11.043  12.816  1.00  0.54           C  
ATOM   1283  CD2 PHE X 163       4.084  10.646  10.477  1.00  0.53           C  
ATOM   1284  CE1 PHE X 163       2.963  11.266  12.922  1.00  0.62           C  
ATOM   1285  CE2 PHE X 163       2.723  10.866  10.576  1.00  0.60           C  
ATOM   1286  CZ  PHE X 163       2.161  11.177  11.801  1.00  0.64           C  
ATOM   1287  N   VAL X 164       6.392   7.641  10.277  1.00  0.40           N  
ATOM   1288  CA  VAL X 164       5.724   6.532   9.600  1.00  0.38           C  
ATOM   1289  C   VAL X 164       5.904   5.231  10.383  1.00  0.38           C  
ATOM   1290  O   VAL X 164       4.945   4.485  10.604  1.00  0.38           O  
ATOM   1291  CB  VAL X 164       6.256   6.337   8.163  1.00  0.40           C  
ATOM   1292  CG1 VAL X 164       5.540   5.188   7.466  1.00  0.41           C  
ATOM   1293  CG2 VAL X 164       6.118   7.621   7.358  1.00  0.42           C  
ATOM   1294  N   ALA X 165       7.140   4.975  10.811  1.00  0.40           N  
ATOM   1295  CA  ALA X 165       7.452   3.774  11.573  1.00  0.41           C  
ATOM   1296  C   ALA X 165       6.713   3.777  12.907  1.00  0.40           C  
ATOM   1297  O   ALA X 165       6.203   2.745  13.348  1.00  0.40           O  
ATOM   1298  CB  ALA X 165       8.952   3.652  11.791  1.00  0.44           C  
ATOM   1299  N   GLY X 166       6.645   4.949  13.534  1.00  0.41           N  
ATOM   1300  CA  GLY X 166       5.969   5.082  14.810  1.00  0.42           C  
ATOM   1301  C   GLY X 166       4.500   4.708  14.729  1.00  0.39           C  
ATOM   1302  O   GLY X 166       3.971   4.056  15.629  1.00  0.39           O  
ATOM   1303  N   VAL X 167       3.844   5.122  13.649  1.00  0.37           N  
ATOM   1304  CA  VAL X 167       2.428   4.821  13.451  1.00  0.35           C  
ATOM   1305  C   VAL X 167       2.215   3.311  13.375  1.00  0.33           C  
ATOM   1306  O   VAL X 167       1.336   2.761  14.046  1.00  0.33           O  
ATOM   1307  CB  VAL X 167       1.883   5.484  12.163  1.00  0.36           C  
ATOM   1308  CG1 VAL X 167       0.414   5.140  11.957  1.00  0.36           C  
ATOM   1309  CG2 VAL X 167       2.068   6.994  12.216  1.00  0.39           C  
ATOM   1310  N   LEU X 168       3.042   2.643  12.579  1.00  0.33           N  
ATOM   1311  CA  LEU X 168       2.955   1.199  12.416  1.00  0.33           C  
ATOM   1312  C   LEU X 168       3.253   0.482  13.726  1.00  0.34           C  
ATOM   1313  O   LEU X 168       2.561  -0.469  14.096  1.00  0.33           O  
ATOM   1314  CB  LEU X 168       3.923   0.727  11.331  1.00  0.36           C  
ATOM   1315  CG  LEU X 168       3.580   1.144   9.898  1.00  0.37           C  
ATOM   1316  CD1 LEU X 168       4.769   0.921   8.977  1.00  0.39           C  
ATOM   1317  CD2 LEU X 168       2.364   0.381   9.396  1.00  0.40           C  
ATOM   1318  N   THR X 169       4.276   0.956  14.429  1.00  0.37           N  
ATOM   1319  CA  THR X 169       4.677   0.374  15.704  1.00  0.39           C  
ATOM   1320  C   THR X 169       3.529   0.426  16.714  1.00  0.38           C  
ATOM   1321  O   THR X 169       3.279  -0.545  17.431  1.00  0.38           O  
ATOM   1322  CB  THR X 169       5.913   1.096  16.280  1.00  0.45           C  
ATOM   1323  OG1 THR X 169       6.962   1.089  15.302  1.00  0.45           O  
ATOM   1324  CG2 THR X 169       6.403   0.413  17.549  1.00  0.53           C  
ATOM   1325  N   ALA X 170       2.820   1.551  16.742  1.00  0.39           N  
ATOM   1326  CA  ALA X 170       1.702   1.734  17.660  1.00  0.40           C  
ATOM   1327  C   ALA X 170       0.642   0.650  17.481  1.00  0.36           C  
ATOM   1328  O   ALA X 170       0.323  -0.076  18.423  1.00  0.36           O  
ATOM   1329  CB  ALA X 170       1.086   3.113  17.487  1.00  0.45           C  
ATOM   1330  N   SER X 171       0.118   0.533  16.266  1.00  0.35           N  
ATOM   1331  CA  SER X 171      -0.909  -0.454  15.963  1.00  0.34           C  
ATOM   1332  C   SER X 171      -0.405  -1.879  16.173  1.00  0.32           C  
ATOM   1333  O   SER X 171      -1.132  -2.732  16.679  1.00  0.33           O  
ATOM   1334  CB  SER X 171      -1.413  -0.267  14.532  1.00  0.37           C  
ATOM   1335  OG  SER X 171      -1.656   1.105  14.262  1.00  0.40           O  
ATOM   1336  N   LEU X 172       0.849  -2.126  15.804  1.00  0.33           N  
ATOM   1337  CA  LEU X 172       1.442  -3.452  15.943  1.00  0.35           C  
ATOM   1338  C   LEU X 172       1.548  -3.880  17.406  1.00  0.36           C  
ATOM   1339  O   LEU X 172       1.306  -5.044  17.736  1.00  0.37           O  
ATOM   1340  CB  LEU X 172       2.812  -3.508  15.266  1.00  0.40           C  
ATOM   1341  CG  LEU X 172       3.306  -4.897  14.863  1.00  0.66           C  
ATOM   1342  CD1 LEU X 172       2.285  -5.594  13.978  1.00  1.01           C  
ATOM   1343  CD2 LEU X 172       4.647  -4.798  14.155  1.00  0.77           C  
ATOM   1344  N   THR X 173       1.898  -2.942  18.277  1.00  0.38           N  
ATOM   1345  CA  THR X 173       2.028  -3.233  19.700  1.00  0.41           C  
ATOM   1346  C   THR X 173       0.680  -3.635  20.296  1.00  0.38           C  
ATOM   1347  O   THR X 173       0.607  -4.499  21.172  1.00  0.43           O  
ATOM   1348  CB  THR X 173       2.602  -2.025  20.472  1.00  0.47           C  
ATOM   1349  OG1 THR X 173       3.780  -1.547  19.802  1.00  0.50           O  
ATOM   1350  CG2 THR X 173       2.967  -2.417  21.897  1.00  0.54           C  
ATOM   1351  N   ILE X 174      -0.388  -3.018  19.798  1.00  0.35           N  
ATOM   1352  CA  ILE X 174      -1.733  -3.312  20.270  1.00  0.36           C  
ATOM   1353  C   ILE X 174      -2.208  -4.649  19.706  1.00  0.35           C  
ATOM   1354  O   ILE X 174      -2.950  -5.384  20.358  1.00  0.45           O  
ATOM   1355  CB  ILE X 174      -2.734  -2.204  19.872  1.00  0.38           C  
ATOM   1356  CG1 ILE X 174      -2.179  -0.825  20.240  1.00  0.38           C  
ATOM   1357  CG2 ILE X 174      -4.081  -2.427  20.550  1.00  0.41           C  
ATOM   1358  CD1 ILE X 174      -2.934   0.329  19.618  1.00  0.43           C  
ATOM   1359  N   TRP X 175      -1.768  -4.953  18.490  1.00  0.35           N  
ATOM   1360  CA  TRP X 175      -2.139  -6.196  17.827  1.00  0.37           C  
ATOM   1361  C   TRP X 175      -1.482  -7.399  18.498  1.00  0.38           C  
ATOM   1362  O   TRP X 175      -2.166  -8.343  18.910  1.00  0.40           O  
ATOM   1363  CB  TRP X 175      -1.764  -6.156  16.344  1.00  0.40           C  
ATOM   1364  CG  TRP X 175      -2.942  -6.280  15.427  1.00  0.41           C  
ATOM   1365  CD1 TRP X 175      -3.294  -5.417  14.430  1.00  0.51           C  
ATOM   1366  CD2 TRP X 175      -3.927  -7.323  15.420  1.00  0.41           C  
ATOM   1367  NE1 TRP X 175      -4.432  -5.855  13.803  1.00  0.55           N  
ATOM   1368  CE2 TRP X 175      -4.842  -7.024  14.392  1.00  0.48           C  
ATOM   1369  CE3 TRP X 175      -4.123  -8.479  16.182  1.00  0.47           C  
ATOM   1370  CZ2 TRP X 175      -5.938  -7.839  14.108  1.00  0.54           C  
ATOM   1371  CZ3 TRP X 175      -5.208  -9.285  15.899  1.00  0.56           C  
ATOM   1372  CH2 TRP X 175      -6.102  -8.963  14.872  1.00  0.57           C  
ATOM   1373  N   LYS X 176      -0.158  -7.362  18.613  1.00  0.39           N  
ATOM   1374  CA  LYS X 176       0.583  -8.452  19.234  1.00  0.43           C  
ATOM   1375  C   LYS X 176       0.548  -8.323  20.755  1.00  0.46           C  
ATOM   1376  O   LYS X 176       1.565  -8.042  21.397  1.00  0.55           O  
ATOM   1377  CB  LYS X 176       2.030  -8.494  18.727  1.00  0.49           C  
ATOM   1378  CG  LYS X 176       2.451  -9.830  18.119  1.00  0.71           C  
ATOM   1379  CD  LYS X 176       2.072 -11.000  19.015  1.00  1.05           C  
ATOM   1380  CE  LYS X 176       2.991 -12.193  18.811  1.00  0.83           C  
ATOM   1381  NZ  LYS X 176       2.925 -12.731  17.428  1.00  0.84           N  
ATOM   1382  N   LYS X 177      -0.634  -8.514  21.319  1.00  0.49           N  
ATOM   1383  CA  LYS X 177      -0.830  -8.427  22.759  1.00  0.57           C  
ATOM   1384  C   LYS X 177      -0.352  -9.699  23.455  1.00  0.55           C  
ATOM   1385  O   LYS X 177      -1.160 -10.479  23.957  1.00  0.61           O  
ATOM   1386  CB  LYS X 177      -2.306  -8.141  23.080  1.00  0.67           C  
ATOM   1387  CG  LYS X 177      -3.287  -8.518  21.973  1.00  0.65           C  
ATOM   1388  CD  LYS X 177      -3.677  -9.988  22.042  1.00  0.69           C  
ATOM   1389  CE  LYS X 177      -4.366 -10.446  20.763  1.00  0.75           C  
ATOM   1390  NZ  LYS X 177      -3.396 -10.710  19.663  1.00  0.73           N  
ATOM   1391  N   MET X 178       0.969  -9.901  23.455  1.00  0.57           N  
ATOM   1392  CA  MET X 178       1.603 -11.076  24.068  1.00  0.61           C  
ATOM   1393  C   MET X 178       1.390 -12.342  23.234  1.00  0.67           C  
ATOM   1394  O   MET X 178       2.327 -13.099  22.983  1.00  1.20           O  
ATOM   1395  CB  MET X 178       1.169 -11.287  25.526  1.00  0.70           C  
ATOM   1396  CG  MET X 178       1.845 -12.465  26.214  1.00  0.89           C  
ATOM   1397  SD  MET X 178       1.352 -12.657  27.941  1.00  1.20           S  
ATOM   1398  CE  MET X 178      -0.392 -13.035  27.768  1.00  1.44           C  
ATOM   1399  N   GLY X 179       0.155 -12.561  22.809  1.00  0.54           N  
ATOM   1400  CA  GLY X 179      -0.171 -13.714  22.004  1.00  0.64           C  
ATOM   1401  C   GLY X 179      -1.002 -13.308  20.810  1.00  0.70           C  
ATOM   1402  O   GLY X 179      -1.618 -12.226  20.866  1.00  0.80           O  
TER
END
