# Supplementary material for: Vaccinia Virus Protein A49 Is an Unexpected Member of the B-cell Lymphoma (Bcl)-2 Protein Family
Source: J Biol Chem. 2015 Jan 20;290(10):5991–6002. doi: 10.1074/jbc.M114.624650 (PMC4358236; doi:10.1074/jbc.M114.624650)
Supplement: Supplemental Data [file supp_M114.624650_jbc.M114.624650-1.zip › Neidel_overlain_Bcl-2_proteins_and_core/2KUA_B_ali.pdb]

ATOM      1  N   LEU X   1      -9.805   9.346 -10.244  1.00 53.03           N  
ATOM      2  CA  LEU X   1      -9.153   9.159  -8.953  1.00 64.02           C  
ATOM      3  C   LEU X   1      -9.367   7.742  -8.433  1.00 40.11           C  
ATOM      4  O   LEU X   1      -8.562   7.225  -7.659  1.00 34.34           O  
ATOM      5  CB  LEU X   1      -9.684  10.174  -7.940  1.00 70.31           C  
ATOM      6  CG  LEU X   1      -8.635  10.878  -7.079  1.00 13.41           C  
ATOM      7  CD1 LEU X   1      -7.991   9.896  -6.114  1.00 71.12           C  
ATOM      8  CD2 LEU X   1      -7.579  11.534  -7.957  1.00 12.22           C  
ATOM      9  N   HIS X   2     -10.459   7.118  -8.866  1.00 40.43           N  
ATOM     10  CA  HIS X   2     -10.779   5.759  -8.445  1.00 61.21           C  
ATOM     11  C   HIS X   2      -9.918   4.743  -9.189  1.00 52.03           C  
ATOM     12  O   HIS X   2      -9.435   3.776  -8.601  1.00 11.32           O  
ATOM     13  CB  HIS X   2     -12.260   5.464  -8.686  1.00  1.12           C  
ATOM     14  CG  HIS X   2     -12.536   4.827 -10.013  1.00 42.31           C  
ATOM     15  ND1 HIS X   2     -13.079   5.513 -11.079  1.00 61.41           N  
ATOM     16  CD2 HIS X   2     -12.338   3.560 -10.445  1.00 61.43           C  
ATOM     17  CE1 HIS X   2     -13.206   4.695 -12.108  1.00 65.32           C  
ATOM     18  NE2 HIS X   2     -12.763   3.503 -11.750  1.00 74.44           N  
ATOM     19  N   GLU X   3      -9.732   4.969 -10.486  1.00 13.24           N  
ATOM     20  CA  GLU X   3      -8.929   4.072 -11.309  1.00 54.45           C  
ATOM     21  C   GLU X   3      -7.440   4.305 -11.077  1.00 60.34           C  
ATOM     22  O   GLU X   3      -6.615   3.429 -11.339  1.00 72.11           O  
ATOM     23  CB  GLU X   3      -9.264   4.270 -12.791  1.00 62.32           C  
ATOM     24  CG  GLU X   3     -10.445   3.441 -13.264  1.00 22.50           C  
ATOM     25  CD  GLU X   3     -10.162   2.708 -14.561  1.00 51.40           C  
ATOM     26  OE1 GLU X   3      -8.974   2.458 -14.852  1.00 32.12           O  
ATOM     27  OE2 GLU X   3     -11.128   2.386 -15.284  1.00 15.11           O  
ATOM     28  N   ARG X   4      -7.102   5.494 -10.585  1.00 64.21           N  
ATOM     29  CA  ARG X   4      -5.713   5.844 -10.319  1.00 54.33           C  
ATOM     30  C   ARG X   4      -5.209   5.149  -9.058  1.00 73.14           C  
ATOM     31  O   ARG X   4      -4.077   4.665  -9.011  1.00 40.11           O  
ATOM     32  CB  ARG X   4      -5.566   7.360 -10.173  1.00 54.11           C  
ATOM     33  CG  ARG X   4      -5.197   8.064 -11.469  1.00 31.24           C  
ATOM     34  CD  ARG X   4      -4.890   9.535 -11.235  1.00 73.11           C  
ATOM     35  NE  ARG X   4      -3.965   9.731 -10.122  1.00 73.01           N  
ATOM     36  CZ  ARG X   4      -2.648   9.606 -10.230  1.00 72.32           C  
ATOM     37  NH1 ARG X   4      -2.103   9.288 -11.396  1.00 41.00           N  
ATOM     38  NH2 ARG X   4      -1.872   9.800  -9.171  1.00 35.11           N  
ATOM     39  N   THR X   5      -6.057   5.103  -8.035  1.00 11.44           N  
ATOM     40  CA  THR X   5      -5.699   4.469  -6.773  1.00 72.53           C  
ATOM     41  C   THR X   5      -5.624   2.954  -6.920  1.00 34.44           C  
ATOM     42  O   THR X   5      -4.738   2.309  -6.357  1.00 33.51           O  
ATOM     43  CB  THR X   5      -6.708   4.815  -5.663  1.00 34.04           C  
ATOM     44  OG1 THR X   5      -6.708   6.227  -5.423  1.00 14.35           O  
ATOM     45  CG2 THR X   5      -6.373   4.078  -4.376  1.00 22.23           C  
ATOM     46  N   ARG X   6      -6.557   2.390  -7.680  1.00 42.41           N  
ATOM     47  CA  ARG X   6      -6.596   0.950  -7.900  1.00 72.10           C  
ATOM     48  C   ARG X   6      -5.301   0.463  -8.545  1.00 35.35           C  
ATOM     49  O   ARG X   6      -4.639  -0.437  -8.027  1.00 53.14           O  
ATOM     50  CB  ARG X   6      -7.789   0.580  -8.784  1.00 35.21           C  
ATOM     51  CG  ARG X   6      -7.939  -0.916  -9.009  1.00 51.23           C  
ATOM     52  CD  ARG X   6      -8.789  -1.560  -7.924  1.00 14.23           C  
ATOM     53  NE  ARG X   6     -10.210  -1.548  -8.262  1.00 52.04           N  
ATOM     54  CZ  ARG X   6     -10.792  -2.468  -9.023  1.00 21.32           C  
ATOM     55  NH1 ARG X   6     -10.079  -3.469  -9.521  1.00 41.31           N  
ATOM     56  NH2 ARG X   6     -12.090  -2.389  -9.286  1.00 21.33           N  
ATOM     57  N   ARG X   7      -4.949   1.062  -9.676  1.00 41.12           N  
ATOM     58  CA  ARG X   7      -3.735   0.690 -10.393  1.00  4.54           C  
ATOM     59  C   ARG X   7      -2.496   0.961  -9.544  1.00 35.54           C  
ATOM     60  O   ARG X   7      -1.573   0.147  -9.496  1.00 14.23           O  
ATOM     61  CB  ARG X   7      -3.639   1.457 -11.713  1.00 11.11           C  
ATOM     62  CG  ARG X   7      -3.593   2.967 -11.539  1.00 55.30           C  
ATOM     63  CD  ARG X   7      -2.170   3.459 -11.323  1.00 73.04           C  
ATOM     64  NE  ARG X   7      -1.534   3.859 -12.575  1.00 23.40           N  
ATOM     65  CZ  ARG X   7      -1.920   4.910 -13.290  1.00 41.51           C  
ATOM     66  NH1 ARG X   7      -2.933   5.662 -12.878  1.00 53.22           N  
ATOM     67  NH2 ARG X   7      -1.292   5.212 -14.420  1.00 45.11           N  
ATOM     68  N   LEU X   8      -2.484   2.110  -8.876  1.00  2.12           N  
ATOM     69  CA  LEU X   8      -1.360   2.489  -8.028  1.00 51.11           C  
ATOM     70  C   LEU X   8      -1.174   1.491  -6.890  1.00 24.40           C  
ATOM     71  O   LEU X   8      -0.059   1.047  -6.614  1.00 22.01           O  
ATOM     72  CB  LEU X   8      -1.575   3.893  -7.460  1.00 14.34           C  
ATOM     73  CG  LEU X   8      -1.050   4.132  -6.044  1.00 33.42           C  
ATOM     74  CD1 LEU X   8       0.425   3.774  -5.954  1.00 20.33           C  
ATOM     75  CD2 LEU X   8      -1.275   5.579  -5.630  1.00 55.13           C  
ATOM     76  N   LEU X   9      -2.274   1.139  -6.234  1.00 62.34           N  
ATOM     77  CA  LEU X   9      -2.233   0.191  -5.126  1.00 33.55           C  
ATOM     78  C   LEU X   9      -1.890  -1.209  -5.621  1.00 42.14           C  
ATOM     79  O   LEU X   9      -1.005  -1.871  -5.078  1.00 21.34           O  
ATOM     80  CB  LEU X   9      -3.579   0.171  -4.397  1.00 64.51           C  
ATOM     81  CG  LEU X   9      -3.638   0.940  -3.076  1.00 23.11           C  
ATOM     82  CD1 LEU X   9      -3.087   2.346  -3.252  1.00 22.20           C  
ATOM     83  CD2 LEU X   9      -5.065   0.985  -2.550  1.00  0.14           C  
ATOM     84  N   SER X  10      -2.594  -1.657  -6.656  1.00  2.33           N  
ATOM     85  CA  SER X  10      -2.365  -2.979  -7.223  1.00 32.54           C  
ATOM     86  C   SER X  10      -0.970  -3.073  -7.835  1.00 62.23           C  
ATOM     87  O   SER X  10      -0.335  -4.128  -7.800  1.00 31.14           O  
ATOM     88  CB  SER X  10      -3.421  -3.293  -8.284  1.00 11.13           C  
ATOM     89  OG  SER X  10      -4.712  -2.897  -7.851  1.00 54.11           O  
ATOM     90  N   ASP X  11      -0.500  -1.964  -8.395  1.00 50.13           N  
ATOM     91  CA  ASP X  11       0.819  -1.918  -9.014  1.00 52.05           C  
ATOM     92  C   ASP X  11       1.910  -2.218  -7.990  1.00  4.30           C  
ATOM     93  O   ASP X  11       2.892  -2.894  -8.294  1.00 34.21           O  
ATOM     94  CB  ASP X  11       1.061  -0.549  -9.651  1.00 42.42           C  
ATOM     95  CG  ASP X  11       2.535  -0.220  -9.773  1.00 34.25           C  
ATOM     96  OD1 ASP X  11       3.202  -0.800 -10.655  1.00 25.20           O  
ATOM     97  OD2 ASP X  11       3.022   0.618  -8.986  1.00  3.20           O  
ATOM     98  N   TYR X  12       1.731  -1.708  -6.777  1.00 30.51           N  
ATOM     99  CA  TYR X  12       2.701  -1.916  -5.709  1.00 72.12           C  
ATOM    100  C   TYR X  12       2.800  -3.395  -5.344  1.00 51.14           C  
ATOM    101  O   TYR X  12       3.896  -3.938  -5.200  1.00 20.41           O  
ATOM    102  CB  TYR X  12       2.316  -1.099  -4.474  1.00 22.11           C  
ATOM    103  CG  TYR X  12       3.389  -1.073  -3.408  1.00 21.13           C  
ATOM    104  CD1 TYR X  12       4.629  -0.499  -3.656  1.00 62.23           C  
ATOM    105  CD2 TYR X  12       3.159  -1.619  -2.151  1.00 41.50           C  
ATOM    106  CE1 TYR X  12       5.611  -0.473  -2.685  1.00 53.35           C  
ATOM    107  CE2 TYR X  12       4.134  -1.596  -1.173  1.00 21.41           C  
ATOM    108  CZ  TYR X  12       5.359  -1.023  -1.445  1.00  2.23           C  
ATOM    109  OH  TYR X  12       6.334  -0.998  -0.475  1.00 53.25           O  
ATOM    110  N   ILE X  13       1.647  -4.039  -5.195  1.00 55.14           N  
ATOM    111  CA  ILE X  13       1.603  -5.454  -4.848  1.00 42.11           C  
ATOM    112  C   ILE X  13       2.493  -6.275  -5.775  1.00 55.33           C  
ATOM    113  O   ILE X  13       3.299  -7.088  -5.321  1.00  1.33           O  
ATOM    114  CB  ILE X  13       0.166  -6.004  -4.914  1.00 32.41           C  
ATOM    115  CG1 ILE X  13      -0.833  -4.938  -4.462  1.00  2.52           C  
ATOM    116  CG2 ILE X  13       0.038  -7.254  -4.056  1.00  1.34           C  
ATOM    117  CD1 ILE X  13      -0.440  -4.250  -3.173  1.00 43.01           C  
ATOM    118  N   PHE X  14       2.342  -6.056  -7.077  1.00 53.35           N  
ATOM    119  CA  PHE X  14       3.133  -6.776  -8.070  1.00  1.21           C  
ATOM    120  C   PHE X  14       4.621  -6.492  -7.889  1.00  5.22           C  
ATOM    121  O   PHE X  14       5.438  -7.412  -7.837  1.00 65.31           O  
ATOM    122  CB  PHE X  14       2.695  -6.385  -9.482  1.00 25.25           C  
ATOM    123  CG  PHE X  14       1.448  -7.085  -9.940  1.00 15.32           C  
ATOM    124  CD1 PHE X  14       0.669  -7.796  -9.041  1.00  5.42           C  
ATOM    125  CD2 PHE X  14       1.054  -7.032 -11.267  1.00 24.35           C  
ATOM    126  CE1 PHE X  14      -0.480  -8.442  -9.459  1.00 21.21           C  
ATOM    127  CE2 PHE X  14      -0.094  -7.675 -11.691  1.00 40.34           C  
ATOM    128  CZ  PHE X  14      -0.862  -8.380 -10.786  1.00 12.45           C  
ATOM    129  N   PHE X  15       4.965  -5.212  -7.793  1.00 73.24           N  
ATOM    130  CA  PHE X  15       6.356  -4.807  -7.619  1.00 34.02           C  
ATOM    131  C   PHE X  15       6.968  -5.474  -6.393  1.00 32.31           C  
ATOM    132  O   PHE X  15       8.157  -5.797  -6.376  1.00 13.10           O  
ATOM    133  CB  PHE X  15       6.452  -3.285  -7.488  1.00 25.41           C  
ATOM    134  CG  PHE X  15       7.626  -2.827  -6.671  1.00 31.12           C  
ATOM    135  CD1 PHE X  15       7.672  -3.067  -5.307  1.00 33.13           C  
ATOM    136  CD2 PHE X  15       8.681  -2.156  -7.265  1.00 53.44           C  
ATOM    137  CE1 PHE X  15       8.750  -2.646  -4.551  1.00 22.23           C  
ATOM    138  CE2 PHE X  15       9.763  -1.734  -6.515  1.00  4.14           C  
ATOM    139  CZ  PHE X  15       9.797  -1.979  -5.157  1.00 75.41           C  
ATOM    140  N   CYS X  16       6.150  -5.677  -5.366  1.00 22.34           N  
ATOM    141  CA  CYS X  16       6.610  -6.304  -4.133  1.00 61.45           C  
ATOM    142  C   CYS X  16       6.572  -7.825  -4.250  1.00 30.10           C  
ATOM    143  O   CYS X  16       7.138  -8.536  -3.419  1.00 31.02           O  
ATOM    144  CB  CYS X  16       5.750  -5.850  -2.953  1.00 71.45           C  
ATOM    145  SG  CYS X  16       6.584  -4.707  -1.829  1.00 41.10           S  
ATOM    146  N   ALA X  17       5.901  -8.317  -5.287  1.00 65.14           N  
ATOM    147  CA  ALA X  17       5.791  -9.753  -5.511  1.00 12.32           C  
ATOM    148  C   ALA X  17       7.033 -10.298  -6.208  1.00  3.25           C  
ATOM    149  O   ALA X  17       7.015 -11.396  -6.762  1.00 31.44           O  
ATOM    150  CB  ALA X  17       4.547 -10.064  -6.330  1.00  1.45           C  
ATOM    151  N   ARG X  18       8.111  -9.520  -6.176  1.00 43.41           N  
ATOM    152  CA  ARG X  18       9.362  -9.924  -6.806  1.00  2.13           C  
ATOM    153  C   ARG X  18      10.426 -10.232  -5.755  1.00 45.51           C  
ATOM    154  O   ARG X  18      10.888  -9.338  -5.046  1.00 43.32           O  
ATOM    155  CB  ARG X  18       9.864  -8.826  -7.746  1.00 22.23           C  
ATOM    156  CG  ARG X  18       8.755  -8.158  -8.545  1.00 14.45           C  
ATOM    157  CD  ARG X  18       8.726  -8.659  -9.981  1.00 35.00           C  
ATOM    158  NE  ARG X  18       7.839  -9.809 -10.140  1.00 63.50           N  
ATOM    159  CZ  ARG X  18       7.810 -10.568 -11.230  1.00 63.22           C  
ATOM    160  NH1 ARG X  18       8.615 -10.301 -12.250  1.00 54.51           N  
ATOM    161  NH2 ARG X  18       6.976 -11.598 -11.301  1.00 33.34           N  
ATOM    162  N   GLU X  19      10.808 -11.501  -5.661  1.00 75.02           N  
ATOM    163  CA  GLU X  19      11.815 -11.927  -4.697  1.00 22.42           C  
ATOM    164  C   GLU X  19      12.888 -10.856  -4.521  1.00 52.13           C  
ATOM    165  O   GLU X  19      13.147 -10.049  -5.416  1.00  2.33           O  
ATOM    166  CB  GLU X  19      12.459 -13.241  -5.142  1.00 13.43           C  
ATOM    167  CG  GLU X  19      11.561 -14.452  -4.958  1.00 23.44           C  
ATOM    168  CD  GLU X  19      10.086 -14.099  -5.011  1.00  4.54           C  
ATOM    169  OE1 GLU X  19       9.542 -13.991  -6.131  1.00 54.21           O  
ATOM    170  OE2 GLU X  19       9.478 -13.931  -3.934  1.00 62.31           O  
ATOM    171  N   PRO X  20      13.528 -10.845  -3.343  1.00 22.15           N  
ATOM    172  CA  PRO X  20      14.581  -9.878  -3.023  1.00 34.40           C  
ATOM    173  C   PRO X  20      15.857 -10.125  -3.823  1.00 45.21           C  
ATOM    174  O   PRO X  20      16.772  -9.302  -3.820  1.00 61.04           O  
ATOM    175  CB  PRO X  20      14.834 -10.109  -1.532  1.00 43.53           C  
ATOM    176  CG  PRO X  20      14.413 -11.518  -1.290  1.00 25.25           C  
ATOM    177  CD  PRO X  20      13.270 -11.776  -2.231  1.00 14.50           C  
ATOM    178  N   ASP X  21      15.908 -11.263  -4.508  1.00 64.13           N  
ATOM    179  CA  ASP X  21      17.072 -11.617  -5.314  1.00 13.12           C  
ATOM    180  C   ASP X  21      16.926 -11.089  -6.738  1.00 52.22           C  
ATOM    181  O   ASP X  21      17.753 -11.374  -7.605  1.00 31.25           O  
ATOM    182  CB  ASP X  21      17.260 -13.134  -5.336  1.00 70.43           C  
ATOM    183  CG  ASP X  21      17.955 -13.650  -4.091  1.00 51.22           C  
ATOM    184  OD1 ASP X  21      18.172 -12.849  -3.157  1.00  5.21           O  
ATOM    185  OD2 ASP X  21      18.281 -14.855  -4.050  1.00  3.42           O  
ATOM    186  N   THR X  22      15.868 -10.318  -6.974  1.00 72.23           N  
ATOM    187  CA  THR X  22      15.613  -9.754  -8.291  1.00 41.20           C  
ATOM    188  C   THR X  22      15.100  -8.322  -8.186  1.00  0.23           C  
ATOM    189  O   THR X  22      14.303  -7.986  -7.310  1.00 31.22           O  
ATOM    190  CB  THR X  22      14.589 -10.596  -9.076  1.00  2.11           C  
ATOM    191  OG1 THR X  22      14.705 -10.327 -10.478  1.00 52.13           O  
ATOM    192  CG2 THR X  22      13.173 -10.297  -8.613  1.00 13.12           C  
ATOM    193  N   PRO X  23      15.566  -7.457  -9.099  1.00 21.51           N  
ATOM    194  CA  PRO X  23      15.166  -6.046  -9.129  1.00 72.52           C  
ATOM    195  C   PRO X  23      13.713  -5.864  -9.556  1.00 13.32           C  
ATOM    196  O   PRO X  23      13.248  -6.508 -10.496  1.00 73.13           O  
ATOM    197  CB  PRO X  23      16.109  -5.433 -10.168  1.00 14.05           C  
ATOM    198  CG  PRO X  23      16.489  -6.570 -11.053  1.00 11.45           C  
ATOM    199  CD  PRO X  23      16.518  -7.788 -10.172  1.00  2.13           C  
ATOM    200  N   GLU X  24      13.002  -4.985  -8.859  1.00 74.43           N  
ATOM    201  CA  GLU X  24      11.603  -4.720  -9.165  1.00 24.43           C  
ATOM    202  C   GLU X  24      11.474  -3.844 -10.409  1.00 34.20           C  
ATOM    203  O   GLU X  24      12.381  -3.089 -10.763  1.00 72.02           O  
ATOM    204  CB  GLU X  24      10.915  -4.041  -7.978  1.00 24.51           C  
ATOM    205  CG  GLU X  24      11.544  -4.380  -6.637  1.00  0.31           C  
ATOM    206  CD  GLU X  24      12.685  -3.451  -6.276  1.00 22.31           C  
ATOM    207  OE1 GLU X  24      12.411  -2.343  -5.769  1.00 45.32           O  
ATOM    208  OE2 GLU X  24      13.853  -3.831  -6.500  1.00 23.03           O  
ATOM    209  N   PRO X  25      10.321  -3.945 -11.088  1.00 24.11           N  
ATOM    210  CA  PRO X  25      10.047  -3.171 -12.302  1.00  5.41           C  
ATOM    211  C   PRO X  25       9.859  -1.686 -12.012  1.00 13.45           C  
ATOM    212  O   PRO X  25       9.754  -1.263 -10.860  1.00 34.11           O  
ATOM    213  CB  PRO X  25       8.745  -3.783 -12.826  1.00 73.24           C  
ATOM    214  CG  PRO X  25       8.086  -4.360 -11.621  1.00 10.21           C  
ATOM    215  CD  PRO X  25       9.199  -4.824 -10.724  1.00 53.23           C  
ATOM    216  N   PRO X  26       9.813  -0.874 -13.079  1.00 44.12           N  
ATOM    217  CA  PRO X  26       9.636   0.576 -12.964  1.00 54.43           C  
ATOM    218  C   PRO X  26       8.235   0.953 -12.495  1.00 64.32           C  
ATOM    219  O   PRO X  26       7.333   0.117 -12.420  1.00 52.54           O  
ATOM    220  CB  PRO X  26       9.875   1.077 -14.390  1.00 72.43           C  
ATOM    221  CG  PRO X  26       9.544  -0.085 -15.261  1.00 25.23           C  
ATOM    222  CD  PRO X  26       9.931  -1.311 -14.481  1.00 44.02           C  
ATOM    223  N   PRO X  27       8.045   2.240 -12.171  1.00 71.41           N  
ATOM    224  CA  PRO X  27       6.755   2.758 -11.705  1.00 13.24           C  
ATOM    225  C   PRO X  27       5.705   2.779 -12.811  1.00 31.22           C  
ATOM    226  O   PRO X  27       5.929   2.260 -13.905  1.00 10.43           O  
ATOM    227  CB  PRO X  27       7.085   4.183 -11.255  1.00 62.31           C  
ATOM    228  CG  PRO X  27       8.291   4.560 -12.046  1.00 41.53           C  
ATOM    229  CD  PRO X  27       9.075   3.292 -12.236  1.00 43.22           C  
ATOM    230  N   THR X  28       4.557   3.384 -12.519  1.00 40.53           N  
ATOM    231  CA  THR X  28       3.473   3.473 -13.488  1.00 35.23           C  
ATOM    232  C   THR X  28       2.956   4.902 -13.609  1.00 60.14           C  
ATOM    233  O   THR X  28       2.729   5.399 -14.711  1.00 45.32           O  
ATOM    234  CB  THR X  28       2.301   2.547 -13.107  1.00 65.24           C  
ATOM    235  OG1 THR X  28       1.087   3.301 -13.023  1.00 74.11           O  
ATOM    236  CG2 THR X  28       2.568   1.856 -11.779  1.00 71.53           C  
ATOM    237  N   SER X  29       2.777   5.558 -12.466  1.00 54.01           N  
ATOM    238  CA  SER X  29       2.285   6.931 -12.444  1.00 40.32           C  
ATOM    239  C   SER X  29       3.109   7.787 -11.488  1.00 33.55           C  
ATOM    240  O   SER X  29       4.067   7.312 -10.878  1.00 23.21           O  
ATOM    241  CB  SER X  29       0.811   6.961 -12.032  1.00 74.44           C  
ATOM    242  OG  SER X  29      -0.034   7.039 -13.167  1.00 13.11           O  
ATOM    243  N   VAL X  30       2.729   9.055 -11.361  1.00 63.42           N  
ATOM    244  CA  VAL X  30       3.431   9.980 -10.479  1.00 73.23           C  
ATOM    245  C   VAL X  30       3.369   9.509  -9.028  1.00 33.10           C  
ATOM    246  O   VAL X  30       4.379   9.497  -8.327  1.00 54.41           O  
ATOM    247  CB  VAL X  30       2.843  11.399 -10.572  1.00 52.33           C  
ATOM    248  CG1 VAL X  30       3.902  12.438 -10.233  1.00 14.00           C  
ATOM    249  CG2 VAL X  30       2.266  11.647 -11.957  1.00 35.51           C  
ATOM    250  N   GLU X  31       2.175   9.124  -8.588  1.00  2.40           N  
ATOM    251  CA  GLU X  31       1.981   8.654  -7.222  1.00 21.40           C  
ATOM    252  C   GLU X  31       2.758   7.364  -6.975  1.00 40.45           C  
ATOM    253  O   GLU X  31       3.192   7.092  -5.857  1.00 24.42           O  
ATOM    254  CB  GLU X  31       0.495   8.430  -6.942  1.00 23.31           C  
ATOM    255  CG  GLU X  31      -0.183   7.514  -7.949  1.00 14.52           C  
ATOM    256  CD  GLU X  31      -1.689   7.476  -7.780  1.00 55.14           C  
ATOM    257  OE1 GLU X  31      -2.218   8.280  -6.984  1.00 23.50           O  
ATOM    258  OE2 GLU X  31      -2.339   6.642  -8.444  1.00 34.12           O  
ATOM    259  N   ALA X  32       2.928   6.572  -8.029  1.00  2.40           N  
ATOM    260  CA  ALA X  32       3.652   5.311  -7.928  1.00 31.31           C  
ATOM    261  C   ALA X  32       5.154   5.549  -7.806  1.00 40.33           C  
ATOM    262  O   ALA X  32       5.853   4.812  -7.111  1.00 21.42           O  
ATOM    263  CB  ALA X  32       3.351   4.433  -9.133  1.00 31.21           C  
ATOM    264  N   ALA X  33       5.642   6.581  -8.485  1.00 30.22           N  
ATOM    265  CA  ALA X  33       7.060   6.915  -8.449  1.00 33.31           C  
ATOM    266  C   ALA X  33       7.487   7.353  -7.053  1.00  4.05           C  
ATOM    267  O   ALA X  33       8.430   6.806  -6.481  1.00 62.14           O  
ATOM    268  CB  ALA X  33       7.370   8.005  -9.465  1.00 14.52           C  
ATOM    269  N   LEU X  34       6.787   8.345  -6.510  1.00 10.33           N  
ATOM    270  CA  LEU X  34       7.095   8.857  -5.179  1.00 72.23           C  
ATOM    271  C   LEU X  34       6.902   7.775  -4.121  1.00 23.32           C  
ATOM    272  O   LEU X  34       7.794   7.518  -3.311  1.00  3.32           O  
ATOM    273  CB  LEU X  34       6.209  10.062  -4.859  1.00 23.51           C  
ATOM    274  CG  LEU X  34       6.835  11.138  -3.969  1.00 31.44           C  
ATOM    275  CD1 LEU X  34       5.888  11.514  -2.841  1.00 63.12           C  
ATOM    276  CD2 LEU X  34       8.169  10.659  -3.413  1.00 44.54           C  
ATOM    277  N   LEU X  35       5.734   7.143  -4.134  1.00 52.13           N  
ATOM    278  CA  LEU X  35       5.425   6.086  -3.178  1.00 54.41           C  
ATOM    279  C   LEU X  35       6.538   5.044  -3.139  1.00 42.52           C  
ATOM    280  O   LEU X  35       6.932   4.581  -2.069  1.00 30.12           O  
ATOM    281  CB  LEU X  35       4.097   5.419  -3.537  1.00 65.10           C  
ATOM    282  CG  LEU X  35       3.967   3.940  -3.168  1.00 42.15           C  
ATOM    283  CD1 LEU X  35       3.334   3.787  -1.793  1.00 32.53           C  
ATOM    284  CD2 LEU X  35       3.153   3.198  -4.218  1.00 33.24           C  
ATOM    285  N   ARG X  36       7.039   4.679  -4.314  1.00 75.01           N  
ATOM    286  CA  ARG X  36       8.108   3.691  -4.415  1.00 24.21           C  
ATOM    287  C   ARG X  36       9.393   4.213  -3.780  1.00 63.45           C  
ATOM    288  O   ARG X  36      10.245   3.436  -3.349  1.00 42.53           O  
ATOM    289  CB  ARG X  36       8.361   3.330  -5.879  1.00 24.23           C  
ATOM    290  CG  ARG X  36       9.827   3.098  -6.205  1.00 10.12           C  
ATOM    291  CD  ARG X  36      10.565   4.411  -6.417  1.00 53.25           C  
ATOM    292  NE  ARG X  36      11.929   4.362  -5.898  1.00 12.25           N  
ATOM    293  CZ  ARG X  36      12.914   3.688  -6.481  1.00  4.33           C  
ATOM    294  NH1 ARG X  36      12.688   3.010  -7.597  1.00 30.14           N  
ATOM    295  NH2 ARG X  36      14.129   3.692  -5.947  1.00  4.33           N  
ATOM    296  N   SER X  37       9.525   5.535  -3.724  1.00 63.33           N  
ATOM    297  CA  SER X  37      10.708   6.161  -3.146  1.00 41.33           C  
ATOM    298  C   SER X  37      10.537   6.360  -1.643  1.00 72.01           C  
ATOM    299  O   SER X  37      11.489   6.219  -0.874  1.00 41.03           O  
ATOM    300  CB  SER X  37      10.981   7.506  -3.823  1.00 53.40           C  
ATOM    301  OG  SER X  37      12.364   7.674  -4.086  1.00  3.24           O  
ATOM    302  N   VAL X  38       9.317   6.691  -1.231  1.00 10.43           N  
ATOM    303  CA  VAL X  38       9.019   6.908   0.179  1.00 72.33           C  
ATOM    304  C   VAL X  38       8.545   5.622   0.847  1.00 53.32           C  
ATOM    305  O   VAL X  38       9.061   5.223   1.890  1.00 72.14           O  
ATOM    306  CB  VAL X  38       7.944   7.996   0.364  1.00 60.32           C  
ATOM    307  CG1 VAL X  38       8.032   9.029  -0.749  1.00 41.22           C  
ATOM    308  CG2 VAL X  38       6.557   7.371   0.415  1.00  3.42           C  
ATOM    309  N   THR X  39       7.556   4.975   0.236  1.00 31.02           N  
ATOM    310  CA  THR X  39       7.012   3.733   0.770  1.00 13.03           C  
ATOM    311  C   THR X  39       8.102   2.683   0.945  1.00 23.53           C  
ATOM    312  O   THR X  39       8.050   1.869   1.866  1.00 62.11           O  
ATOM    313  CB  THR X  39       5.909   3.165  -0.144  1.00 25.22           C  
ATOM    314  OG1 THR X  39       4.914   2.499   0.643  1.00 41.00           O  
ATOM    315  CG2 THR X  39       6.495   2.193  -1.157  1.00 23.40           C  
ATOM    316  N   ARG X  40       9.090   2.711   0.057  1.00 22.54           N  
ATOM    317  CA  ARG X  40      10.195   1.761   0.113  1.00 55.43           C  
ATOM    318  C   ARG X  40      10.940   1.871   1.440  1.00 32.44           C  
ATOM    319  O   ARG X  40      11.452   0.879   1.960  1.00 12.44           O  
ATOM    320  CB  ARG X  40      11.161   1.999  -1.048  1.00  3.04           C  
ATOM    321  CG  ARG X  40      11.686   3.425  -1.119  1.00  4.34           C  
ATOM    322  CD  ARG X  40      12.823   3.649  -0.135  1.00 23.13           C  
ATOM    323  NE  ARG X  40      13.970   4.301  -0.762  1.00 34.10           N  
ATOM    324  CZ  ARG X  40      14.895   3.649  -1.461  1.00 11.10           C  
ATOM    325  NH1 ARG X  40      14.806   2.337  -1.621  1.00 71.34           N  
ATOM    326  NH2 ARG X  40      15.909   4.313  -2.001  1.00 11.14           N  
ATOM    327  N   GLN X  41      10.997   3.083   1.981  1.00 54.34           N  
ATOM    328  CA  GLN X  41      11.680   3.323   3.248  1.00 44.31           C  
ATOM    329  C   GLN X  41      10.797   2.927   4.426  1.00 43.24           C  
ATOM    330  O   GLN X  41      11.294   2.542   5.484  1.00 42.15           O  
ATOM    331  CB  GLN X  41      12.079   4.795   3.365  1.00 22.12           C  
ATOM    332  CG  GLN X  41      11.061   5.644   4.109  1.00  4.32           C  
ATOM    333  CD  GLN X  41      11.449   5.886   5.555  1.00  1.41           C  
ATOM    334  OE1 GLN X  41      12.199   6.814   5.861  1.00 55.15           O  
ATOM    335  NE2 GLN X  41      10.938   5.052   6.452  1.00 44.52           N  
ATOM    336  N   ILE X  42       9.486   3.028   4.237  1.00 14.33           N  
ATOM    337  CA  ILE X  42       8.535   2.681   5.285  1.00 42.42           C  
ATOM    338  C   ILE X  42       8.594   1.192   5.611  1.00 32.24           C  
ATOM    339  O   ILE X  42       8.377   0.786   6.751  1.00 15.01           O  
ATOM    340  CB  ILE X  42       7.094   3.049   4.883  1.00 54.02           C  
ATOM    341  CG1 ILE X  42       7.058   4.442   4.251  1.00 65.32           C  
ATOM    342  CG2 ILE X  42       6.174   2.986   6.092  1.00  3.31           C  
ATOM    343  CD1 ILE X  42       7.637   5.522   5.137  1.00 53.13           C  
ATOM    344  N   GLN X  43       8.892   0.382   4.599  1.00 61.21           N  
ATOM    345  CA  GLN X  43       8.983  -1.062   4.778  1.00 75.11           C  
ATOM    346  C   GLN X  43      10.338  -1.456   5.357  1.00 43.05           C  
ATOM    347  O   GLN X  43      10.417  -2.019   6.448  1.00  3.41           O  
ATOM    348  CB  GLN X  43       8.755  -1.777   3.445  1.00 41.31           C  
ATOM    349  CG  GLN X  43       7.408  -2.476   3.350  1.00 42.41           C  
ATOM    350  CD  GLN X  43       7.362  -3.506   2.238  1.00  3.41           C  
ATOM    351  OE1 GLN X  43       8.105  -4.487   2.255  1.00 71.04           O  
ATOM    352  NE2 GLN X  43       6.485  -3.288   1.266  1.00  4.13           N  
ATOM    353  N   GLN X  44      11.400  -1.154   4.617  1.00 24.35           N  
ATOM    354  CA  GLN X  44      12.752  -1.479   5.056  1.00 11.54           C  
ATOM    355  C   GLN X  44      12.971  -1.051   6.505  1.00 71.22           C  
ATOM    356  O   GLN X  44      13.877  -1.541   7.176  1.00 32.31           O  
ATOM    357  CB  GLN X  44      13.782  -0.801   4.151  1.00 10.24           C  
ATOM    358  CG  GLN X  44      14.236   0.560   4.657  1.00  3.21           C  
ATOM    359  CD  GLN X  44      15.387   1.127   3.852  1.00 64.53           C  
ATOM    360  OE1 GLN X  44      16.554   0.958   4.210  1.00 11.44           O  
ATOM    361  NE2 GLN X  44      15.066   1.804   2.756  1.00  2.05           N  
ATOM    362  N   GLU X  45      12.133  -0.133   6.978  1.00 71.22           N  
ATOM    363  CA  GLU X  45      12.237   0.361   8.346  1.00 40.15           C  
ATOM    364  C   GLU X  45      11.271  -0.380   9.267  1.00 20.05           C  
ATOM    365  O   GLU X  45      11.621  -0.737  10.392  1.00 30.53           O  
ATOM    366  CB  GLU X  45      11.952   1.864   8.392  1.00 61.44           C  
ATOM    367  CG  GLU X  45      10.470   2.203   8.396  1.00  2.40           C  
ATOM    368  CD  GLU X  45      10.206   3.658   8.725  1.00 22.22           C  
ATOM    369  OE1 GLU X  45      10.992   4.246   9.498  1.00 21.44           O  
ATOM    370  OE2 GLU X  45       9.211   4.212   8.209  1.00 65.35           O  
ATOM    371  N   HIS X  46      10.055  -0.605   8.780  1.00  1.34           N  
ATOM    372  CA  HIS X  46       9.038  -1.304   9.559  1.00  3.25           C  
ATOM    373  C   HIS X  46       8.881  -2.744   9.081  1.00  3.24           C  
ATOM    374  O   HIS X  46       8.799  -3.668   9.889  1.00 14.31           O  
ATOM    375  CB  HIS X  46       7.699  -0.571   9.459  1.00 52.13           C  
ATOM    376  CG  HIS X  46       7.778   0.877   9.830  1.00 61.35           C  
ATOM    377  ND1 HIS X  46       8.188   1.315  11.071  1.00 10.11           N  
ATOM    378  CD2 HIS X  46       7.499   1.990   9.112  1.00 22.34           C  
ATOM    379  CE1 HIS X  46       8.156   2.636  11.102  1.00  4.35           C  
ATOM    380  NE2 HIS X  46       7.741   3.070   9.924  1.00 74.24           N  
ATOM    381  N   GLN X  47       8.841  -2.925   7.766  1.00 14.33           N  
ATOM    382  CA  GLN X  47       8.693  -4.253   7.182  1.00 62.35           C  
ATOM    383  C   GLN X  47       9.465  -5.291   7.989  1.00 72.23           C  
ATOM    384  O   GLN X  47       9.132  -6.476   7.972  1.00  4.13           O  
ATOM    385  CB  GLN X  47       9.180  -4.252   5.731  1.00 34.04           C  
ATOM    386  CG  GLN X  47      10.683  -4.435   5.594  1.00 33.04           C  
ATOM    387  CD  GLN X  47      11.054  -5.762   4.960  1.00 55.34           C  
ATOM    388  OE1 GLN X  47      11.715  -5.802   3.922  1.00 13.42           O  
ATOM    389  NE2 GLN X  47      10.628  -6.855   5.581  1.00 12.02           N  
ATOM    390  N   GLU X  48      10.496  -4.838   8.695  1.00 55.44           N  
ATOM    391  CA  GLU X  48      11.314  -5.730   9.508  1.00 70.15           C  
ATOM    392  C   GLU X  48      10.440  -6.653  10.352  1.00 63.42           C  
ATOM    393  O   GLU X  48      10.744  -7.834  10.518  1.00 64.14           O  
ATOM    394  CB  GLU X  48      12.244  -4.920  10.414  1.00  1.22           C  
ATOM    395  CG  GLU X  48      11.878  -3.448  10.501  1.00 12.34           C  
ATOM    396  CD  GLU X  48      12.627  -2.725  11.604  1.00  3.44           C  
ATOM    397  OE1 GLU X  48      13.863  -2.586  11.490  1.00 41.13           O  
ATOM    398  OE2 GLU X  48      11.977  -2.299  12.582  1.00 24.34           O  
ATOM    399  N   PHE X  49       9.352  -6.106  10.883  1.00  3.32           N  
ATOM    400  CA  PHE X  49       8.433  -6.879  11.711  1.00 13.51           C  
ATOM    401  C   PHE X  49       7.271  -7.413  10.880  1.00 14.34           C  
ATOM    402  O   PHE X  49       6.824  -8.544  11.074  1.00 72.12           O  
ATOM    403  CB  PHE X  49       7.901  -6.018  12.860  1.00 23.33           C  
ATOM    404  CG  PHE X  49       8.881  -5.846  13.985  1.00 41.45           C  
ATOM    405  CD1 PHE X  49      10.188  -5.463  13.729  1.00  1.32           C  
ATOM    406  CD2 PHE X  49       8.496  -6.068  15.296  1.00 21.22           C  
ATOM    407  CE1 PHE X  49      11.092  -5.306  14.763  1.00 12.02           C  
ATOM    408  CE2 PHE X  49       9.396  -5.912  16.335  1.00 30.11           C  
ATOM    409  CZ  PHE X  49      10.696  -5.528  16.067  1.00 13.42           C  
ATOM    410  N   PHE X  50       6.785  -6.593   9.955  1.00 52.22           N  
ATOM    411  CA  PHE X  50       5.674  -6.981   9.095  1.00 72.43           C  
ATOM    412  C   PHE X  50       5.955  -8.315   8.412  1.00 12.13           C  
ATOM    413  O   PHE X  50       5.212  -9.282   8.580  1.00 70.13           O  
ATOM    414  CB  PHE X  50       5.414  -5.901   8.043  1.00 64.50           C  
ATOM    415  CG  PHE X  50       5.244  -4.527   8.624  1.00  1.34           C  
ATOM    416  CD1 PHE X  50       4.808  -4.360   9.928  1.00 10.23           C  
ATOM    417  CD2 PHE X  50       5.518  -3.400   7.864  1.00 20.54           C  
ATOM    418  CE1 PHE X  50       4.651  -3.097  10.466  1.00 33.35           C  
ATOM    419  CE2 PHE X  50       5.363  -2.134   8.397  1.00 72.42           C  
ATOM    420  CZ  PHE X  50       4.928  -1.983   9.699  1.00 55.41           C  
ATOM    421  N   SER X  51       7.037  -8.362   7.639  1.00 74.10           N  
ATOM    422  CA  SER X  51       7.416  -9.575   6.927  1.00 31.35           C  
ATOM    423  C   SER X  51       7.423 -10.778   7.866  1.00 50.03           C  
ATOM    424  O   SER X  51       6.948 -11.856   7.514  1.00 75.34           O  
ATOM    425  CB  SER X  51       8.795  -9.406   6.285  1.00 23.50           C  
ATOM    426  OG  SER X  51       9.355 -10.662   5.941  1.00  5.43           O  
ATOM    427  N   SER X  52       7.969 -10.582   9.062  1.00 55.34           N  
ATOM    428  CA  SER X  52       8.041 -11.650  10.052  1.00 12.32           C  
ATOM    429  C   SER X  52       6.673 -12.290  10.266  1.00  4.53           C  
ATOM    430  O   SER X  52       6.567 -13.493  10.499  1.00 15.12           O  
ATOM    431  CB  SER X  52       8.575 -11.108  11.379  1.00 24.35           C  
ATOM    432  OG  SER X  52       9.851 -10.512  11.212  1.00 32.21           O  
ATOM    433  N   PHE X  53       5.626 -11.475  10.182  1.00 74.20           N  
ATOM    434  CA  PHE X  53       4.263 -11.959  10.366  1.00 34.04           C  
ATOM    435  C   PHE X  53       3.745 -12.623   9.092  1.00 23.01           C  
ATOM    436  O   PHE X  53       3.081 -13.658   9.146  1.00 12.35           O  
ATOM    437  CB  PHE X  53       3.339 -10.806  10.764  1.00 24.51           C  
ATOM    438  CG  PHE X  53       3.668 -10.212  12.104  1.00 31.42           C  
ATOM    439  CD1 PHE X  53       3.296 -10.857  13.273  1.00 52.11           C  
ATOM    440  CD2 PHE X  53       4.349  -9.009  12.196  1.00 14.34           C  
ATOM    441  CE1 PHE X  53       3.594 -10.311  14.508  1.00 21.11           C  
ATOM    442  CE2 PHE X  53       4.652  -8.459  13.428  1.00 41.14           C  
ATOM    443  CZ  PHE X  53       4.274  -9.112  14.585  1.00 64.51           C  
ATOM    444  N   CYS X  54       4.056 -12.019   7.951  1.00 11.43           N  
ATOM    445  CA  CYS X  54       3.621 -12.550   6.663  1.00 22.13           C  
ATOM    446  C   CYS X  54       3.887 -14.049   6.575  1.00 22.42           C  
ATOM    447  O   CYS X  54       3.039 -14.814   6.117  1.00 14.51           O  
ATOM    448  CB  CYS X  54       4.334 -11.825   5.521  1.00 12.55           C  
ATOM    449  SG  CYS X  54       5.890 -12.595   5.017  1.00 45.23           S  
ATOM    450  N   GLU X  55       5.071 -14.461   7.017  1.00 62.41           N  
ATOM    451  CA  GLU X  55       5.451 -15.868   6.985  1.00 71.53           C  
ATOM    452  C   GLU X  55       5.258 -16.515   8.354  1.00 70.13           C  
ATOM    453  O   GLU X  55       5.969 -17.451   8.716  1.00 44.52           O  
ATOM    454  CB  GLU X  55       6.906 -16.019   6.538  1.00 70.13           C  
ATOM    455  CG  GLU X  55       7.214 -15.320   5.225  1.00 14.10           C  
ATOM    456  CD  GLU X  55       8.122 -16.140   4.328  1.00 12.11           C  
ATOM    457  OE1 GLU X  55       8.562 -17.225   4.762  1.00 61.35           O  
ATOM    458  OE2 GLU X  55       8.391 -15.695   3.193  1.00 55.24           O  
ATOM    459  N   SER X  56       4.289 -16.007   9.110  1.00 23.22           N  
ATOM    460  CA  SER X  56       4.006 -16.531  10.442  1.00 74.32           C  
ATOM    461  C   SER X  56       2.589 -17.091  10.514  1.00 44.13           C  
ATOM    462  O   SER X  56       2.393 -18.300  10.635  1.00 40.31           O  
ATOM    463  CB  SER X  56       4.187 -15.434  11.493  1.00 63.30           C  
ATOM    464  OG  SER X  56       4.212 -15.982  12.800  1.00 10.45           O  
ATOM    465  N   ARG X  57       1.603 -16.203  10.438  1.00 52.31           N  
ATOM    466  CA  ARG X  57       0.204 -16.608  10.495  1.00 54.30           C  
ATOM    467  C   ARG X  57      -0.379 -16.751   9.092  1.00 43.45           C  
ATOM    468  O   ARG X  57      -1.411 -17.393   8.900  1.00  3.13           O  
ATOM    469  CB  ARG X  57      -0.611 -15.591  11.296  1.00 13.23           C  
ATOM    470  CG  ARG X  57      -0.111 -15.394  12.718  1.00  5.52           C  
ATOM    471  CD  ARG X  57       1.332 -14.913  12.739  1.00 62.21           C  
ATOM    472  NE  ARG X  57       1.668 -14.243  13.992  1.00 22.41           N  
ATOM    473  CZ  ARG X  57       1.860 -14.883  15.140  1.00 55.35           C  
ATOM    474  NH1 ARG X  57       1.752 -16.204  15.191  1.00  4.25           N  
ATOM    475  NH2 ARG X  57       2.163 -14.204  16.238  1.00 64.44           N  
ATOM    476  N   GLY X  58       0.290 -16.147   8.115  1.00 73.24           N  
ATOM    477  CA  GLY X  58      -0.177 -16.219   6.743  1.00 74.12           C  
ATOM    478  C   GLY X  58      -1.383 -15.335   6.493  1.00 50.23           C  
ATOM    479  O   GLY X  58      -1.957 -15.349   5.406  1.00 43.30           O  
ATOM    480  N   ASN X  59      -1.768 -14.564   7.505  1.00 24.02           N  
ATOM    481  CA  ASN X  59      -2.917 -13.670   7.392  1.00 54.14           C  
ATOM    482  C   ASN X  59      -2.522 -12.364   6.713  1.00 73.33           C  
ATOM    483  O   ASN X  59      -3.078 -11.306   7.010  1.00 33.53           O  
ATOM    484  CB  ASN X  59      -3.504 -13.384   8.775  1.00 55.15           C  
ATOM    485  CG  ASN X  59      -3.139 -14.448   9.791  1.00 53.12           C  
ATOM    486  OD1 ASN X  59      -2.873 -14.145  10.955  1.00 63.25           O  
ATOM    487  ND2 ASN X  59      -3.122 -15.702   9.356  1.00 14.51           N  
ATOM    488  N   ARG X  60      -1.562 -12.443   5.798  1.00 44.23           N  
ATOM    489  CA  ARG X  60      -1.093 -11.267   5.077  1.00 51.43           C  
ATOM    490  C   ARG X  60      -2.221 -10.257   4.892  1.00 24.32           C  
ATOM    491  O   ARG X  60      -2.001  -9.046   4.944  1.00 14.14           O  
ATOM    492  CB  ARG X  60      -0.527 -11.669   3.712  1.00 21.25           C  
ATOM    493  CG  ARG X  60      -0.141 -13.136   3.624  1.00 15.12           C  
ATOM    494  CD  ARG X  60       1.001 -13.471   4.571  1.00 44.45           C  
ATOM    495  NE  ARG X  60       1.932 -14.433   3.988  1.00 62.23           N  
ATOM    496  CZ  ARG X  60       2.879 -14.102   3.116  1.00 61.45           C  
ATOM    497  NH1 ARG X  60       3.019 -12.842   2.729  1.00 15.24           N  
ATOM    498  NH2 ARG X  60       3.689 -15.034   2.630  1.00 64.20           N  
ATOM    499  N   LEU X  61      -3.431 -10.762   4.676  1.00 10.41           N  
ATOM    500  CA  LEU X  61      -4.597  -9.905   4.483  1.00 32.11           C  
ATOM    501  C   LEU X  61      -5.096  -9.358   5.817  1.00 33.21           C  
ATOM    502  O   LEU X  61      -5.268  -8.151   5.978  1.00 51.34           O  
ATOM    503  CB  LEU X  61      -5.714 -10.679   3.783  1.00 50.30           C  
ATOM    504  CG  LEU X  61      -7.133 -10.149   3.998  1.00  1.02           C  
ATOM    505  CD1 LEU X  61      -7.431  -9.017   3.029  1.00 20.43           C  
ATOM    506  CD2 LEU X  61      -8.150 -11.270   3.841  1.00 13.41           C  
ATOM    507  N   GLU X  62      -5.325 -10.257   6.770  1.00 15.15           N  
ATOM    508  CA  GLU X  62      -5.805  -9.864   8.090  1.00 60.03           C  
ATOM    509  C   GLU X  62      -4.932  -8.759   8.679  1.00 42.20           C  
ATOM    510  O   GLU X  62      -5.417  -7.885   9.397  1.00 61.12           O  
ATOM    511  CB  GLU X  62      -5.825 -11.071   9.030  1.00 24.23           C  
ATOM    512  CG  GLU X  62      -6.669 -12.225   8.520  1.00 63.22           C  
ATOM    513  CD  GLU X  62      -6.847 -13.319   9.555  1.00 15.05           C  
ATOM    514  OE1 GLU X  62      -6.356 -13.147  10.690  1.00 22.13           O  
ATOM    515  OE2 GLU X  62      -7.477 -14.348   9.230  1.00 34.01           O  
ATOM    516  N   LEU X  63      -3.640  -8.808   8.372  1.00 53.54           N  
ATOM    517  CA  LEU X  63      -2.698  -7.813   8.871  1.00 60.25           C  
ATOM    518  C   LEU X  63      -2.833  -6.501   8.104  1.00 24.43           C  
ATOM    519  O   LEU X  63      -2.695  -5.419   8.676  1.00  4.03           O  
ATOM    520  CB  LEU X  63      -1.265  -8.337   8.758  1.00 44.24           C  
ATOM    521  CG  LEU X  63      -0.987  -9.684   9.428  1.00  3.40           C  
ATOM    522  CD1 LEU X  63      -2.116 -10.049  10.378  1.00 52.11           C  
ATOM    523  CD2 LEU X  63      -0.796 -10.770   8.380  1.00 44.35           C  
ATOM    524  N   VAL X  64      -3.106  -6.605   6.808  1.00 21.23           N  
ATOM    525  CA  VAL X  64      -3.265  -5.427   5.963  1.00 11.30           C  
ATOM    526  C   VAL X  64      -4.439  -4.571   6.428  1.00  0.31           C  
ATOM    527  O   VAL X  64      -4.329  -3.349   6.528  1.00 13.33           O  
ATOM    528  CB  VAL X  64      -3.482  -5.818   4.489  1.00 32.35           C  
ATOM    529  CG1 VAL X  64      -4.953  -5.711   4.119  1.00 10.04           C  
ATOM    530  CG2 VAL X  64      -2.629  -4.950   3.577  1.00 41.42           C  
ATOM    531  N   LYS X  65      -5.561  -5.222   6.713  1.00 15.13           N  
ATOM    532  CA  LYS X  65      -6.757  -4.521   7.169  1.00 22.44           C  
ATOM    533  C   LYS X  65      -6.585  -4.032   8.604  1.00 61.13           C  
ATOM    534  O   LYS X  65      -6.960  -2.905   8.932  1.00 53.14           O  
ATOM    535  CB  LYS X  65      -7.977  -5.440   7.075  1.00 34.32           C  
ATOM    536  CG  LYS X  65      -7.647  -6.911   7.258  1.00 33.54           C  
ATOM    537  CD  LYS X  65      -8.873  -7.710   7.667  1.00 42.43           C  
ATOM    538  CE  LYS X  65      -9.676  -8.160   6.456  1.00 55.50           C  
ATOM    539  NZ  LYS X  65     -10.989  -8.746   6.848  1.00 72.22           N  
ATOM    540  N   GLN X  66      -6.017  -4.882   9.450  1.00 40.42           N  
ATOM    541  CA  GLN X  66      -5.796  -4.534  10.850  1.00 32.22           C  
ATOM    542  C   GLN X  66      -5.003  -3.236  10.969  1.00 41.31           C  
ATOM    543  O   GLN X  66      -5.381  -2.332  11.715  1.00  1.40           O  
ATOM    544  CB  GLN X  66      -5.057  -5.664  11.568  1.00 11.14           C  
ATOM    545  CG  GLN X  66      -5.977  -6.610  12.322  1.00 41.45           C  
ATOM    546  CD  GLN X  66      -7.313  -6.798  11.632  1.00 43.53           C  
ATOM    547  OE1 GLN X  66      -8.255  -6.036  11.856  1.00 63.55           O  
ATOM    548  NE2 GLN X  66      -7.404  -7.817  10.784  1.00 74.41           N  
ATOM    549  N   MET X  67      -3.902  -3.150  10.229  1.00 50.44           N  
ATOM    550  CA  MET X  67      -3.058  -1.962  10.251  1.00 61.01           C  
ATOM    551  C   MET X  67      -3.851  -0.723   9.848  1.00 11.14           C  
ATOM    552  O   MET X  67      -3.890   0.265  10.580  1.00 61.40           O  
ATOM    553  CB  MET X  67      -1.861  -2.144   9.316  1.00 24.43           C  
ATOM    554  CG  MET X  67      -1.055  -3.401   9.596  1.00 42.14           C  
ATOM    555  SD  MET X  67       0.406  -3.080  10.602  1.00  3.44           S  
ATOM    556  CE  MET X  67       1.341  -2.011   9.510  1.00 71.22           C  
ATOM    557  N   ALA X  68      -4.480  -0.784   8.679  1.00 62.01           N  
ATOM    558  CA  ALA X  68      -5.273   0.333   8.178  1.00 22.33           C  
ATOM    559  C   ALA X  68      -6.281   0.800   9.223  1.00  0.22           C  
ATOM    560  O   ALA X  68      -6.759   1.934   9.174  1.00 31.30           O  
ATOM    561  CB  ALA X  68      -5.984  -0.060   6.892  1.00 14.44           C  
ATOM    562  N   ASP X  69      -6.601  -0.080  10.165  1.00 74.33           N  
ATOM    563  CA  ASP X  69      -7.553   0.243  11.221  1.00 50.15           C  
ATOM    564  C   ASP X  69      -6.871   1.001  12.356  1.00 32.15           C  
ATOM    565  O   ASP X  69      -7.494   1.816  13.034  1.00 40.34           O  
ATOM    566  CB  ASP X  69      -8.200  -1.034  11.761  1.00 60.42           C  
ATOM    567  CG  ASP X  69      -9.715  -0.987  11.696  1.00  1.41           C  
ATOM    568  OD1 ASP X  69     -10.250  -0.222  10.869  1.00  0.22           O  
ATOM    569  OD2 ASP X  69     -10.363  -1.718  12.475  1.00 15.31           O  
ATOM    570  N   LYS X  70      -5.586   0.726  12.554  1.00 54.12           N  
ATOM    571  CA  LYS X  70      -4.817   1.382  13.606  1.00 31.13           C  
ATOM    572  C   LYS X  70      -4.362   2.769  13.162  1.00 44.31           C  
ATOM    573  O   LYS X  70      -4.525   3.749  13.890  1.00 43.32           O  
ATOM    574  CB  LYS X  70      -3.602   0.531  13.984  1.00 60.40           C  
ATOM    575  CG  LYS X  70      -2.355   0.862  13.182  1.00 52.43           C  
ATOM    576  CD  LYS X  70      -1.140   0.118  13.709  1.00 31.14           C  
ATOM    577  CE  LYS X  70      -1.428  -1.366  13.887  1.00 55.03           C  
ATOM    578  NZ  LYS X  70      -0.279  -2.085  14.500  1.00 12.31           N  
ATOM    579  N   LEU X  71      -3.793   2.845  11.964  1.00 55.31           N  
ATOM    580  CA  LEU X  71      -3.315   4.112  11.423  1.00 32.13           C  
ATOM    581  C   LEU X  71      -4.457   4.894  10.781  1.00 20.13           C  
ATOM    582  O   LEU X  71      -4.782   6.003  11.208  1.00 23.32           O  
ATOM    583  CB  LEU X  71      -2.209   3.866  10.396  1.00 15.52           C  
ATOM    584  CG  LEU X  71      -2.254   2.521   9.669  1.00 41.12           C  
ATOM    585  CD1 LEU X  71      -1.882   2.694   8.204  1.00 42.23           C  
ATOM    586  CD2 LEU X  71      -1.330   1.520  10.343  1.00 44.41           C  
ATOM    587  N   LEU X  72      -5.063   4.310   9.753  1.00 63.32           N  
ATOM    588  CA  LEU X  72      -6.170   4.951   9.053  1.00 52.33           C  
ATOM    589  C   LEU X  72      -7.493   4.682   9.764  1.00 64.21           C  
ATOM    590  O   LEU X  72      -7.631   3.696  10.488  1.00  3.21           O  
ATOM    591  CB  LEU X  72      -6.244   4.451   7.609  1.00 52.50           C  
ATOM    592  CG  LEU X  72      -5.053   4.802   6.716  1.00 65.54           C  
ATOM    593  CD1 LEU X  72      -5.395   5.969   5.803  1.00 71.13           C  
ATOM    594  CD2 LEU X  72      -3.830   5.125   7.561  1.00 33.02           C  
ATOM    595  N   SER X  73      -8.463   5.564   9.550  1.00 21.23           N  
ATOM    596  CA  SER X  73      -9.775   5.423  10.171  1.00 11.43           C  
ATOM    597  C   SER X  73     -10.799   6.327   9.491  1.00 31.41           C  
ATOM    598  O   SER X  73     -10.539   6.888   8.427  1.00 51.42           O  
ATOM    599  CB  SER X  73      -9.695   5.757  11.663  1.00 65.03           C  
ATOM    600  OG  SER X  73     -10.380   4.789  12.440  1.00 23.21           O  
ATOM    601  N   LYS X  74     -11.965   6.463  10.114  1.00 32.34           N  
ATOM    602  CA  LYS X  74     -13.029   7.300   9.572  1.00 33.23           C  
ATOM    603  C   LYS X  74     -13.080   8.646  10.285  1.00 35.33           C  
ATOM    604  O   LYS X  74     -13.036   9.699   9.648  1.00 61.23           O  
ATOM    605  CB  LYS X  74     -14.379   6.590   9.702  1.00 14.23           C  
ATOM    606  CG  LYS X  74     -14.441   5.609  10.860  1.00 11.42           C  
ATOM    607  CD  LYS X  74     -15.872   5.379  11.317  1.00 12.23           C  
ATOM    608  CE  LYS X  74     -15.924   4.517  12.572  1.00 52.10           C  
ATOM    609  NZ  LYS X  74     -15.759   3.071  12.257  1.00 21.31           N  
ATOM    610  N   ASP X  75     -13.171   8.606  11.609  1.00 22.33           N  
ATOM    611  CA  ASP X  75     -13.226   9.824  12.411  1.00 61.02           C  
ATOM    612  C   ASP X  75     -11.826  10.262  12.828  1.00 74.33           C  
ATOM    613  O   ASP X  75     -11.667  11.126  13.691  1.00 65.12           O  
ATOM    614  CB  ASP X  75     -14.097   9.608  13.648  1.00 75.21           C  
ATOM    615  CG  ASP X  75     -15.361  10.446  13.620  1.00 34.22           C  
ATOM    616  OD1 ASP X  75     -15.267  11.668  13.863  1.00 41.13           O  
ATOM    617  OD2 ASP X  75     -16.442   9.881  13.356  1.00 52.02           O  
ATOM    618  N   GLN X  76     -10.814   9.658  12.214  1.00 33.12           N  
ATOM    619  CA  GLN X  76      -9.427   9.985  12.525  1.00 54.23           C  
ATOM    620  C   GLN X  76      -8.800  10.812  11.407  1.00 51.50           C  
ATOM    621  O   GLN X  76      -8.861  10.439  10.236  1.00 62.42           O  
ATOM    622  CB  GLN X  76      -8.617   8.707  12.746  1.00 54.45           C  
ATOM    623  CG  GLN X  76      -9.044   7.922  13.975  1.00 70.22           C  
ATOM    624  CD  GLN X  76     -10.376   8.386  14.531  1.00 44.31           C  
ATOM    625  OE1 GLN X  76     -10.429   9.143  15.500  1.00  3.44           O  
ATOM    626  NE2 GLN X  76     -11.463   7.932  13.918  1.00 15.01           N  
ATOM    627  N   ASP X  77      -8.196  11.936  11.778  1.00 72.32           N  
ATOM    628  CA  ASP X  77      -7.555  12.816  10.807  1.00 53.14           C  
ATOM    629  C   ASP X  77      -6.352  12.133  10.165  1.00  1.14           C  
ATOM    630  O   ASP X  77      -5.204  12.477  10.451  1.00 30.42           O  
ATOM    631  CB  ASP X  77      -7.121  14.121  11.477  1.00 64.21           C  
ATOM    632  CG  ASP X  77      -7.988  14.476  12.668  1.00 31.43           C  
ATOM    633  OD1 ASP X  77      -7.810  13.856  13.738  1.00 54.22           O  
ATOM    634  OD2 ASP X  77      -8.846  15.374  12.531  1.00 30.43           O  
ATOM    635  N   PHE X  78      -6.621  11.163   9.297  1.00 34.25           N  
ATOM    636  CA  PHE X  78      -5.559  10.429   8.616  1.00 32.13           C  
ATOM    637  C   PHE X  78      -4.673  11.376   7.814  1.00 41.13           C  
ATOM    638  O   PHE X  78      -5.150  12.098   6.937  1.00 64.30           O  
ATOM    639  CB  PHE X  78      -6.157   9.366   7.693  1.00 24.23           C  
ATOM    640  CG  PHE X  78      -6.707   9.926   6.412  1.00 73.51           C  
ATOM    641  CD1 PHE X  78      -7.418  11.115   6.410  1.00 43.25           C  
ATOM    642  CD2 PHE X  78      -6.515   9.260   5.212  1.00 25.50           C  
ATOM    643  CE1 PHE X  78      -7.926  11.631   5.233  1.00 14.54           C  
ATOM    644  CE2 PHE X  78      -7.020   9.773   4.032  1.00 62.20           C  
ATOM    645  CZ  PHE X  78      -7.726  10.959   4.042  1.00 72.42           C  
ATOM    646  N   SER X  79      -3.380  11.369   8.120  1.00 34.43           N  
ATOM    647  CA  SER X  79      -2.425  12.230   7.430  1.00  3.41           C  
ATOM    648  C   SER X  79      -1.796  11.504   6.245  1.00 22.04           C  
ATOM    649  O   SER X  79      -1.857  10.278   6.151  1.00 20.11           O  
ATOM    650  CB  SER X  79      -1.333  12.695   8.396  1.00 72.35           C  
ATOM    651  OG  SER X  79      -0.548  13.724   7.822  1.00 24.42           O  
ATOM    652  N   TRP X  80      -1.193  12.270   5.344  1.00 22.14           N  
ATOM    653  CA  TRP X  80      -0.551  11.700   4.163  1.00 42.03           C  
ATOM    654  C   TRP X  80       0.420  10.593   4.554  1.00 64.13           C  
ATOM    655  O   TRP X  80       0.507   9.565   3.881  1.00 32.54           O  
ATOM    656  CB  TRP X  80       0.185  12.790   3.383  1.00 33.15           C  
ATOM    657  CG  TRP X  80      -0.660  13.437   2.326  1.00 34.04           C  
ATOM    658  CD1 TRP X  80      -0.996  14.757   2.242  1.00 64.20           C  
ATOM    659  CD2 TRP X  80      -1.276  12.792   1.207  1.00 23.32           C  
ATOM    660  NE1 TRP X  80      -1.784  14.972   1.136  1.00 41.31           N  
ATOM    661  CE2 TRP X  80      -1.970  13.781   0.484  1.00  5.40           C  
ATOM    662  CE3 TRP X  80      -1.307  11.472   0.743  1.00 44.43           C  
ATOM    663  CZ2 TRP X  80      -2.687  13.492  -0.674  1.00 22.45           C  
ATOM    664  CZ3 TRP X  80      -2.020  11.188  -0.406  1.00 61.43           C  
ATOM    665  CH2 TRP X  80      -2.701  12.194  -1.105  1.00 52.10           C  
ATOM    666  N   SER X  81       1.150  10.808   5.644  1.00  1.53           N  
ATOM    667  CA  SER X  81       2.119   9.827   6.121  1.00  0.43           C  
ATOM    668  C   SER X  81       1.466   8.459   6.299  1.00 61.11           C  
ATOM    669  O   SER X  81       2.101   7.427   6.092  1.00 13.31           O  
ATOM    670  CB  SER X  81       2.732  10.288   7.446  1.00 73.21           C  
ATOM    671  OG  SER X  81       3.377  11.540   7.299  1.00 15.22           O  
ATOM    672  N   GLN X  82       0.194   8.463   6.685  1.00  2.23           N  
ATOM    673  CA  GLN X  82      -0.545   7.225   6.890  1.00 51.43           C  
ATOM    674  C   GLN X  82      -0.890   6.567   5.558  1.00 34.14           C  
ATOM    675  O   GLN X  82      -0.819   5.346   5.418  1.00 45.13           O  
ATOM    676  CB  GLN X  82      -1.824   7.493   7.686  1.00 42.32           C  
ATOM    677  CG  GLN X  82      -1.675   8.596   8.722  1.00 75.23           C  
ATOM    678  CD  GLN X  82      -0.526   8.344   9.679  1.00 61.24           C  
ATOM    679  OE1 GLN X  82       0.261   9.245   9.973  1.00 74.32           O  
ATOM    680  NE2 GLN X  82      -0.425   7.116  10.172  1.00 73.24           N  
ATOM    681  N   LEU X  83      -1.265   7.386   4.581  1.00  3.21           N  
ATOM    682  CA  LEU X  83      -1.621   6.885   3.258  1.00 22.21           C  
ATOM    683  C   LEU X  83      -0.489   6.053   2.667  1.00 35.23           C  
ATOM    684  O   LEU X  83      -0.680   4.893   2.303  1.00 32.22           O  
ATOM    685  CB  LEU X  83      -1.956   8.049   2.323  1.00 31.42           C  
ATOM    686  CG  LEU X  83      -3.443   8.318   2.091  1.00 53.22           C  
ATOM    687  CD1 LEU X  83      -4.248   7.972   3.334  1.00 11.34           C  
ATOM    688  CD2 LEU X  83      -3.668   9.769   1.696  1.00 10.11           C  
ATOM    689  N   VAL X  84       0.695   6.651   2.576  1.00 72.43           N  
ATOM    690  CA  VAL X  84       1.860   5.965   2.034  1.00  3.22           C  
ATOM    691  C   VAL X  84       2.218   4.744   2.873  1.00 40.45           C  
ATOM    692  O   VAL X  84       2.719   3.747   2.352  1.00 50.03           O  
ATOM    693  CB  VAL X  84       3.081   6.902   1.962  1.00 43.52           C  
ATOM    694  CG1 VAL X  84       2.882   7.959   0.887  1.00  2.10           C  
ATOM    695  CG2 VAL X  84       3.335   7.549   3.316  1.00 74.02           C  
ATOM    696  N   MET X  85       1.958   4.828   4.173  1.00 53.01           N  
ATOM    697  CA  MET X  85       2.252   3.727   5.084  1.00 24.22           C  
ATOM    698  C   MET X  85       1.493   2.468   4.677  1.00 41.14           C  
ATOM    699  O   MET X  85       2.061   1.376   4.633  1.00 31.24           O  
ATOM    700  CB  MET X  85       1.890   4.115   6.519  1.00 43.12           C  
ATOM    701  CG  MET X  85       2.722   3.399   7.569  1.00  2.44           C  
ATOM    702  SD  MET X  85       2.847   1.625   7.266  1.00 34.55           S  
ATOM    703  CE  MET X  85       1.119   1.159   7.263  1.00 34.04           C  
ATOM    704  N   LEU X  86       0.207   2.627   4.383  1.00 34.51           N  
ATOM    705  CA  LEU X  86      -0.630   1.502   3.980  1.00  4.32           C  
ATOM    706  C   LEU X  86      -0.081   0.839   2.721  1.00 22.12           C  
ATOM    707  O   LEU X  86      -0.005  -0.389   2.637  1.00 10.21           O  
ATOM    708  CB  LEU X  86      -2.067   1.971   3.739  1.00  1.11           C  
ATOM    709  CG  LEU X  86      -3.002   1.917   4.949  1.00 62.12           C  
ATOM    710  CD1 LEU X  86      -4.450   2.065   4.510  1.00 11.13           C  
ATOM    711  CD2 LEU X  86      -2.805   0.618   5.718  1.00 33.33           C  
ATOM    712  N   LEU X  87       0.299   1.656   1.746  1.00 11.22           N  
ATOM    713  CA  LEU X  87       0.843   1.148   0.491  1.00 51.13           C  
ATOM    714  C   LEU X  87       2.060   0.264   0.744  1.00  0.22           C  
ATOM    715  O   LEU X  87       2.128  -0.866   0.262  1.00 44.12           O  
ATOM    716  CB  LEU X  87       1.223   2.310  -0.430  1.00 25.31           C  
ATOM    717  CG  LEU X  87       0.072   2.969  -1.189  1.00  4.35           C  
ATOM    718  CD1 LEU X  87      -1.266   2.446  -0.690  1.00 55.23           C  
ATOM    719  CD2 LEU X  87       0.140   4.483  -1.050  1.00 14.33           C  
ATOM    720  N   ALA X  88       3.017   0.788   1.502  1.00 34.22           N  
ATOM    721  CA  ALA X  88       4.230   0.043   1.822  1.00 40.32           C  
ATOM    722  C   ALA X  88       3.897  -1.294   2.476  1.00 75.30           C  
ATOM    723  O   ALA X  88       4.278  -2.352   1.976  1.00 51.43           O  
ATOM    724  CB  ALA X  88       5.131   0.868   2.730  1.00 53.12           C  
ATOM    725  N   PHE X  89       3.188  -1.237   3.598  1.00 14.13           N  
ATOM    726  CA  PHE X  89       2.806  -2.445   4.322  1.00 42.32           C  
ATOM    727  C   PHE X  89       2.139  -3.451   3.388  1.00 43.11           C  
ATOM    728  O   PHE X  89       2.625  -4.569   3.215  1.00 22.40           O  
ATOM    729  CB  PHE X  89       1.861  -2.097   5.474  1.00 11.42           C  
ATOM    730  CG  PHE X  89       1.542  -3.266   6.361  1.00  2.03           C  
ATOM    731  CD1 PHE X  89       2.348  -3.570   7.446  1.00 52.14           C  
ATOM    732  CD2 PHE X  89       0.435  -4.061   6.111  1.00 63.24           C  
ATOM    733  CE1 PHE X  89       2.059  -4.644   8.266  1.00 34.11           C  
ATOM    734  CE2 PHE X  89       0.138  -5.137   6.926  1.00 53.35           C  
ATOM    735  CZ  PHE X  89       0.953  -5.429   8.004  1.00 71.41           C  
ATOM    736  N   ALA X  90       1.025  -3.046   2.789  1.00 33.03           N  
ATOM    737  CA  ALA X  90       0.291  -3.909   1.873  1.00 72.41           C  
ATOM    738  C   ALA X  90       1.244  -4.701   0.984  1.00 61.44           C  
ATOM    739  O   ALA X  90       1.147  -5.923   0.885  1.00 62.23           O  
ATOM    740  CB  ALA X  90      -0.666  -3.086   1.023  1.00 22.24           C  
ATOM    741  N   GLY X  91       2.167  -3.994   0.336  1.00 41.21           N  
ATOM    742  CA  GLY X  91       3.124  -4.647  -0.537  1.00 23.10           C  
ATOM    743  C   GLY X  91       4.043  -5.591   0.212  1.00 63.53           C  
ATOM    744  O   GLY X  91       4.499  -6.595  -0.337  1.00 33.32           O  
ATOM    745  N   THR X  92       4.320  -5.270   1.472  1.00 34.11           N  
ATOM    746  CA  THR X  92       5.193  -6.094   2.298  1.00 71.31           C  
ATOM    747  C   THR X  92       4.550  -7.443   2.600  1.00 54.41           C  
ATOM    748  O   THR X  92       5.245  -8.430   2.845  1.00 25.41           O  
ATOM    749  CB  THR X  92       5.537  -5.392   3.625  1.00 31.35           C  
ATOM    750  OG1 THR X  92       6.886  -5.692   4.002  1.00 22.20           O  
ATOM    751  CG2 THR X  92       4.587  -5.831   4.732  1.00  2.34           C  
ATOM    752  N   LEU X  93       3.224  -7.479   2.579  1.00 52.34           N  
ATOM    753  CA  LEU X  93       2.487  -8.707   2.850  1.00 43.13           C  
ATOM    754  C   LEU X  93       2.366  -9.560   1.592  1.00 21.34           C  
ATOM    755  O   LEU X  93       2.143 -10.768   1.666  1.00 32.40           O  
ATOM    756  CB  LEU X  93       1.095  -8.382   3.395  1.00 54.31           C  
ATOM    757  CG  LEU X  93       0.976  -7.096   4.211  1.00 42.32           C  
ATOM    758  CD1 LEU X  93      -0.471  -6.844   4.606  1.00 53.44           C  
ATOM    759  CD2 LEU X  93       1.864  -7.163   5.444  1.00 31.10           C  
ATOM    760  N   MET X  94       2.519  -8.923   0.434  1.00 42.04           N  
ATOM    761  CA  MET X  94       2.432  -9.623  -0.841  1.00 51.44           C  
ATOM    762  C   MET X  94       2.973 -11.043  -0.720  1.00 73.24           C  
ATOM    763  O   MET X  94       4.171 -11.277  -0.868  1.00 41.10           O  
ATOM    764  CB  MET X  94       3.204  -8.862  -1.919  1.00 24.52           C  
ATOM    765  CG  MET X  94       2.769  -9.204  -3.336  1.00  3.23           C  
ATOM    766  SD  MET X  94       1.879 -10.769  -3.429  1.00 62.13           S  
ATOM    767  CE  MET X  94       0.193 -10.214  -3.185  1.00  2.33           C  
ATOM    768  N   ASN X  95       2.080 -11.992  -0.447  1.00  2.32           N  
ATOM    769  CA  ASN X  95       2.469 -13.390  -0.305  1.00 51.51           C  
ATOM    770  C   ASN X  95       3.044 -13.930  -1.610  1.00 62.12           C  
ATOM    771  O   ASN X  95       2.569 -13.595  -2.694  1.00 63.52           O  
ATOM    772  CB  ASN X  95       1.266 -14.233   0.123  1.00 62.02           C  
ATOM    773  CG  ASN X  95       1.328 -15.647  -0.424  1.00 73.40           C  
ATOM    774  OD1 ASN X  95       1.811 -16.562   0.242  1.00 11.34           O  
ATOM    775  ND2 ASN X  95       0.836 -15.830  -1.644  1.00 63.34           N  
ATOM    776  N   GLN X  96       4.070 -14.767  -1.497  1.00 52.02           N  
ATOM    777  CA  GLN X  96       4.709 -15.355  -2.668  1.00 51.52           C  
ATOM    778  C   GLN X  96       5.163 -16.783  -2.383  1.00  3.12           C  
ATOM    779  O   GLN X  96       5.881 -17.035  -1.416  1.00 62.22           O  
ATOM    780  CB  GLN X  96       5.905 -14.505  -3.101  1.00 52.44           C  
ATOM    781  CG  GLN X  96       5.515 -13.146  -3.662  1.00 40.52           C  
ATOM    782  CD  GLN X  96       5.275 -13.180  -5.159  1.00 35.00           C  
ATOM    783  OE1 GLN X  96       6.073 -13.733  -5.915  1.00 23.11           O  
ATOM    784  NE2 GLN X  96       4.168 -12.587  -5.594  1.00 34.14           N  
ATOM    785  N   GLY X  97       4.737 -17.714  -3.231  1.00 72.44           N  
ATOM    786  CA  GLY X  97       5.109 -19.106  -3.053  1.00 74.30           C  
ATOM    787  C   GLY X  97       5.131 -19.872  -4.359  1.00 61.31           C  
ATOM    788  O   GLY X  97       4.667 -21.009  -4.446  1.00 52.42           O  
ATOM    789  N   VAL X  98      -0.697 -17.599  -8.991  1.00  4.34           N  
ATOM    790  CA  VAL X  98      -1.872 -16.743  -8.887  1.00 74.43           C  
ATOM    791  C   VAL X  98      -2.026 -16.191  -7.475  1.00 14.33           C  
ATOM    792  O   VAL X  98      -2.814 -15.274  -7.238  1.00  4.11           O  
ATOM    793  CB  VAL X  98      -3.155 -17.503  -9.273  1.00 44.23           C  
ATOM    794  CG1 VAL X  98      -4.121 -16.584 -10.005  1.00  2.23           C  
ATOM    795  CG2 VAL X  98      -2.819 -18.721 -10.119  1.00 43.21           C  
ATOM    796  N   ILE X  99      -1.268 -16.754  -6.539  1.00 23.13           N  
ATOM    797  CA  ILE X  99      -1.319 -16.315  -5.150  1.00  3.11           C  
ATOM    798  C   ILE X  99      -1.080 -14.814  -5.038  1.00  0.03           C  
ATOM    799  O   ILE X  99      -1.591 -14.158  -4.130  1.00 54.11           O  
ATOM    800  CB  ILE X  99      -0.280 -17.057  -4.287  1.00 12.33           C  
ATOM    801  CG1 ILE X  99       1.058 -16.317  -4.315  1.00 14.30           C  
ATOM    802  CG2 ILE X  99      -0.112 -18.488  -4.774  1.00 25.43           C  
ATOM    803  CD1 ILE X  99       1.660 -16.208  -5.699  1.00 65.44           C  
ATOM    804  N   VAL X 100      -0.297 -14.274  -5.966  1.00 72.41           N  
ATOM    805  CA  VAL X 100       0.009 -12.849  -5.974  1.00 11.33           C  
ATOM    806  C   VAL X 100      -1.213 -12.025  -6.362  1.00 53.11           C  
ATOM    807  O   VAL X 100      -1.559 -11.052  -5.691  1.00 43.43           O  
ATOM    808  CB  VAL X 100       1.161 -12.527  -6.945  1.00 70.01           C  
ATOM    809  CG1 VAL X 100       1.128 -13.466  -8.141  1.00 23.04           C  
ATOM    810  CG2 VAL X 100       1.087 -11.076  -7.396  1.00 74.05           C  
ATOM    811  N   THR X 101      -1.866 -12.423  -7.449  1.00 22.14           N  
ATOM    812  CA  THR X 101      -3.051 -11.722  -7.929  1.00 32.11           C  
ATOM    813  C   THR X 101      -4.210 -11.868  -6.948  1.00 12.32           C  
ATOM    814  O   THR X 101      -4.917 -10.902  -6.660  1.00 74.25           O  
ATOM    815  CB  THR X 101      -3.493 -12.244  -9.309  1.00 22.21           C  
ATOM    816  OG1 THR X 101      -4.753 -11.668  -9.668  1.00 42.11           O  
ATOM    817  CG2 THR X 101      -3.605 -13.760  -9.303  1.00  4.11           C  
ATOM    818  N   ARG X 102      -4.398 -13.081  -6.437  1.00  3.15           N  
ATOM    819  CA  ARG X 102      -5.471 -13.351  -5.488  1.00 12.43           C  
ATOM    820  C   ARG X 102      -5.299 -12.523  -4.220  1.00 34.35           C  
ATOM    821  O   ARG X 102      -6.266 -11.985  -3.681  1.00 51.01           O  
ATOM    822  CB  ARG X 102      -5.506 -14.840  -5.138  1.00  2.23           C  
ATOM    823  CG  ARG X 102      -4.655 -15.202  -3.931  1.00 64.21           C  
ATOM    824  CD  ARG X 102      -4.772 -16.678  -3.589  1.00 73.33           C  
ATOM    825  NE  ARG X 102      -5.701 -16.914  -2.488  1.00 52.54           N  
ATOM    826  CZ  ARG X 102      -5.989 -18.122  -2.015  1.00 53.24           C  
ATOM    827  NH1 ARG X 102      -5.421 -19.197  -2.543  1.00  0.54           N  
ATOM    828  NH2 ARG X 102      -6.845 -18.254  -1.010  1.00 55.43           N  
ATOM    829  N   ASP X 103      -4.061 -12.425  -3.747  1.00 51.21           N  
ATOM    830  CA  ASP X 103      -3.761 -11.660  -2.542  1.00 31.35           C  
ATOM    831  C   ASP X 103      -3.814 -10.162  -2.820  1.00 71.22           C  
ATOM    832  O   ASP X 103      -4.124  -9.366  -1.933  1.00 10.10           O  
ATOM    833  CB  ASP X 103      -2.382 -12.043  -2.000  1.00  2.32           C  
ATOM    834  CG  ASP X 103      -2.438 -13.236  -1.066  1.00 74.22           C  
ATOM    835  OD1 ASP X 103      -2.735 -14.350  -1.544  1.00 11.34           O  
ATOM    836  OD2 ASP X 103      -2.184 -13.054   0.143  1.00 10.42           O  
ATOM    837  N   CYS X 104      -3.509  -9.785  -4.057  1.00 11.13           N  
ATOM    838  CA  CYS X 104      -3.519  -8.381  -4.452  1.00 23.42           C  
ATOM    839  C   CYS X 104      -4.941  -7.828  -4.457  1.00 13.34           C  
ATOM    840  O   CYS X 104      -5.192  -6.730  -3.961  1.00 33.44           O  
ATOM    841  CB  CYS X 104      -2.890  -8.214  -5.837  1.00 33.23           C  
ATOM    842  SG  CYS X 104      -4.073  -8.308  -7.201  1.00 74.43           S  
ATOM    843  N   CYS X 105      -5.866  -8.594  -5.022  1.00 22.11           N  
ATOM    844  CA  CYS X 105      -7.264  -8.180  -5.093  1.00  4.12           C  
ATOM    845  C   CYS X 105      -7.858  -8.030  -3.697  1.00 10.43           C  
ATOM    846  O   CYS X 105      -8.609  -7.093  -3.426  1.00 62.03           O  
ATOM    847  CB  CYS X 105      -8.076  -9.193  -5.901  1.00 14.40           C  
ATOM    848  SG  CYS X 105      -9.862  -9.085  -5.637  1.00 74.01           S  
ATOM    849  N   LEU X 106      -7.519  -8.963  -2.813  1.00 72.31           N  
ATOM    850  CA  LEU X 106      -8.021  -8.936  -1.443  1.00 74.02           C  
ATOM    851  C   LEU X 106      -7.311  -7.863  -0.623  1.00 63.41           C  
ATOM    852  O   LEU X 106      -7.952  -7.001  -0.022  1.00 74.02           O  
ATOM    853  CB  LEU X 106      -7.835 -10.305  -0.784  1.00 42.43           C  
ATOM    854  CG  LEU X 106      -8.681 -11.444  -1.352  1.00 42.11           C  
ATOM    855  CD1 LEU X 106      -7.988 -12.781  -1.140  1.00 64.25           C  
ATOM    856  CD2 LEU X 106     -10.062 -11.450  -0.716  1.00 30.41           C  
ATOM    857  N   ILE X 107      -5.983  -7.922  -0.606  1.00 52.42           N  
ATOM    858  CA  ILE X 107      -5.186  -6.953   0.135  1.00 34.23           C  
ATOM    859  C   ILE X 107      -5.456  -5.532  -0.348  1.00 31.14           C  
ATOM    860  O   ILE X 107      -5.668  -4.621   0.453  1.00 51.32           O  
ATOM    861  CB  ILE X 107      -3.680  -7.248   0.010  1.00 74.45           C  
ATOM    862  CG1 ILE X 107      -2.937  -6.766   1.258  1.00 23.21           C  
ATOM    863  CG2 ILE X 107      -3.113  -6.588  -1.238  1.00 63.44           C  
ATOM    864  CD1 ILE X 107      -1.626  -7.482   1.496  1.00 65.53           C  
ATOM    865  N   VAL X 108      -5.448  -5.350  -1.665  1.00 40.15           N  
ATOM    866  CA  VAL X 108      -5.696  -4.041  -2.258  1.00 55.40           C  
ATOM    867  C   VAL X 108      -7.154  -3.630  -2.091  1.00 33.25           C  
ATOM    868  O   VAL X 108      -7.462  -2.448  -1.942  1.00  3.31           O  
ATOM    869  CB  VAL X 108      -5.336  -4.026  -3.755  1.00 74.33           C  
ATOM    870  CG1 VAL X 108      -5.536  -2.637  -4.339  1.00 23.24           C  
ATOM    871  CG2 VAL X 108      -3.907  -4.501  -3.965  1.00 14.40           C  
ATOM    872  N   ASN X 109      -8.048  -4.612  -2.118  1.00  4.12           N  
ATOM    873  CA  ASN X 109      -9.475  -4.352  -1.971  1.00 65.11           C  
ATOM    874  C   ASN X 109      -9.766  -3.647  -0.650  1.00 63.25           C  
ATOM    875  O   ASN X 109     -10.631  -2.774  -0.578  1.00 43.50           O  
ATOM    876  CB  ASN X 109     -10.264  -5.661  -2.047  1.00 21.42           C  
ATOM    877  CG  ASN X 109     -11.602  -5.572  -1.339  1.00 53.53           C  
ATOM    878  OD1 ASN X 109     -12.653  -5.509  -1.978  1.00 73.23           O  
ATOM    879  ND2 ASN X 109     -11.569  -5.565  -0.011  1.00 14.05           N  
ATOM    880  N   PHE X 110      -9.036  -4.031   0.393  1.00 63.33           N  
ATOM    881  CA  PHE X 110      -9.216  -3.435   1.712  1.00 24.34           C  
ATOM    882  C   PHE X 110      -8.675  -2.009   1.743  1.00 50.32           C  
ATOM    883  O   PHE X 110      -9.393  -1.068   2.081  1.00  2.03           O  
ATOM    884  CB  PHE X 110      -8.514  -4.282   2.776  1.00 44.33           C  
ATOM    885  CG  PHE X 110      -9.136  -4.167   4.139  1.00 62.31           C  
ATOM    886  CD1 PHE X 110     -10.185  -4.995   4.509  1.00 40.22           C  
ATOM    887  CD2 PHE X 110      -8.671  -3.232   5.050  1.00 13.03           C  
ATOM    888  CE1 PHE X 110     -10.759  -4.890   5.761  1.00 71.14           C  
ATOM    889  CE2 PHE X 110      -9.241  -3.124   6.305  1.00 51.02           C  
ATOM    890  CZ  PHE X 110     -10.285  -3.954   6.662  1.00 54.35           C  
ATOM    891  N   LEU X 111      -7.403  -1.857   1.389  1.00  4.34           N  
ATOM    892  CA  LEU X 111      -6.765  -0.546   1.376  1.00 43.20           C  
ATOM    893  C   LEU X 111      -7.421   0.371   0.349  1.00 31.35           C  
ATOM    894  O   LEU X 111      -7.865   1.471   0.675  1.00 22.11           O  
ATOM    895  CB  LEU X 111      -5.273  -0.686   1.071  1.00 34.23           C  
ATOM    896  CG  LEU X 111      -4.554  -1.849   1.757  1.00 55.11           C  
ATOM    897  CD1 LEU X 111      -3.047  -1.665   1.682  1.00 33.12           C  
ATOM    898  CD2 LEU X 111      -5.006  -1.978   3.203  1.00 24.12           C  
ATOM    899  N   TYR X 112      -7.482  -0.093  -0.895  1.00 70.32           N  
ATOM    900  CA  TYR X 112      -8.084   0.685  -1.971  1.00 33.14           C  
ATOM    901  C   TYR X 112      -9.400   1.312  -1.520  1.00 24.41           C  
ATOM    902  O   TYR X 112      -9.636   2.500  -1.729  1.00 12.20           O  
ATOM    903  CB  TYR X 112      -8.321  -0.200  -3.197  1.00 54.15           C  
ATOM    904  CG  TYR X 112      -9.111   0.481  -4.291  1.00  3.05           C  
ATOM    905  CD1 TYR X 112      -8.479   1.271  -5.243  1.00 31.41           C  
ATOM    906  CD2 TYR X 112     -10.491   0.334  -4.375  1.00 15.43           C  
ATOM    907  CE1 TYR X 112      -9.196   1.897  -6.244  1.00  0.41           C  
ATOM    908  CE2 TYR X 112     -11.217   0.953  -5.374  1.00 12.33           C  
ATOM    909  CZ  TYR X 112     -10.565   1.734  -6.306  1.00 20.13           C  
ATOM    910  OH  TYR X 112     -11.284   2.353  -7.302  1.00 62.12           O  
ATOM    911  N   ASN X 113     -10.252   0.501  -0.901  1.00 11.42           N  
ATOM    912  CA  ASN X 113     -11.545   0.976  -0.419  1.00 42.41           C  
ATOM    913  C   ASN X 113     -11.376   1.848   0.821  1.00 75.03           C  
ATOM    914  O   ASN X 113     -12.185   2.740   1.081  1.00 74.33           O  
ATOM    915  CB  ASN X 113     -12.459  -0.210  -0.104  1.00 71.01           C  
ATOM    916  CG  ASN X 113     -12.952  -0.909  -1.356  1.00  1.11           C  
ATOM    917  OD1 ASN X 113     -13.270  -0.265  -2.356  1.00 12.44           O  
ATOM    918  ND2 ASN X 113     -13.020  -2.235  -1.305  1.00 72.50           N  
ATOM    919  N   LEU X 114     -10.322   1.583   1.584  1.00 22.02           N  
ATOM    920  CA  LEU X 114     -10.046   2.345   2.798  1.00 71.43           C  
ATOM    921  C   LEU X 114      -9.903   3.831   2.489  1.00 55.52           C  
ATOM    922  O   LEU X 114     -10.577   4.670   3.088  1.00 65.42           O  
ATOM    923  CB  LEU X 114      -8.773   1.827   3.470  1.00 54.30           C  
ATOM    924  CG  LEU X 114      -8.905   1.426   4.940  1.00 70.14           C  
ATOM    925  CD1 LEU X 114      -9.723   2.457   5.703  1.00 34.11           C  
ATOM    926  CD2 LEU X 114      -9.537   0.046   5.061  1.00 61.13           C  
ATOM    927  N   LEU X 115      -9.022   4.151   1.546  1.00 50.42           N  
ATOM    928  CA  LEU X 115      -8.793   5.537   1.154  1.00 40.14           C  
ATOM    929  C   LEU X 115      -9.779   5.968   0.073  1.00 44.21           C  
ATOM    930  O   LEU X 115      -9.964   7.160  -0.172  1.00 74.34           O  
ATOM    931  CB  LEU X 115      -7.357   5.714   0.651  1.00 33.31           C  
ATOM    932  CG  LEU X 115      -7.169   5.670  -0.865  1.00 44.35           C  
ATOM    933  CD1 LEU X 115      -7.800   4.414  -1.446  1.00  1.32           C  
ATOM    934  CD2 LEU X 115      -7.757   6.914  -1.513  1.00 70.31           C  
ATOM    935  N   MET X 116     -10.411   4.992  -0.567  1.00  0.22           N  
ATOM    936  CA  MET X 116     -11.381   5.269  -1.619  1.00 71.04           C  
ATOM    937  C   MET X 116     -12.799   5.300  -1.057  1.00 31.22           C  
ATOM    938  O   MET X 116     -13.769   5.079  -1.780  1.00  2.21           O  
ATOM    939  CB  MET X 116     -11.282   4.219  -2.727  1.00 43.22           C  
ATOM    940  CG  MET X 116     -12.113   4.550  -3.955  1.00 71.21           C  
ATOM    941  SD  MET X 116     -11.950   6.273  -4.462  1.00  1.52           S  
ATOM    942  CE  MET X 116     -10.173   6.486  -4.370  1.00 53.15           C  
ATOM    943  N   GLY X 117     -12.912   5.574   0.240  1.00 61.01           N  
ATOM    944  CA  GLY X 117     -14.214   5.627   0.876  1.00 30.11           C  
ATOM    945  C   GLY X 117     -14.876   6.983   0.730  1.00  1.53           C  
ATOM    946  O   GLY X 117     -14.232   7.958   0.344  1.00  1.22           O  
ATOM    947  N   ARG X 118     -16.168   7.045   1.036  1.00 21.11           N  
ATOM    948  CA  ARG X 118     -16.919   8.290   0.934  1.00 13.23           C  
ATOM    949  C   ARG X 118     -16.247   9.398   1.740  1.00 24.21           C  
ATOM    950  O   ARG X 118     -15.961  10.475   1.216  1.00 51.35           O  
ATOM    951  CB  ARG X 118     -18.353   8.088   1.423  1.00 31.11           C  
ATOM    952  CG  ARG X 118     -18.911   6.706   1.121  1.00 32.42           C  
ATOM    953  CD  ARG X 118     -20.430   6.720   1.060  1.00 40.11           C  
ATOM    954  NE  ARG X 118     -21.033   6.705   2.391  1.00 52.14           N  
ATOM    955  CZ  ARG X 118     -22.304   6.395   2.619  1.00  1.22           C  
ATOM    956  NH1 ARG X 118     -23.103   6.074   1.610  1.00  1.31           N  
ATOM    957  NH2 ARG X 118     -22.777   6.403   3.858  1.00  1.55           N  
ATOM    958  N   ARG X 119     -15.998   9.126   3.017  1.00 61.02           N  
ATOM    959  CA  ARG X 119     -15.361  10.099   3.897  1.00 63.33           C  
ATOM    960  C   ARG X 119     -13.856  10.151   3.650  1.00 40.44           C  
ATOM    961  O   ARG X 119     -13.262  11.229   3.594  1.00 43.44           O  
ATOM    962  CB  ARG X 119     -15.639   9.754   5.361  1.00  1.13           C  
ATOM    963  CG  ARG X 119     -15.380   8.295   5.702  1.00 12.22           C  
ATOM    964  CD  ARG X 119     -15.453   8.053   7.201  1.00 45.31           C  
ATOM    965  NE  ARG X 119     -16.584   7.202   7.563  1.00 41.32           N  
ATOM    966  CZ  ARG X 119     -17.814   7.661   7.766  1.00 61.12           C  
ATOM    967  NH1 ARG X 119     -18.070   8.956   7.643  1.00 13.44           N  
ATOM    968  NH2 ARG X 119     -18.791   6.824   8.092  1.00 32.00           N  
ATOM    969  N   HIS X 120     -13.245   8.980   3.505  1.00 75.22           N  
ATOM    970  CA  HIS X 120     -11.809   8.891   3.265  1.00 42.04           C  
ATOM    971  C   HIS X 120     -11.427   9.624   1.983  1.00 21.02           C  
ATOM    972  O   HIS X 120     -10.649  10.579   2.009  1.00 13.14           O  
ATOM    973  CB  HIS X 120     -11.373   7.428   3.181  1.00 42.21           C  
ATOM    974  CG  HIS X 120     -11.958   6.567   4.257  1.00  5.13           C  
ATOM    975  ND1 HIS X 120     -11.231   6.116   5.339  1.00 14.14           N  
ATOM    976  CD2 HIS X 120     -13.209   6.073   4.415  1.00 11.44           C  
ATOM    977  CE1 HIS X 120     -12.008   5.383   6.116  1.00 23.13           C  
ATOM    978  NE2 HIS X 120     -13.213   5.341   5.577  1.00 12.21           N  
ATOM    979  N   ARG X 121     -11.975   9.169   0.861  1.00  3.42           N  
ATOM    980  CA  ARG X 121     -11.690   9.779  -0.432  1.00 45.15           C  
ATOM    981  C   ARG X 121     -11.929  11.286  -0.385  1.00 32.44           C  
ATOM    982  O   ARG X 121     -11.097  12.070  -0.844  1.00 53.44           O  
ATOM    983  CB  ARG X 121     -12.559   9.147  -1.521  1.00 21.10           C  
ATOM    984  CG  ARG X 121     -12.020   9.356  -2.927  1.00 41.44           C  
ATOM    985  CD  ARG X 121     -11.519  10.778  -3.126  1.00 53.10           C  
ATOM    986  NE  ARG X 121     -11.324  11.098  -4.538  1.00 32.23           N  
ATOM    987  CZ  ARG X 121     -12.306  11.486  -5.345  1.00  5.45           C  
ATOM    988  NH1 ARG X 121     -13.543  11.601  -4.882  1.00 31.43           N  
ATOM    989  NH2 ARG X 121     -12.050  11.759  -6.619  1.00 40.42           N  
ATOM    990  N   ALA X 122     -13.069  11.683   0.168  1.00 33.35           N  
ATOM    991  CA  ALA X 122     -13.417  13.095   0.274  1.00 22.23           C  
ATOM    992  C   ALA X 122     -12.274  13.896   0.889  1.00 71.11           C  
ATOM    993  O   ALA X 122     -11.944  14.984   0.419  1.00 64.32           O  
ATOM    994  CB  ALA X 122     -14.686  13.266   1.097  1.00 62.25           C  
ATOM    995  N   ARG X 123     -11.675  13.351   1.943  1.00 54.25           N  
ATOM    996  CA  ARG X 123     -10.571  14.017   2.625  1.00 52.05           C  
ATOM    997  C   ARG X 123      -9.279  13.885   1.823  1.00 55.24           C  
ATOM    998  O   ARG X 123      -8.566  14.865   1.610  1.00  2.42           O  
ATOM    999  CB  ARG X 123     -10.378  13.431   4.024  1.00 51.50           C  
ATOM   1000  CG  ARG X 123     -11.660  13.360   4.837  1.00 12.21           C  
ATOM   1001  CD  ARG X 123     -11.887  14.637   5.629  1.00 61.23           C  
ATOM   1002  NE  ARG X 123     -12.651  14.395   6.851  1.00 11.14           N  
ATOM   1003  CZ  ARG X 123     -13.046  15.360   7.674  1.00 34.24           C  
ATOM   1004  NH1 ARG X 123     -12.753  16.625   7.407  1.00 34.01           N  
ATOM   1005  NH2 ARG X 123     -13.738  15.059   8.766  1.00 62.44           N  
ATOM   1006  N   LEU X 124      -8.986  12.667   1.381  1.00  4.31           N  
ATOM   1007  CA  LEU X 124      -7.780  12.405   0.603  1.00 45.11           C  
ATOM   1008  C   LEU X 124      -7.569  13.484  -0.454  1.00 65.10           C  
ATOM   1009  O   LEU X 124      -6.469  14.015  -0.602  1.00 30.32           O  
ATOM   1010  CB  LEU X 124      -7.868  11.032  -0.064  1.00 10.44           C  
ATOM   1011  CG  LEU X 124      -6.980  10.822  -1.291  1.00 12.12           C  
ATOM   1012  CD1 LEU X 124      -7.590  11.490  -2.514  1.00 25.52           C  
ATOM   1013  CD2 LEU X 124      -5.579  11.360  -1.032  1.00 43.52           C  
ATOM   1014  N   GLU X 125      -8.633  13.805  -1.186  1.00 24.35           N  
ATOM   1015  CA  GLU X 125      -8.563  14.822  -2.228  1.00 42.32           C  
ATOM   1016  C   GLU X 125      -8.669  16.221  -1.630  1.00 52.34           C  
ATOM   1017  O   GLU X 125      -8.040  17.163  -2.111  1.00  5.33           O  
ATOM   1018  CB  GLU X 125      -9.677  14.609  -3.254  1.00 51.43           C  
ATOM   1019  CG  GLU X 125     -11.001  14.192  -2.638  1.00 63.52           C  
ATOM   1020  CD  GLU X 125     -12.180  14.946  -3.223  1.00  1.42           C  
ATOM   1021  OE1 GLU X 125     -12.401  16.107  -2.820  1.00 52.30           O  
ATOM   1022  OE2 GLU X 125     -12.880  14.375  -4.085  1.00 65.33           O  
ATOM   1023  N   ALA X 126      -9.471  16.350  -0.577  1.00 73.01           N  
ATOM   1024  CA  ALA X 126      -9.660  17.633   0.087  1.00 72.50           C  
ATOM   1025  C   ALA X 126      -8.327  18.217   0.543  1.00 35.04           C  
ATOM   1026  O   ALA X 126      -8.229  19.406   0.849  1.00 41.01           O  
ATOM   1027  CB  ALA X 126     -10.603  17.480   1.272  1.00 61.23           C  
ATOM   1028  N   LEU X 127      -7.301  17.373   0.586  1.00 33.22           N  
ATOM   1029  CA  LEU X 127      -5.971  17.806   1.003  1.00 51.31           C  
ATOM   1030  C   LEU X 127      -5.006  17.816  -0.175  1.00 43.11           C  
ATOM   1031  O   LEU X 127      -3.795  17.686  -0.001  1.00 71.34           O  
ATOM   1032  CB  LEU X 127      -5.440  16.889   2.107  1.00 63.23           C  
ATOM   1033  CG  LEU X 127      -5.677  15.393   1.908  1.00 31.42           C  
ATOM   1034  CD1 LEU X 127      -4.413  14.714   1.402  1.00 11.43           C  
ATOM   1035  CD2 LEU X 127      -6.147  14.748   3.204  1.00 14.35           C  
ATOM   1036  N   GLY X 128      -5.550  17.971  -1.379  1.00 73.32           N  
ATOM   1037  CA  GLY X 128      -4.721  17.995  -2.570  1.00  3.14           C  
ATOM   1038  C   GLY X 128      -4.767  16.688  -3.337  1.00 13.23           C  
ATOM   1039  O   GLY X 128      -4.460  16.648  -4.527  1.00  1.33           O  
ATOM   1040  N   GLY X 129      -5.150  15.615  -2.652  1.00 53.10           N  
ATOM   1041  CA  GLY X 129      -5.227  14.315  -3.290  1.00 11.00           C  
ATOM   1042  C   GLY X 129      -3.863  13.777  -3.676  1.00 64.11           C  
ATOM   1043  O   GLY X 129      -2.838  14.389  -3.372  1.00 14.43           O  
ATOM   1044  N   TRP X 130      -3.848  12.629  -4.343  1.00  3.54           N  
ATOM   1045  CA  TRP X 130      -2.599  12.009  -4.769  1.00 32.13           C  
ATOM   1046  C   TRP X 130      -1.592  13.062  -5.217  1.00 14.34           C  
ATOM   1047  O   TRP X 130      -0.382  12.855  -5.130  1.00 54.30           O  
ATOM   1048  CB  TRP X 130      -2.858  11.018  -5.905  1.00 34.04           C  
ATOM   1049  CG  TRP X 130      -3.747   9.879  -5.507  1.00 73.23           C  
ATOM   1050  CD1 TRP X 130      -4.925   9.514  -6.094  1.00 72.00           C  
ATOM   1051  CD2 TRP X 130      -3.530   8.957  -4.433  1.00 33.33           C  
ATOM   1052  NE1 TRP X 130      -5.453   8.420  -5.450  1.00 52.14           N  
ATOM   1053  CE2 TRP X 130      -4.616   8.059  -4.428  1.00 34.31           C  
ATOM   1054  CE3 TRP X 130      -2.522   8.801  -3.477  1.00  2.31           C  
ATOM   1055  CZ2 TRP X 130      -4.721   7.023  -3.504  1.00 41.11           C  
ATOM   1056  CZ3 TRP X 130      -2.629   7.773  -2.559  1.00 72.34           C  
ATOM   1057  CH2 TRP X 130      -3.722   6.894  -2.578  1.00 12.21           C  
ATOM   1058  N   ASP X 131      -2.099  14.192  -5.698  1.00 15.11           N  
ATOM   1059  CA  ASP X 131      -1.245  15.280  -6.158  1.00 53.22           C  
ATOM   1060  C   ASP X 131      -0.457  15.880  -4.998  1.00 13.42           C  
ATOM   1061  O   ASP X 131       0.753  16.088  -5.098  1.00 62.31           O  
ATOM   1062  CB  ASP X 131      -2.083  16.365  -6.837  1.00 45.04           C  
ATOM   1063  CG  ASP X 131      -3.204  15.788  -7.678  1.00 53.30           C  
ATOM   1064  OD1 ASP X 131      -4.040  15.044  -7.124  1.00  0.24           O  
ATOM   1065  OD2 ASP X 131      -3.245  16.079  -8.893  1.00 53.34           O  
ATOM   1066  N   GLY X 132      -1.149  16.158  -3.900  1.00 14.15           N  
ATOM   1067  CA  GLY X 132      -0.498  16.735  -2.737  1.00  1.31           C  
ATOM   1068  C   GLY X 132       0.542  15.809  -2.139  1.00 33.34           C  
ATOM   1069  O   GLY X 132       1.512  16.264  -1.531  1.00 31.14           O  
ATOM   1070  N   PHE X 133       0.342  14.506  -2.309  1.00 12.33           N  
ATOM   1071  CA  PHE X 133       1.270  13.514  -1.779  1.00 31.30           C  
ATOM   1072  C   PHE X 133       2.629  13.620  -2.464  1.00 71.41           C  
ATOM   1073  O   PHE X 133       3.664  13.722  -1.802  1.00 33.21           O  
ATOM   1074  CB  PHE X 133       0.703  12.104  -1.961  1.00 13.32           C  
ATOM   1075  CG  PHE X 133       1.759  11.042  -2.059  1.00 20.04           C  
ATOM   1076  CD1 PHE X 133       2.724  10.911  -1.074  1.00 52.12           C  
ATOM   1077  CD2 PHE X 133       1.787  10.172  -3.137  1.00 33.14           C  
ATOM   1078  CE1 PHE X 133       3.697   9.934  -1.159  1.00 51.11           C  
ATOM   1079  CE2 PHE X 133       2.757   9.191  -3.229  1.00 25.14           C  
ATOM   1080  CZ  PHE X 133       3.714   9.074  -2.239  1.00 40.43           C  
ATOM   1081  N   CYS X 134       2.619  13.595  -3.792  1.00  4.32           N  
ATOM   1082  CA  CYS X 134       3.851  13.686  -4.567  1.00 31.44           C  
ATOM   1083  C   CYS X 134       4.623  14.954  -4.216  1.00 43.20           C  
ATOM   1084  O   CYS X 134       5.844  14.927  -4.063  1.00 15.35           O  
ATOM   1085  CB  CYS X 134       3.539  13.664  -6.064  1.00 24.32           C  
ATOM   1086  SG  CYS X 134       3.151  15.286  -6.762  1.00 72.42           S  
ATOM   1087  N   ARG X 135       3.901  16.063  -4.089  1.00 63.14           N  
ATOM   1088  CA  ARG X 135       4.517  17.342  -3.757  1.00 41.53           C  
ATOM   1089  C   ARG X 135       4.805  17.436  -2.262  1.00 70.45           C  
ATOM   1090  O   ARG X 135       5.713  18.151  -1.837  1.00 32.31           O  
ATOM   1091  CB  ARG X 135       3.611  18.495  -4.188  1.00 42.43           C  
ATOM   1092  CG  ARG X 135       3.549  19.631  -3.178  1.00 23.23           C  
ATOM   1093  CD  ARG X 135       2.782  19.224  -1.931  1.00 41.22           C  
ATOM   1094  NE  ARG X 135       1.895  20.286  -1.463  1.00 13.33           N  
ATOM   1095  CZ  ARG X 135       2.324  21.463  -1.024  1.00 41.14           C  
ATOM   1096  NH1 ARG X 135       3.623  21.729  -0.992  1.00 24.53           N  
ATOM   1097  NH2 ARG X 135       1.454  22.379  -0.616  1.00 24.12           N  
ATOM   1098  N   PHE X 136       4.024  16.710  -1.468  1.00  2.34           N  
ATOM   1099  CA  PHE X 136       4.193  16.713  -0.020  1.00 21.42           C  
ATOM   1100  C   PHE X 136       5.502  16.040   0.377  1.00 25.02           C  
ATOM   1101  O   PHE X 136       6.238  16.540   1.228  1.00 40.24           O  
ATOM   1102  CB  PHE X 136       3.016  16.003   0.653  1.00 74.54           C  
ATOM   1103  CG  PHE X 136       3.277  15.640   2.087  1.00 44.44           C  
ATOM   1104  CD1 PHE X 136       4.111  16.420   2.873  1.00 10.11           C  
ATOM   1105  CD2 PHE X 136       2.687  14.519   2.650  1.00 35.01           C  
ATOM   1106  CE1 PHE X 136       4.352  16.088   4.193  1.00 61.11           C  
ATOM   1107  CE2 PHE X 136       2.926  14.183   3.970  1.00  1.05           C  
ATOM   1108  CZ  PHE X 136       3.759  14.968   4.741  1.00 41.32           C  
ATOM   1109  N   PHE X 137       5.788  14.902  -0.248  1.00 54.44           N  
ATOM   1110  CA  PHE X 137       7.009  14.159   0.040  1.00 33.21           C  
ATOM   1111  C   PHE X 137       8.084  14.453  -1.002  1.00 41.44           C  
ATOM   1112  O   PHE X 137       9.139  13.817  -1.021  1.00 40.21           O  
ATOM   1113  CB  PHE X 137       6.720  12.656   0.080  1.00 11.11           C  
ATOM   1114  CG  PHE X 137       6.260  12.169   1.424  1.00 71.42           C  
ATOM   1115  CD1 PHE X 137       4.935  12.298   1.807  1.00 54.34           C  
ATOM   1116  CD2 PHE X 137       7.154  11.583   2.306  1.00 53.01           C  
ATOM   1117  CE1 PHE X 137       4.510  11.852   3.043  1.00  1.15           C  
ATOM   1118  CE2 PHE X 137       6.735  11.133   3.544  1.00 31.32           C  
ATOM   1119  CZ  PHE X 137       5.411  11.266   3.912  1.00 55.03           C  
ATOM   1120  N   LYS X 138       7.810  15.423  -1.868  1.00 43.40           N  
ATOM   1121  CA  LYS X 138       8.752  15.804  -2.913  1.00 51.13           C  
ATOM   1122  C   LYS X 138       9.202  14.584  -3.714  1.00 72.32           C  
ATOM   1123  O   LYS X 138      10.016  13.789  -3.245  1.00 72.00           O  
ATOM   1124  CB  LYS X 138       9.969  16.503  -2.303  1.00 10.15           C  
ATOM   1125  CG  LYS X 138       9.819  18.011  -2.205  1.00 73.44           C  
ATOM   1126  CD  LYS X 138       8.692  18.400  -1.265  1.00  5.32           C  
ATOM   1127  CE  LYS X 138       8.042  19.710  -1.684  1.00 44.42           C  
ATOM   1128  NZ  LYS X 138       9.022  20.830  -1.716  1.00  3.44           N  
ATOM   1129  N   ASN X 139       8.667  14.445  -4.922  1.00 22.44           N  
ATOM   1130  CA  ASN X 139       9.013  13.323  -5.786  1.00 15.45           C  
ATOM   1131  C   ASN X 139      10.416  13.494  -6.363  1.00  2.24           C  
ATOM   1132  O   ASN X 139      10.884  14.607  -6.599  1.00 11.33           O  
ATOM   1133  CB  ASN X 139       7.995  13.192  -6.921  1.00 24.52           C  
ATOM   1134  CG  ASN X 139       8.601  12.592  -8.174  1.00 71.53           C  
ATOM   1135  OD1 ASN X 139       9.401  13.231  -8.859  1.00 11.31           O  
ATOM   1136  ND2 ASN X 139       8.222  11.356  -8.482  1.00 31.21           N  
ATOM   1137  N   PRO X 140      11.101  12.364  -6.596  1.00 42.11           N  
ATOM   1138  CA  PRO X 140      12.458  12.363  -7.149  1.00 54.22           C  
ATOM   1139  C   PRO X 140      12.490  12.800  -8.611  1.00 33.44           C  
ATOM   1140  O   PRO X 140      13.321  13.619  -9.005  1.00 14.40           O  
ATOM   1141  CB  PRO X 140      12.892  10.900  -7.019  1.00 64.13           C  
ATOM   1142  CG  PRO X 140      11.620  10.127  -7.017  1.00 74.03           C  
ATOM   1143  CD  PRO X 140      10.604  11.003  -6.339  1.00 44.00           C  
ATOM   1144  N   LEU X 141      11.581  12.249  -9.407  1.00 14.34           N  
ATOM   1145  CA  LEU X 141      11.504  12.583 -10.825  1.00 35.11           C  
ATOM   1146  C   LEU X 141      11.259  14.075 -11.020  1.00 73.21           C  
ATOM   1147  O   LEU X 141      10.787  14.776 -10.124  1.00 32.02           O  
ATOM   1148  CB  LEU X 141      10.391  11.779 -11.499  1.00 33.44           C  
ATOM   1149  CG  LEU X 141      10.785  10.397 -12.023  1.00  4.54           C  
ATOM   1150  CD1 LEU X 141      11.313  10.496 -13.445  1.00 44.03           C  
ATOM   1151  CD2 LEU X 141      11.820   9.755 -11.110  1.00 42.24           C  
TER
END
