# Supplementary material for: Vaccinia Virus Protein A49 Is an Unexpected Member of the B-cell Lymphoma (Bcl)-2 Protein Family
Source: J Biol Chem. 2015 Jan 20;290(10):5991–6002. doi: 10.1074/jbc.M114.624650 (PMC4358236; doi:10.1074/jbc.M114.624650)
Supplement: Supplemental Data [file supp_M114.624650_jbc.M114.624650-1.zip › Neidel_overlain_Bcl-2_proteins_and_core/2NL9_A_ali.pdb]

ATOM      1  N   ASP X   1     -15.929   6.273 -11.119  1.00 28.40           N  
ATOM      2  CA  ASP X   1     -15.210   6.732  -9.873  1.00 26.57           C  
ATOM      3  C   ASP X   1     -13.712   6.830 -10.152  1.00 25.78           C  
ATOM      4  O   ASP X   1     -12.926   5.909  -9.854  1.00 24.65           O  
ATOM      5  CB  ASP X   1     -15.471   5.787  -8.713  1.00 27.05           C  
ATOM      6  CG  ASP X   1     -14.990   6.335  -7.372  1.00 29.36           C  
ATOM      7  OD1 ASP X   1     -15.489   5.779  -6.367  1.00 33.09           O  
ATOM      8  OD2 ASP X   1     -14.125   7.271  -7.319  1.00 27.85           O  
ATOM      9  N   ASP X   2     -13.348   7.968 -10.727  1.00 23.88           N  
ATOM     10  CA  ASP X   2     -12.021   8.233 -11.209  1.00 23.24           C  
ATOM     11  C   ASP X   2     -11.023   8.141 -10.068  1.00 22.05           C  
ATOM     12  O   ASP X   2      -9.970   7.539 -10.223  1.00 22.58           O  
ATOM     13  CB  ASP X   2     -11.961   9.606 -11.867  1.00 22.94           C  
ATOM     14  CG  ASP X   2     -12.809   9.700 -13.125  0.00 21.63           C  
ATOM     15  OD1 ASP X   2     -13.104  10.836 -13.541  0.00 20.25           O  
ATOM     16  OD2 ASP X   2     -13.183   8.654 -13.697  0.00 19.00           O  
ATOM     17  N   LEU X   3     -11.357   8.720  -8.919  1.00 22.02           N  
ATOM     18  CA  LEU X   3     -10.400   8.690  -7.792  1.00 21.29           C  
ATOM     19  C   LEU X   3     -10.158   7.257  -7.351  1.00 20.36           C  
ATOM     20  O   LEU X   3      -9.025   6.883  -7.069  1.00 19.83           O  
ATOM     21  CB  LEU X   3     -10.898   9.530  -6.612  1.00 21.96           C  
ATOM     22  CG  LEU X   3      -9.960   9.566  -5.410  1.00 21.44           C  
ATOM     23  CD1 LEU X   3      -8.520   9.973  -5.779  1.00 24.03           C  
ATOM     24  CD2 LEU X   3     -10.567  10.453  -4.310  1.00 22.50           C  
ATOM     25  N   TYR X   4     -11.220   6.471  -7.203  1.00 19.51           N  
ATOM     26  CA  TYR X   4     -11.062   5.054  -6.825  0.50 19.49           C  
ATOM     27  C   TYR X   4     -10.208   4.333  -7.846  1.00 19.48           C  
ATOM     28  O   TYR X   4      -9.270   3.631  -7.498  1.00 19.68           O  
ATOM     29  CB  TYR X   4     -12.405   4.296  -6.725  0.50 20.11           C  
ATOM     30  CG  TYR X   4     -12.193   2.805  -6.461  0.50 19.00           C  
ATOM     31  CD1 TYR X   4     -11.940   2.343  -5.174  0.50 20.56           C  
ATOM     32  CD2 TYR X   4     -12.222   1.864  -7.492  0.50 19.38           C  
ATOM     33  CE1 TYR X   4     -11.723   1.015  -4.899  0.50 22.02           C  
ATOM     34  CE2 TYR X   4     -12.001   0.493  -7.223  0.50 20.50           C  
ATOM     35  CZ  TYR X   4     -11.762   0.088  -5.913  0.50 21.14           C  
ATOM     36  OH  TYR X   4     -11.538  -1.232  -5.606  0.50 22.12           O  
ATOM     37  N   ARG X   5     -10.530   4.503  -9.127  1.00 19.12           N  
ATOM     38  CA  ARG X   5      -9.826   3.773 -10.171  1.00 19.54           C  
ATOM     39  C   ARG X   5      -8.345   4.174 -10.192  1.00 18.29           C  
ATOM     40  O   ARG X   5      -7.461   3.308 -10.292  1.00 18.89           O  
ATOM     41  CB  ARG X   5     -10.466   4.028 -11.548  1.00 19.98           C  
ATOM     42  CG  ARG X   5      -9.675   3.475 -12.691  1.00 24.47           C  
ATOM     43  CD  ARG X   5     -10.210   3.996 -14.019  0.00 22.36           C  
ATOM     44  NE  ARG X   5      -9.611   3.320 -15.169  0.00 22.88           N  
ATOM     45  CZ  ARG X   5     -10.119   2.243 -15.762  0.00 22.98           C  
ATOM     46  NH1 ARG X   5     -11.245   1.696 -15.320  0.00 23.00           N  
ATOM     47  NH2 ARG X   5      -9.494   1.706 -16.802  0.00 23.16           N  
ATOM     48  N   GLN X   6      -8.063   5.482 -10.115  1.00 18.43           N  
ATOM     49  CA  GLN X   6      -6.687   5.966 -10.093  1.00 18.01           C  
ATOM     50  C   GLN X   6      -5.932   5.408  -8.892  1.00 17.39           C  
ATOM     51  O   GLN X   6      -4.787   4.961  -9.014  1.00 18.42           O  
ATOM     52  CB  GLN X   6      -6.650   7.496 -10.018  1.00 18.96           C  
ATOM     53  CG  GLN X   6      -5.224   8.080  -9.948  1.00 22.67           C  
ATOM     54  CD  GLN X   6      -5.282   9.576  -9.993  1.00 26.90           C  
ATOM     55  OE1 GLN X   6      -4.662  10.217 -10.849  1.00 31.26           O  
ATOM     56  NE2 GLN X   6      -6.079  10.137  -9.117  1.00 24.58           N  
ATOM     57  N   SER X   7      -6.587   5.436  -7.727  1.00 16.38           N  
ATOM     58  CA  SER X   7      -5.939   4.959  -6.524  1.00 15.69           C  
ATOM     59  C   SER X   7      -5.655   3.471  -6.592  1.00 16.45           C  
ATOM     60  O   SER X   7      -4.584   3.016  -6.177  1.00 16.94           O  
ATOM     61  CB  SER X   7      -6.852   5.245  -5.331  1.00 17.31           C  
ATOM     62  OG  SER X   7      -7.045   6.657  -5.239  1.00 16.20           O  
ATOM     63  N   LEU X   8      -6.635   2.730  -7.089  1.00 16.75           N  
ATOM     64  CA  LEU X   8      -6.491   1.290  -7.181  1.00 18.00           C  
ATOM     65  C   LEU X   8      -5.353   0.960  -8.155  1.00 17.45           C  
ATOM     66  O   LEU X   8      -4.611  -0.001  -7.952  1.00 17.54           O  
ATOM     67  CB  LEU X   8      -7.774   0.644  -7.693  1.00 17.95           C  
ATOM     68  CG  LEU X   8      -7.717  -0.879  -7.793  1.00 18.28           C  
ATOM     69  CD1 LEU X   8      -7.405  -1.536  -6.465  1.00 20.47           C  
ATOM     70  CD2 LEU X   8      -9.059  -1.389  -8.385  1.00 18.63           C  
ATOM     71  N   GLU X   9      -5.243   1.738  -9.236  1.00 17.31           N  
ATOM     72  CA  GLU X   9      -4.189   1.495 -10.217  1.00 18.38           C  
ATOM     73  C   GLU X   9      -2.831   1.673  -9.550  1.00 17.27           C  
ATOM     74  O   GLU X   9      -1.941   0.843  -9.657  1.00 18.05           O  
ATOM     75  CB  GLU X   9      -4.347   2.413 -11.427  1.00 18.33           C  
ATOM     76  CG  GLU X   9      -3.318   2.273 -12.566  1.00 21.42           C  
ATOM     77  CD  GLU X   9      -3.908   2.608 -13.969  1.00 22.38           C  
ATOM     78  OE1 GLU X   9      -5.147   2.670 -14.121  0.00 22.21           O  
ATOM     79  OE2 GLU X   9      -3.104   2.805 -14.905  0.00 22.41           O  
ATOM     80  N   ILE X  10      -2.661   2.774  -8.849  1.00 17.11           N  
ATOM     81  CA  ILE X  10      -1.360   3.070  -8.239  1.00 17.76           C  
ATOM     82  C   ILE X  10      -1.009   2.003  -7.192  1.00 16.13           C  
ATOM     83  O   ILE X  10       0.086   1.467  -7.165  1.00 17.03           O  
ATOM     84  CB  ILE X  10      -1.436   4.455  -7.554  1.00 18.46           C  
ATOM     85  CG1 ILE X  10      -1.659   5.558  -8.605  1.00 19.56           C  
ATOM     86  CG2 ILE X  10      -0.236   4.693  -6.654  1.00 18.99           C  
ATOM     87  CD1 ILE X  10      -2.100   6.899  -7.969  1.00 20.02           C  
ATOM     88  N   ILE X  11      -1.965   1.698  -6.322  1.00 15.31           N  
ATOM     89  CA  ILE X  11      -1.704   0.785  -5.238  1.00 16.32           C  
ATOM     90  C   ILE X  11      -1.513  -0.629  -5.754  1.00 17.09           C  
ATOM     91  O   ILE X  11      -0.613  -1.337  -5.281  1.00 17.39           O  
ATOM     92  CB  ILE X  11      -2.798   0.879  -4.192  1.00 16.73           C  
ATOM     93  CG1 ILE X  11      -2.712   2.235  -3.486  1.00 15.69           C  
ATOM     94  CG2 ILE X  11      -2.718  -0.281  -3.191  1.00 16.50           C  
ATOM     95  CD1 ILE X  11      -3.971   2.559  -2.617  1.00 15.45           C  
ATOM     96  N   SER X  12      -2.346  -1.027  -6.717  1.00 16.53           N  
ATOM     97  CA  SER X  12      -2.244  -2.385  -7.296  1.00 16.78           C  
ATOM     98  C   SER X  12      -0.887  -2.551  -7.971  1.00 17.40           C  
ATOM     99  O   SER X  12      -0.231  -3.578  -7.809  1.00 18.38           O  
ATOM    100  CB  SER X  12      -3.347  -2.687  -8.328  1.00 17.21           C  
ATOM    101  OG  SER X  12      -4.597  -2.755  -7.657  1.00 21.48           O  
ATOM    102  N   ARG X  13      -0.478  -1.548  -8.740  1.00 18.55           N  
ATOM    103  CA  ARG X  13       0.794  -1.641  -9.455  1.00 18.80           C  
ATOM    104  C   ARG X  13       1.946  -1.761  -8.478  1.00 18.34           C  
ATOM    105  O   ARG X  13       2.797  -2.635  -8.638  1.00 19.52           O  
ATOM    106  CB  ARG X  13       0.967  -0.472 -10.412  1.00 20.16           C  
ATOM    107  CG  ARG X  13       0.052  -0.563 -11.628  1.00 21.74           C  
ATOM    108  CD  ARG X  13       0.430   0.400 -12.725  1.00 31.34           C  
ATOM    109  NE  ARG X  13       1.762   0.046 -13.206  1.00 36.16           N  
ATOM    110  CZ  ARG X  13       2.549   0.823 -13.945  1.00 39.02           C  
ATOM    111  NH1 ARG X  13       2.159   2.043 -14.314  1.00 40.61           N  
ATOM    112  NH2 ARG X  13       3.748   0.381 -14.291  1.00 37.59           N  
ATOM    113  N   TYR X  14       1.953  -0.922  -7.438  1.00 18.30           N  
ATOM    114  CA  TYR X  14       3.019  -0.987  -6.449  1.00 18.95           C  
ATOM    115  C   TYR X  14       3.045  -2.356  -5.762  1.00 18.83           C  
ATOM    116  O   TYR X  14       4.106  -2.972  -5.630  1.00 20.10           O  
ATOM    117  CB  TYR X  14       2.854   0.115  -5.395  1.00 19.96           C  
ATOM    118  CG  TYR X  14       3.923   0.093  -4.359  1.00 19.81           C  
ATOM    119  CD1 TYR X  14       5.259   0.240  -4.728  1.00 23.47           C  
ATOM    120  CD2 TYR X  14       3.615  -0.056  -2.993  1.00 20.41           C  
ATOM    121  CE1 TYR X  14       6.249   0.252  -3.774  1.00 23.91           C  
ATOM    122  CE2 TYR X  14       4.642  -0.069  -2.036  1.00 21.51           C  
ATOM    123  CZ  TYR X  14       5.933   0.104  -2.455  1.00 23.58           C  
ATOM    124  OH  TYR X  14       6.997   0.100  -1.580  1.00 28.33           O  
ATOM    125  N   LEU X  15       1.882  -2.831  -5.307  1.00 18.50           N  
ATOM    126  CA  LEU X  15       1.842  -4.116  -4.637  1.00 17.81           C  
ATOM    127  C   LEU X  15       2.350  -5.228  -5.563  1.00 18.68           C  
ATOM    128  O   LEU X  15       3.133  -6.063  -5.133  1.00 19.63           O  
ATOM    129  CB  LEU X  15       0.421  -4.423  -4.170  1.00 19.24           C  
ATOM    130  CG  LEU X  15       0.208  -4.093  -2.695  1.00 18.84           C  
ATOM    131  CD1 LEU X  15       0.485  -2.625  -2.400  1.00 20.36           C  
ATOM    132  CD2 LEU X  15      -1.229  -4.442  -2.314  1.00 21.35           C  
ATOM    133  N   ARG X  16       1.898  -5.216  -6.809  1.00 17.82           N  
ATOM    134  CA  ARG X  16       2.326  -6.243  -7.777  1.00 19.35           C  
ATOM    135  C   ARG X  16       3.829  -6.192  -8.030  1.00 20.17           C  
ATOM    136  O   ARG X  16       4.476  -7.232  -8.095  1.00 20.69           O  
ATOM    137  CB  ARG X  16       1.539  -6.124  -9.073  1.00 19.93           C  
ATOM    138  CG  ARG X  16       1.722  -7.323  -9.976  1.00 22.10           C  
ATOM    139  CD  ARG X  16       0.838  -7.219 -11.208  1.00 27.19           C  
ATOM    140  NE  ARG X  16      -0.597  -7.260 -10.909  1.00 30.43           N  
ATOM    141  CZ  ARG X  16      -1.405  -6.197 -10.936  1.00 35.29           C  
ATOM    142  NH1 ARG X  16      -0.928  -4.986 -11.231  1.00 37.96           N  
ATOM    143  NH2 ARG X  16      -2.694  -6.344 -10.658  1.00 37.61           N  
ATOM    144  N   GLU X  17       4.384  -4.986  -8.155  1.00 20.28           N  
ATOM    145  CA  GLU X  17       5.825  -4.828  -8.423  1.00 21.49           C  
ATOM    146  C   GLU X  17       6.583  -5.385  -7.242  1.00 22.32           C  
ATOM    147  O   GLU X  17       7.562  -6.096  -7.394  1.00 21.61           O  
ATOM    148  CB  GLU X  17       6.180  -3.349  -8.608  1.00 22.32           C  
ATOM    149  CG  GLU X  17       5.706  -2.766  -9.913  1.00 23.37           C  
ATOM    150  CD  GLU X  17       5.995  -1.291 -10.041  1.00 27.67           C  
ATOM    151  OE1 GLU X  17       6.703  -0.725  -9.175  1.00 27.34           O  
ATOM    152  OE2 GLU X  17       5.498  -0.687 -11.018  1.00 29.58           O  
ATOM    153  N   GLN X  18       6.109  -5.066  -6.047  1.00 21.14           N  
ATOM    154  CA  GLN X  18       6.759  -5.514  -4.816  1.00 22.54           C  
ATOM    155  C   GLN X  18       6.705  -7.030  -4.668  1.00 23.07           C  
ATOM    156  O   GLN X  18       7.715  -7.668  -4.324  1.00 23.98           O  
ATOM    157  CB  GLN X  18       6.106  -4.846  -3.597  1.00 22.17           C  
ATOM    158  CG  GLN X  18       6.464  -3.374  -3.482  1.00 24.64           C  
ATOM    159  CD  GLN X  18       7.969  -3.161  -3.297  1.00 31.10           C  
ATOM    160  OE1 GLN X  18       8.616  -2.451  -4.078  1.00 31.27           O  
ATOM    161  NE2 GLN X  18       8.537  -3.806  -2.271  1.00 33.15           N  
ATOM    162  N   ALA X  19       5.543  -7.601  -4.970  1.00 23.49           N  
ATOM    163  CA  ALA X  19       5.299  -9.021  -4.710  1.00 24.33           C  
ATOM    164  C   ALA X  19       6.003  -9.895  -5.726  1.00 24.81           C  
ATOM    165  O   ALA X  19       6.424 -11.018  -5.403  1.00 26.02           O  
ATOM    166  CB  ALA X  19       3.810  -9.316  -4.704  1.00 24.57           C  
ATOM    167  N   THR X  20       6.115  -9.390  -6.956  1.00 24.87           N  
ATOM    168  CA  THR X  20       6.713 -10.165  -8.053  1.00 25.96           C  
ATOM    169  C   THR X  20       8.162  -9.816  -8.336  1.00 27.09           C  
ATOM    170  O   THR X  20       8.850 -10.564  -9.040  1.00 27.37           O  
ATOM    171  CB  THR X  20       5.964  -9.976  -9.384  1.00 25.03           C  
ATOM    172  OG1 THR X  20       6.167  -8.645  -9.870  1.00 25.31           O  
ATOM    173  CG2 THR X  20       4.489 -10.292  -9.254  1.00 26.54           C  
ATOM    174  N   GLY X  21       8.630  -8.687  -7.815  1.00 28.71           N  
ATOM    175  CA  GLY X  21       9.909  -8.122  -8.247  1.00 31.13           C  
ATOM    176  C   GLY X  21       9.715  -7.289  -9.515  1.00 32.77           C  
ATOM    177  O   GLY X  21      10.194  -6.151  -9.601  1.00 33.83           O  
ATOM    178  N   SER X  22       8.974  -7.832 -10.480  1.00 33.52           N  
ATOM    179  CA  SER X  22       8.825  -7.209 -11.802  1.00 34.19           C  
ATOM    180  C   SER X  22       8.101  -5.865 -11.777  1.00 34.28           C  
ATOM    181  O   SER X  22       6.943  -5.781 -11.365  1.00 35.39           O  
ATOM    182  CB  SER X  22       8.146  -8.171 -12.784  0.00 34.04           C  
ATOM    183  OG  SER X  22       6.825  -8.478 -12.375  0.00 34.10           O  
ATOM    184  N   GLY X  23      -3.051   9.798 -15.517  1.00 39.54           N  
ATOM    185  CA  GLY X  23      -2.049   9.531 -16.546  1.00 38.73           C  
ATOM    186  C   GLY X  23      -0.659   9.730 -15.970  1.00 38.23           C  
ATOM    187  O   GLY X  23      -0.188   8.912 -15.172  1.00 38.45           O  
ATOM    188  N   ALA X  24      -0.012  10.827 -16.369  1.00 36.88           N  
ATOM    189  CA  ALA X  24       1.295  11.219 -15.835  1.00 35.24           C  
ATOM    190  C   ALA X  24       1.245  11.538 -14.323  1.00 33.66           C  
ATOM    191  O   ALA X  24       2.247  11.379 -13.598  1.00 33.86           O  
ATOM    192  CB  ALA X  24       1.845  12.394 -16.615  1.00 35.61           C  
ATOM    193  N   ALA X  25       0.086  12.011 -13.871  1.00 31.39           N  
ATOM    194  CA  ALA X  25      -0.168  12.246 -12.454  1.00 28.92           C  
ATOM    195  C   ALA X  25      -0.102  10.924 -11.683  1.00 27.67           C  
ATOM    196  O   ALA X  25       0.528  10.838 -10.606  1.00 24.81           O  
ATOM    197  CB  ALA X  25      -1.507  12.885 -12.281  1.00 29.96           C  
ATOM    198  N   GLY X  26      -0.785   9.912 -12.228  1.00 26.11           N  
ATOM    199  CA  GLY X  26      -0.725   8.546 -11.674  1.00 25.55           C  
ATOM    200  C   GLY X  26       0.700   8.012 -11.733  1.00 25.13           C  
ATOM    201  O   GLY X  26       1.170   7.381 -10.780  1.00 23.96           O  
ATOM    202  N   ARG X  27       1.404   8.280 -12.826  1.00 23.49           N  
ATOM    203  CA  ARG X  27       2.792   7.863 -12.963  1.00 23.73           C  
ATOM    204  C   ARG X  27       3.678   8.531 -11.886  1.00 22.24           C  
ATOM    205  O   ARG X  27       4.539   7.877 -11.294  1.00 21.61           O  
ATOM    206  CB  ARG X  27       3.308   8.159 -14.380  1.00 24.29           C  
ATOM    207  CG  ARG X  27       4.731   7.683 -14.652  1.00 25.83           C  
ATOM    208  CD  ARG X  27       5.126   7.796 -16.131  1.00 26.34           C  
ATOM    209  NE  ARG X  27       5.050   9.174 -16.619  0.00 26.06           N  
ATOM    210  CZ  ARG X  27       5.134   9.534 -17.898  0.00 25.93           C  
ATOM    211  NH1 ARG X  27       5.299   8.622 -18.847  0.00 26.25           N  
ATOM    212  NH2 ARG X  27       5.049  10.815 -18.229  0.00 25.64           N  
ATOM    213  N   ARG X  28       3.496   9.825 -11.649  1.00 21.30           N  
ATOM    214  CA  ARG X  28       4.329  10.504 -10.637  1.00 21.08           C  
ATOM    215  C   ARG X  28       3.994   9.970  -9.244  1.00 19.57           C  
ATOM    216  O   ARG X  28       4.876   9.795  -8.389  1.00 19.35           O  
ATOM    217  CB  ARG X  28       4.158  12.023 -10.697  1.00 21.90           C  
ATOM    218  CG  ARG X  28       4.726  12.640 -12.001  1.00 23.41           C  
ATOM    219  CD  ARG X  28       3.911  13.821 -12.487  0.00 21.61           C  
ATOM    220  NE  ARG X  28       4.370  14.291 -13.792  0.00 19.53           N  
ATOM    221  CZ  ARG X  28       5.040  15.421 -13.997  0.00 18.61           C  
ATOM    222  NH1 ARG X  28       5.329  16.228 -12.984  0.00 16.02           N  
ATOM    223  NH2 ARG X  28       5.415  15.754 -15.225  0.00 18.57           N  
ATOM    224  N   ALA X  29       2.717   9.697  -9.011  1.00 18.41           N  
ATOM    225  CA  ALA X  29       2.315   9.092  -7.734  1.00 17.65           C  
ATOM    226  C   ALA X  29       2.971   7.735  -7.554  1.00 18.66           C  
ATOM    227  O   ALA X  29       3.451   7.413  -6.459  1.00 18.03           O  
ATOM    228  CB  ALA X  29       0.772   8.990  -7.615  1.00 18.40           C  
ATOM    229  N   LEU X  30       2.968   6.911  -8.596  1.00 17.65           N  
ATOM    230  CA  LEU X  30       3.552   5.569  -8.474  1.00 17.92           C  
ATOM    231  C   LEU X  30       5.061   5.681  -8.278  1.00 17.80           C  
ATOM    232  O   LEU X  30       5.634   4.951  -7.444  1.00 18.75           O  
ATOM    233  CB  LEU X  30       3.225   4.690  -9.702  1.00 18.49           C  
ATOM    234  CG  LEU X  30       3.744   3.253  -9.706  1.00 19.59           C  
ATOM    235  CD1 LEU X  30       3.377   2.484  -8.462  1.00 19.64           C  
ATOM    236  CD2 LEU X  30       3.256   2.497 -10.942  1.00 18.05           C  
ATOM    237  N   GLU X  31       5.699   6.617  -8.973  1.00 17.74           N  
ATOM    238  CA  GLU X  31       7.144   6.796  -8.805  1.00 17.80           C  
ATOM    239  C   GLU X  31       7.446   7.210  -7.351  1.00 18.15           C  
ATOM    240  O   GLU X  31       8.385   6.740  -6.717  1.00 19.16           O  
ATOM    241  CB  GLU X  31       7.650   7.832  -9.770  1.00 19.38           C  
ATOM    242  CG  GLU X  31       7.622   7.286 -11.179  1.00 21.99           C  
ATOM    243  CD  GLU X  31       7.865   8.338 -12.225  1.00 29.11           C  
ATOM    244  OE1 GLU X  31       7.998   9.527 -11.858  1.00 30.02           O  
ATOM    245  OE2 GLU X  31       7.922   7.951 -13.414  1.00 31.04           O  
ATOM    246  N   THR X  32       6.616   8.099  -6.830  1.00 16.87           N  
ATOM    247  CA  THR X  32       6.782   8.535  -5.441  1.00 16.96           C  
ATOM    248  C   THR X  32       6.569   7.354  -4.497  1.00 18.04           C  
ATOM    249  O   THR X  32       7.324   7.169  -3.525  1.00 18.30           O  
ATOM    250  CB  THR X  32       5.796   9.697  -5.130  1.00 17.71           C  
ATOM    251  OG1 THR X  32       6.115  10.780  -5.995  1.00 18.07           O  
ATOM    252  CG2 THR X  32       5.905  10.155  -3.669  1.00 17.98           C  
ATOM    253  N   LEU X  33       5.564   6.543  -4.810  1.00 17.50           N  
ATOM    254  CA  LEU X  33       5.196   5.443  -3.934  1.00 17.27           C  
ATOM    255  C   LEU X  33       6.330   4.411  -3.924  1.00 18.37           C  
ATOM    256  O   LEU X  33       6.665   3.880  -2.858  1.00 18.33           O  
ATOM    257  CB  LEU X  33       3.883   4.827  -4.408  1.00 19.04           C  
ATOM    258  CG  LEU X  33       3.410   3.659  -3.564  1.00 18.84           C  
ATOM    259  CD1 LEU X  33       3.300   4.051  -2.074  1.00 20.43           C  
ATOM    260  CD2 LEU X  33       2.064   3.224  -4.079  1.00 19.84           C  
ATOM    261  N   ARG X  34       6.911   4.144  -5.073  1.00 18.48           N  
ATOM    262  CA  ARG X  34       8.064   3.233  -5.107  1.00 19.63           C  
ATOM    263  C   ARG X  34       9.137   3.741  -4.171  1.00 20.23           C  
ATOM    264  O   ARG X  34       9.677   2.970  -3.332  1.00 21.60           O  
ATOM    265  CB  ARG X  34       8.622   3.156  -6.513  1.00 19.13           C  
ATOM    266  CG  ARG X  34       7.713   2.417  -7.445  1.00 20.46           C  
ATOM    267  CD  ARG X  34       8.350   2.396  -8.805  1.00 22.40           C  
ATOM    268  NE  ARG X  34       7.512   1.730  -9.792  1.00 23.91           N  
ATOM    269  CZ  ARG X  34       7.253   2.247 -10.990  1.00 27.20           C  
ATOM    270  NH1 ARG X  34       7.768   3.431 -11.317  1.00 28.32           N  
ATOM    271  NH2 ARG X  34       6.518   1.579 -11.872  1.00 25.84           N  
ATOM    272  N   ARG X  35       9.445   5.033  -4.286  1.00 19.32           N  
ATOM    273  CA  ARG X  35      10.550   5.602  -3.539  1.00 19.25           C  
ATOM    274  C   ARG X  35      10.250   5.567  -2.043  1.00 19.09           C  
ATOM    275  O   ARG X  35      11.010   4.978  -1.263  1.00 19.26           O  
ATOM    276  CB  ARG X  35      10.803   7.041  -3.979  1.00 19.39           C  
ATOM    277  CG  ARG X  35      11.841   7.787  -3.165  1.00 20.49           C  
ATOM    278  CD  ARG X  35      12.247   9.080  -3.859  1.00 22.68           C  
ATOM    279  NE  ARG X  35      11.120   9.873  -4.369  1.00 24.39           N  
ATOM    280  CZ  ARG X  35      10.457  10.796  -3.672  1.00 22.50           C  
ATOM    281  NH1 ARG X  35      10.786  11.077  -2.425  1.00 24.69           N  
ATOM    282  NH2 ARG X  35       9.462  11.455  -4.254  1.00 23.08           N  
ATOM    283  N   VAL X  36       9.148   6.187  -1.644  1.00 18.71           N  
ATOM    284  CA  VAL X  36       8.858   6.290  -0.211  1.00 18.82           C  
ATOM    285  C   VAL X  36       8.222   5.043   0.379  1.00 18.75           C  
ATOM    286  O   VAL X  36       8.345   4.802   1.596  1.00 20.91           O  
ATOM    287  CB  VAL X  36       8.052   7.559   0.153  1.00 19.33           C  
ATOM    288  CG1 VAL X  36       8.805   8.789  -0.365  1.00 20.45           C  
ATOM    289  CG2 VAL X  36       6.657   7.526  -0.447  1.00 20.87           C  
ATOM    290  N   GLY X  37       7.520   4.251  -0.432  1.00 20.08           N  
ATOM    291  CA  GLY X  37       7.015   2.938   0.035  1.00 20.37           C  
ATOM    292  C   GLY X  37       8.204   2.059   0.404  1.00 20.73           C  
ATOM    293  O   GLY X  37       8.215   1.386   1.454  1.00 21.29           O  
ATOM    294  N   ASP X  38       9.199   2.032  -0.466  1.00 19.54           N  
ATOM    295  CA  ASP X  38      10.414   1.311  -0.122  1.00 21.47           C  
ATOM    296  C   ASP X  38      11.102   1.958   1.095  1.00 21.27           C  
ATOM    297  O   ASP X  38      11.594   1.252   2.001  1.00 23.07           O  
ATOM    298  CB  ASP X  38      11.367   1.241  -1.319  1.00 22.44           C  
ATOM    299  CG  ASP X  38      10.827   0.374  -2.478  1.00 25.44           C  
ATOM    300  OD1 ASP X  38       9.665  -0.119  -2.458  1.00 27.67           O  
ATOM    301  OD2 ASP X  38      11.590   0.248  -3.446  1.00 27.83           O  
ATOM    302  N   GLY X  39      11.182   3.292   1.085  1.00 19.38           N  
ATOM    303  CA  GLY X  39      11.820   4.081   2.137  1.00 19.29           C  
ATOM    304  C   GLY X  39      11.276   3.750   3.515  1.00 19.28           C  
ATOM    305  O   GLY X  39      12.026   3.497   4.452  1.00 20.28           O  
ATOM    306  N   VAL X  40       9.956   3.737   3.662  1.00 17.90           N  
ATOM    307  CA  VAL X  40       9.387   3.509   4.983  1.00 18.81           C  
ATOM    308  C   VAL X  40       9.654   2.100   5.514  1.00 19.30           C  
ATOM    309  O   VAL X  40       9.684   1.898   6.704  1.00 20.66           O  
ATOM    310  CB  VAL X  40       7.885   3.889   5.055  1.00 19.73           C  
ATOM    311  CG1 VAL X  40       7.042   2.852   4.313  1.00 22.13           C  
ATOM    312  CG2 VAL X  40       7.486   4.001   6.506  1.00 21.28           C  
ATOM    313  N   GLN X  41       9.921   1.142   4.630  1.00 19.44           N  
ATOM    314  CA  GLN X  41      10.282  -0.187   5.121  1.00 19.61           C  
ATOM    315  C   GLN X  41      11.672  -0.164   5.730  1.00 19.23           C  
ATOM    316  O   GLN X  41      11.964  -0.952   6.651  1.00 19.74           O  
ATOM    317  CB  GLN X  41      10.220  -1.226   3.995  1.00 19.88           C  
ATOM    318  CG  GLN X  41       8.784  -1.503   3.616  1.00 23.41           C  
ATOM    319  CD  GLN X  41       8.573  -2.649   2.638  1.00 26.37           C  
ATOM    320  OE1 GLN X  41       7.558  -2.689   1.908  1.00 27.58           O  
ATOM    321  NE2 GLN X  41       9.484  -3.592   2.637  1.00 24.28           N  
ATOM    322  N   ARG X  42      12.516   0.724   5.226  1.00 19.45           N  
ATOM    323  CA  ARG X  42      13.910   0.785   5.702  1.00 19.44           C  
ATOM    324  C   ARG X  42      13.978   1.208   7.168  1.00 17.64           C  
ATOM    325  O   ARG X  42      13.351   2.212   7.588  1.00 18.39           O  
ATOM    326  CB  ARG X  42      14.763   1.637   4.764  1.00 19.92           C  
ATOM    327  CG  ARG X  42      14.965   0.924   3.388  1.00 23.02           C  
ATOM    328  CD  ARG X  42      16.108   1.520   2.527  1.00 24.02           C  
ATOM    329  NE  ARG X  42      15.898   2.943   2.251  1.00 30.66           N  
ATOM    330  CZ  ARG X  42      15.326   3.434   1.149  1.00 29.24           C  
ATOM    331  NH1 ARG X  42      14.892   2.623   0.180  1.00 31.82           N  
ATOM    332  NH2 ARG X  42      15.190   4.748   1.022  1.00 32.40           N  
ATOM    333  N   ASN X  43      14.696   0.400   7.960  1.00 17.26           N  
ATOM    334  CA  ASN X  43      14.727   0.479   9.439  1.00 16.78           C  
ATOM    335  C   ASN X  43      13.576  -0.198  10.134  1.00 17.34           C  
ATOM    336  O   ASN X  43      13.674  -0.489  11.333  1.00 18.48           O  
ATOM    337  CB  ASN X  43      14.836   1.892  10.010  1.00 17.90           C  
ATOM    338  CG  ASN X  43      15.986   2.685   9.419  1.00 15.90           C  
ATOM    339  OD1 ASN X  43      17.018   2.154   8.953  1.00 16.97           O  
ATOM    340  ND2 ASN X  43      15.786   4.018   9.439  1.00 15.66           N  
ATOM    341  N   HIS X  44      12.506  -0.447   9.382  1.00 15.77           N  
ATOM    342  CA  HIS X  44      11.304  -1.001   9.982  1.00 16.23           C  
ATOM    343  C   HIS X  44      11.071  -2.420   9.559  1.00 17.32           C  
ATOM    344  O   HIS X  44       9.973  -2.943   9.746  1.00 18.38           O  
ATOM    345  CB  HIS X  44      10.086  -0.138   9.626  1.00 16.10           C  
ATOM    346  CG  HIS X  44      10.233   1.277  10.094  1.00 16.59           C  
ATOM    347  ND1 HIS X  44      10.282   2.334   9.217  1.00 17.31           N  
ATOM    348  CD2 HIS X  44      10.460   1.798  11.328  1.00 15.84           C  
ATOM    349  CE1 HIS X  44      10.474   3.452   9.898  1.00 18.88           C  
ATOM    350  NE2 HIS X  44      10.612   3.152  11.174  1.00 16.79           N  
ATOM    351  N   GLU X  45      12.118  -3.056   9.043  1.00 18.58           N  
ATOM    352  CA  GLU X  45      11.990  -4.423   8.557  1.00 19.25           C  
ATOM    353  C   GLU X  45      11.551  -5.375   9.653  1.00 19.11           C  
ATOM    354  O   GLU X  45      10.702  -6.229   9.431  1.00 18.25           O  
ATOM    355  CB  GLU X  45      13.293  -4.886   7.912  1.00 20.27           C  
ATOM    356  CG  GLU X  45      13.739  -4.011   6.744  1.00 21.69           C  
ATOM    357  CD  GLU X  45      14.665  -2.870   7.159  1.00 22.84           C  
ATOM    358  OE1 GLU X  45      14.823  -2.585   8.377  1.00 24.19           O  
ATOM    359  OE2 GLU X  45      15.247  -2.237   6.249  1.00 25.04           O  
ATOM    360  N   THR X  46      12.149  -5.238  10.838  1.00 19.26           N  
ATOM    361  CA  THR X  46      11.824  -6.127  11.951  1.00 19.88           C  
ATOM    362  C   THR X  46      10.390  -5.911  12.397  1.00 18.97           C  
ATOM    363  O   THR X  46       9.648  -6.875  12.680  1.00 20.01           O  
ATOM    364  CB  THR X  46      12.778  -5.897  13.125  1.00 20.13           C  
ATOM    365  OG1 THR X  46      14.062  -6.341  12.712  1.00 23.02           O  
ATOM    366  CG2 THR X  46      12.350  -6.733  14.334  1.00 21.99           C  
ATOM    367  N   ALA X  47      10.001  -4.637  12.461  1.00 18.08           N  
ATOM    368  CA  ALA X  47       8.646  -4.262  12.817  1.00 18.54           C  
ATOM    369  C   ALA X  47       7.668  -4.876  11.810  1.00 18.19           C  
ATOM    370  O   ALA X  47       6.633  -5.460  12.205  1.00 19.20           O  
ATOM    371  CB  ALA X  47       8.494  -2.732  12.849  1.00 18.74           C  
ATOM    372  N   PHE X  48       7.999  -4.766  10.522  1.00 17.72           N  
ATOM    373  CA  PHE X  48       7.096  -5.285   9.462  1.00 18.15           C  
ATOM    374  C   PHE X  48       6.958  -6.781   9.575  1.00 19.04           C  
ATOM    375  O   PHE X  48       5.858  -7.330   9.483  1.00 19.26           O  
ATOM    376  CB  PHE X  48       7.575  -4.912   8.079  1.00 18.68           C  
ATOM    377  CG  PHE X  48       7.093  -3.543   7.629  1.00 19.16           C  
ATOM    378  CD1 PHE X  48       6.982  -2.481   8.545  1.00 21.40           C  
ATOM    379  CD2 PHE X  48       6.710  -3.318   6.318  1.00 20.19           C  
ATOM    380  CE1 PHE X  48       6.508  -1.188   8.123  1.00 22.24           C  
ATOM    381  CE2 PHE X  48       6.230  -2.041   5.909  1.00 19.37           C  
ATOM    382  CZ  PHE X  48       6.152  -0.999   6.792  1.00 22.15           C  
ATOM    383  N   GLN X  49       8.076  -7.438   9.810  1.00 18.16           N  
ATOM    384  CA  GLN X  49       8.096  -8.899   9.990  0.50 18.82           C  
ATOM    385  C   GLN X  49       7.188  -9.305  11.139  1.00 19.39           C  
ATOM    386  O   GLN X  49       6.417 -10.262  11.030  1.00 19.47           O  
ATOM    387  CB  GLN X  49       9.525  -9.347  10.264  0.50 18.82           C  
ATOM    388  CG  GLN X  49      10.421  -9.212   9.060  0.50 19.38           C  
ATOM    389  CD  GLN X  49      11.890  -9.282   9.419  0.50 22.12           C  
ATOM    390  OE1 GLN X  49      12.264  -9.752  10.497  0.50 23.83           O  
ATOM    391  NE2 GLN X  49      12.737  -8.810   8.510  0.50 25.58           N  
ATOM    392  N   GLY X  50       7.302  -8.575  12.254  1.00 19.49           N  
ATOM    393  CA  GLY X  50       6.551  -8.881  13.473  1.00 20.58           C  
ATOM    394  C   GLY X  50       5.069  -8.652  13.264  1.00 21.45           C  
ATOM    395  O   GLY X  50       4.241  -9.440  13.722  1.00 22.96           O  
ATOM    396  N   MET X  51       4.740  -7.570  12.566  1.00 22.13           N  
ATOM    397  CA  MET X  51       3.350  -7.288  12.205  1.00 22.88           C  
ATOM    398  C   MET X  51       2.749  -8.369  11.303  1.00 22.49           C  
ATOM    399  O   MET X  51       1.626  -8.844  11.532  1.00 21.88           O  
ATOM    400  CB  MET X  51       3.249  -5.924  11.531  1.00 22.61           C  
ATOM    401  CG  MET X  51       3.628  -4.851  12.481  1.00 23.30           C  
ATOM    402  CE  MET X  51       4.064  -3.154  10.340  1.00 25.89           C  
ATOM    403  N   LEU X  52       3.511  -8.758  10.287  1.00 21.78           N  
ATOM    404  CA  LEU X  52       3.077  -9.830   9.381  1.00 21.81           C  
ATOM    405  C   LEU X  52       2.770 -11.115  10.152  1.00 23.11           C  
ATOM    406  O   LEU X  52       1.752 -11.759   9.899  1.00 22.15           O  
ATOM    407  CB  LEU X  52       4.135 -10.108   8.316  1.00 22.23           C  
ATOM    408  CG  LEU X  52       3.824 -11.220   7.302  1.00 22.15           C  
ATOM    409  CD1 LEU X  52       2.583 -10.860   6.405  1.00 22.49           C  
ATOM    410  CD2 LEU X  52       5.066 -11.506   6.475  1.00 22.93           C  
ATOM    411  N   ARG X  53       3.651 -11.484  11.080  1.00 23.88           N  
ATOM    412  CA  ARG X  53       3.445 -12.681  11.898  1.00 25.85           C  
ATOM    413  C   ARG X  53       2.145 -12.581  12.706  1.00 25.80           C  
ATOM    414  O   ARG X  53       1.382 -13.539  12.752  1.00 26.41           O  
ATOM    415  CB  ARG X  53       4.637 -12.924  12.828  1.00 26.22           C  
ATOM    416  CG  ARG X  53       5.915 -13.344  12.115  1.00 29.93           C  
ATOM    417  CD  ARG X  53       6.912 -13.983  13.096  1.00 35.95           C  
ATOM    418  NE  ARG X  53       7.135 -13.143  14.279  1.00 39.44           N  
ATOM    419  CZ  ARG X  53       8.035 -12.160  14.355  1.00 39.62           C  
ATOM    420  NH1 ARG X  53       8.821 -11.881  13.322  1.00 40.42           N  
ATOM    421  NH2 ARG X  53       8.154 -11.456  15.475  1.00 39.97           N  
ATOM    422  N   LYS X  54       1.897 -11.434  13.341  1.00 26.39           N  
ATOM    423  CA  LYS X  54       0.657 -11.243  14.114  1.00 27.25           C  
ATOM    424  C   LYS X  54      -0.573 -11.203  13.217  1.00 26.96           C  
ATOM    425  O   LYS X  54      -1.677 -11.596  13.646  1.00 26.35           O  
ATOM    426  CB  LYS X  54       0.690  -9.969  14.960  1.00 28.14           C  
ATOM    427  CG  LYS X  54       1.781  -9.900  16.012  1.00 30.78           C  
ATOM    428  CD  LYS X  54       1.384 -10.618  17.291  1.00 35.92           C  
ATOM    429  CE  LYS X  54       2.390 -10.336  18.422  1.00 38.61           C  
ATOM    430  NZ  LYS X  54       2.476  -8.871  18.710  1.00 42.68           N  
ATOM    431  N   LEU X  55      -0.389 -10.728  11.987  1.00 26.49           N  
ATOM    432  CA  LEU X  55      -1.501 -10.592  11.055  1.00 27.18           C  
ATOM    433  C   LEU X  55      -2.000 -11.967  10.630  1.00 27.87           C  
ATOM    434  O   LEU X  55      -3.204 -12.167  10.512  1.00 28.14           O  
ATOM    435  CB  LEU X  55      -1.107  -9.760   9.835  1.00 27.31           C  
ATOM    436  CG  LEU X  55      -2.205  -9.509   8.798  1.00 26.20           C  
ATOM    437  CD1 LEU X  55      -3.263  -8.559   9.333  1.00 27.98           C  
ATOM    438  CD2 LEU X  55      -1.603  -9.008   7.481  1.00 26.77           C  
ATOM    439  N   ASP X  56      -1.053 -12.877  10.387  1.00 27.86           N  
ATOM    440  CA  ASP X  56      -1.325 -14.290  10.140  1.00 29.59           C  
ATOM    441  C   ASP X  56      -2.280 -14.439   8.951  1.00 29.30           C  
ATOM    442  O   ASP X  56      -3.288 -15.139   9.032  1.00 30.19           O  
ATOM    443  CB  ASP X  56      -1.882 -14.925  11.422  1.00 29.63           C  
ATOM    444  CG  ASP X  56      -1.972 -16.433  11.345  1.00 32.21           C  
ATOM    445  OD1 ASP X  56      -1.227 -17.044  10.547  1.00 34.61           O  
ATOM    446  OD2 ASP X  56      -2.790 -17.004  12.096  1.00 35.60           O  
ATOM    447  N   ILE X  57      -1.967 -13.749   7.853  1.00 29.17           N  
ATOM    448  CA  ILE X  57      -2.855 -13.758   6.689  1.00 29.04           C  
ATOM    449  C   ILE X  57      -2.874 -15.172   6.083  1.00 28.41           C  
ATOM    450  O   ILE X  57      -1.819 -15.812   5.930  1.00 28.59           O  
ATOM    451  CB  ILE X  57      -2.534 -12.625   5.652  1.00 28.89           C  
ATOM    452  CG1 ILE X  57      -3.599 -12.600   4.543  1.00 29.01           C  
ATOM    453  CG2 ILE X  57      -1.116 -12.741   5.103  1.00 29.69           C  
ATOM    454  CD1 ILE X  57      -3.562 -11.366   3.640  1.00 29.16           C  
ATOM    455  N   LYS X  58      -4.077 -15.664   5.792  1.00 27.93           N  
ATOM    456  CA  LYS X  58      -4.254 -17.075   5.406  1.00 27.77           C  
ATOM    457  C   LYS X  58      -4.067 -17.310   3.918  1.00 27.23           C  
ATOM    458  O   LYS X  58      -3.566 -18.361   3.510  1.00 26.89           O  
ATOM    459  CB  LYS X  58      -5.629 -17.597   5.847  1.00 28.49           C  
ATOM    460  CG  LYS X  58      -5.864 -17.581   7.366  1.00 30.21           C  
ATOM    461  CD  LYS X  58      -4.694 -18.229   8.126  1.00 33.22           C  
ATOM    462  CE  LYS X  58      -4.878 -18.168   9.646  1.00 33.50           C  
ATOM    463  NZ  LYS X  58      -5.003 -16.775  10.184  1.00 37.04           N  
ATOM    464  N   ASN X  59      -4.473 -16.321   3.121  1.00 26.20           N  
ATOM    465  CA  ASN X  59      -4.490 -16.424   1.664  1.00 25.59           C  
ATOM    466  C   ASN X  59      -4.790 -15.066   1.039  1.00 24.44           C  
ATOM    467  O   ASN X  59      -5.073 -14.091   1.745  1.00 24.06           O  
ATOM    468  CB  ASN X  59      -5.543 -17.437   1.201  1.00 25.49           C  
ATOM    469  CG  ASN X  59      -6.948 -17.094   1.696  1.00 26.54           C  
ATOM    470  OD1 ASN X  59      -7.512 -16.047   1.359  1.00 24.60           O  
ATOM    471  ND2 ASN X  59      -7.521 -17.988   2.490  1.00 27.79           N  
ATOM    472  N   GLU X  60      -4.781 -15.025  -0.291  1.00 23.68           N  
ATOM    473  CA  GLU X  60      -4.907 -13.777  -1.051  1.00 24.17           C  
ATOM    474  C   GLU X  60      -6.179 -13.011  -0.720  1.00 22.79           C  
ATOM    475  O   GLU X  60      -6.236 -11.818  -0.910  1.00 22.64           O  
ATOM    476  CB  GLU X  60      -4.898 -14.064  -2.552  1.00 23.91           C  
ATOM    477  CG  GLU X  60      -6.248 -14.537  -3.084  1.00 26.01           C  
ATOM    478  CD  GLU X  60      -6.178 -15.114  -4.479  1.00 27.02           C  
ATOM    479  OE1 GLU X  60      -5.065 -15.406  -4.958  1.00 30.67           O  
ATOM    480  OE2 GLU X  60      -7.248 -15.293  -5.099  1.00 32.18           O  
ATOM    481  N   ASP X  61      -7.202 -13.709  -0.240  1.00 21.74           N  
ATOM    482  CA  ASP X  61      -8.508 -13.097  -0.061  1.00 22.27           C  
ATOM    483  C   ASP X  61      -8.753 -12.684   1.379  1.00 22.10           C  
ATOM    484  O   ASP X  61      -9.760 -12.059   1.678  1.00 21.96           O  
ATOM    485  CB  ASP X  61      -9.609 -14.093  -0.461  1.00 21.22           C  
ATOM    486  CG  ASP X  61      -9.572 -14.431  -1.921  1.00 22.70           C  
ATOM    487  OD1 ASP X  61      -9.547 -15.621  -2.275  1.00 27.02           O  
ATOM    488  OD2 ASP X  61      -9.571 -13.498  -2.728  1.00 25.04           O  
ATOM    489  N   ASP X  62      -7.850 -13.078   2.261  1.00 22.80           N  
ATOM    490  CA  ASP X  62      -8.041 -12.932   3.692  1.00 24.12           C  
ATOM    491  C   ASP X  62      -7.659 -11.526   4.129  1.00 24.43           C  
ATOM    492  O   ASP X  62      -6.650 -11.332   4.802  1.00 25.11           O  
ATOM    493  CB  ASP X  62      -7.178 -13.958   4.429  1.00 24.99           C  
ATOM    494  CG  ASP X  62      -7.387 -13.934   5.929  1.00 27.06           C  
ATOM    495  OD1 ASP X  62      -8.499 -13.557   6.364  1.00 29.29           O  
ATOM    496  OD2 ASP X  62      -6.433 -14.291   6.657  1.00 29.76           O  
ATOM    497  N   VAL X  63      -8.478 -10.554   3.745  1.00 23.54           N  
ATOM    498  CA  VAL X  63      -8.106  -9.145   3.924  1.00 23.70           C  
ATOM    499  C   VAL X  63      -8.844  -8.476   5.072  1.00 22.88           C  
ATOM    500  O   VAL X  63      -8.596  -7.290   5.363  1.00 22.73           O  
ATOM    501  CB  VAL X  63      -8.397  -8.362   2.625  1.00 22.54           C  
ATOM    502  CG1 VAL X  63      -7.467  -8.828   1.532  1.00 25.29           C  
ATOM    503  CG2 VAL X  63      -9.873  -8.492   2.213  1.00 26.11           C  
ATOM    504  N   LYS X  64      -9.750  -9.193   5.724  1.00 23.06           N  
ATOM    505  CA  LYS X  64     -10.617  -8.520   6.693  1.00 23.99           C  
ATOM    506  C   LYS X  64      -9.826  -7.998   7.891  1.00 24.03           C  
ATOM    507  O   LYS X  64     -10.069  -6.883   8.357  1.00 23.73           O  
ATOM    508  CB  LYS X  64     -11.770  -9.411   7.130  1.00 24.93           C  
ATOM    509  CG  LYS X  64     -13.027  -9.152   6.305  1.00 28.22           C  
ATOM    510  CD  LYS X  64     -14.214  -9.969   6.825  1.00 33.83           C  
ATOM    511  CE  LYS X  64     -14.550 -11.125   5.877  1.00 35.51           C  
ATOM    512  NZ  LYS X  64     -15.926 -11.668   6.110  1.00 38.63           N  
ATOM    513  N   SER X  65      -8.901  -8.808   8.394  1.00 23.11           N  
ATOM    514  CA  SER X  65      -8.084  -8.367   9.523  1.00 23.27           C  
ATOM    515  C   SER X  65      -7.291  -7.099   9.184  1.00 22.39           C  
ATOM    516  O   SER X  65      -7.211  -6.152   9.983  1.00 21.33           O  
ATOM    517  CB  SER X  65      -7.139  -9.475   9.964  1.00 23.90           C  
ATOM    518  OG  SER X  65      -6.455  -9.073  11.141  1.00 29.29           O  
ATOM    519  N   LEU X  66      -6.665  -7.072   8.011  1.00 21.25           N  
ATOM    520  CA  LEU X  66      -5.887  -5.921   7.637  1.00 21.01           C  
ATOM    521  C   LEU X  66      -6.776  -4.676   7.536  1.00 19.93           C  
ATOM    522  O   LEU X  66      -6.386  -3.585   7.956  1.00 19.52           O  
ATOM    523  CB  LEU X  66      -5.125  -6.159   6.322  1.00 21.16           C  
ATOM    524  CG  LEU X  66      -4.162  -5.004   6.013  1.00 22.32           C  
ATOM    525  CD1 LEU X  66      -3.078  -4.860   7.100  1.00 25.69           C  
ATOM    526  CD2 LEU X  66      -3.520  -5.122   4.635  1.00 24.30           C  
ATOM    527  N   SER X  67      -7.975  -4.841   6.984  1.00 19.04           N  
ATOM    528  CA  SER X  67      -8.881  -3.714   6.906  0.50 19.08           C  
ATOM    529  C   SER X  67      -9.215  -3.187   8.307  1.00 18.78           C  
ATOM    530  O   SER X  67      -9.214  -1.951   8.546  1.00 18.82           O  
ATOM    531  CB  SER X  67     -10.151  -4.104   6.176  0.50 18.90           C  
ATOM    532  OG  SER X  67     -10.926  -2.948   5.942  0.50 19.56           O  
ATOM    533  N   ARG X  68      -9.480  -4.098   9.232  1.00 17.82           N  
ATOM    534  CA  ARG X  68      -9.763  -3.668  10.621  1.00 17.89           C  
ATOM    535  C   ARG X  68      -8.584  -2.915  11.193  1.00 17.88           C  
ATOM    536  O   ARG X  68      -8.760  -1.887  11.836  1.00 18.25           O  
ATOM    537  CB  ARG X  68     -10.110  -4.833  11.543  1.00 18.18           C  
ATOM    538  CG  ARG X  68     -11.426  -5.496  11.184  1.00 20.54           C  
ATOM    539  CD  ARG X  68     -11.859  -6.470  12.285  1.00 24.12           C  
ATOM    540  NE  ARG X  68     -11.017  -7.667  12.261  1.00 28.67           N  
ATOM    541  CZ  ARG X  68     -11.317  -8.782  11.590  1.00 30.28           C  
ATOM    542  NH1 ARG X  68     -12.440  -8.860  10.897  1.00 30.21           N  
ATOM    543  NH2 ARG X  68     -10.491  -9.823  11.624  1.00 31.36           N  
ATOM    544  N   VAL X  69      -7.380  -3.445  10.967  1.00 16.48           N  
ATOM    545  CA  VAL X  69      -6.187  -2.758  11.393  1.00 16.72           C  
ATOM    546  C   VAL X  69      -6.121  -1.349  10.839  1.00 17.57           C  
ATOM    547  O   VAL X  69      -5.854  -0.421  11.569  1.00 18.56           O  
ATOM    548  CB  VAL X  69      -4.939  -3.574  10.999  1.00 16.85           C  
ATOM    549  CG1 VAL X  69      -3.678  -2.748  11.163  1.00 17.41           C  
ATOM    550  CG2 VAL X  69      -4.899  -4.870  11.826  1.00 17.44           C  
ATOM    551  N   MET X  70      -6.333  -1.186   9.542  1.00 16.57           N  
ATOM    552  CA  MET X  70      -6.203   0.130   8.922  0.60 17.57           C  
ATOM    553  C   MET X  70      -7.239   1.084   9.504  1.00 17.26           C  
ATOM    554  O   MET X  70      -6.925   2.206   9.857  1.00 17.29           O  
ATOM    555  CB  MET X  70      -6.317  -0.004   7.413  0.60 18.47           C  
ATOM    556  CG  MET X  70      -5.225  -0.942   6.895  0.60 17.51           C  
ATOM    557  CE  MET X  70      -6.505  -2.032   4.509  0.60 21.10           C  
ATOM    558  N   ILE X  71      -8.474   0.623   9.643  1.00 16.54           N  
ATOM    559  CA  ILE X  71      -9.477   1.493  10.256  1.00 16.53           C  
ATOM    560  C   ILE X  71      -9.069   1.869  11.675  1.00 17.06           C  
ATOM    561  O   ILE X  71      -9.184   3.024  12.119  1.00 17.98           O  
ATOM    562  CB  ILE X  71     -10.834   0.793  10.250  1.00 17.90           C  
ATOM    563  CG1 ILE X  71     -11.325   0.581   8.805  1.00 19.75           C  
ATOM    564  CG2 ILE X  71     -11.823   1.550  11.108  1.00 17.60           C  
ATOM    565  CD1 ILE X  71     -11.495   1.816   7.978  1.00 24.69           C  
ATOM    566  N   HIS X  72      -8.496   0.905  12.388  1.00 16.10           N  
ATOM    567  CA  HIS X  72      -8.093   1.236  13.749  1.00 17.11           C  
ATOM    568  C   HIS X  72      -6.967   2.280  13.777  1.00 16.04           C  
ATOM    569  O   HIS X  72      -6.915   3.176  14.607  1.00 16.25           O  
ATOM    570  CB  HIS X  72      -7.641  -0.002  14.503  1.00 18.54           C  
ATOM    571  CG  HIS X  72      -7.425   0.310  15.943  1.00 18.75           C  
ATOM    572  ND1 HIS X  72      -8.465   0.385  16.835  1.00 28.19           N  
ATOM    573  CD2 HIS X  72      -6.317   0.714  16.609  1.00 23.86           C  
ATOM    574  CE1 HIS X  72      -7.988   0.743  18.015  1.00 24.70           C  
ATOM    575  NE2 HIS X  72      -6.701   0.993  17.893  1.00 25.00           N  
ATOM    576  N   VAL X  73      -6.015   2.136  12.848  1.00 15.83           N  
ATOM    577  CA  VAL X  73      -4.925   3.118  12.761  1.00 16.69           C  
ATOM    578  C   VAL X  73      -5.513   4.528  12.684  1.00 16.32           C  
ATOM    579  O   VAL X  73      -5.044   5.405  13.372  1.00 17.50           O  
ATOM    580  CB  VAL X  73      -4.080   2.878  11.521  1.00 16.15           C  
ATOM    581  CG1 VAL X  73      -3.153   4.073  11.227  1.00 18.57           C  
ATOM    582  CG2 VAL X  73      -3.222   1.605  11.754  1.00 17.07           C  
ATOM    583  N   PHE X  74      -6.538   4.723  11.856  1.00 15.70           N  
ATOM    584  CA  PHE X  74      -7.108   6.034  11.680  1.00 16.33           C  
ATOM    585  C   PHE X  74      -8.078   6.466  12.780  1.00 15.45           C  
ATOM    586  O   PHE X  74      -8.646   7.571  12.738  1.00 16.30           O  
ATOM    587  CB  PHE X  74      -7.811   6.055  10.324  1.00 16.79           C  
ATOM    588  CG  PHE X  74      -6.841   6.061   9.182  1.00 17.16           C  
ATOM    589  CD1 PHE X  74      -5.879   7.059   9.095  1.00 17.35           C  
ATOM    590  CD2 PHE X  74      -6.901   5.081   8.250  1.00 18.26           C  
ATOM    591  CE1 PHE X  74      -4.965   7.097   8.014  1.00 19.52           C  
ATOM    592  CE2 PHE X  74      -5.988   5.052   7.183  1.00 21.08           C  
ATOM    593  CZ  PHE X  74      -5.016   6.082   7.074  1.00 21.35           C  
ATOM    594  N   SER X  75      -8.314   5.578  13.739  1.00 15.37           N  
ATOM    595  CA  SER X  75      -9.436   5.780  14.656  1.00 15.51           C  
ATOM    596  C   SER X  75      -9.162   6.846  15.717  1.00 14.44           C  
ATOM    597  O   SER X  75     -10.078   7.157  16.471  1.00 15.08           O  
ATOM    598  CB  SER X  75      -9.835   4.457  15.351  1.00 16.20           C  
ATOM    599  OG  SER X  75      -8.901   4.085  16.363  1.00 16.63           O  
ATOM    600  N   ASP X  76      -7.906   7.346  15.770  1.00 15.55           N  
ATOM    601  CA  ASP X  76      -7.619   8.509  16.590  1.00 14.90           C  
ATOM    602  C   ASP X  76      -8.015   9.828  15.934  1.00 15.64           C  
ATOM    603  O   ASP X  76      -7.874  10.879  16.560  1.00 17.46           O  
ATOM    604  CB  ASP X  76      -6.163   8.575  17.024  1.00 15.53           C  
ATOM    605  CG  ASP X  76      -5.214   8.698  15.869  1.00 18.00           C  
ATOM    606  OD1 ASP X  76      -5.666   8.625  14.702  1.00 18.62           O  
ATOM    607  OD2 ASP X  76      -3.980   8.845  16.164  1.00 19.53           O  
ATOM    608  N   GLY X  77      -8.541   9.742  14.712  1.00 16.82           N  
ATOM    609  CA  GLY X  77      -8.985  10.927  13.983  1.00 17.54           C  
ATOM    610  C   GLY X  77      -7.866  11.642  13.247  1.00 18.35           C  
ATOM    611  O   GLY X  77      -8.127  12.681  12.659  1.00 21.11           O  
ATOM    612  N   VAL X  78      -6.657  11.090  13.230  1.00 17.45           N  
ATOM    613  CA  VAL X  78      -5.567  11.764  12.511  1.00 17.61           C  
ATOM    614  C   VAL X  78      -5.368  11.091  11.169  1.00 16.48           C  
ATOM    615  O   VAL X  78      -5.424   9.880  11.045  1.00 16.19           O  
ATOM    616  CB  VAL X  78      -4.265  11.627  13.342  1.00 17.00           C  
ATOM    617  CG1 VAL X  78      -3.082  12.130  12.584  1.00 19.55           C  
ATOM    618  CG2 VAL X  78      -4.410  12.416  14.607  1.00 20.21           C  
ATOM    619  N   THR X  79      -5.160  11.906  10.133  1.00 17.76           N  
ATOM    620  CA  THR X  79      -4.943  11.383   8.789  1.00 17.62           C  
ATOM    621  C   THR X  79      -3.757  12.154   8.231  1.00 17.80           C  
ATOM    622  O   THR X  79      -3.724  13.384   8.319  1.00 18.28           O  
ATOM    623  CB  THR X  79      -6.128  11.655   7.833  1.00 19.31           C  
ATOM    624  OG1 THR X  79      -7.338  11.187   8.457  1.00 19.70           O  
ATOM    625  CG2 THR X  79      -5.948  10.925   6.525  1.00 19.55           C  
ATOM    626  N   ASN X  80      -2.771  11.430   7.738  1.00 16.70           N  
ATOM    627  CA  ASN X  80      -1.684  12.059   7.017  1.00 16.93           C  
ATOM    628  C   ASN X  80      -1.082  11.077   6.064  1.00 15.52           C  
ATOM    629  O   ASN X  80      -1.396   9.880   6.069  1.00 15.92           O  
ATOM    630  CB  ASN X  80      -0.636  12.616   8.012  1.00 16.56           C  
ATOM    631  CG  ASN X  80      -0.017  11.570   8.888  1.00 17.93           C  
ATOM    632  OD1 ASN X  80       0.408  10.518   8.422  1.00 17.27           O  
ATOM    633  ND2 ASN X  80       0.059  11.868  10.208  1.00 17.92           N  
ATOM    634  N   TRP X  81      -0.219  11.605   5.203  1.00 16.43           N  
ATOM    635  CA  TRP X  81       0.308  10.781   4.132  1.00 15.99           C  
ATOM    636  C   TRP X  81       1.343   9.793   4.637  1.00 16.35           C  
ATOM    637  O   TRP X  81       1.506   8.709   4.048  1.00 16.45           O  
ATOM    638  CB  TRP X  81       0.896  11.624   3.025  1.00 16.29           C  
ATOM    639  CG  TRP X  81      -0.195  12.183   2.167  1.00 15.83           C  
ATOM    640  CD1 TRP X  81      -0.530  13.463   2.081  1.00 17.39           C  
ATOM    641  CD2 TRP X  81      -1.015  11.452   1.245  1.00 16.54           C  
ATOM    642  NE1 TRP X  81      -1.577  13.621   1.150  1.00 17.31           N  
ATOM    643  CE2 TRP X  81      -1.884  12.404   0.627  1.00 17.09           C  
ATOM    644  CE3 TRP X  81      -1.116  10.098   0.891  1.00 16.79           C  
ATOM    645  CZ2 TRP X  81      -2.838  12.042  -0.351  1.00 17.19           C  
ATOM    646  CZ3 TRP X  81      -2.066   9.742  -0.121  1.00 17.16           C  
ATOM    647  CH2 TRP X  81      -2.910  10.711  -0.701  1.00 16.69           C  
ATOM    648  N   GLY X  82       2.042  10.131   5.713  1.00 15.70           N  
ATOM    649  CA  GLY X  82       2.962   9.128   6.309  1.00 16.16           C  
ATOM    650  C   GLY X  82       2.217   7.881   6.741  1.00 16.00           C  
ATOM    651  O   GLY X  82       2.649   6.773   6.486  1.00 16.25           O  
ATOM    652  N   ARG X  83       1.045   8.077   7.365  1.00 15.60           N  
ATOM    653  CA  ARG X  83       0.242   6.901   7.743  1.00 16.63           C  
ATOM    654  C   ARG X  83      -0.205   6.143   6.530  1.00 17.77           C  
ATOM    655  O   ARG X  83      -0.096   4.919   6.454  1.00 16.97           O  
ATOM    656  CB  ARG X  83      -0.982   7.318   8.565  1.00 16.41           C  
ATOM    657  CG  ARG X  83      -0.609   7.745   9.949  1.00 15.95           C  
ATOM    658  CD  ARG X  83      -1.897   8.170  10.627  1.00 17.55           C  
ATOM    659  NE  ARG X  83      -1.589   8.607  11.991  1.00 16.92           N  
ATOM    660  CZ  ARG X  83      -2.479   8.617  12.986  1.00 17.27           C  
ATOM    661  NH1 ARG X  83      -3.742   8.172  12.763  1.00 17.55           N  
ATOM    662  NH2 ARG X  83      -2.089   9.017  14.182  1.00 18.16           N  
ATOM    663  N   ILE X  84      -0.698   6.873   5.548  1.00 16.00           N  
ATOM    664  CA  ILE X  84      -1.233   6.187   4.371  1.00 16.84           C  
ATOM    665  C   ILE X  84      -0.135   5.395   3.674  1.00 16.33           C  
ATOM    666  O   ILE X  84      -0.341   4.259   3.290  1.00 17.34           O  
ATOM    667  CB  ILE X  84      -1.894   7.232   3.463  1.00 16.41           C  
ATOM    668  CG1 ILE X  84      -3.138   7.765   4.160  1.00 16.39           C  
ATOM    669  CG2 ILE X  84      -2.177   6.654   2.063  1.00 16.76           C  
ATOM    670  CD1 ILE X  84      -3.655   9.069   3.505  1.00 17.14           C  
ATOM    671  N   VAL X  85       1.036   6.017   3.455  1.00 16.75           N  
ATOM    672  CA  VAL X  85       2.079   5.278   2.774  1.00 17.58           C  
ATOM    673  C   VAL X  85       2.601   4.083   3.590  1.00 17.25           C  
ATOM    674  O   VAL X  85       2.970   3.062   3.034  1.00 18.66           O  
ATOM    675  CB  VAL X  85       3.192   6.227   2.304  1.00 19.16           C  
ATOM    676  CG1 VAL X  85       4.168   6.590   3.399  1.00 20.55           C  
ATOM    677  CG2 VAL X  85       3.921   5.571   1.117  1.00 20.42           C  
ATOM    678  N   THR X  86       2.587   4.214   4.920  1.00 16.18           N  
ATOM    679  CA  THR X  86       2.985   3.091   5.746  1.00 16.96           C  
ATOM    680  C   THR X  86       2.027   1.928   5.594  1.00 16.71           C  
ATOM    681  O   THR X  86       2.436   0.771   5.498  1.00 18.21           O  
ATOM    682  CB  THR X  86       3.113   3.550   7.212  1.00 17.23           C  
ATOM    683  OG1 THR X  86       4.123   4.564   7.280  1.00 17.39           O  
ATOM    684  CG2 THR X  86       3.468   2.370   8.115  1.00 18.42           C  
ATOM    685  N   LEU X  87       0.726   2.252   5.544  1.00 17.33           N  
ATOM    686  CA  LEU X  87      -0.268   1.175   5.324  1.00 17.46           C  
ATOM    687  C   LEU X  87      -0.056   0.526   3.948  1.00 17.91           C  
ATOM    688  O   LEU X  87      -0.102  -0.700   3.819  1.00 18.47           O  
ATOM    689  CB  LEU X  87      -1.684   1.776   5.422  1.00 18.10           C  
ATOM    690  CG  LEU X  87      -2.022   2.230   6.853  1.00 22.76           C  
ATOM    691  CD1 LEU X  87      -3.422   2.783   6.928  1.00 22.88           C  
ATOM    692  CD2 LEU X  87      -1.866   1.162   7.819  1.00 24.51           C  
ATOM    693  N   ILE X  88       0.185   1.330   2.917  1.00 16.43           N  
ATOM    694  CA  ILE X  88       0.366   0.742   1.570  1.00 16.94           C  
ATOM    695  C   ILE X  88       1.632  -0.073   1.548  1.00 17.79           C  
ATOM    696  O   ILE X  88       1.649  -1.180   0.996  1.00 18.35           O  
ATOM    697  CB  ILE X  88       0.399   1.857   0.499  1.00 17.25           C  
ATOM    698  CG1 ILE X  88      -0.957   2.557   0.472  1.00 18.23           C  
ATOM    699  CG2 ILE X  88       0.777   1.296  -0.845  1.00 18.99           C  
ATOM    700  CD1 ILE X  88      -0.888   3.818  -0.371  1.00 19.12           C  
ATOM    701  N   SER X  89       2.690   0.453   2.154  1.00 17.45           N  
ATOM    702  CA  SER X  89       3.978  -0.249   2.198  1.00 17.95           C  
ATOM    703  C   SER X  89       3.863  -1.585   2.937  1.00 18.05           C  
ATOM    704  O   SER X  89       4.422  -2.597   2.508  1.00 19.86           O  
ATOM    705  CB  SER X  89       5.042   0.638   2.834  1.00 18.33           C  
ATOM    706  OG  SER X  89       6.293  -0.049   2.756  1.00 21.12           O  
ATOM    707  N   PHE X  90       3.142  -1.568   4.056  1.00 18.69           N  
ATOM    708  CA  PHE X  90       2.901  -2.808   4.779  1.00 18.70           C  
ATOM    709  C   PHE X  90       2.073  -3.761   3.913  1.00 18.50           C  
ATOM    710  O   PHE X  90       2.344  -4.964   3.856  1.00 19.09           O  
ATOM    711  CB  PHE X  90       2.243  -2.564   6.125  1.00 18.16           C  
ATOM    712  CG  PHE X  90       2.020  -3.828   6.905  1.00 19.27           C  
ATOM    713  CD1 PHE X  90       3.117  -4.586   7.306  1.00 19.29           C  
ATOM    714  CD2 PHE X  90       0.740  -4.270   7.240  1.00 20.77           C  
ATOM    715  CE1 PHE X  90       2.945  -5.779   8.021  1.00 20.53           C  
ATOM    716  CE2 PHE X  90       0.562  -5.477   7.984  1.00 20.08           C  
ATOM    717  CZ  PHE X  90       1.679  -6.218   8.353  1.00 19.03           C  
ATOM    718  N   GLY X  91       1.093  -3.205   3.201  1.00 19.01           N  
ATOM    719  CA  GLY X  91       0.321  -3.985   2.231  1.00 19.90           C  
ATOM    720  C   GLY X  91       1.216  -4.689   1.212  1.00 20.21           C  
ATOM    721  O   GLY X  91       1.060  -5.871   0.934  1.00 20.57           O  
ATOM    722  N   ALA X  92       2.184  -3.966   0.684  1.00 19.93           N  
ATOM    723  CA  ALA X  92       3.126  -4.538  -0.271  1.00 20.07           C  
ATOM    724  C   ALA X  92       3.962  -5.634   0.390  1.00 20.38           C  
ATOM    725  O   ALA X  92       4.276  -6.667  -0.230  1.00 20.18           O  
ATOM    726  CB  ALA X  92       4.013  -3.457  -0.821  1.00 19.95           C  
ATOM    727  N   PHE X  93       4.353  -5.390   1.642  1.00 18.90           N  
ATOM    728  CA  PHE X  93       5.142  -6.377   2.409  1.00 19.62           C  
ATOM    729  C   PHE X  93       4.339  -7.682   2.559  1.00 20.44           C  
ATOM    730  O   PHE X  93       4.863  -8.796   2.384  1.00 18.74           O  
ATOM    731  CB  PHE X  93       5.550  -5.775   3.769  1.00 19.48           C  
ATOM    732  CG  PHE X  93       6.484  -6.633   4.590  1.00 19.47           C  
ATOM    733  CD1 PHE X  93       7.869  -6.588   4.375  1.00 23.17           C  
ATOM    734  CD2 PHE X  93       5.980  -7.454   5.585  1.00 18.83           C  
ATOM    735  CE1 PHE X  93       8.720  -7.386   5.134  1.00 23.39           C  
ATOM    736  CE2 PHE X  93       6.836  -8.229   6.377  1.00 17.87           C  
ATOM    737  CZ  PHE X  93       8.190  -8.195   6.147  1.00 20.46           C  
ATOM    738  N   VAL X  94       3.063  -7.532   2.862  1.00 20.18           N  
ATOM    739  CA  VAL X  94       2.147  -8.656   3.017  1.00 21.26           C  
ATOM    740  C   VAL X  94       1.947  -9.340   1.657  1.00 20.85           C  
ATOM    741  O   VAL X  94       1.974 -10.564   1.591  1.00 21.64           O  
ATOM    742  CB  VAL X  94       0.786  -8.173   3.573  1.00 21.30           C  
ATOM    743  CG1 VAL X  94      -0.241  -9.300   3.607  1.00 22.89           C  
ATOM    744  CG2 VAL X  94       0.962  -7.611   4.984  1.00 22.33           C  
ATOM    745  N   ALA X  95       1.809  -8.547   0.587  1.00 20.51           N  
ATOM    746  CA  ALA X  95       1.612  -9.103  -0.766  1.00 21.71           C  
ATOM    747  C   ALA X  95       2.813  -9.926  -1.185  1.00 22.11           C  
ATOM    748  O   ALA X  95       2.659 -11.005  -1.797  1.00 22.50           O  
ATOM    749  CB  ALA X  95       1.381  -7.993  -1.767  1.00 21.83           C  
ATOM    750  N   LYS X  96       4.007  -9.426  -0.857  1.00 22.31           N  
ATOM    751  CA  LYS X  96       5.252 -10.137  -1.158  1.00 23.92           C  
ATOM    752  C   LYS X  96       5.304 -11.477  -0.432  1.00 23.70           C  
ATOM    753  O   LYS X  96       5.713 -12.501  -1.011  1.00 23.94           O  
ATOM    754  CB  LYS X  96       6.462  -9.268  -0.811  1.00 23.04           C  
ATOM    755  CG  LYS X  96       7.799  -9.894  -1.228  1.00 25.85           C  
ATOM    756  CD  LYS X  96       8.954  -8.904  -1.109  1.00 26.99           C  
ATOM    757  CE  LYS X  96      10.279  -9.547  -1.512  1.00 30.20           C  
ATOM    758  NZ  LYS X  96      10.968 -10.186  -0.358  0.00 28.56           N  
ATOM    759  N   HIS X  97       4.883 -11.477   0.827  1.00 24.10           N  
ATOM    760  CA  HIS X  97       4.736 -12.704   1.584  1.00 26.98           C  
ATOM    761  C   HIS X  97       3.744 -13.703   0.945  1.00 27.29           C  
ATOM    762  O   HIS X  97       4.038 -14.906   0.847  1.00 27.44           O  
ATOM    763  CB  HIS X  97       4.318 -12.394   3.015  1.00 26.92           C  
ATOM    764  CG  HIS X  97       3.991 -13.618   3.808  1.00 30.57           C  
ATOM    765  ND1 HIS X  97       4.959 -14.490   4.258  1.00 32.03           N  
ATOM    766  CD2 HIS X  97       2.804 -14.123   4.220  1.00 33.06           C  
ATOM    767  CE1 HIS X  97       4.383 -15.479   4.916  1.00 33.68           C  
ATOM    768  NE2 HIS X  97       3.078 -15.278   4.909  1.00 34.53           N  
ATOM    769  N   LEU X  98       2.575 -13.218   0.526  1.00 28.43           N  
ATOM    770  CA  LEU X  98       1.555 -14.079  -0.098  1.00 29.96           C  
ATOM    771  C   LEU X  98       2.070 -14.759  -1.369  1.00 30.85           C  
ATOM    772  O   LEU X  98       1.798 -15.942  -1.600  1.00 30.80           O  
ATOM    773  CB  LEU X  98       0.277 -13.302  -0.407  1.00 30.50           C  
ATOM    774  CG  LEU X  98      -0.500 -12.733   0.778  1.00 31.37           C  
ATOM    775  CD1 LEU X  98      -1.621 -11.837   0.272  1.00 32.40           C  
ATOM    776  CD2 LEU X  98      -1.028 -13.846   1.688  1.00 33.61           C  
ATOM    777  N   LYS X  99       2.820 -14.017  -2.183  1.00 31.76           N  
ATOM    778  CA  LYS X  99       3.430 -14.591  -3.382  1.00 33.34           C  
ATOM    779  C   LYS X  99       4.530 -15.591  -3.053  1.00 33.75           C  
ATOM    780  O   LYS X  99       4.657 -16.618  -3.733  1.00 34.09           O  
ATOM    781  CB  LYS X  99       3.952 -13.510  -4.329  1.00 33.39           C  
ATOM    782  CG  LYS X  99       2.838 -12.864  -5.131  1.00 35.45           C  
ATOM    783  CD  LYS X  99       3.272 -12.546  -6.542  1.00 38.48           C  
ATOM    784  CE  LYS X  99       2.063 -12.374  -7.457  1.00 39.02           C  
ATOM    785  NZ  LYS X  99       1.632 -13.684  -8.033  1.00 39.29           N  
ATOM    786  N   THR X 100       5.309 -15.299  -2.011  1.00 34.55           N  
ATOM    787  CA  THR X 100       6.374 -16.201  -1.548  1.00 35.54           C  
ATOM    788  C   THR X 100       5.824 -17.575  -1.159  1.00 35.95           C  
ATOM    789  O   THR X 100       6.458 -18.598  -1.432  1.00 36.07           O  
ATOM    790  CB  THR X 100       7.178 -15.590  -0.368  1.00 35.50           C  
ATOM    791  OG1 THR X 100       7.667 -14.299  -0.746  1.00 35.86           O  
ATOM    792  CG2 THR X 100       8.368 -16.470   0.005  1.00 36.49           C  
ATOM    793  N   ILE X 101       4.648 -17.597  -0.538  1.00 36.47           N  
ATOM    794  CA  ILE X 101       4.023 -18.868  -0.143  1.00 36.94           C  
ATOM    795  C   ILE X 101       3.307 -19.538  -1.321  1.00 36.56           C  
ATOM    796  O   ILE X 101       3.426 -20.754  -1.522  1.00 37.00           O  
ATOM    797  CB  ILE X 101       3.130 -18.739   1.141  1.00 37.32           C  
ATOM    798  CG1 ILE X 101       1.998 -17.709   0.980  1.00 38.52           C  
ATOM    799  CG2 ILE X 101       3.987 -18.333   2.348  1.00 37.81           C  
ATOM    800  CD1 ILE X 101       0.608 -18.305   0.707  1.00 40.28           C  
ATOM    801  N   ASN X 102       2.604 -18.739  -2.119  1.00 36.11           N  
ATOM    802  CA  ASN X 102       1.930 -19.236  -3.314  1.00 35.04           C  
ATOM    803  C   ASN X 102       2.095 -18.242  -4.452  1.00 34.18           C  
ATOM    804  O   ASN X 102       1.474 -17.175  -4.452  1.00 33.46           O  
ATOM    805  CB  ASN X 102       0.445 -19.497  -3.031  1.00 35.46           C  
ATOM    806  CG  ASN X 102      -0.196 -20.409  -4.064  1.00 36.97           C  
ATOM    807  OD1 ASN X 102      -0.305 -20.062  -5.245  1.00 37.61           O  
ATOM    808  ND2 ASN X 102      -0.620 -21.594  -3.622  1.00 37.85           N  
ATOM    809  N   GLN X 103       2.945 -18.589  -5.415  1.00 32.94           N  
ATOM    810  CA  GLN X 103       3.224 -17.719  -6.559  1.00 32.23           C  
ATOM    811  C   GLN X 103       2.008 -17.467  -7.459  1.00 31.33           C  
ATOM    812  O   GLN X 103       2.029 -16.559  -8.294  1.00 31.36           O  
ATOM    813  CB  GLN X 103       4.430 -18.221  -7.371  1.00 32.75           C  
ATOM    814  CG  GLN X 103       5.784 -17.696  -6.851  1.00 33.86           C  
ATOM    815  CD  GLN X 103       5.913 -16.171  -6.904  1.00 33.23           C  
ATOM    816  OE1 GLN X 103       5.424 -15.519  -7.830  0.00 33.34           O  
ATOM    817  NE2 GLN X 103       6.586 -15.605  -5.907  0.00 33.31           N  
ATOM    818  N   GLU X 104       0.944 -18.246  -7.275  1.00 30.46           N  
ATOM    819  CA  GLU X 104      -0.293 -18.007  -8.021  1.00 30.02           C  
ATOM    820  C   GLU X 104      -1.203 -17.002  -7.301  1.00 29.49           C  
ATOM    821  O   GLU X 104      -2.279 -16.654  -7.803  1.00 29.36           O  
ATOM    822  CB  GLU X 104      -1.029 -19.311  -8.333  1.00 30.17           C  
ATOM    823  CG  GLU X 104      -0.425 -20.070  -9.513  1.00 30.17           C  
ATOM    824  CD  GLU X 104      -0.548 -19.314 -10.828  0.00 29.81           C  
ATOM    825  OE1 GLU X 104      -1.699 -19.146 -11.327  0.00 29.82           O  
ATOM    826  OE2 GLU X 104       0.509 -18.891 -11.362  0.00 29.73           O  
ATOM    827  N   SER X 105      -0.755 -16.533  -6.136  1.00 28.84           N  
ATOM    828  CA  SER X 105      -1.517 -15.536  -5.373  1.00 28.84           C  
ATOM    829  C   SER X 105      -1.651 -14.218  -6.123  1.00 27.59           C  
ATOM    830  O   SER X 105      -0.689 -13.732  -6.735  1.00 28.36           O  
ATOM    831  CB  SER X 105      -0.899 -15.290  -3.996  1.00 29.26           C  
ATOM    832  OG  SER X 105      -1.250 -16.336  -3.102  1.00 33.03           O  
ATOM    833  N   CYS X 106      -2.855 -13.654  -6.060  1.00 25.11           N  
ATOM    834  CA  CYS X 106      -3.154 -12.377  -6.674  0.50 24.25           C  
ATOM    835  C   CYS X 106      -3.052 -11.318  -5.590  1.00 23.40           C  
ATOM    836  O   CYS X 106      -3.464 -11.549  -4.464  1.00 23.73           O  
ATOM    837  CB  CYS X 106      -4.574 -12.395  -7.236  0.50 24.25           C  
ATOM    838  SG  CYS X 106      -4.990 -11.009  -8.285  0.50 23.40           S  
ATOM    839  N   ILE X 107      -2.514 -10.165  -5.942  1.00 22.91           N  
ATOM    840  CA  ILE X 107      -2.407  -9.081  -4.957  1.00 21.78           C  
ATOM    841  C   ILE X 107      -3.681  -8.228  -4.959  1.00 21.08           C  
ATOM    842  O   ILE X 107      -3.852  -7.315  -4.128  1.00 19.98           O  
ATOM    843  CB  ILE X 107      -1.128  -8.238  -5.208  1.00 21.99           C  
ATOM    844  CG1 ILE X 107      -1.143  -7.581  -6.604  1.00 22.15           C  
ATOM    845  CG2 ILE X 107       0.099  -9.121  -5.048  1.00 23.05           C  
ATOM    846  CD1 ILE X 107      -2.039  -6.324  -6.734  1.00 23.48           C  
ATOM    847  N   GLU X 108      -4.562  -8.510  -5.909  1.00 21.00           N  
ATOM    848  CA  GLU X 108      -5.700  -7.652  -6.169  1.00 21.07           C  
ATOM    849  C   GLU X 108      -6.664  -7.505  -4.983  1.00 20.31           C  
ATOM    850  O   GLU X 108      -7.051  -6.386  -4.669  1.00 19.83           O  
ATOM    851  CB  GLU X 108      -6.422  -8.071  -7.465  1.00 22.07           C  
ATOM    852  CG  GLU X 108      -6.975  -6.905  -8.194  1.00 28.58           C  
ATOM    853  CD  GLU X 108      -5.987  -5.745  -8.236  1.00 36.52           C  
ATOM    854  OE1 GLU X 108      -6.288  -4.698  -7.631  1.00 41.34           O  
ATOM    855  OE2 GLU X 108      -4.901  -5.895  -8.852  1.00 41.67           O  
ATOM    856  N   PRO X 109      -7.058  -8.616  -4.323  1.00 19.82           N  
ATOM    857  CA  PRO X 109      -7.923  -8.428  -3.150  1.00 19.30           C  
ATOM    858  C   PRO X 109      -7.291  -7.492  -2.088  1.00 19.12           C  
ATOM    859  O   PRO X 109      -7.983  -6.633  -1.531  1.00 19.15           O  
ATOM    860  CB  PRO X 109      -8.122  -9.854  -2.629  1.00 20.34           C  
ATOM    861  CG  PRO X 109      -7.995 -10.698  -3.897  1.00 20.19           C  
ATOM    862  CD  PRO X 109      -6.864 -10.050  -4.645  1.00 19.66           C  
ATOM    863  N   LEU X 110      -5.996  -7.664  -1.820  1.00 18.37           N  
ATOM    864  CA  LEU X 110      -5.277  -6.782  -0.886  0.50 18.92           C  
ATOM    865  C   LEU X 110      -5.288  -5.336  -1.379  1.00 19.00           C  
ATOM    866  O   LEU X 110      -5.612  -4.416  -0.626  1.00 18.73           O  
ATOM    867  CB  LEU X 110      -3.831  -7.245  -0.660  0.50 19.56           C  
ATOM    868  CG  LEU X 110      -3.423  -8.259   0.415  0.50 20.72           C  
ATOM    869  CD1 LEU X 110      -1.963  -8.571   0.274  0.50 20.84           C  
ATOM    870  CD2 LEU X 110      -3.691  -7.740   1.813  0.50 18.92           C  
ATOM    871  N   ALA X 111      -4.959  -5.130  -2.653  1.00 17.87           N  
ATOM    872  CA  ALA X 111      -4.915  -3.768  -3.159  1.00 17.44           C  
ATOM    873  C   ALA X 111      -6.301  -3.140  -3.090  1.00 17.09           C  
ATOM    874  O   ALA X 111      -6.446  -1.953  -2.722  1.00 17.68           O  
ATOM    875  CB  ALA X 111      -4.383  -3.745  -4.613  1.00 17.44           C  
ATOM    876  N   GLU X 112      -7.323  -3.929  -3.422  1.00 16.83           N  
ATOM    877  CA  GLU X 112      -8.692  -3.416  -3.346  1.00 18.05           C  
ATOM    878  C   GLU X 112      -9.087  -3.068  -1.911  1.00 18.53           C  
ATOM    879  O   GLU X 112      -9.752  -2.041  -1.655  1.00 19.15           O  
ATOM    880  CB  GLU X 112      -9.665  -4.434  -3.937  1.00 17.61           C  
ATOM    881  CG  GLU X 112      -9.461  -4.504  -5.427  1.00 19.77           C  
ATOM    882  CD  GLU X 112     -10.275  -5.576  -6.104  1.00 23.48           C  
ATOM    883  OE1 GLU X 112     -11.009  -6.351  -5.422  1.00 26.56           O  
ATOM    884  OE2 GLU X 112     -10.190  -5.667  -7.345  1.00 26.82           O  
ATOM    885  N   SER X 113      -8.666  -3.890  -0.960  1.00 18.69           N  
ATOM    886  CA  SER X 113      -8.982  -3.652   0.445  0.50 19.59           C  
ATOM    887  C   SER X 113      -8.347  -2.351   0.946  1.00 19.61           C  
ATOM    888  O   SER X 113      -8.991  -1.540   1.653  1.00 21.29           O  
ATOM    889  CB  SER X 113      -8.524  -4.851   1.280  0.50 19.73           C  
ATOM    890  OG  SER X 113      -8.748  -4.604   2.651  0.50 21.51           O  
ATOM    891  N   ILE X 114      -7.078  -2.139   0.575  1.00 18.32           N  
ATOM    892  CA  ILE X 114      -6.348  -0.956   0.968  1.00 18.56           C  
ATOM    893  C   ILE X 114      -6.980   0.261   0.313  1.00 18.89           C  
ATOM    894  O   ILE X 114      -7.150   1.305   0.942  1.00 19.11           O  
ATOM    895  CB  ILE X 114      -4.896  -1.103   0.576  1.00 19.08           C  
ATOM    896  CG1 ILE X 114      -4.286  -2.220   1.425  1.00 18.93           C  
ATOM    897  CG2 ILE X 114      -4.141   0.174   0.850  1.00 20.30           C  
ATOM    898  CD1 ILE X 114      -2.868  -2.654   0.930  1.00 18.60           C  
ATOM    899  N   THR X 115      -7.285   0.135  -0.975  1.00 16.62           N  
ATOM    900  CA  THR X 115      -7.841   1.277  -1.696  1.00 17.09           C  
ATOM    901  C   THR X 115      -9.199   1.629  -1.131  1.00 18.89           C  
ATOM    902  O   THR X 115      -9.551   2.802  -1.018  1.00 19.59           O  
ATOM    903  CB  THR X 115      -7.976   0.951  -3.195  1.00 16.36           C  
ATOM    904  OG1 THR X 115      -6.681   0.590  -3.688  1.00 17.63           O  
ATOM    905  CG2 THR X 115      -8.517   2.153  -3.976  1.00 19.57           C  
ATOM    906  N   ASP X 116      -9.986   0.604  -0.803  1.00 20.07           N  
ATOM    907  CA  ASP X 116     -11.314   0.807  -0.220  0.50 21.16           C  
ATOM    908  C   ASP X 116     -11.201   1.659   1.025  1.00 21.87           C  
ATOM    909  O   ASP X 116     -11.901   2.657   1.187  1.00 21.42           O  
ATOM    910  CB  ASP X 116     -11.914  -0.548   0.165  0.50 22.01           C  
ATOM    911  CG  ASP X 116     -13.111  -0.410   1.086  0.50 22.86           C  
ATOM    912  OD1 ASP X 116     -14.135   0.075   0.599  0.50 24.36           O  
ATOM    913  OD2 ASP X 116     -13.000  -0.775   2.277  0.50 26.05           O  
ATOM    914  N   VAL X 117     -10.350   1.231   1.947  1.00 21.92           N  
ATOM    915  CA  VAL X 117     -10.179   1.997   3.202  1.00 23.40           C  
ATOM    916  C   VAL X 117      -9.798   3.433   2.899  1.00 21.62           C  
ATOM    917  O   VAL X 117     -10.451   4.387   3.370  1.00 21.88           O  
ATOM    918  CB  VAL X 117      -9.139   1.373   4.163  1.00 24.04           C  
ATOM    919  CG1 VAL X 117      -8.797   2.382   5.292  1.00 26.50           C  
ATOM    920  CG2 VAL X 117      -9.667   0.063   4.696  1.00 27.16           C  
ATOM    921  N   LEU X 118      -8.797   3.620   2.044  1.00 19.00           N  
ATOM    922  CA  LEU X 118      -8.305   4.947   1.778  0.50 18.94           C  
ATOM    923  C   LEU X 118      -9.349   5.798   1.081  1.00 19.45           C  
ATOM    924  O   LEU X 118      -9.663   6.900   1.521  1.00 19.65           O  
ATOM    925  CB  LEU X 118      -7.014   4.859   0.962  0.50 19.33           C  
ATOM    926  CG  LEU X 118      -5.886   4.193   1.743  0.50 19.30           C  
ATOM    927  CD1 LEU X 118      -4.617   4.200   0.902  0.50 22.25           C  
ATOM    928  CD2 LEU X 118      -5.659   4.847   3.140  0.50 21.60           C  
ATOM    929  N   VAL X 119      -9.900   5.295  -0.016  1.00 16.78           N  
ATOM    930  CA  VAL X 119     -10.774   6.156  -0.818  1.00 17.40           C  
ATOM    931  C   VAL X 119     -12.148   6.327  -0.169  1.00 17.97           C  
ATOM    932  O   VAL X 119     -12.680   7.452  -0.119  1.00 19.98           O  
ATOM    933  CB  VAL X 119     -10.854   5.699  -2.288  1.00 17.27           C  
ATOM    934  CG1 VAL X 119     -11.849   6.563  -3.057  1.00 17.76           C  
ATOM    935  CG2 VAL X 119      -9.469   5.706  -2.907  1.00 18.66           C  
ATOM    936  N   ARG X 120     -12.726   5.265   0.369  1.00 17.48           N  
ATOM    937  CA  ARG X 120     -14.065   5.384   0.954  1.00 18.69           C  
ATOM    938  C   ARG X 120     -13.972   6.199   2.249  1.00 17.63           C  
ATOM    939  O   ARG X 120     -14.760   7.144   2.474  1.00 19.17           O  
ATOM    940  CB  ARG X 120     -14.655   3.994   1.187  1.00 19.58           C  
ATOM    941  CG  ARG X 120     -16.057   3.926   1.658  1.00 21.71           C  
ATOM    942  CD  ARG X 120     -16.538   2.444   1.665  1.00 22.82           C  
ATOM    943  NE  ARG X 120     -15.577   1.586   2.367  1.00 24.46           N  
ATOM    944  CZ  ARG X 120     -15.471   1.500   3.694  1.00 25.99           C  
ATOM    945  NH1 ARG X 120     -16.293   2.199   4.496  1.00 21.64           N  
ATOM    946  NH2 ARG X 120     -14.535   0.717   4.226  1.00 29.09           N  
ATOM    947  N   THR X 121     -13.028   5.856   3.112  1.00 16.83           N  
ATOM    948  CA  THR X 121     -13.059   6.497   4.416  1.00 17.75           C  
ATOM    949  C   THR X 121     -12.400   7.883   4.430  1.00 16.83           C  
ATOM    950  O   THR X 121     -12.666   8.670   5.324  1.00 17.09           O  
ATOM    951  CB  THR X 121     -12.516   5.614   5.541  1.00 19.40           C  
ATOM    952  OG1 THR X 121     -11.098   5.657   5.514  1.00 19.64           O  
ATOM    953  CG2 THR X 121     -13.064   4.146   5.439  1.00 20.63           C  
ATOM    954  N   LYS X 122     -11.543   8.188   3.450  1.00 15.79           N  
ATOM    955  CA  LYS X 122     -10.931   9.524   3.368  1.00 15.86           C  
ATOM    956  C   LYS X 122     -11.273  10.243   2.087  1.00 15.61           C  
ATOM    957  O   LYS X 122     -10.567  11.165   1.683  1.00 16.27           O  
ATOM    958  CB  LYS X 122      -9.400   9.389   3.509  1.00 16.63           C  
ATOM    959  CG  LYS X 122      -8.923   8.588   4.727  1.00 21.22           C  
ATOM    960  CD  LYS X 122      -9.388   9.271   5.953  1.00 23.37           C  
ATOM    961  CE  LYS X 122      -8.825   8.593   7.180  1.00 26.08           C  
ATOM    962  NZ  LYS X 122      -9.419   9.180   8.355  1.00 28.64           N  
ATOM    963  N   ARG X 123     -12.418   9.909   1.492  1.00 14.56           N  
ATOM    964  CA  ARG X 123     -12.792  10.488   0.202  1.00 15.55           C  
ATOM    965  C   ARG X 123     -12.624  11.992   0.171  1.00 15.96           C  
ATOM    966  O   ARG X 123     -11.911  12.536  -0.682  1.00 14.77           O  
ATOM    967  CB  ARG X 123     -14.256  10.106  -0.130  1.00 16.94           C  
ATOM    968  CG  ARG X 123     -14.805  10.883  -1.300  1.00 18.07           C  
ATOM    969  CD  ARG X 123     -14.343  10.282  -2.596  1.00 25.49           C  
ATOM    970  NE  ARG X 123     -14.853   8.922  -2.739  1.00 27.37           N  
ATOM    971  CZ  ARG X 123     -14.804   8.224  -3.881  1.00 26.96           C  
ATOM    972  NH1 ARG X 123     -14.281   8.769  -4.960  1.00 25.51           N  
ATOM    973  NH2 ARG X 123     -15.253   6.982  -3.920  1.00 28.61           N  
ATOM    974  N   ASP X 124     -13.320  12.699   1.066  1.00 15.15           N  
ATOM    975  CA  ASP X 124     -13.269  14.141   0.940  1.00 14.36           C  
ATOM    976  C   ASP X 124     -11.893  14.722   1.290  1.00 14.31           C  
ATOM    977  O   ASP X 124     -11.481  15.751   0.710  1.00 16.14           O  
ATOM    978  CB  ASP X 124     -14.365  14.778   1.761  1.00 14.51           C  
ATOM    979  CG  ASP X 124     -15.677  14.536   1.155  1.00 15.87           C  
ATOM    980  OD1 ASP X 124     -15.772  14.087  -0.005  1.00 15.43           O  
ATOM    981  OD2 ASP X 124     -16.663  14.819   1.827  1.00 16.86           O  
ATOM    982  N   TRP X 125     -11.223  14.091   2.235  1.00 14.11           N  
ATOM    983  CA  TRP X 125      -9.863  14.499   2.603  1.00 13.59           C  
ATOM    984  C   TRP X 125      -8.957  14.402   1.369  1.00 15.63           C  
ATOM    985  O   TRP X 125      -8.146  15.304   1.138  1.00 17.32           O  
ATOM    986  CB  TRP X 125      -9.377  13.594   3.723  1.00 15.43           C  
ATOM    987  CG  TRP X 125      -8.031  13.944   4.259  1.00 15.73           C  
ATOM    988  CD1 TRP X 125      -7.749  14.849   5.271  1.00 18.75           C  
ATOM    989  CD2 TRP X 125      -6.771  13.409   3.850  1.00 17.21           C  
ATOM    990  NE1 TRP X 125      -6.394  14.883   5.514  1.00 20.75           N  
ATOM    991  CE2 TRP X 125      -5.777  14.004   4.666  1.00 18.29           C  
ATOM    992  CE3 TRP X 125      -6.383  12.470   2.887  1.00 16.01           C  
ATOM    993  CZ2 TRP X 125      -4.418  13.700   4.520  1.00 18.59           C  
ATOM    994  CZ3 TRP X 125      -5.029  12.161   2.773  1.00 15.69           C  
ATOM    995  CH2 TRP X 125      -4.086  12.797   3.566  1.00 16.47           C  
ATOM    996  N   LEU X 126      -9.160  13.353   0.582  1.00 15.81           N  
ATOM    997  CA  LEU X 126      -8.368  13.173  -0.660  1.00 16.25           C  
ATOM    998  C   LEU X 126      -8.809  14.209  -1.688  1.00 17.16           C  
ATOM    999  O   LEU X 126      -7.975  14.907  -2.291  1.00 17.66           O  
ATOM   1000  CB  LEU X 126      -8.577  11.778  -1.234  1.00 16.85           C  
ATOM   1001  CG  LEU X 126      -7.941  10.720  -0.393  1.00 17.13           C  
ATOM   1002  CD1 LEU X 126      -8.502   9.378  -0.826  1.00 17.59           C  
ATOM   1003  CD2 LEU X 126      -6.402  10.787  -0.547  1.00 18.17           C  
ATOM   1004  N   VAL X 127     -10.114  14.376  -1.889  1.00 16.46           N  
ATOM   1005  CA  VAL X 127     -10.569  15.223  -2.964  1.00 17.18           C  
ATOM   1006  C   VAL X 127     -10.114  16.642  -2.765  1.00 17.30           C  
ATOM   1007  O   VAL X 127      -9.715  17.324  -3.734  1.00 19.24           O  
ATOM   1008  CB  VAL X 127     -12.088  15.163  -3.071  1.00 17.54           C  
ATOM   1009  CG1 VAL X 127     -12.624  16.254  -4.026  1.00 18.95           C  
ATOM   1010  CG2 VAL X 127     -12.517  13.798  -3.516  1.00 18.44           C  
ATOM   1011  N   LYS X 128     -10.145  17.103  -1.511  1.00 18.59           N  
ATOM   1012  CA  LYS X 128      -9.859  18.522  -1.235  1.00 19.70           C  
ATOM   1013  C   LYS X 128      -8.427  18.832  -1.635  1.00 19.55           C  
ATOM   1014  O   LYS X 128      -8.126  19.964  -2.000  1.00 22.19           O  
ATOM   1015  CB  LYS X 128     -10.106  18.866   0.245  1.00 21.35           C  
ATOM   1016  CG  LYS X 128     -10.275  20.350   0.541  0.00 19.81           C  
ATOM   1017  CD  LYS X 128     -10.706  20.569   1.980  0.00 19.79           C  
ATOM   1018  CE  LYS X 128     -11.168  22.001   2.212  0.00 19.67           C  
ATOM   1019  NZ  LYS X 128     -11.638  22.201   3.613  0.00 19.76           N  
ATOM   1020  N   GLN X 129      -7.545  17.837  -1.618  1.00 17.56           N  
ATOM   1021  CA  GLN X 129      -6.143  18.095  -1.987  1.00 18.01           C  
ATOM   1022  C   GLN X 129      -5.779  17.532  -3.367  1.00 16.72           C  
ATOM   1023  O   GLN X 129      -4.607  17.249  -3.660  1.00 17.78           O  
ATOM   1024  CB  GLN X 129      -5.192  17.526  -0.955  1.00 18.37           C  
ATOM   1025  CG  GLN X 129      -5.272  16.006  -0.793  1.00 17.20           C  
ATOM   1026  CD  GLN X 129      -4.498  15.609   0.437  1.00 19.43           C  
ATOM   1027  OE1 GLN X 129      -3.271  15.812   0.525  1.00 20.13           O  
ATOM   1028  NE2 GLN X 129      -5.209  15.062   1.432  1.00 19.55           N  
ATOM   1029  N   ARG X 130      -6.802  17.340  -4.184  1.00 16.38           N  
ATOM   1030  CA  ARG X 130      -6.611  16.822  -5.548  1.00 15.27           C  
ATOM   1031  C   ARG X 130      -5.902  15.488  -5.469  1.00 16.14           C  
ATOM   1032  O   ARG X 130      -4.979  15.165  -6.256  1.00 17.16           O  
ATOM   1033  CB  ARG X 130      -5.830  17.795  -6.466  1.00 15.18           C  
ATOM   1034  CG  ARG X 130      -6.557  19.132  -6.630  1.00 15.29           C  
ATOM   1035  CD  ARG X 130      -5.897  19.979  -7.707  1.00 15.83           C  
ATOM   1036  NE  ARG X 130      -4.512  20.253  -7.307  1.00 14.68           N  
ATOM   1037  CZ  ARG X 130      -4.146  21.213  -6.455  1.00 16.35           C  
ATOM   1038  NH1 ARG X 130      -5.082  22.028  -5.930  1.00 17.07           N  
ATOM   1039  NH2 ARG X 130      -2.860  21.366  -6.153  1.00 16.94           N  
ATOM   1040  N   GLY X 131      -6.384  14.677  -4.530  1.00 15.88           N  
ATOM   1041  CA  GLY X 131      -6.011  13.290  -4.473  1.00 16.74           C  
ATOM   1042  C   GLY X 131      -4.507  13.096  -4.299  1.00 16.56           C  
ATOM   1043  O   GLY X 131      -3.870  13.636  -3.361  1.00 18.00           O  
ATOM   1044  N   TRP X 132      -3.953  12.377  -5.263  1.00 15.73           N  
ATOM   1045  CA  TRP X 132      -2.562  11.967  -5.178  1.00 15.40           C  
ATOM   1046  C   TRP X 132      -1.605  13.147  -5.303  1.00 15.41           C  
ATOM   1047  O   TRP X 132      -0.416  13.007  -4.975  1.00 15.37           O  
ATOM   1048  CB  TRP X 132      -2.267  10.841  -6.151  1.00 17.96           C  
ATOM   1049  CG  TRP X 132      -2.972   9.612  -5.704  1.00 16.84           C  
ATOM   1050  CD1 TRP X 132      -4.244   9.211  -6.041  1.00 19.19           C  
ATOM   1051  CD2 TRP X 132      -2.442   8.600  -4.837  1.00 18.83           C  
ATOM   1052  NE1 TRP X 132      -4.549   8.017  -5.407  1.00 19.16           N  
ATOM   1053  CE2 TRP X 132      -3.460   7.617  -4.661  1.00 19.49           C  
ATOM   1054  CE3 TRP X 132      -1.230   8.438  -4.163  1.00 19.22           C  
ATOM   1055  CZ2 TRP X 132      -3.289   6.487  -3.847  1.00 21.10           C  
ATOM   1056  CZ3 TRP X 132      -1.046   7.290  -3.383  1.00 21.19           C  
ATOM   1057  CH2 TRP X 132      -2.075   6.328  -3.229  1.00 20.93           C  
ATOM   1058  N   ASP X 133      -2.105  14.307  -5.732  1.00 14.98           N  
ATOM   1059  CA  ASP X 133      -1.209  15.487  -5.747  1.00 13.54           C  
ATOM   1060  C   ASP X 133      -0.736  15.761  -4.351  1.00 13.91           C  
ATOM   1061  O   ASP X 133       0.427  16.094  -4.173  1.00 13.79           O  
ATOM   1062  CB  ASP X 133      -1.877  16.753  -6.269  1.00 14.87           C  
ATOM   1063  CG  ASP X 133      -0.887  17.894  -6.413  1.00 17.04           C  
ATOM   1064  OD1 ASP X 133       0.204  17.596  -6.933  1.00 13.81           O  
ATOM   1065  OD2 ASP X 133      -1.151  19.113  -5.952  1.00 15.59           O  
ATOM   1066  N   GLY X 134      -1.602  15.610  -3.357  1.00 13.11           N  
ATOM   1067  CA  GLY X 134      -1.119  15.846  -1.992  1.00 15.32           C  
ATOM   1068  C   GLY X 134       0.051  14.916  -1.624  1.00 14.23           C  
ATOM   1069  O   GLY X 134       0.968  15.315  -0.901  1.00 15.35           O  
ATOM   1070  N   PHE X 135      -0.050  13.653  -2.027  1.00 14.05           N  
ATOM   1071  CA  PHE X 135       0.994  12.637  -1.783  1.00 15.02           C  
ATOM   1072  C   PHE X 135       2.279  13.014  -2.510  1.00 14.64           C  
ATOM   1073  O   PHE X 135       3.363  13.012  -1.911  1.00 15.24           O  
ATOM   1074  CB  PHE X 135       0.440  11.323  -2.291  1.00 14.37           C  
ATOM   1075  CG  PHE X 135       1.401  10.165  -2.232  1.00 15.74           C  
ATOM   1076  CD1 PHE X 135       1.696   9.517  -1.023  1.00 17.11           C  
ATOM   1077  CD2 PHE X 135       1.995   9.721  -3.384  1.00 16.71           C  
ATOM   1078  CE1 PHE X 135       2.569   8.403  -1.003  1.00 18.28           C  
ATOM   1079  CE2 PHE X 135       2.844   8.618  -3.365  1.00 18.73           C  
ATOM   1080  CZ  PHE X 135       3.115   7.957  -2.168  1.00 18.10           C  
ATOM   1081  N   VAL X 136       2.149  13.284  -3.817  1.00 14.29           N  
ATOM   1082  CA  VAL X 136       3.323  13.651  -4.611  1.00 15.92           C  
ATOM   1083  C   VAL X 136       4.040  14.850  -4.002  1.00 14.76           C  
ATOM   1084  O   VAL X 136       5.256  14.848  -3.900  1.00 16.22           O  
ATOM   1085  CB  VAL X 136       2.872  13.957  -6.037  1.00 15.67           C  
ATOM   1086  CG1 VAL X 136       3.953  14.663  -6.857  1.00 18.16           C  
ATOM   1087  CG2 VAL X 136       2.466  12.663  -6.705  1.00 18.60           C  
ATOM   1088  N   GLU X 137       3.293  15.865  -3.574  1.00 15.32           N  
ATOM   1089  CA  GLU X 137       3.969  17.076  -3.116  1.00 15.32           C  
ATOM   1090  C   GLU X 137       4.522  16.849  -1.728  1.00 15.67           C  
ATOM   1091  O   GLU X 137       5.578  17.370  -1.425  1.00 16.63           O  
ATOM   1092  CB  GLU X 137       3.041  18.259  -3.132  1.00 15.18           C  
ATOM   1093  CG  GLU X 137       2.503  18.541  -4.568  1.00 13.18           C  
ATOM   1094  CD  GLU X 137       3.585  18.848  -5.586  1.00 14.54           C  
ATOM   1095  OE1 GLU X 137       4.744  19.136  -5.181  1.00 16.73           O  
ATOM   1096  OE2 GLU X 137       3.278  18.775  -6.817  1.00 14.32           O  
ATOM   1097  N   PHE X 138       3.806  16.091  -0.899  1.00 15.09           N  
ATOM   1098  CA  PHE X 138       4.285  15.890   0.456  1.00 15.93           C  
ATOM   1099  C   PHE X 138       5.655  15.230   0.460  1.00 16.95           C  
ATOM   1100  O   PHE X 138       6.514  15.581   1.254  1.00 17.75           O  
ATOM   1101  CB  PHE X 138       3.294  15.049   1.269  1.00 14.95           C  
ATOM   1102  CG  PHE X 138       3.693  14.920   2.709  1.00 16.99           C  
ATOM   1103  CD1 PHE X 138       3.616  16.032   3.522  1.00 17.99           C  
ATOM   1104  CD2 PHE X 138       4.188  13.721   3.209  1.00 16.56           C  
ATOM   1105  CE1 PHE X 138       3.992  15.955   4.867  1.00 18.33           C  
ATOM   1106  CE2 PHE X 138       4.591  13.633   4.565  1.00 17.82           C  
ATOM   1107  CZ  PHE X 138       4.490  14.744   5.362  1.00 18.83           C  
ATOM   1108  N   PHE X 139       5.846  14.290  -0.451  1.00 15.94           N  
ATOM   1109  CA  PHE X 139       7.077  13.523  -0.491  1.00 17.07           C  
ATOM   1110  C   PHE X 139       8.023  14.015  -1.590  1.00 19.43           C  
ATOM   1111  O   PHE X 139       8.966  13.295  -1.890  1.00 21.24           O  
ATOM   1112  CB  PHE X 139       6.706  12.055  -0.705  1.00 16.70           C  
ATOM   1113  CG  PHE X 139       6.028  11.424   0.463  1.00 16.15           C  
ATOM   1114  CD1 PHE X 139       4.709  10.987   0.352  1.00 17.78           C  
ATOM   1115  CD2 PHE X 139       6.706  11.221   1.660  1.00 17.55           C  
ATOM   1116  CE1 PHE X 139       4.094  10.389   1.423  1.00 18.35           C  
ATOM   1117  CE2 PHE X 139       6.089  10.637   2.753  1.00 17.63           C  
ATOM   1118  CZ  PHE X 139       4.791  10.211   2.635  1.00 19.15           C  
ATOM   1119  N   HIS X 140       7.764  15.209  -2.157  1.00 20.99           N  
ATOM   1120  CA  HIS X 140       8.534  15.786  -3.286  1.00 24.35           C  
ATOM   1121  C   HIS X 140       9.863  16.170  -2.751  1.00 27.59           C  
ATOM   1122  O   HIS X 140       9.934  16.848  -1.722  1.00 28.47           O  
ATOM   1123  CB  HIS X 140       7.817  17.029  -3.849  1.00 24.46           C  
ATOM   1124  CG  HIS X 140       8.503  17.673  -5.025  1.00 23.42           C  
ATOM   1125  ND1 HIS X 140       8.564  17.090  -6.271  1.00 23.69           N  
ATOM   1126  CD2 HIS X 140       9.110  18.875  -5.144  1.00 23.13           C  
ATOM   1127  CE1 HIS X 140       9.223  17.888  -7.103  1.00 22.40           C  
ATOM   1128  NE2 HIS X 140       9.565  18.977  -6.438  1.00 17.57           N  
ATOM   1129  N   VAL X 141      10.911  15.713  -3.446  1.00 30.18           N  
ATOM   1130  CA  VAL X 141      12.299  16.047  -3.116  1.00 34.42           C  
ATOM   1131  C   VAL X 141      12.924  16.835  -4.267  1.00 35.66           C  
ATOM   1132  O   VAL X 141      12.644  16.547  -5.447  1.00 36.47           O  
ATOM   1133  CB  VAL X 141      13.126  14.765  -2.796  1.00 33.74           C  
ATOM   1134  CG1 VAL X 141      12.521  14.015  -1.602  1.00 36.40           C  
ATOM   1135  CG2 VAL X 141      13.236  13.834  -4.019  1.00 34.88           C  
ATOM   1136  N   GLU X 142      13.739  17.836  -3.923  1.00 38.15           N  
ATOM   1137  CA  GLU X 142      14.479  18.661  -4.909  1.00 39.74           C  
ATOM   1138  C   GLU X 142      15.938  18.222  -5.055  1.00 40.48           C  
ATOM   1139  O   GLU X 142      16.294  17.084  -4.728  1.00 41.98           O  
ATOM   1140  CB  GLU X 142      14.444  20.157  -4.550  1.00 39.86           C  
ATOM   1141  CG  GLU X 142      13.057  20.757  -4.339  1.00 41.08           C  
ATOM   1142  CD  GLU X 142      12.191  20.753  -5.600  1.00 41.21           C  
ATOM   1143  OE1 GLU X 142      12.676  20.360  -6.692  1.00 42.15           O  
ATOM   1144  OE2 GLU X 142      11.005  21.151  -5.505  1.00 42.31           O  
TER
END
