# Supplementary material for: Vaccinia Virus Protein A49 Is an Unexpected Member of the B-cell Lymphoma (Bcl)-2 Protein Family
Source: J Biol Chem. 2015 Jan 20;290(10):5991–6002. doi: 10.1074/jbc.M114.624650 (PMC4358236; doi:10.1074/jbc.M114.624650)
Supplement: Supplemental Data [file supp_M114.624650_jbc.M114.624650-1.zip › Neidel_overlain_Bcl-2_proteins_and_core/2PON_D_ali.pdb]

ATOM      1  N   MET X   1      -9.399  14.412  -9.176  1.00  0.00           N  
ATOM      2  CA  MET X   1      -8.033  13.952  -9.400  1.00  0.00           C  
ATOM      3  C   MET X   1      -7.925  12.445  -9.183  1.00  0.00           C  
ATOM      4  O   MET X   1      -6.887  11.941  -8.754  1.00  0.00           O  
ATOM      5  CB  MET X   1      -7.066  14.690  -8.467  1.00  0.00           C  
ATOM      6  CG  MET X   1      -6.124  15.635  -9.196  1.00  0.00           C  
ATOM      7  SD  MET X   1      -4.521  15.784  -8.382  1.00  0.00           S  
ATOM      8  CE  MET X   1      -4.005  14.071  -8.328  1.00  0.00           C  
ATOM      9  N   SER X   2      -9.005  11.731  -9.484  1.00  0.00           N  
ATOM     10  CA  SER X   2      -9.033  10.282  -9.322  1.00  0.00           C  
ATOM     11  C   SER X   2      -8.836   9.584 -10.664  1.00  0.00           C  
ATOM     12  O   SER X   2      -9.602   8.693 -11.034  1.00  0.00           O  
ATOM     13  CB  SER X   2     -10.357   9.845  -8.694  1.00  0.00           C  
ATOM     14  OG  SER X   2     -10.283   9.876  -7.278  1.00  0.00           O  
ATOM     15  N   GLN X   3      -7.801   9.995 -11.394  1.00  0.00           N  
ATOM     16  CA  GLN X   3      -7.500   9.414 -12.699  1.00  0.00           C  
ATOM     17  C   GLN X   3      -7.532   7.887 -12.651  1.00  0.00           C  
ATOM     18  O   GLN X   3      -8.061   7.238 -13.552  1.00  0.00           O  
ATOM     19  CB  GLN X   3      -6.136   9.896 -13.203  1.00  0.00           C  
ATOM     20  CG  GLN X   3      -4.956   9.334 -12.425  1.00  0.00           C  
ATOM     21  CD  GLN X   3      -4.938   9.803 -10.984  1.00  0.00           C  
ATOM     22  OE1 GLN X   3      -4.847   8.998 -10.057  1.00  0.00           O  
ATOM     23  NE2 GLN X   3      -5.026  11.112 -10.792  1.00  0.00           N  
ATOM     24  N   SER X   4      -6.963   7.325 -11.592  1.00  0.00           N  
ATOM     25  CA  SER X   4      -6.924   5.875 -11.421  1.00  0.00           C  
ATOM     26  C   SER X   4      -6.253   5.499 -10.104  1.00  0.00           C  
ATOM     27  O   SER X   4      -5.027   5.399 -10.027  1.00  0.00           O  
ATOM     28  CB  SER X   4      -6.181   5.222 -12.590  1.00  0.00           C  
ATOM     29  OG  SER X   4      -6.556   3.863 -12.736  1.00  0.00           O  
ATOM     30  N   ASN X   5      -7.061   5.287  -9.070  1.00  0.00           N  
ATOM     31  CA  ASN X   5      -6.544   4.924  -7.757  1.00  0.00           C  
ATOM     32  C   ASN X   5      -6.004   3.497  -7.758  1.00  0.00           C  
ATOM     33  O   ASN X   5      -4.895   3.240  -7.288  1.00  0.00           O  
ATOM     34  CB  ASN X   5      -7.640   5.070  -6.696  1.00  0.00           C  
ATOM     35  CG  ASN X   5      -7.314   6.138  -5.671  1.00  0.00           C  
ATOM     36  OD1 ASN X   5      -6.428   5.961  -4.833  1.00  0.00           O  
ATOM     37  ND2 ASN X   5      -8.028   7.256  -5.732  1.00  0.00           N  
ATOM     38  N   ARG X   6      -6.797   2.573  -8.286  1.00  0.00           N  
ATOM     39  CA  ARG X   6      -6.401   1.171  -8.347  1.00  0.00           C  
ATOM     40  C   ARG X   6      -5.084   1.010  -9.089  1.00  0.00           C  
ATOM     41  O   ARG X   6      -4.315   0.094  -8.811  1.00  0.00           O  
ATOM     42  CB  ARG X   6      -7.491   0.336  -9.021  1.00  0.00           C  
ATOM     43  CG  ARG X   6      -7.162  -1.146  -9.101  1.00  0.00           C  
ATOM     44  CD  ARG X   6      -8.250  -1.994  -8.462  1.00  0.00           C  
ATOM     45  NE  ARG X   6      -9.298  -2.347  -9.416  1.00  0.00           N  
ATOM     46  CZ  ARG X   6     -10.519  -2.743  -9.062  1.00  0.00           C  
ATOM     47  NH1 ARG X   6     -10.848  -2.839  -7.781  1.00  0.00           N  
ATOM     48  NH2 ARG X   6     -11.412  -3.043  -9.994  1.00  0.00           N  
ATOM     49  N   GLU X   7      -4.821   1.913 -10.023  1.00  0.00           N  
ATOM     50  CA  GLU X   7      -3.585   1.878 -10.788  1.00  0.00           C  
ATOM     51  C   GLU X   7      -2.394   1.973  -9.852  1.00  0.00           C  
ATOM     52  O   GLU X   7      -1.427   1.219  -9.967  1.00  0.00           O  
ATOM     53  CB  GLU X   7      -3.561   3.045 -11.773  1.00  0.00           C  
ATOM     54  CG  GLU X   7      -3.136   2.638 -13.159  1.00  0.00           C  
ATOM     55  CD  GLU X   7      -2.988   3.819 -14.097  1.00  0.00           C  
ATOM     56  OE1 GLU X   7      -1.880   4.391 -14.163  1.00  0.00           O  
ATOM     57  OE2 GLU X   7      -3.983   4.174 -14.766  1.00  0.00           O  
ATOM     58  N   LEU X   8      -2.489   2.902  -8.918  1.00  0.00           N  
ATOM     59  CA  LEU X   8      -1.443   3.112  -7.933  1.00  0.00           C  
ATOM     60  C   LEU X   8      -1.378   1.922  -6.993  1.00  0.00           C  
ATOM     61  O   LEU X   8      -0.307   1.558  -6.509  1.00  0.00           O  
ATOM     62  CB  LEU X   8      -1.707   4.396  -7.142  1.00  0.00           C  
ATOM     63  CG  LEU X   8      -1.917   5.648  -7.996  1.00  0.00           C  
ATOM     64  CD1 LEU X   8      -3.239   6.322  -7.654  1.00  0.00           C  
ATOM     65  CD2 LEU X   8      -0.760   6.619  -7.810  1.00  0.00           C  
ATOM     66  N   VAL X   9      -2.533   1.306  -6.746  1.00  0.00           N  
ATOM     67  CA  VAL X   9      -2.591   0.148  -5.876  1.00  0.00           C  
ATOM     68  C   VAL X   9      -1.944  -1.054  -6.555  1.00  0.00           C  
ATOM     69  O   VAL X   9      -1.213  -1.824  -5.930  1.00  0.00           O  
ATOM     70  CB  VAL X   9      -4.043  -0.202  -5.493  1.00  0.00           C  
ATOM     71  CG1 VAL X   9      -4.069  -1.303  -4.444  1.00  0.00           C  
ATOM     72  CG2 VAL X   9      -4.778   1.034  -4.994  1.00  0.00           C  
ATOM     73  N   VAL X  10      -2.218  -1.193  -7.848  1.00  0.00           N  
ATOM     74  CA  VAL X  10      -1.675  -2.281  -8.649  1.00  0.00           C  
ATOM     75  C   VAL X  10      -0.180  -2.085  -8.889  1.00  0.00           C  
ATOM     76  O   VAL X  10       0.589  -3.047  -8.893  1.00  0.00           O  
ATOM     77  CB  VAL X  10      -2.404  -2.377 -10.008  1.00  0.00           C  
ATOM     78  CG1 VAL X  10      -1.762  -3.433 -10.901  1.00  0.00           C  
ATOM     79  CG2 VAL X  10      -3.883  -2.670  -9.801  1.00  0.00           C  
ATOM     80  N   ASP X  11       0.219  -0.837  -9.094  1.00  0.00           N  
ATOM     81  CA  ASP X  11       1.620  -0.514  -9.345  1.00  0.00           C  
ATOM     82  C   ASP X  11       2.463  -0.681  -8.085  1.00  0.00           C  
ATOM     83  O   ASP X  11       3.418  -1.454  -8.069  1.00  0.00           O  
ATOM     84  CB  ASP X  11       1.749   0.914  -9.880  1.00  0.00           C  
ATOM     85  CG  ASP X  11       2.093   0.948 -11.356  1.00  0.00           C  
ATOM     86  OD1 ASP X  11       1.328   0.373 -12.158  1.00  0.00           O  
ATOM     87  OD2 ASP X  11       3.127   1.551 -11.709  1.00  0.00           O  
ATOM     88  N   PHE X  12       2.108   0.048  -7.031  1.00  0.00           N  
ATOM     89  CA  PHE X  12       2.846  -0.029  -5.773  1.00  0.00           C  
ATOM     90  C   PHE X  12       2.946  -1.469  -5.292  1.00  0.00           C  
ATOM     91  O   PHE X  12       4.035  -1.960  -4.994  1.00  0.00           O  
ATOM     92  CB  PHE X  12       2.177   0.831  -4.700  1.00  0.00           C  
ATOM     93  CG  PHE X  12       2.915   0.826  -3.391  1.00  0.00           C  
ATOM     94  CD1 PHE X  12       2.726  -0.197  -2.478  1.00  0.00           C  
ATOM     95  CD2 PHE X  12       3.800   1.846  -3.077  1.00  0.00           C  
ATOM     96  CE1 PHE X  12       3.406  -0.202  -1.273  1.00  0.00           C  
ATOM     97  CE2 PHE X  12       4.481   1.846  -1.874  1.00  0.00           C  
ATOM     98  CZ  PHE X  12       4.283   0.820  -0.971  1.00  0.00           C  
ATOM     99  N   LEU X  13       1.806  -2.142  -5.229  1.00  0.00           N  
ATOM    100  CA  LEU X  13       1.765  -3.530  -4.794  1.00  0.00           C  
ATOM    101  C   LEU X  13       2.626  -4.400  -5.701  1.00  0.00           C  
ATOM    102  O   LEU X  13       3.336  -5.293  -5.238  1.00  0.00           O  
ATOM    103  CB  LEU X  13       0.326  -4.046  -4.794  1.00  0.00           C  
ATOM    104  CG  LEU X  13      -0.556  -3.511  -3.669  1.00  0.00           C  
ATOM    105  CD1 LEU X  13      -2.024  -3.759  -3.980  1.00  0.00           C  
ATOM    106  CD2 LEU X  13      -0.171  -4.154  -2.346  1.00  0.00           C  
ATOM    107  N   SER X  14       2.556  -4.125  -6.998  1.00  0.00           N  
ATOM    108  CA  SER X  14       3.329  -4.875  -7.981  1.00  0.00           C  
ATOM    109  C   SER X  14       4.815  -4.552  -7.861  1.00  0.00           C  
ATOM    110  O   SER X  14       5.668  -5.401  -8.126  1.00  0.00           O  
ATOM    111  CB  SER X  14       2.838  -4.556  -9.395  1.00  0.00           C  
ATOM    112  OG  SER X  14       3.631  -5.210 -10.369  1.00  0.00           O  
ATOM    113  N   TYR X  15       5.121  -3.322  -7.460  1.00  0.00           N  
ATOM    114  CA  TYR X  15       6.504  -2.893  -7.307  1.00  0.00           C  
ATOM    115  C   TYR X  15       7.149  -3.573  -6.105  1.00  0.00           C  
ATOM    116  O   TYR X  15       8.167  -4.253  -6.237  1.00  0.00           O  
ATOM    117  CB  TYR X  15       6.580  -1.373  -7.150  1.00  0.00           C  
ATOM    118  CG  TYR X  15       7.980  -0.864  -6.893  1.00  0.00           C  
ATOM    119  CD1 TYR X  15       9.038  -1.253  -7.706  1.00  0.00           C  
ATOM    120  CD2 TYR X  15       8.244  -0.002  -5.837  1.00  0.00           C  
ATOM    121  CE1 TYR X  15      10.321  -0.796  -7.471  1.00  0.00           C  
ATOM    122  CE2 TYR X  15       9.525   0.460  -5.597  1.00  0.00           C  
ATOM    123  CZ  TYR X  15      10.558   0.061  -6.417  1.00  0.00           C  
ATOM    124  OH  TYR X  15      11.835   0.519  -6.182  1.00  0.00           O  
ATOM    125  N   LYS X  16       6.548  -3.392  -4.933  1.00  0.00           N  
ATOM    126  CA  LYS X  16       7.064  -4.000  -3.711  1.00  0.00           C  
ATOM    127  C   LYS X  16       7.255  -5.498  -3.906  1.00  0.00           C  
ATOM    128  O   LYS X  16       8.326  -6.042  -3.637  1.00  0.00           O  
ATOM    129  CB  LYS X  16       6.111  -3.741  -2.541  1.00  0.00           C  
ATOM    130  CG  LYS X  16       5.824  -2.266  -2.303  1.00  0.00           C  
ATOM    131  CD  LYS X  16       7.084  -1.510  -1.915  1.00  0.00           C  
ATOM    132  CE  LYS X  16       7.505  -1.822  -0.489  1.00  0.00           C  
ATOM    133  NZ  LYS X  16       8.108  -0.639   0.183  1.00  0.00           N  
ATOM    134  N   LEU X  17       6.209  -6.154  -4.393  1.00  0.00           N  
ATOM    135  CA  LEU X  17       6.261  -7.589  -4.645  1.00  0.00           C  
ATOM    136  C   LEU X  17       7.364  -7.913  -5.645  1.00  0.00           C  
ATOM    137  O   LEU X  17       7.995  -8.967  -5.569  1.00  0.00           O  
ATOM    138  CB  LEU X  17       4.912  -8.089  -5.165  1.00  0.00           C  
ATOM    139  CG  LEU X  17       3.906  -8.484  -4.084  1.00  0.00           C  
ATOM    140  CD1 LEU X  17       2.484  -8.354  -4.604  1.00  0.00           C  
ATOM    141  CD2 LEU X  17       4.172  -9.901  -3.600  1.00  0.00           C  
ATOM    142  N   SER X  18       7.595  -6.995  -6.580  1.00  0.00           N  
ATOM    143  CA  SER X  18       8.628  -7.181  -7.591  1.00  0.00           C  
ATOM    144  C   SER X  18      10.012  -7.116  -6.955  1.00  0.00           C  
ATOM    145  O   SER X  18      10.950  -7.763  -7.420  1.00  0.00           O  
ATOM    146  CB  SER X  18       8.501  -6.120  -8.685  1.00  0.00           C  
ATOM    147  OG  SER X  18       7.843  -6.642  -9.828  1.00  0.00           O  
ATOM    148  N   GLN X  19      10.128  -6.339  -5.885  1.00  0.00           N  
ATOM    149  CA  GLN X  19      11.393  -6.201  -5.177  1.00  0.00           C  
ATOM    150  C   GLN X  19      11.634  -7.411  -4.278  1.00  0.00           C  
ATOM    151  O   GLN X  19      12.777  -7.748  -3.964  1.00  0.00           O  
ATOM    152  CB  GLN X  19      11.415  -4.895  -4.372  1.00  0.00           C  
ATOM    153  CG  GLN X  19      11.032  -5.050  -2.911  1.00  0.00           C  
ATOM    154  CD  GLN X  19      12.240  -5.192  -2.007  1.00  0.00           C  
ATOM    155  OE1 GLN X  19      12.313  -6.106  -1.186  1.00  0.00           O  
ATOM    156  NE2 GLN X  19      13.200  -4.287  -2.155  1.00  0.00           N  
ATOM    157  N   LYS X  20      10.547  -8.067  -3.876  1.00  0.00           N  
ATOM    158  CA  LYS X  20      10.637  -9.247  -3.027  1.00  0.00           C  
ATOM    159  C   LYS X  20      10.914 -10.492  -3.862  1.00  0.00           C  
ATOM    160  O   LYS X  20      11.453 -11.480  -3.363  1.00  0.00           O  
ATOM    161  CB  LYS X  20       9.342  -9.430  -2.231  1.00  0.00           C  
ATOM    162  CG  LYS X  20       9.003  -8.253  -1.333  1.00  0.00           C  
ATOM    163  CD  LYS X  20      10.117  -7.979  -0.336  1.00  0.00           C  
ATOM    164  CE  LYS X  20      10.250  -9.105   0.674  1.00  0.00           C  
ATOM    165  NZ  LYS X  20      10.552  -8.595   2.040  1.00  0.00           N  
ATOM    166  N   GLY X  21      10.536 -10.436  -5.136  1.00  0.00           N  
ATOM    167  CA  GLY X  21      10.747 -11.562  -6.024  1.00  0.00           C  
ATOM    168  C   GLY X  21       9.444 -12.152  -6.524  1.00  0.00           C  
ATOM    169  O   GLY X  21       9.394 -13.320  -6.916  1.00  0.00           O  
ATOM    170  N   TYR X  22       8.386 -11.348  -6.508  1.00  0.00           N  
ATOM    171  CA  TYR X  22       7.077 -11.803  -6.962  1.00  0.00           C  
ATOM    172  C   TYR X  22       6.535 -10.902  -8.068  1.00  0.00           C  
ATOM    173  O   TYR X  22       6.965  -9.758  -8.217  1.00  0.00           O  
ATOM    174  CB  TYR X  22       6.095 -11.842  -5.789  1.00  0.00           C  
ATOM    175  CG  TYR X  22       6.582 -12.667  -4.621  1.00  0.00           C  
ATOM    176  CD1 TYR X  22       6.450 -14.050  -4.619  1.00  0.00           C  
ATOM    177  CD2 TYR X  22       7.175 -12.063  -3.519  1.00  0.00           C  
ATOM    178  CE1 TYR X  22       6.897 -14.807  -3.552  1.00  0.00           C  
ATOM    179  CE2 TYR X  22       7.624 -12.813  -2.451  1.00  0.00           C  
ATOM    180  CZ  TYR X  22       7.484 -14.183  -2.469  1.00  0.00           C  
ATOM    181  OH  TYR X  22       7.928 -14.935  -1.407  1.00  0.00           O  
ATOM    182  N   SER X  23       5.590 -11.428  -8.843  1.00  0.00           N  
ATOM    183  CA  SER X  23       4.992 -10.672  -9.937  1.00  0.00           C  
ATOM    184  C   SER X  23       3.503 -10.442  -9.693  1.00  0.00           C  
ATOM    185  O   SER X  23       2.774 -11.362  -9.319  1.00  0.00           O  
ATOM    186  CB  SER X  23       5.195 -11.409 -11.263  1.00  0.00           C  
ATOM    187  OG  SER X  23       6.307 -10.886 -11.971  1.00  0.00           O  
ATOM    188  N   TRP X  24       3.059  -9.208  -9.908  1.00  0.00           N  
ATOM    189  CA  TRP X  24       1.659  -8.850  -9.714  1.00  0.00           C  
ATOM    190  C   TRP X  24       0.763  -9.594 -10.703  1.00  0.00           C  
ATOM    191  O   TRP X  24      -0.056 -10.423 -10.310  1.00  0.00           O  
ATOM    192  CB  TRP X  24       1.479  -7.336  -9.872  1.00  0.00           C  
ATOM    193  CG  TRP X  24       0.047  -6.899  -9.958  1.00  0.00           C  
ATOM    194  CD1 TRP X  24      -0.746  -6.906 -11.070  1.00  0.00           C  
ATOM    195  CD2 TRP X  24      -0.761  -6.389  -8.893  1.00  0.00           C  
ATOM    196  NE1 TRP X  24      -1.997  -6.429 -10.762  1.00  0.00           N  
ATOM    197  CE2 TRP X  24      -2.030  -6.102  -9.430  1.00  0.00           C  
ATOM    198  CE3 TRP X  24      -0.534  -6.145  -7.536  1.00  0.00           C  
ATOM    199  CZ2 TRP X  24      -3.067  -5.584  -8.656  1.00  0.00           C  
ATOM    200  CZ3 TRP X  24      -1.566  -5.632  -6.771  1.00  0.00           C  
ATOM    201  CH2 TRP X  24      -2.816  -5.357  -7.333  1.00  0.00           C  
ATOM    202  N   SER X  25       0.923  -9.285 -11.987  1.00  0.00           N  
ATOM    203  CA  SER X  25       0.127  -9.917 -13.035  1.00  0.00           C  
ATOM    204  C   SER X  25       0.161 -11.440 -12.923  1.00  0.00           C  
ATOM    205  O   SER X  25      -0.753 -12.124 -13.376  1.00  0.00           O  
ATOM    206  CB  SER X  25       0.632  -9.488 -14.415  1.00  0.00           C  
ATOM    207  OG  SER X  25      -0.131 -10.086 -15.448  1.00  0.00           O  
ATOM    208  N   GLN X  26       1.220 -11.964 -12.313  1.00  0.00           N  
ATOM    209  CA  GLN X  26       1.364 -13.403 -12.143  1.00  0.00           C  
ATOM    210  C   GLN X  26       0.202 -13.977 -11.338  1.00  0.00           C  
ATOM    211  O   GLN X  26      -0.172 -15.137 -11.510  1.00  0.00           O  
ATOM    212  CB  GLN X  26       2.692 -13.726 -11.451  1.00  0.00           C  
ATOM    213  CG  GLN X  26       3.720 -14.360 -12.373  1.00  0.00           C  
ATOM    214  CD  GLN X  26       4.615 -15.350 -11.653  1.00  0.00           C  
ATOM    215  OE1 GLN X  26       4.913 -16.426 -12.172  1.00  0.00           O  
ATOM    216  NE2 GLN X  26       5.048 -14.992 -10.451  1.00  0.00           N  
ATOM    217  N   PHE X  27      -0.366 -13.158 -10.455  1.00  0.00           N  
ATOM    218  CA  PHE X  27      -1.482 -13.591  -9.623  1.00  0.00           C  
ATOM    219  C   PHE X  27      -2.472 -12.450  -9.383  1.00  0.00           C  
ATOM    220  O   PHE X  27      -2.884 -12.203  -8.250  1.00  0.00           O  
ATOM    221  CB  PHE X  27      -0.966 -14.124  -8.286  1.00  0.00           C  
ATOM    222  CG  PHE X  27       0.185 -13.342  -7.720  1.00  0.00           C  
ATOM    223  CD1 PHE X  27       0.079 -11.975  -7.518  1.00  0.00           C  
ATOM    224  CD2 PHE X  27       1.374 -13.975  -7.389  1.00  0.00           C  
ATOM    225  CE1 PHE X  27       1.139 -11.254  -6.997  1.00  0.00           C  
ATOM    226  CE2 PHE X  27       2.434 -13.260  -6.870  1.00  0.00           C  
ATOM    227  CZ  PHE X  27       2.317 -11.897  -6.672  1.00  0.00           C  
ATOM    228  N   SER X  28      -2.854 -11.765 -10.456  1.00  0.00           N  
ATOM    229  CA  SER X  28      -3.799 -10.660 -10.356  1.00  0.00           C  
ATOM    230  C   SER X  28      -4.892 -10.779 -11.413  1.00  0.00           C  
ATOM    231  O   SER X  28      -4.619 -10.715 -12.612  1.00  0.00           O  
ATOM    232  CB  SER X  28      -3.074  -9.321 -10.502  1.00  0.00           C  
ATOM    233  OG  SER X  28      -3.334  -8.479  -9.393  1.00  0.00           O  
ATOM    234  N   ASP X  29      -6.133 -10.945 -10.963  1.00  0.00           N  
ATOM    235  CA  ASP X  29      -7.265 -11.066 -11.874  1.00  0.00           C  
ATOM    236  C   ASP X  29      -7.375  -9.824 -12.752  1.00  0.00           C  
ATOM    237  O   ASP X  29      -7.823  -9.893 -13.896  1.00  0.00           O  
ATOM    238  CB  ASP X  29      -8.561 -11.267 -11.088  1.00  0.00           C  
ATOM    239  CG  ASP X  29      -8.548 -12.545 -10.269  1.00  0.00           C  
ATOM    240  OD1 ASP X  29      -7.488 -12.870  -9.695  1.00  0.00           O  
ATOM    241  OD2 ASP X  29      -9.598 -13.218 -10.202  1.00  0.00           O  
ATOM    242  N   VAL X  30      -6.952  -8.689 -12.204  1.00  0.00           N  
ATOM    243  CA  VAL X  30      -6.989  -7.426 -12.928  1.00  0.00           C  
ATOM    244  C   VAL X  30      -5.941  -7.405 -14.034  1.00  0.00           C  
ATOM    245  O   VAL X  30      -6.173  -6.870 -15.118  1.00  0.00           O  
ATOM    246  CB  VAL X  30      -6.748  -6.238 -11.979  1.00  0.00           C  
ATOM    247  CG1 VAL X  30      -5.381  -6.352 -11.320  1.00  0.00           C  
ATOM    248  CG2 VAL X  30      -6.882  -4.918 -12.724  1.00  0.00           C  
ATOM    249  N   GLU X  31      -4.783  -7.992 -13.746  1.00  0.00           N  
ATOM    250  CA  GLU X  31      -3.686  -8.051 -14.699  1.00  0.00           C  
ATOM    251  C   GLU X  31      -3.058  -6.679 -14.894  1.00  0.00           C  
ATOM    252  O   GLU X  31      -3.304  -6.005 -15.893  1.00  0.00           O  
ATOM    253  CB  GLU X  31      -4.165  -8.618 -16.034  1.00  0.00           C  
ATOM    254  CG  GLU X  31      -3.651 -10.020 -16.299  1.00  0.00           C  
ATOM    255  CD  GLU X  31      -3.910 -10.480 -17.720  1.00  0.00           C  
ATOM    256  OE1 GLU X  31      -5.051 -10.314 -18.199  1.00  0.00           O  
ATOM    257  OE2 GLU X  31      -2.972 -11.008 -18.353  1.00  0.00           O  
ATOM    258  N   GLU X  32      -2.253  -6.280 -13.914  1.00  0.00           N  
ATOM    259  CA  GLU X  32      -1.569  -4.989 -13.934  1.00  0.00           C  
ATOM    260  C   GLU X  32      -2.488  -3.885 -14.421  1.00  0.00           C  
ATOM    261  O   GLU X  32      -2.142  -3.120 -15.320  1.00  0.00           O  
ATOM    262  CB  GLU X  32      -0.316  -5.045 -14.803  1.00  0.00           C  
ATOM    263  CG  GLU X  32      -0.597  -5.184 -16.290  1.00  0.00           C  
ATOM    264  CD  GLU X  32       0.657  -5.447 -17.099  1.00  0.00           C  
ATOM    265  OE1 GLU X  32       1.304  -4.467 -17.527  1.00  0.00           O  
ATOM    266  OE2 GLU X  32       0.995  -6.631 -17.303  1.00  0.00           O  
ATOM    267  N   ASN X  33      -3.659  -3.809 -13.813  1.00  0.00           N  
ATOM    268  CA  ASN X  33      -4.648  -2.799 -14.164  1.00  0.00           C  
ATOM    269  C   ASN X  33      -5.444  -3.221 -15.403  1.00  0.00           C  
ATOM    270  O   ASN X  33      -5.235  -4.310 -15.941  1.00  0.00           O  
ATOM    271  CB  ASN X  33      -3.970  -1.426 -14.366  1.00  0.00           C  
ATOM    272  CG  ASN X  33      -4.128  -0.868 -15.767  1.00  0.00           C  
ATOM    273  OD1 ASN X  33      -4.712   0.196 -15.955  1.00  0.00           O  
ATOM    274  ND2 ASN X  33      -3.613  -1.589 -16.756  1.00  0.00           N  
ATOM    275  N   ARG X  34      -6.355  -2.359 -15.850  1.00  0.00           N  
ATOM    276  CA  ARG X  34      -7.176  -2.651 -17.022  1.00  0.00           C  
ATOM    277  C   ARG X  34      -6.679  -1.894 -18.248  1.00  0.00           C  
ATOM    278  O   ARG X  34      -6.615  -2.450 -19.345  1.00  0.00           O  
ATOM    279  CB  ARG X  34      -8.652  -2.301 -16.778  1.00  0.00           C  
ATOM    280  CG  ARG X  34      -9.043  -2.173 -15.314  1.00  0.00           C  
ATOM    281  CD  ARG X  34      -9.658  -3.457 -14.783  1.00  0.00           C  
ATOM    282  NE  ARG X  34     -10.992  -3.238 -14.228  1.00  0.00           N  
ATOM    283  CZ  ARG X  34     -11.618  -4.104 -13.434  1.00  0.00           C  
ATOM    284  NH1 ARG X  34     -11.033  -5.249 -13.101  1.00  0.00           N  
ATOM    285  NH2 ARG X  34     -12.828  -3.827 -12.973  1.00  0.00           N  
ATOM    286  N   THR X  35      -6.340  -0.622 -18.064  1.00  0.00           N  
ATOM    287  CA  THR X  35      -5.865   0.201 -19.172  1.00  0.00           C  
ATOM    288  C   THR X  35      -4.478   0.783 -18.896  1.00  0.00           C  
ATOM    289  O   THR X  35      -3.512   0.449 -19.585  1.00  0.00           O  
ATOM    290  CB  THR X  35      -6.862   1.327 -19.480  1.00  0.00           C  
ATOM    291  OG1 THR X  35      -6.248   2.343 -20.251  1.00  0.00           O  
ATOM    292  CG2 THR X  35      -7.452   1.984 -18.247  1.00  0.00           C  
ATOM    293  N   GLU X  36      -4.382   1.649 -17.893  1.00  0.00           N  
ATOM    294  CA  GLU X  36      -3.111   2.272 -17.534  1.00  0.00           C  
ATOM    295  C   GLU X  36      -2.647   3.231 -18.624  1.00  0.00           C  
ATOM    296  O   GLU X  36      -2.739   2.930 -19.815  1.00  0.00           O  
ATOM    297  CB  GLU X  36      -2.040   1.203 -17.290  1.00  0.00           C  
ATOM    298  CG  GLU X  36      -1.534   1.164 -15.858  1.00  0.00           C  
ATOM    299  CD  GLU X  36      -0.036   0.935 -15.777  1.00  0.00           C  
ATOM    300  OE1 GLU X  36       0.679   1.356 -16.709  1.00  0.00           O  
ATOM    301  OE2 GLU X  36       0.418   0.334 -14.781  1.00  0.00           O  
ATOM    302  N   ALA X  37      -2.148   4.385 -18.206  1.00  0.00           N  
ATOM    303  CA  ALA X  37      -1.666   5.396 -19.136  1.00  0.00           C  
ATOM    304  C   ALA X  37      -0.316   4.996 -19.720  1.00  0.00           C  
ATOM    305  O   ALA X  37       0.400   4.176 -19.146  1.00  0.00           O  
ATOM    306  CB  ALA X  37      -1.566   6.741 -18.437  1.00  0.00           C  
ATOM    307  N   PRO X  38       0.054   5.573 -20.874  1.00  0.00           N  
ATOM    308  CA  PRO X  38       1.326   5.269 -21.531  1.00  0.00           C  
ATOM    309  C   PRO X  38       2.515   5.510 -20.611  1.00  0.00           C  
ATOM    310  O   PRO X  38       3.186   4.569 -20.192  1.00  0.00           O  
ATOM    311  CB  PRO X  38       1.360   6.229 -22.726  1.00  0.00           C  
ATOM    312  CG  PRO X  38      -0.067   6.587 -22.972  1.00  0.00           C  
ATOM    313  CD  PRO X  38      -0.738   6.563 -21.628  1.00  0.00           C  
ATOM    314  N   GLU X  39       2.766   6.779 -20.297  1.00  0.00           N  
ATOM    315  CA  GLU X  39       3.873   7.154 -19.424  1.00  0.00           C  
ATOM    316  C   GLU X  39       3.769   8.612 -18.993  1.00  0.00           C  
ATOM    317  O   GLU X  39       3.191   9.441 -19.697  1.00  0.00           O  
ATOM    318  CB  GLU X  39       5.209   6.927 -20.132  1.00  0.00           C  
ATOM    319  CG  GLU X  39       5.646   5.476 -20.150  1.00  0.00           C  
ATOM    320  CD  GLU X  39       7.154   5.318 -20.133  1.00  0.00           C  
ATOM    321  OE1 GLU X  39       7.837   6.204 -19.578  1.00  0.00           O  
ATOM    322  OE2 GLU X  39       7.650   4.308 -20.675  1.00  0.00           O  
ATOM    323  N   GLY X  40       4.344   8.920 -17.834  1.00  0.00           N  
ATOM    324  CA  GLY X  40       4.322  10.279 -17.326  1.00  0.00           C  
ATOM    325  C   GLY X  40       2.919  10.797 -17.077  1.00  0.00           C  
ATOM    326  O   GLY X  40       2.678  12.001 -17.144  1.00  0.00           O  
ATOM    327  N   THR X  41       1.992   9.892 -16.784  1.00  0.00           N  
ATOM    328  CA  THR X  41       0.611  10.282 -16.521  1.00  0.00           C  
ATOM    329  C   THR X  41       0.463  10.835 -15.106  1.00  0.00           C  
ATOM    330  O   THR X  41       1.416  10.834 -14.326  1.00  0.00           O  
ATOM    331  CB  THR X  41      -0.337   9.099 -16.734  1.00  0.00           C  
ATOM    332  OG1 THR X  41      -1.636   9.406 -16.262  1.00  0.00           O  
ATOM    333  CG2 THR X  41       0.108   7.826 -16.045  1.00  0.00           C  
ATOM    334  N   GLU X  42      -0.734  11.312 -14.781  1.00  0.00           N  
ATOM    335  CA  GLU X  42      -0.997  11.870 -13.458  1.00  0.00           C  
ATOM    336  C   GLU X  42      -0.738  10.829 -12.377  1.00  0.00           C  
ATOM    337  O   GLU X  42       0.082  11.033 -11.479  1.00  0.00           O  
ATOM    338  CB  GLU X  42      -2.439  12.373 -13.368  1.00  0.00           C  
ATOM    339  CG  GLU X  42      -2.588  13.852 -13.689  1.00  0.00           C  
ATOM    340  CD  GLU X  42      -2.411  14.733 -12.469  1.00  0.00           C  
ATOM    341  OE1 GLU X  42      -2.908  14.357 -11.387  1.00  0.00           O  
ATOM    342  OE2 GLU X  42      -1.772  15.799 -12.594  1.00  0.00           O  
ATOM    343  N   SER X  43      -1.433   9.704 -12.481  1.00  0.00           N  
ATOM    344  CA  SER X  43      -1.271   8.619 -11.524  1.00  0.00           C  
ATOM    345  C   SER X  43       0.159   8.086 -11.556  1.00  0.00           C  
ATOM    346  O   SER X  43       0.610   7.438 -10.612  1.00  0.00           O  
ATOM    347  CB  SER X  43      -2.257   7.490 -11.827  1.00  0.00           C  
ATOM    348  OG  SER X  43      -2.599   7.466 -13.201  1.00  0.00           O  
ATOM    349  N   GLU X  44       0.868   8.369 -12.649  1.00  0.00           N  
ATOM    350  CA  GLU X  44       2.247   7.926 -12.806  1.00  0.00           C  
ATOM    351  C   GLU X  44       3.153   8.632 -11.806  1.00  0.00           C  
ATOM    352  O   GLU X  44       3.825   7.993 -10.999  1.00  0.00           O  
ATOM    353  CB  GLU X  44       2.729   8.193 -14.235  1.00  0.00           C  
ATOM    354  CG  GLU X  44       2.943   6.929 -15.053  1.00  0.00           C  
ATOM    355  CD  GLU X  44       4.233   6.216 -14.697  1.00  0.00           C  
ATOM    356  OE1 GLU X  44       5.314   6.732 -15.048  1.00  0.00           O  
ATOM    357  OE2 GLU X  44       4.161   5.138 -14.068  1.00  0.00           O  
ATOM    358  N   ALA X  45       3.158   9.956 -11.860  1.00  0.00           N  
ATOM    359  CA  ALA X  45       3.975  10.747 -10.953  1.00  0.00           C  
ATOM    360  C   ALA X  45       3.583  10.473  -9.508  1.00  0.00           C  
ATOM    361  O   ALA X  45       4.438  10.413  -8.622  1.00  0.00           O  
ATOM    362  CB  ALA X  45       3.847  12.227 -11.272  1.00  0.00           C  
ATOM    363  N   VAL X  46       2.286  10.292  -9.274  1.00  0.00           N  
ATOM    364  CA  VAL X  46       1.791  10.010  -7.934  1.00  0.00           C  
ATOM    365  C   VAL X  46       2.335   8.674  -7.441  1.00  0.00           C  
ATOM    366  O   VAL X  46       2.939   8.595  -6.370  1.00  0.00           O  
ATOM    367  CB  VAL X  46       0.251   9.974  -7.892  1.00  0.00           C  
ATOM    368  CG1 VAL X  46      -0.238   9.607  -6.497  1.00  0.00           C  
ATOM    369  CG2 VAL X  46      -0.325  11.310  -8.332  1.00  0.00           C  
ATOM    370  N   LYS X  47       2.130   7.628  -8.234  1.00  0.00           N  
ATOM    371  CA  LYS X  47       2.617   6.303  -7.881  1.00  0.00           C  
ATOM    372  C   LYS X  47       4.132   6.334  -7.739  1.00  0.00           C  
ATOM    373  O   LYS X  47       4.706   5.665  -6.883  1.00  0.00           O  
ATOM    374  CB  LYS X  47       2.196   5.275  -8.935  1.00  0.00           C  
ATOM    375  CG  LYS X  47       2.878   5.462 -10.279  1.00  0.00           C  
ATOM    376  CD  LYS X  47       2.675   4.250 -11.171  1.00  0.00           C  
ATOM    377  CE  LYS X  47       1.636   4.517 -12.249  1.00  0.00           C  
ATOM    378  NZ  LYS X  47       0.865   3.291 -12.596  1.00  0.00           N  
ATOM    379  N   GLN X  48       4.770   7.146  -8.580  1.00  0.00           N  
ATOM    380  CA  GLN X  48       6.218   7.304  -8.550  1.00  0.00           C  
ATOM    381  C   GLN X  48       6.664   7.723  -7.155  1.00  0.00           C  
ATOM    382  O   GLN X  48       7.638   7.198  -6.614  1.00  0.00           O  
ATOM    383  CB  GLN X  48       6.650   8.357  -9.577  1.00  0.00           C  
ATOM    384  CG  GLN X  48       7.137   7.789 -10.907  1.00  0.00           C  
ATOM    385  CD  GLN X  48       6.501   6.456 -11.269  1.00  0.00           C  
ATOM    386  OE1 GLN X  48       6.884   5.412 -10.748  1.00  0.00           O  
ATOM    387  NE2 GLN X  48       5.531   6.493 -12.174  1.00  0.00           N  
ATOM    388  N   ALA X  49       5.930   8.667  -6.576  1.00  0.00           N  
ATOM    389  CA  ALA X  49       6.228   9.158  -5.238  1.00  0.00           C  
ATOM    390  C   ALA X  49       5.927   8.083  -4.199  1.00  0.00           C  
ATOM    391  O   ALA X  49       6.580   8.009  -3.161  1.00  0.00           O  
ATOM    392  CB  ALA X  49       5.430  10.423  -4.946  1.00  0.00           C  
ATOM    393  N   LEU X  50       4.934   7.248  -4.497  1.00  0.00           N  
ATOM    394  CA  LEU X  50       4.548   6.169  -3.597  1.00  0.00           C  
ATOM    395  C   LEU X  50       5.611   5.076  -3.587  1.00  0.00           C  
ATOM    396  O   LEU X  50       5.944   4.529  -2.538  1.00  0.00           O  
ATOM    397  CB  LEU X  50       3.195   5.585  -4.014  1.00  0.00           C  
ATOM    398  CG  LEU X  50       2.019   5.973  -3.115  1.00  0.00           C  
ATOM    399  CD1 LEU X  50       0.701   5.572  -3.760  1.00  0.00           C  
ATOM    400  CD2 LEU X  50       2.163   5.328  -1.745  1.00  0.00           C  
ATOM    401  N   ARG X  51       6.146   4.770  -4.766  1.00  0.00           N  
ATOM    402  CA  ARG X  51       7.180   3.751  -4.892  1.00  0.00           C  
ATOM    403  C   ARG X  51       8.420   4.156  -4.105  1.00  0.00           C  
ATOM    404  O   ARG X  51       8.966   3.366  -3.334  1.00  0.00           O  
ATOM    405  CB  ARG X  51       7.539   3.535  -6.363  1.00  0.00           C  
ATOM    406  CG  ARG X  51       6.430   2.880  -7.168  1.00  0.00           C  
ATOM    407  CD  ARG X  51       6.734   2.903  -8.658  1.00  0.00           C  
ATOM    408  NE  ARG X  51       7.683   1.859  -9.039  1.00  0.00           N  
ATOM    409  CZ  ARG X  51       7.849   1.428 -10.287  1.00  0.00           C  
ATOM    410  NH1 ARG X  51       7.132   1.948 -11.279  1.00  0.00           N  
ATOM    411  NH2 ARG X  51       8.733   0.475 -10.547  1.00  0.00           N  
ATOM    412  N   GLU X  52       8.851   5.398  -4.296  1.00  0.00           N  
ATOM    413  CA  GLU X  52      10.019   5.916  -3.597  1.00  0.00           C  
ATOM    414  C   GLU X  52       9.724   6.063  -2.111  1.00  0.00           C  
ATOM    415  O   GLU X  52      10.582   5.809  -1.264  1.00  0.00           O  
ATOM    416  CB  GLU X  52      10.434   7.267  -4.185  1.00  0.00           C  
ATOM    417  CG  GLU X  52      11.033   7.165  -5.578  1.00  0.00           C  
ATOM    418  CD  GLU X  52      12.550   7.195  -5.566  1.00  0.00           C  
ATOM    419  OE1 GLU X  52      13.156   6.294  -4.948  1.00  0.00           O  
ATOM    420  OE2 GLU X  52      13.130   8.119  -6.173  1.00  0.00           O  
ATOM    421  N   ALA X  53       8.495   6.466  -1.802  1.00  0.00           N  
ATOM    422  CA  ALA X  53       8.072   6.640  -0.420  1.00  0.00           C  
ATOM    423  C   ALA X  53       8.081   5.305   0.316  1.00  0.00           C  
ATOM    424  O   ALA X  53       8.583   5.205   1.433  1.00  0.00           O  
ATOM    425  CB  ALA X  53       6.688   7.270  -0.365  1.00  0.00           C  
ATOM    426  N   GLY X  54       7.531   4.280  -0.327  1.00  0.00           N  
ATOM    427  CA  GLY X  54       7.494   2.963   0.275  1.00  0.00           C  
ATOM    428  C   GLY X  54       8.883   2.398   0.493  1.00  0.00           C  
ATOM    429  O   GLY X  54       9.139   1.720   1.488  1.00  0.00           O  
ATOM    430  N   ASP X  55       9.787   2.687  -0.441  1.00  0.00           N  
ATOM    431  CA  ASP X  55      11.161   2.213  -0.347  1.00  0.00           C  
ATOM    432  C   ASP X  55      11.819   2.735   0.924  1.00  0.00           C  
ATOM    433  O   ASP X  55      12.403   1.972   1.692  1.00  0.00           O  
ATOM    434  CB  ASP X  55      11.962   2.656  -1.572  1.00  0.00           C  
ATOM    435  CG  ASP X  55      11.916   1.636  -2.693  1.00  0.00           C  
ATOM    436  OD1 ASP X  55      10.921   0.885  -2.773  1.00  0.00           O  
ATOM    437  OD2 ASP X  55      12.876   1.588  -3.491  1.00  0.00           O  
ATOM    438  N   GLU X  56      11.717   4.044   1.142  1.00  0.00           N  
ATOM    439  CA  GLU X  56      12.296   4.668   2.324  1.00  0.00           C  
ATOM    440  C   GLU X  56      11.515   4.274   3.575  1.00  0.00           C  
ATOM    441  O   GLU X  56      12.100   3.884   4.585  1.00  0.00           O  
ATOM    442  CB  GLU X  56      12.307   6.190   2.172  1.00  0.00           C  
ATOM    443  CG  GLU X  56      13.258   6.686   1.095  1.00  0.00           C  
ATOM    444  CD  GLU X  56      12.606   7.672   0.147  1.00  0.00           C  
ATOM    445  OE1 GLU X  56      11.965   8.627   0.631  1.00  0.00           O  
ATOM    446  OE2 GLU X  56      12.735   7.488  -1.082  1.00  0.00           O  
ATOM    447  N   PHE X  57      10.192   4.374   3.493  1.00  0.00           N  
ATOM    448  CA  PHE X  57       9.323   4.023   4.613  1.00  0.00           C  
ATOM    449  C   PHE X  57       9.625   2.616   5.114  1.00  0.00           C  
ATOM    450  O   PHE X  57       9.900   2.406   6.296  1.00  0.00           O  
ATOM    451  CB  PHE X  57       7.858   4.121   4.193  1.00  0.00           C  
ATOM    452  CG  PHE X  57       6.922   4.407   5.331  1.00  0.00           C  
ATOM    453  CD1 PHE X  57       6.886   5.663   5.916  1.00  0.00           C  
ATOM    454  CD2 PHE X  57       6.075   3.424   5.810  1.00  0.00           C  
ATOM    455  CE1 PHE X  57       6.022   5.932   6.959  1.00  0.00           C  
ATOM    456  CE2 PHE X  57       5.207   3.685   6.853  1.00  0.00           C  
ATOM    457  CZ  PHE X  57       5.178   4.942   7.428  1.00  0.00           C  
ATOM    458  N   GLU X  58       9.570   1.654   4.200  1.00  0.00           N  
ATOM    459  CA  GLU X  58       9.835   0.260   4.536  1.00  0.00           C  
ATOM    460  C   GLU X  58      11.261   0.082   5.043  1.00  0.00           C  
ATOM    461  O   GLU X  58      11.508  -0.688   5.969  1.00  0.00           O  
ATOM    462  CB  GLU X  58       9.600  -0.631   3.313  1.00  0.00           C  
ATOM    463  CG  GLU X  58       9.773  -2.114   3.600  1.00  0.00           C  
ATOM    464  CD  GLU X  58       9.988  -2.929   2.340  1.00  0.00           C  
ATOM    465  OE1 GLU X  58      10.809  -2.515   1.497  1.00  0.00           O  
ATOM    466  OE2 GLU X  58       9.335  -3.984   2.198  1.00  0.00           O  
ATOM    467  N   LEU X  59      12.200   0.799   4.429  1.00  0.00           N  
ATOM    468  CA  LEU X  59      13.600   0.715   4.825  1.00  0.00           C  
ATOM    469  C   LEU X  59      13.779   1.141   6.278  1.00  0.00           C  
ATOM    470  O   LEU X  59      14.449   0.460   7.054  1.00  0.00           O  
ATOM    471  CB  LEU X  59      14.468   1.581   3.909  1.00  0.00           C  
ATOM    472  CG  LEU X  59      15.065   0.856   2.700  1.00  0.00           C  
ATOM    473  CD1 LEU X  59      16.021   1.768   1.950  1.00  0.00           C  
ATOM    474  CD2 LEU X  59      15.772  -0.422   3.133  1.00  0.00           C  
ATOM    475  N   ARG X  60      13.170   2.267   6.644  1.00  0.00           N  
ATOM    476  CA  ARG X  60      13.262   2.767   8.011  1.00  0.00           C  
ATOM    477  C   ARG X  60      12.741   1.723   8.990  1.00  0.00           C  
ATOM    478  O   ARG X  60      13.361   1.455  10.019  1.00  0.00           O  
ATOM    479  CB  ARG X  60      12.469   4.069   8.157  1.00  0.00           C  
ATOM    480  CG  ARG X  60      12.982   5.196   7.275  1.00  0.00           C  
ATOM    481  CD  ARG X  60      14.271   5.794   7.821  1.00  0.00           C  
ATOM    482  NE  ARG X  60      15.265   6.001   6.769  1.00  0.00           N  
ATOM    483  CZ  ARG X  60      16.300   6.830   6.882  1.00  0.00           C  
ATOM    484  NH1 ARG X  60      16.485   7.530   7.994  1.00  0.00           N  
ATOM    485  NH2 ARG X  60      17.156   6.960   5.876  1.00  0.00           N  
ATOM    486  N   TYR X  61      11.602   1.126   8.651  1.00  0.00           N  
ATOM    487  CA  TYR X  61      11.001   0.094   9.485  1.00  0.00           C  
ATOM    488  C   TYR X  61      11.892  -1.145   9.520  1.00  0.00           C  
ATOM    489  O   TYR X  61      12.065  -1.772  10.565  1.00  0.00           O  
ATOM    490  CB  TYR X  61       9.609  -0.266   8.952  1.00  0.00           C  
ATOM    491  CG  TYR X  61       8.971  -1.452   9.641  1.00  0.00           C  
ATOM    492  CD1 TYR X  61       8.364  -1.317  10.884  1.00  0.00           C  
ATOM    493  CD2 TYR X  61       8.972  -2.707   9.046  1.00  0.00           C  
ATOM    494  CE1 TYR X  61       7.779  -2.401  11.513  1.00  0.00           C  
ATOM    495  CE2 TYR X  61       8.388  -3.793   9.669  1.00  0.00           C  
ATOM    496  CZ  TYR X  61       7.794  -3.636  10.900  1.00  0.00           C  
ATOM    497  OH  TYR X  61       7.212  -4.716  11.525  1.00  0.00           O  
ATOM    498  N   ARG X  62      12.456  -1.485   8.365  1.00  0.00           N  
ATOM    499  CA  ARG X  62      13.336  -2.643   8.247  1.00  0.00           C  
ATOM    500  C   ARG X  62      14.642  -2.418   9.007  1.00  0.00           C  
ATOM    501  O   ARG X  62      15.268  -3.368   9.477  1.00  0.00           O  
ATOM    502  CB  ARG X  62      13.630  -2.928   6.769  1.00  0.00           C  
ATOM    503  CG  ARG X  62      14.691  -3.995   6.544  1.00  0.00           C  
ATOM    504  CD  ARG X  62      14.827  -4.348   5.072  1.00  0.00           C  
ATOM    505  NE  ARG X  62      16.159  -4.038   4.558  1.00  0.00           N  
ATOM    506  CZ  ARG X  62      17.237  -4.782   4.795  1.00  0.00           C  
ATOM    507  NH1 ARG X  62      17.145  -5.880   5.535  1.00  0.00           N  
ATOM    508  NH2 ARG X  62      18.411  -4.426   4.291  1.00  0.00           N  
ATOM    509  N   ARG X  63      15.047  -1.159   9.119  1.00  0.00           N  
ATOM    510  CA  ARG X  63      16.279  -0.813   9.817  1.00  0.00           C  
ATOM    511  C   ARG X  63      16.057  -0.748  11.326  1.00  0.00           C  
ATOM    512  O   ARG X  63      16.980  -0.981  12.108  1.00  0.00           O  
ATOM    513  CB  ARG X  63      16.818   0.525   9.310  1.00  0.00           C  
ATOM    514  CG  ARG X  63      17.892   0.382   8.241  1.00  0.00           C  
ATOM    515  CD  ARG X  63      17.592   1.248   7.028  1.00  0.00           C  
ATOM    516  NE  ARG X  63      18.116   0.665   5.796  1.00  0.00           N  
ATOM    517  CZ  ARG X  63      19.388   0.753   5.415  1.00  0.00           C  
ATOM    518  NH1 ARG X  63      20.271   1.396   6.170  1.00  0.00           N  
ATOM    519  NH2 ARG X  63      19.781   0.193   4.279  1.00  0.00           N  
ATOM    520  N   ALA X  64      14.835  -0.418  11.730  1.00  0.00           N  
ATOM    521  CA  ALA X  64      14.504  -0.310  13.145  1.00  0.00           C  
ATOM    522  C   ALA X  64      13.747  -1.537  13.647  1.00  0.00           C  
ATOM    523  O   ALA X  64      14.241  -2.275  14.499  1.00  0.00           O  
ATOM    524  CB  ALA X  64      13.691   0.950  13.396  1.00  0.00           C  
ATOM    525  N   PHE X  65      12.540  -1.741  13.128  1.00  0.00           N  
ATOM    526  CA  PHE X  65      11.711  -2.870  13.541  1.00  0.00           C  
ATOM    527  C   PHE X  65      11.857  -4.059  12.592  1.00  0.00           C  
ATOM    528  O   PHE X  65      10.946  -4.875  12.465  1.00  0.00           O  
ATOM    529  CB  PHE X  65      10.246  -2.443  13.620  1.00  0.00           C  
ATOM    530  CG  PHE X  65       9.992  -1.349  14.618  1.00  0.00           C  
ATOM    531  CD1 PHE X  65      10.391  -1.490  15.936  1.00  0.00           C  
ATOM    532  CD2 PHE X  65       9.354  -0.180  14.235  1.00  0.00           C  
ATOM    533  CE1 PHE X  65      10.158  -0.485  16.856  1.00  0.00           C  
ATOM    534  CE2 PHE X  65       9.121   0.829  15.150  1.00  0.00           C  
ATOM    535  CZ  PHE X  65       9.525   0.677  16.462  1.00  0.00           C  
ATOM    536  N   SER X  66      13.010  -4.156  11.934  1.00  0.00           N  
ATOM    537  CA  SER X  66      13.274  -5.252  11.006  1.00  0.00           C  
ATOM    538  C   SER X  66      12.142  -5.418   9.993  1.00  0.00           C  
ATOM    539  O   SER X  66      11.266  -4.559   9.879  1.00  0.00           O  
ATOM    540  CB  SER X  66      13.476  -6.559  11.777  1.00  0.00           C  
ATOM    541  OG  SER X  66      13.962  -6.310  13.085  1.00  0.00           O  
ATOM    542  N   ASP X  67      12.173  -6.526   9.258  1.00  0.00           N  
ATOM    543  CA  ASP X  67      11.159  -6.811   8.245  1.00  0.00           C  
ATOM    544  C   ASP X  67       9.755  -6.770   8.842  1.00  0.00           C  
ATOM    545  O   ASP X  67       9.586  -6.611  10.051  1.00  0.00           O  
ATOM    546  CB  ASP X  67      11.415  -8.177   7.609  1.00  0.00           C  
ATOM    547  CG  ASP X  67      12.274  -8.083   6.362  1.00  0.00           C  
ATOM    548  OD1 ASP X  67      13.125  -7.170   6.296  1.00  0.00           O  
ATOM    549  OD2 ASP X  67      12.095  -8.919   5.453  1.00  0.00           O  
ATOM    550  N   LEU X  68       8.750  -6.914   7.981  1.00  0.00           N  
ATOM    551  CA  LEU X  68       7.358  -6.889   8.416  1.00  0.00           C  
ATOM    552  C   LEU X  68       6.693  -8.247   8.207  1.00  0.00           C  
ATOM    553  O   LEU X  68       6.130  -8.824   9.137  1.00  0.00           O  
ATOM    554  CB  LEU X  68       6.585  -5.812   7.653  1.00  0.00           C  
ATOM    555  CG  LEU X  68       5.187  -5.507   8.197  1.00  0.00           C  
ATOM    556  CD1 LEU X  68       4.890  -4.019   8.106  1.00  0.00           C  
ATOM    557  CD2 LEU X  68       4.138  -6.309   7.442  1.00  0.00           C  
ATOM    558  N   THR X  69       6.761  -8.750   6.977  1.00  0.00           N  
ATOM    559  CA  THR X  69       6.162 -10.038   6.642  1.00  0.00           C  
ATOM    560  C   THR X  69       6.677 -11.143   7.560  1.00  0.00           C  
ATOM    561  O   THR X  69       5.966 -12.105   7.851  1.00  0.00           O  
ATOM    562  CB  THR X  69       6.455 -10.396   5.184  1.00  0.00           C  
ATOM    563  OG1 THR X  69       7.845 -10.580   4.982  1.00  0.00           O  
ATOM    564  CG2 THR X  69       5.985  -9.343   4.204  1.00  0.00           C  
ATOM    565  N   SER X  70       7.919 -11.000   8.010  1.00  0.00           N  
ATOM    566  CA  SER X  70       8.530 -11.985   8.894  1.00  0.00           C  
ATOM    567  C   SER X  70       7.737 -12.128  10.191  1.00  0.00           C  
ATOM    568  O   SER X  70       7.822 -13.151  10.871  1.00  0.00           O  
ATOM    569  CB  SER X  70       9.974 -11.594   9.207  1.00  0.00           C  
ATOM    570  OG  SER X  70      10.608 -12.575  10.007  1.00  0.00           O  
ATOM    571  N   GLN X  71       6.971 -11.095  10.534  1.00  0.00           N  
ATOM    572  CA  GLN X  71       6.170 -11.112  11.752  1.00  0.00           C  
ATOM    573  C   GLN X  71       4.696 -11.369  11.443  1.00  0.00           C  
ATOM    574  O   GLN X  71       3.951 -11.853  12.295  1.00  0.00           O  
ATOM    575  CB  GLN X  71       6.320  -9.786  12.500  1.00  0.00           C  
ATOM    576  CG  GLN X  71       7.713  -9.564  13.070  1.00  0.00           C  
ATOM    577  CD  GLN X  71       7.716  -8.597  14.238  1.00  0.00           C  
ATOM    578  OE1 GLN X  71       7.356  -7.429  14.094  1.00  0.00           O  
ATOM    579  NE2 GLN X  71       8.127  -9.082  15.403  1.00  0.00           N  
ATOM    580  N   LEU X  72       4.281 -11.043  10.221  1.00  0.00           N  
ATOM    581  CA  LEU X  72       2.895 -11.241   9.807  1.00  0.00           C  
ATOM    582  C   LEU X  72       2.451 -12.681  10.041  1.00  0.00           C  
ATOM    583  O   LEU X  72       3.232 -13.513  10.507  1.00  0.00           O  
ATOM    584  CB  LEU X  72       2.729 -10.879   8.328  1.00  0.00           C  
ATOM    585  CG  LEU X  72       2.669  -9.379   8.036  1.00  0.00           C  
ATOM    586  CD1 LEU X  72       2.515  -9.131   6.541  1.00  0.00           C  
ATOM    587  CD2 LEU X  72       1.531  -8.728   8.811  1.00  0.00           C  
ATOM    588  N   HIS X  73       1.193 -12.972   9.720  1.00  0.00           N  
ATOM    589  CA  HIS X  73       0.656 -14.316   9.903  1.00  0.00           C  
ATOM    590  C   HIS X  73      -0.720 -14.457   9.253  1.00  0.00           C  
ATOM    591  O   HIS X  73      -1.581 -15.180   9.755  1.00  0.00           O  
ATOM    592  CB  HIS X  73       0.566 -14.648  11.395  1.00  0.00           C  
ATOM    593  CG  HIS X  73       1.315 -15.887  11.777  1.00  0.00           C  
ATOM    594  ND1 HIS X  73       2.643 -16.091  11.466  1.00  0.00           N  
ATOM    595  CD2 HIS X  73       0.914 -16.992  12.452  1.00  0.00           C  
ATOM    596  CE1 HIS X  73       3.028 -17.267  11.931  1.00  0.00           C  
ATOM    597  NE2 HIS X  73       1.998 -17.833  12.535  1.00  0.00           N  
ATOM    598  N   ILE X  74      -0.922 -13.769   8.133  1.00  0.00           N  
ATOM    599  CA  ILE X  74      -2.195 -13.835   7.424  1.00  0.00           C  
ATOM    600  C   ILE X  74      -2.476 -15.244   6.927  1.00  0.00           C  
ATOM    601  O   ILE X  74      -1.556 -16.010   6.647  1.00  0.00           O  
ATOM    602  CB  ILE X  74      -2.251 -12.879   6.222  1.00  0.00           C  
ATOM    603  CG1 ILE X  74      -0.970 -12.967   5.402  1.00  0.00           C  
ATOM    604  CG2 ILE X  74      -2.501 -11.453   6.682  1.00  0.00           C  
ATOM    605  CD1 ILE X  74      -1.047 -12.183   4.118  1.00  0.00           C  
ATOM    606  N   THR X  75      -3.755 -15.577   6.815  1.00  0.00           N  
ATOM    607  CA  THR X  75      -4.166 -16.892   6.342  1.00  0.00           C  
ATOM    608  C   THR X  75      -5.367 -16.757   5.403  1.00  0.00           C  
ATOM    609  O   THR X  75      -5.952 -15.679   5.295  1.00  0.00           O  
ATOM    610  CB  THR X  75      -4.505 -17.811   7.524  1.00  0.00           C  
ATOM    611  OG1 THR X  75      -5.902 -17.844   7.761  1.00  0.00           O  
ATOM    612  CG2 THR X  75      -3.830 -17.408   8.819  1.00  0.00           C  
ATOM    613  N   PRO X  76      -5.753 -17.840   4.709  1.00  0.00           N  
ATOM    614  CA  PRO X  76      -6.891 -17.809   3.784  1.00  0.00           C  
ATOM    615  C   PRO X  76      -8.217 -17.658   4.520  1.00  0.00           C  
ATOM    616  O   PRO X  76      -9.065 -18.550   4.485  1.00  0.00           O  
ATOM    617  CB  PRO X  76      -6.815 -19.161   3.073  1.00  0.00           C  
ATOM    618  CG  PRO X  76      -6.091 -20.052   4.020  1.00  0.00           C  
ATOM    619  CD  PRO X  76      -5.124 -19.174   4.767  1.00  0.00           C  
ATOM    620  N   GLY X  77      -8.386 -16.524   5.190  1.00  0.00           N  
ATOM    621  CA  GLY X  77      -9.605 -16.272   5.930  1.00  0.00           C  
ATOM    622  C   GLY X  77      -9.468 -15.118   6.908  1.00  0.00           C  
ATOM    623  O   GLY X  77     -10.455 -14.466   7.246  1.00  0.00           O  
ATOM    624  N   THR X  78      -8.242 -14.865   7.361  1.00  0.00           N  
ATOM    625  CA  THR X  78      -7.987 -13.781   8.304  1.00  0.00           C  
ATOM    626  C   THR X  78      -7.160 -12.673   7.656  1.00  0.00           C  
ATOM    627  O   THR X  78      -6.667 -11.776   8.339  1.00  0.00           O  
ATOM    628  CB  THR X  78      -7.268 -14.315   9.542  1.00  0.00           C  
ATOM    629  OG1 THR X  78      -6.288 -15.271   9.181  1.00  0.00           O  
ATOM    630  CG2 THR X  78      -8.198 -14.965  10.542  1.00  0.00           C  
ATOM    631  N   ALA X  79      -7.014 -12.737   6.334  1.00  0.00           N  
ATOM    632  CA  ALA X  79      -6.249 -11.735   5.603  1.00  0.00           C  
ATOM    633  C   ALA X  79      -6.975 -10.394   5.601  1.00  0.00           C  
ATOM    634  O   ALA X  79      -6.392  -9.362   5.931  1.00  0.00           O  
ATOM    635  CB  ALA X  79      -5.992 -12.210   4.180  1.00  0.00           C  
ATOM    636  N   TYR X  80      -8.254 -10.419   5.234  1.00  0.00           N  
ATOM    637  CA  TYR X  80      -9.064  -9.204   5.199  1.00  0.00           C  
ATOM    638  C   TYR X  80      -9.264  -8.651   6.603  1.00  0.00           C  
ATOM    639  O   TYR X  80      -9.451  -7.448   6.787  1.00  0.00           O  
ATOM    640  CB  TYR X  80     -10.418  -9.487   4.550  1.00  0.00           C  
ATOM    641  CG  TYR X  80     -11.266  -8.251   4.351  1.00  0.00           C  
ATOM    642  CD1 TYR X  80     -10.698  -7.055   3.933  1.00  0.00           C  
ATOM    643  CD2 TYR X  80     -12.638  -8.280   4.582  1.00  0.00           C  
ATOM    644  CE1 TYR X  80     -11.469  -5.922   3.751  1.00  0.00           C  
ATOM    645  CE2 TYR X  80     -13.415  -7.152   4.401  1.00  0.00           C  
ATOM    646  CZ  TYR X  80     -12.826  -5.977   3.986  1.00  0.00           C  
ATOM    647  OH  TYR X  80     -13.598  -4.851   3.806  1.00  0.00           O  
ATOM    648  N   GLN X  81      -9.207  -9.536   7.590  1.00  0.00           N  
ATOM    649  CA  GLN X  81      -9.370  -9.138   8.979  1.00  0.00           C  
ATOM    650  C   GLN X  81      -8.074  -8.542   9.500  1.00  0.00           C  
ATOM    651  O   GLN X  81      -8.068  -7.485  10.130  1.00  0.00           O  
ATOM    652  CB  GLN X  81      -9.773 -10.345   9.829  1.00  0.00           C  
ATOM    653  CG  GLN X  81     -11.266 -10.623   9.820  1.00  0.00           C  
ATOM    654  CD  GLN X  81     -11.814 -10.816   8.420  1.00  0.00           C  
ATOM    655  OE1 GLN X  81     -12.057  -9.850   7.696  1.00  0.00           O  
ATOM    656  NE2 GLN X  81     -12.015 -12.069   8.032  1.00  0.00           N  
ATOM    657  N   SER X  82      -6.972  -9.222   9.218  1.00  0.00           N  
ATOM    658  CA  SER X  82      -5.664  -8.759   9.645  1.00  0.00           C  
ATOM    659  C   SER X  82      -5.366  -7.387   9.052  1.00  0.00           C  
ATOM    660  O   SER X  82      -4.890  -6.488   9.743  1.00  0.00           O  
ATOM    661  CB  SER X  82      -4.584  -9.757   9.230  1.00  0.00           C  
ATOM    662  OG  SER X  82      -4.732 -10.987   9.917  1.00  0.00           O  
ATOM    663  N   PHE X  83      -5.655  -7.236   7.764  1.00  0.00           N  
ATOM    664  CA  PHE X  83      -5.426  -5.977   7.070  1.00  0.00           C  
ATOM    665  C   PHE X  83      -6.363  -4.890   7.591  1.00  0.00           C  
ATOM    666  O   PHE X  83      -5.973  -3.731   7.726  1.00  0.00           O  
ATOM    667  CB  PHE X  83      -5.617  -6.165   5.557  1.00  0.00           C  
ATOM    668  CG  PHE X  83      -6.257  -4.989   4.871  1.00  0.00           C  
ATOM    669  CD1 PHE X  83      -7.631  -4.824   4.896  1.00  0.00           C  
ATOM    670  CD2 PHE X  83      -5.483  -4.045   4.214  1.00  0.00           C  
ATOM    671  CE1 PHE X  83      -8.224  -3.740   4.279  1.00  0.00           C  
ATOM    672  CE2 PHE X  83      -6.071  -2.961   3.594  1.00  0.00           C  
ATOM    673  CZ  PHE X  83      -7.444  -2.807   3.626  1.00  0.00           C  
ATOM    674  N   GLU X  84      -7.600  -5.275   7.872  1.00  0.00           N  
ATOM    675  CA  GLU X  84      -8.600  -4.341   8.365  1.00  0.00           C  
ATOM    676  C   GLU X  84      -8.251  -3.864   9.769  1.00  0.00           C  
ATOM    677  O   GLU X  84      -8.507  -2.714  10.129  1.00  0.00           O  
ATOM    678  CB  GLU X  84      -9.984  -5.011   8.335  1.00  0.00           C  
ATOM    679  CG  GLU X  84     -10.958  -4.513   9.392  1.00  0.00           C  
ATOM    680  CD  GLU X  84     -11.328  -3.053   9.205  1.00  0.00           C  
ATOM    681  OE1 GLU X  84     -10.486  -2.289   8.690  1.00  0.00           O  
ATOM    682  OE2 GLU X  84     -12.462  -2.678   9.571  1.00  0.00           O  
ATOM    683  N   GLN X  85      -7.680  -4.758  10.558  1.00  0.00           N  
ATOM    684  CA  GLN X  85      -7.309  -4.439  11.931  1.00  0.00           C  
ATOM    685  C   GLN X  85      -6.105  -3.507  11.992  1.00  0.00           C  
ATOM    686  O   GLN X  85      -6.047  -2.616  12.839  1.00  0.00           O  
ATOM    687  CB  GLN X  85      -7.024  -5.722  12.707  1.00  0.00           C  
ATOM    688  CG  GLN X  85      -8.261  -6.310  13.360  1.00  0.00           C  
ATOM    689  CD  GLN X  85      -8.639  -7.662  12.794  1.00  0.00           C  
ATOM    690  OE1 GLN X  85      -7.961  -8.662  13.031  1.00  0.00           O  
ATOM    691  NE2 GLN X  85      -9.730  -7.696  12.041  1.00  0.00           N  
ATOM    692  N   VAL X  86      -5.153  -3.706  11.093  1.00  0.00           N  
ATOM    693  CA  VAL X  86      -3.963  -2.867  11.058  1.00  0.00           C  
ATOM    694  C   VAL X  86      -4.278  -1.534  10.397  1.00  0.00           C  
ATOM    695  O   VAL X  86      -3.780  -0.489  10.813  1.00  0.00           O  
ATOM    696  CB  VAL X  86      -2.811  -3.544  10.297  1.00  0.00           C  
ATOM    697  CG1 VAL X  86      -1.535  -2.721  10.411  1.00  0.00           C  
ATOM    698  CG2 VAL X  86      -2.592  -4.963  10.804  1.00  0.00           C  
ATOM    699  N   VAL X  87      -5.119  -1.581   9.368  1.00  0.00           N  
ATOM    700  CA  VAL X  87      -5.511  -0.378   8.660  1.00  0.00           C  
ATOM    701  C   VAL X  87      -6.378   0.492   9.555  1.00  0.00           C  
ATOM    702  O   VAL X  87      -6.314   1.721   9.501  1.00  0.00           O  
ATOM    703  CB  VAL X  87      -6.280  -0.709   7.362  1.00  0.00           C  
ATOM    704  CG1 VAL X  87      -6.837   0.555   6.721  1.00  0.00           C  
ATOM    705  CG2 VAL X  87      -5.383  -1.457   6.386  1.00  0.00           C  
ATOM    706  N   ASN X  88      -7.189  -0.157  10.382  1.00  0.00           N  
ATOM    707  CA  ASN X  88      -8.068   0.558  11.290  1.00  0.00           C  
ATOM    708  C   ASN X  88      -7.273   1.195  12.422  1.00  0.00           C  
ATOM    709  O   ASN X  88      -7.363   2.401  12.658  1.00  0.00           O  
ATOM    710  CB  ASN X  88      -9.128  -0.386  11.861  1.00  0.00           C  
ATOM    711  CG  ASN X  88     -10.358  -0.476  10.981  1.00  0.00           C  
ATOM    712  OD1 ASN X  88     -10.428   0.151   9.925  1.00  0.00           O  
ATOM    713  ND2 ASN X  88     -11.338  -1.260  11.415  1.00  0.00           N  
ATOM    714  N   GLU X  89      -6.489   0.378  13.118  1.00  0.00           N  
ATOM    715  CA  GLU X  89      -5.674   0.857  14.227  1.00  0.00           C  
ATOM    716  C   GLU X  89      -4.695   1.923  13.753  1.00  0.00           C  
ATOM    717  O   GLU X  89      -4.320   2.817  14.510  1.00  0.00           O  
ATOM    718  CB  GLU X  89      -4.915  -0.306  14.869  1.00  0.00           C  
ATOM    719  CG  GLU X  89      -5.551  -0.816  16.151  1.00  0.00           C  
ATOM    720  CD  GLU X  89      -4.905  -0.238  17.393  1.00  0.00           C  
ATOM    721  OE1 GLU X  89      -5.068   0.977  17.638  1.00  0.00           O  
ATOM    722  OE2 GLU X  89      -4.235  -0.998  18.122  1.00  0.00           O  
ATOM    723  N   LEU X  90      -4.290   1.822  12.494  1.00  0.00           N  
ATOM    724  CA  LEU X  90      -3.360   2.777  11.912  1.00  0.00           C  
ATOM    725  C   LEU X  90      -4.020   4.143  11.738  1.00  0.00           C  
ATOM    726  O   LEU X  90      -3.444   5.172  12.088  1.00  0.00           O  
ATOM    727  CB  LEU X  90      -2.856   2.264  10.564  1.00  0.00           C  
ATOM    728  CG  LEU X  90      -2.020   3.262   9.765  1.00  0.00           C  
ATOM    729  CD1 LEU X  90      -0.708   3.542  10.478  1.00  0.00           C  
ATOM    730  CD2 LEU X  90      -1.772   2.742   8.355  1.00  0.00           C  
ATOM    731  N   PHE X  91      -5.232   4.142  11.191  1.00  0.00           N  
ATOM    732  CA  PHE X  91      -5.973   5.377  10.968  1.00  0.00           C  
ATOM    733  C   PHE X  91      -6.962   5.642  12.102  1.00  0.00           C  
ATOM    734  O   PHE X  91      -7.810   6.529  11.999  1.00  0.00           O  
ATOM    735  CB  PHE X  91      -6.707   5.320   9.627  1.00  0.00           C  
ATOM    736  CG  PHE X  91      -5.784   5.248   8.445  1.00  0.00           C  
ATOM    737  CD1 PHE X  91      -4.964   6.316   8.132  1.00  0.00           C  
ATOM    738  CD2 PHE X  91      -5.735   4.115   7.649  1.00  0.00           C  
ATOM    739  CE1 PHE X  91      -4.110   6.263   7.049  1.00  0.00           C  
ATOM    740  CE2 PHE X  91      -4.883   4.055   6.562  1.00  0.00           C  
ATOM    741  CZ  PHE X  91      -4.068   5.130   6.260  1.00  0.00           C  
ATOM    742  N   ARG X  92      -6.842   4.882  13.191  1.00  0.00           N  
ATOM    743  CA  ARG X  92      -7.719   5.058  14.343  1.00  0.00           C  
ATOM    744  C   ARG X  92      -7.288   6.286  15.128  1.00  0.00           C  
ATOM    745  O   ARG X  92      -8.116   7.023  15.663  1.00  0.00           O  
ATOM    746  CB  ARG X  92      -7.699   3.819  15.250  1.00  0.00           C  
ATOM    747  CG  ARG X  92      -6.451   3.702  16.114  1.00  0.00           C  
ATOM    748  CD  ARG X  92      -6.658   4.333  17.482  1.00  0.00           C  
ATOM    749  NE  ARG X  92      -5.610   3.950  18.425  1.00  0.00           N  
ATOM    750  CZ  ARG X  92      -5.740   4.015  19.748  1.00  0.00           C  
ATOM    751  NH1 ARG X  92      -6.870   4.450  20.292  1.00  0.00           N  
ATOM    752  NH2 ARG X  92      -4.737   3.641  20.531  1.00  0.00           N  
ATOM    753  N   ASP X  93      -5.980   6.503  15.178  1.00  0.00           N  
ATOM    754  CA  ASP X  93      -5.424   7.647  15.880  1.00  0.00           C  
ATOM    755  C   ASP X  93      -5.514   8.895  15.010  1.00  0.00           C  
ATOM    756  O   ASP X  93      -5.459  10.017  15.511  1.00  0.00           O  
ATOM    757  CB  ASP X  93      -3.967   7.380  16.268  1.00  0.00           C  
ATOM    758  CG  ASP X  93      -3.480   8.310  17.361  1.00  0.00           C  
ATOM    759  OD1 ASP X  93      -3.875   9.494  17.354  1.00  0.00           O  
ATOM    760  OD2 ASP X  93      -2.702   7.853  18.225  1.00  0.00           O  
ATOM    761  N   GLY X  94      -5.662   8.692  13.701  1.00  0.00           N  
ATOM    762  CA  GLY X  94      -5.766   9.821  12.793  1.00  0.00           C  
ATOM    763  C   GLY X  94      -5.123   9.556  11.448  1.00  0.00           C  
ATOM    764  O   GLY X  94      -4.001   9.055  11.373  1.00  0.00           O  
ATOM    765  N   VAL X  95      -5.841   9.893  10.381  1.00  0.00           N  
ATOM    766  CA  VAL X  95      -5.341   9.691   9.032  1.00  0.00           C  
ATOM    767  C   VAL X  95      -4.349  10.776   8.630  1.00  0.00           C  
ATOM    768  O   VAL X  95      -4.338  11.868   9.198  1.00  0.00           O  
ATOM    769  CB  VAL X  95      -6.496   9.646   8.010  1.00  0.00           C  
ATOM    770  CG1 VAL X  95      -7.248  10.968   7.988  1.00  0.00           C  
ATOM    771  CG2 VAL X  95      -5.975   9.294   6.625  1.00  0.00           C  
ATOM    772  N   ASN X  96      -3.523  10.455   7.640  1.00  0.00           N  
ATOM    773  CA  ASN X  96      -2.506  11.377   7.120  1.00  0.00           C  
ATOM    774  C   ASN X  96      -1.456  10.625   6.300  1.00  0.00           C  
ATOM    775  O   ASN X  96      -1.349   9.403   6.393  1.00  0.00           O  
ATOM    776  CB  ASN X  96      -1.820  12.155   8.251  1.00  0.00           C  
ATOM    777  CG  ASN X  96      -1.401  11.273   9.409  1.00  0.00           C  
ATOM    778  OD1 ASN X  96      -2.210  10.932  10.270  1.00  0.00           O  
ATOM    779  ND2 ASN X  96      -0.125  10.906   9.440  1.00  0.00           N  
ATOM    780  N   TRP X  97      -0.687  11.364   5.493  1.00  0.00           N  
ATOM    781  CA  TRP X  97       0.352  10.763   4.650  1.00  0.00           C  
ATOM    782  C   TRP X  97       1.139   9.693   5.405  1.00  0.00           C  
ATOM    783  O   TRP X  97       1.367   8.600   4.891  1.00  0.00           O  
ATOM    784  CB  TRP X  97       1.332  11.829   4.145  1.00  0.00           C  
ATOM    785  CG  TRP X  97       0.762  12.760   3.116  1.00  0.00           C  
ATOM    786  CD1 TRP X  97       0.903  14.117   3.085  1.00  0.00           C  
ATOM    787  CD2 TRP X  97      -0.028  12.414   1.967  1.00  0.00           C  
ATOM    788  NE1 TRP X  97       0.243  14.638   2.000  1.00  0.00           N  
ATOM    789  CE2 TRP X  97      -0.334  13.615   1.296  1.00  0.00           C  
ATOM    790  CE3 TRP X  97      -0.509  11.211   1.443  1.00  0.00           C  
ATOM    791  CZ2 TRP X  97      -1.100  13.646   0.129  1.00  0.00           C  
ATOM    792  CZ3 TRP X  97      -1.266  11.243   0.287  1.00  0.00           C  
ATOM    793  CH2 TRP X  97      -1.555  12.453  -0.359  1.00  0.00           C  
ATOM    794  N   GLY X  98       1.560  10.025   6.619  1.00  0.00           N  
ATOM    795  CA  GLY X  98       2.333   9.095   7.424  1.00  0.00           C  
ATOM    796  C   GLY X  98       1.680   7.733   7.556  1.00  0.00           C  
ATOM    797  O   GLY X  98       2.333   6.708   7.368  1.00  0.00           O  
ATOM    798  N   ARG X  99       0.395   7.718   7.885  1.00  0.00           N  
ATOM    799  CA  ARG X  99      -0.330   6.464   8.043  1.00  0.00           C  
ATOM    800  C   ARG X  99      -0.616   5.827   6.687  1.00  0.00           C  
ATOM    801  O   ARG X  99      -0.623   4.603   6.556  1.00  0.00           O  
ATOM    802  CB  ARG X  99      -1.636   6.693   8.809  1.00  0.00           C  
ATOM    803  CG  ARG X  99      -1.451   6.796  10.316  1.00  0.00           C  
ATOM    804  CD  ARG X  99      -0.874   8.143  10.718  1.00  0.00           C  
ATOM    805  NE  ARG X  99      -0.205   8.092  12.014  1.00  0.00           N  
ATOM    806  CZ  ARG X  99      -0.811   8.323  13.177  1.00  0.00           C  
ATOM    807  NH1 ARG X  99      -2.111   8.600  13.216  1.00  0.00           N  
ATOM    808  NH2 ARG X  99      -0.120   8.270  14.307  1.00  0.00           N  
ATOM    809  N   ILE X 100      -0.842   6.663   5.676  1.00  0.00           N  
ATOM    810  CA  ILE X 100      -1.117   6.171   4.332  1.00  0.00           C  
ATOM    811  C   ILE X 100       0.095   5.450   3.765  1.00  0.00           C  
ATOM    812  O   ILE X 100      -0.039   4.447   3.063  1.00  0.00           O  
ATOM    813  CB  ILE X 100      -1.534   7.313   3.380  1.00  0.00           C  
ATOM    814  CG1 ILE X 100      -2.783   8.018   3.912  1.00  0.00           C  
ATOM    815  CG2 ILE X 100      -1.785   6.779   1.976  1.00  0.00           C  
ATOM    816  CD1 ILE X 100      -3.226   9.190   3.063  1.00  0.00           C  
ATOM    817  N   VAL X 101       1.283   5.947   4.093  1.00  0.00           N  
ATOM    818  CA  VAL X 101       2.515   5.317   3.630  1.00  0.00           C  
ATOM    819  C   VAL X 101       2.586   3.895   4.165  1.00  0.00           C  
ATOM    820  O   VAL X 101       3.089   2.986   3.504  1.00  0.00           O  
ATOM    821  CB  VAL X 101       3.772   6.088   4.085  1.00  0.00           C  
ATOM    822  CG1 VAL X 101       5.007   5.554   3.376  1.00  0.00           C  
ATOM    823  CG2 VAL X 101       3.615   7.581   3.841  1.00  0.00           C  
ATOM    824  N   ALA X 102       2.055   3.718   5.370  1.00  0.00           N  
ATOM    825  CA  ALA X 102       2.026   2.419   6.016  1.00  0.00           C  
ATOM    826  C   ALA X 102       0.899   1.568   5.456  1.00  0.00           C  
ATOM    827  O   ALA X 102       1.049   0.363   5.278  1.00  0.00           O  
ATOM    828  CB  ALA X 102       1.854   2.581   7.511  1.00  0.00           C  
ATOM    829  N   PHE X 103      -0.233   2.208   5.175  1.00  0.00           N  
ATOM    830  CA  PHE X 103      -1.383   1.509   4.623  1.00  0.00           C  
ATOM    831  C   PHE X 103      -0.978   0.792   3.339  1.00  0.00           C  
ATOM    832  O   PHE X 103      -1.277  -0.391   3.141  1.00  0.00           O  
ATOM    833  CB  PHE X 103      -2.511   2.513   4.357  1.00  0.00           C  
ATOM    834  CG  PHE X 103      -3.656   1.960   3.561  1.00  0.00           C  
ATOM    835  CD1 PHE X 103      -4.672   1.251   4.182  1.00  0.00           C  
ATOM    836  CD2 PHE X 103      -3.721   2.159   2.194  1.00  0.00           C  
ATOM    837  CE1 PHE X 103      -5.730   0.751   3.448  1.00  0.00           C  
ATOM    838  CE2 PHE X 103      -4.776   1.663   1.457  1.00  0.00           C  
ATOM    839  CZ  PHE X 103      -5.782   0.957   2.085  1.00  0.00           C  
ATOM    840  N   PHE X 104      -0.275   1.519   2.482  1.00  0.00           N  
ATOM    841  CA  PHE X 104       0.205   0.976   1.218  1.00  0.00           C  
ATOM    842  C   PHE X 104       1.339  -0.020   1.452  1.00  0.00           C  
ATOM    843  O   PHE X 104       1.442  -1.034   0.757  1.00  0.00           O  
ATOM    844  CB  PHE X 104       0.693   2.113   0.313  1.00  0.00           C  
ATOM    845  CG  PHE X 104      -0.148   2.314  -0.918  1.00  0.00           C  
ATOM    846  CD1 PHE X 104      -1.530   2.311  -0.838  1.00  0.00           C  
ATOM    847  CD2 PHE X 104       0.449   2.513  -2.152  1.00  0.00           C  
ATOM    848  CE1 PHE X 104      -2.303   2.499  -1.968  1.00  0.00           C  
ATOM    849  CE2 PHE X 104      -0.318   2.701  -3.287  1.00  0.00           C  
ATOM    850  CZ  PHE X 104      -1.696   2.695  -3.194  1.00  0.00           C  
ATOM    851  N   SER X 105       2.192   0.275   2.433  1.00  0.00           N  
ATOM    852  CA  SER X 105       3.320  -0.596   2.746  1.00  0.00           C  
ATOM    853  C   SER X 105       2.854  -1.895   3.392  1.00  0.00           C  
ATOM    854  O   SER X 105       3.487  -2.939   3.239  1.00  0.00           O  
ATOM    855  CB  SER X 105       4.303   0.126   3.670  1.00  0.00           C  
ATOM    856  OG  SER X 105       5.273   0.842   2.926  1.00  0.00           O  
ATOM    857  N   PHE X 106       1.744  -1.823   4.118  1.00  0.00           N  
ATOM    858  CA  PHE X 106       1.201  -2.993   4.790  1.00  0.00           C  
ATOM    859  C   PHE X 106       0.604  -3.966   3.789  1.00  0.00           C  
ATOM    860  O   PHE X 106       0.890  -5.164   3.831  1.00  0.00           O  
ATOM    861  CB  PHE X 106       0.142  -2.584   5.812  1.00  0.00           C  
ATOM    862  CG  PHE X 106      -0.280  -3.712   6.706  1.00  0.00           C  
ATOM    863  CD1 PHE X 106       0.661  -4.561   7.264  1.00  0.00           C  
ATOM    864  CD2 PHE X 106      -1.620  -3.930   6.982  1.00  0.00           C  
ATOM    865  CE1 PHE X 106       0.274  -5.603   8.084  1.00  0.00           C  
ATOM    866  CE2 PHE X 106      -2.010  -4.970   7.801  1.00  0.00           C  
ATOM    867  CZ  PHE X 106      -1.063  -5.807   8.353  1.00  0.00           C  
ATOM    868  N   GLY X 107      -0.218  -3.453   2.882  1.00  0.00           N  
ATOM    869  CA  GLY X 107      -0.824  -4.314   1.884  1.00  0.00           C  
ATOM    870  C   GLY X 107       0.219  -5.021   1.048  1.00  0.00           C  
ATOM    871  O   GLY X 107       0.152  -6.235   0.856  1.00  0.00           O  
ATOM    872  N   GLY X 108       1.197  -4.262   0.557  1.00  0.00           N  
ATOM    873  CA  GLY X 108       2.253  -4.853  -0.242  1.00  0.00           C  
ATOM    874  C   GLY X 108       2.958  -5.974   0.497  1.00  0.00           C  
ATOM    875  O   GLY X 108       3.194  -7.048  -0.061  1.00  0.00           O  
ATOM    876  N   ALA X 109       3.285  -5.726   1.762  1.00  0.00           N  
ATOM    877  CA  ALA X 109       3.955  -6.722   2.585  1.00  0.00           C  
ATOM    878  C   ALA X 109       3.066  -7.943   2.796  1.00  0.00           C  
ATOM    879  O   ALA X 109       3.541  -9.078   2.776  1.00  0.00           O  
ATOM    880  CB  ALA X 109       4.356  -6.118   3.924  1.00  0.00           C  
ATOM    881  N   LEU X 110       1.771  -7.704   2.991  1.00  0.00           N  
ATOM    882  CA  LEU X 110       0.817  -8.788   3.199  1.00  0.00           C  
ATOM    883  C   LEU X 110       0.817  -9.736   2.007  1.00  0.00           C  
ATOM    884  O   LEU X 110       0.911 -10.953   2.166  1.00  0.00           O  
ATOM    885  CB  LEU X 110      -0.592  -8.235   3.415  1.00  0.00           C  
ATOM    886  CG  LEU X 110      -0.816  -7.534   4.756  1.00  0.00           C  
ATOM    887  CD1 LEU X 110      -2.067  -6.673   4.705  1.00  0.00           C  
ATOM    888  CD2 LEU X 110      -0.913  -8.555   5.879  1.00  0.00           C  
ATOM    889  N   CYS X 111       0.719  -9.164   0.812  1.00  0.00           N  
ATOM    890  CA  CYS X 111       0.714  -9.951  -0.414  1.00  0.00           C  
ATOM    891  C   CYS X 111       1.955 -10.830  -0.489  1.00  0.00           C  
ATOM    892  O   CYS X 111       1.872 -12.020  -0.791  1.00  0.00           O  
ATOM    893  CB  CYS X 111       0.645  -9.036  -1.636  1.00  0.00           C  
ATOM    894  SG  CYS X 111      -0.649  -7.775  -1.543  1.00  0.00           S  
ATOM    895  N   VAL X 112       3.104 -10.233  -0.201  1.00  0.00           N  
ATOM    896  CA  VAL X 112       4.369 -10.958  -0.227  1.00  0.00           C  
ATOM    897  C   VAL X 112       4.363 -12.105   0.778  1.00  0.00           C  
ATOM    898  O   VAL X 112       4.904 -13.178   0.513  1.00  0.00           O  
ATOM    899  CB  VAL X 112       5.557 -10.023   0.080  1.00  0.00           C  
ATOM    900  CG1 VAL X 112       6.878 -10.763  -0.072  1.00  0.00           C  
ATOM    901  CG2 VAL X 112       5.519  -8.797  -0.820  1.00  0.00           C  
ATOM    902  N   GLU X 113       3.748 -11.870   1.934  1.00  0.00           N  
ATOM    903  CA  GLU X 113       3.671 -12.884   2.978  1.00  0.00           C  
ATOM    904  C   GLU X 113       2.704 -13.999   2.579  1.00  0.00           C  
ATOM    905  O   GLU X 113       2.974 -15.177   2.807  1.00  0.00           O  
ATOM    906  CB  GLU X 113       3.249 -12.230   4.304  1.00  0.00           C  
ATOM    907  CG  GLU X 113       2.170 -12.982   5.072  1.00  0.00           C  
ATOM    908  CD  GLU X 113       2.650 -14.324   5.589  1.00  0.00           C  
ATOM    909  OE1 GLU X 113       3.721 -14.785   5.144  1.00  0.00           O  
ATOM    910  OE2 GLU X 113       1.952 -14.916   6.440  1.00  0.00           O  
ATOM    911  N   SER X 114       1.583 -13.617   1.973  1.00  0.00           N  
ATOM    912  CA  SER X 114       0.586 -14.582   1.535  1.00  0.00           C  
ATOM    913  C   SER X 114       1.104 -15.371   0.340  1.00  0.00           C  
ATOM    914  O   SER X 114       0.796 -16.551   0.177  1.00  0.00           O  
ATOM    915  CB  SER X 114      -0.716 -13.867   1.167  1.00  0.00           C  
ATOM    916  OG  SER X 114      -0.463 -12.551   0.707  1.00  0.00           O  
ATOM    917  N   VAL X 115       1.903 -14.709  -0.488  1.00  0.00           N  
ATOM    918  CA  VAL X 115       2.476 -15.341  -1.662  1.00  0.00           C  
ATOM    919  C   VAL X 115       3.608 -16.275  -1.260  1.00  0.00           C  
ATOM    920  O   VAL X 115       3.823 -17.317  -1.880  1.00  0.00           O  
ATOM    921  CB  VAL X 115       3.004 -14.298  -2.670  1.00  0.00           C  
ATOM    922  CG1 VAL X 115       3.660 -14.980  -3.863  1.00  0.00           C  
ATOM    923  CG2 VAL X 115       1.881 -13.385  -3.130  1.00  0.00           C  
ATOM    924  N   ASP X 116       4.325 -15.890  -0.212  1.00  0.00           N  
ATOM    925  CA  ASP X 116       5.436 -16.686   0.286  1.00  0.00           C  
ATOM    926  C   ASP X 116       4.924 -17.958   0.946  1.00  0.00           C  
ATOM    927  O   ASP X 116       5.563 -19.007   0.880  1.00  0.00           O  
ATOM    928  CB  ASP X 116       6.269 -15.877   1.282  1.00  0.00           C  
ATOM    929  CG  ASP X 116       7.569 -16.567   1.641  1.00  0.00           C  
ATOM    930  OD1 ASP X 116       7.522 -17.582   2.369  1.00  0.00           O  
ATOM    931  OD2 ASP X 116       8.637 -16.093   1.199  1.00  0.00           O  
ATOM    932  N   LYS X 117       3.761 -17.854   1.578  1.00  0.00           N  
ATOM    933  CA  LYS X 117       3.151 -18.994   2.246  1.00  0.00           C  
ATOM    934  C   LYS X 117       2.568 -19.963   1.226  1.00  0.00           C  
ATOM    935  O   LYS X 117       3.087 -21.063   1.038  1.00  0.00           O  
ATOM    936  CB  LYS X 117       2.057 -18.526   3.207  1.00  0.00           C  
ATOM    937  CG  LYS X 117       2.594 -17.842   4.453  1.00  0.00           C  
ATOM    938  CD  LYS X 117       3.299 -18.829   5.369  1.00  0.00           C  
ATOM    939  CE  LYS X 117       4.503 -18.197   6.048  1.00  0.00           C  
ATOM    940  NZ  LYS X 117       5.564 -19.198   6.343  1.00  0.00           N  
ATOM    941  N   GLU X 118       1.493 -19.536   0.567  1.00  0.00           N  
ATOM    942  CA  GLU X 118       0.821 -20.353  -0.449  1.00  0.00           C  
ATOM    943  C   GLU X 118      -0.581 -19.819  -0.733  1.00  0.00           C  
ATOM    944  O   GLU X 118      -1.539 -20.585  -0.826  1.00  0.00           O  
ATOM    945  CB  GLU X 118       0.727 -21.819  -0.009  1.00  0.00           C  
ATOM    946  CG  GLU X 118       0.198 -21.998   1.406  1.00  0.00           C  
ATOM    947  CD  GLU X 118       0.595 -23.328   2.015  1.00  0.00           C  
ATOM    948  OE1 GLU X 118       0.105 -24.370   1.531  1.00  0.00           O  
ATOM    949  OE2 GLU X 118       1.394 -23.328   2.973  1.00  0.00           O  
ATOM    950  N   MET X 119      -0.698 -18.502  -0.864  1.00  0.00           N  
ATOM    951  CA  MET X 119      -1.981 -17.880  -1.132  1.00  0.00           C  
ATOM    952  C   MET X 119      -1.805 -16.586  -1.916  1.00  0.00           C  
ATOM    953  O   MET X 119      -2.164 -15.506  -1.447  1.00  0.00           O  
ATOM    954  CB  MET X 119      -2.723 -17.607   0.179  1.00  0.00           C  
ATOM    955  CG  MET X 119      -1.823 -17.167   1.324  1.00  0.00           C  
ATOM    956  SD  MET X 119      -2.474 -17.643   2.936  1.00  0.00           S  
ATOM    957  CE  MET X 119      -1.835 -16.325   3.962  1.00  0.00           C  
ATOM    958  N   GLN X 120      -1.266 -16.707  -3.125  1.00  0.00           N  
ATOM    959  CA  GLN X 120      -1.062 -15.552  -3.993  1.00  0.00           C  
ATOM    960  C   GLN X 120      -2.376 -14.802  -4.171  1.00  0.00           C  
ATOM    961  O   GLN X 120      -2.397 -13.608  -4.467  1.00  0.00           O  
ATOM    962  CB  GLN X 120      -0.524 -15.988  -5.357  1.00  0.00           C  
ATOM    963  CG  GLN X 120       0.740 -16.825  -5.276  1.00  0.00           C  
ATOM    964  CD  GLN X 120       0.452 -18.311  -5.310  1.00  0.00           C  
ATOM    965  OE1 GLN X 120       0.182 -18.880  -6.368  1.00  0.00           O  
ATOM    966  NE2 GLN X 120       0.508 -18.947  -4.148  1.00  0.00           N  
ATOM    967  N   VAL X 121      -3.470 -15.534  -3.989  1.00  0.00           N  
ATOM    968  CA  VAL X 121      -4.811 -14.985  -4.125  1.00  0.00           C  
ATOM    969  C   VAL X 121      -4.996 -13.751  -3.250  1.00  0.00           C  
ATOM    970  O   VAL X 121      -5.623 -12.776  -3.664  1.00  0.00           O  
ATOM    971  CB  VAL X 121      -5.876 -16.028  -3.724  1.00  0.00           C  
ATOM    972  CG1 VAL X 121      -7.201 -15.717  -4.392  1.00  0.00           C  
ATOM    973  CG2 VAL X 121      -5.417 -17.440  -4.058  1.00  0.00           C  
ATOM    974  N   LEU X 122      -4.452 -13.800  -2.040  1.00  0.00           N  
ATOM    975  CA  LEU X 122      -4.567 -12.686  -1.108  1.00  0.00           C  
ATOM    976  C   LEU X 122      -3.992 -11.407  -1.703  1.00  0.00           C  
ATOM    977  O   LEU X 122      -4.332 -10.312  -1.266  1.00  0.00           O  
ATOM    978  CB  LEU X 122      -3.870 -13.018   0.213  1.00  0.00           C  
ATOM    979  CG  LEU X 122      -4.552 -14.103   1.050  1.00  0.00           C  
ATOM    980  CD1 LEU X 122      -3.852 -14.262   2.390  1.00  0.00           C  
ATOM    981  CD2 LEU X 122      -6.024 -13.773   1.251  1.00  0.00           C  
ATOM    982  N   VAL X 123      -3.138 -11.541  -2.709  1.00  0.00           N  
ATOM    983  CA  VAL X 123      -2.562 -10.373  -3.352  1.00  0.00           C  
ATOM    984  C   VAL X 123      -3.666  -9.568  -4.023  1.00  0.00           C  
ATOM    985  O   VAL X 123      -3.746  -8.349  -3.873  1.00  0.00           O  
ATOM    986  CB  VAL X 123      -1.503 -10.759  -4.399  1.00  0.00           C  
ATOM    987  CG1 VAL X 123      -0.794  -9.518  -4.920  1.00  0.00           C  
ATOM    988  CG2 VAL X 123      -0.506 -11.748  -3.811  1.00  0.00           C  
ATOM    989  N   SER X 124      -4.528 -10.274  -4.748  1.00  0.00           N  
ATOM    990  CA  SER X 124      -5.650  -9.647  -5.433  1.00  0.00           C  
ATOM    991  C   SER X 124      -6.732  -9.239  -4.438  1.00  0.00           C  
ATOM    992  O   SER X 124      -7.378  -8.199  -4.595  1.00  0.00           O  
ATOM    993  CB  SER X 124      -6.235 -10.600  -6.476  1.00  0.00           C  
ATOM    994  OG  SER X 124      -6.637  -9.900  -7.640  1.00  0.00           O  
ATOM    995  N   ARG X 125      -6.920 -10.056  -3.402  1.00  0.00           N  
ATOM    996  CA  ARG X 125      -7.922  -9.765  -2.387  1.00  0.00           C  
ATOM    997  C   ARG X 125      -7.530  -8.511  -1.627  1.00  0.00           C  
ATOM    998  O   ARG X 125      -8.302  -7.560  -1.535  1.00  0.00           O  
ATOM    999  CB  ARG X 125      -8.079 -10.948  -1.429  1.00  0.00           C  
ATOM   1000  CG  ARG X 125      -8.142 -12.295  -2.132  1.00  0.00           C  
ATOM   1001  CD  ARG X 125      -9.168 -13.214  -1.490  1.00  0.00           C  
ATOM   1002  NE  ARG X 125      -9.936 -13.960  -2.487  1.00  0.00           N  
ATOM   1003  CZ  ARG X 125     -11.109 -14.537  -2.239  1.00  0.00           C  
ATOM   1004  NH1 ARG X 125     -11.656 -14.458  -1.032  1.00  0.00           N  
ATOM   1005  NH2 ARG X 125     -11.738 -15.198  -3.203  1.00  0.00           N  
ATOM   1006  N   ILE X 126      -6.301  -8.499  -1.128  1.00  0.00           N  
ATOM   1007  CA  ILE X 126      -5.782  -7.340  -0.422  1.00  0.00           C  
ATOM   1008  C   ILE X 126      -5.725  -6.167  -1.381  1.00  0.00           C  
ATOM   1009  O   ILE X 126      -5.948  -5.020  -0.998  1.00  0.00           O  
ATOM   1010  CB  ILE X 126      -4.373  -7.593   0.152  1.00  0.00           C  
ATOM   1011  CG1 ILE X 126      -4.402  -8.739   1.163  1.00  0.00           C  
ATOM   1012  CG2 ILE X 126      -3.823  -6.329   0.801  1.00  0.00           C  
ATOM   1013  CD1 ILE X 126      -3.025  -9.166   1.619  1.00  0.00           C  
ATOM   1014  N   ALA X 127      -5.434  -6.473  -2.642  1.00  0.00           N  
ATOM   1015  CA  ALA X 127      -5.361  -5.450  -3.671  1.00  0.00           C  
ATOM   1016  C   ALA X 127      -6.674  -4.685  -3.752  1.00  0.00           C  
ATOM   1017  O   ALA X 127      -6.691  -3.483  -4.016  1.00  0.00           O  
ATOM   1018  CB  ALA X 127      -5.025  -6.074  -5.017  1.00  0.00           C  
ATOM   1019  N   ALA X 128      -7.777  -5.392  -3.514  1.00  0.00           N  
ATOM   1020  CA  ALA X 128      -9.094  -4.775  -3.555  1.00  0.00           C  
ATOM   1021  C   ALA X 128      -9.445  -4.128  -2.220  1.00  0.00           C  
ATOM   1022  O   ALA X 128     -10.198  -3.157  -2.174  1.00  0.00           O  
ATOM   1023  CB  ALA X 128     -10.147  -5.802  -3.942  1.00  0.00           C  
ATOM   1024  N   TRP X 129      -8.890  -4.659  -1.132  1.00  0.00           N  
ATOM   1025  CA  TRP X 129      -9.153  -4.105   0.188  1.00  0.00           C  
ATOM   1026  C   TRP X 129      -8.394  -2.803   0.364  1.00  0.00           C  
ATOM   1027  O   TRP X 129      -8.883  -1.861   0.987  1.00  0.00           O  
ATOM   1028  CB  TRP X 129      -8.738  -5.083   1.287  1.00  0.00           C  
ATOM   1029  CG  TRP X 129      -9.161  -6.493   1.030  1.00  0.00           C  
ATOM   1030  CD1 TRP X 129     -10.183  -6.914   0.233  1.00  0.00           C  
ATOM   1031  CD2 TRP X 129      -8.570  -7.671   1.587  1.00  0.00           C  
ATOM   1032  NE1 TRP X 129     -10.259  -8.285   0.252  1.00  0.00           N  
ATOM   1033  CE2 TRP X 129      -9.281  -8.773   1.082  1.00  0.00           C  
ATOM   1034  CE3 TRP X 129      -7.507  -7.898   2.464  1.00  0.00           C  
ATOM   1035  CZ2 TRP X 129      -8.964 -10.085   1.427  1.00  0.00           C  
ATOM   1036  CZ3 TRP X 129      -7.191  -9.200   2.805  1.00  0.00           C  
ATOM   1037  CH2 TRP X 129      -7.918 -10.278   2.288  1.00  0.00           C  
ATOM   1038  N   MET X 130      -7.191  -2.763  -0.191  1.00  0.00           N  
ATOM   1039  CA  MET X 130      -6.355  -1.582  -0.096  1.00  0.00           C  
ATOM   1040  C   MET X 130      -6.827  -0.499  -1.056  1.00  0.00           C  
ATOM   1041  O   MET X 130      -7.004   0.649  -0.661  1.00  0.00           O  
ATOM   1042  CB  MET X 130      -4.890  -1.935  -0.366  1.00  0.00           C  
ATOM   1043  CG  MET X 130      -3.985  -1.691   0.832  1.00  0.00           C  
ATOM   1044  SD  MET X 130      -2.236  -1.621   0.399  1.00  0.00           S  
ATOM   1045  CE  MET X 130      -2.265  -0.550  -1.029  1.00  0.00           C  
ATOM   1046  N   ALA X 131      -7.038  -0.867  -2.316  1.00  0.00           N  
ATOM   1047  CA  ALA X 131      -7.499   0.093  -3.313  1.00  0.00           C  
ATOM   1048  C   ALA X 131      -8.859   0.661  -2.924  1.00  0.00           C  
ATOM   1049  O   ALA X 131      -9.145   1.835  -3.160  1.00  0.00           O  
ATOM   1050  CB  ALA X 131      -7.564  -0.557  -4.686  1.00  0.00           C  
ATOM   1051  N   THR X 132      -9.689  -0.181  -2.320  1.00  0.00           N  
ATOM   1052  CA  THR X 132     -11.019   0.232  -1.890  1.00  0.00           C  
ATOM   1053  C   THR X 132     -10.934   1.141  -0.669  1.00  0.00           C  
ATOM   1054  O   THR X 132     -11.511   2.228  -0.653  1.00  0.00           O  
ATOM   1055  CB  THR X 132     -11.880  -0.998  -1.582  1.00  0.00           C  
ATOM   1056  OG1 THR X 132     -12.142  -1.734  -2.763  1.00  0.00           O  
ATOM   1057  CG2 THR X 132     -13.213  -0.662  -0.948  1.00  0.00           C  
ATOM   1058  N   TYR X 133     -10.208   0.696   0.352  1.00  0.00           N  
ATOM   1059  CA  TYR X 133     -10.051   1.485   1.566  1.00  0.00           C  
ATOM   1060  C   TYR X 133      -9.336   2.794   1.253  1.00  0.00           C  
ATOM   1061  O   TYR X 133      -9.644   3.836   1.822  1.00  0.00           O  
ATOM   1062  CB  TYR X 133      -9.271   0.695   2.620  1.00  0.00           C  
ATOM   1063  CG  TYR X 133      -9.636   1.045   4.044  1.00  0.00           C  
ATOM   1064  CD1 TYR X 133     -10.651   0.366   4.707  1.00  0.00           C  
ATOM   1065  CD2 TYR X 133      -8.962   2.050   4.728  1.00  0.00           C  
ATOM   1066  CE1 TYR X 133     -10.985   0.681   6.013  1.00  0.00           C  
ATOM   1067  CE2 TYR X 133      -9.287   2.368   6.032  1.00  0.00           C  
ATOM   1068  CZ  TYR X 133     -10.300   1.682   6.669  1.00  0.00           C  
ATOM   1069  OH  TYR X 133     -10.627   1.997   7.968  1.00  0.00           O  
ATOM   1070  N   LEU X 134      -8.378   2.727   0.335  1.00  0.00           N  
ATOM   1071  CA  LEU X 134      -7.615   3.904  -0.062  1.00  0.00           C  
ATOM   1072  C   LEU X 134      -8.516   4.931  -0.747  1.00  0.00           C  
ATOM   1073  O   LEU X 134      -8.365   6.135  -0.545  1.00  0.00           O  
ATOM   1074  CB  LEU X 134      -6.462   3.492  -0.993  1.00  0.00           C  
ATOM   1075  CG  LEU X 134      -6.134   4.460  -2.135  1.00  0.00           C  
ATOM   1076  CD1 LEU X 134      -5.598   5.775  -1.586  1.00  0.00           C  
ATOM   1077  CD2 LEU X 134      -5.130   3.831  -3.089  1.00  0.00           C  
ATOM   1078  N   ASN X 135      -9.435   4.447  -1.573  1.00  0.00           N  
ATOM   1079  CA  ASN X 135     -10.337   5.327  -2.305  1.00  0.00           C  
ATOM   1080  C   ASN X 135     -11.535   5.772  -1.467  1.00  0.00           C  
ATOM   1081  O   ASN X 135     -12.135   6.812  -1.736  1.00  0.00           O  
ATOM   1082  CB  ASN X 135     -10.815   4.641  -3.592  1.00  0.00           C  
ATOM   1083  CG  ASN X 135     -11.806   3.512  -3.356  1.00  0.00           C  
ATOM   1084  OD1 ASN X 135     -12.605   3.549  -2.423  1.00  0.00           O  
ATOM   1085  ND2 ASN X 135     -11.764   2.505  -4.219  1.00  0.00           N  
ATOM   1086  N   ASP X 136     -11.905   4.968  -0.481  1.00  0.00           N  
ATOM   1087  CA  ASP X 136     -13.063   5.279   0.353  1.00  0.00           C  
ATOM   1088  C   ASP X 136     -12.703   5.867   1.720  1.00  0.00           C  
ATOM   1089  O   ASP X 136     -13.488   6.627   2.290  1.00  0.00           O  
ATOM   1090  CB  ASP X 136     -13.913   4.023   0.549  1.00  0.00           C  
ATOM   1091  CG  ASP X 136     -15.400   4.317   0.507  1.00  0.00           C  
ATOM   1092  OD1 ASP X 136     -15.843   5.005  -0.437  1.00  0.00           O  
ATOM   1093  OD2 ASP X 136     -16.121   3.861   1.419  1.00  0.00           O  
ATOM   1094  N   HIS X 137     -11.557   5.488   2.276  1.00  0.00           N  
ATOM   1095  CA  HIS X 137     -11.180   5.965   3.608  1.00  0.00           C  
ATOM   1096  C   HIS X 137     -10.205   7.145   3.605  1.00  0.00           C  
ATOM   1097  O   HIS X 137     -10.450   8.143   4.281  1.00  0.00           O  
ATOM   1098  CB  HIS X 137     -10.601   4.820   4.440  1.00  0.00           C  
ATOM   1099  CG  HIS X 137     -11.643   3.860   4.930  1.00  0.00           C  
ATOM   1100  ND1 HIS X 137     -12.101   3.846   6.231  1.00  0.00           N  
ATOM   1101  CD2 HIS X 137     -12.322   2.885   4.284  1.00  0.00           C  
ATOM   1102  CE1 HIS X 137     -13.017   2.902   6.364  1.00  0.00           C  
ATOM   1103  NE2 HIS X 137     -13.170   2.306   5.196  1.00  0.00           N  
ATOM   1104  N   LEU X 138      -9.086   7.034   2.889  1.00  0.00           N  
ATOM   1105  CA  LEU X 138      -8.101   8.116   2.889  1.00  0.00           C  
ATOM   1106  C   LEU X 138      -8.232   9.034   1.680  1.00  0.00           C  
ATOM   1107  O   LEU X 138      -7.902  10.216   1.766  1.00  0.00           O  
ATOM   1108  CB  LEU X 138      -6.675   7.558   2.967  1.00  0.00           C  
ATOM   1109  CG  LEU X 138      -6.424   6.274   2.181  1.00  0.00           C  
ATOM   1110  CD1 LEU X 138      -5.062   6.323   1.502  1.00  0.00           C  
ATOM   1111  CD2 LEU X 138      -6.516   5.062   3.096  1.00  0.00           C  
ATOM   1112  N   GLU X 139      -8.709   8.502   0.559  1.00  0.00           N  
ATOM   1113  CA  GLU X 139      -8.865   9.302  -0.656  1.00  0.00           C  
ATOM   1114  C   GLU X 139      -9.397  10.699  -0.339  1.00  0.00           C  
ATOM   1115  O   GLU X 139      -8.812  11.702  -0.749  1.00  0.00           O  
ATOM   1116  CB  GLU X 139      -9.796   8.603  -1.643  1.00  0.00           C  
ATOM   1117  CG  GLU X 139      -9.249   8.570  -3.058  1.00  0.00           C  
ATOM   1118  CD  GLU X 139     -10.342   8.595  -4.109  1.00  0.00           C  
ATOM   1119  OE1 GLU X 139     -11.078   7.592  -4.224  1.00  0.00           O  
ATOM   1120  OE2 GLU X 139     -10.463   9.619  -4.814  1.00  0.00           O  
ATOM   1121  N   PRO X 140     -10.507  10.788   0.412  1.00  0.00           N  
ATOM   1122  CA  PRO X 140     -11.091  12.074   0.792  1.00  0.00           C  
ATOM   1123  C   PRO X 140     -10.077  12.948   1.518  1.00  0.00           C  
ATOM   1124  O   PRO X 140      -9.999  14.156   1.292  1.00  0.00           O  
ATOM   1125  CB  PRO X 140     -12.242  11.692   1.728  1.00  0.00           C  
ATOM   1126  CG  PRO X 140     -12.563  10.277   1.386  1.00  0.00           C  
ATOM   1127  CD  PRO X 140     -11.265   9.650   0.962  1.00  0.00           C  
ATOM   1128  N   TRP X 141      -9.280  12.315   2.374  1.00  0.00           N  
ATOM   1129  CA  TRP X 141      -8.251  13.016   3.123  1.00  0.00           C  
ATOM   1130  C   TRP X 141      -7.189  13.534   2.169  1.00  0.00           C  
ATOM   1131  O   TRP X 141      -6.631  14.623   2.353  1.00  0.00           O  
ATOM   1132  CB  TRP X 141      -7.608  12.086   4.161  1.00  0.00           C  
ATOM   1133  CG  TRP X 141      -6.404  12.697   4.806  1.00  0.00           C  
ATOM   1134  CD1 TRP X 141      -6.328  13.249   6.049  1.00  0.00           C  
ATOM   1135  CD2 TRP X 141      -5.104  12.837   4.228  1.00  0.00           C  
ATOM   1136  NE1 TRP X 141      -5.074  13.760   6.260  1.00  0.00           N  
ATOM   1137  CE2 TRP X 141      -4.301  13.509   5.167  1.00  0.00           C  
ATOM   1138  CE3 TRP X 141      -4.540  12.469   3.002  1.00  0.00           C  
ATOM   1139  CZ2 TRP X 141      -2.971  13.823   4.922  1.00  0.00           C  
ATOM   1140  CZ3 TRP X 141      -3.214  12.779   2.764  1.00  0.00           C  
ATOM   1141  CH2 TRP X 141      -2.446  13.450   3.721  1.00  0.00           C  
ATOM   1142  N   ILE X 142      -6.915  12.740   1.144  1.00  0.00           N  
ATOM   1143  CA  ILE X 142      -5.919  13.097   0.154  1.00  0.00           C  
ATOM   1144  C   ILE X 142      -6.265  14.427  -0.491  1.00  0.00           C  
ATOM   1145  O   ILE X 142      -5.566  15.421  -0.300  1.00  0.00           O  
ATOM   1146  CB  ILE X 142      -5.800  12.013  -0.941  1.00  0.00           C  
ATOM   1147  CG1 ILE X 142      -5.544  10.638  -0.316  1.00  0.00           C  
ATOM   1148  CG2 ILE X 142      -4.700  12.368  -1.932  1.00  0.00           C  
ATOM   1149  CD1 ILE X 142      -4.112  10.422   0.122  1.00  0.00           C  
ATOM   1150  N   GLN X 143      -7.353  14.442  -1.247  1.00  0.00           N  
ATOM   1151  CA  GLN X 143      -7.796  15.656  -1.915  1.00  0.00           C  
ATOM   1152  C   GLN X 143      -8.039  16.778  -0.904  1.00  0.00           C  
ATOM   1153  O   GLN X 143      -8.028  17.957  -1.256  1.00  0.00           O  
ATOM   1154  CB  GLN X 143      -9.071  15.381  -2.716  1.00  0.00           C  
ATOM   1155  CG  GLN X 143      -8.918  14.261  -3.731  1.00  0.00           C  
ATOM   1156  CD  GLN X 143      -8.331  14.740  -5.046  1.00  0.00           C  
ATOM   1157  OE1 GLN X 143      -9.055  14.966  -6.016  1.00  0.00           O  
ATOM   1158  NE2 GLN X 143      -7.013  14.896  -5.083  1.00  0.00           N  
ATOM   1159  N   GLU X 144      -8.261  16.400   0.354  1.00  0.00           N  
ATOM   1160  CA  GLU X 144      -8.511  17.369   1.415  1.00  0.00           C  
ATOM   1161  C   GLU X 144      -7.351  18.347   1.587  1.00  0.00           C  
ATOM   1162  O   GLU X 144      -7.546  19.562   1.545  1.00  0.00           O  
ATOM   1163  CB  GLU X 144      -8.765  16.649   2.739  1.00  0.00           C  
ATOM   1164  CG  GLU X 144      -9.366  17.544   3.810  1.00  0.00           C  
ATOM   1165  CD  GLU X 144     -10.821  17.220   4.093  1.00  0.00           C  
ATOM   1166  OE1 GLU X 144     -11.173  16.022   4.090  1.00  0.00           O  
ATOM   1167  OE2 GLU X 144     -11.606  18.165   4.317  1.00  0.00           O  
ATOM   1168  N   ASN X 145      -6.153  17.817   1.807  1.00  0.00           N  
ATOM   1169  CA  ASN X 145      -4.975  18.668   2.016  1.00  0.00           C  
ATOM   1170  C   ASN X 145      -4.193  18.898   0.731  1.00  0.00           C  
ATOM   1171  O   ASN X 145      -2.997  19.189   0.769  1.00  0.00           O  
ATOM   1172  CB  ASN X 145      -4.052  18.067   3.074  1.00  0.00           C  
ATOM   1173  CG  ASN X 145      -3.915  16.572   2.933  1.00  0.00           C  
ATOM   1174  OD1 ASN X 145      -3.048  16.078   2.212  1.00  0.00           O  
ATOM   1175  ND2 ASN X 145      -4.777  15.844   3.621  1.00  0.00           N  
ATOM   1176  N   GLY X 146      -4.867  18.784  -0.398  1.00  0.00           N  
ATOM   1177  CA  GLY X 146      -4.212  19.003  -1.675  1.00  0.00           C  
ATOM   1178  C   GLY X 146      -4.329  17.818  -2.610  1.00  0.00           C  
ATOM   1179  O   GLY X 146      -4.532  17.990  -3.811  1.00  0.00           O  
ATOM   1180  N   GLY X 147      -4.216  16.615  -2.061  1.00  0.00           N  
ATOM   1181  CA  GLY X 147      -4.330  15.424  -2.882  1.00  0.00           C  
ATOM   1182  C   GLY X 147      -2.998  14.760  -3.189  1.00  0.00           C  
ATOM   1183  O   GLY X 147      -1.986  14.996  -2.517  1.00  0.00           O  
ATOM   1184  N   TRP X 148      -3.009  13.921  -4.219  1.00  0.00           N  
ATOM   1185  CA  TRP X 148      -1.821  13.198  -4.648  1.00  0.00           C  
ATOM   1186  C   TRP X 148      -0.718  14.152  -5.092  1.00  0.00           C  
ATOM   1187  O   TRP X 148       0.449  13.767  -5.183  1.00  0.00           O  
ATOM   1188  CB  TRP X 148      -2.178  12.250  -5.792  1.00  0.00           C  
ATOM   1189  CG  TRP X 148      -3.260  11.279  -5.437  1.00  0.00           C  
ATOM   1190  CD1 TRP X 148      -4.586  11.376  -5.754  1.00  0.00           C  
ATOM   1191  CD2 TRP X 148      -3.115  10.063  -4.695  1.00  0.00           C  
ATOM   1192  NE1 TRP X 148      -5.272  10.297  -5.255  1.00  0.00           N  
ATOM   1193  CE2 TRP X 148      -4.390   9.476  -4.601  1.00  0.00           C  
ATOM   1194  CE3 TRP X 148      -2.029   9.413  -4.101  1.00  0.00           C  
ATOM   1195  CZ2 TRP X 148      -4.609   8.271  -3.937  1.00  0.00           C  
ATOM   1196  CZ3 TRP X 148      -2.247   8.218  -3.442  1.00  0.00           C  
ATOM   1197  CH2 TRP X 148      -3.528   7.657  -3.364  1.00  0.00           C  
ATOM   1198  N   ASP X 149      -1.084  15.404  -5.349  1.00  0.00           N  
ATOM   1199  CA  ASP X 149      -0.114  16.404  -5.760  1.00  0.00           C  
ATOM   1200  C   ASP X 149       0.717  16.807  -4.561  1.00  0.00           C  
ATOM   1201  O   ASP X 149       1.895  17.147  -4.681  1.00  0.00           O  
ATOM   1202  CB  ASP X 149      -0.813  17.624  -6.361  1.00  0.00           C  
ATOM   1203  CG  ASP X 149      -0.786  17.619  -7.877  1.00  0.00           C  
ATOM   1204  OD1 ASP X 149      -1.232  16.617  -8.475  1.00  0.00           O  
ATOM   1205  OD2 ASP X 149      -0.321  18.616  -8.466  1.00  0.00           O  
ATOM   1206  N   THR X 150       0.093  16.740  -3.393  1.00  0.00           N  
ATOM   1207  CA  THR X 150       0.764  17.067  -2.158  1.00  0.00           C  
ATOM   1208  C   THR X 150       1.720  15.946  -1.791  1.00  0.00           C  
ATOM   1209  O   THR X 150       2.892  16.190  -1.506  1.00  0.00           O  
ATOM   1210  CB  THR X 150      -0.254  17.290  -1.049  1.00  0.00           C  
ATOM   1211  OG1 THR X 150      -1.079  18.405  -1.337  1.00  0.00           O  
ATOM   1212  CG2 THR X 150       0.391  17.529   0.288  1.00  0.00           C  
ATOM   1213  N   PHE X 151       1.226  14.707  -1.821  1.00  0.00           N  
ATOM   1214  CA  PHE X 151       2.076  13.562  -1.514  1.00  0.00           C  
ATOM   1215  C   PHE X 151       3.332  13.625  -2.364  1.00  0.00           C  
ATOM   1216  O   PHE X 151       4.434  13.342  -1.896  1.00  0.00           O  
ATOM   1217  CB  PHE X 151       1.345  12.248  -1.781  1.00  0.00           C  
ATOM   1218  CG  PHE X 151       2.149  11.030  -1.428  1.00  0.00           C  
ATOM   1219  CD1 PHE X 151       2.427  10.728  -0.105  1.00  0.00           C  
ATOM   1220  CD2 PHE X 151       2.630  10.189  -2.420  1.00  0.00           C  
ATOM   1221  CE1 PHE X 151       3.167   9.608   0.224  1.00  0.00           C  
ATOM   1222  CE2 PHE X 151       3.371   9.067  -2.097  1.00  0.00           C  
ATOM   1223  CZ  PHE X 151       3.639   8.777  -0.774  1.00  0.00           C  
ATOM   1224  N   VAL X 152       3.151  14.018  -3.618  1.00  0.00           N  
ATOM   1225  CA  VAL X 152       4.263  14.143  -4.543  1.00  0.00           C  
ATOM   1226  C   VAL X 152       5.092  15.380  -4.213  1.00  0.00           C  
ATOM   1227  O   VAL X 152       6.284  15.431  -4.505  1.00  0.00           O  
ATOM   1228  CB  VAL X 152       3.771  14.214  -6.007  1.00  0.00           C  
ATOM   1229  CG1 VAL X 152       4.776  14.936  -6.897  1.00  0.00           C  
ATOM   1230  CG2 VAL X 152       3.492  12.817  -6.537  1.00  0.00           C  
ATOM   1231  N   GLU X 153       4.457  16.379  -3.608  1.00  0.00           N  
ATOM   1232  CA  GLU X 153       5.160  17.600  -3.255  1.00  0.00           C  
ATOM   1233  C   GLU X 153       6.074  17.369  -2.051  1.00  0.00           C  
ATOM   1234  O   GLU X 153       7.139  17.976  -1.943  1.00  0.00           O  
ATOM   1235  CB  GLU X 153       4.159  18.735  -2.985  1.00  0.00           C  
ATOM   1236  CG  GLU X 153       3.990  19.103  -1.517  1.00  0.00           C  
ATOM   1237  CD  GLU X 153       3.070  20.291  -1.316  1.00  0.00           C  
ATOM   1238  OE1 GLU X 153       3.468  21.417  -1.680  1.00  0.00           O  
ATOM   1239  OE2 GLU X 153       1.950  20.096  -0.798  1.00  0.00           O  
ATOM   1240  N   LEU X 154       5.645  16.490  -1.149  1.00  0.00           N  
ATOM   1241  CA  LEU X 154       6.421  16.187   0.049  1.00  0.00           C  
ATOM   1242  C   LEU X 154       7.352  14.997  -0.174  1.00  0.00           C  
ATOM   1243  O   LEU X 154       8.484  14.988   0.311  1.00  0.00           O  
ATOM   1244  CB  LEU X 154       5.485  15.897   1.223  1.00  0.00           C  
ATOM   1245  CG  LEU X 154       4.364  16.918   1.425  1.00  0.00           C  
ATOM   1246  CD1 LEU X 154       3.452  16.490   2.562  1.00  0.00           C  
ATOM   1247  CD2 LEU X 154       4.944  18.298   1.692  1.00  0.00           C  
ATOM   1248  N   TYR X 155       6.868  13.993  -0.895  1.00  0.00           N  
ATOM   1249  CA  TYR X 155       7.661  12.799  -1.163  1.00  0.00           C  
ATOM   1250  C   TYR X 155       8.415  12.912  -2.484  1.00  0.00           C  
ATOM   1251  O   TYR X 155       9.565  12.482  -2.589  1.00  0.00           O  
ATOM   1252  CB  TYR X 155       6.767  11.557  -1.178  1.00  0.00           C  
ATOM   1253  CG  TYR X 155       6.208  11.199   0.181  1.00  0.00           C  
ATOM   1254  CD1 TYR X 155       5.203  11.962   0.763  1.00  0.00           C  
ATOM   1255  CD2 TYR X 155       6.686  10.098   0.883  1.00  0.00           C  
ATOM   1256  CE1 TYR X 155       4.690  11.636   2.003  1.00  0.00           C  
ATOM   1257  CE2 TYR X 155       6.176   9.768   2.124  1.00  0.00           C  
ATOM   1258  CZ  TYR X 155       5.180  10.541   2.682  1.00  0.00           C  
ATOM   1259  OH  TYR X 155       4.669  10.214   3.917  1.00  0.00           O  
ATOM   1260  N   GLY X 156       7.767  13.486  -3.490  1.00  0.00           N  
ATOM   1261  CA  GLY X 156       8.402  13.637  -4.789  1.00  0.00           C  
ATOM   1262  C   GLY X 156       8.737  12.303  -5.429  1.00  0.00           C  
ATOM   1263  O   GLY X 156       9.624  11.598  -4.903  1.00  0.00           O  
TER
END
