# Supplementary material for: Vaccinia Virus Protein A49 Is an Unexpected Member of the B-cell Lymphoma (Bcl)-2 Protein Family
Source: J Biol Chem. 2015 Jan 20;290(10):5991–6002. doi: 10.1074/jbc.M114.624650 (PMC4358236; doi:10.1074/jbc.M114.624650)
Supplement: Supplemental Data [file supp_M114.624650_jbc.M114.624650-1.zip › Neidel_overlain_Bcl-2_proteins_and_core/2VM6_A_ali.pdb]

ATOM      1  N   MET X   1     -17.646  10.753  -9.416  1.00 45.41           N  
ATOM      2  CA  MET X   1     -16.287  11.169  -9.075  1.00 44.27           C  
ATOM      3  C   MET X   1     -15.595  10.167  -8.177  1.00 42.91           C  
ATOM      4  O   MET X   1     -14.397   9.973  -8.286  1.00 42.79           O  
ATOM      5  CB  MET X   1     -16.288  12.536  -8.386  1.00 45.03           C  
ATOM      6  N   THR X   2     -16.345   9.542  -7.273  1.00 41.13           N  
ATOM      7  CA  THR X   2     -15.772   8.490  -6.426  1.00 38.90           C  
ATOM      8  C   THR X   2     -15.321   7.266  -7.275  1.00 36.36           C  
ATOM      9  O   THR X   2     -14.344   6.631  -6.926  1.00 35.25           O  
ATOM     10  CB  THR X   2     -16.755   8.053  -5.295  1.00 39.24           C  
ATOM     11  OG1 THR X   2     -17.535   9.169  -4.861  1.00 41.72           O  
ATOM     12  CG2 THR X   2     -16.022   7.503  -4.101  1.00 41.12           C  
ATOM     13  N   ASP X   3     -16.020   6.942  -8.367  1.00 33.58           N  
ATOM     14  CA  ASP X   3     -15.585   5.832  -9.242  1.00 32.50           C  
ATOM     15  C   ASP X   3     -14.199   6.092  -9.826  1.00 32.31           C  
ATOM     16  O   ASP X   3     -13.355   5.216  -9.809  1.00 31.67           O  
ATOM     17  CB  ASP X   3     -16.539   5.560 -10.412  1.00 31.82           C  
ATOM     18  CG  ASP X   3     -17.927   5.136  -9.971  1.00 30.01           C  
ATOM     19  OD1 ASP X   3     -18.098   4.473  -8.936  1.00 30.20           O  
ATOM     20  OD2 ASP X   3     -18.857   5.477 -10.686  1.00 29.43           O  
ATOM     21  N   CYS X   4     -13.984   7.297 -10.345  1.00 32.22           N  
ATOM     22  CA  CYS X   4     -12.711   7.668 -10.946  1.00 33.71           C  
ATOM     23  C   CYS X   4     -11.632   7.787  -9.898  1.00 33.50           C  
ATOM     24  O   CYS X   4     -10.495   7.343 -10.134  1.00 33.76           O  
ATOM     25  CB  CYS X   4     -12.829   8.972 -11.752  1.00 34.11           C  
ATOM     26  SG  CYS X   4     -13.887   8.746 -13.163  1.00 38.69           S  
ATOM     27  N   GLU X   5     -11.989   8.349  -8.736  1.00 33.26           N  
ATOM     28  CA  GLU X   5     -11.075   8.402  -7.603  1.00 34.13           C  
ATOM     29  C   GLU X   5     -10.695   6.997  -7.141  1.00 32.61           C  
ATOM     30  O   GLU X   5      -9.530   6.738  -6.851  1.00 32.93           O  
ATOM     31  CB  GLU X   5     -11.638   9.232  -6.434  1.00 34.28           C  
ATOM     32  CG  GLU X   5     -11.740  10.736  -6.732  1.00 38.28           C  
ATOM     33  CD  GLU X   5     -12.659  11.501  -5.762  1.00 38.69           C  
ATOM     34  OE1 GLU X   5     -13.730  11.967  -6.194  1.00 46.47           O  
ATOM     35  OE2 GLU X   5     -12.309  11.664  -4.577  1.00 44.28           O  
ATOM     36  N   PHE X   6     -11.664   6.088  -7.073  1.00 31.58           N  
ATOM     37  CA  PHE X   6     -11.375   4.702  -6.697  1.00 30.70           C  
ATOM     38  C   PHE X   6     -10.367   4.017  -7.638  1.00 29.48           C  
ATOM     39  O   PHE X   6      -9.421   3.410  -7.159  1.00 28.59           O  
ATOM     40  CB  PHE X   6     -12.656   3.850  -6.569  1.00 31.57           C  
ATOM     41  CG  PHE X   6     -12.375   2.407  -6.218  1.00 31.49           C  
ATOM     42  CD1 PHE X   6     -12.147   2.036  -4.899  1.00 31.79           C  
ATOM     43  CD2 PHE X   6     -12.295   1.434  -7.219  1.00 31.40           C  
ATOM     44  CE1 PHE X   6     -11.850   0.689  -4.551  1.00 33.38           C  
ATOM     45  CE2 PHE X   6     -11.984   0.098  -6.892  1.00 34.56           C  
ATOM     46  CZ  PHE X   6     -11.763  -0.275  -5.546  1.00 31.22           C  
ATOM     47  N   GLY X   7     -10.593   4.123  -8.952  1.00 28.78           N  
ATOM     48  CA  GLY X   7      -9.701   3.575  -9.999  1.00 29.43           C  
ATOM     49  C   GLY X   7      -8.271   4.106  -9.944  1.00 30.03           C  
ATOM     50  O   GLY X   7      -7.313   3.359 -10.111  1.00 29.76           O  
ATOM     51  N   TYR X   8      -8.130   5.395  -9.677  1.00 31.28           N  
ATOM     52  CA  TYR X   8      -6.830   6.050  -9.517  1.00 31.69           C  
ATOM     53  C   TYR X   8      -6.049   5.394  -8.368  1.00 32.25           C  
ATOM     54  O   TYR X   8      -4.871   4.993  -8.521  1.00 31.89           O  
ATOM     55  CB  TYR X   8      -7.056   7.554  -9.286  1.00 32.38           C  
ATOM     56  CG  TYR X   8      -5.802   8.385  -9.286  1.00 33.24           C  
ATOM     57  CD1 TYR X   8      -5.019   8.457  -8.147  1.00 33.04           C  
ATOM     58  CD2 TYR X   8      -5.384   9.088 -10.436  1.00 34.71           C  
ATOM     59  CE1 TYR X   8      -3.856   9.168  -8.109  1.00 33.13           C  
ATOM     60  CE2 TYR X   8      -4.184   9.836 -10.417  1.00 35.69           C  
ATOM     61  CZ  TYR X   8      -3.441   9.871  -9.211  1.00 35.58           C  
ATOM     62  OH  TYR X   8      -2.275  10.569  -9.077  1.00 35.68           O  
ATOM     63  N   ILE X   9      -6.721   5.234  -7.226  1.00 32.57           N  
ATOM     64  CA  ILE X   9      -6.092   4.666  -6.029  1.00 32.20           C  
ATOM     65  C   ILE X   9      -5.780   3.187  -6.229  1.00 32.17           C  
ATOM     66  O   ILE X   9      -4.740   2.704  -5.804  1.00 30.99           O  
ATOM     67  CB  ILE X   9      -6.981   4.813  -4.798  1.00 32.65           C  
ATOM     68  CG1 ILE X   9      -7.118   6.282  -4.391  1.00 33.51           C  
ATOM     69  CG2 ILE X   9      -6.396   4.030  -3.613  1.00 33.67           C  
ATOM     70  CD1 ILE X   9      -8.279   6.533  -3.434  1.00 32.63           C  
ATOM     71  N   TYR X  10      -6.701   2.482  -6.872  1.00 32.53           N  
ATOM     72  CA  TYR X  10      -6.523   1.072  -7.213  1.00 33.25           C  
ATOM     73  C   TYR X  10      -5.279   0.833  -8.114  1.00 33.17           C  
ATOM     74  O   TYR X  10      -4.545  -0.146  -7.926  1.00 33.02           O  
ATOM     75  CB  TYR X  10      -7.806   0.529  -7.863  1.00 33.57           C  
ATOM     76  CG  TYR X  10      -7.669  -0.892  -8.318  1.00 36.04           C  
ATOM     77  CD1 TYR X  10      -7.582  -1.929  -7.402  1.00 37.01           C  
ATOM     78  CD2 TYR X  10      -7.585  -1.202  -9.677  1.00 38.07           C  
ATOM     79  CE1 TYR X  10      -7.421  -3.235  -7.807  1.00 37.32           C  
ATOM     80  CE2 TYR X  10      -7.446  -2.521 -10.097  1.00 39.91           C  
ATOM     81  CZ  TYR X  10      -7.354  -3.532  -9.141  1.00 38.77           C  
ATOM     82  OH  TYR X  10      -7.205  -4.855  -9.536  1.00 40.48           O  
ATOM     83  N   ARG X  11      -5.063   1.732  -9.077  1.00 32.87           N  
ATOM     84  CA  ARG X  11      -3.902   1.705  -9.956  1.00 32.20           C  
ATOM     85  C   ARG X  11      -2.598   1.970  -9.156  1.00 31.36           C  
ATOM     86  O   ARG X  11      -1.612   1.244  -9.314  1.00 30.37           O  
ATOM     87  CB  ARG X  11      -4.135   2.674 -11.131  1.00 32.86           C  
ATOM     88  CG  ARG X  11      -2.940   3.010 -12.112  1.00 36.14           C  
ATOM     89  CD  ARG X  11      -2.120   1.817 -12.667  1.00 43.24           C  
ATOM     90  NE  ARG X  11      -2.917   0.649 -13.055  1.00 48.49           N  
ATOM     91  CZ  ARG X  11      -2.458  -0.609 -13.061  1.00 51.23           C  
ATOM     92  NH1 ARG X  11      -1.192  -0.889 -12.702  1.00 50.39           N  
ATOM     93  NH2 ARG X  11      -3.271  -1.598 -13.418  1.00 50.64           N  
ATOM     94  N   LEU X  12      -2.619   2.956  -8.254  1.00 30.26           N  
ATOM     95  CA  LEU X  12      -1.500   3.175  -7.351  1.00 30.11           C  
ATOM     96  C   LEU X  12      -1.175   1.928  -6.535  1.00 29.80           C  
ATOM     97  O   LEU X  12      -0.011   1.608  -6.396  1.00 29.59           O  
ATOM     98  CB  LEU X  12      -1.775   4.321  -6.380  1.00 30.53           C  
ATOM     99  CG  LEU X  12      -1.825   5.725  -6.905  1.00 31.49           C  
ATOM    100  CD1 LEU X  12      -2.214   6.625  -5.742  1.00 31.62           C  
ATOM    101  CD2 LEU X  12      -0.483   6.079  -7.503  1.00 33.52           C  
ATOM    102  N   ALA X  13      -2.199   1.246  -6.003  1.00 29.19           N  
ATOM    103  CA  ALA X  13      -1.998   0.049  -5.148  1.00 30.91           C  
ATOM    104  C   ALA X  13      -1.493  -1.158  -5.949  1.00 31.32           C  
ATOM    105  O   ALA X  13      -0.695  -1.950  -5.435  1.00 32.14           O  
ATOM    106  CB  ALA X  13      -3.305  -0.335  -4.423  1.00 29.59           C  
ATOM    107  N   GLN X  14      -2.033  -1.322  -7.155  1.00 30.97           N  
ATOM    108  CA  GLN X  14      -1.567  -2.300  -8.130  1.00 33.37           C  
ATOM    109  C   GLN X  14      -0.135  -2.045  -8.550  1.00 32.25           C  
ATOM    110  O   GLN X  14       0.673  -2.954  -8.522  1.00 32.78           O  
ATOM    111  CB  GLN X  14      -2.452  -2.311  -9.381  1.00 33.29           C  
ATOM    112  CG  GLN X  14      -3.640  -3.236  -9.305  1.00 38.24           C  
ATOM    113  CD  GLN X  14      -3.260  -4.666  -9.588  1.00 43.22           C  
ATOM    114  OE1 GLN X  14      -3.370  -5.136 -10.733  1.00 45.46           O  
ATOM    115  NE2 GLN X  14      -2.778  -5.368  -8.558  1.00 43.17           N  
ATOM    116  N   ASP X  15       0.167  -0.819  -8.950  1.00 32.43           N  
ATOM    117  CA  ASP X  15       1.547  -0.433  -9.262  1.00 32.80           C  
ATOM    118  C   ASP X  15       2.498  -0.756  -8.119  1.00 32.83           C  
ATOM    119  O   ASP X  15       3.613  -1.222  -8.361  1.00 32.75           O  
ATOM    120  CB  ASP X  15       1.666   1.063  -9.495  1.00 33.24           C  
ATOM    121  CG  ASP X  15       1.172   1.485 -10.827  1.00 34.16           C  
ATOM    122  OD1 ASP X  15       0.852   0.609 -11.655  1.00 38.53           O  
ATOM    123  OD2 ASP X  15       1.125   2.710 -11.052  1.00 36.28           O  
ATOM    124  N   TYR X  16       2.086  -0.466  -6.888  1.00 32.08           N  
ATOM    125  CA  TYR X  16       3.004  -0.667  -5.774  1.00 32.44           C  
ATOM    126  C   TYR X  16       3.334  -2.146  -5.609  1.00 33.55           C  
ATOM    127  O   TYR X  16       4.463  -2.515  -5.340  1.00 33.39           O  
ATOM    128  CB  TYR X  16       2.494  -0.091  -4.428  1.00 31.36           C  
ATOM    129  CG  TYR X  16       3.604  -0.238  -3.404  1.00 29.24           C  
ATOM    130  CD1 TYR X  16       4.794   0.400  -3.597  1.00 27.17           C  
ATOM    131  CD2 TYR X  16       3.465  -1.046  -2.279  1.00 27.86           C  
ATOM    132  CE1 TYR X  16       5.847   0.246  -2.712  1.00 29.58           C  
ATOM    133  CE2 TYR X  16       4.496  -1.181  -1.365  1.00 26.71           C  
ATOM    134  CZ  TYR X  16       5.690  -0.536  -1.596  1.00 28.39           C  
ATOM    135  OH  TYR X  16       6.763  -0.686  -0.740  1.00 27.84           O  
ATOM    136  N   LEU X  17       2.322  -2.983  -5.769  1.00 34.34           N  
ATOM    137  CA  LEU X  17       2.456  -4.413  -5.610  1.00 35.16           C  
ATOM    138  C   LEU X  17       3.342  -5.007  -6.722  1.00 34.98           C  
ATOM    139  O   LEU X  17       4.162  -5.906  -6.491  1.00 34.68           O  
ATOM    140  CB  LEU X  17       1.045  -4.994  -5.648  1.00 36.02           C  
ATOM    141  CG  LEU X  17       0.807  -6.342  -4.986  1.00 39.30           C  
ATOM    142  CD1 LEU X  17      -0.375  -6.235  -3.969  1.00 38.87           C  
ATOM    143  CD2 LEU X  17       0.611  -7.432  -6.047  1.00 41.14           C  
ATOM    144  N   GLN X  18       3.190  -4.472  -7.930  1.00 34.99           N  
ATOM    145  CA  GLN X  18       4.011  -4.863  -9.063  1.00 35.19           C  
ATOM    146  C   GLN X  18       5.466  -4.443  -8.883  1.00 35.73           C  
ATOM    147  O   GLN X  18       6.382  -5.147  -9.304  1.00 35.02           O  
ATOM    148  CB  GLN X  18       3.420  -4.306 -10.360  1.00 35.32           C  
ATOM    149  CG  GLN X  18       2.134  -5.030 -10.756  1.00 36.23           C  
ATOM    150  CD  GLN X  18       1.342  -4.326 -11.851  1.00 38.81           C  
ATOM    151  OE1 GLN X  18       1.620  -3.181 -12.218  1.00 38.23           O  
ATOM    152  NE2 GLN X  18       0.342  -5.024 -12.382  1.00 39.49           N  
ATOM    153  N   CYS X  19       5.660  -3.296  -8.246  1.00 36.84           N  
ATOM    154  CA  CYS X  19       6.973  -2.822  -7.851  1.00 36.70           C  
ATOM    155  C   CYS X  19       7.597  -3.713  -6.766  1.00 35.79           C  
ATOM    156  O   CYS X  19       8.780  -4.035  -6.842  1.00 35.75           O  
ATOM    157  CB  CYS X  19       6.855  -1.382  -7.345  1.00 37.23           C  
ATOM    158  SG  CYS X  19       8.174  -0.891  -6.225  1.00 40.79           S  
ATOM    159  N   VAL X  20       6.805  -4.089  -5.760  1.00 35.03           N  
ATOM    160  CA  VAL X  20       7.287  -4.946  -4.672  1.00 35.01           C  
ATOM    161  C   VAL X  20       7.738  -6.328  -5.195  1.00 34.94           C  
ATOM    162  O   VAL X  20       8.807  -6.819  -4.835  1.00 33.73           O  
ATOM    163  CB  VAL X  20       6.268  -5.059  -3.480  1.00 34.67           C  
ATOM    164  CG1 VAL X  20       6.714  -6.129  -2.470  1.00 35.44           C  
ATOM    165  CG2 VAL X  20       6.148  -3.755  -2.773  1.00 33.41           C  
ATOM    166  N   LEU X  21       6.930  -6.919  -6.071  1.00 35.68           N  
ATOM    167  CA  LEU X  21       7.214  -8.248  -6.630  1.00 36.24           C  
ATOM    168  C   LEU X  21       8.164  -8.207  -7.824  1.00 37.25           C  
ATOM    169  O   LEU X  21       8.586  -9.251  -8.333  1.00 36.80           O  
ATOM    170  CB  LEU X  21       5.912  -8.955  -7.033  1.00 35.79           C  
ATOM    171  CG  LEU X  21       4.907  -9.180  -5.909  1.00 35.36           C  
ATOM    172  CD1 LEU X  21       3.639  -9.814  -6.428  1.00 31.93           C  
ATOM    173  CD2 LEU X  21       5.573 -10.021  -4.808  1.00 36.21           C  
ATOM    174  N   GLN X  22       8.480  -6.991  -8.272  1.00 38.26           N  
ATOM    175  CA  GLN X  22       9.306  -6.765  -9.459  1.00 39.31           C  
ATOM    176  C   GLN X  22       8.691  -7.423 -10.709  1.00 39.88           C  
ATOM    177  O   GLN X  22       9.363  -8.142 -11.453  1.00 39.84           O  
ATOM    178  CB  GLN X  22      10.774  -7.170  -9.189  1.00 38.74           C  
ATOM    179  CG  GLN X  22      11.197  -6.831  -7.750  1.00 39.28           C  
ATOM    180  CD  GLN X  22      12.685  -6.944  -7.473  1.00 40.54           C  
ATOM    181  OE1 GLN X  22      13.525  -6.545  -8.286  1.00 42.03           O  
ATOM    182  NE2 GLN X  22      13.020  -7.474  -6.297  1.00 41.62           N  
ATOM    183  N   ILE X  23       7.402  -7.160 -10.922  1.00 40.83           N  
ATOM    184  CA  ILE X  23       6.700  -7.559 -12.154  1.00 42.22           C  
ATOM    185  C   ILE X  23       6.777  -6.421 -13.183  1.00 42.81           C  
ATOM    186  O   ILE X  23       6.231  -5.349 -12.961  1.00 42.75           O  
ATOM    187  CB  ILE X  23       5.209  -7.933 -11.894  1.00 42.28           C  
ATOM    188  CG1 ILE X  23       5.078  -8.860 -10.679  1.00 42.39           C  
ATOM    189  CG2 ILE X  23       4.586  -8.558 -13.155  1.00 43.40           C  
ATOM    190  CD1 ILE X  23       3.660  -9.039 -10.163  1.00 41.93           C  
ATOM    191  N   PRO X  24       7.466  -6.652 -14.316  1.00 44.27           N  
ATOM    192  CA  PRO X  24       7.753  -5.521 -15.222  1.00 44.69           C  
ATOM    193  C   PRO X  24       6.512  -4.974 -15.939  1.00 44.93           C  
ATOM    194  O   PRO X  24       5.548  -5.711 -16.148  1.00 45.19           O  
ATOM    195  CB  PRO X  24       8.741  -6.124 -16.222  1.00 44.72           C  
ATOM    196  CG  PRO X  24       8.405  -7.591 -16.230  1.00 45.02           C  
ATOM    197  CD  PRO X  24       8.004  -7.928 -14.833  1.00 44.10           C  
ATOM    198  N   SER X  25       3.477   6.095 -13.935  1.00 43.32           N  
ATOM    199  CA  SER X  25       3.205   7.527 -13.725  1.00 43.63           C  
ATOM    200  C   SER X  25       4.070   8.137 -12.611  1.00 43.68           C  
ATOM    201  O   SER X  25       4.527   7.418 -11.712  1.00 43.91           O  
ATOM    202  CB  SER X  25       1.731   7.760 -13.392  1.00 43.91           C  
ATOM    203  OG  SER X  25       1.524   7.853 -11.974  1.00 44.84           O  
ATOM    204  N   LYS X  26       4.254   9.463 -12.677  1.00 43.14           N  
ATOM    205  CA  LYS X  26       5.056  10.251 -11.733  1.00 42.50           C  
ATOM    206  C   LYS X  26       4.666  10.042 -10.270  1.00 41.44           C  
ATOM    207  O   LYS X  26       5.503   9.680  -9.439  1.00 40.87           O  
ATOM    208  CB  LYS X  26       4.961  11.744 -12.097  1.00 43.04           C  
ATOM    209  CG  LYS X  26       5.502  12.742 -11.054  1.00 43.88           C  
ATOM    210  CD  LYS X  26       5.873  14.084 -11.703  1.00 43.82           C  
ATOM    211  CE  LYS X  26       6.248  15.137 -10.637  1.00 45.22           C  
ATOM    212  NZ  LYS X  26       6.932  16.360 -11.229  1.00 45.28           N  
ATOM    213  N   THR X  27       3.390  10.295  -9.979  1.00 40.32           N  
ATOM    214  CA  THR X  27       2.802  10.136  -8.660  1.00 38.53           C  
ATOM    215  C   THR X  27       3.087   8.729  -8.158  1.00 37.41           C  
ATOM    216  O   THR X  27       3.591   8.540  -7.041  1.00 35.08           O  
ATOM    217  CB  THR X  27       1.299  10.424  -8.740  1.00 39.04           C  
ATOM    218  OG1 THR X  27       1.123  11.776  -9.187  1.00 40.98           O  
ATOM    219  CG2 THR X  27       0.626  10.246  -7.401  1.00 37.32           C  
ATOM    220  N   SER X  28       2.825   7.758  -9.027  1.00 36.26           N  
ATOM    221  CA  SER X  28       3.071   6.363  -8.730  1.00 36.41           C  
ATOM    222  C   SER X  28       4.562   6.077  -8.445  1.00 36.02           C  
ATOM    223  O   SER X  28       4.880   5.388  -7.467  1.00 36.54           O  
ATOM    224  CB  SER X  28       2.520   5.477  -9.842  1.00 36.29           C  
ATOM    225  OG  SER X  28       2.396   4.148  -9.389  1.00 38.29           O  
ATOM    226  N   ARG X  29       5.469   6.657  -9.234  1.00 35.39           N  
ATOM    227  CA  ARG X  29       6.923   6.448  -9.023  1.00 35.30           C  
ATOM    228  C   ARG X  29       7.416   7.060  -7.716  1.00 33.92           C  
ATOM    229  O   ARG X  29       8.192   6.438  -6.985  1.00 33.63           O  
ATOM    230  CB  ARG X  29       7.741   6.971 -10.195  1.00 35.83           C  
ATOM    231  CG  ARG X  29       7.635   6.093 -11.415  1.00 40.90           C  
ATOM    232  CD  ARG X  29       7.681   6.926 -12.714  1.00 47.45           C  
ATOM    233  NE  ARG X  29       8.908   7.696 -12.878  1.00 50.26           N  
ATOM    234  CZ  ARG X  29       8.958   8.921 -13.403  1.00 54.01           C  
ATOM    235  NH1 ARG X  29       7.838   9.532 -13.793  1.00 53.95           N  
ATOM    236  NH2 ARG X  29      10.134   9.541 -13.539  1.00 55.23           N  
ATOM    237  N   VAL X  30       6.939   8.262  -7.422  1.00 32.34           N  
ATOM    238  CA  VAL X  30       7.191   8.902  -6.136  1.00 31.14           C  
ATOM    239  C   VAL X  30       6.679   8.039  -4.960  1.00 31.30           C  
ATOM    240  O   VAL X  30       7.407   7.814  -3.989  1.00 31.57           O  
ATOM    241  CB  VAL X  30       6.584  10.321  -6.117  1.00 31.23           C  
ATOM    242  CG1 VAL X  30       6.616  10.944  -4.675  1.00 29.42           C  
ATOM    243  CG2 VAL X  30       7.306  11.203  -7.153  1.00 29.67           C  
ATOM    244  N   LEU X  31       5.428   7.578  -5.043  1.00 30.87           N  
ATOM    245  CA  LEU X  31       4.841   6.692  -4.040  1.00 30.52           C  
ATOM    246  C   LEU X  31       5.673   5.426  -3.852  1.00 31.35           C  
ATOM    247  O   LEU X  31       5.981   5.045  -2.718  1.00 31.28           O  
ATOM    248  CB  LEU X  31       3.373   6.360  -4.345  1.00 30.08           C  
ATOM    249  CG  LEU X  31       2.735   5.324  -3.382  1.00 31.05           C  
ATOM    250  CD1 LEU X  31       2.831   5.755  -1.893  1.00 29.69           C  
ATOM    251  CD2 LEU X  31       1.271   5.068  -3.790  1.00 30.15           C  
ATOM    252  N   GLN X  32       6.084   4.804  -4.953  1.00 32.48           N  
ATOM    253  CA  GLN X  32       6.908   3.602  -4.890  1.00 33.51           C  
ATOM    254  C   GLN X  32       8.251   3.824  -4.156  1.00 34.30           C  
ATOM    255  O   GLN X  32       8.657   3.009  -3.316  1.00 34.24           O  
ATOM    256  CB  GLN X  32       7.117   3.046  -6.310  1.00 34.52           C  
ATOM    257  CG  GLN X  32       5.786   2.555  -6.965  1.00 33.48           C  
ATOM    258  CD  GLN X  32       5.923   2.300  -8.453  1.00 34.70           C  
ATOM    259  OE1 GLN X  32       6.996   1.954  -8.930  1.00 36.21           O  
ATOM    260  NE2 GLN X  32       4.836   2.500  -9.200  1.00 35.39           N  
ATOM    261  N   ASN X  33       8.920   4.939  -4.448  1.00 34.51           N  
ATOM    262  CA  ASN X  33      10.170   5.272  -3.784  1.00 34.78           C  
ATOM    263  C   ASN X  33      10.009   5.465  -2.260  1.00 34.54           C  
ATOM    264  O   ASN X  33      10.741   4.860  -1.490  1.00 34.41           O  
ATOM    265  CB  ASN X  33      10.825   6.490  -4.449  1.00 35.21           C  
ATOM    266  CG  ASN X  33      11.255   6.214  -5.903  1.00 39.39           C  
ATOM    267  OD1 ASN X  33      11.470   5.052  -6.307  1.00 42.08           O  
ATOM    268  ND2 ASN X  33      11.392   7.290  -6.698  1.00 41.13           N  
ATOM    269  N   VAL X  34       9.048   6.278  -1.824  1.00 33.32           N  
ATOM    270  CA  VAL X  34       8.864   6.493  -0.395  1.00 33.43           C  
ATOM    271  C   VAL X  34       8.246   5.277   0.338  1.00 33.46           C  
ATOM    272  O   VAL X  34       8.670   4.962   1.446  1.00 34.10           O  
ATOM    273  CB  VAL X  34       8.105   7.843  -0.072  1.00 33.49           C  
ATOM    274  CG1 VAL X  34       6.656   7.817  -0.583  1.00 33.86           C  
ATOM    275  CG2 VAL X  34       8.103   8.121   1.431  1.00 33.09           C  
ATOM    276  N   ALA X  35       7.268   4.589  -0.260  1.00 33.60           N  
ATOM    277  CA  ALA X  35       6.655   3.423   0.403  1.00 33.93           C  
ATOM    278  C   ALA X  35       7.627   2.257   0.579  1.00 35.18           C  
ATOM    279  O   ALA X  35       7.544   1.518   1.574  1.00 35.14           O  
ATOM    280  CB  ALA X  35       5.400   2.957  -0.312  1.00 32.92           C  
ATOM    281  N   PHE X  36       8.533   2.099  -0.389  1.00 35.71           N  
ATOM    282  CA  PHE X  36       9.564   1.077  -0.330  1.00 36.40           C  
ATOM    283  C   PHE X  36      10.510   1.317   0.840  1.00 35.82           C  
ATOM    284  O   PHE X  36      10.878   0.377   1.533  1.00 35.69           O  
ATOM    285  CB  PHE X  36      10.351   0.988  -1.646  1.00 37.52           C  
ATOM    286  CG  PHE X  36      11.078  -0.327  -1.836  1.00 40.08           C  
ATOM    287  CD1 PHE X  36      10.590  -1.285  -2.734  1.00 44.53           C  
ATOM    288  CD2 PHE X  36      12.229  -0.617  -1.122  1.00 41.84           C  
ATOM    289  CE1 PHE X  36      11.257  -2.510  -2.921  1.00 42.89           C  
ATOM    290  CE2 PHE X  36      12.905  -1.847  -1.290  1.00 43.69           C  
ATOM    291  CZ  PHE X  36      12.413  -2.795  -2.183  1.00 42.56           C  
ATOM    292  N   SER X  37      10.910   2.562   1.074  1.00 35.49           N  
ATOM    293  CA  SER X  37      11.766   2.809   2.227  1.00 35.31           C  
ATOM    294  C   SER X  37      10.982   2.762   3.538  1.00 34.49           C  
ATOM    295  O   SER X  37      11.502   2.332   4.543  1.00 34.45           O  
ATOM    296  CB  SER X  37      12.634   4.079   2.076  1.00 35.79           C  
ATOM    297  OG  SER X  37      11.860   5.219   1.809  1.00 39.13           O  
ATOM    298  N   VAL X  38       9.718   3.185   3.538  1.00 34.32           N  
ATOM    299  CA  VAL X  38       8.855   2.888   4.685  1.00 33.86           C  
ATOM    300  C   VAL X  38       8.771   1.364   4.950  1.00 34.42           C  
ATOM    301  O   VAL X  38       9.000   0.889   6.084  1.00 34.65           O  
ATOM    302  CB  VAL X  38       7.431   3.485   4.535  1.00 33.84           C  
ATOM    303  CG1 VAL X  38       6.492   2.919   5.595  1.00 32.97           C  
ATOM    304  CG2 VAL X  38       7.477   5.018   4.635  1.00 34.70           C  
ATOM    305  N   GLN X  39       8.467   0.604   3.911  1.00 33.78           N  
ATOM    306  CA  GLN X  39       8.303  -0.833   4.056  1.00 35.31           C  
ATOM    307  C   GLN X  39       9.545  -1.549   4.609  1.00 35.84           C  
ATOM    308  O   GLN X  39       9.428  -2.473   5.429  1.00 36.19           O  
ATOM    309  CB  GLN X  39       7.926  -1.477   2.723  1.00 34.36           C  
ATOM    310  CG  GLN X  39       7.593  -2.954   2.891  1.00 34.95           C  
ATOM    311  CD  GLN X  39       7.111  -3.581   1.621  1.00 35.19           C  
ATOM    312  OE1 GLN X  39       6.508  -2.911   0.800  1.00 32.96           O  
ATOM    313  NE2 GLN X  39       7.367  -4.887   1.451  1.00 34.82           N  
ATOM    314  N   LYS X  40      10.713  -1.160   4.109  1.00 37.35           N  
ATOM    315  CA  LYS X  40      11.985  -1.753   4.547  1.00 39.18           C  
ATOM    316  C   LYS X  40      12.219  -1.521   6.028  1.00 39.57           C  
ATOM    317  O   LYS X  40      12.599  -2.446   6.747  1.00 40.12           O  
ATOM    318  CB  LYS X  40      13.173  -1.220   3.735  1.00 39.46           C  
ATOM    319  CG  LYS X  40      13.494  -2.022   2.477  1.00 40.93           C  
ATOM    320  CD  LYS X  40      14.955  -1.807   1.980  1.00 40.27           C  
ATOM    321  CE  LYS X  40      15.229  -2.674   0.711  1.00 41.78           C  
ATOM    322  NZ  LYS X  40      16.610  -2.575   0.075  1.00 42.68           N  
ATOM    323  N   GLU X  41      12.006  -0.289   6.481  1.00 40.41           N  
ATOM    324  CA  GLU X  41      12.129   0.023   7.892  1.00 41.25           C  
ATOM    325  C   GLU X  41      11.140  -0.783   8.730  1.00 41.26           C  
ATOM    326  O   GLU X  41      11.525  -1.399   9.732  1.00 41.61           O  
ATOM    327  CB  GLU X  41      11.924   1.516   8.144  1.00 41.89           C  
ATOM    328  CG  GLU X  41      12.300   1.937   9.578  1.00 45.20           C  
ATOM    329  CD  GLU X  41      12.584   3.427   9.694  1.00 50.48           C  
ATOM    330  OE1 GLU X  41      12.342   3.999  10.794  1.00 51.29           O  
ATOM    331  OE2 GLU X  41      13.035   4.023   8.676  1.00 52.20           O  
ATOM    332  N   VAL X  42       9.873  -0.790   8.311  1.00 40.66           N  
ATOM    333  CA  VAL X  42       8.823  -1.503   9.039  1.00 39.92           C  
ATOM    334  C   VAL X  42       9.111  -3.006   9.166  1.00 39.34           C  
ATOM    335  O   VAL X  42       8.887  -3.577  10.228  1.00 38.53           O  
ATOM    336  CB  VAL X  42       7.421  -1.256   8.420  1.00 39.88           C  
ATOM    337  CG1 VAL X  42       6.411  -2.275   8.908  1.00 39.21           C  
ATOM    338  CG2 VAL X  42       6.934   0.176   8.717  1.00 40.49           C  
ATOM    339  N   GLU X  43       9.579  -3.632   8.091  1.00 39.49           N  
ATOM    340  CA  GLU X  43       9.889  -5.073   8.085  1.00 40.74           C  
ATOM    341  C   GLU X  43      11.001  -5.462   9.056  1.00 41.77           C  
ATOM    342  O   GLU X  43      11.004  -6.580   9.602  1.00 41.94           O  
ATOM    343  CB  GLU X  43      10.304  -5.533   6.686  1.00 40.95           C  
ATOM    344  CG  GLU X  43       9.153  -5.795   5.737  1.00 40.88           C  
ATOM    345  CD  GLU X  43       9.604  -5.958   4.293  1.00 40.80           C  
ATOM    346  OE1 GLU X  43      10.773  -5.640   3.977  1.00 41.68           O  
ATOM    347  OE2 GLU X  43       8.791  -6.416   3.466  1.00 39.29           O  
ATOM    348  N   LYS X  44      11.954  -4.553   9.257  1.00 42.82           N  
ATOM    349  CA  LYS X  44      13.017  -4.800  10.215  1.00 44.05           C  
ATOM    350  C   LYS X  44      12.559  -4.465  11.646  1.00 44.59           C  
ATOM    351  O   LYS X  44      12.846  -5.229  12.569  1.00 45.35           O  
ATOM    352  CB  LYS X  44      14.325  -4.114   9.806  1.00 44.14           C  
ATOM    353  CG  LYS X  44      14.682  -2.842  10.549  1.00 44.72           C  
ATOM    354  CD  LYS X  44      16.094  -2.357  10.190  1.00 44.99           C  
ATOM    355  CE  LYS X  44      17.189  -3.354  10.582  1.00 45.86           C  
ATOM    356  NZ  LYS X  44      18.508  -2.677  10.756  1.00 44.95           N  
ATOM    357  N   ASN X  45      11.811  -3.378  11.840  1.00 44.44           N  
ATOM    358  CA  ASN X  45      11.300  -3.078  13.184  1.00 44.18           C  
ATOM    359  C   ASN X  45      10.306  -4.139  13.724  1.00 44.51           C  
ATOM    360  O   ASN X  45      10.136  -4.276  14.950  1.00 44.53           O  
ATOM    361  CB  ASN X  45      10.708  -1.661  13.262  1.00 43.96           C  
ATOM    362  CG  ASN X  45      11.764  -0.549  13.063  1.00 45.19           C  
ATOM    363  OD1 ASN X  45      12.975  -0.794  13.108  1.00 47.24           O  
ATOM    364  ND2 ASN X  45      11.297   0.671  12.840  1.00 43.05           N  
ATOM    365  N   LEU X  46       9.693  -4.909  12.812  1.00 43.88           N  
ATOM    366  CA  LEU X  46       8.628  -5.858  13.156  1.00 43.25           C  
ATOM    367  C   LEU X  46       8.919  -7.331  12.869  1.00 43.20           C  
ATOM    368  O   LEU X  46       7.996  -8.145  12.913  1.00 42.11           O  
ATOM    369  CB  LEU X  46       7.314  -5.478  12.451  1.00 43.24           C  
ATOM    370  CG  LEU X  46       6.729  -4.095  12.733  1.00 42.51           C  
ATOM    371  CD1 LEU X  46       5.414  -3.908  11.972  1.00 41.81           C  
ATOM    372  CD2 LEU X  46       6.531  -3.915  14.209  1.00 42.31           C  
ATOM    373  N   LYS X  47      10.185  -7.677  12.606  1.00 43.73           N  
ATOM    374  CA  LYS X  47      10.582  -9.083  12.346  1.00 44.13           C  
ATOM    375  C   LYS X  47      10.015 -10.066  13.378  1.00 44.13           C  
ATOM    376  O   LYS X  47       9.535 -11.144  13.015  1.00 44.45           O  
ATOM    377  CB  LYS X  47      12.115  -9.243  12.230  1.00 44.14           C  
ATOM    378  CG  LYS X  47      12.566 -10.647  11.750  1.00 43.97           C  
ATOM    379  CD  LYS X  47      14.089 -10.805  11.667  1.00 44.61           C  
ATOM    380  CE  LYS X  47      14.741 -11.098  13.034  1.00 44.69           C  
ATOM    381  NZ  LYS X  47      14.392 -12.450  13.582  1.00 44.56           N  
ATOM    382  N   SER X  48      10.050  -9.682  14.651  1.00 44.61           N  
ATOM    383  CA  SER X  48       9.609 -10.573  15.734  1.00 45.08           C  
ATOM    384  C   SER X  48       8.117 -10.859  15.647  1.00 44.67           C  
ATOM    385  O   SER X  48       7.693 -12.022  15.767  1.00 44.78           O  
ATOM    386  CB  SER X  48       9.949  -9.985  17.103  1.00 45.06           C  
ATOM    387  OG  SER X  48      11.330 -10.117  17.389  1.00 47.95           O  
ATOM    388  N   CYS X  49       7.338  -9.789  15.442  1.00 43.97           N  
ATOM    389  CA  CYS X  49       5.898  -9.878  15.195  1.00 44.00           C  
ATOM    390  C   CYS X  49       5.638 -10.687  13.936  1.00 44.39           C  
ATOM    391  O   CYS X  49       5.057 -11.777  13.996  1.00 44.37           O  
ATOM    392  CB  CYS X  49       5.292  -8.477  15.025  1.00 43.88           C  
ATOM    393  SG  CYS X  49       3.481  -8.462  14.776  1.00 42.72           S  
ATOM    394  N   LEU X  50       6.124 -10.145  12.815  1.00 44.47           N  
ATOM    395  CA  LEU X  50       5.803 -10.597  11.468  1.00 44.50           C  
ATOM    396  C   LEU X  50       6.220 -12.026  11.139  1.00 45.17           C  
ATOM    397  O   LEU X  50       5.534 -12.704  10.372  1.00 44.98           O  
ATOM    398  CB  LEU X  50       6.384  -9.619  10.437  1.00 43.97           C  
ATOM    399  CG  LEU X  50       5.674  -8.266  10.319  1.00 43.26           C  
ATOM    400  CD1 LEU X  50       6.351  -7.412   9.260  1.00 41.37           C  
ATOM    401  CD2 LEU X  50       4.180  -8.449  10.000  1.00 41.20           C  
ATOM    402  N   ASP X  51       7.338 -12.478  11.716  1.00 45.97           N  
ATOM    403  CA  ASP X  51       7.775 -13.869  11.559  1.00 46.58           C  
ATOM    404  C   ASP X  51       6.767 -14.843  12.151  1.00 46.42           C  
ATOM    405  O   ASP X  51       6.717 -16.004  11.739  1.00 47.07           O  
ATOM    406  CB  ASP X  51       9.156 -14.106  12.184  1.00 47.11           C  
ATOM    407  CG  ASP X  51      10.308 -13.806  11.223  1.00 48.46           C  
ATOM    408  OD1 ASP X  51      10.060 -13.569  10.023  1.00 49.14           O  
ATOM    409  OD2 ASP X  51      11.479 -13.827  11.670  1.00 50.66           O  
ATOM    410  N   ASN X  52       5.960 -14.365  13.100  1.00 46.02           N  
ATOM    411  CA  ASN X  52       4.905 -15.171  13.723  1.00 45.39           C  
ATOM    412  C   ASN X  52       3.508 -14.945  13.155  1.00 44.68           C  
ATOM    413  O   ASN X  52       2.524 -15.402  13.731  1.00 44.30           O  
ATOM    414  CB  ASN X  52       4.891 -14.956  15.241  1.00 45.76           C  
ATOM    415  CG  ASN X  52       6.115 -15.533  15.922  1.00 46.76           C  
ATOM    416  OD1 ASN X  52       7.251 -15.241  15.542  1.00 48.25           O  
ATOM    417  ND2 ASN X  52       5.892 -16.354  16.938  1.00 47.76           N  
ATOM    418  N   VAL X  53       3.416 -14.244  12.027  1.00 44.24           N  
ATOM    419  CA  VAL X  53       2.119 -13.989  11.391  1.00 43.48           C  
ATOM    420  C   VAL X  53       1.963 -14.890  10.156  1.00 43.58           C  
ATOM    421  O   VAL X  53       2.822 -14.898   9.280  1.00 43.38           O  
ATOM    422  CB  VAL X  53       1.920 -12.472  11.015  1.00 43.50           C  
ATOM    423  CG1 VAL X  53       0.521 -12.220  10.491  1.00 43.29           C  
ATOM    424  CG2 VAL X  53       2.184 -11.563  12.210  1.00 42.41           C  
ATOM    425  N   ASN X  54       0.877 -15.661  10.108  1.00 43.25           N  
ATOM    426  CA  ASN X  54       0.522 -16.423   8.914  1.00 43.66           C  
ATOM    427  C   ASN X  54      -0.425 -15.652   8.014  1.00 43.41           C  
ATOM    428  O   ASN X  54      -1.516 -15.271   8.440  1.00 44.02           O  
ATOM    429  CB  ASN X  54      -0.176 -17.730   9.294  1.00 43.49           C  
ATOM    430  CG  ASN X  54       0.767 -18.762   9.834  1.00 43.71           C  
ATOM    431  OD1 ASN X  54       1.984 -18.555   9.881  1.00 43.12           O  
ATOM    432  ND2 ASN X  54       0.210 -19.908  10.240  1.00 44.40           N  
ATOM    433  N   VAL X  55      -0.026 -15.437   6.769  1.00 42.91           N  
ATOM    434  CA  VAL X  55      -0.948 -14.890   5.787  1.00 42.15           C  
ATOM    435  C   VAL X  55      -1.216 -16.008   4.780  1.00 42.70           C  
ATOM    436  O   VAL X  55      -0.497 -16.143   3.793  1.00 42.75           O  
ATOM    437  CB  VAL X  55      -0.423 -13.561   5.133  1.00 41.67           C  
ATOM    438  CG1 VAL X  55      -1.414 -13.016   4.113  1.00 39.88           C  
ATOM    439  CG2 VAL X  55      -0.135 -12.499   6.201  1.00 40.92           C  
ATOM    440  N   VAL X  56      -2.266 -16.797   5.037  1.00 43.16           N  
ATOM    441  CA  VAL X  56      -2.492 -18.045   4.300  1.00 43.79           C  
ATOM    442  C   VAL X  56      -3.361 -17.882   3.064  1.00 43.96           C  
ATOM    443  O   VAL X  56      -3.254 -18.670   2.121  1.00 44.29           O  
ATOM    444  CB  VAL X  56      -3.007 -19.228   5.210  1.00 44.02           C  
ATOM    445  CG1 VAL X  56      -2.166 -19.339   6.504  1.00 43.77           C  
ATOM    446  CG2 VAL X  56      -4.508 -19.096   5.524  1.00 43.91           C  
ATOM    447  N   SER X  57      -4.207 -16.855   3.072  1.00 43.59           N  
ATOM    448  CA  SER X  57      -5.101 -16.571   1.956  1.00 43.04           C  
ATOM    449  C   SER X  57      -5.296 -15.057   1.778  1.00 42.84           C  
ATOM    450  O   SER X  57      -4.869 -14.257   2.632  1.00 42.68           O  
ATOM    451  CB  SER X  57      -6.448 -17.237   2.199  1.00 43.21           C  
ATOM    452  OG  SER X  57      -7.031 -16.732   3.385  1.00 43.22           O  
ATOM    453  N   VAL X  58      -5.925 -14.683   0.663  1.00 41.81           N  
ATOM    454  CA  VAL X  58      -6.324 -13.312   0.409  1.00 41.86           C  
ATOM    455  C   VAL X  58      -7.318 -12.862   1.490  1.00 41.53           C  
ATOM    456  O   VAL X  58      -7.280 -11.716   1.918  1.00 41.20           O  
ATOM    457  CB  VAL X  58      -6.918 -13.147  -1.017  1.00 41.59           C  
ATOM    458  CG1 VAL X  58      -7.653 -11.822  -1.174  1.00 41.99           C  
ATOM    459  CG2 VAL X  58      -5.824 -13.244  -2.049  1.00 42.25           C  
ATOM    460  N   ASP X  59      -8.185 -13.785   1.917  1.00 40.84           N  
ATOM    461  CA  ASP X  59      -9.134 -13.566   3.001  1.00 40.52           C  
ATOM    462  C   ASP X  59      -8.505 -13.243   4.341  1.00 39.66           C  
ATOM    463  O   ASP X  59      -9.027 -12.393   5.071  1.00 39.28           O  
ATOM    464  CB  ASP X  59     -10.043 -14.778   3.184  1.00 40.96           C  
ATOM    465  CG  ASP X  59     -11.193 -14.786   2.214  1.00 42.57           C  
ATOM    466  OD1 ASP X  59     -11.462 -13.731   1.588  1.00 44.20           O  
ATOM    467  OD2 ASP X  59     -11.837 -15.852   2.087  1.00 44.81           O  
ATOM    468  N   THR X  60      -7.420 -13.934   4.682  1.00 38.55           N  
ATOM    469  CA  THR X  60      -6.790 -13.721   5.974  1.00 38.54           C  
ATOM    470  C   THR X  60      -5.910 -12.460   5.897  1.00 38.24           C  
ATOM    471  O   THR X  60      -5.764 -11.741   6.881  1.00 38.59           O  
ATOM    472  CB  THR X  60      -6.049 -14.994   6.534  1.00 39.14           C  
ATOM    473  OG1 THR X  60      -4.906 -15.316   5.729  1.00 40.00           O  
ATOM    474  CG2 THR X  60      -6.996 -16.224   6.584  1.00 38.47           C  
ATOM    475  N   ALA X  61      -5.370 -12.186   4.708  1.00 37.47           N  
ATOM    476  CA  ALA X  61      -4.680 -10.926   4.431  1.00 36.93           C  
ATOM    477  C   ALA X  61      -5.633  -9.729   4.628  1.00 36.89           C  
ATOM    478  O   ALA X  61      -5.259  -8.732   5.255  1.00 35.74           O  
ATOM    479  CB  ALA X  61      -4.094 -10.924   3.016  1.00 36.24           C  
ATOM    480  N   ARG X  62      -6.863  -9.864   4.118  1.00 36.10           N  
ATOM    481  CA  ARG X  62      -7.886  -8.830   4.258  1.00 36.93           C  
ATOM    482  C   ARG X  62      -8.277  -8.580   5.705  1.00 36.49           C  
ATOM    483  O   ARG X  62      -8.309  -7.420   6.124  1.00 36.70           O  
ATOM    484  CB  ARG X  62      -9.133  -9.156   3.426  1.00 36.21           C  
ATOM    485  CG  ARG X  62     -10.148  -8.028   3.310  1.00 37.15           C  
ATOM    486  CD  ARG X  62     -11.417  -8.514   2.596  1.00 38.37           C  
ATOM    487  NE  ARG X  62     -11.228  -8.717   1.158  1.00 44.19           N  
ATOM    488  CZ  ARG X  62     -11.285  -9.888   0.500  1.00 45.64           C  
ATOM    489  NH1 ARG X  62     -11.516 -11.038   1.139  1.00 45.55           N  
ATOM    490  NH2 ARG X  62     -11.109  -9.904  -0.825  1.00 41.69           N  
ATOM    491  N   THR X  63      -8.598  -9.653   6.447  1.00 35.83           N  
ATOM    492  CA  THR X  63      -8.951  -9.559   7.865  1.00 35.69           C  
ATOM    493  C   THR X  63      -7.890  -8.770   8.624  1.00 35.44           C  
ATOM    494  O   THR X  63      -8.211  -7.768   9.260  1.00 35.98           O  
ATOM    495  CB  THR X  63      -9.133 -10.954   8.525  1.00 35.99           C  
ATOM    496  OG1 THR X  63     -10.139 -11.668   7.830  1.00 37.15           O  
ATOM    497  CG2 THR X  63      -9.589 -10.826   9.974  1.00 36.29           C  
ATOM    498  N   LEU X  64      -6.639  -9.221   8.529  1.00 34.46           N  
ATOM    499  CA  LEU X  64      -5.495  -8.540   9.155  1.00 34.75           C  
ATOM    500  C   LEU X  64      -5.297  -7.102   8.667  1.00 33.82           C  
ATOM    501  O   LEU X  64      -5.049  -6.230   9.462  1.00 34.55           O  
ATOM    502  CB  LEU X  64      -4.194  -9.360   8.993  1.00 33.87           C  
ATOM    503  CG  LEU X  64      -2.937  -8.800   9.676  1.00 35.06           C  
ATOM    504  CD1 LEU X  64      -3.104  -8.631  11.201  1.00 33.10           C  
ATOM    505  CD2 LEU X  64      -1.714  -9.648   9.354  1.00 35.04           C  
ATOM    506  N   PHE X  65      -5.420  -6.856   7.369  1.00 33.42           N  
ATOM    507  CA  PHE X  65      -5.324  -5.484   6.850  1.00 33.09           C  
ATOM    508  C   PHE X  65      -6.366  -4.561   7.535  1.00 33.09           C  
ATOM    509  O   PHE X  65      -6.018  -3.494   8.080  1.00 33.01           O  
ATOM    510  CB  PHE X  65      -5.451  -5.458   5.320  1.00 32.06           C  
ATOM    511  CG  PHE X  65      -5.430  -4.056   4.726  1.00 33.03           C  
ATOM    512  CD1 PHE X  65      -4.230  -3.383   4.524  1.00 30.77           C  
ATOM    513  CD2 PHE X  65      -6.618  -3.416   4.385  1.00 32.18           C  
ATOM    514  CE1 PHE X  65      -4.212  -2.107   3.996  1.00 31.11           C  
ATOM    515  CE2 PHE X  65      -6.609  -2.132   3.870  1.00 33.26           C  
ATOM    516  CZ  PHE X  65      -5.407  -1.478   3.663  1.00 31.55           C  
ATOM    517  N   ASN X  66      -7.621  -4.997   7.546  1.00 32.27           N  
ATOM    518  CA  ASN X  66      -8.702  -4.237   8.163  1.00 33.02           C  
ATOM    519  C   ASN X  66      -8.496  -3.979   9.671  1.00 32.94           C  
ATOM    520  O   ASN X  66      -8.747  -2.869  10.174  1.00 32.58           O  
ATOM    521  CB  ASN X  66     -10.063  -4.918   7.907  1.00 33.06           C  
ATOM    522  CG  ASN X  66     -10.476  -4.877   6.428  1.00 34.46           C  
ATOM    523  OD1 ASN X  66     -10.019  -4.035   5.658  1.00 39.43           O  
ATOM    524  ND2 ASN X  66     -11.322  -5.806   6.033  1.00 36.19           N  
ATOM    525  N   GLN X  67      -8.012  -4.992  10.381  1.00 32.86           N  
ATOM    526  CA  GLN X  67      -7.732  -4.835  11.825  1.00 33.30           C  
ATOM    527  C   GLN X  67      -6.576  -3.852  12.063  1.00 33.18           C  
ATOM    528  O   GLN X  67      -6.610  -3.069  13.020  1.00 33.04           O  
ATOM    529  CB  GLN X  67      -7.423  -6.188  12.465  1.00 32.81           C  
ATOM    530  CG  GLN X  67      -8.626  -7.113  12.547  1.00 32.33           C  
ATOM    531  CD  GLN X  67      -8.264  -8.566  12.835  1.00 34.99           C  
ATOM    532  OE1 GLN X  67      -7.099  -8.960  12.787  1.00 35.67           O  
ATOM    533  NE2 GLN X  67      -9.290  -9.388  13.103  1.00 37.19           N  
ATOM    534  N   VAL X  68      -5.547  -3.913  11.216  1.00 32.65           N  
ATOM    535  CA  VAL X  68      -4.393  -3.033  11.386  1.00 32.58           C  
ATOM    536  C   VAL X  68      -4.798  -1.598  11.047  1.00 33.33           C  
ATOM    537  O   VAL X  68      -4.427  -0.659  11.761  1.00 33.89           O  
ATOM    538  CB  VAL X  68      -3.176  -3.479  10.529  1.00 32.23           C  
ATOM    539  CG1 VAL X  68      -2.119  -2.396  10.508  1.00 30.90           C  
ATOM    540  CG2 VAL X  68      -2.586  -4.747  11.095  1.00 32.59           C  
ATOM    541  N   MET X  69      -5.567  -1.439   9.964  1.00 33.34           N  
ATOM    542  CA  MET X  69      -6.040  -0.127   9.563  1.00 34.54           C  
ATOM    543  C   MET X  69      -6.885   0.518  10.662  1.00 35.70           C  
ATOM    544  O   MET X  69      -6.663   1.679  11.007  1.00 35.63           O  
ATOM    545  CB  MET X  69      -6.796  -0.186   8.235  1.00 33.82           C  
ATOM    546  CG  MET X  69      -5.911  -0.461   7.031  1.00 32.14           C  
ATOM    547  SD  MET X  69      -4.542   0.682   6.744  1.00 30.32           S  
ATOM    548  CE  MET X  69      -3.044  -0.137   7.316  1.00 27.95           C  
ATOM    549  N   GLU X  70      -7.814  -0.251  11.242  1.00 36.73           N  
ATOM    550  CA  GLU X  70      -8.616   0.231  12.373  1.00 38.09           C  
ATOM    551  C   GLU X  70      -7.761   0.729  13.557  1.00 37.25           C  
ATOM    552  O   GLU X  70      -7.977   1.830  14.054  1.00 38.32           O  
ATOM    553  CB  GLU X  70      -9.600  -0.855  12.803  1.00 37.51           C  
ATOM    554  CG  GLU X  70     -10.777  -0.385  13.640  1.00 41.76           C  
ATOM    555  CD  GLU X  70     -11.704  -1.553  14.004  1.00 42.19           C  
ATOM    556  OE1 GLU X  70     -12.479  -2.015  13.120  1.00 47.52           O  
ATOM    557  OE2 GLU X  70     -11.633  -2.022  15.163  1.00 46.36           O  
ATOM    558  N   LYS X  71      -6.787  -0.058  13.999  1.00 36.49           N  
ATOM    559  CA  LYS X  71      -5.883   0.361  15.079  1.00 35.70           C  
ATOM    560  C   LYS X  71      -4.955   1.542  14.704  1.00 34.62           C  
ATOM    561  O   LYS X  71      -4.737   2.442  15.508  1.00 34.32           O  
ATOM    562  CB  LYS X  71      -5.021  -0.817  15.535  1.00 36.90           C  
ATOM    563  CG  LYS X  71      -5.739  -1.942  16.280  1.00 37.81           C  
ATOM    564  CD  LYS X  71      -5.850  -1.621  17.785  1.00 39.67           C  
ATOM    565  CE  LYS X  71      -6.441  -2.796  18.582  1.00 40.91           C  
ATOM    566  NZ  LYS X  71      -7.928  -2.816  18.612  1.00 43.96           N  
ATOM    567  N   GLU X  72      -4.406   1.549  13.489  1.00 33.69           N  
ATOM    568  CA  GLU X  72      -3.516   2.645  13.072  1.00 32.81           C  
ATOM    569  C   GLU X  72      -4.226   4.018  13.123  1.00 32.96           C  
ATOM    570  O   GLU X  72      -3.633   5.000  13.587  1.00 33.63           O  
ATOM    571  CB  GLU X  72      -2.936   2.398  11.665  1.00 32.22           C  
ATOM    572  CG  GLU X  72      -1.981   3.480  11.209  1.00 30.52           C  
ATOM    573  CD  GLU X  72      -1.348   3.213   9.871  1.00 33.98           C  
ATOM    574  OE1 GLU X  72      -1.699   2.184   9.238  1.00 31.30           O  
ATOM    575  OE2 GLU X  72      -0.498   4.056   9.442  1.00 34.72           O  
ATOM    576  N   PHE X  73      -5.479   4.064  12.651  1.00 31.77           N  
ATOM    577  CA  PHE X  73      -6.232   5.313  12.446  1.00 31.83           C  
ATOM    578  C   PHE X  73      -7.242   5.654  13.507  1.00 33.06           C  
ATOM    579  O   PHE X  73      -7.930   6.671  13.393  1.00 32.81           O  
ATOM    580  CB  PHE X  73      -6.913   5.327  11.055  1.00 30.84           C  
ATOM    581  CG  PHE X  73      -5.938   5.437   9.940  1.00 29.86           C  
ATOM    582  CD1 PHE X  73      -5.469   6.687   9.520  1.00 28.89           C  
ATOM    583  CD2 PHE X  73      -5.422   4.275   9.333  1.00 30.57           C  
ATOM    584  CE1 PHE X  73      -4.482   6.780   8.476  1.00 28.29           C  
ATOM    585  CE2 PHE X  73      -4.440   4.359   8.312  1.00 28.51           C  
ATOM    586  CZ  PHE X  73      -3.984   5.625   7.888  1.00 28.35           C  
ATOM    587  N   GLU X  74      -7.315   4.836  14.565  1.00 34.16           N  
ATOM    588  CA  GLU X  74      -8.279   5.076  15.629  1.00 35.42           C  
ATOM    589  C   GLU X  74      -8.015   6.338  16.443  1.00 34.04           C  
ATOM    590  O   GLU X  74      -8.903   6.785  17.169  1.00 33.63           O  
ATOM    591  CB  GLU X  74      -8.427   3.861  16.563  1.00 35.81           C  
ATOM    592  CG  GLU X  74      -7.269   3.624  17.530  1.00 37.31           C  
ATOM    593  CD  GLU X  74      -7.473   2.348  18.354  1.00 39.47           C  
ATOM    594  OE1 GLU X  74      -8.560   2.183  18.953  1.00 40.69           O  
ATOM    595  OE2 GLU X  74      -6.547   1.495  18.370  1.00 47.17           O  
ATOM    596  N   ASP X  75      -6.822   6.927  16.338  1.00 32.60           N  
ATOM    597  CA  ASP X  75      -6.611   8.211  17.039  1.00 30.71           C  
ATOM    598  C   ASP X  75      -7.181   9.390  16.247  1.00 30.01           C  
ATOM    599  O   ASP X  75      -7.066  10.516  16.678  1.00 29.82           O  
ATOM    600  CB  ASP X  75      -5.143   8.442  17.423  1.00 30.29           C  
ATOM    601  CG  ASP X  75      -4.226   8.619  16.206  1.00 29.97           C  
ATOM    602  OD1 ASP X  75      -4.677   8.515  15.048  1.00 28.23           O  
ATOM    603  OD2 ASP X  75      -3.033   8.875  16.410  1.00 30.68           O  
ATOM    604  N   GLY X  76      -7.771   9.130  15.079  1.00 29.02           N  
ATOM    605  CA  GLY X  76      -8.496  10.168  14.326  1.00 28.16           C  
ATOM    606  C   GLY X  76      -7.617  11.010  13.408  1.00 28.38           C  
ATOM    607  O   GLY X  76      -8.095  11.927  12.731  1.00 28.42           O  
ATOM    608  N   ILE X  77      -6.324  10.683  13.356  1.00 28.16           N  
ATOM    609  CA  ILE X  77      -5.366  11.429  12.560  1.00 27.11           C  
ATOM    610  C   ILE X  77      -5.165  10.770  11.198  1.00 27.22           C  
ATOM    611  O   ILE X  77      -4.876   9.592  11.110  1.00 27.93           O  
ATOM    612  CB  ILE X  77      -4.039  11.682  13.362  1.00 27.55           C  
ATOM    613  CG1 ILE X  77      -4.300  12.732  14.438  1.00 26.59           C  
ATOM    614  CG2 ILE X  77      -2.877  12.146  12.447  1.00 27.08           C  
ATOM    615  CD1 ILE X  77      -3.243  12.827  15.471  1.00 30.33           C  
ATOM    616  N   ILE X  78      -5.361  11.552  10.140  1.00 27.36           N  
ATOM    617  CA  ILE X  78      -4.922  11.208   8.798  1.00 27.01           C  
ATOM    618  C   ILE X  78      -3.827  12.205   8.371  1.00 27.09           C  
ATOM    619  O   ILE X  78      -3.946  13.442   8.542  1.00 25.80           O  
ATOM    620  CB  ILE X  78      -6.124  11.166   7.743  1.00 27.76           C  
ATOM    621  CG1 ILE X  78      -7.226  10.197   8.198  1.00 28.66           C  
ATOM    622  CG2 ILE X  78      -5.629  10.722   6.328  1.00 26.46           C  
ATOM    623  CD1 ILE X  78      -8.519  10.228   7.372  1.00 28.26           C  
ATOM    624  N   ASN X  79      -2.748  11.674   7.812  1.00 26.63           N  
ATOM    625  CA  ASN X  79      -1.794  12.516   7.106  1.00 26.84           C  
ATOM    626  C   ASN X  79      -1.184  11.724   5.954  1.00 27.80           C  
ATOM    627  O   ASN X  79      -1.457  10.518   5.825  1.00 27.68           O  
ATOM    628  CB  ASN X  79      -0.771  13.144   8.065  1.00 26.61           C  
ATOM    629  CG  ASN X  79       0.070  12.112   8.772  1.00 27.11           C  
ATOM    630  OD1 ASN X  79       0.656  11.237   8.136  1.00 29.59           O  
ATOM    631  ND2 ASN X  79       0.174  12.233  10.070  1.00 24.28           N  
ATOM    632  N   TRP X  80      -0.434  12.394   5.077  1.00 27.75           N  
ATOM    633  CA  TRP X  80       0.109  11.736   3.898  1.00 27.49           C  
ATOM    634  C   TRP X  80       1.129  10.634   4.273  1.00 28.13           C  
ATOM    635  O   TRP X  80       1.221   9.607   3.593  1.00 30.24           O  
ATOM    636  CB  TRP X  80       0.776  12.769   2.969  1.00 28.10           C  
ATOM    637  CG  TRP X  80      -0.155  13.526   2.082  1.00 26.62           C  
ATOM    638  CD1 TRP X  80      -0.347  14.884   2.056  1.00 26.36           C  
ATOM    639  CD2 TRP X  80      -1.034  12.970   1.076  1.00 27.11           C  
ATOM    640  NE1 TRP X  80      -1.287  15.205   1.092  1.00 27.72           N  
ATOM    641  CE2 TRP X  80      -1.731  14.053   0.491  1.00 26.88           C  
ATOM    642  CE3 TRP X  80      -1.303  11.662   0.630  1.00 29.10           C  
ATOM    643  CZ2 TRP X  80      -2.666  13.879  -0.528  1.00 27.26           C  
ATOM    644  CZ3 TRP X  80      -2.240  11.486  -0.426  1.00 28.12           C  
ATOM    645  CH2 TRP X  80      -2.908  12.601  -0.978  1.00 27.23           C  
ATOM    646  N   GLY X  81       1.896  10.851   5.329  1.00 27.20           N  
ATOM    647  CA  GLY X  81       2.857   9.861   5.795  1.00 28.60           C  
ATOM    648  C   GLY X  81       2.166   8.556   6.176  1.00 28.72           C  
ATOM    649  O   GLY X  81       2.605   7.483   5.768  1.00 29.02           O  
ATOM    650  N   ARG X  82       1.095   8.644   6.956  1.00 28.51           N  
ATOM    651  CA  ARG X  82       0.290   7.456   7.277  1.00 29.47           C  
ATOM    652  C   ARG X  82      -0.323   6.794   6.047  1.00 30.01           C  
ATOM    653  O   ARG X  82      -0.434   5.576   5.974  1.00 30.76           O  
ATOM    654  CB  ARG X  82      -0.818   7.794   8.265  1.00 28.92           C  
ATOM    655  CG  ARG X  82      -0.319   8.232   9.624  1.00 27.93           C  
ATOM    656  CD  ARG X  82      -1.512   8.439  10.574  1.00 29.03           C  
ATOM    657  NE  ARG X  82      -1.048   8.850  11.901  1.00 26.45           N  
ATOM    658  CZ  ARG X  82      -1.768   8.719  13.003  1.00 29.00           C  
ATOM    659  NH1 ARG X  82      -3.009   8.224  12.941  1.00 27.69           N  
ATOM    660  NH2 ARG X  82      -1.242   9.068  14.172  1.00 27.28           N  
ATOM    661  N   ILE X  83      -0.728   7.595   5.077  1.00 30.21           N  
ATOM    662  CA  ILE X  83      -1.228   7.024   3.815  1.00 30.36           C  
ATOM    663  C   ILE X  83      -0.127   6.213   3.143  1.00 30.14           C  
ATOM    664  O   ILE X  83      -0.400   5.134   2.632  1.00 31.12           O  
ATOM    665  CB  ILE X  83      -1.878   8.112   2.910  1.00 30.78           C  
ATOM    666  CG1 ILE X  83      -3.214   8.515   3.552  1.00 29.02           C  
ATOM    667  CG2 ILE X  83      -2.088   7.618   1.414  1.00 28.58           C  
ATOM    668  CD1 ILE X  83      -3.788   9.792   3.042  1.00 30.08           C  
ATOM    669  N   VAL X  84       1.124   6.690   3.174  1.00 29.90           N  
ATOM    670  CA  VAL X  84       2.222   5.900   2.572  1.00 29.22           C  
ATOM    671  C   VAL X  84       2.296   4.512   3.232  1.00 29.50           C  
ATOM    672  O   VAL X  84       2.516   3.521   2.544  1.00 29.34           O  
ATOM    673  CB  VAL X  84       3.607   6.651   2.596  1.00 29.64           C  
ATOM    674  CG1 VAL X  84       4.823   5.689   2.269  1.00 28.24           C  
ATOM    675  CG2 VAL X  84       3.574   7.801   1.626  1.00 26.27           C  
ATOM    676  N   THR X  85       2.067   4.449   4.557  1.00 28.77           N  
ATOM    677  CA  THR X  85       2.193   3.185   5.326  1.00 27.83           C  
ATOM    678  C   THR X  85       1.180   2.127   4.962  1.00 28.12           C  
ATOM    679  O   THR X  85       1.455   0.944   5.102  1.00 28.73           O  
ATOM    680  CB  THR X  85       2.121   3.395   6.876  1.00 27.35           C  
ATOM    681  OG1 THR X  85       0.811   3.859   7.249  1.00 28.47           O  
ATOM    682  CG2 THR X  85       3.167   4.368   7.309  1.00 23.84           C  
ATOM    683  N   ILE X  86       0.010   2.548   4.499  1.00 28.87           N  
ATOM    684  CA  ILE X  86      -0.991   1.630   3.955  1.00 28.45           C  
ATOM    685  C   ILE X  86      -0.409   0.842   2.768  1.00 29.70           C  
ATOM    686  O   ILE X  86      -0.595  -0.376   2.672  1.00 29.53           O  
ATOM    687  CB  ILE X  86      -2.242   2.415   3.509  1.00 29.63           C  
ATOM    688  CG1 ILE X  86      -2.845   3.224   4.706  1.00 26.62           C  
ATOM    689  CG2 ILE X  86      -3.274   1.481   2.941  1.00 29.87           C  
ATOM    690  CD1 ILE X  86      -4.013   4.220   4.276  1.00 25.06           C  
ATOM    691  N   PHE X  87       0.344   1.531   1.905  1.00 29.89           N  
ATOM    692  CA  PHE X  87       0.967   0.897   0.745  1.00 29.95           C  
ATOM    693  C   PHE X  87       2.126  -0.003   1.171  1.00 30.51           C  
ATOM    694  O   PHE X  87       2.230  -1.132   0.686  1.00 31.11           O  
ATOM    695  CB  PHE X  87       1.433   1.929  -0.281  1.00 29.94           C  
ATOM    696  CG  PHE X  87       0.298   2.619  -0.988  1.00 30.92           C  
ATOM    697  CD1 PHE X  87      -0.304   2.031  -2.082  1.00 29.15           C  
ATOM    698  CD2 PHE X  87      -0.189   3.847  -0.524  1.00 32.47           C  
ATOM    699  CE1 PHE X  87      -1.375   2.652  -2.704  1.00 33.39           C  
ATOM    700  CE2 PHE X  87      -1.256   4.479  -1.151  1.00 31.06           C  
ATOM    701  CZ  PHE X  87      -1.836   3.893  -2.240  1.00 30.97           C  
ATOM    702  N   ALA X  88       2.975   0.498   2.080  1.00 30.23           N  
ATOM    703  CA  ALA X  88       4.027  -0.298   2.690  1.00 30.81           C  
ATOM    704  C   ALA X  88       3.457  -1.562   3.320  1.00 30.81           C  
ATOM    705  O   ALA X  88       3.968  -2.631   3.093  1.00 31.47           O  
ATOM    706  CB  ALA X  88       4.823   0.512   3.704  1.00 29.90           C  
ATOM    707  N   PHE X  89       2.368  -1.452   4.070  1.00 30.97           N  
ATOM    708  CA  PHE X  89       1.777  -2.648   4.640  1.00 30.47           C  
ATOM    709  C   PHE X  89       1.205  -3.631   3.606  1.00 30.19           C  
ATOM    710  O   PHE X  89       1.319  -4.833   3.796  1.00 30.67           O  
ATOM    711  CB  PHE X  89       0.700  -2.325   5.675  1.00 30.38           C  
ATOM    712  CG  PHE X  89       0.304  -3.526   6.485  1.00 30.95           C  
ATOM    713  CD1 PHE X  89       1.292  -4.341   7.037  1.00 28.50           C  
ATOM    714  CD2 PHE X  89      -1.032  -3.854   6.688  1.00 31.13           C  
ATOM    715  CE1 PHE X  89       0.958  -5.476   7.778  1.00 29.47           C  
ATOM    716  CE2 PHE X  89      -1.374  -4.981   7.431  1.00 29.92           C  
ATOM    717  CZ  PHE X  89      -0.370  -5.792   7.979  1.00 29.50           C  
ATOM    718  N   GLU X  90       0.547  -3.153   2.545  1.00 30.71           N  
ATOM    719  CA  GLU X  90       0.104  -4.084   1.509  1.00 31.18           C  
ATOM    720  C   GLU X  90       1.271  -4.810   0.859  1.00 31.49           C  
ATOM    721  O   GLU X  90       1.135  -5.966   0.498  1.00 31.80           O  
ATOM    722  CB  GLU X  90      -0.787  -3.442   0.437  1.00 32.01           C  
ATOM    723  CG  GLU X  90      -0.135  -2.428  -0.427  1.00 35.20           C  
ATOM    724  CD  GLU X  90      -0.718  -2.359  -1.831  1.00 38.26           C  
ATOM    725  OE1 GLU X  90      -0.292  -1.474  -2.585  1.00 39.43           O  
ATOM    726  OE2 GLU X  90      -1.591  -3.169  -2.188  1.00 38.27           O  
ATOM    727  N   GLY X  91       2.404  -4.125   0.705  1.00 31.48           N  
ATOM    728  CA  GLY X  91       3.619  -4.761   0.208  1.00 31.84           C  
ATOM    729  C   GLY X  91       4.082  -5.888   1.120  1.00 31.63           C  
ATOM    730  O   GLY X  91       4.531  -6.926   0.648  1.00 32.34           O  
ATOM    731  N   ILE X  92       3.971  -5.684   2.426  1.00 31.79           N  
ATOM    732  CA  ILE X  92       4.300  -6.731   3.403  1.00 31.92           C  
ATOM    733  C   ILE X  92       3.330  -7.899   3.307  1.00 32.36           C  
ATOM    734  O   ILE X  92       3.726  -9.032   3.438  1.00 32.35           O  
ATOM    735  CB  ILE X  92       4.292  -6.194   4.843  1.00 31.70           C  
ATOM    736  CG1 ILE X  92       5.519  -5.307   5.083  1.00 32.76           C  
ATOM    737  CG2 ILE X  92       4.315  -7.341   5.858  1.00 30.55           C  
ATOM    738  CD1 ILE X  92       5.446  -4.514   6.354  1.00 31.61           C  
ATOM    739  N   LEU X  93       2.050  -7.619   3.089  1.00 33.20           N  
ATOM    740  CA  LEU X  93       1.079  -8.701   2.997  1.00 34.44           C  
ATOM    741  C   LEU X  93       1.286  -9.514   1.731  1.00 35.40           C  
ATOM    742  O   LEU X  93       1.081 -10.720   1.738  1.00 34.75           O  
ATOM    743  CB  LEU X  93      -0.348  -8.188   3.024  1.00 33.78           C  
ATOM    744  CG  LEU X  93      -0.814  -7.529   4.328  1.00 34.62           C  
ATOM    745  CD1 LEU X  93      -2.133  -6.752   4.081  1.00 33.90           C  
ATOM    746  CD2 LEU X  93      -0.982  -8.567   5.424  1.00 33.91           C  
ATOM    747  N   ILE X  94       1.672  -8.855   0.644  1.00 36.62           N  
ATOM    748  CA  ILE X  94       1.804  -9.584  -0.594  1.00 38.04           C  
ATOM    749  C   ILE X  94       2.997 -10.560  -0.522  1.00 38.24           C  
ATOM    750  O   ILE X  94       2.907 -11.665  -1.050  1.00 38.19           O  
ATOM    751  CB  ILE X  94       1.748  -8.680  -1.859  1.00 37.83           C  
ATOM    752  CG1 ILE X  94       1.445  -9.513  -3.094  1.00 38.77           C  
ATOM    753  CG2 ILE X  94       3.054  -7.962  -2.092  1.00 38.55           C  
ATOM    754  CD1 ILE X  94       0.498 -10.651  -2.867  1.00 42.37           C  
ATOM    755  N   LYS X  95       4.064 -10.172   0.183  1.00 38.91           N  
ATOM    756  CA  LYS X  95       5.227 -11.058   0.372  1.00 39.17           C  
ATOM    757  C   LYS X  95       4.925 -12.263   1.248  1.00 39.90           C  
ATOM    758  O   LYS X  95       5.339 -13.396   0.929  1.00 39.21           O  
ATOM    759  CB  LYS X  95       6.420 -10.299   0.947  1.00 39.11           C  
ATOM    760  CG  LYS X  95       7.056  -9.335  -0.046  1.00 38.45           C  
ATOM    761  CD  LYS X  95       7.858  -8.285   0.669  1.00 38.96           C  
ATOM    762  CE  LYS X  95       9.169  -8.854   1.217  1.00 40.19           C  
ATOM    763  NZ  LYS X  95      10.068  -7.737   1.640  1.00 39.76           N  
ATOM    764  N   LYS X  96       4.229 -12.030   2.357  1.00 39.96           N  
ATOM    765  CA  LYS X  96       3.922 -13.115   3.280  1.00 41.17           C  
ATOM    766  C   LYS X  96       2.934 -14.071   2.636  1.00 41.84           C  
ATOM    767  O   LYS X  96       2.947 -15.274   2.913  1.00 42.01           O  
ATOM    768  CB  LYS X  96       3.351 -12.586   4.588  1.00 41.21           C  
ATOM    769  CG  LYS X  96       4.316 -11.644   5.327  1.00 43.02           C  
ATOM    770  CD  LYS X  96       3.841 -11.318   6.726  1.00 44.07           C  
ATOM    771  CE  LYS X  96       3.851 -12.560   7.602  1.00 43.66           C  
ATOM    772  NZ  LYS X  96       5.145 -13.278   7.558  1.00 42.85           N  
ATOM    773  N   LEU X  97       2.083 -13.530   1.772  1.00 41.93           N  
ATOM    774  CA  LEU X  97       1.085 -14.350   1.125  1.00 42.35           C  
ATOM    775  C   LEU X  97       1.732 -15.351   0.177  1.00 42.96           C  
ATOM    776  O   LEU X  97       1.464 -16.544   0.284  1.00 42.89           O  
ATOM    777  CB  LEU X  97       0.043 -13.516   0.376  1.00 41.50           C  
ATOM    778  CG  LEU X  97      -1.059 -14.380  -0.279  1.00 40.39           C  
ATOM    779  CD1 LEU X  97      -1.783 -15.268   0.744  1.00 39.35           C  
ATOM    780  CD2 LEU X  97      -2.055 -13.524  -1.027  1.00 38.10           C  
ATOM    781  N   LEU X  98       2.558 -14.872  -0.749  1.00 43.72           N  
ATOM    782  CA  LEU X  98       3.103 -15.764  -1.766  1.00 45.65           C  
ATOM    783  C   LEU X  98       4.312 -16.554  -1.294  1.00 45.91           C  
ATOM    784  O   LEU X  98       4.743 -17.491  -1.965  1.00 46.64           O  
ATOM    785  CB  LEU X  98       3.370 -15.034  -3.086  1.00 46.20           C  
ATOM    786  CG  LEU X  98       4.295 -13.832  -3.227  1.00 46.62           C  
ATOM    787  CD1 LEU X  98       5.666 -14.283  -3.681  1.00 46.38           C  
ATOM    788  CD2 LEU X  98       3.675 -12.942  -4.276  1.00 47.25           C  
ATOM    789  N   ARG X  99       4.838 -16.177  -0.137  1.00 46.45           N  
ATOM    790  CA  ARG X  99       5.880 -16.920   0.533  1.00 47.31           C  
ATOM    791  C   ARG X  99       5.279 -18.209   1.042  1.00 47.99           C  
ATOM    792  O   ARG X  99       5.925 -19.249   1.022  1.00 47.53           O  
ATOM    793  CB  ARG X  99       6.433 -16.111   1.710  1.00 47.57           C  
ATOM    794  CG  ARG X  99       7.624 -16.701   2.406  1.00 48.07           C  
ATOM    795  CD  ARG X  99       8.873 -16.513   1.581  1.00 50.00           C  
ATOM    796  NE  ARG X  99      10.014 -17.174   2.196  1.00 50.27           N  
ATOM    797  CZ  ARG X  99      10.965 -16.544   2.876  1.00 52.09           C  
ATOM    798  NH1 ARG X  99      10.921 -15.225   3.029  1.00 52.64           N  
ATOM    799  NH2 ARG X  99      11.967 -17.234   3.402  1.00 52.64           N  
ATOM    800  N   GLN X 100       4.024 -18.150   1.469  1.00 48.94           N  
ATOM    801  CA  GLN X 100       3.431 -19.290   2.150  1.00 50.23           C  
ATOM    802  C   GLN X 100       2.238 -19.903   1.409  1.00 50.63           C  
ATOM    803  O   GLN X 100       1.804 -21.003   1.737  1.00 50.76           O  
ATOM    804  CB  GLN X 100       3.089 -18.907   3.599  1.00 50.83           C  
ATOM    805  CG  GLN X 100       1.760 -18.206   3.775  1.00 51.24           C  
ATOM    806  CD  GLN X 100       0.619 -19.178   3.846  1.00 53.52           C  
ATOM    807  OE1 GLN X 100      -0.331 -19.089   3.070  1.00 55.82           O  
ATOM    808  NE2 GLN X 100       0.717 -20.145   4.757  1.00 55.12           N  
ATOM    809  N   GLN X 101       1.717 -19.184   0.418  1.00 51.38           N  
ATOM    810  CA  GLN X 101       0.686 -19.706  -0.467  1.00 52.25           C  
ATOM    811  C   GLN X 101       1.171 -20.994  -1.122  1.00 52.83           C  
ATOM    812  O   GLN X 101       2.298 -21.072  -1.617  1.00 53.29           O  
ATOM    813  CB  GLN X 101       0.355 -18.681  -1.537  1.00 52.37           C  
ATOM    814  CG  GLN X 101      -1.044 -18.791  -2.088  1.00 52.82           C  
ATOM    815  CD  GLN X 101      -1.388 -17.647  -3.017  1.00 52.61           C  
ATOM    816  OE1 GLN X 101      -0.520 -17.099  -3.699  1.00 51.11           O  
ATOM    817  NE2 GLN X 101      -2.665 -17.282  -3.050  1.00 53.58           N  
ATOM    818  N   ILE X 102       0.311 -22.003  -1.113  1.00 53.13           N  
ATOM    819  CA  ILE X 102       0.685 -23.344  -1.505  1.00 53.33           C  
ATOM    820  C   ILE X 102       0.485 -23.582  -3.018  1.00 53.39           C  
ATOM    821  O   ILE X 102       1.313 -24.244  -3.671  1.00 53.38           O  
ATOM    822  CB  ILE X 102      -0.046 -24.389  -0.603  1.00 53.55           C  
ATOM    823  CG1 ILE X 102       0.096 -25.808  -1.162  1.00 53.11           C  
ATOM    824  CG2 ILE X 102      -1.522 -23.964  -0.364  1.00 54.24           C  
ATOM    825  CD1 ILE X 102      -0.258 -26.912  -0.181  1.00 53.80           C  
ATOM    826  N   ALA X 103      -0.609 -23.051  -3.563  1.00 52.87           N  
ATOM    827  CA  ALA X 103      -0.796 -22.982  -5.010  1.00 52.39           C  
ATOM    828  C   ALA X 103      -0.701 -21.510  -5.404  1.00 52.13           C  
ATOM    829  O   ALA X 103      -1.629 -20.732  -5.145  1.00 51.97           O  
ATOM    830  CB  ALA X 103      -2.132 -23.585  -5.426  1.00 52.34           C  
ATOM    831  N   PRO X 104       0.421 -21.118  -6.037  1.00 51.83           N  
ATOM    832  CA  PRO X 104       0.677 -19.695  -6.180  1.00 51.47           C  
ATOM    833  C   PRO X 104      -0.258 -19.091  -7.227  1.00 51.31           C  
ATOM    834  O   PRO X 104      -0.518 -19.700  -8.272  1.00 50.46           O  
ATOM    835  CB  PRO X 104       2.139 -19.648  -6.632  1.00 51.72           C  
ATOM    836  CG  PRO X 104       2.328 -20.930  -7.418  1.00 51.24           C  
ATOM    837  CD  PRO X 104       1.452 -21.943  -6.710  1.00 51.90           C  
ATOM    838  N   ASP X 105      -0.801 -17.921  -6.924  1.00 51.29           N  
ATOM    839  CA  ASP X 105      -1.661 -17.238  -7.863  1.00 51.97           C  
ATOM    840  C   ASP X 105      -1.378 -15.765  -7.770  1.00 52.65           C  
ATOM    841  O   ASP X 105      -1.713 -15.136  -6.762  1.00 53.06           O  
ATOM    842  CB  ASP X 105      -3.137 -17.512  -7.575  1.00 51.65           C  
ATOM    843  CG  ASP X 105      -4.053 -16.884  -8.615  1.00 53.22           C  
ATOM    844  OD1 ASP X 105      -4.997 -17.558  -9.090  1.00 54.32           O  
ATOM    845  OD2 ASP X 105      -3.824 -15.713  -8.982  1.00 54.67           O  
ATOM    846  N   VAL X 106      -0.774 -15.210  -8.817  1.00 53.09           N  
ATOM    847  CA  VAL X 106      -0.431 -13.780  -8.834  1.00 53.48           C  
ATOM    848  C   VAL X 106      -1.599 -12.878  -9.283  1.00 53.57           C  
ATOM    849  O   VAL X 106      -1.760 -11.809  -8.734  1.00 54.12           O  
ATOM    850  CB  VAL X 106       0.913 -13.495  -9.592  1.00 53.41           C  
ATOM    851  CG1 VAL X 106       1.268 -12.023  -9.567  1.00 53.59           C  
ATOM    852  CG2 VAL X 106       2.061 -14.306  -8.980  1.00 53.21           C  
ATOM    853  N   ASP X 107      -2.419 -13.328 -10.237  1.00 54.39           N  
ATOM    854  CA  ASP X 107      -3.579 -12.558 -10.747  1.00 54.85           C  
ATOM    855  C   ASP X 107      -4.540 -12.126  -9.637  1.00 55.09           C  
ATOM    856  O   ASP X 107      -4.889 -10.943  -9.542  1.00 55.51           O  
ATOM    857  CB  ASP X 107      -4.350 -13.343 -11.810  1.00 55.39           C  
ATOM    858  CG  ASP X 107      -5.347 -12.476 -12.590  1.00 56.53           C  
ATOM    859  OD1 ASP X 107      -4.951 -11.418 -13.127  1.00 58.09           O  
ATOM    860  OD2 ASP X 107      -6.532 -12.868 -12.679  1.00 56.81           O  
ATOM    861  N   THR X 108      -4.938 -13.072  -8.781  1.00 54.46           N  
ATOM    862  CA  THR X 108      -5.789 -12.760  -7.622  1.00 53.47           C  
ATOM    863  C   THR X 108      -5.159 -11.792  -6.595  1.00 52.74           C  
ATOM    864  O   THR X 108      -5.748 -11.574  -5.531  1.00 52.69           O  
ATOM    865  CB  THR X 108      -6.264 -14.030  -6.860  1.00 53.45           C  
ATOM    866  OG1 THR X 108      -5.192 -14.548  -6.052  1.00 53.77           O  
ATOM    867  CG2 THR X 108      -6.820 -15.097  -7.819  1.00 52.60           C  
ATOM    868  N   TYR X 109      -3.978 -11.233  -6.892  1.00 51.64           N  
ATOM    869  CA  TYR X 109      -3.391 -10.146  -6.049  1.00 50.47           C  
ATOM    870  C   TYR X 109      -3.906  -8.754  -6.471  1.00 48.56           C  
ATOM    871  O   TYR X 109      -3.538  -7.727  -5.902  1.00 48.49           O  
ATOM    872  CB  TYR X 109      -1.875 -10.153  -6.109  1.00 51.26           C  
ATOM    873  CG  TYR X 109      -1.202 -11.428  -5.659  1.00 53.69           C  
ATOM    874  CD1 TYR X 109      -1.850 -12.349  -4.813  1.00 55.29           C  
ATOM    875  CD2 TYR X 109       0.106 -11.704  -6.053  1.00 55.53           C  
ATOM    876  CE1 TYR X 109      -1.208 -13.514  -4.388  1.00 54.89           C  
ATOM    877  CE2 TYR X 109       0.758 -12.868  -5.637  1.00 55.86           C  
ATOM    878  CZ  TYR X 109       0.103 -13.762  -4.800  1.00 55.20           C  
ATOM    879  OH  TYR X 109       0.765 -14.905  -4.401  1.00 54.95           O  
ATOM    880  N   LYS X 110      -4.698  -8.756  -7.534  1.00 46.48           N  
ATOM    881  CA  LYS X 110      -5.636  -7.712  -7.863  1.00 44.42           C  
ATOM    882  C   LYS X 110      -6.459  -7.485  -6.602  1.00 42.09           C  
ATOM    883  O   LYS X 110      -6.784  -6.356  -6.265  1.00 40.42           O  
ATOM    884  CB  LYS X 110      -6.570  -8.223  -8.979  1.00 44.88           C  
ATOM    885  CG  LYS X 110      -6.244  -7.806 -10.433  1.00 47.03           C  
ATOM    886  CD  LYS X 110      -4.746  -7.766 -10.767  1.00 49.23           C  
ATOM    887  CE  LYS X 110      -4.509  -7.559 -12.274  1.00 48.59           C  
ATOM    888  NZ  LYS X 110      -4.551  -8.828 -13.056  1.00 51.08           N  
ATOM    889  N   GLU X 111      -6.783  -8.586  -5.915  1.00 40.09           N  
ATOM    890  CA  GLU X 111      -7.720  -8.575  -4.791  1.00 39.08           C  
ATOM    891  C   GLU X 111      -7.190  -7.813  -3.589  1.00 36.82           C  
ATOM    892  O   GLU X 111      -7.950  -7.158  -2.894  1.00 35.97           O  
ATOM    893  CB  GLU X 111      -8.168  -9.988  -4.408  1.00 38.12           C  
ATOM    894  CG  GLU X 111      -8.996 -10.694  -5.519  1.00 41.33           C  
ATOM    895  CD  GLU X 111      -9.605 -12.045  -5.110  1.00 41.60           C  
ATOM    896  OE1 GLU X 111     -10.462 -12.550  -5.873  1.00 46.67           O  
ATOM    897  OE2 GLU X 111      -9.241 -12.614  -4.053  1.00 45.52           O  
ATOM    898  N   ILE X 112      -5.885  -7.907  -3.350  1.00 35.89           N  
ATOM    899  CA  ILE X 112      -5.254  -7.168  -2.259  1.00 34.55           C  
ATOM    900  C   ILE X 112      -5.285  -5.705  -2.606  1.00 34.39           C  
ATOM    901  O   ILE X 112      -5.683  -4.877  -1.792  1.00 34.35           O  
ATOM    902  CB  ILE X 112      -3.809  -7.614  -2.007  1.00 35.02           C  
ATOM    903  CG1 ILE X 112      -3.800  -9.052  -1.499  1.00 34.26           C  
ATOM    904  CG2 ILE X 112      -3.091  -6.666  -0.999  1.00 32.37           C  
ATOM    905  CD1 ILE X 112      -2.418  -9.549  -1.295  1.00 36.92           C  
ATOM    906  N   SER X 113      -4.916  -5.392  -3.843  1.00 33.67           N  
ATOM    907  CA  SER X 113      -4.920  -4.004  -4.293  1.00 33.40           C  
ATOM    908  C   SER X 113      -6.326  -3.398  -4.130  1.00 33.15           C  
ATOM    909  O   SER X 113      -6.468  -2.239  -3.755  1.00 32.87           O  
ATOM    910  CB  SER X 113      -4.439  -3.939  -5.744  1.00 32.18           C  
ATOM    911  OG  SER X 113      -3.021  -4.065  -5.785  1.00 33.04           O  
ATOM    912  N   TYR X 114      -7.341  -4.205  -4.417  1.00 33.41           N  
ATOM    913  CA  TYR X 114      -8.764  -3.807  -4.323  1.00 33.93           C  
ATOM    914  C   TYR X 114      -9.217  -3.477  -2.902  1.00 33.21           C  
ATOM    915  O   TYR X 114      -9.852  -2.479  -2.711  1.00 33.82           O  
ATOM    916  CB  TYR X 114      -9.691  -4.887  -4.892  1.00 33.71           C  
ATOM    917  CG  TYR X 114     -11.082  -4.357  -5.232  1.00 35.65           C  
ATOM    918  CD1 TYR X 114     -11.327  -3.785  -6.460  1.00 34.64           C  
ATOM    919  CD2 TYR X 114     -12.133  -4.400  -4.303  1.00 36.26           C  
ATOM    920  CE1 TYR X 114     -12.573  -3.298  -6.779  1.00 37.74           C  
ATOM    921  CE2 TYR X 114     -13.401  -3.897  -4.619  1.00 36.03           C  
ATOM    922  CZ  TYR X 114     -13.604  -3.353  -5.857  1.00 35.34           C  
ATOM    923  OH  TYR X 114     -14.832  -2.845  -6.236  1.00 39.74           O  
ATOM    924  N   PHE X 115      -8.909  -4.322  -1.917  1.00 33.13           N  
ATOM    925  CA  PHE X 115      -9.308  -3.994  -0.575  1.00 33.27           C  
ATOM    926  C   PHE X 115      -8.466  -2.878   0.013  1.00 33.03           C  
ATOM    927  O   PHE X 115      -8.918  -2.186   0.907  1.00 33.73           O  
ATOM    928  CB  PHE X 115      -9.492  -5.219   0.360  1.00 32.98           C  
ATOM    929  CG  PHE X 115      -8.222  -5.939   0.762  1.00 34.60           C  
ATOM    930  CD1 PHE X 115      -7.268  -5.331   1.562  1.00 33.92           C  
ATOM    931  CD2 PHE X 115      -8.032  -7.288   0.408  1.00 34.74           C  
ATOM    932  CE1 PHE X 115      -6.116  -6.012   1.971  1.00 35.19           C  
ATOM    933  CE2 PHE X 115      -6.918  -7.969   0.805  1.00 32.89           C  
ATOM    934  CZ  PHE X 115      -5.936  -7.327   1.602  1.00 34.95           C  
ATOM    935  N   VAL X 116      -7.247  -2.697  -0.485  1.00 32.61           N  
ATOM    936  CA  VAL X 116      -6.453  -1.530  -0.095  1.00 32.82           C  
ATOM    937  C   VAL X 116      -7.086  -0.242  -0.645  1.00 32.87           C  
ATOM    938  O   VAL X 116      -7.232   0.758   0.088  1.00 33.70           O  
ATOM    939  CB  VAL X 116      -4.969  -1.662  -0.476  1.00 32.35           C  
ATOM    940  CG1 VAL X 116      -4.218  -0.363  -0.164  1.00 32.85           C  
ATOM    941  CG2 VAL X 116      -4.330  -2.830   0.309  1.00 32.15           C  
ATOM    942  N   ALA X 117      -7.487  -0.272  -1.907  1.00 31.56           N  
ATOM    943  CA  ALA X 117      -8.099   0.896  -2.509  1.00 32.46           C  
ATOM    944  C   ALA X 117      -9.431   1.234  -1.832  1.00 33.10           C  
ATOM    945  O   ALA X 117      -9.732   2.396  -1.651  1.00 32.36           O  
ATOM    946  CB  ALA X 117      -8.306   0.684  -4.012  1.00 32.48           C  
ATOM    947  N   GLU X 118     -10.231   0.203  -1.514  1.00 33.53           N  
ATOM    948  CA  GLU X 118     -11.467   0.355  -0.781  1.00 34.33           C  
ATOM    949  C   GLU X 118     -11.254   1.051   0.561  1.00 33.83           C  
ATOM    950  O   GLU X 118     -12.025   1.927   0.932  1.00 32.80           O  
ATOM    951  CB  GLU X 118     -12.118  -1.011  -0.516  1.00 35.05           C  
ATOM    952  CG  GLU X 118     -12.907  -1.579  -1.654  1.00 38.72           C  
ATOM    953  CD  GLU X 118     -13.760  -2.751  -1.205  1.00 45.51           C  
ATOM    954  OE1 GLU X 118     -13.179  -3.722  -0.659  1.00 49.34           O  
ATOM    955  OE2 GLU X 118     -14.998  -2.699  -1.402  1.00 45.27           O  
ATOM    956  N   PHE X 119     -10.231   0.632   1.313  1.00 33.90           N  
ATOM    957  CA  PHE X 119      -9.967   1.310   2.573  1.00 33.76           C  
ATOM    958  C   PHE X 119      -9.592   2.797   2.363  1.00 33.44           C  
ATOM    959  O   PHE X 119     -10.144   3.686   3.020  1.00 32.88           O  
ATOM    960  CB  PHE X 119      -8.894   0.605   3.423  1.00 32.78           C  
ATOM    961  CG  PHE X 119      -8.622   1.327   4.703  1.00 33.55           C  
ATOM    962  CD1 PHE X 119      -9.463   1.130   5.820  1.00 33.95           C  
ATOM    963  CD2 PHE X 119      -7.603   2.272   4.782  1.00 33.17           C  
ATOM    964  CE1 PHE X 119      -9.257   1.848   7.011  1.00 34.92           C  
ATOM    965  CE2 PHE X 119      -7.401   3.001   5.957  1.00 33.01           C  
ATOM    966  CZ  PHE X 119      -8.231   2.780   7.080  1.00 31.43           C  
ATOM    967  N   ILE X 120      -8.633   3.038   1.471  1.00 33.69           N  
ATOM    968  CA  ILE X 120      -8.065   4.374   1.274  1.00 34.78           C  
ATOM    969  C   ILE X 120      -9.183   5.314   0.832  1.00 35.24           C  
ATOM    970  O   ILE X 120      -9.336   6.396   1.384  1.00 34.31           O  
ATOM    971  CB  ILE X 120      -6.872   4.372   0.271  1.00 34.62           C  
ATOM    972  CG1 ILE X 120      -5.673   3.651   0.889  1.00 34.35           C  
ATOM    973  CG2 ILE X 120      -6.503   5.796  -0.134  1.00 34.56           C  
ATOM    974  CD1 ILE X 120      -4.528   3.333  -0.091  1.00 35.40           C  
ATOM    975  N   MET X 121     -10.007   4.836  -0.102  1.00 36.14           N  
ATOM    976  CA  MET X 121     -11.119   5.598  -0.648  1.00 36.38           C  
ATOM    977  C   MET X 121     -12.213   5.933   0.383  1.00 36.09           C  
ATOM    978  O   MET X 121     -12.667   7.071   0.437  1.00 35.88           O  
ATOM    979  CB  MET X 121     -11.751   4.852  -1.819  1.00 36.37           C  
ATOM    980  CG  MET X 121     -12.900   5.622  -2.480  1.00 40.04           C  
ATOM    981  SD  MET X 121     -12.197   6.925  -3.522  1.00 46.63           S  
ATOM    982  CE  MET X 121     -12.384   8.424  -2.579  1.00 47.62           C  
ATOM    983  N   ASN X 122     -12.658   4.932   1.146  1.00 35.64           N  
ATOM    984  CA  ASN X 122     -13.812   5.078   2.035  1.00 35.54           C  
ATOM    985  C   ASN X 122     -13.424   5.772   3.330  1.00 34.83           C  
ATOM    986  O   ASN X 122     -14.230   6.485   3.920  1.00 34.05           O  
ATOM    987  CB  ASN X 122     -14.469   3.723   2.368  1.00 35.84           C  
ATOM    988  CG  ASN X 122     -15.047   3.014   1.139  1.00 37.82           C  
ATOM    989  OD1 ASN X 122     -15.524   3.637   0.194  1.00 39.02           O  
ATOM    990  ND2 ASN X 122     -15.026   1.691   1.173  1.00 40.73           N  
ATOM    991  N   ASN X 123     -12.187   5.571   3.769  1.00 34.03           N  
ATOM    992  CA  ASN X 123     -11.738   6.173   5.009  1.00 33.51           C  
ATOM    993  C   ASN X 123     -10.858   7.399   4.876  1.00 32.97           C  
ATOM    994  O   ASN X 123     -10.886   8.250   5.754  1.00 33.00           O  
ATOM    995  CB  ASN X 123     -11.055   5.121   5.877  1.00 34.36           C  
ATOM    996  CG  ASN X 123     -12.018   4.054   6.342  1.00 35.69           C  
ATOM    997  OD1 ASN X 123     -12.552   4.149   7.426  1.00 38.98           O  
ATOM    998  ND2 ASN X 123     -12.275   3.064   5.509  1.00 36.35           N  
ATOM    999  N   THR X 124     -10.038   7.488   3.822  1.00 32.72           N  
ATOM   1000  CA  THR X 124      -9.162   8.649   3.687  1.00 32.37           C  
ATOM   1001  C   THR X 124      -9.495   9.527   2.465  1.00 31.82           C  
ATOM   1002  O   THR X 124      -8.906  10.590   2.299  1.00 31.43           O  
ATOM   1003  CB  THR X 124      -7.639   8.300   3.698  1.00 32.63           C  
ATOM   1004  OG1 THR X 124      -7.288   7.645   2.471  1.00 35.61           O  
ATOM   1005  CG2 THR X 124      -7.221   7.426   4.898  1.00 31.55           C  
ATOM   1006  N   GLY X 125     -10.466   9.119   1.649  1.00 31.63           N  
ATOM   1007  CA  GLY X 125     -10.702   9.779   0.358  1.00 30.77           C  
ATOM   1008  C   GLY X 125     -11.103  11.231   0.478  1.00 31.61           C  
ATOM   1009  O   GLY X 125     -10.700  12.066  -0.338  1.00 31.98           O  
ATOM   1010  N   GLU X 126     -11.901  11.557   1.499  1.00 30.93           N  
ATOM   1011  CA  GLU X 126     -12.366  12.917   1.646  1.00 31.04           C  
ATOM   1012  C   GLU X 126     -11.252  13.774   2.222  1.00 29.80           C  
ATOM   1013  O   GLU X 126     -11.129  14.925   1.873  1.00 29.12           O  
ATOM   1014  CB  GLU X 126     -13.641  12.979   2.508  1.00 31.40           C  
ATOM   1015  CG  GLU X 126     -14.200  14.363   2.673  1.00 36.23           C  
ATOM   1016  CD  GLU X 126     -14.574  15.011   1.342  1.00 42.15           C  
ATOM   1017  OE1 GLU X 126     -14.953  14.263   0.391  1.00 43.71           O  
ATOM   1018  OE2 GLU X 126     -14.468  16.260   1.261  1.00 42.18           O  
ATOM   1019  N   TRP X 127     -10.447  13.207   3.118  1.00 29.41           N  
ATOM   1020  CA  TRP X 127      -9.247  13.880   3.592  1.00 29.00           C  
ATOM   1021  C   TRP X 127      -8.312  14.201   2.388  1.00 29.83           C  
ATOM   1022  O   TRP X 127      -7.828  15.324   2.241  1.00 29.31           O  
ATOM   1023  CB  TRP X 127      -8.517  13.031   4.646  1.00 28.20           C  
ATOM   1024  CG  TRP X 127      -7.363  13.763   5.231  1.00 27.57           C  
ATOM   1025  CD1 TRP X 127      -7.372  14.536   6.365  1.00 26.61           C  
ATOM   1026  CD2 TRP X 127      -6.012  13.803   4.723  1.00 27.62           C  
ATOM   1027  NE1 TRP X 127      -6.119  15.085   6.573  1.00 26.61           N  
ATOM   1028  CE2 TRP X 127      -5.271  14.654   5.575  1.00 27.48           C  
ATOM   1029  CE3 TRP X 127      -5.365  13.225   3.605  1.00 29.73           C  
ATOM   1030  CZ2 TRP X 127      -3.923  14.941   5.356  1.00 26.43           C  
ATOM   1031  CZ3 TRP X 127      -4.023  13.507   3.394  1.00 27.69           C  
ATOM   1032  CH2 TRP X 127      -3.314  14.350   4.271  1.00 28.34           C  
ATOM   1033  N   ILE X 128      -8.063  13.210   1.534  1.00 30.43           N  
ATOM   1034  CA  ILE X 128      -7.180  13.411   0.367  1.00 31.92           C  
ATOM   1035  C   ILE X 128      -7.606  14.624  -0.487  1.00 32.59           C  
ATOM   1036  O   ILE X 128      -6.772  15.428  -0.858  1.00 31.64           O  
ATOM   1037  CB  ILE X 128      -7.111  12.144  -0.495  1.00 31.46           C  
ATOM   1038  CG1 ILE X 128      -6.290  11.077   0.239  1.00 30.77           C  
ATOM   1039  CG2 ILE X 128      -6.585  12.483  -1.920  1.00 31.31           C  
ATOM   1040  CD1 ILE X 128      -6.399   9.671  -0.373  1.00 31.43           C  
ATOM   1041  N   ARG X 129      -8.911  14.742  -0.748  1.00 34.46           N  
ATOM   1042  CA  ARG X 129      -9.516  15.884  -1.441  1.00 36.42           C  
ATOM   1043  C   ARG X 129      -9.353  17.211  -0.710  1.00 36.77           C  
ATOM   1044  O   ARG X 129      -9.213  18.250  -1.342  1.00 37.26           O  
ATOM   1045  CB  ARG X 129     -11.030  15.643  -1.605  1.00 37.95           C  
ATOM   1046  CG  ARG X 129     -11.420  14.528  -2.581  1.00 41.90           C  
ATOM   1047  CD  ARG X 129     -12.821  14.022  -2.237  1.00 50.29           C  
ATOM   1048  NE  ARG X 129     -13.688  13.954  -3.407  1.00 55.61           N  
ATOM   1049  CZ  ARG X 129     -14.924  13.462  -3.409  1.00 58.80           C  
ATOM   1050  NH1 ARG X 129     -15.456  12.972  -2.290  1.00 60.49           N  
ATOM   1051  NH2 ARG X 129     -15.632  13.461  -4.539  1.00 59.72           N  
ATOM   1052  N   GLN X 130      -9.459  17.203   0.617  1.00 36.48           N  
ATOM   1053  CA  GLN X 130      -9.372  18.450   1.359  1.00 36.56           C  
ATOM   1054  C   GLN X 130      -7.889  18.828   1.524  1.00 35.91           C  
ATOM   1055  O   GLN X 130      -7.576  19.922   1.975  1.00 34.75           O  
ATOM   1056  CB  GLN X 130     -10.148  18.400   2.713  1.00 35.77           C  
ATOM   1057  CG  GLN X 130     -11.674  18.657   2.597  1.00 37.45           C  
ATOM   1058  CD  GLN X 130     -12.413  19.067   3.934  1.00 39.11           C  
ATOM   1059  OE1 GLN X 130     -11.787  19.485   4.922  1.00 41.23           O  
ATOM   1060  NE2 GLN X 130     -13.757  18.963   3.929  1.00 37.96           N  
ATOM   1061  N   ASN X 131      -6.989  17.916   1.137  1.00 35.60           N  
ATOM   1062  CA  ASN X 131      -5.545  18.107   1.342  1.00 35.78           C  
ATOM   1063  C   ASN X 131      -4.665  18.060   0.072  1.00 35.89           C  
ATOM   1064  O   ASN X 131      -3.493  17.668   0.102  1.00 36.39           O  
ATOM   1065  CB  ASN X 131      -5.040  17.164   2.446  1.00 35.29           C  
ATOM   1066  CG  ASN X 131      -5.506  17.597   3.826  1.00 35.50           C  
ATOM   1067  OD1 ASN X 131      -4.828  18.348   4.484  1.00 37.28           O  
ATOM   1068  ND2 ASN X 131      -6.678  17.140   4.253  1.00 36.79           N  
ATOM   1069  N   GLY X 132      -5.241  18.492  -1.035  1.00 36.01           N  
ATOM   1070  CA  GLY X 132      -4.490  18.710  -2.262  1.00 35.30           C  
ATOM   1071  C   GLY X 132      -4.488  17.590  -3.288  1.00 34.84           C  
ATOM   1072  O   GLY X 132      -3.922  17.742  -4.377  1.00 34.57           O  
ATOM   1073  N   GLY X 133      -5.124  16.471  -2.968  1.00 34.15           N  
ATOM   1074  CA  GLY X 133      -5.112  15.358  -3.880  1.00 33.72           C  
ATOM   1075  C   GLY X 133      -3.721  14.766  -4.018  1.00 33.56           C  
ATOM   1076  O   GLY X 133      -2.741  15.232  -3.381  1.00 33.47           O  
ATOM   1077  N   TRP X 134      -3.644  13.718  -4.830  1.00 33.23           N  
ATOM   1078  CA  TRP X 134      -2.390  13.002  -5.093  1.00 33.86           C  
ATOM   1079  C   TRP X 134      -1.422  13.857  -5.875  1.00 34.47           C  
ATOM   1080  O   TRP X 134      -0.231  13.890  -5.585  1.00 34.40           O  
ATOM   1081  CB  TRP X 134      -2.678  11.716  -5.848  1.00 33.14           C  
ATOM   1082  CG  TRP X 134      -3.392  10.737  -4.972  1.00 33.00           C  
ATOM   1083  CD1 TRP X 134      -4.740  10.534  -4.885  1.00 30.35           C  
ATOM   1084  CD2 TRP X 134      -2.782   9.833  -4.039  1.00 29.48           C  
ATOM   1085  NE1 TRP X 134      -5.000   9.529  -3.992  1.00 31.28           N  
ATOM   1086  CE2 TRP X 134      -3.818   9.091  -3.445  1.00 29.85           C  
ATOM   1087  CE3 TRP X 134      -1.459   9.552  -3.690  1.00 29.64           C  
ATOM   1088  CZ2 TRP X 134      -3.582   8.108  -2.481  1.00 31.22           C  
ATOM   1089  CZ3 TRP X 134      -1.217   8.576  -2.725  1.00 31.50           C  
ATOM   1090  CH2 TRP X 134      -2.282   7.864  -2.135  1.00 31.75           C  
ATOM   1091  N   GLU X 135      -1.963  14.596  -6.829  1.00 35.97           N  
ATOM   1092  CA  GLU X 135      -1.155  15.350  -7.777  1.00 37.54           C  
ATOM   1093  C   GLU X 135      -0.582  16.653  -7.228  1.00 38.53           C  
ATOM   1094  O   GLU X 135       0.491  17.029  -7.637  1.00 40.11           O  
ATOM   1095  CB  GLU X 135      -1.928  15.575  -9.099  1.00 37.62           C  
ATOM   1096  CG  GLU X 135      -2.454  14.294  -9.737  1.00 38.01           C  
ATOM   1097  CD  GLU X 135      -1.367  13.467 -10.418  1.00 41.63           C  
ATOM   1098  OE1 GLU X 135      -0.209  13.959 -10.529  1.00 41.79           O  
ATOM   1099  OE2 GLU X 135      -1.681  12.327 -10.861  1.00 41.38           O  
ATOM   1100  N   ASN X 136      -1.271  17.327  -6.306  1.00 39.63           N  
ATOM   1101  CA  ASN X 136      -0.777  18.573  -5.690  1.00 40.44           C  
ATOM   1102  C   ASN X 136      -0.468  18.430  -4.194  1.00 40.96           C  
ATOM   1103  O   ASN X 136       0.296  19.221  -3.653  1.00 42.64           O  
ATOM   1104  CB  ASN X 136      -1.777  19.727  -5.837  1.00 40.79           C  
ATOM   1105  CG  ASN X 136      -1.474  20.661  -7.010  1.00 43.02           C  
ATOM   1106  OD1 ASN X 136      -0.389  21.251  -7.100  1.00 46.08           O  
ATOM   1107  ND2 ASN X 136      -2.469  20.852  -7.884  1.00 43.86           N  
ATOM   1108  N   GLY X 137      -1.087  17.475  -3.515  1.00 39.58           N  
ATOM   1109  CA  GLY X 137      -0.794  17.274  -2.103  1.00 39.01           C  
ATOM   1110  C   GLY X 137       0.365  16.315  -1.928  1.00 38.04           C  
ATOM   1111  O   GLY X 137       1.440  16.693  -1.456  1.00 38.58           O  
ATOM   1112  N   PHE X 138       0.141  15.079  -2.347  1.00 36.74           N  
ATOM   1113  CA  PHE X 138       1.119  14.021  -2.223  1.00 35.86           C  
ATOM   1114  C   PHE X 138       2.420  14.252  -3.019  1.00 34.94           C  
ATOM   1115  O   PHE X 138       3.499  14.234  -2.434  1.00 34.49           O  
ATOM   1116  CB  PHE X 138       0.516  12.659  -2.597  1.00 35.95           C  
ATOM   1117  CG  PHE X 138       1.515  11.547  -2.527  1.00 36.69           C  
ATOM   1118  CD1 PHE X 138       1.874  11.010  -1.287  1.00 35.72           C  
ATOM   1119  CD2 PHE X 138       2.164  11.102  -3.676  1.00 35.99           C  
ATOM   1120  CE1 PHE X 138       2.817  10.005  -1.198  1.00 38.81           C  
ATOM   1121  CE2 PHE X 138       3.113  10.095  -3.607  1.00 37.39           C  
ATOM   1122  CZ  PHE X 138       3.456   9.547  -2.361  1.00 36.46           C  
ATOM   1123  N   VAL X 139       2.318  14.454  -4.336  1.00 34.15           N  
ATOM   1124  CA  VAL X 139       3.502  14.532  -5.184  1.00 33.82           C  
ATOM   1125  C   VAL X 139       4.430  15.649  -4.739  1.00 33.46           C  
ATOM   1126  O   VAL X 139       5.599  15.413  -4.546  1.00 32.67           O  
ATOM   1127  CB  VAL X 139       3.174  14.763  -6.679  1.00 34.21           C  
ATOM   1128  CG1 VAL X 139       4.455  14.978  -7.447  1.00 33.70           C  
ATOM   1129  CG2 VAL X 139       2.512  13.567  -7.243  1.00 36.56           C  
ATOM   1130  N   LYS X 140       3.892  16.856  -4.584  1.00 33.78           N  
ATOM   1131  CA  LYS X 140       4.678  18.033  -4.197  1.00 34.93           C  
ATOM   1132  C   LYS X 140       5.383  17.853  -2.841  1.00 34.92           C  
ATOM   1133  O   LYS X 140       6.460  18.413  -2.617  1.00 35.69           O  
ATOM   1134  CB  LYS X 140       3.795  19.286  -4.172  1.00 34.91           C  
ATOM   1135  CG  LYS X 140       3.035  19.563  -5.497  1.00 37.85           C  
ATOM   1136  CD  LYS X 140       3.839  20.404  -6.431  1.00 39.94           C  
ATOM   1137  CE  LYS X 140       3.096  20.632  -7.746  1.00 43.95           C  
ATOM   1138  NZ  LYS X 140       3.899  20.091  -8.898  1.00 45.47           N  
ATOM   1139  N   LYS X 141       4.781  17.070  -1.956  1.00 34.27           N  
ATOM   1140  CA  LYS X 141       5.362  16.800  -0.635  1.00 34.29           C  
ATOM   1141  C   LYS X 141       6.498  15.752  -0.680  1.00 34.45           C  
ATOM   1142  O   LYS X 141       7.557  15.957  -0.096  1.00 34.89           O  
ATOM   1143  CB  LYS X 141       4.266  16.381   0.347  1.00 33.04           C  
ATOM   1144  CG  LYS X 141       4.732  16.105   1.791  1.00 32.81           C  
ATOM   1145  CD  LYS X 141       3.526  15.591   2.648  1.00 33.65           C  
ATOM   1146  CE  LYS X 141       3.986  15.024   4.019  1.00 31.18           C  
ATOM   1147  NZ  LYS X 141       4.411  16.199   4.903  1.00 30.05           N  
ATOM   1148  N   PHE X 142       6.266  14.645  -1.371  1.00 34.97           N  
ATOM   1149  CA  PHE X 142       7.190  13.518  -1.369  1.00 36.33           C  
ATOM   1150  C   PHE X 142       8.189  13.414  -2.529  1.00 37.22           C  
ATOM   1151  O   PHE X 142       9.079  12.552  -2.490  1.00 37.23           O  
ATOM   1152  CB  PHE X 142       6.415  12.205  -1.208  1.00 35.47           C  
ATOM   1153  CG  PHE X 142       5.893  12.001   0.171  1.00 38.15           C  
ATOM   1154  CD1 PHE X 142       6.722  11.527   1.180  1.00 38.41           C  
ATOM   1155  CD2 PHE X 142       4.590  12.329   0.488  1.00 38.88           C  
ATOM   1156  CE1 PHE X 142       6.239  11.351   2.465  1.00 40.35           C  
ATOM   1157  CE2 PHE X 142       4.115  12.143   1.781  1.00 39.22           C  
ATOM   1158  CZ  PHE X 142       4.933  11.667   2.761  1.00 37.17           C  
ATOM   1159  N   GLU X 143       8.023  14.259  -3.552  1.00 38.27           N  
ATOM   1160  CA  GLU X 143       8.820  14.203  -4.781  1.00 40.15           C  
ATOM   1161  C   GLU X 143      10.273  14.578  -4.537  1.00 40.54           C  
ATOM   1162  O   GLU X 143      10.562  15.409  -3.671  1.00 40.62           O  
ATOM   1163  CB  GLU X 143       8.258  15.180  -5.828  1.00 40.27           C  
ATOM   1164  CG  GLU X 143       8.328  16.658  -5.369  1.00 41.31           C  
ATOM   1165  CD  GLU X 143       7.792  17.648  -6.396  1.00 42.20           C  
ATOM   1166  OE1 GLU X 143       7.285  17.211  -7.458  1.00 45.19           O  
ATOM   1167  OE2 GLU X 143       7.874  18.873  -6.124  1.00 44.77           O  
TER
END
