# Supplementary material for: Vaccinia Virus Protein A49 Is an Unexpected Member of the B-cell Lymphoma (Bcl)-2 Protein Family
Source: J Biol Chem. 2015 Jan 20;290(10):5991–6002. doi: 10.1074/jbc.M114.624650 (PMC4358236; doi:10.1074/jbc.M114.624650)
Supplement: Supplemental Data [file supp_M114.624650_jbc.M114.624650-1.zip › Neidel_overlain_Bcl-2_proteins_and_core/2VOF_A_ali.pdb]

ATOM      1  N   MET X   1     -17.120  11.841  -9.112  1.00 30.53           N  
ATOM      2  CA  MET X   1     -15.819  12.091  -8.475  1.00 33.62           C  
ATOM      3  C   MET X   1     -15.375  10.874  -7.685  1.00 29.59           C  
ATOM      4  O   MET X   1     -14.196  10.534  -7.702  1.00 29.28           O  
ATOM      5  CB  MET X   1     -15.852  13.325  -7.556  1.00 33.32           C  
ATOM      6  CG  MET X   1     -15.012  14.489  -8.068  1.00 38.56           C  
ATOM      7  CE  MET X   1     -15.064  15.895  -5.504  1.00 46.50           C  
ATOM      8  N   ALA X   2     -16.318  10.229  -6.991  1.00 26.99           N  
ATOM      9  CA  ALA X   2     -16.047   8.979  -6.285  1.00 24.87           C  
ATOM     10  C   ALA X   2     -15.429   7.925  -7.205  1.00 22.89           C  
ATOM     11  O   ALA X   2     -14.406   7.306  -6.864  1.00 23.10           O  
ATOM     12  CB  ALA X   2     -17.331   8.441  -5.665  1.00 24.91           C  
ATOM     13  N   GLU X   3     -16.023   7.716  -8.371  1.00 22.05           N  
ATOM     14  CA  GLU X   3     -15.482   6.720  -9.311  1.00 21.37           C  
ATOM     15  C   GLU X   3     -14.060   7.059  -9.730  1.00 21.89           C  
ATOM     16  O   GLU X   3     -13.191   6.223  -9.688  1.00 21.72           O  
ATOM     17  CB  GLU X   3     -16.371   6.571 -10.529  1.00 20.46           C  
ATOM     18  CG  GLU X   3     -17.715   5.890 -10.196  1.00 20.57           C  
ATOM     19  CD  GLU X   3     -18.794   6.058 -11.231  1.00 19.41           C  
ATOM     20  OE1 GLU X   3     -18.884   7.110 -11.940  1.00 18.88           O  
ATOM     21  OE2 GLU X   3     -19.663   5.144 -11.306  1.00 18.30           O  
ATOM     22  N   SER X   4     -13.813   8.304 -10.117  1.00 23.07           N  
ATOM     23  CA  SER X   4     -12.480   8.657 -10.583  1.00 23.57           C  
ATOM     24  C   SER X   4     -11.471   8.529  -9.463  1.00 23.84           C  
ATOM     25  O   SER X   4     -10.394   7.996  -9.698  1.00 23.42           O  
ATOM     26  CB  SER X   4     -12.433  10.064 -11.188  1.00 24.41           C  
ATOM     27  OG  SER X   4     -13.105  10.958 -10.349  1.00 29.44           O  
ATOM     28  N   GLU X   5     -11.835   8.952  -8.251  1.00 23.51           N  
ATOM     29  CA  GLU X   5     -10.942   8.818  -7.102  1.00 24.90           C  
ATOM     30  C   GLU X   5     -10.583   7.365  -6.801  1.00 24.09           C  
ATOM     31  O   GLU X   5      -9.416   7.054  -6.578  1.00 24.59           O  
ATOM     32  CB  GLU X   5     -11.534   9.479  -5.859  1.00 25.13           C  
ATOM     33  CG  GLU X   5     -11.580  10.970  -5.964  1.00 29.27           C  
ATOM     34  CD  GLU X   5     -12.315  11.624  -4.817  1.00 33.56           C  
ATOM     35  OE1 GLU X   5     -12.626  10.920  -3.823  1.00 33.80           O  
ATOM     36  OE2 GLU X   5     -12.561  12.855  -4.925  1.00 37.15           O  
ATOM     37  N   LEU X   6     -11.579   6.477  -6.794  1.00 23.77           N  
ATOM     38  CA  LEU X   6     -11.344   5.083  -6.480  1.00 23.29           C  
ATOM     39  C   LEU X   6     -10.489   4.422  -7.529  1.00 23.78           C  
ATOM     40  O   LEU X   6      -9.558   3.690  -7.204  1.00 24.34           O  
ATOM     41  CB  LEU X   6     -12.658   4.312  -6.368  1.00 22.84           C  
ATOM     42  CG  LEU X   6     -12.492   2.806  -6.116  1.00 22.53           C  
ATOM     43  CD1 LEU X   6     -11.713   2.522  -4.838  1.00 25.35           C  
ATOM     44  CD2 LEU X   6     -13.860   2.188  -6.088  1.00 23.72           C  
ATOM     45  N   MET X   7     -10.778   4.697  -8.794  1.00 24.25           N  
ATOM     46  CA  MET X   7      -9.996   4.091  -9.862  1.00 24.96           C  
ATOM     47  C   MET X   7      -8.544   4.537  -9.807  1.00 25.26           C  
ATOM     48  O   MET X   7      -7.636   3.734 -10.026  1.00 24.51           O  
ATOM     49  CB  MET X   7     -10.632   4.348 -11.219  1.00 24.87           C  
ATOM     50  CG  MET X   7     -11.963   3.597 -11.396  1.00 24.66           C  
ATOM     51  CE  MET X   7     -13.005   5.595 -13.233  1.00 25.79           C  
ATOM     52  N   HIS X   8      -8.318   5.813  -9.507  1.00 25.62           N  
ATOM     53  CA  HIS X   8      -6.955   6.330  -9.389  0.50 26.41           C  
ATOM     54  C   HIS X   8      -6.215   5.675  -8.216  1.00 26.58           C  
ATOM     55  O   HIS X   8      -5.060   5.240  -8.365  1.00 26.79           O  
ATOM     56  CB  HIS X   8      -6.964   7.854  -9.249  0.50 26.91           C  
ATOM     57  CG  HIS X   8      -7.147   8.578 -10.546  0.50 27.80           C  
ATOM     58  ND1 HIS X   8      -8.070   9.589 -10.713  0.50 28.86           N  
ATOM     59  CD2 HIS X   8      -6.520   8.442 -11.739  0.50 28.10           C  
ATOM     60  CE1 HIS X   8      -7.998  10.049 -11.950  0.50 28.79           C  
ATOM     61  NE2 HIS X   8      -7.067   9.369 -12.595  0.50 28.63           N  
ATOM     62  N   ILE X   9      -6.881   5.567  -7.068  1.00 26.84           N  
ATOM     63  CA  ILE X   9      -6.307   4.880  -5.912  1.00 26.79           C  
ATOM     64  C   ILE X   9      -5.951   3.436  -6.272  1.00 26.39           C  
ATOM     65  O   ILE X   9      -4.883   2.944  -5.912  1.00 26.51           O  
ATOM     66  CB  ILE X   9      -7.253   4.946  -4.692  1.00 26.97           C  
ATOM     67  CG1 ILE X   9      -7.239   6.350  -4.095  1.00 27.63           C  
ATOM     68  CG2 ILE X   9      -6.832   3.941  -3.611  1.00 29.11           C  
ATOM     69  CD1 ILE X   9      -8.414   6.660  -3.210  1.00 26.58           C  
ATOM     70  N   HIS X  10      -6.854   2.751  -6.964  1.00 25.98           N  
ATOM     71  CA  HIS X  10      -6.634   1.353  -7.316  1.00 26.14           C  
ATOM     72  C   HIS X  10      -5.424   1.208  -8.240  1.00 25.80           C  
ATOM     73  O   HIS X  10      -4.614   0.291  -8.074  1.00 26.34           O  
ATOM     74  CB  HIS X  10      -7.898   0.747  -7.952  1.00 26.26           C  
ATOM     75  CG  HIS X  10      -7.858  -0.739  -8.057  1.00 27.15           C  
ATOM     76  ND1 HIS X  10      -8.509  -1.434  -9.052  1.00 28.69           N  
ATOM     77  CD2 HIS X  10      -7.236  -1.669  -7.290  1.00 27.67           C  
ATOM     78  CE1 HIS X  10      -8.277  -2.727  -8.902  1.00 28.13           C  
ATOM     79  NE2 HIS X  10      -7.512  -2.896  -7.841  1.00 27.95           N  
ATOM     80  N   SER X  11      -5.289   2.120  -9.200  1.00 25.68           N  
ATOM     81  CA  SER X  11      -4.145   2.125 -10.107  1.00 26.21           C  
ATOM     82  C   SER X  11      -2.866   2.276  -9.306  1.00 25.10           C  
ATOM     83  O   SER X  11      -1.900   1.543  -9.517  1.00 25.54           O  
ATOM     84  CB  SER X  11      -4.264   3.246 -11.140  1.00 26.41           C  
ATOM     85  OG  SER X  11      -5.286   2.929 -12.066  1.00 32.42           O  
ATOM     86  N   LEU X  12      -2.868   3.210  -8.371  1.00 25.32           N  
ATOM     87  CA  LEU X  12      -1.702   3.416  -7.519  1.00 25.98           C  
ATOM     88  C   LEU X  12      -1.322   2.182  -6.691  1.00 26.88           C  
ATOM     89  O   LEU X  12      -0.125   1.804  -6.631  1.00 26.35           O  
ATOM     90  CB  LEU X  12      -1.925   4.582  -6.592  1.00 25.71           C  
ATOM     91  CG  LEU X  12      -1.822   5.923  -7.298  1.00 26.17           C  
ATOM     92  CD1 LEU X  12      -2.495   6.993  -6.484  1.00 29.18           C  
ATOM     93  CD2 LEU X  12      -0.382   6.275  -7.577  1.00 30.46           C  
ATOM     94  N   ALA X  13      -2.332   1.561  -6.101  1.00 26.86           N  
ATOM     95  CA  ALA X  13      -2.152   0.313  -5.349  1.00 27.91           C  
ATOM     96  C   ALA X  13      -1.590  -0.796  -6.224  1.00 28.25           C  
ATOM     97  O   ALA X  13      -0.626  -1.507  -5.837  1.00 28.67           O  
ATOM     98  CB  ALA X  13      -3.474  -0.133  -4.712  1.00 27.86           C  
ATOM     99  N   GLU X  14      -2.178  -0.955  -7.406  1.00 28.35           N  
ATOM    100  CA  GLU X  14      -1.744  -1.986  -8.342  1.00 29.02           C  
ATOM    101  C   GLU X  14      -0.282  -1.791  -8.733  1.00 29.20           C  
ATOM    102  O   GLU X  14       0.516  -2.723  -8.686  1.00 28.58           O  
ATOM    103  CB  GLU X  14      -2.613  -1.973  -9.607  1.00 28.60           C  
ATOM    104  CG  GLU X  14      -4.020  -2.536  -9.379  1.00 29.40           C  
ATOM    105  CD  GLU X  14      -4.950  -2.345 -10.562  1.00 30.14           C  
ATOM    106  OE1 GLU X  14      -4.789  -1.355 -11.319  1.00 34.92           O  
ATOM    107  OE2 GLU X  14      -5.831  -3.191 -10.755  1.00 33.83           O  
ATOM    108  N   HIS X  15       0.077  -0.579  -9.132  1.00 29.30           N  
ATOM    109  CA  HIS X  15       1.432  -0.352  -9.596  1.00 30.28           C  
ATOM    110  C   HIS X  15       2.472  -0.513  -8.475  1.00 29.33           C  
ATOM    111  O   HIS X  15       3.598  -0.973  -8.725  1.00 28.76           O  
ATOM    112  CB  HIS X  15       1.548   1.023 -10.275  1.00 31.81           C  
ATOM    113  CG  HIS X  15       0.697   1.161 -11.501  1.00 34.55           C  
ATOM    114  ND1 HIS X  15       0.672   0.213 -12.503  1.00 41.19           N  
ATOM    115  CD2 HIS X  15      -0.153   2.143 -11.892  1.00 38.33           C  
ATOM    116  CE1 HIS X  15      -0.161   0.602 -13.456  1.00 40.48           C  
ATOM    117  NE2 HIS X  15      -0.691   1.760 -13.097  1.00 40.80           N  
ATOM    118  N   TYR X  16       2.102  -0.138  -7.256  1.00 28.96           N  
ATOM    119  CA  TYR X  16       2.982  -0.331  -6.100  1.00 28.45           C  
ATOM    120  C   TYR X  16       3.188  -1.827  -5.831  1.00 28.22           C  
ATOM    121  O   TYR X  16       4.324  -2.309  -5.677  1.00 27.30           O  
ATOM    122  CB  TYR X  16       2.465   0.382  -4.830  1.00 28.58           C  
ATOM    123  CG  TYR X  16       3.413   0.128  -3.692  1.00 28.40           C  
ATOM    124  CD1 TYR X  16       4.702   0.666  -3.718  1.00 27.78           C  
ATOM    125  CD2 TYR X  16       3.081  -0.729  -2.655  1.00 28.48           C  
ATOM    126  CE1 TYR X  16       5.607   0.389  -2.726  1.00 29.54           C  
ATOM    127  CE2 TYR X  16       3.987  -1.017  -1.652  1.00 29.42           C  
ATOM    128  CZ  TYR X  16       5.248  -0.459  -1.694  1.00 30.27           C  
ATOM    129  OH  TYR X  16       6.155  -0.747  -0.699  1.00 29.87           O  
ATOM    130  N   LEU X  17       2.097  -2.575  -5.832  1.00 27.79           N  
ATOM    131  CA  LEU X  17       2.180  -3.998  -5.539  1.00 28.22           C  
ATOM    132  C   LEU X  17       2.936  -4.759  -6.646  1.00 28.84           C  
ATOM    133  O   LEU X  17       3.661  -5.706  -6.344  1.00 29.43           O  
ATOM    134  CB  LEU X  17       0.777  -4.557  -5.290  1.00 28.39           C  
ATOM    135  CG  LEU X  17       0.132  -4.015  -4.006  1.00 28.65           C  
ATOM    136  CD1 LEU X  17      -1.277  -4.598  -3.843  1.00 30.94           C  
ATOM    137  CD2 LEU X  17       0.950  -4.317  -2.756  1.00 28.50           C  
ATOM    138  N   GLN X  18       2.791  -4.330  -7.909  1.00 29.13           N  
ATOM    139  CA  GLN X  18       3.590  -4.872  -9.018  1.00 30.08           C  
ATOM    140  C   GLN X  18       5.074  -4.652  -8.739  1.00 29.72           C  
ATOM    141  O   GLN X  18       5.890  -5.548  -8.942  1.00 28.66           O  
ATOM    142  CB  GLN X  18       3.261  -4.186 -10.349  1.00 30.17           C  
ATOM    143  CG  GLN X  18       1.866  -4.453 -10.901  1.00 32.45           C  
ATOM    144  CD  GLN X  18       1.476  -3.482 -12.021  1.00 33.48           C  
ATOM    145  OE1 GLN X  18       2.324  -2.796 -12.607  1.00 36.97           O  
ATOM    146  NE2 GLN X  18       0.185  -3.420 -12.313  1.00 37.78           N  
ATOM    147  N   TYR X  19       5.407  -3.453  -8.266  1.00 29.45           N  
ATOM    148  CA  TYR X  19       6.787  -3.117  -7.896  1.00 29.80           C  
ATOM    149  C   TYR X  19       7.290  -3.995  -6.748  1.00 29.58           C  
ATOM    150  O   TYR X  19       8.435  -4.451  -6.774  1.00 29.14           O  
ATOM    151  CB  TYR X  19       6.909  -1.648  -7.507  1.00 30.63           C  
ATOM    152  CG  TYR X  19       8.303  -1.269  -7.064  1.00 32.19           C  
ATOM    153  CD1 TYR X  19       9.319  -1.127  -7.993  1.00 33.24           C  
ATOM    154  CD2 TYR X  19       8.601  -1.052  -5.715  1.00 33.39           C  
ATOM    155  CE1 TYR X  19      10.609  -0.786  -7.614  1.00 33.91           C  
ATOM    156  CE2 TYR X  19       9.900  -0.693  -5.326  1.00 34.41           C  
ATOM    157  CZ  TYR X  19      10.889  -0.562  -6.282  1.00 33.74           C  
ATOM    158  OH  TYR X  19      12.180  -0.219  -5.934  1.00 34.35           O  
ATOM    159  N   VAL X  20       6.449  -4.210  -5.737  1.00 28.81           N  
ATOM    160  CA  VAL X  20       6.779  -5.153  -4.664  1.00 29.16           C  
ATOM    161  C   VAL X  20       7.016  -6.580  -5.217  1.00 29.40           C  
ATOM    162  O   VAL X  20       7.928  -7.278  -4.764  1.00 29.13           O  
ATOM    163  CB  VAL X  20       5.690  -5.159  -3.534  1.00 29.32           C  
ATOM    164  CG1 VAL X  20       5.974  -6.253  -2.505  1.00 29.41           C  
ATOM    165  CG2 VAL X  20       5.619  -3.809  -2.849  1.00 30.36           C  
ATOM    166  N   LEU X  21       6.224  -7.012  -6.200  1.00 29.90           N  
ATOM    167  CA  LEU X  21       6.395  -8.351  -6.795  1.00 30.41           C  
ATOM    168  C   LEU X  21       7.561  -8.443  -7.781  1.00 30.67           C  
ATOM    169  O   LEU X  21       7.898  -9.534  -8.230  1.00 30.38           O  
ATOM    170  CB  LEU X  21       5.116  -8.820  -7.500  1.00 30.65           C  
ATOM    171  CG  LEU X  21       3.904  -9.072  -6.595  1.00 31.48           C  
ATOM    172  CD1 LEU X  21       2.643  -9.133  -7.425  1.00 31.99           C  
ATOM    173  CD2 LEU X  21       4.083 -10.360  -5.806  1.00 33.02           C  
ATOM    174  N   GLN X  22       8.150  -7.307  -8.138  1.00 30.80           N  
ATOM    175  CA  GLN X  22       9.266  -7.273  -9.086  1.00 31.67           C  
ATOM    176  C   GLN X  22       8.957  -7.995 -10.403  1.00 32.09           C  
ATOM    177  O   GLN X  22       9.796  -8.712 -10.962  1.00 31.53           O  
ATOM    178  CB  GLN X  22      10.526  -7.828  -8.417  1.00 31.86           C  
ATOM    179  CG  GLN X  22      11.029  -6.962  -7.295  1.00 32.61           C  
ATOM    180  CD  GLN X  22      11.596  -5.643  -7.809  1.00 35.27           C  
ATOM    181  OE1 GLN X  22      12.675  -5.610  -8.398  1.00 36.19           O  
ATOM    182  NE2 GLN X  22      10.862  -4.557  -7.606  1.00 34.05           N  
ATOM    183  N   VAL X  23       7.733  -7.807 -10.888  1.00 32.53           N  
ATOM    184  CA  VAL X  23       7.333  -8.287 -12.200  1.00 33.46           C  
ATOM    185  C   VAL X  23       7.129  -7.057 -13.092  1.00 33.54           C  
ATOM    186  O   VAL X  23       6.448  -6.112 -12.686  1.00 33.62           O  
ATOM    187  CB  VAL X  23       6.034  -9.109 -12.102  1.00 34.11           C  
ATOM    188  CG1 VAL X  23       5.621  -9.637 -13.465  1.00 34.62           C  
ATOM    189  CG2 VAL X  23       6.212 -10.265 -11.106  1.00 34.26           C  
ATOM    190  N   PRO X  24       7.723  -7.052 -14.300  1.00 33.89           N  
ATOM    191  CA  PRO X  24       7.597  -5.886 -15.178  1.00 34.06           C  
ATOM    192  C   PRO X  24       6.177  -5.690 -15.718  1.00 34.17           C  
ATOM    193  O   PRO X  24       5.425  -6.652 -15.838  1.00 34.03           O  
ATOM    194  CB  PRO X  24       8.556  -6.211 -16.329  1.00 34.10           C  
ATOM    195  CG  PRO X  24       8.631  -7.682 -16.356  1.00 34.50           C  
ATOM    196  CD  PRO X  24       8.524  -8.116 -14.918  1.00 33.71           C  
ATOM    197  N   ALA X  25       5.833  -4.443 -16.031  1.00 34.52           N  
ATOM    198  CA  ALA X  25       4.568  -4.115 -16.677  1.00 34.94           C  
ATOM    199  C   ALA X  25       4.854  -3.406 -17.994  1.00 35.33           C  
ATOM    200  O   ALA X  25       5.802  -2.624 -18.096  1.00 35.02           O  
ATOM    201  CB  ALA X  25       3.715  -3.234 -15.769  1.00 35.11           C  
ATOM    202  N   PHE X  26       4.026  -3.683 -18.997  1.00 35.98           N  
ATOM    203  CA  PHE X  26       4.196  -3.116 -20.333  1.00 36.80           C  
ATOM    204  C   PHE X  26       3.592  -1.718 -20.393  1.00 38.18           C  
ATOM    205  O   PHE X  26       2.454  -1.516 -19.965  1.00 38.86           O  
ATOM    206  CB  PHE X  26       3.507  -4.012 -21.355  1.00 36.20           C  
ATOM    207  CG  PHE X  26       3.769  -3.632 -22.775  1.00 35.84           C  
ATOM    208  CD1 PHE X  26       4.725  -4.309 -23.517  1.00 34.43           C  
ATOM    209  CD2 PHE X  26       3.043  -2.622 -23.388  1.00 34.93           C  
ATOM    210  CE1 PHE X  26       4.959  -3.979 -24.830  1.00 34.78           C  
ATOM    211  CE2 PHE X  26       3.282  -2.289 -24.713  1.00 35.12           C  
ATOM    212  CZ  PHE X  26       4.239  -2.967 -25.429  1.00 35.10           C  
ATOM    213  N   GLU X  27       4.344  -0.770 -20.946  1.00 39.65           N  
ATOM    214  CA  GLU X  27       3.922   0.635 -21.043  1.00 40.75           C  
ATOM    215  C   GLU X  27       3.066   1.076 -19.863  1.00 40.60           C  
ATOM    216  O   GLU X  27       3.479   0.940 -18.713  1.00 41.38           O  
ATOM    217  CB  GLU X  27       3.194   0.894 -22.370  1.00 40.84           C  
ATOM    218  CG  GLU X  27       4.132   0.952 -23.572  1.00 41.76           C  
ATOM    219  CD  GLU X  27       3.412   1.197 -24.887  1.00 42.16           C  
ATOM    220  OE1 GLU X  27       2.231   1.614 -24.860  1.00 45.79           O  
ATOM    221  OE2 GLU X  27       4.028   0.971 -25.948  1.00 44.11           O  
ATOM    222  N   ALA X  28       2.824   3.880 -18.534  1.00 46.47           N  
ATOM    223  CA  ALA X  28       3.070   5.291 -18.263  1.00 46.40           C  
ATOM    224  C   ALA X  28       3.118   5.539 -16.758  1.00 46.26           C  
ATOM    225  O   ALA X  28       2.090   5.863 -16.152  1.00 46.53           O  
ATOM    226  N   PRO X  29       4.300   5.354 -16.140  1.00 45.70           N  
ATOM    227  CA  PRO X  29       4.405   5.648 -14.717  1.00 45.33           C  
ATOM    228  C   PRO X  29       4.255   7.140 -14.448  1.00 44.47           C  
ATOM    229  O   PRO X  29       5.088   7.937 -14.892  1.00 44.78           O  
ATOM    230  CB  PRO X  29       5.815   5.161 -14.353  1.00 45.36           C  
ATOM    231  CG  PRO X  29       6.560   5.170 -15.609  1.00 45.78           C  
ATOM    232  CD  PRO X  29       5.572   4.855 -16.691  1.00 46.03           C  
ATOM    233  N   SER X  30       3.190   7.500 -13.741  1.00 43.26           N  
ATOM    234  CA  SER X  30       2.964   8.880 -13.322  1.00 41.97           C  
ATOM    235  C   SER X  30       3.945   9.232 -12.222  1.00 40.85           C  
ATOM    236  O   SER X  30       4.583   8.357 -11.640  1.00 40.24           O  
ATOM    237  CB  SER X  30       1.540   9.065 -12.800  1.00 42.11           C  
ATOM    238  OG  SER X  30       1.370   8.457 -11.521  1.00 40.96           O  
ATOM    239  N   GLN X  31       4.059  10.517 -11.920  1.00 39.50           N  
ATOM    240  CA  GLN X  31       5.030  10.918 -10.920  1.00 38.55           C  
ATOM    241  C   GLN X  31       4.595  10.477  -9.526  1.00 36.91           C  
ATOM    242  O   GLN X  31       5.438  10.110  -8.718  1.00 36.00           O  
ATOM    243  CB  GLN X  31       5.331  12.411 -10.982  1.00 38.13           C  
ATOM    244  CG  GLN X  31       6.841  12.673 -10.975  1.00 39.85           C  
ATOM    245  CD  GLN X  31       7.409  12.580  -9.599  1.00 40.15           C  
ATOM    246  OE1 GLN X  31       6.691  12.777  -8.625  1.00 45.31           O  
ATOM    247  NE2 GLN X  31       8.697  12.279  -9.495  1.00 36.96           N  
ATOM    248  N   ALA X  32       3.287  10.466  -9.261  1.00 36.81           N  
ATOM    249  CA  ALA X  32       2.782   9.946  -7.997  1.00 36.19           C  
ATOM    250  C   ALA X  32       3.156   8.468  -7.820  1.00 36.42           C  
ATOM    251  O   ALA X  32       3.479   8.035  -6.710  1.00 35.91           O  
ATOM    252  CB  ALA X  32       1.264  10.115  -7.899  1.00 36.72           C  
ATOM    253  N   CYS X  33       3.107   7.699  -8.905  1.00 35.83           N  
ATOM    254  CA  CYS X  33       3.555   6.305  -8.853  1.00 36.83           C  
ATOM    255  C   CYS X  33       5.020   6.209  -8.449  1.00 35.59           C  
ATOM    256  O   CYS X  33       5.380   5.388  -7.601  1.00 34.73           O  
ATOM    257  CB  CYS X  33       3.349   5.605 -10.195  1.00 36.97           C  
ATOM    258  SG  CYS X  33       1.629   5.303 -10.547  1.00 45.35           S  
ATOM    259  N   ARG X  34       5.851   7.060  -9.050  1.00 34.21           N  
ATOM    260  CA  ARG X  34       7.289   7.026  -8.806  1.00 34.42           C  
ATOM    261  C   ARG X  34       7.649   7.420  -7.381  1.00 32.90           C  
ATOM    262  O   ARG X  34       8.521   6.792  -6.771  1.00 32.43           O  
ATOM    263  CB  ARG X  34       8.057   7.904  -9.814  1.00 34.16           C  
ATOM    264  CG  ARG X  34       8.710   7.110 -10.945  1.00 36.40           C  
ATOM    265  CD  ARG X  34       9.211   8.011 -12.079  1.00 37.11           C  
ATOM    266  NE  ARG X  34       8.081   8.662 -12.741  1.00 40.38           N  
ATOM    267  CZ  ARG X  34       8.149   9.751 -13.501  1.00 41.64           C  
ATOM    268  NH1 ARG X  34       9.313  10.352 -13.756  1.00 43.52           N  
ATOM    269  NH2 ARG X  34       7.027  10.244 -14.019  1.00 42.39           N  
ATOM    270  N   VAL X  35       7.007   8.448  -6.834  1.00 31.98           N  
ATOM    271  CA  VAL X  35       7.356   8.806  -5.464  1.00 32.07           C  
ATOM    272  C   VAL X  35       6.760   7.812  -4.494  1.00 31.17           C  
ATOM    273  O   VAL X  35       7.380   7.519  -3.487  1.00 30.60           O  
ATOM    274  CB  VAL X  35       7.163  10.326  -5.050  1.00 33.03           C  
ATOM    275  CG1 VAL X  35       6.765  11.244  -6.220  1.00 34.24           C  
ATOM    276  CG2 VAL X  35       6.320  10.510  -3.838  1.00 33.05           C  
ATOM    277  N   LEU X  36       5.582   7.270  -4.802  1.00 30.88           N  
ATOM    278  CA  LEU X  36       4.986   6.281  -3.922  1.00 31.13           C  
ATOM    279  C   LEU X  36       5.879   5.046  -3.855  1.00 31.67           C  
ATOM    280  O   LEU X  36       6.118   4.521  -2.771  1.00 32.43           O  
ATOM    281  CB  LEU X  36       3.566   5.910  -4.368  1.00 31.44           C  
ATOM    282  CG  LEU X  36       2.870   4.872  -3.489  1.00 30.74           C  
ATOM    283  CD1 LEU X  36       2.621   5.405  -2.094  1.00 30.67           C  
ATOM    284  CD2 LEU X  36       1.576   4.417  -4.109  1.00 30.87           C  
ATOM    285  N   GLN X  37       6.364   4.599  -5.009  1.00 31.95           N  
ATOM    286  CA  GLN X  37       7.306   3.483  -5.107  1.00 33.47           C  
ATOM    287  C   GLN X  37       8.483   3.665  -4.149  1.00 33.37           C  
ATOM    288  O   GLN X  37       8.758   2.796  -3.319  1.00 33.25           O  
ATOM    289  CB  GLN X  37       7.807   3.370  -6.544  1.00 34.02           C  
ATOM    290  CG  GLN X  37       8.702   2.211  -6.832  1.00 36.58           C  
ATOM    291  CD  GLN X  37       8.995   2.098  -8.308  1.00 40.33           C  
ATOM    292  OE1 GLN X  37       8.077   1.969  -9.119  1.00 44.85           O  
ATOM    293  NE2 GLN X  37      10.263   2.161  -8.668  1.00 41.32           N  
ATOM    294  N   ARG X  38       9.149   4.813  -4.257  1.00 33.18           N  
ATOM    295  CA  ARG X  38      10.274   5.171  -3.390  1.00 33.27           C  
ATOM    296  C   ARG X  38       9.930   5.210  -1.897  1.00 32.78           C  
ATOM    297  O   ARG X  38      10.569   4.532  -1.079  1.00 32.33           O  
ATOM    298  CB  ARG X  38      10.842   6.535  -3.818  1.00 33.15           C  
ATOM    299  CG  ARG X  38      11.884   7.113  -2.873  1.00 34.07           C  
ATOM    300  CD  ARG X  38      12.583   8.318  -3.456  1.00 34.92           C  
ATOM    301  NE  ARG X  38      11.675   9.414  -3.803  1.00 36.54           N  
ATOM    302  CZ  ARG X  38      11.238  10.360  -2.970  1.00 37.85           C  
ATOM    303  NH1 ARG X  38      11.580  10.382  -1.682  1.00 38.65           N  
ATOM    304  NH2 ARG X  38      10.423  11.293  -3.431  1.00 39.38           N  
ATOM    305  N   VAL X  39       8.922   6.008  -1.547  1.00 32.55           N  
ATOM    306  CA  VAL X  39       8.620   6.276  -0.144  1.00 32.06           C  
ATOM    307  C   VAL X  39       7.946   5.080   0.518  1.00 31.63           C  
ATOM    308  O   VAL X  39       8.307   4.701   1.625  1.00 31.73           O  
ATOM    309  CB  VAL X  39       7.815   7.575   0.007  1.00 32.38           C  
ATOM    310  CG1 VAL X  39       7.496   7.846   1.441  1.00 33.38           C  
ATOM    311  CG2 VAL X  39       8.628   8.754  -0.557  1.00 32.92           C  
ATOM    312  N   ALA X  40       6.984   4.468  -0.163  1.00 31.22           N  
ATOM    313  CA  ALA X  40       6.307   3.304   0.397  1.00 31.03           C  
ATOM    314  C   ALA X  40       7.258   2.112   0.524  1.00 30.42           C  
ATOM    315  O   ALA X  40       7.184   1.382   1.509  1.00 30.25           O  
ATOM    316  CB  ALA X  40       5.094   2.947  -0.411  1.00 30.83           C  
ATOM    317  N   PHE X  41       8.151   1.910  -0.449  1.00 30.23           N  
ATOM    318  CA  PHE X  41       9.061   0.768  -0.356  1.00 30.62           C  
ATOM    319  C   PHE X  41      10.053   0.934   0.802  1.00 30.26           C  
ATOM    320  O   PHE X  41      10.356  -0.042   1.496  1.00 30.04           O  
ATOM    321  CB  PHE X  41       9.773   0.453  -1.668  1.00 31.39           C  
ATOM    322  CG  PHE X  41      10.329  -0.938  -1.700  1.00 32.63           C  
ATOM    323  CD1 PHE X  41       9.470  -2.035  -1.714  1.00 33.87           C  
ATOM    324  CD2 PHE X  41      11.690  -1.159  -1.647  1.00 33.76           C  
ATOM    325  CE1 PHE X  41       9.972  -3.328  -1.708  1.00 34.70           C  
ATOM    326  CE2 PHE X  41      12.200  -2.451  -1.635  1.00 34.27           C  
ATOM    327  CZ  PHE X  41      11.331  -3.537  -1.664  1.00 33.48           C  
ATOM    328  N   SER X  42      10.498   2.162   1.059  1.00 30.07           N  
ATOM    329  CA  SER X  42      11.401   2.405   2.199  1.00 30.90           C  
ATOM    330  C   SER X  42      10.680   2.164   3.521  1.00 29.65           C  
ATOM    331  O   SER X  42      11.264   1.596   4.448  1.00 28.63           O  
ATOM    332  CB  SER X  42      12.039   3.802   2.173  1.00 31.31           C  
ATOM    333  OG  SER X  42      11.126   4.788   2.612  1.00 35.05           O  
ATOM    334  N   VAL X  43       9.409   2.558   3.602  1.00 29.74           N  
ATOM    335  CA  VAL X  43       8.593   2.256   4.784  1.00 29.68           C  
ATOM    336  C   VAL X  43       8.401   0.738   4.923  1.00 29.31           C  
ATOM    337  O   VAL X  43       8.514   0.188   6.011  1.00 28.08           O  
ATOM    338  CB  VAL X  43       7.196   2.942   4.733  1.00 30.22           C  
ATOM    339  CG1 VAL X  43       6.266   2.350   5.760  1.00 31.36           C  
ATOM    340  CG2 VAL X  43       7.329   4.444   4.934  1.00 31.60           C  
ATOM    341  N   GLN X  44       8.137   0.071   3.808  1.00 29.00           N  
ATOM    342  CA  GLN X  44       7.935  -1.369   3.824  1.00 29.79           C  
ATOM    343  C   GLN X  44       9.191  -2.071   4.359  1.00 29.78           C  
ATOM    344  O   GLN X  44       9.098  -2.964   5.195  1.00 30.25           O  
ATOM    345  CB  GLN X  44       7.555  -1.886   2.430  1.00 29.62           C  
ATOM    346  CG  GLN X  44       7.560  -3.403   2.341  1.00 31.32           C  
ATOM    347  CD  GLN X  44       6.757  -3.959   1.177  1.00 30.51           C  
ATOM    348  OE1 GLN X  44       5.959  -3.250   0.549  1.00 33.18           O  
ATOM    349  NE2 GLN X  44       6.934  -5.249   0.920  1.00 30.33           N  
ATOM    350  N   LYS X  45      10.373  -1.662   3.897  1.00 30.05           N  
ATOM    351  CA  LYS X  45      11.603  -2.286   4.388  1.00 30.21           C  
ATOM    352  C   LYS X  45      11.763  -2.040   5.895  1.00 30.38           C  
ATOM    353  O   LYS X  45      12.161  -2.938   6.635  1.00 29.92           O  
ATOM    354  CB  LYS X  45      12.837  -1.801   3.610  1.00 30.28           C  
ATOM    355  N   GLU X  46      11.438  -0.835   6.349  1.00 30.90           N  
ATOM    356  CA  GLU X  46      11.516  -0.509   7.778  1.00 31.74           C  
ATOM    357  C   GLU X  46      10.548  -1.361   8.605  1.00 30.91           C  
ATOM    358  O   GLU X  46      10.893  -1.826   9.695  1.00 31.45           O  
ATOM    359  CB  GLU X  46      11.253   0.986   8.030  1.00 31.88           C  
ATOM    360  CG  GLU X  46      11.074   1.302   9.518  1.00 33.31           C  
ATOM    361  CD  GLU X  46      11.291   2.745   9.886  1.00 34.72           C  
ATOM    362  OE1 GLU X  46      11.497   3.589   8.983  1.00 40.32           O  
ATOM    363  OE2 GLU X  46      11.272   3.039  11.104  1.00 37.35           O  
ATOM    364  N   VAL X  47       9.333  -1.546   8.096  1.00 30.13           N  
ATOM    365  CA  VAL X  47       8.356  -2.396   8.765  1.00 30.54           C  
ATOM    366  C   VAL X  47       8.862  -3.838   8.835  1.00 30.70           C  
ATOM    367  O   VAL X  47       8.810  -4.478   9.885  1.00 30.53           O  
ATOM    368  CB  VAL X  47       6.989  -2.339   8.062  1.00 30.39           C  
ATOM    369  CG1 VAL X  47       6.036  -3.415   8.599  1.00 31.11           C  
ATOM    370  CG2 VAL X  47       6.392  -0.955   8.233  1.00 30.53           C  
ATOM    371  N   GLU X  48       9.375  -4.341   7.720  1.00 30.99           N  
ATOM    372  CA  GLU X  48       9.842  -5.726   7.682  1.00 31.76           C  
ATOM    373  C   GLU X  48      11.023  -5.975   8.628  1.00 31.97           C  
ATOM    374  O   GLU X  48      11.227  -7.104   9.079  1.00 32.29           O  
ATOM    375  CB  GLU X  48      10.164  -6.130   6.247  1.00 31.84           C  
ATOM    376  CG  GLU X  48       8.893  -6.279   5.416  1.00 32.11           C  
ATOM    377  CD  GLU X  48       9.127  -6.406   3.923  1.00 33.39           C  
ATOM    378  OE1 GLU X  48       8.142  -6.704   3.204  1.00 34.72           O  
ATOM    379  OE2 GLU X  48      10.277  -6.209   3.466  1.00 36.16           O  
ATOM    380  N   LYS X  49      11.779  -4.922   8.937  1.00 32.02           N  
ATOM    381  CA  LYS X  49      12.906  -5.009   9.860  1.00 32.64           C  
ATOM    382  C   LYS X  49      12.468  -4.809  11.309  1.00 32.95           C  
ATOM    383  O   LYS X  49      12.726  -5.659  12.157  1.00 33.47           O  
ATOM    384  CB  LYS X  49      13.973  -3.974   9.491  1.00 32.55           C  
ATOM    385  N   ASN X  50      11.809  -3.685  11.584  1.00 34.08           N  
ATOM    386  CA  ASN X  50      11.360  -3.326  12.938  1.00 34.56           C  
ATOM    387  C   ASN X  50      10.335  -4.290  13.531  1.00 34.59           C  
ATOM    388  O   ASN X  50      10.379  -4.578  14.729  1.00 34.67           O  
ATOM    389  CB  ASN X  50      10.749  -1.921  12.963  1.00 34.82           C  
ATOM    390  CG  ASN X  50      11.757  -0.823  12.664  1.00 36.69           C  
ATOM    391  OD1 ASN X  50      12.945  -1.078  12.467  1.00 37.59           O  
ATOM    392  ND2 ASN X  50      11.273   0.416  12.629  1.00 38.77           N  
ATOM    393  N   LEU X  51       9.405  -4.767  12.703  1.00 34.62           N  
ATOM    394  CA  LEU X  51       8.324  -5.639  13.175  1.00 34.40           C  
ATOM    395  C   LEU X  51       8.545  -7.120  12.827  1.00 34.02           C  
ATOM    396  O   LEU X  51       7.602  -7.903  12.828  1.00 33.66           O  
ATOM    397  CB  LEU X  51       6.980  -5.151  12.624  1.00 34.47           C  
ATOM    398  CG  LEU X  51       6.378  -3.916  13.305  1.00 34.78           C  
ATOM    399  CD1 LEU X  51       5.327  -3.297  12.437  1.00 35.68           C  
ATOM    400  CD2 LEU X  51       5.791  -4.288  14.659  1.00 35.93           C  
ATOM    401  N   LYS X  52       9.792  -7.512  12.572  1.00 33.83           N  
ATOM    402  CA  LYS X  52      10.082  -8.884  12.149  1.00 33.96           C  
ATOM    403  C   LYS X  52       9.490  -9.940  13.092  1.00 33.86           C  
ATOM    404  O   LYS X  52       9.005 -10.977  12.635  1.00 33.59           O  
ATOM    405  CB  LYS X  52      11.594  -9.095  12.009  1.00 34.03           C  
ATOM    406  CG  LYS X  52      11.981 -10.438  11.416  1.00 34.08           C  
ATOM    407  CD  LYS X  52      13.491 -10.591  11.321  1.00 34.43           C  
ATOM    408  CE  LYS X  52      13.884 -11.949  10.725  1.00 35.23           C  
ATOM    409  NZ  LYS X  52      13.867 -13.058  11.720  1.00 35.46           N  
ATOM    410  N   SER X  53       9.523  -9.674  14.398  1.00 34.25           N  
ATOM    411  CA  SER X  53       9.061 -10.656  15.391  1.00 34.77           C  
ATOM    412  C   SER X  53       7.548 -10.821  15.334  1.00 34.63           C  
ATOM    413  O   SER X  53       7.044 -11.919  15.515  1.00 34.84           O  
ATOM    414  CB  SER X  53       9.510 -10.280  16.812  1.00 34.80           C  
ATOM    415  OG  SER X  53       9.004  -9.008  17.199  1.00 36.93           O  
ATOM    416  N   TYR X  54       6.824  -9.734  15.071  1.00 34.74           N  
ATOM    417  CA  TYR X  54       5.377  -9.816  14.891  1.00 34.65           C  
ATOM    418  C   TYR X  54       5.031 -10.533  13.588  1.00 34.52           C  
ATOM    419  O   TYR X  54       4.168 -11.414  13.560  1.00 34.17           O  
ATOM    420  CB  TYR X  54       4.756  -8.428  14.851  1.00 35.40           C  
ATOM    421  CG  TYR X  54       4.724  -7.710  16.171  1.00 35.65           C  
ATOM    422  CD1 TYR X  54       5.734  -6.833  16.526  1.00 36.04           C  
ATOM    423  CD2 TYR X  54       3.667  -7.894  17.057  1.00 36.41           C  
ATOM    424  CE1 TYR X  54       5.702  -6.152  17.734  1.00 36.77           C  
ATOM    425  CE2 TYR X  54       3.621  -7.219  18.270  1.00 36.22           C  
ATOM    426  CZ  TYR X  54       4.641  -6.349  18.602  1.00 36.59           C  
ATOM    427  OH  TYR X  54       4.611  -5.674  19.803  1.00 37.40           O  
ATOM    428  N   LEU X  55       5.709 -10.154  12.510  1.00 34.10           N  
ATOM    429  CA  LEU X  55       5.384 -10.672  11.185  1.00 34.44           C  
ATOM    430  C   LEU X  55       5.699 -12.158  11.076  1.00 34.48           C  
ATOM    431  O   LEU X  55       4.936 -12.912  10.465  1.00 34.15           O  
ATOM    432  CB  LEU X  55       6.114  -9.876  10.097  1.00 34.74           C  
ATOM    433  CG  LEU X  55       5.760  -8.390  10.054  1.00 35.38           C  
ATOM    434  CD1 LEU X  55       6.739  -7.622   9.179  1.00 36.01           C  
ATOM    435  CD2 LEU X  55       4.343  -8.186   9.566  1.00 36.56           C  
ATOM    436  N   ASP X  56       6.806 -12.580  11.688  1.00 34.71           N  
ATOM    437  CA  ASP X  56       7.179 -13.997  11.717  1.00 34.96           C  
ATOM    438  C   ASP X  56       6.180 -14.853  12.499  1.00 35.33           C  
ATOM    439  O   ASP X  56       6.163 -16.073  12.353  1.00 35.17           O  
ATOM    440  CB  ASP X  56       8.591 -14.187  12.298  1.00 35.09           C  
ATOM    441  CG  ASP X  56       9.696 -13.762  11.334  1.00 35.18           C  
ATOM    442  OD1 ASP X  56       9.411 -13.436  10.160  1.00 34.55           O  
ATOM    443  OD2 ASP X  56      10.864 -13.757  11.761  1.00 36.74           O  
ATOM    444  N   ASP X  57       5.362 -14.220  13.337  1.00 35.94           N  
ATOM    445  CA  ASP X  57       4.302 -14.928  14.058  1.00 36.57           C  
ATOM    446  C   ASP X  57       3.095 -15.212  13.163  1.00 36.64           C  
ATOM    447  O   ASP X  57       2.400 -16.201  13.381  1.00 36.60           O  
ATOM    448  CB  ASP X  57       3.860 -14.141  15.301  1.00 36.78           C  
ATOM    449  CG  ASP X  57       4.856 -14.241  16.446  1.00 37.71           C  
ATOM    450  OD1 ASP X  57       5.521 -15.289  16.574  1.00 37.63           O  
ATOM    451  OD2 ASP X  57       4.964 -13.271  17.228  1.00 39.38           O  
ATOM    452  N   PHE X  58       2.844 -14.356  12.168  1.00 36.65           N  
ATOM    453  CA  PHE X  58       1.737 -14.581  11.234  1.00 36.86           C  
ATOM    454  C   PHE X  58       2.092 -15.623  10.185  1.00 36.78           C  
ATOM    455  O   PHE X  58       3.213 -15.654   9.675  1.00 37.07           O  
ATOM    456  CB  PHE X  58       1.334 -13.304  10.502  1.00 37.18           C  
ATOM    457  CG  PHE X  58       0.813 -12.227  11.398  1.00 37.62           C  
ATOM    458  CD1 PHE X  58      -0.261 -12.463  12.245  1.00 37.44           C  
ATOM    459  CD2 PHE X  58       1.374 -10.964  11.361  1.00 38.94           C  
ATOM    460  CE1 PHE X  58      -0.740 -11.469  13.068  1.00 37.98           C  
ATOM    461  CE2 PHE X  58       0.889  -9.958  12.177  1.00 39.73           C  
ATOM    462  CZ  PHE X  58      -0.165 -10.221  13.039  1.00 37.99           C  
ATOM    463  N   HIS X  59       1.122 -16.474   9.869  1.00 36.29           N  
ATOM    464  CA  HIS X  59       1.239 -17.412   8.762  1.00 35.87           C  
ATOM    465  C   HIS X  59       0.087 -17.106   7.823  1.00 35.39           C  
ATOM    466  O   HIS X  59      -1.046 -17.547   8.035  1.00 34.92           O  
ATOM    467  CB  HIS X  59       1.184 -18.845   9.270  1.00 36.10           C  
ATOM    468  CG  HIS X  59       2.429 -19.272   9.985  1.00 36.75           C  
ATOM    469  ND1 HIS X  59       3.392 -20.060   9.392  1.00 37.73           N  
ATOM    470  CD2 HIS X  59       2.875 -19.008  11.237  1.00 37.46           C  
ATOM    471  CE1 HIS X  59       4.372 -20.278  10.254  1.00 37.49           C  
ATOM    472  NE2 HIS X  59       4.083 -19.648  11.380  1.00 38.23           N  
ATOM    473  N   VAL X  60       0.380 -16.325   6.794  1.00 35.06           N  
ATOM    474  CA  VAL X  60      -0.657 -15.756   5.958  1.00 35.08           C  
ATOM    475  C   VAL X  60      -0.993 -16.742   4.843  1.00 35.33           C  
ATOM    476  O   VAL X  60      -0.638 -16.548   3.680  1.00 36.03           O  
ATOM    477  CB  VAL X  60      -0.239 -14.359   5.419  1.00 34.86           C  
ATOM    478  CG1 VAL X  60      -1.405 -13.679   4.757  1.00 33.70           C  
ATOM    479  CG2 VAL X  60       0.303 -13.491   6.562  1.00 34.99           C  
ATOM    480  N   GLU X  61      -1.703 -17.801   5.220  1.00 35.38           N  
ATOM    481  CA  GLU X  61      -1.974 -18.925   4.324  1.00 35.21           C  
ATOM    482  C   GLU X  61      -3.157 -18.676   3.399  1.00 35.03           C  
ATOM    483  O   GLU X  61      -3.502 -19.540   2.609  1.00 35.36           O  
ATOM    484  CB  GLU X  61      -2.217 -20.213   5.128  1.00 35.31           C  
ATOM    485  N   SER X  62      -3.786 -17.509   3.496  1.00 34.57           N  
ATOM    486  CA  SER X  62      -4.884 -17.176   2.604  1.00 34.19           C  
ATOM    487  C   SER X  62      -5.077 -15.674   2.496  1.00 33.96           C  
ATOM    488  O   SER X  62      -4.597 -14.902   3.330  1.00 33.31           O  
ATOM    489  CB  SER X  62      -6.183 -17.838   3.069  1.00 34.39           C  
ATOM    490  OG  SER X  62      -6.589 -17.343   4.333  1.00 34.68           O  
ATOM    491  N   ILE X  63      -5.789 -15.270   1.456  1.00 33.60           N  
ATOM    492  CA  ILE X  63      -6.112 -13.875   1.266  1.00 33.56           C  
ATOM    493  C   ILE X  63      -7.016 -13.415   2.425  1.00 33.00           C  
ATOM    494  O   ILE X  63      -6.850 -12.315   2.923  1.00 32.37           O  
ATOM    495  CB  ILE X  63      -6.738 -13.641  -0.122  1.00 34.00           C  
ATOM    496  CG1 ILE X  63      -5.700 -13.965  -1.215  1.00 36.06           C  
ATOM    497  CG2 ILE X  63      -7.184 -12.210  -0.292  1.00 34.97           C  
ATOM    498  CD1 ILE X  63      -6.288 -14.572  -2.469  1.00 36.79           C  
ATOM    499  N   ASP X  64      -7.920 -14.281   2.890  1.00 32.15           N  
ATOM    500  CA  ASP X  64      -8.774 -13.950   4.040  1.00 32.00           C  
ATOM    501  C   ASP X  64      -7.975 -13.572   5.279  1.00 30.67           C  
ATOM    502  O   ASP X  64      -8.310 -12.612   5.973  1.00 30.20           O  
ATOM    503  CB  ASP X  64      -9.707 -15.103   4.381  1.00 32.55           C  
ATOM    504  CG  ASP X  64     -10.937 -15.149   3.492  1.00 34.86           C  
ATOM    505  OD1 ASP X  64     -11.118 -14.246   2.650  1.00 39.49           O  
ATOM    506  OD2 ASP X  64     -11.730 -16.090   3.659  1.00 38.44           O  
ATOM    507  N   THR X  65      -6.945 -14.350   5.589  1.00 29.86           N  
ATOM    508  CA  THR X  65      -6.085 -14.023   6.726  1.00 28.72           C  
ATOM    509  C   THR X  65      -5.413 -12.671   6.497  1.00 28.25           C  
ATOM    510  O   THR X  65      -5.354 -11.843   7.399  1.00 26.72           O  
ATOM    511  CB  THR X  65      -5.015 -15.095   6.963  1.00 28.53           C  
ATOM    512  OG1 THR X  65      -5.648 -16.357   7.236  1.00 27.60           O  
ATOM    513  CG2 THR X  65      -4.118 -14.689   8.130  1.00 28.63           C  
ATOM    514  N   ALA X  66      -4.909 -12.439   5.285  1.00 28.30           N  
ATOM    515  CA  ALA X  66      -4.284 -11.151   4.967  1.00 27.49           C  
ATOM    516  C   ALA X  66      -5.244  -9.974   5.136  1.00 27.77           C  
ATOM    517  O   ALA X  66      -4.885  -8.947   5.678  1.00 26.47           O  
ATOM    518  CB  ALA X  66      -3.715 -11.142   3.553  1.00 27.68           C  
ATOM    519  N   ARG X  67      -6.461 -10.143   4.647  1.00 27.82           N  
ATOM    520  CA  ARG X  67      -7.505  -9.134   4.753  1.00 28.14           C  
ATOM    521  C   ARG X  67      -7.798  -8.774   6.207  1.00 27.05           C  
ATOM    522  O   ARG X  67      -7.899  -7.604   6.546  1.00 27.24           O  
ATOM    523  CB  ARG X  67      -8.747  -9.684   4.067  1.00 29.44           C  
ATOM    524  CG  ARG X  67      -9.807  -8.708   3.689  1.00 34.40           C  
ATOM    525  CD  ARG X  67     -11.041  -9.502   3.232  1.00 40.40           C  
ATOM    526  NE  ARG X  67     -10.737 -10.346   2.077  1.00 43.96           N  
ATOM    527  CZ  ARG X  67     -10.662  -9.905   0.819  1.00 45.24           C  
ATOM    528  NH1 ARG X  67     -10.878  -8.623   0.537  1.00 47.03           N  
ATOM    529  NH2 ARG X  67     -10.377 -10.747  -0.165  1.00 45.83           N  
ATOM    530  N   ILE X  68      -7.883  -9.781   7.070  1.00 25.92           N  
ATOM    531  CA  ILE X  68      -8.209  -9.562   8.479  1.00 25.93           C  
ATOM    532  C   ILE X  68      -7.056  -8.851   9.172  1.00 25.76           C  
ATOM    533  O   ILE X  68      -7.267  -7.900   9.913  1.00 25.75           O  
ATOM    534  CB  ILE X  68      -8.529 -10.882   9.173  1.00 26.01           C  
ATOM    535  CG1 ILE X  68      -9.905 -11.381   8.726  1.00 26.21           C  
ATOM    536  CG2 ILE X  68      -8.517 -10.755  10.692  1.00 25.40           C  
ATOM    537  CD1 ILE X  68     -10.153 -12.826   9.049  1.00 26.11           C  
ATOM    538  N   ILE X  69      -5.838  -9.328   8.939  1.00 25.32           N  
ATOM    539  CA  ILE X  69      -4.663  -8.674   9.507  1.00 25.46           C  
ATOM    540  C   ILE X  69      -4.622  -7.209   9.106  1.00 25.46           C  
ATOM    541  O   ILE X  69      -4.443  -6.321   9.946  1.00 25.34           O  
ATOM    542  CB  ILE X  69      -3.350  -9.360   9.063  1.00 25.18           C  
ATOM    543  CG1 ILE X  69      -3.268 -10.753   9.660  1.00 25.83           C  
ATOM    544  CG2 ILE X  69      -2.155  -8.559   9.535  1.00 23.54           C  
ATOM    545  CD1 ILE X  69      -2.140 -11.604   9.108  1.00 26.40           C  
ATOM    546  N   PHE X  70      -4.778  -6.958   7.812  1.00 25.59           N  
ATOM    547  CA  PHE X  70      -4.792  -5.581   7.289  1.00 26.44           C  
ATOM    548  C   PHE X  70      -5.878  -4.751   7.983  1.00 26.83           C  
ATOM    549  O   PHE X  70      -5.598  -3.663   8.514  1.00 27.90           O  
ATOM    550  CB  PHE X  70      -5.035  -5.631   5.791  1.00 26.39           C  
ATOM    551  CG  PHE X  70      -5.117  -4.293   5.136  1.00 27.54           C  
ATOM    552  CD1 PHE X  70      -3.977  -3.617   4.780  1.00 27.68           C  
ATOM    553  CD2 PHE X  70      -6.352  -3.709   4.906  1.00 28.70           C  
ATOM    554  CE1 PHE X  70      -4.051  -2.379   4.147  1.00 28.15           C  
ATOM    555  CE2 PHE X  70      -6.423  -2.479   4.273  1.00 29.60           C  
ATOM    556  CZ  PHE X  70      -5.280  -1.825   3.908  1.00 29.12           C  
ATOM    557  N   ASN X  71      -7.104  -5.275   8.016  1.00 27.33           N  
ATOM    558  CA  ASN X  71      -8.235  -4.550   8.623  1.00 28.24           C  
ATOM    559  C   ASN X  71      -7.977  -4.170  10.064  1.00 27.53           C  
ATOM    560  O   ASN X  71      -8.237  -3.044  10.480  1.00 28.64           O  
ATOM    561  CB  ASN X  71      -9.499  -5.399   8.657  1.00 28.99           C  
ATOM    562  CG  ASN X  71     -10.116  -5.629   7.302  1.00 30.88           C  
ATOM    563  OD1 ASN X  71      -9.823  -4.953   6.340  1.00 35.58           O  
ATOM    564  ND2 ASN X  71     -11.012  -6.628   7.244  1.00 35.74           N  
ATOM    565  N   GLN X  72      -7.497  -5.130  10.842  1.00 26.23           N  
ATOM    566  CA  GLN X  72      -7.331  -4.919  12.272  1.00 26.40           C  
ATOM    567  C   GLN X  72      -6.219  -3.925  12.571  1.00 26.25           C  
ATOM    568  O   GLN X  72      -6.369  -3.061  13.431  1.00 26.16           O  
ATOM    569  CB  GLN X  72      -7.081  -6.232  12.986  1.00 26.51           C  
ATOM    570  CG  GLN X  72      -8.337  -7.113  13.070  1.00 27.17           C  
ATOM    571  CD  GLN X  72      -8.365  -8.033  14.257  1.00 28.42           C  
ATOM    572  OE1 GLN X  72      -9.167  -8.967  14.290  1.00 30.61           O  
ATOM    573  NE2 GLN X  72      -7.530  -7.773  15.259  1.00 28.07           N  
ATOM    574  N   VAL X  73      -5.106  -4.060  11.866  1.00 25.52           N  
ATOM    575  CA  VAL X  73      -3.978  -3.165  12.059  1.00 26.09           C  
ATOM    576  C   VAL X  73      -4.361  -1.758  11.609  1.00 27.36           C  
ATOM    577  O   VAL X  73      -4.019  -0.782  12.275  1.00 27.71           O  
ATOM    578  CB  VAL X  73      -2.728  -3.675  11.299  1.00 26.47           C  
ATOM    579  CG1 VAL X  73      -1.597  -2.623  11.313  1.00 26.82           C  
ATOM    580  CG2 VAL X  73      -2.250  -4.978  11.888  1.00 24.34           C  
ATOM    581  N   MET X  74      -5.083  -1.658  10.494  1.00 28.20           N  
ATOM    582  CA  MET X  74      -5.427  -0.353   9.938  1.00 30.30           C  
ATOM    583  C   MET X  74      -6.411   0.349  10.853  1.00 30.45           C  
ATOM    584  O   MET X  74      -6.282   1.541  11.082  1.00 30.44           O  
ATOM    585  CB  MET X  74      -6.022  -0.463   8.546  1.00 31.19           C  
ATOM    586  CG  MET X  74      -5.058  -0.879   7.448  1.00 33.72           C  
ATOM    587  CE  MET X  74      -2.281  -0.426   8.149  1.00 39.97           C  
ATOM    588  N   GLU X  75      -7.375  -0.401  11.392  1.00 30.74           N  
ATOM    589  CA  GLU X  75      -8.325   0.146  12.372  1.00 31.84           C  
ATOM    590  C   GLU X  75      -7.589   0.783  13.543  1.00 31.15           C  
ATOM    591  O   GLU X  75      -7.884   1.920  13.918  1.00 31.58           O  
ATOM    592  CB  GLU X  75      -9.283  -0.944  12.875  1.00 31.84           C  
ATOM    593  CG  GLU X  75     -10.273  -0.463  13.983  1.00 33.18           C  
ATOM    594  CD  GLU X  75     -11.325  -1.501  14.374  1.00 35.43           C  
ATOM    595  OE1 GLU X  75     -11.533  -2.481  13.621  1.00 44.82           O  
ATOM    596  OE2 GLU X  75     -11.953  -1.344  15.442  1.00 41.78           O  
ATOM    597  N   LYS X  76      -6.619   0.070  14.121  1.00 30.24           N  
ATOM    598  CA  LYS X  76      -5.832   0.649  15.214  1.00 30.06           C  
ATOM    599  C   LYS X  76      -5.065   1.885  14.753  1.00 29.29           C  
ATOM    600  O   LYS X  76      -5.066   2.911  15.445  1.00 29.04           O  
ATOM    601  CB  LYS X  76      -4.861  -0.372  15.819  1.00 30.45           C  
ATOM    602  CG  LYS X  76      -3.667   0.260  16.599  1.00 32.67           C  
ATOM    603  CD  LYS X  76      -4.099   1.004  17.862  1.00 33.45           C  
ATOM    604  CE  LYS X  76      -2.936   1.228  18.821  1.00 32.99           C  
ATOM    605  NZ  LYS X  76      -3.194   2.351  19.793  1.00 35.33           N  
ATOM    606  N   GLU X  77      -4.386   1.791  13.607  1.00 27.86           N  
ATOM    607  CA  GLU X  77      -3.562   2.903  13.144  1.00 28.10           C  
ATOM    608  C   GLU X  77      -4.382   4.183  13.028  1.00 28.53           C  
ATOM    609  O   GLU X  77      -3.937   5.244  13.458  1.00 28.66           O  
ATOM    610  CB  GLU X  77      -2.914   2.610  11.795  1.00 27.59           C  
ATOM    611  CG  GLU X  77      -1.938   3.736  11.388  1.00 27.86           C  
ATOM    612  CD  GLU X  77      -1.181   3.477  10.123  1.00 27.53           C  
ATOM    613  OE1 GLU X  77      -1.223   2.354   9.622  1.00 29.26           O  
ATOM    614  OE2 GLU X  77      -0.537   4.431   9.608  1.00 27.36           O  
ATOM    615  N   PHE X  78      -5.593   4.062  12.488  1.00 28.60           N  
ATOM    616  CA  PHE X  78      -6.400   5.227  12.172  1.00 28.94           C  
ATOM    617  C   PHE X  78      -7.466   5.559  13.210  1.00 29.64           C  
ATOM    618  O   PHE X  78      -8.243   6.491  13.001  1.00 29.94           O  
ATOM    619  CB  PHE X  78      -7.009   5.063  10.775  1.00 29.14           C  
ATOM    620  CG  PHE X  78      -6.019   5.217   9.672  1.00 28.35           C  
ATOM    621  CD1 PHE X  78      -5.296   4.126   9.209  1.00 26.47           C  
ATOM    622  CD2 PHE X  78      -5.779   6.458   9.088  1.00 29.59           C  
ATOM    623  CE1 PHE X  78      -4.379   4.260   8.199  1.00 27.04           C  
ATOM    624  CE2 PHE X  78      -4.859   6.591   8.083  1.00 28.91           C  
ATOM    625  CZ  PHE X  78      -4.152   5.490   7.624  1.00 29.46           C  
ATOM    626  N   GLU X  79      -7.461   4.855  14.344  1.00 29.86           N  
ATOM    627  CA  GLU X  79      -8.512   4.986  15.372  1.00 30.86           C  
ATOM    628  C   GLU X  79      -8.617   6.398  15.934  1.00 30.29           C  
ATOM    629  O   GLU X  79      -9.688   6.803  16.393  1.00 30.33           O  
ATOM    630  CB  GLU X  79      -8.304   3.982  16.529  1.00 31.14           C  
ATOM    631  CG  GLU X  79      -7.154   4.349  17.467  1.00 33.11           C  
ATOM    632  CD  GLU X  79      -6.901   3.348  18.598  1.00 34.50           C  
ATOM    633  OE1 GLU X  79      -7.684   2.387  18.757  1.00 37.77           O  
ATOM    634  OE2 GLU X  79      -5.902   3.555  19.341  1.00 39.54           O  
ATOM    635  N   ASP X  80      -7.512   7.142  15.893  1.00 29.86           N  
ATOM    636  CA  ASP X  80      -7.481   8.498  16.434  1.00 29.86           C  
ATOM    637  C   ASP X  80      -8.102   9.570  15.517  1.00 30.18           C  
ATOM    638  O   ASP X  80      -8.216  10.745  15.924  1.00 30.31           O  
ATOM    639  CB  ASP X  80      -6.058   8.872  16.881  1.00 29.35           C  
ATOM    640  CG  ASP X  80      -5.069   8.937  15.739  1.00 29.70           C  
ATOM    641  OD1 ASP X  80      -5.464   8.744  14.567  1.00 28.08           O  
ATOM    642  OD2 ASP X  80      -3.878   9.200  16.017  1.00 30.72           O  
ATOM    643  N   GLY X  81      -8.490   9.170  14.305  1.00 30.24           N  
ATOM    644  CA  GLY X  81      -9.181  10.041  13.355  1.00 30.53           C  
ATOM    645  C   GLY X  81      -8.286  10.999  12.598  1.00 30.31           C  
ATOM    646  O   GLY X  81      -8.776  11.872  11.876  1.00 31.43           O  
ATOM    647  N   ILE X  82      -6.976  10.837  12.755  1.00 29.18           N  
ATOM    648  CA  ILE X  82      -6.007  11.716  12.110  1.00 28.40           C  
ATOM    649  C   ILE X  82      -5.665  11.117  10.767  1.00 27.31           C  
ATOM    650  O   ILE X  82      -5.553   9.909  10.632  1.00 26.64           O  
ATOM    651  CB  ILE X  82      -4.745  11.888  12.977  1.00 28.00           C  
ATOM    652  CG1 ILE X  82      -5.093  12.627  14.272  1.00 29.21           C  
ATOM    653  CG2 ILE X  82      -3.646  12.632  12.218  1.00 28.60           C  
ATOM    654  CD1 ILE X  82      -3.997  12.597  15.288  1.00 28.74           C  
ATOM    655  N   ILE X  83      -5.502  11.978   9.765  1.00 27.14           N  
ATOM    656  CA  ILE X  83      -5.038  11.536   8.463  1.00 26.66           C  
ATOM    657  C   ILE X  83      -3.914  12.461   8.058  1.00 26.34           C  
ATOM    658  O   ILE X  83      -3.974  13.658   8.338  1.00 26.31           O  
ATOM    659  CB  ILE X  83      -6.153  11.609   7.393  1.00 26.68           C  
ATOM    660  CG1 ILE X  83      -7.392  10.808   7.828  1.00 27.75           C  
ATOM    661  CG2 ILE X  83      -5.642  11.123   6.063  1.00 25.56           C  
ATOM    662  CD1 ILE X  83      -8.615  11.058   6.979  1.00 27.78           C  
ATOM    663  N   ASN X  84      -2.869  11.901   7.469  1.00 27.34           N  
ATOM    664  CA  ASN X  84      -1.819  12.681   6.804  1.00 26.99           C  
ATOM    665  C   ASN X  84      -1.197  11.804   5.733  1.00 27.42           C  
ATOM    666  O   ASN X  84      -1.529  10.622   5.619  1.00 26.64           O  
ATOM    667  CB  ASN X  84      -0.786  13.231   7.811  1.00 27.57           C  
ATOM    668  CG  ASN X  84      -0.052  12.139   8.577  1.00 26.29           C  
ATOM    669  OD1 ASN X  84       0.507  11.219   7.988  1.00 28.75           O  
ATOM    670  ND2 ASN X  84      -0.020  12.267   9.901  1.00 27.11           N  
ATOM    671  N   TRP X  85      -0.297  12.369   4.946  1.00 27.45           N  
ATOM    672  CA  TRP X  85       0.259  11.639   3.816  1.00 26.88           C  
ATOM    673  C   TRP X  85       1.138  10.481   4.259  1.00 27.30           C  
ATOM    674  O   TRP X  85       1.184   9.477   3.571  1.00 27.40           O  
ATOM    675  CB  TRP X  85       1.088  12.558   2.918  1.00 27.56           C  
ATOM    676  CG  TRP X  85       0.266  13.481   2.058  1.00 28.12           C  
ATOM    677  CD1 TRP X  85       0.298  14.840   2.077  1.00 28.36           C  
ATOM    678  CD2 TRP X  85      -0.669  13.113   1.024  1.00 27.22           C  
ATOM    679  NE1 TRP X  85      -0.569  15.342   1.140  1.00 27.92           N  
ATOM    680  CE2 TRP X  85      -1.176  14.308   0.483  1.00 29.39           C  
ATOM    681  CE3 TRP X  85      -1.127  11.897   0.516  1.00 29.44           C  
ATOM    682  CZ2 TRP X  85      -2.122  14.324  -0.558  1.00 28.20           C  
ATOM    683  CZ3 TRP X  85      -2.079  11.905  -0.512  1.00 29.25           C  
ATOM    684  CH2 TRP X  85      -2.559  13.118  -1.036  1.00 28.05           C  
ATOM    685  N   GLY X  86       1.827  10.633   5.398  1.00 26.47           N  
ATOM    686  CA  GLY X  86       2.663   9.553   5.937  1.00 27.10           C  
ATOM    687  C   GLY X  86       1.833   8.320   6.249  1.00 26.79           C  
ATOM    688  O   GLY X  86       2.230   7.179   5.973  1.00 27.25           O  
ATOM    689  N   ARG X  87       0.665   8.556   6.826  1.00 26.86           N  
ATOM    690  CA  ARG X  87      -0.259   7.488   7.120  1.00 26.93           C  
ATOM    691  C   ARG X  87      -0.778   6.828   5.845  1.00 27.32           C  
ATOM    692  O   ARG X  87      -0.825   5.597   5.762  1.00 26.97           O  
ATOM    693  CB  ARG X  87      -1.394   7.985   7.976  1.00 26.96           C  
ATOM    694  CG  ARG X  87      -0.948   8.350   9.367  1.00 26.78           C  
ATOM    695  CD  ARG X  87      -2.102   8.780  10.193  1.00 28.19           C  
ATOM    696  NE  ARG X  87      -1.659   9.133  11.530  1.00 28.29           N  
ATOM    697  CZ  ARG X  87      -2.423   9.042  12.610  1.00 28.17           C  
ATOM    698  NH1 ARG X  87      -3.671   8.616  12.524  1.00 27.60           N  
ATOM    699  NH2 ARG X  87      -1.917   9.372  13.778  1.00 29.07           N  
ATOM    700  N   ILE X  88      -1.114   7.628   4.841  1.00 27.38           N  
ATOM    701  CA  ILE X  88      -1.552   7.079   3.570  1.00 28.06           C  
ATOM    702  C   ILE X  88      -0.441   6.193   2.974  1.00 27.99           C  
ATOM    703  O   ILE X  88      -0.711   5.102   2.485  1.00 28.15           O  
ATOM    704  CB  ILE X  88      -2.005   8.216   2.609  1.00 28.21           C  
ATOM    705  CG1 ILE X  88      -3.321   8.815   3.137  1.00 28.81           C  
ATOM    706  CG2 ILE X  88      -2.198   7.698   1.214  1.00 30.61           C  
ATOM    707  CD1 ILE X  88      -3.588  10.117   2.575  1.00 28.30           C  
ATOM    708  N   VAL X  89       0.807   6.637   3.060  1.00 27.62           N  
ATOM    709  CA  VAL X  89       1.932   5.829   2.569  1.00 27.57           C  
ATOM    710  C   VAL X  89       2.002   4.479   3.282  1.00 27.98           C  
ATOM    711  O   VAL X  89       2.212   3.438   2.643  1.00 29.13           O  
ATOM    712  CB  VAL X  89       3.268   6.550   2.734  1.00 27.11           C  
ATOM    713  CG1 VAL X  89       4.445   5.600   2.465  1.00 28.15           C  
ATOM    714  CG2 VAL X  89       3.351   7.754   1.803  1.00 27.64           C  
ATOM    715  N   THR X  90       1.820   4.475   4.599  1.00 27.91           N  
ATOM    716  CA  THR X  90       1.873   3.223   5.341  1.00 27.54           C  
ATOM    717  C   THR X  90       0.774   2.219   4.961  1.00 26.94           C  
ATOM    718  O   THR X  90       0.945   1.042   5.210  1.00 25.83           O  
ATOM    719  CB  THR X  90       1.873   3.408   6.887  1.00 27.84           C  
ATOM    720  OG1 THR X  90       0.719   4.123   7.327  1.00 29.55           O  
ATOM    721  CG2 THR X  90       3.092   4.126   7.374  1.00 27.05           C  
ATOM    722  N   ILE X  91      -0.346   2.686   4.400  1.00 27.03           N  
ATOM    723  CA  ILE X  91      -1.419   1.780   3.941  1.00 26.70           C  
ATOM    724  C   ILE X  91      -0.894   0.940   2.798  1.00 27.53           C  
ATOM    725  O   ILE X  91      -0.964  -0.286   2.820  1.00 26.52           O  
ATOM    726  CB  ILE X  91      -2.695   2.514   3.492  1.00 26.80           C  
ATOM    727  CG1 ILE X  91      -3.183   3.456   4.594  1.00 27.13           C  
ATOM    728  CG2 ILE X  91      -3.795   1.489   3.160  1.00 28.39           C  
ATOM    729  CD1 ILE X  91      -4.410   4.292   4.234  1.00 28.30           C  
ATOM    730  N   PHE X  92      -0.318   1.607   1.816  1.00 27.91           N  
ATOM    731  CA  PHE X  92       0.291   0.925   0.691  1.00 27.18           C  
ATOM    732  C   PHE X  92       1.391  -0.016   1.173  1.00 27.16           C  
ATOM    733  O   PHE X  92       1.453  -1.161   0.728  1.00 27.59           O  
ATOM    734  CB  PHE X  92       0.899   1.935  -0.282  1.00 28.65           C  
ATOM    735  CG  PHE X  92      -0.107   2.753  -1.044  1.00 29.15           C  
ATOM    736  CD1 PHE X  92      -0.347   4.070  -0.686  1.00 30.39           C  
ATOM    737  CD2 PHE X  92      -0.779   2.229  -2.147  1.00 30.49           C  
ATOM    738  CE1 PHE X  92      -1.245   4.847  -1.393  1.00 28.97           C  
ATOM    739  CE2 PHE X  92      -1.675   2.993  -2.866  1.00 30.96           C  
ATOM    740  CZ  PHE X  92      -1.907   4.317  -2.503  1.00 30.06           C  
ATOM    741  N   ALA X  93       2.290   0.486   2.034  1.00 26.56           N  
ATOM    742  CA  ALA X  93       3.429  -0.292   2.539  1.00 26.55           C  
ATOM    743  C   ALA X  93       3.012  -1.577   3.257  1.00 26.07           C  
ATOM    744  O   ALA X  93       3.609  -2.629   3.066  1.00 25.71           O  
ATOM    745  CB  ALA X  93       4.297   0.559   3.473  1.00 26.10           C  
ATOM    746  N   PHE X  94       1.987  -1.484   4.088  1.00 25.97           N  
ATOM    747  CA  PHE X  94       1.539  -2.633   4.825  1.00 25.37           C  
ATOM    748  C   PHE X  94       0.833  -3.636   3.912  1.00 25.99           C  
ATOM    749  O   PHE X  94       0.976  -4.831   4.102  1.00 25.91           O  
ATOM    750  CB  PHE X  94       0.654  -2.224   5.999  1.00 25.94           C  
ATOM    751  CG  PHE X  94       0.490  -3.315   7.002  1.00 23.52           C  
ATOM    752  CD1 PHE X  94       1.600  -3.810   7.649  1.00 24.58           C  
ATOM    753  CD2 PHE X  94      -0.759  -3.840   7.303  1.00 24.54           C  
ATOM    754  CE1 PHE X  94       1.490  -4.853   8.588  1.00 25.25           C  
ATOM    755  CE2 PHE X  94      -0.890  -4.852   8.253  1.00 23.02           C  
ATOM    756  CZ  PHE X  94       0.242  -5.369   8.889  1.00 24.94           C  
ATOM    757  N   GLY X  95       0.109  -3.151   2.897  1.00 26.64           N  
ATOM    758  CA  GLY X  95      -0.417  -4.047   1.867  1.00 26.26           C  
ATOM    759  C   GLY X  95       0.710  -4.824   1.171  1.00 25.73           C  
ATOM    760  O   GLY X  95       0.592  -6.015   0.952  1.00 25.45           O  
ATOM    761  N   GLY X  96       1.822  -4.153   0.859  1.00 25.77           N  
ATOM    762  CA  GLY X  96       2.973  -4.821   0.257  1.00 25.09           C  
ATOM    763  C   GLY X  96       3.604  -5.836   1.181  1.00 24.65           C  
ATOM    764  O   GLY X  96       3.990  -6.909   0.750  1.00 24.30           O  
ATOM    765  N   VAL X  97       3.712  -5.500   2.467  1.00 24.62           N  
ATOM    766  CA  VAL X  97       4.243  -6.440   3.457  1.00 24.81           C  
ATOM    767  C   VAL X  97       3.409  -7.716   3.410  1.00 24.93           C  
ATOM    768  O   VAL X  97       3.943  -8.821   3.304  1.00 24.88           O  
ATOM    769  CB  VAL X  97       4.236  -5.818   4.889  1.00 24.21           C  
ATOM    770  CG1 VAL X  97       4.567  -6.870   5.953  1.00 25.77           C  
ATOM    771  CG2 VAL X  97       5.211  -4.632   4.970  1.00 25.80           C  
ATOM    772  N   LEU X  98       2.087  -7.546   3.430  1.00 24.96           N  
ATOM    773  CA  LEU X  98       1.170  -8.690   3.436  1.00 26.33           C  
ATOM    774  C   LEU X  98       1.141  -9.464   2.125  1.00 26.95           C  
ATOM    775  O   LEU X  98       1.017 -10.687   2.137  1.00 26.88           O  
ATOM    776  CB  LEU X  98      -0.242  -8.234   3.800  1.00 27.00           C  
ATOM    777  CG  LEU X  98      -0.411  -7.768   5.251  1.00 27.36           C  
ATOM    778  CD1 LEU X  98      -1.810  -7.192   5.399  1.00 27.77           C  
ATOM    779  CD2 LEU X  98      -0.170  -8.913   6.238  1.00 29.56           C  
ATOM    780  N   LEU X  99       1.225  -8.759   0.998  1.00 27.96           N  
ATOM    781  CA  LEU X  99       1.364  -9.441  -0.310  1.00 29.22           C  
ATOM    782  C   LEU X  99       2.598 -10.347  -0.369  1.00 30.11           C  
ATOM    783  O   LEU X  99       2.510 -11.495  -0.787  1.00 29.34           O  
ATOM    784  CB  LEU X  99       1.470  -8.422  -1.435  1.00 29.34           C  
ATOM    785  CG  LEU X  99       0.804  -8.719  -2.785  1.00 31.44           C  
ATOM    786  CD1 LEU X  99       1.561  -8.021  -3.905  1.00 29.59           C  
ATOM    787  CD2 LEU X  99       0.621 -10.127  -3.094  1.00 29.20           C  
ATOM    788  N   LYS X 100       3.745  -9.816   0.042  1.00 31.31           N  
ATOM    789  CA  LYS X 100       4.979 -10.607   0.095  1.00 32.58           C  
ATOM    790  C   LYS X 100       4.778 -11.869   0.933  1.00 32.95           C  
ATOM    791  O   LYS X 100       5.174 -12.957   0.526  1.00 32.97           O  
ATOM    792  CB  LYS X 100       6.133  -9.796   0.683  1.00 33.19           C  
ATOM    793  CG  LYS X 100       6.659  -8.670  -0.195  1.00 35.93           C  
ATOM    794  CD  LYS X 100       8.154  -8.448   0.026  1.00 39.29           C  
ATOM    795  CE  LYS X 100       8.980  -9.530  -0.642  1.00 40.54           C  
ATOM    796  NZ  LYS X 100      10.444  -9.304  -0.508  1.00 41.61           N  
ATOM    797  N   LYS X 101       4.156 -11.718   2.101  1.00 33.35           N  
ATOM    798  CA  LYS X 101       3.910 -12.852   2.997  1.00 33.94           C  
ATOM    799  C   LYS X 101       2.976 -13.883   2.370  1.00 34.15           C  
ATOM    800  O   LYS X 101       3.239 -15.085   2.422  1.00 34.79           O  
ATOM    801  CB  LYS X 101       3.338 -12.372   4.331  1.00 33.96           C  
ATOM    802  CG  LYS X 101       4.319 -11.556   5.145  1.00 35.65           C  
ATOM    803  CD  LYS X 101       3.989 -11.587   6.618  1.00 37.39           C  
ATOM    804  CE  LYS X 101       4.458 -12.875   7.240  1.00 38.70           C  
ATOM    805  NZ  LYS X 101       3.500 -13.411   8.216  1.00 40.88           N  
ATOM    806  N   LEU X 102       1.892 -13.408   1.768  1.00 34.74           N  
ATOM    807  CA  LEU X 102       0.989 -14.269   0.996  1.00 35.20           C  
ATOM    808  C   LEU X 102       1.711 -15.066  -0.075  1.00 35.33           C  
ATOM    809  O   LEU X 102       1.537 -16.290  -0.187  1.00 35.12           O  
ATOM    810  CB  LEU X 102      -0.088 -13.432   0.315  1.00 35.60           C  
ATOM    811  CG  LEU X 102      -1.394 -13.312   1.068  1.00 36.60           C  
ATOM    812  CD1 LEU X 102      -2.207 -12.218   0.414  1.00 37.73           C  
ATOM    813  CD2 LEU X 102      -2.145 -14.662   1.079  1.00 36.34           C  
ATOM    814  N   LYS X 103       2.508 -14.377  -0.880  1.00 35.40           N  
ATOM    815  CA  LYS X 103       3.236 -15.041  -1.951  1.00 35.76           C  
ATOM    816  C   LYS X 103       4.025 -16.224  -1.396  1.00 36.27           C  
ATOM    817  O   LYS X 103       4.037 -17.283  -2.001  1.00 36.14           O  
ATOM    818  CB  LYS X 103       4.175 -14.071  -2.668  1.00 35.81           C  
ATOM    819  N   GLN X 104       4.659 -16.032  -0.238  1.00 36.79           N  
ATOM    820  CA  GLN X 104       5.467 -17.076   0.409  1.00 37.11           C  
ATOM    821  C   GLN X 104       4.606 -18.091   1.170  1.00 37.64           C  
ATOM    822  O   GLN X 104       4.835 -19.293   1.093  1.00 38.00           O  
ATOM    823  CB  GLN X 104       6.479 -16.435   1.365  1.00 37.00           C  
ATOM    824  N   GLU X 105       3.613 -17.593   1.898  1.00 38.43           N  
ATOM    825  CA  GLU X 105       2.727 -18.433   2.697  1.00 38.81           C  
ATOM    826  C   GLU X 105       1.389 -18.610   1.980  1.00 38.96           C  
ATOM    827  O   GLU X 105       0.726 -19.637   2.122  1.00 39.13           O  
ATOM    828  CB  GLU X 105       2.525 -17.791   4.070  1.00 39.01           C  
ATOM    829  CG  GLU X 105       3.819 -17.710   4.900  1.00 39.68           C  
ATOM    830  CD  GLU X 105       4.000 -16.398   5.653  1.00 40.43           C  
ATOM    831  OE1 GLU X 105       3.014 -15.656   5.855  1.00 40.89           O  
ATOM    832  OE2 GLU X 105       5.147 -16.107   6.050  1.00 41.33           O  
ATOM    833  N   SER X 106      -5.799 -14.857  -7.215  1.00 35.60           N  
ATOM    834  CA  SER X 106      -4.729 -13.889  -7.399  1.00 35.24           C  
ATOM    835  C   SER X 106      -4.597 -13.016  -6.168  1.00 34.81           C  
ATOM    836  O   SER X 106      -5.446 -12.159  -5.915  1.00 35.18           O  
ATOM    837  CB  SER X 106      -4.988 -13.000  -8.617  1.00 35.67           C  
ATOM    838  OG  SER X 106      -4.127 -11.863  -8.619  1.00 34.91           O  
ATOM    839  N   ALA X 107      -3.525 -13.227  -5.412  1.00 34.05           N  
ATOM    840  CA  ALA X 107      -3.234 -12.405  -4.243  1.00 33.25           C  
ATOM    841  C   ALA X 107      -3.087 -10.940  -4.647  1.00 32.67           C  
ATOM    842  O   ALA X 107      -3.593 -10.032  -3.972  1.00 31.71           O  
ATOM    843  CB  ALA X 107      -1.954 -12.889  -3.587  1.00 33.65           C  
ATOM    844  N   TYR X 108      -2.391 -10.708  -5.756  1.00 31.63           N  
ATOM    845  CA  TYR X 108      -2.157  -9.345  -6.233  1.00 31.43           C  
ATOM    846  C   TYR X 108      -3.473  -8.609  -6.459  1.00 30.73           C  
ATOM    847  O   TYR X 108      -3.678  -7.498  -5.976  1.00 30.34           O  
ATOM    848  CB  TYR X 108      -1.358  -9.403  -7.526  1.00 31.98           C  
ATOM    849  CG  TYR X 108      -1.493  -8.188  -8.407  1.00 31.38           C  
ATOM    850  CD1 TYR X 108      -0.802  -7.012  -8.125  1.00 31.70           C  
ATOM    851  CD2 TYR X 108      -2.304  -8.221  -9.525  1.00 32.12           C  
ATOM    852  CE1 TYR X 108      -0.929  -5.905  -8.936  1.00 31.42           C  
ATOM    853  CE2 TYR X 108      -2.428  -7.120 -10.343  1.00 33.09           C  
ATOM    854  CZ  TYR X 108      -1.740  -5.969 -10.048  1.00 31.90           C  
ATOM    855  OH  TYR X 108      -1.880  -4.890 -10.889  1.00 33.01           O  
ATOM    856  N   LYS X 109      -4.378  -9.243  -7.199  1.00 30.16           N  
ATOM    857  CA  LYS X 109      -5.681  -8.638  -7.475  1.00 30.03           C  
ATOM    858  C   LYS X 109      -6.439  -8.320  -6.183  1.00 29.22           C  
ATOM    859  O   LYS X 109      -6.928  -7.193  -5.981  1.00 29.47           O  
ATOM    860  CB  LYS X 109      -6.485  -9.564  -8.383  1.00 30.55           C  
ATOM    861  CG  LYS X 109      -7.926  -9.187  -8.547  1.00 33.32           C  
ATOM    862  CD  LYS X 109      -8.584  -9.981  -9.648  1.00 36.47           C  
ATOM    863  CE  LYS X 109      -9.998  -9.506  -9.876  1.00 37.93           C  
ATOM    864  NZ  LYS X 109     -10.753  -9.415  -8.606  1.00 40.81           N  
ATOM    865  N   GLN X 110      -6.520  -9.299  -5.293  1.00 28.50           N  
ATOM    866  CA  GLN X 110      -7.314  -9.163  -4.074  1.00 27.71           C  
ATOM    867  C   GLN X 110      -6.707  -8.160  -3.095  1.00 27.10           C  
ATOM    868  O   GLN X 110      -7.429  -7.367  -2.482  1.00 26.61           O  
ATOM    869  CB  GLN X 110      -7.465 -10.519  -3.382  1.00 27.79           C  
ATOM    870  N   VAL X 111      -5.383  -8.191  -2.933  1.00 26.28           N  
ATOM    871  CA  VAL X 111      -4.730  -7.209  -2.072  1.00 26.46           C  
ATOM    872  C   VAL X 111      -4.892  -5.788  -2.637  1.00 25.95           C  
ATOM    873  O   VAL X 111      -5.243  -4.862  -1.909  1.00 25.88           O  
ATOM    874  CB  VAL X 111      -3.238  -7.559  -1.794  1.00 26.29           C  
ATOM    875  CG1 VAL X 111      -2.580  -6.510  -0.931  1.00 27.04           C  
ATOM    876  CG2 VAL X 111      -3.146  -8.911  -1.112  1.00 27.16           C  
ATOM    877  N   SER X 112      -4.678  -5.605  -3.941  1.00 25.76           N  
ATOM    878  CA  SER X 112      -4.826  -4.263  -4.524  1.00 26.99           C  
ATOM    879  C   SER X 112      -6.262  -3.732  -4.289  1.00 26.99           C  
ATOM    880  O   SER X 112      -6.458  -2.538  -4.040  1.00 27.23           O  
ATOM    881  CB  SER X 112      -4.450  -4.250  -6.002  1.00 27.35           C  
ATOM    882  OG  SER X 112      -5.450  -4.851  -6.768  1.00 30.89           O  
ATOM    883  N   SER X 113      -7.235  -4.635  -4.326  1.00 27.34           N  
ATOM    884  CA  SER X 113      -8.645  -4.274  -4.122  1.00 28.83           C  
ATOM    885  C   SER X 113      -8.913  -3.847  -2.682  1.00 28.64           C  
ATOM    886  O   SER X 113      -9.459  -2.766  -2.451  1.00 29.91           O  
ATOM    887  CB  SER X 113      -9.567  -5.418  -4.512  1.00 29.10           C  
ATOM    888  OG  SER X 113     -10.894  -5.147  -4.088  1.00 31.76           O  
ATOM    889  N   PHE X 114      -8.511  -4.647  -1.704  1.00 28.73           N  
ATOM    890  CA  PHE X 114      -8.838  -4.282  -0.310  1.00 28.69           C  
ATOM    891  C   PHE X 114      -8.019  -3.094   0.208  1.00 29.29           C  
ATOM    892  O   PHE X 114      -8.490  -2.321   1.067  1.00 29.40           O  
ATOM    893  CB  PHE X 114      -8.911  -5.512   0.639  1.00 29.32           C  
ATOM    894  CG  PHE X 114      -7.575  -6.161   1.033  1.00 28.50           C  
ATOM    895  CD1 PHE X 114      -7.405  -7.529   0.852  1.00 29.31           C  
ATOM    896  CD2 PHE X 114      -6.588  -5.462   1.721  1.00 29.97           C  
ATOM    897  CE1 PHE X 114      -6.237  -8.184   1.267  1.00 28.87           C  
ATOM    898  CE2 PHE X 114      -5.415  -6.109   2.139  1.00 29.24           C  
ATOM    899  CZ  PHE X 114      -5.246  -7.465   1.906  1.00 28.85           C  
ATOM    900  N   VAL X 115      -6.821  -2.918  -0.348  1.00 28.43           N  
ATOM    901  CA  VAL X 115      -6.009  -1.734  -0.085  1.00 28.70           C  
ATOM    902  C   VAL X 115      -6.731  -0.511  -0.647  1.00 28.08           C  
ATOM    903  O   VAL X 115      -6.897   0.501   0.065  1.00 28.36           O  
ATOM    904  CB  VAL X 115      -4.589  -1.888  -0.653  1.00 28.31           C  
ATOM    905  CG1 VAL X 115      -3.829  -0.574  -0.655  1.00 28.47           C  
ATOM    906  CG2 VAL X 115      -3.814  -2.966   0.148  1.00 29.56           C  
ATOM    907  N   ALA X 116      -7.185  -0.597  -1.901  1.00 27.71           N  
ATOM    908  CA  ALA X 116      -7.831   0.554  -2.550  1.00 28.45           C  
ATOM    909  C   ALA X 116      -9.077   0.955  -1.798  1.00 28.26           C  
ATOM    910  O   ALA X 116      -9.318   2.143  -1.568  1.00 27.02           O  
ATOM    911  CB  ALA X 116      -8.179   0.253  -4.010  1.00 28.78           C  
ATOM    912  N   GLU X 117      -9.884  -0.045  -1.440  1.00 28.17           N  
ATOM    913  CA  GLU X 117     -11.144   0.212  -0.710  1.00 29.25           C  
ATOM    914  C   GLU X 117     -10.863   0.924   0.606  1.00 29.00           C  
ATOM    915  O   GLU X 117     -11.528   1.919   0.943  1.00 28.19           O  
ATOM    916  CB  GLU X 117     -11.910  -1.091  -0.496  1.00 29.08           C  
ATOM    917  CG  GLU X 117     -12.447  -1.683  -1.807  1.00 30.77           C  
ATOM    918  CD  GLU X 117     -13.013  -3.090  -1.670  1.00 31.11           C  
ATOM    919  OE1 GLU X 117     -12.748  -3.759  -0.651  1.00 35.60           O  
ATOM    920  OE2 GLU X 117     -13.744  -3.528  -2.581  1.00 31.22           O  
ATOM    921  N   PHE X 118      -9.888   0.431   1.365  1.00 28.53           N  
ATOM    922  CA  PHE X 118      -9.567   1.095   2.633  1.00 28.43           C  
ATOM    923  C   PHE X 118      -9.117   2.555   2.427  1.00 28.06           C  
ATOM    924  O   PHE X 118      -9.573   3.452   3.128  1.00 27.78           O  
ATOM    925  CB  PHE X 118      -8.508   0.327   3.429  1.00 28.19           C  
ATOM    926  CG  PHE X 118      -8.269   0.912   4.763  1.00 27.32           C  
ATOM    927  CD1 PHE X 118      -7.375   1.972   4.906  1.00 27.75           C  
ATOM    928  CD2 PHE X 118      -8.983   0.481   5.858  1.00 27.84           C  
ATOM    929  CE1 PHE X 118      -7.177   2.562   6.125  1.00 27.95           C  
ATOM    930  CE2 PHE X 118      -8.791   1.081   7.091  1.00 28.36           C  
ATOM    931  CZ  PHE X 118      -7.884   2.121   7.221  1.00 27.47           C  
ATOM    932  N   ILE X 119      -8.225   2.791   1.473  1.00 27.48           N  
ATOM    933  CA  ILE X 119      -7.733   4.152   1.212  1.00 28.37           C  
ATOM    934  C   ILE X 119      -8.891   5.060   0.810  1.00 28.30           C  
ATOM    935  O   ILE X 119      -9.053   6.142   1.371  1.00 28.58           O  
ATOM    936  CB  ILE X 119      -6.646   4.145   0.127  1.00 29.19           C  
ATOM    937  CG1 ILE X 119      -5.412   3.384   0.627  1.00 30.18           C  
ATOM    938  CG2 ILE X 119      -6.238   5.565  -0.282  1.00 30.01           C  
ATOM    939  CD1 ILE X 119      -4.347   3.194  -0.394  1.00 28.98           C  
ATOM    940  N   MET X 120      -9.720   4.593  -0.119  1.00 28.68           N  
ATOM    941  CA  MET X 120     -10.853   5.378  -0.582  1.00 28.73           C  
ATOM    942  C   MET X 120     -11.796   5.696   0.566  1.00 28.82           C  
ATOM    943  O   MET X 120     -12.175   6.855   0.778  1.00 29.68           O  
ATOM    944  CB  MET X 120     -11.592   4.632  -1.693  1.00 29.19           C  
ATOM    945  CG  MET X 120     -12.856   5.319  -2.191  1.00 29.74           C  
ATOM    946  CE  MET X 120     -14.088   7.724  -3.277  1.00 33.88           C  
ATOM    947  N   ASN X 121     -12.196   4.671   1.300  1.00 28.19           N  
ATOM    948  CA  ASN X 121     -13.237   4.822   2.297  1.00 28.84           C  
ATOM    949  C   ASN X 121     -12.822   5.625   3.527  1.00 29.08           C  
ATOM    950  O   ASN X 121     -13.669   6.272   4.162  1.00 29.28           O  
ATOM    951  CB  ASN X 121     -13.765   3.456   2.714  1.00 28.85           C  
ATOM    952  CG  ASN X 121     -14.431   2.717   1.582  1.00 29.39           C  
ATOM    953  OD1 ASN X 121     -14.774   1.522   1.706  1.00 32.26           O  
ATOM    954  ND2 ASN X 121     -14.639   3.403   0.483  1.00 26.89           N  
ATOM    955  N   ASN X 122     -11.536   5.577   3.860  1.00 28.91           N  
ATOM    956  CA  ASN X 122     -11.038   6.207   5.071  1.00 29.23           C  
ATOM    957  C   ASN X 122     -10.259   7.492   4.848  1.00 29.02           C  
ATOM    958  O   ASN X 122     -10.110   8.265   5.792  1.00 28.90           O  
ATOM    959  CB  ASN X 122     -10.204   5.207   5.861  1.00 29.89           C  
ATOM    960  CG  ASN X 122     -11.037   4.092   6.404  1.00 31.49           C  
ATOM    961  OD1 ASN X 122     -11.685   4.253   7.444  1.00 34.46           O  
ATOM    962  ND2 ASN X 122     -11.056   2.945   5.709  1.00 32.39           N  
ATOM    963  N   THR X 123      -9.770   7.716   3.631  1.00 29.28           N  
ATOM    964  CA  THR X 123      -8.929   8.890   3.312  1.00 29.09           C  
ATOM    965  C   THR X 123      -9.235   9.601   1.984  1.00 29.40           C  
ATOM    966  O   THR X 123      -8.588  10.612   1.686  1.00 28.18           O  
ATOM    967  CB  THR X 123      -7.384   8.557   3.311  1.00 29.49           C  
ATOM    968  OG1 THR X 123      -7.020   7.755   2.173  1.00 30.89           O  
ATOM    969  CG2 THR X 123      -6.970   7.857   4.590  1.00 29.74           C  
ATOM    970  N   GLY X 124     -10.193   9.101   1.193  1.00 29.72           N  
ATOM    971  CA  GLY X 124     -10.445   9.623  -0.154  1.00 30.11           C  
ATOM    972  C   GLY X 124     -10.806  11.097  -0.179  1.00 30.27           C  
ATOM    973  O   GLY X 124     -10.262  11.869  -0.997  1.00 31.83           O  
ATOM    974  N   GLU X 125     -11.678  11.503   0.732  1.00 29.96           N  
ATOM    975  CA  GLU X 125     -12.055  12.917   0.820  1.00 30.37           C  
ATOM    976  C   GLU X 125     -10.894  13.770   1.319  1.00 29.60           C  
ATOM    977  O   GLU X 125     -10.706  14.884   0.836  1.00 30.38           O  
ATOM    978  CB  GLU X 125     -13.271  13.119   1.698  1.00 30.66           C  
ATOM    979  CG  GLU X 125     -13.831  14.526   1.635  1.00 33.60           C  
ATOM    980  CD  GLU X 125     -14.320  14.953   0.251  1.00 35.78           C  
ATOM    981  OE1 GLU X 125     -14.505  14.118  -0.663  1.00 38.79           O  
ATOM    982  OE2 GLU X 125     -14.545  16.158   0.089  1.00 37.89           O  
ATOM    983  N   TRP X 126     -10.131  13.267   2.289  1.00 29.03           N  
ATOM    984  CA  TRP X 126      -8.947  13.995   2.762  1.00 28.32           C  
ATOM    985  C   TRP X 126      -7.968  14.217   1.608  1.00 28.07           C  
ATOM    986  O   TRP X 126      -7.419  15.306   1.464  1.00 28.86           O  
ATOM    987  CB  TRP X 126      -8.235  13.244   3.898  1.00 28.35           C  
ATOM    988  CG  TRP X 126      -7.107  14.023   4.523  1.00 27.47           C  
ATOM    989  CD1 TRP X 126      -7.169  14.831   5.628  1.00 28.49           C  
ATOM    990  CD2 TRP X 126      -5.759  14.061   4.078  1.00 27.60           C  
ATOM    991  NE1 TRP X 126      -5.929  15.363   5.897  1.00 29.63           N  
ATOM    992  CE2 TRP X 126      -5.043  14.894   4.960  1.00 28.24           C  
ATOM    993  CE3 TRP X 126      -5.075  13.448   3.032  1.00 27.29           C  
ATOM    994  CZ2 TRP X 126      -3.687  15.161   4.793  1.00 29.17           C  
ATOM    995  CZ3 TRP X 126      -3.740  13.717   2.873  1.00 28.28           C  
ATOM    996  CH2 TRP X 126      -3.057  14.555   3.754  1.00 26.85           C  
ATOM    997  N   ILE X 127      -7.754  13.178   0.799  1.00 28.10           N  
ATOM    998  CA  ILE X 127      -6.841  13.292  -0.341  1.00 28.19           C  
ATOM    999  C   ILE X 127      -7.317  14.421  -1.253  1.00 27.85           C  
ATOM   1000  O   ILE X 127      -6.527  15.289  -1.675  1.00 27.12           O  
ATOM   1001  CB  ILE X 127      -6.717  11.952  -1.092  1.00 28.55           C  
ATOM   1002  CG1 ILE X 127      -5.978  10.918  -0.212  1.00 27.64           C  
ATOM   1003  CG2 ILE X 127      -6.012  12.140  -2.420  1.00 28.73           C  
ATOM   1004  CD1 ILE X 127      -6.140   9.502  -0.659  1.00 29.61           C  
ATOM   1005  N   ARG X 128      -8.622  14.431  -1.540  1.00 27.47           N  
ATOM   1006  CA  ARG X 128      -9.210  15.465  -2.402  1.00 28.30           C  
ATOM   1007  C   ARG X 128      -8.953  16.849  -1.849  1.00 28.28           C  
ATOM   1008  O   ARG X 128      -8.577  17.777  -2.576  1.00 28.57           O  
ATOM   1009  CB  ARG X 128     -10.718  15.252  -2.512  1.00 28.08           C  
ATOM   1010  N   GLN X 129      -9.164  16.991  -0.545  1.00 28.31           N  
ATOM   1011  CA  GLN X 129      -9.016  18.276   0.134  1.00 28.54           C  
ATOM   1012  C   GLN X 129      -7.572  18.749   0.326  1.00 28.37           C  
ATOM   1013  O   GLN X 129      -7.341  19.923   0.644  1.00 27.82           O  
ATOM   1014  CB  GLN X 129      -9.661  18.198   1.504  1.00 29.02           C  
ATOM   1015  CG  GLN X 129     -11.167  18.093   1.478  1.00 32.07           C  
ATOM   1016  CD  GLN X 129     -11.712  17.665   2.840  1.00 37.31           C  
ATOM   1017  OE1 GLN X 129     -11.034  16.954   3.597  1.00 41.61           O  
ATOM   1018  NE2 GLN X 129     -12.925  18.099   3.162  1.00 40.13           N  
ATOM   1019  N   ASN X 130      -6.611  17.857   0.147  1.00 27.26           N  
ATOM   1020  CA  ASN X 130      -5.209  18.173   0.409  1.00 28.11           C  
ATOM   1021  C   ASN X 130      -4.356  18.102  -0.859  1.00 28.68           C  
ATOM   1022  O   ASN X 130      -3.172  17.750  -0.828  1.00 29.60           O  
ATOM   1023  CB  ASN X 130      -4.686  17.274   1.514  1.00 28.05           C  
ATOM   1024  CG  ASN X 130      -5.183  17.699   2.870  1.00 29.33           C  
ATOM   1025  OD1 ASN X 130      -4.606  18.598   3.492  1.00 30.39           O  
ATOM   1026  ND2 ASN X 130      -6.267  17.086   3.336  1.00 30.32           N  
ATOM   1027  N   GLY X 131      -4.977  18.449  -1.977  1.00 29.05           N  
ATOM   1028  CA  GLY X 131      -4.260  18.690  -3.220  1.00 28.80           C  
ATOM   1029  C   GLY X 131      -4.125  17.475  -4.120  1.00 28.53           C  
ATOM   1030  O   GLY X 131      -3.509  17.577  -5.172  1.00 28.20           O  
ATOM   1031  N   GLY X 132      -4.713  16.341  -3.728  1.00 28.39           N  
ATOM   1032  CA  GLY X 132      -4.706  15.116  -4.544  1.00 28.90           C  
ATOM   1033  C   GLY X 132      -3.329  14.517  -4.760  1.00 28.82           C  
ATOM   1034  O   GLY X 132      -2.348  14.950  -4.159  1.00 29.29           O  
ATOM   1035  N   TRP X 133      -3.252  13.543  -5.657  1.00 29.16           N  
ATOM   1036  CA  TRP X 133      -2.027  12.752  -5.853  1.00 29.77           C  
ATOM   1037  C   TRP X 133      -0.939  13.448  -6.673  1.00 30.12           C  
ATOM   1038  O   TRP X 133       0.244  13.377  -6.332  1.00 30.09           O  
ATOM   1039  CB  TRP X 133      -2.372  11.426  -6.531  1.00 29.82           C  
ATOM   1040  CG  TRP X 133      -3.218  10.524  -5.718  1.00 29.06           C  
ATOM   1041  CD1 TRP X 133      -4.542  10.237  -5.912  1.00 29.19           C  
ATOM   1042  CD2 TRP X 133      -2.809   9.762  -4.585  1.00 28.62           C  
ATOM   1043  NE1 TRP X 133      -4.976   9.361  -4.963  1.00 29.31           N  
ATOM   1044  CE2 TRP X 133      -3.933   9.045  -4.138  1.00 29.40           C  
ATOM   1045  CE3 TRP X 133      -1.603   9.610  -3.907  1.00 28.54           C  
ATOM   1046  CZ2 TRP X 133      -3.884   8.199  -3.045  1.00 29.12           C  
ATOM   1047  CZ3 TRP X 133      -1.564   8.769  -2.823  1.00 28.86           C  
ATOM   1048  CH2 TRP X 133      -2.689   8.078  -2.404  1.00 29.48           C  
ATOM   1049  N   GLU X 134      -1.325  14.103  -7.763  1.00 30.85           N  
ATOM   1050  CA  GLU X 134      -0.350  14.613  -8.720  1.00 31.46           C  
ATOM   1051  C   GLU X 134       0.051  16.045  -8.394  1.00 30.69           C  
ATOM   1052  O   GLU X 134       0.729  16.686  -9.183  1.00 31.30           O  
ATOM   1053  CB  GLU X 134      -0.896  14.515 -10.159  1.00 32.14           C  
ATOM   1054  CG  GLU X 134      -1.474  13.134 -10.537  1.00 35.62           C  
ATOM   1055  CD  GLU X 134      -0.479  11.965 -10.436  1.00 39.36           C  
ATOM   1056  OE1 GLU X 134       0.764  12.179 -10.532  1.00 41.72           O  
ATOM   1057  OE2 GLU X 134      -0.962  10.810 -10.300  1.00 42.62           O  
ATOM   1058  N   ASP X 135      -0.395  16.546  -7.244  1.00 30.52           N  
ATOM   1059  CA  ASP X 135      -0.016  17.858  -6.746  1.00 30.03           C  
ATOM   1060  C   ASP X 135       0.362  17.748  -5.257  1.00 28.49           C  
ATOM   1061  O   ASP X 135       1.534  17.780  -4.920  1.00 27.94           O  
ATOM   1062  CB  ASP X 135      -1.161  18.858  -6.974  1.00 30.94           C  
ATOM   1063  CG  ASP X 135      -0.819  20.253  -6.540  1.00 33.78           C  
ATOM   1064  OD1 ASP X 135       0.236  20.456  -5.911  1.00 39.35           O  
ATOM   1065  OD2 ASP X 135      -1.609  21.173  -6.838  1.00 36.69           O  
ATOM   1066  N   GLY X 136      -0.607  17.610  -4.361  1.00 27.14           N  
ATOM   1067  CA  GLY X 136      -0.287  17.601  -2.925  1.00 26.65           C  
ATOM   1068  C   GLY X 136       0.685  16.488  -2.508  1.00 26.48           C  
ATOM   1069  O   GLY X 136       1.679  16.735  -1.807  1.00 26.20           O  
ATOM   1070  N   PHE X 137       0.402  15.271  -2.950  1.00 26.00           N  
ATOM   1071  CA  PHE X 137       1.216  14.102  -2.579  1.00 26.39           C  
ATOM   1072  C   PHE X 137       2.651  14.269  -3.049  1.00 26.43           C  
ATOM   1073  O   PHE X 137       3.593  14.148  -2.268  1.00 26.68           O  
ATOM   1074  CB  PHE X 137       0.635  12.820  -3.167  1.00 26.55           C  
ATOM   1075  CG  PHE X 137       1.452  11.587  -2.872  1.00 27.05           C  
ATOM   1076  CD1 PHE X 137       2.073  10.888  -3.899  1.00 29.90           C  
ATOM   1077  CD2 PHE X 137       1.595  11.119  -1.576  1.00 27.50           C  
ATOM   1078  CE1 PHE X 137       2.797   9.712  -3.636  1.00 29.05           C  
ATOM   1079  CE2 PHE X 137       2.333   9.965  -1.316  1.00 28.27           C  
ATOM   1080  CZ  PHE X 137       2.949   9.278  -2.347  1.00 27.56           C  
ATOM   1081  N   ILE X 138       2.844  14.561  -4.323  1.00 26.96           N  
ATOM   1082  CA  ILE X 138       4.225  14.676  -4.807  1.00 27.09           C  
ATOM   1083  C   ILE X 138       4.981  15.858  -4.195  1.00 27.03           C  
ATOM   1084  O   ILE X 138       6.178  15.752  -3.951  1.00 27.70           O  
ATOM   1085  CB  ILE X 138       4.337  14.634  -6.343  1.00 27.74           C  
ATOM   1086  CG1 ILE X 138       3.724  15.871  -6.983  1.00 27.81           C  
ATOM   1087  CG2 ILE X 138       3.723  13.331  -6.845  1.00 29.72           C  
ATOM   1088  CD1 ILE X 138       3.990  15.987  -8.467  1.00 27.74           C  
ATOM   1089  N   LYS X 139       4.289  16.959  -3.910  1.00 26.63           N  
ATOM   1090  CA  LYS X 139       4.916  18.115  -3.271  1.00 26.80           C  
ATOM   1091  C   LYS X 139       5.320  17.795  -1.830  1.00 27.05           C  
ATOM   1092  O   LYS X 139       6.345  18.310  -1.354  1.00 27.12           O  
ATOM   1093  CB  LYS X 139       3.997  19.337  -3.332  1.00 27.06           C  
ATOM   1094  CG  LYS X 139       3.855  19.890  -4.738  1.00 26.18           C  
ATOM   1095  CD  LYS X 139       3.046  21.180  -4.789  1.00 27.98           C  
ATOM   1096  CE  LYS X 139       3.004  21.721  -6.224  1.00 28.60           C  
ATOM   1097  NZ  LYS X 139       2.045  22.937  -6.458  1.00 30.12           N  
ATOM   1098  N   LYS X 140       4.536  16.936  -1.169  1.00 27.49           N  
ATOM   1099  CA  LYS X 140       4.820  16.542   0.209  1.00 28.00           C  
ATOM   1100  C   LYS X 140       6.146  15.793   0.292  1.00 28.93           C  
ATOM   1101  O   LYS X 140       6.937  16.039   1.207  1.00 29.58           O  
ATOM   1102  CB  LYS X 140       3.691  15.689   0.766  1.00 28.05           C  
ATOM   1103  CG  LYS X 140       3.948  15.038   2.122  1.00 27.49           C  
ATOM   1104  CD  LYS X 140       4.000  16.049   3.233  1.00 28.07           C  
ATOM   1105  CE  LYS X 140       4.311  15.381   4.567  1.00 27.45           C  
ATOM   1106  NZ  LYS X 140       4.591  16.384   5.621  1.00 28.88           N  
ATOM   1107  N   PHE X 141       6.405  14.908  -0.677  1.00 29.07           N  
ATOM   1108  CA  PHE X 141       7.595  14.051  -0.633  1.00 29.54           C  
ATOM   1109  C   PHE X 141       8.714  14.459  -1.576  1.00 31.15           C  
ATOM   1110  O   PHE X 141       9.653  13.702  -1.787  1.00 31.84           O  
ATOM   1111  CB  PHE X 141       7.166  12.605  -0.845  1.00 29.59           C  
ATOM   1112  CG  PHE X 141       6.381  12.078   0.301  1.00 28.49           C  
ATOM   1113  CD1 PHE X 141       5.045  11.752   0.165  1.00 28.00           C  
ATOM   1114  CD2 PHE X 141       6.967  11.987   1.550  1.00 28.76           C  
ATOM   1115  CE1 PHE X 141       4.315  11.313   1.242  1.00 28.94           C  
ATOM   1116  CE2 PHE X 141       6.232  11.559   2.644  1.00 29.01           C  
ATOM   1117  CZ  PHE X 141       4.903  11.210   2.487  1.00 28.24           C  
ATOM   1118  N   GLU X 142       8.638  15.669  -2.107  1.00 32.11           N  
ATOM   1119  CA  GLU X 142       9.727  16.189  -2.919  1.00 33.68           C  
ATOM   1120  C   GLU X 142      10.155  17.540  -2.384  1.00 34.99           C  
ATOM   1121  O   GLU X 142       9.321  18.350  -1.979  1.00 36.62           O  
ATOM   1122  CB  GLU X 142       9.313  16.258  -4.384  1.00 33.45           C  
ATOM   1123  CG  GLU X 142       8.935  14.881  -4.936  1.00 34.16           C  
ATOM   1124  CD  GLU X 142       8.557  14.894  -6.394  1.00 34.48           C  
ATOM   1125  OE1 GLU X 142       8.024  15.919  -6.868  1.00 33.97           O  
ATOM   1126  OE2 GLU X 142       8.801  13.870  -7.071  1.00 37.00           O  
TER
END
