# Supplementary material for: Vaccinia Virus Protein A49 Is an Unexpected Member of the B-cell Lymphoma (Bcl)-2 Protein Family
Source: J Biol Chem. 2015 Jan 20;290(10):5991–6002. doi: 10.1074/jbc.M114.624650 (PMC4358236; doi:10.1074/jbc.M114.624650)
Supplement: Supplemental Data [file supp_M114.624650_jbc.M114.624650-1.zip › Neidel_overlain_Bcl-2_proteins_and_core/2VVW_A_ali.pdb]

ATOM      1  N   ILE X   1      -6.472   5.251 -22.984  1.00 50.86           N  
ATOM      2  CA  ILE X   1      -5.549   4.258 -22.355  1.00 49.58           C  
ATOM      3  C   ILE X   1      -4.522   4.947 -21.447  1.00 47.72           C  
ATOM      4  O   ILE X   1      -3.833   5.884 -21.864  1.00 50.05           O  
ATOM      5  CB  ILE X   1      -4.808   3.418 -23.427  1.00 50.55           C  
ATOM      6  CG1 ILE X   1      -5.824   2.727 -24.354  1.00 53.27           C  
ATOM      7  CG2 ILE X   1      -3.883   2.392 -22.765  1.00 48.53           C  
ATOM      8  CD1 ILE X   1      -5.254   1.575 -25.185  1.00 53.36           C  
ATOM      9  N   LYS X   2      -4.416   4.460 -20.213  1.00 43.86           N  
ATOM     10  CA  LYS X   2      -3.527   5.036 -19.200  1.00 40.74           C  
ATOM     11  C   LYS X   2      -2.129   4.456 -19.390  1.00 36.20           C  
ATOM     12  O   LYS X   2      -1.999   3.375 -19.952  1.00 35.29           O  
ATOM     13  CB  LYS X   2      -4.033   4.671 -17.804  1.00 40.04           C  
ATOM     14  CG  LYS X   2      -5.524   4.917 -17.542  1.00 42.97           C  
ATOM     15  CD  LYS X   2      -6.126   3.834 -16.610  1.00 42.45           C  
ATOM     16  CE  LYS X   2      -7.093   4.429 -15.580  1.00 46.10           C  
ATOM     17  NZ  LYS X   2      -6.392   5.206 -14.488  1.00 39.17           N  
ATOM     18  N   PRO X   3      -1.077   5.154 -18.919  1.00 33.15           N  
ATOM     19  CA  PRO X   3       0.256   4.554 -19.044  1.00 31.10           C  
ATOM     20  C   PRO X   3       0.441   3.342 -18.127  1.00 27.54           C  
ATOM     21  O   PRO X   3      -0.354   3.115 -17.200  1.00 27.01           O  
ATOM     22  CB  PRO X   3       1.198   5.687 -18.595  1.00 32.95           C  
ATOM     23  CG  PRO X   3       0.363   6.496 -17.657  1.00 31.91           C  
ATOM     24  CD  PRO X   3      -1.025   6.461 -18.239  1.00 32.74           C  
ATOM     25  N   ASP X   4       1.485   2.568 -18.376  1.00 25.25           N  
ATOM     26  CA  ASP X   4       1.871   1.529 -17.440  1.00 22.81           C  
ATOM     27  C   ASP X   4       2.770   2.168 -16.397  1.00 22.06           C  
ATOM     28  O   ASP X   4       3.581   3.021 -16.751  1.00 22.26           O  
ATOM     29  CB  ASP X   4       2.628   0.430 -18.156  1.00 23.97           C  
ATOM     30  CG  ASP X   4       2.910  -0.726 -17.253  1.00 24.01           C  
ATOM     31  OD1 ASP X   4       1.981  -1.547 -17.051  1.00 24.82           O  
ATOM     32  OD2 ASP X   4       4.038  -0.794 -16.712  1.00 21.89           O  
ATOM     33  N   TYR X   5       2.643   1.771 -15.132  1.00 20.86           N  
ATOM     34  CA  TYR X   5       3.368   2.442 -14.038  1.00 20.01           C  
ATOM     35  C   TYR X   5       4.664   1.762 -13.585  1.00 20.22           C  
ATOM     36  O   TYR X   5       5.419   2.345 -12.828  1.00 23.22           O  
ATOM     37  CB  TYR X   5       2.416   2.746 -12.868  1.00 19.06           C  
ATOM     38  CG  TYR X   5       1.365   3.767 -13.285  1.00 20.02           C  
ATOM     39  CD1 TYR X   5       1.735   5.081 -13.610  1.00 19.35           C  
ATOM     40  CD2 TYR X   5       0.026   3.421 -13.409  1.00 19.49           C  
ATOM     41  CE1 TYR X   5       0.797   6.024 -14.028  1.00 18.09           C  
ATOM     42  CE2 TYR X   5      -0.932   4.356 -13.831  1.00 20.93           C  
ATOM     43  CZ  TYR X   5      -0.537   5.666 -14.132  1.00 22.55           C  
ATOM     44  OH  TYR X   5      -1.463   6.593 -14.570  1.00 20.08           O  
ATOM     45  N   LEU X   6       4.963   0.575 -14.089  1.00 19.49           N  
ATOM     46  CA  LEU X   6       6.139  -0.167 -13.615  1.00 20.29           C  
ATOM     47  C   LEU X   6       7.432   0.633 -13.734  1.00 20.80           C  
ATOM     48  O   LEU X   6       8.200   0.725 -12.771  1.00 21.46           O  
ATOM     49  CB  LEU X   6       6.285  -1.474 -14.374  1.00 20.47           C  
ATOM     50  CG  LEU X   6       7.397  -2.428 -13.924  1.00 21.19           C  
ATOM     51  CD1 LEU X   6       7.389  -2.672 -12.420  1.00 19.89           C  
ATOM     52  CD2 LEU X   6       7.255  -3.722 -14.692  1.00 22.37           C  
ATOM     53  N   GLU X   7       7.653   1.227 -14.903  1.00 21.83           N  
ATOM     54  CA  GLU X   7       8.870   2.008 -15.164  1.00 24.84           C  
ATOM     55  C   GLU X   7       8.599   3.519 -15.322  1.00 23.45           C  
ATOM     56  O   GLU X   7       9.430   4.257 -15.823  1.00 24.76           O  
ATOM     57  CB  GLU X   7       9.567   1.445 -16.395  1.00 25.75           C  
ATOM     58  CG  GLU X   7      10.016   0.007 -16.214  1.00 30.12           C  
ATOM     59  CD  GLU X   7      10.571  -0.627 -17.483  1.00 31.91           C  
ATOM     60  OE1 GLU X   7      10.319  -0.109 -18.588  1.00 42.28           O  
ATOM     61  OE2 GLU X   7      11.260  -1.660 -17.374  1.00 42.27           O  
ATOM     62  N   TYR X   8       7.442   3.970 -14.849  1.00 21.04           N  
ATOM     63  CA  TYR X   8       7.007   5.340 -15.017  1.00 22.10           C  
ATOM     64  C   TYR X   8       7.745   6.224 -14.008  1.00 23.17           C  
ATOM     65  O   TYR X   8       7.865   5.874 -12.836  1.00 24.10           O  
ATOM     66  CB  TYR X   8       5.506   5.379 -14.794  1.00 21.25           C  
ATOM     67  CG  TYR X   8       4.744   6.618 -15.224  1.00 23.03           C  
ATOM     68  CD1 TYR X   8       4.367   6.808 -16.550  1.00 25.36           C  
ATOM     69  CD2 TYR X   8       4.313   7.541 -14.290  1.00 21.87           C  
ATOM     70  CE1 TYR X   8       3.611   7.921 -16.940  1.00 23.91           C  
ATOM     71  CE2 TYR X   8       3.549   8.663 -14.668  1.00 23.01           C  
ATOM     72  CZ  TYR X   8       3.202   8.834 -15.984  1.00 22.91           C  
ATOM     73  OH  TYR X   8       2.455   9.925 -16.339  1.00 25.41           O  
ATOM     74  N   ASP X   9       8.228   7.375 -14.472  1.00 25.66           N  
ATOM     75  CA  ASP X   9       9.060   8.257 -13.646  1.00 26.21           C  
ATOM     76  C   ASP X   9       8.326   9.488 -13.127  1.00 27.09           C  
ATOM     77  O   ASP X   9       8.900  10.243 -12.342  1.00 28.17           O  
ATOM     78  CB  ASP X   9      10.284   8.720 -14.436  1.00 29.51           C  
ATOM     79  CG  ASP X   9      11.306   7.626 -14.643  1.00 31.69           C  
ATOM     80  OD1 ASP X   9      11.395   6.700 -13.810  1.00 31.92           O  
ATOM     81  OD2 ASP X   9      12.051   7.711 -15.633  1.00 36.00           O  
ATOM     82  N   ASP X  10       7.077   9.697 -13.554  1.00 25.80           N  
ATOM     83  CA  ASP X  10       6.370  10.923 -13.144  0.60 26.63           C  
ATOM     84  C   ASP X  10       5.113  10.628 -12.333  1.00 24.79           C  
ATOM     85  O   ASP X  10       4.861   9.499 -11.943  1.00 23.61           O  
ATOM     86  CB  ASP X  10       6.027  11.788 -14.354  0.60 27.76           C  
ATOM     87  CG  ASP X  10       6.254  13.288 -14.099  0.60 30.12           C  
ATOM     88  OD1 ASP X  10       6.013  13.809 -12.973  0.60 30.36           O  
ATOM     89  OD2 ASP X  10       6.682  13.940 -15.055  0.60 26.42           O  
ATOM     90  N   LEU X  11       4.371  11.680 -12.024  1.00 26.52           N  
ATOM     91  CA  LEU X  11       3.116  11.571 -11.328  1.00 25.14           C  
ATOM     92  C   LEU X  11       2.343  12.834 -11.711  1.00 24.53           C  
ATOM     93  O   LEU X  11       2.520  13.898 -11.126  1.00 25.17           O  
ATOM     94  CB  LEU X  11       3.351  11.440  -9.815  1.00 25.83           C  
ATOM     95  CG  LEU X  11       2.101  11.230  -8.957  1.00 25.87           C  
ATOM     96  CD1 LEU X  11       1.243  10.221  -9.606  1.00 25.33           C  
ATOM     97  CD2 LEU X  11       2.436  10.819  -7.526  1.00 25.79           C  
ATOM     98  N   LEU X  12       1.515  12.722 -12.738  1.00 23.83           N  
ATOM     99  CA  LEU X  12       0.817  13.874 -13.308  1.00 25.54           C  
ATOM    100  C   LEU X  12      -0.656  13.903 -12.909  1.00 25.24           C  
ATOM    101  O   LEU X  12      -1.165  12.942 -12.332  1.00 26.17           O  
ATOM    102  CB  LEU X  12       0.990  13.878 -14.835  1.00 26.19           C  
ATOM    103  CG  LEU X  12       2.452  13.816 -15.330  1.00 28.80           C  
ATOM    104  CD1 LEU X  12       2.512  13.648 -16.843  1.00 27.75           C  
ATOM    105  CD2 LEU X  12       3.277  15.033 -14.877  1.00 26.94           C  
ATOM    106  N   ASP X  13      -1.335  15.018 -13.192  1.00 26.64           N  
ATOM    107  CA  ASP X  13      -2.722  15.193 -12.758  1.00 28.13           C  
ATOM    108  C   ASP X  13      -3.610  14.037 -13.228  1.00 28.18           C  
ATOM    109  O   ASP X  13      -4.432  13.537 -12.464  1.00 26.95           O  
ATOM    110  CB  ASP X  13      -3.291  16.524 -13.242  1.00 30.04           C  
ATOM    111  CG  ASP X  13      -2.749  17.722 -12.463  1.00 35.69           C  
ATOM    112  OD1 ASP X  13      -2.148  17.536 -11.377  1.00 36.38           O  
ATOM    113  OD2 ASP X  13      -2.916  18.859 -12.962  1.00 42.52           O  
ATOM    114  N   ARG X  14      -3.413  13.615 -14.477  1.00 28.48           N  
ATOM    115  CA  ARG X  14      -4.199  12.548 -15.100  1.00 28.92           C  
ATOM    116  C   ARG X  14      -3.919  11.163 -14.549  1.00 28.41           C  
ATOM    117  O   ARG X  14      -4.691  10.241 -14.806  1.00 29.57           O  
ATOM    118  CB  ARG X  14      -3.939  12.520 -16.602  1.00 29.51           C  
ATOM    119  CG  ARG X  14      -2.503  12.098 -16.989  1.00 30.19           C  
ATOM    120  CD  ARG X  14      -2.342  10.604 -17.262  1.00 29.41           C  
ATOM    121  NE  ARG X  14      -0.962  10.270 -17.633  1.00 29.06           N  
ATOM    122  CZ  ARG X  14      -0.433  10.452 -18.836  1.00 30.46           C  
ATOM    123  NH1 ARG X  14      -1.157  10.985 -19.813  1.00 32.61           N  
ATOM    124  NH2 ARG X  14       0.844  10.123 -19.055  1.00 29.00           N  
ATOM    125  N   ASP X  15      -2.793  10.982 -13.855  1.00 28.28           N  
ATOM    126  CA  ASP X  15      -2.443   9.683 -13.294  1.00 26.67           C  
ATOM    127  C   ASP X  15      -3.198   9.489 -11.986  1.00 27.26           C  
ATOM    128  O   ASP X  15      -2.969  10.233 -11.027  1.00 29.12           O  
ATOM    129  CB  ASP X  15      -0.952   9.601 -13.020  1.00 26.05           C  
ATOM    130  CG  ASP X  15      -0.118   9.650 -14.267  1.00 25.73           C  
ATOM    131  OD1 ASP X  15      -0.408   8.887 -15.213  1.00 23.55           O  
ATOM    132  OD2 ASP X  15       0.855  10.436 -14.289  1.00 25.96           O  
ATOM    133  N   GLU X  16      -4.085   8.494 -11.944  1.00 26.91           N  
ATOM    134  CA  GLU X  16      -4.955   8.267 -10.774  0.70 27.24           C  
ATOM    135  C   GLU X  16      -4.244   7.480  -9.689  1.00 24.09           C  
ATOM    136  O   GLU X  16      -3.696   6.418  -9.949  1.00 20.69           O  
ATOM    137  CB  GLU X  16      -6.224   7.529 -11.184  0.70 26.96           C  
ATOM    138  CG  GLU X  16      -7.125   8.330 -12.113  0.70 31.56           C  
ATOM    139  CD  GLU X  16      -8.100   7.459 -12.875  0.70 34.54           C  
ATOM    140  OE1 GLU X  16      -7.798   6.258 -13.082  0.70 40.54           O  
ATOM    141  OE2 GLU X  16      -9.165   7.972 -13.282  0.70 41.17           O  
ATOM    142  N   MET X  17      -4.287   7.997  -8.463  1.00 23.96           N  
ATOM    143  CA  MET X  17      -3.592   7.362  -7.338  1.00 22.99           C  
ATOM    144  C   MET X  17      -4.025   5.891  -7.115  1.00 22.23           C  
ATOM    145  O   MET X  17      -3.188   5.022  -6.930  1.00 20.08           O  
ATOM    146  CB  MET X  17      -3.757   8.215  -6.062  1.00 24.32           C  
ATOM    147  CG  MET X  17      -2.685   7.983  -5.017  1.00 25.13           C  
ATOM    148  SD  MET X  17      -1.046   8.427  -5.635  1.00 25.87           S  
ATOM    149  CE  MET X  17      -0.125   6.925  -5.262  1.00 24.63           C  
ATOM    150  N   PHE X  18      -5.314   5.590  -7.205  1.00 22.41           N  
ATOM    151  CA  PHE X  18      -5.734   4.202  -6.976  1.00 23.61           C  
ATOM    152  C   PHE X  18      -5.221   3.231  -8.057  1.00 22.56           C  
ATOM    153  O   PHE X  18      -4.784   2.122  -7.747  1.00 22.10           O  
ATOM    154  CB  PHE X  18      -7.250   4.064  -6.824  1.00 26.91           C  
ATOM    155  CG  PHE X  18      -7.653   2.717  -6.266  1.00 26.82           C  
ATOM    156  CD1 PHE X  18      -7.503   2.438  -4.914  1.00 29.94           C  
ATOM    157  CD2 PHE X  18      -8.120   1.708  -7.109  1.00 31.83           C  
ATOM    158  CE1 PHE X  18      -7.849   1.188  -4.404  1.00 29.17           C  
ATOM    159  CE2 PHE X  18      -8.465   0.449  -6.599  1.00 27.17           C  
ATOM    160  CZ  PHE X  18      -8.320   0.192  -5.260  1.00 27.23           C  
ATOM    161  N   THR X  19      -5.231   3.663  -9.316  1.00 23.14           N  
ATOM    162  CA  THR X  19      -4.670   2.846 -10.400  1.00 22.73           C  
ATOM    163  C   THR X  19      -3.185   2.589 -10.201  1.00 20.76           C  
ATOM    164  O   THR X  19      -2.703   1.487 -10.449  1.00 19.73           O  
ATOM    165  CB  THR X  19      -4.864   3.493 -11.746  1.00 23.49           C  
ATOM    166  OG1 THR X  19      -6.248   3.792 -11.919  1.00 25.80           O  
ATOM    167  CG2 THR X  19      -4.398   2.551 -12.872  1.00 25.36           C  
ATOM    168  N   ILE X  20      -2.463   3.619  -9.769  1.00 20.46           N  
ATOM    169  CA  ILE X  20      -1.047   3.493  -9.486  1.00 19.49           C  
ATOM    170  C   ILE X  20      -0.811   2.430  -8.426  1.00 19.23           C  
ATOM    171  O   ILE X  20       0.075   1.559  -8.573  1.00 18.46           O  
ATOM    172  CB  ILE X  20      -0.430   4.858  -9.043  1.00 20.55           C  
ATOM    173  CG1 ILE X  20      -0.338   5.826 -10.246  1.00 24.03           C  
ATOM    174  CG2 ILE X  20       0.925   4.662  -8.454  1.00 18.14           C  
ATOM    175  CD1 ILE X  20      -0.046   7.280  -9.850  1.00 22.36           C  
ATOM    176  N   LEU X  21      -1.594   2.487  -7.352  1.00 19.03           N  
ATOM    177  CA  LEU X  21      -1.463   1.515  -6.283  1.00 18.40           C  
ATOM    178  C   LEU X  21      -1.890   0.105  -6.717  1.00 17.85           C  
ATOM    179  O   LEU X  21      -1.258  -0.871  -6.330  1.00 17.94           O  
ATOM    180  CB  LEU X  21      -2.215   1.965  -5.020  1.00 18.71           C  
ATOM    181  CG  LEU X  21      -1.711   3.239  -4.320  1.00 20.69           C  
ATOM    182  CD1 LEU X  21      -2.661   3.648  -3.220  1.00 19.24           C  
ATOM    183  CD2 LEU X  21      -0.331   3.031  -3.771  1.00 19.06           C  
ATOM    184  N   GLU X  22      -2.930  -0.004  -7.535  1.00 19.28           N  
ATOM    185  CA  GLU X  22      -3.338  -1.309  -8.097  1.00 21.04           C  
ATOM    186  C   GLU X  22      -2.171  -1.949  -8.819  1.00 20.24           C  
ATOM    187  O   GLU X  22      -1.866  -3.103  -8.580  1.00 20.03           O  
ATOM    188  CB  GLU X  22      -4.505  -1.202  -9.082  1.00 22.64           C  
ATOM    189  CG  GLU X  22      -5.873  -0.956  -8.484  1.00 28.94           C  
ATOM    190  CD  GLU X  22      -6.995  -0.914  -9.545  1.00 32.40           C  
ATOM    191  OE1 GLU X  22      -7.984  -1.672  -9.400  1.00 41.68           O  
ATOM    192  OE2 GLU X  22      -6.880  -0.139 -10.527  1.00 41.04           O  
ATOM    193  N   GLU X  23      -1.527  -1.190  -9.702  1.00 20.62           N  
ATOM    194  CA  GLU X  23      -0.417  -1.710 -10.493  1.00 20.90           C  
ATOM    195  C   GLU X  23       0.798  -1.986  -9.634  1.00 20.20           C  
ATOM    196  O   GLU X  23       1.521  -2.952  -9.878  1.00 21.57           O  
ATOM    197  CB  GLU X  23      -0.075  -0.758 -11.650  1.00 20.40           C  
ATOM    198  CG  GLU X  23      -1.156  -0.729 -12.716  1.00 20.57           C  
ATOM    199  CD  GLU X  23      -0.701  -0.279 -14.092  1.00 23.51           C  
ATOM    200  OE1 GLU X  23       0.512  -0.011 -14.312  1.00 18.87           O  
ATOM    201  OE2 GLU X  23      -1.597  -0.191 -14.966  1.00 23.05           O  
ATOM    202  N   TYR X  24       1.038  -1.136  -8.635  1.00 19.63           N  
ATOM    203  CA  TYR X  24       2.140  -1.351  -7.685  1.00 19.37           C  
ATOM    204  C   TYR X  24       2.008  -2.690  -6.944  1.00 18.87           C  
ATOM    205  O   TYR X  24       2.926  -3.509  -6.905  1.00 19.53           O  
ATOM    206  CB  TYR X  24       2.168  -0.205  -6.673  1.00 20.64           C  
ATOM    207  CG  TYR X  24       3.229  -0.355  -5.619  1.00 22.04           C  
ATOM    208  CD1 TYR X  24       4.585  -0.201  -5.945  1.00 23.93           C  
ATOM    209  CD2 TYR X  24       2.894  -0.675  -4.306  1.00 20.99           C  
ATOM    210  CE1 TYR X  24       5.567  -0.340  -5.001  1.00 23.16           C  
ATOM    211  CE2 TYR X  24       3.880  -0.812  -3.341  1.00 22.84           C  
ATOM    212  CZ  TYR X  24       5.219  -0.649  -3.696  1.00 22.33           C  
ATOM    213  OH  TYR X  24       6.207  -0.781  -2.749  1.00 24.04           O  
ATOM    214  N   PHE X  25       0.844  -2.926  -6.370  1.00 18.67           N  
ATOM    215  CA  PHE X  25       0.604  -4.196  -5.697  1.00 19.51           C  
ATOM    216  C   PHE X  25       0.582  -5.396  -6.633  1.00 19.31           C  
ATOM    217  O   PHE X  25       1.094  -6.458  -6.276  1.00 20.28           O  
ATOM    218  CB  PHE X  25      -0.642  -4.118  -4.817  1.00 18.67           C  
ATOM    219  CG  PHE X  25      -0.467  -3.205  -3.640  1.00 20.88           C  
ATOM    220  CD1 PHE X  25       0.528  -3.432  -2.708  1.00 22.61           C  
ATOM    221  CD2 PHE X  25      -1.281  -2.112  -3.464  1.00 20.04           C  
ATOM    222  CE1 PHE X  25       0.690  -2.586  -1.624  1.00 23.01           C  
ATOM    223  CE2 PHE X  25      -1.111  -1.266  -2.385  1.00 22.30           C  
ATOM    224  CZ  PHE X  25      -0.133  -1.498  -1.475  1.00 20.42           C  
ATOM    225  N   MET X  26       0.074  -5.210  -7.848  1.00 18.75           N  
ATOM    226  CA  MET X  26       0.086  -6.275  -8.848  1.00 17.51           C  
ATOM    227  C   MET X  26       1.519  -6.637  -9.184  1.00 18.04           C  
ATOM    228  O   MET X  26       1.894  -7.791  -9.106  1.00 17.96           O  
ATOM    229  CB  MET X  26      -0.639  -5.814 -10.109  1.00 17.99           C  
ATOM    230  CG  MET X  26      -0.573  -6.742 -11.288  1.00 20.39           C  
ATOM    231  SD  MET X  26      -1.273  -5.948 -12.745  1.00 22.17           S  
ATOM    232  CE  MET X  26       0.052  -4.798 -13.214  1.00 21.62           C  
ATOM    233  N   TYR X  27       2.321  -5.639  -9.528  1.00 18.24           N  
ATOM    234  CA  TYR X  27       3.683  -5.920  -9.989  1.00 18.81           C  
ATOM    235  C   TYR X  27       4.603  -6.422  -8.863  1.00 20.53           C  
ATOM    236  O   TYR X  27       5.409  -7.353  -9.067  1.00 20.51           O  
ATOM    237  CB  TYR X  27       4.286  -4.693 -10.672  1.00 19.29           C  
ATOM    238  CG  TYR X  27       3.833  -4.463 -12.100  1.00 20.87           C  
ATOM    239  CD1 TYR X  27       4.096  -5.406 -13.095  1.00 20.46           C  
ATOM    240  CD2 TYR X  27       3.164  -3.283 -12.473  1.00 17.91           C  
ATOM    241  CE1 TYR X  27       3.691  -5.217 -14.415  1.00 21.60           C  
ATOM    242  CE2 TYR X  27       2.766  -3.073 -13.821  1.00 18.12           C  
ATOM    243  CZ  TYR X  27       3.019  -4.045 -14.770  1.00 20.74           C  
ATOM    244  OH  TYR X  27       2.664  -3.854 -16.083  1.00 22.19           O  
ATOM    245  N   ARG X  28       4.513  -5.797  -7.690  1.00 20.49           N  
ATOM    246  CA  ARG X  28       5.302  -6.232  -6.550  1.00 19.81           C  
ATOM    247  C   ARG X  28       4.827  -7.608  -6.064  1.00 20.45           C  
ATOM    248  O   ARG X  28       5.636  -8.505  -5.792  1.00 19.32           O  
ATOM    249  CB  ARG X  28       5.245  -5.210  -5.422  1.00 20.43           C  
ATOM    250  CG  ARG X  28       6.106  -5.594  -4.226  1.00 21.48           C  
ATOM    251  CD  ARG X  28       6.378  -4.407  -3.312  1.00 20.45           C  
ATOM    252  NE  ARG X  28       7.048  -4.840  -2.086  1.00 20.77           N  
ATOM    253  CZ  ARG X  28       7.697  -4.034  -1.253  1.00 25.04           C  
ATOM    254  NH1 ARG X  28       7.794  -2.744  -1.503  1.00 24.33           N  
ATOM    255  NH2 ARG X  28       8.275  -4.538  -0.170  1.00 25.89           N  
ATOM    256  N   GLY X  29       3.521  -7.789  -5.987  1.00 18.16           N  
ATOM    257  CA  GLY X  29       2.950  -9.076  -5.586  1.00 20.68           C  
ATOM    258  C   GLY X  29       3.201 -10.259  -6.516  1.00 21.72           C  
ATOM    259  O   GLY X  29       3.213 -11.409  -6.053  1.00 22.60           O  
ATOM    260  N   LEU X  30       3.393  -9.999  -7.819  1.00 22.37           N  
ATOM    261  CA  LEU X  30       3.579 -11.068  -8.797  1.00 22.19           C  
ATOM    262  C   LEU X  30       5.025 -11.213  -9.250  1.00 23.98           C  
ATOM    263  O   LEU X  30       5.490 -12.341  -9.399  1.00 25.44           O  
ATOM    264  CB  LEU X  30       2.639 -10.904 -10.012  1.00 21.53           C  
ATOM    265  CG  LEU X  30       1.126 -10.923  -9.726  1.00 20.12           C  
ATOM    266  CD1 LEU X  30       0.291 -10.834 -11.061  1.00 18.46           C  
ATOM    267  CD2 LEU X  30       0.660 -12.105  -8.874  1.00 21.37           C  
ATOM    268  N   LEU X  31       5.735 -10.098  -9.444  1.00 23.41           N  
ATOM    269  CA  LEU X  31       7.133 -10.140  -9.912  1.00 25.69           C  
ATOM    270  C   LEU X  31       8.169  -9.958  -8.808  1.00 27.17           C  
ATOM    271  O   LEU X  31       9.292 -10.405  -8.946  1.00 28.73           O  
ATOM    272  CB  LEU X  31       7.392  -9.064 -10.967  1.00 24.32           C  
ATOM    273  CG  LEU X  31       6.506  -9.055 -12.204  1.00 25.67           C  
ATOM    274  CD1 LEU X  31       6.920  -7.932 -13.092  1.00 22.73           C  
ATOM    275  CD2 LEU X  31       6.564 -10.394 -12.902  1.00 27.32           C  
ATOM    276  N   GLY X  32       7.821  -9.232  -7.757  1.00 28.17           N  
ATOM    277  CA  GLY X  32       8.772  -8.935  -6.699  1.00 31.07           C  
ATOM    278  C   GLY X  32       9.679  -7.754  -6.992  1.00 33.10           C  
ATOM    279  O   GLY X  32       9.404  -6.956  -7.878  1.00 33.36           O  
ATOM    280  N   LEU X  33      10.772  -7.655  -6.239  1.00 37.10           N  
ATOM    281  CA  LEU X  33      11.606  -6.443  -6.217  1.00 38.32           C  
ATOM    282  C   LEU X  33      12.922  -6.531  -6.993  1.00 40.17           C  
ATOM    283  O   LEU X  33      13.606  -5.523  -7.113  1.00 42.33           O  
ATOM    284  CB  LEU X  33      11.909  -6.061  -4.767  1.00 38.71           C  
ATOM    285  CG  LEU X  33      10.714  -5.724  -3.871  1.00 37.70           C  
ATOM    286  CD1 LEU X  33      11.190  -5.528  -2.427  1.00 40.20           C  
ATOM    287  CD2 LEU X  33       9.999  -4.480  -4.382  1.00 37.32           C  
ATOM    288  N   ARG X  34      13.275  -7.705  -7.515  1.00 41.00           N  
ATOM    289  CA  ARG X  34      14.448  -7.862  -8.379  1.00 43.29           C  
ATOM    290  C   ARG X  34      14.067  -7.520  -9.819  1.00 43.64           C  
ATOM    291  O   ARG X  34      14.272  -8.309 -10.743  1.00 45.46           O  
ATOM    292  CB  ARG X  34      15.013  -9.291  -8.300  1.00 45.85           C  
ATOM    293  CG  ARG X  34      15.575  -9.693  -6.931  1.00 47.65           C  
ATOM    294  N   ILE X  35      13.503  -6.331  -9.985  1.00 42.27           N  
ATOM    295  CA  ILE X  35      12.916  -5.860 -11.234  1.00 41.86           C  
ATOM    296  C   ILE X  35      13.196  -4.363 -11.253  1.00 40.77           C  
ATOM    297  O   ILE X  35      13.095  -3.712 -10.203  1.00 37.68           O  
ATOM    298  CB  ILE X  35      11.373  -6.053 -11.239  1.00 41.63           C  
ATOM    299  CG1 ILE X  35      11.003  -7.533 -11.322  1.00 44.05           C  
ATOM    300  CG2 ILE X  35      10.718  -5.317 -12.387  1.00 41.19           C  
ATOM    301  CD1 ILE X  35      11.496  -8.216 -12.561  1.00 43.05           C  
ATOM    302  N   LYS X  36      13.529  -3.828 -12.430  1.00 39.78           N  
ATOM    303  CA  LYS X  36      13.657  -2.381 -12.626  1.00 38.61           C  
ATOM    304  C   LYS X  36      12.304  -1.685 -12.473  1.00 34.93           C  
ATOM    305  O   LYS X  36      11.360  -1.980 -13.206  1.00 35.48           O  
ATOM    306  CB  LYS X  36      14.244  -2.065 -14.008  1.00 40.22           C  
ATOM    307  N   TYR X  37      12.233  -0.779 -11.499  1.00 33.02           N  
ATOM    308  CA  TYR X  37      11.078   0.089 -11.234  1.00 30.79           C  
ATOM    309  C   TYR X  37      11.428   1.511 -11.652  1.00 29.02           C  
ATOM    310  O   TYR X  37      12.594   1.911 -11.594  1.00 27.53           O  
ATOM    311  CB  TYR X  37      10.781   0.155  -9.728  1.00 31.58           C  
ATOM    312  CG  TYR X  37      10.014  -0.987  -9.084  1.00 32.83           C  
ATOM    313  CD1 TYR X  37       9.666  -2.140  -9.786  1.00 34.19           C  
ATOM    314  CD2 TYR X  37       9.677  -0.921  -7.724  1.00 33.02           C  
ATOM    315  CE1 TYR X  37       8.972  -3.184  -9.153  1.00 33.30           C  
ATOM    316  CE2 TYR X  37       8.988  -1.953  -7.088  1.00 31.92           C  
ATOM    317  CZ  TYR X  37       8.641  -3.084  -7.802  1.00 31.68           C  
ATOM    318  OH  TYR X  37       7.967  -4.105  -7.166  1.00 31.36           O  
ATOM    319  N   GLY X  38      10.418   2.304 -11.999  1.00 27.19           N  
ATOM    320  CA  GLY X  38      10.622   3.725 -12.264  1.00 26.55           C  
ATOM    321  C   GLY X  38      10.731   4.507 -10.971  1.00 27.17           C  
ATOM    322  O   GLY X  38      10.712   3.929  -9.873  1.00 26.48           O  
ATOM    323  N   ARG X  39      10.855   5.826 -11.095  1.00 28.09           N  
ATOM    324  CA  ARG X  39      10.965   6.692  -9.931  1.00 27.82           C  
ATOM    325  C   ARG X  39       9.683   6.683  -9.102  1.00 25.96           C  
ATOM    326  O   ARG X  39       9.721   6.812  -7.878  1.00 24.86           O  
ATOM    327  CB  ARG X  39      11.304   8.119 -10.358  1.00 29.78           C  
ATOM    328  CG  ARG X  39      12.714   8.238 -10.898  1.00 34.52           C  
ATOM    329  CD  ARG X  39      13.232   9.655 -10.846  1.00 45.24           C  
ATOM    330  NE  ARG X  39      13.167  10.318 -12.140  1.00 50.53           N  
ATOM    331  CZ  ARG X  39      13.993  10.077 -13.160  1.00 56.70           C  
ATOM    332  NH1 ARG X  39      14.956   9.160 -13.059  1.00 60.30           N  
ATOM    333  NH2 ARG X  39      13.843  10.749 -14.300  1.00 56.36           N  
ATOM    334  N   LEU X  40       8.545   6.524  -9.759  1.00 25.21           N  
ATOM    335  CA  LEU X  40       7.275   6.548  -9.034  1.00 23.64           C  
ATOM    336  C   LEU X  40       7.161   5.382  -8.042  1.00 23.01           C  
ATOM    337  O   LEU X  40       6.950   5.593  -6.857  1.00 25.43           O  
ATOM    338  CB  LEU X  40       6.100   6.546 -10.007  1.00 23.07           C  
ATOM    339  CG  LEU X  40       4.715   6.416  -9.372  1.00 24.06           C  
ATOM    340  CD1 LEU X  40       4.485   7.525  -8.356  1.00 23.86           C  
ATOM    341  CD2 LEU X  40       3.636   6.405 -10.467  1.00 23.25           C  
ATOM    342  N   PHE X  41       7.259   4.157  -8.538  1.00 22.61           N  
ATOM    343  CA  PHE X  41       7.275   2.965  -7.682  1.00 23.38           C  
ATOM    344  C   PHE X  41       8.430   3.002  -6.677  1.00 25.24           C  
ATOM    345  O   PHE X  41       8.260   2.580  -5.543  1.00 24.04           O  
ATOM    346  CB  PHE X  41       7.387   1.671  -8.522  1.00 22.83           C  
ATOM    347  CG  PHE X  41       6.073   1.208  -9.148  1.00 20.25           C  
ATOM    348  CD1 PHE X  41       4.956   2.017  -9.178  1.00 18.78           C  
ATOM    349  CD2 PHE X  41       5.991  -0.045  -9.731  1.00 18.04           C  
ATOM    350  CE1 PHE X  41       3.783   1.572  -9.765  1.00 18.57           C  
ATOM    351  CE2 PHE X  41       4.820  -0.503 -10.305  1.00 19.50           C  
ATOM    352  CZ  PHE X  41       3.723   0.317 -10.336  1.00 17.50           C  
ATOM    353  N   ASN X  42       9.592   3.496  -7.088  1.00 26.84           N  
ATOM    354  CA  ASN X  42      10.715   3.603  -6.142  1.00 29.67           C  
ATOM    355  C   ASN X  42      10.407   4.529  -4.937  1.00 29.72           C  
ATOM    356  O   ASN X  42      10.881   4.280  -3.822  1.00 29.90           O  
ATOM    357  CB  ASN X  42      12.017   3.999  -6.853  1.00 33.85           C  
ATOM    358  CG  ASN X  42      12.725   2.808  -7.511  1.00 37.68           C  
ATOM    359  OD1 ASN X  42      12.553   1.647  -7.113  1.00 42.60           O  
ATOM    360  ND2 ASN X  42      13.534   3.099  -8.517  1.00 42.55           N  
ATOM    361  N   GLU X  43       9.595   5.564  -5.142  1.00 28.02           N  
ATOM    362  CA  GLU X  43       9.139   6.401  -4.020  1.00 28.33           C  
ATOM    363  C   GLU X  43       8.139   5.666  -3.135  1.00 26.50           C  
ATOM    364  O   GLU X  43       8.213   5.749  -1.896  1.00 26.56           O  
ATOM    365  CB  GLU X  43       8.507   7.712  -4.508  1.00 27.75           C  
ATOM    366  CG  GLU X  43       9.503   8.703  -5.051  1.00 31.26           C  
ATOM    367  CD  GLU X  43      10.582   9.078  -4.039  1.00 34.69           C  
ATOM    368  OE1 GLU X  43      10.233   9.352  -2.873  1.00 31.76           O  
ATOM    369  OE2 GLU X  43      11.773   9.100  -4.413  1.00 38.68           O  
ATOM    370  N   ILE X  44       7.211   4.953  -3.764  1.00 24.31           N  
ATOM    371  CA  ILE X  44       6.205   4.217  -3.021  1.00 23.40           C  
ATOM    372  C   ILE X  44       6.889   3.136  -2.175  1.00 24.32           C  
ATOM    373  O   ILE X  44       6.495   2.891  -1.037  1.00 23.76           O  
ATOM    374  CB  ILE X  44       5.121   3.623  -3.925  1.00 22.72           C  
ATOM    375  CG1 ILE X  44       4.342   4.748  -4.629  1.00 19.82           C  
ATOM    376  CG2 ILE X  44       4.144   2.771  -3.094  1.00 19.61           C  
ATOM    377  CD1 ILE X  44       3.432   4.271  -5.684  1.00 19.30           C  
ATOM    378  N   LYS X  45       7.942   2.532  -2.723  1.00 24.96           N  
ATOM    379  CA  LYS X  45       8.723   1.517  -2.017  1.00 26.49           C  
ATOM    380  C   LYS X  45       9.335   2.048  -0.710  1.00 26.86           C  
ATOM    381  O   LYS X  45       9.497   1.306   0.262  1.00 26.46           O  
ATOM    382  CB  LYS X  45       9.802   0.968  -2.951  1.00 27.76           C  
ATOM    383  CG  LYS X  45      10.643  -0.134  -2.333  1.00 34.92           C  
ATOM    384  CD  LYS X  45      11.284  -1.072  -3.368  1.00 35.90           C  
ATOM    385  CE  LYS X  45      12.465  -0.464  -4.079  1.00 42.89           C  
ATOM    386  NZ  LYS X  45      13.452  -1.522  -4.496  1.00 47.48           N  
ATOM    387  N   LYS X  46       9.647   3.340  -0.673  1.00 27.48           N  
ATOM    388  CA  LYS X  46      10.147   3.954   0.545  1.00 27.84           C  
ATOM    389  C   LYS X  46       9.121   3.919   1.689  1.00 25.86           C  
ATOM    390  O   LYS X  46       9.505   4.049   2.845  1.00 25.89           O  
ATOM    391  CB  LYS X  46      10.638   5.383   0.271  1.00 29.15           C  
ATOM    392  CG  LYS X  46      11.803   5.445  -0.686  1.00 33.07           C  
ATOM    393  CD  LYS X  46      12.285   6.866  -0.878  1.00 35.06           C  
ATOM    394  CE  LYS X  46      13.360   6.940  -1.953  1.00 37.27           C  
ATOM    395  NZ  LYS X  46      13.806   8.340  -2.176  1.00 40.73           N  
ATOM    396  N   PHE X  47       7.833   3.746   1.378  1.00 25.14           N  
ATOM    397  CA  PHE X  47       6.790   3.626   2.399  1.00 24.68           C  
ATOM    398  C   PHE X  47       6.972   2.423   3.329  1.00 25.90           C  
ATOM    399  O   PHE X  47       6.338   2.363   4.383  1.00 24.40           O  
ATOM    400  CB  PHE X  47       5.382   3.528   1.786  1.00 25.03           C  
ATOM    401  CG  PHE X  47       4.923   4.761   1.027  1.00 23.55           C  
ATOM    402  CD1 PHE X  47       5.702   5.902   0.913  1.00 27.70           C  
ATOM    403  CD2 PHE X  47       3.670   4.756   0.429  1.00 28.45           C  
ATOM    404  CE1 PHE X  47       5.242   7.011   0.219  1.00 29.24           C  
ATOM    405  CE2 PHE X  47       3.192   5.872  -0.259  1.00 27.03           C  
ATOM    406  CZ  PHE X  47       3.981   7.001  -0.361  1.00 25.91           C  
ATOM    407  N   ASP X  48       7.820   1.470   2.940  1.00 26.09           N  
ATOM    408  CA  ASP X  48       8.100   0.293   3.762  1.00 26.69           C  
ATOM    409  C   ASP X  48       8.723   0.668   5.103  1.00 27.30           C  
ATOM    410  O   ASP X  48       8.444   0.035   6.104  1.00 27.34           O  
ATOM    411  CB  ASP X  48       9.030  -0.683   3.025  1.00 26.46           C  
ATOM    412  CG  ASP X  48       8.384  -1.315   1.785  1.00 25.84           C  
ATOM    413  OD1 ASP X  48       7.216  -1.018   1.432  1.00 25.41           O  
ATOM    414  OD2 ASP X  48       9.085  -2.121   1.159  1.00 28.96           O  
ATOM    415  N   ASN X  49       9.587   1.675   5.108  1.00 30.52           N  
ATOM    416  CA  ASN X  49      10.192   2.185   6.339  1.00 32.82           C  
ATOM    417  C   ASN X  49       9.138   2.697   7.310  1.00 30.98           C  
ATOM    418  O   ASN X  49       9.196   2.395   8.500  1.00 30.75           O  
ATOM    419  CB  ASN X  49      11.170   3.333   6.041  1.00 36.01           C  
ATOM    420  CG  ASN X  49      12.251   2.950   5.044  1.00 41.24           C  
ATOM    421  OD1 ASN X  49      12.550   3.711   4.116  1.00 49.23           O  
ATOM    422  ND2 ASN X  49      12.837   1.770   5.221  1.00 47.68           N  
ATOM    423  N   ASP X  50       8.187   3.477   6.799  1.00 29.17           N  
ATOM    424  CA  ASP X  50       7.085   4.007   7.606  1.00 29.65           C  
ATOM    425  C   ASP X  50       6.287   2.882   8.268  1.00 28.72           C  
ATOM    426  O   ASP X  50       5.935   2.965   9.449  1.00 27.43           O  
ATOM    427  CB  ASP X  50       6.133   4.858   6.752  1.00 29.19           C  
ATOM    428  CG  ASP X  50       6.831   6.024   6.071  1.00 36.97           C  
ATOM    429  OD1 ASP X  50       6.427   7.183   6.297  1.00 38.28           O  
ATOM    430  OD2 ASP X  50       7.790   5.775   5.307  1.00 44.19           O  
ATOM    431  N   ALA X  51       6.003   1.847   7.479  1.00 28.27           N  
ATOM    432  CA  ALA X  51       5.251   0.680   7.919  1.00 28.35           C  
ATOM    433  C   ALA X  51       5.923  -0.036   9.084  1.00 29.00           C  
ATOM    434  O   ALA X  51       5.265  -0.388  10.061  1.00 29.61           O  
ATOM    435  CB  ALA X  51       5.077  -0.309   6.753  1.00 26.69           C  
ATOM    436  N   GLU X  52       7.221  -0.274   8.958  1.00 29.83           N  
ATOM    437  CA  GLU X  52       7.958  -1.007   9.971  1.00 31.84           C  
ATOM    438  C   GLU X  52       8.032  -0.206  11.270  1.00 32.23           C  
ATOM    439  O   GLU X  52       7.924  -0.766  12.356  1.00 32.09           O  
ATOM    440  CB  GLU X  52       9.366  -1.367   9.469  1.00 33.05           C  
ATOM    441  CG  GLU X  52      10.172  -2.232  10.476  1.00 36.77           C  
ATOM    442  CD  GLU X  52      11.613  -2.500  10.037  1.00 40.99           C  
ATOM    443  OE1 GLU X  52      11.933  -2.299   8.842  1.00 51.53           O  
ATOM    444  OE2 GLU X  52      12.426  -2.917  10.892  1.00 46.93           O  
ATOM    445  N   GLU X  53       8.208   1.105  11.150  1.00 31.95           N  
ATOM    446  CA  GLU X  53       8.247   1.978  12.311  1.00 32.32           C  
ATOM    447  C   GLU X  53       6.892   2.021  12.996  1.00 31.62           C  
ATOM    448  O   GLU X  53       6.821   1.979  14.215  1.00 34.00           O  
ATOM    449  CB  GLU X  53       8.689   3.390  11.923  1.00 32.70           C  
ATOM    450  N   GLN X  54       5.811   2.088  12.227  1.00 29.52           N  
ATOM    451  CA  GLN X  54       4.493   2.249  12.824  1.00 28.69           C  
ATOM    452  C   GLN X  54       3.859   0.940  13.278  1.00 28.98           C  
ATOM    453  O   GLN X  54       3.206   0.897  14.310  1.00 30.22           O  
ATOM    454  CB  GLN X  54       3.552   2.978  11.863  1.00 27.84           C  
ATOM    455  CG  GLN X  54       2.133   3.172  12.446  1.00 27.42           C  
ATOM    456  CD  GLN X  54       1.343   4.289  11.776  1.00 27.96           C  
ATOM    457  OE1 GLN X  54       1.846   4.996  10.902  1.00 29.08           O  
ATOM    458  NE2 GLN X  54       0.084   4.442  12.183  1.00 29.58           N  
ATOM    459  N   PHE X  55       4.031  -0.126  12.498  1.00 28.62           N  
ATOM    460  CA  PHE X  55       3.295  -1.376  12.710  1.00 27.99           C  
ATOM    461  C   PHE X  55       4.158  -2.559  13.148  1.00 28.91           C  
ATOM    462  O   PHE X  55       3.623  -3.571  13.595  1.00 30.08           O  
ATOM    463  CB  PHE X  55       2.529  -1.748  11.442  1.00 27.23           C  
ATOM    464  CG  PHE X  55       1.498  -0.731  11.046  1.00 27.13           C  
ATOM    465  CD1 PHE X  55       0.422  -0.469  11.872  1.00 28.62           C  
ATOM    466  CD2 PHE X  55       1.607  -0.033   9.849  1.00 29.59           C  
ATOM    467  CE1 PHE X  55      -0.543   0.471  11.506  1.00 31.25           C  
ATOM    468  CE2 PHE X  55       0.654   0.898   9.481  1.00 26.79           C  
ATOM    469  CZ  PHE X  55      -0.423   1.149  10.310  1.00 28.80           C  
ATOM    470  N   GLY X  56       5.475  -2.441  12.995  1.00 28.57           N  
ATOM    471  CA  GLY X  56       6.387  -3.482  13.415  1.00 29.45           C  
ATOM    472  C   GLY X  56       6.950  -4.229  12.229  1.00 27.48           C  
ATOM    473  O   GLY X  56       6.650  -3.909  11.083  1.00 26.11           O  
ATOM    474  N   THR X  57       7.777  -5.227  12.515  1.00 27.29           N  
ATOM    475  CA  THR X  57       8.521  -5.918  11.486  1.00 27.31           C  
ATOM    476  C   THR X  57       7.624  -6.902  10.786  1.00 26.13           C  
ATOM    477  O   THR X  57       6.626  -7.368  11.346  1.00 27.33           O  
ATOM    478  CB  THR X  57       9.681  -6.723  12.062  1.00 27.92           C  
ATOM    479  OG1 THR X  57       9.144  -7.731  12.930  1.00 30.38           O  
ATOM    480  CG2 THR X  57      10.647  -5.829  12.816  1.00 31.81           C  
ATOM    481  N   ILE X  58       7.997  -7.257   9.570  1.00 24.90           N  
ATOM    482  CA  ILE X  58       7.207  -8.217   8.822  1.00 24.30           C  
ATOM    483  C   ILE X  58       7.245  -9.590   9.498  1.00 25.31           C  
ATOM    484  O   ILE X  58       6.270 -10.329   9.431  1.00 24.36           O  
ATOM    485  CB  ILE X  58       7.649  -8.287   7.354  1.00 23.14           C  
ATOM    486  CG1 ILE X  58       6.646  -9.106   6.518  1.00 22.12           C  
ATOM    487  CG2 ILE X  58       9.100  -8.834   7.243  1.00 26.07           C  
ATOM    488  CD1 ILE X  58       5.170  -8.610   6.563  1.00 20.59           C  
ATOM    489  N   GLU X  59       8.342  -9.923  10.176  1.00 28.03           N  
ATOM    490  CA  GLU X  59       8.428 -11.224  10.866  1.00 29.75           C  
ATOM    491  C   GLU X  59       7.423 -11.322  12.021  1.00 30.34           C  
ATOM    492  O   GLU X  59       6.824 -12.374  12.243  1.00 28.34           O  
ATOM    493  CB  GLU X  59       9.842 -11.509  11.352  1.00 31.98           C  
ATOM    494  CG  GLU X  59      10.863 -11.644  10.230  1.00 34.40           C  
ATOM    495  CD  GLU X  59      11.403 -10.319   9.724  1.00 37.34           C  
ATOM    496  OE1 GLU X  59      11.067  -9.259  10.294  1.00 37.96           O  
ATOM    497  OE2 GLU X  59      12.173 -10.336   8.746  1.00 41.39           O  
ATOM    498  N   GLU X  60       7.226 -10.215  12.743  1.00 31.22           N  
ATOM    499  CA  GLU X  60       6.222 -10.172  13.793  1.00 32.78           C  
ATOM    500  C   GLU X  60       4.810 -10.331  13.234  1.00 29.24           C  
ATOM    501  O   GLU X  60       4.000 -11.075  13.791  1.00 27.81           O  
ATOM    502  CB  GLU X  60       6.308  -8.868  14.593  1.00 34.21           C  
ATOM    503  CG  GLU X  60       5.002  -8.554  15.328  1.00 37.47           C  
ATOM    504  CD  GLU X  60       5.150  -7.530  16.433  1.00 40.66           C  
ATOM    505  OE1 GLU X  60       6.067  -6.670  16.359  1.00 48.34           O  
ATOM    506  OE2 GLU X  60       4.327  -7.599  17.383  1.00 51.18           O  
ATOM    507  N   LEU X  61       4.523  -9.611  12.149  1.00 27.34           N  
ATOM    508  CA  LEU X  61       3.194  -9.625  11.541  1.00 26.50           C  
ATOM    509  C   LEU X  61       2.883 -10.969  10.896  1.00 24.89           C  
ATOM    510  O   LEU X  61       1.792 -11.504  11.049  1.00 26.09           O  
ATOM    511  CB  LEU X  61       3.082  -8.517  10.489  1.00 25.94           C  
ATOM    512  CG  LEU X  61       3.131  -7.085  11.027  1.00 31.72           C  
ATOM    513  CD1 LEU X  61       3.586  -6.121   9.920  1.00 33.25           C  
ATOM    514  CD2 LEU X  61       1.763  -6.693  11.582  1.00 34.42           C  
ATOM    515  N   LYS X  62       3.857 -11.520  10.180  1.00 26.20           N  
ATOM    516  CA  LYS X  62       3.713 -12.845   9.579  1.00 26.04           C  
ATOM    517  C   LYS X  62       3.267 -13.879  10.617  1.00 26.83           C  
ATOM    518  O   LYS X  62       2.336 -14.650  10.370  1.00 26.08           O  
ATOM    519  CB  LYS X  62       5.024 -13.274   8.914  1.00 26.38           C  
ATOM    520  CG  LYS X  62       4.955 -14.628   8.202  1.00 28.17           C  
ATOM    521  CD  LYS X  62       6.296 -15.019   7.563  1.00 29.96           C  
ATOM    522  CE  LYS X  62       6.294 -16.489   7.198  1.00 32.80           C  
ATOM    523  NZ  LYS X  62       7.527 -16.880   6.481  1.00 38.24           N  
ATOM    524  N   GLN X  63       3.935 -13.891  11.772  1.00 28.91           N  
ATOM    525  CA  GLN X  63       3.584 -14.792  12.872  1.00 30.09           C  
ATOM    526  C   GLN X  63       2.216 -14.466  13.488  1.00 29.86           C  
ATOM    527  O   GLN X  63       1.331 -15.323  13.530  1.00 29.07           O  
ATOM    528  CB  GLN X  63       4.666 -14.747  13.953  1.00 31.15           C  
ATOM    529  CG  GLN X  63       4.382 -15.608  15.163  1.00 33.98           C  
ATOM    530  CD  GLN X  63       4.298 -17.086  14.829  1.00 35.23           C  
ATOM    531  OE1 GLN X  63       4.939 -17.559  13.888  1.00 34.81           O  
ATOM    532  NE2 GLN X  63       3.510 -17.825  15.614  1.00 35.09           N  
ATOM    533  N   LYS X  64       2.073 -13.226  13.957  1.00 30.66           N  
ATOM    534  CA  LYS X  64       0.854 -12.707  14.587  0.70 31.22           C  
ATOM    535  C   LYS X  64      -0.404 -12.995  13.757  1.00 29.09           C  
ATOM    536  O   LYS X  64      -1.447 -13.409  14.281  1.00 28.91           O  
ATOM    537  CB  LYS X  64       1.016 -11.178  14.769  0.70 31.41           C  
ATOM    538  CG  LYS X  64      -0.206 -10.408  15.276  0.70 32.25           C  
ATOM    539  CD  LYS X  64      -0.117  -8.901  14.984  0.70 33.35           C  
ATOM    540  CE  LYS X  64       1.141  -8.270  15.552  0.70 37.29           C  
ATOM    541  NZ  LYS X  64       0.987  -6.812  15.869  0.70 37.30           N  
ATOM    542  N   LEU X  65      -0.312 -12.733  12.462  1.00 26.54           N  
ATOM    543  CA  LEU X  65      -1.466 -12.880  11.569  1.00 25.10           C  
ATOM    544  C   LEU X  65      -1.500 -14.219  10.796  1.00 25.06           C  
ATOM    545  O   LEU X  65      -2.372 -14.430   9.951  1.00 23.70           O  
ATOM    546  CB  LEU X  65      -1.486 -11.700  10.592  1.00 24.73           C  
ATOM    547  CG  LEU X  65      -1.498 -10.304  11.226  1.00 23.89           C  
ATOM    548  CD1 LEU X  65      -1.350  -9.232  10.146  1.00 24.91           C  
ATOM    549  CD2 LEU X  65      -2.763 -10.089  12.092  1.00 24.74           C  
ATOM    550  N   ARG X  66      -0.547 -15.110  11.059  1.00 24.90           N  
ATOM    551  CA  ARG X  66      -0.472 -16.378  10.328  1.00 27.85           C  
ATOM    552  C   ARG X  66      -0.756 -16.173   8.825  1.00 25.89           C  
ATOM    553  O   ARG X  66      -1.665 -16.789   8.235  1.00 22.39           O  
ATOM    554  CB  ARG X  66      -1.460 -17.370  10.941  1.00 28.93           C  
ATOM    555  CG  ARG X  66      -1.257 -17.568  12.444  1.00 33.52           C  
ATOM    556  CD  ARG X  66      -2.429 -18.309  13.074  1.00 39.35           C  
ATOM    557  NE  ARG X  66      -2.635 -17.908  14.473  1.00 49.49           N  
ATOM    558  CZ  ARG X  66      -3.535 -17.018  14.907  1.00 53.40           C  
ATOM    559  NH1 ARG X  66      -3.610 -16.758  16.212  1.00 55.88           N  
ATOM    560  NH2 ARG X  66      -4.369 -16.392  14.072  1.00 53.77           N  
ATOM    561  N   LEU X  67       0.034 -15.283   8.231  1.00 23.65           N  
ATOM    562  CA  LEU X  67      -0.224 -14.759   6.904  1.00 22.13           C  
ATOM    563  C   LEU X  67      -0.300 -15.829   5.824  1.00 21.81           C  
ATOM    564  O   LEU X  67      -1.101 -15.706   4.908  1.00 18.47           O  
ATOM    565  CB  LEU X  67       0.825 -13.695   6.523  1.00 22.37           C  
ATOM    566  CG  LEU X  67       0.722 -12.302   7.149  1.00 20.15           C  
ATOM    567  CD1 LEU X  67       1.871 -11.425   6.662  1.00 21.87           C  
ATOM    568  CD2 LEU X  67      -0.662 -11.613   6.877  1.00 18.40           C  
ATOM    569  N   ASN X  68       0.516 -16.882   5.930  1.00 22.00           N  
ATOM    570  CA  ASN X  68       0.537 -17.906   4.899  1.00 23.71           C  
ATOM    571  C   ASN X  68      -0.454 -19.031   5.177  1.00 26.15           C  
ATOM    572  O   ASN X  68      -0.508 -20.008   4.424  1.00 26.22           O  
ATOM    573  CB  ASN X  68       1.953 -18.475   4.733  1.00 24.09           C  
ATOM    574  CG  ASN X  68       2.895 -17.520   4.005  1.00 23.99           C  
ATOM    575  OD1 ASN X  68       2.463 -16.650   3.259  1.00 29.19           O  
ATOM    576  ND2 ASN X  68       4.212 -17.707   4.213  1.00 22.70           N  
ATOM    577  N   SER X  69      -1.261 -18.889   6.232  1.00 25.41           N  
ATOM    578  CA  SER X  69      -2.291 -19.885   6.528  1.00 28.11           C  
ATOM    579  C   SER X  69      -3.504 -19.696   5.643  1.00 28.10           C  
ATOM    580  O   SER X  69      -3.639 -18.674   4.971  1.00 26.56           O  
ATOM    581  CB  SER X  69      -2.731 -19.796   7.993  1.00 28.44           C  
ATOM    582  OG  SER X  69      -3.468 -18.618   8.216  1.00 26.33           O  
ATOM    583  N   GLU X  70      -4.411 -20.669   5.678  1.00 28.53           N  
ATOM    584  CA  GLU X  70      -5.645 -20.592   4.930  1.00 29.81           C  
ATOM    585  C   GLU X  70      -6.403 -19.304   5.264  1.00 27.81           C  
ATOM    586  O   GLU X  70      -7.078 -18.743   4.412  1.00 25.18           O  
ATOM    587  CB  GLU X  70      -6.533 -21.808   5.237  1.00 33.24           C  
ATOM    588  CG  GLU X  70      -7.679 -21.996   4.264  1.00 41.93           C  
ATOM    589  CD  GLU X  70      -7.208 -22.373   2.856  1.00 50.84           C  
ATOM    590  OE1 GLU X  70      -6.447 -23.369   2.719  1.00 56.93           O  
ATOM    591  OE2 GLU X  70      -7.601 -21.672   1.887  1.00 56.21           O  
ATOM    592  N   GLU X  71      -6.285 -18.851   6.511  1.00 27.17           N  
ATOM    593  CA  GLU X  71      -7.042 -17.707   7.005  1.00 26.97           C  
ATOM    594  C   GLU X  71      -6.257 -16.387   6.899  1.00 25.03           C  
ATOM    595  O   GLU X  71      -6.774 -15.338   7.269  1.00 24.62           O  
ATOM    596  CB  GLU X  71      -7.416 -17.934   8.482  1.00 27.68           C  
ATOM    597  CG  GLU X  71      -8.262 -19.164   8.759  1.00 30.82           C  
ATOM    598  CD  GLU X  71      -7.488 -20.493   8.816  1.00 36.13           C  
ATOM    599  OE1 GLU X  71      -6.229 -20.520   8.833  1.00 34.28           O  
ATOM    600  OE2 GLU X  71      -8.172 -21.541   8.837  1.00 41.53           O  
ATOM    601  N   GLY X  72      -5.043 -16.435   6.369  1.00 24.68           N  
ATOM    602  CA  GLY X  72      -4.109 -15.309   6.425  1.00 23.51           C  
ATOM    603  C   GLY X  72      -4.590 -13.997   5.838  1.00 22.35           C  
ATOM    604  O   GLY X  72      -4.319 -12.929   6.397  1.00 21.77           O  
ATOM    605  N   ALA X  73      -5.278 -14.062   4.700  1.00 22.80           N  
ATOM    606  CA  ALA X  73      -5.796 -12.860   4.050  1.00 23.23           C  
ATOM    607  C   ALA X  73      -6.886 -12.230   4.901  1.00 21.98           C  
ATOM    608  O   ALA X  73      -6.902 -11.026   5.109  1.00 23.64           O  
ATOM    609  CB  ALA X  73      -6.307 -13.177   2.627  1.00 22.87           C  
ATOM    610  N   ASP X  74      -7.799 -13.042   5.404  1.00 23.22           N  
ATOM    611  CA  ASP X  74      -8.842 -12.552   6.305  1.00 22.74           C  
ATOM    612  C   ASP X  74      -8.292 -11.994   7.623  1.00 21.59           C  
ATOM    613  O   ASP X  74      -8.820 -11.006   8.154  1.00 21.38           O  
ATOM    614  CB  ASP X  74      -9.835 -13.668   6.594  1.00 26.07           C  
ATOM    615  CG  ASP X  74     -10.699 -14.005   5.395  1.00 29.07           C  
ATOM    616  OD1 ASP X  74     -10.977 -13.102   4.573  1.00 31.48           O  
ATOM    617  OD2 ASP X  74     -11.092 -15.183   5.280  1.00 31.44           O  
ATOM    618  N   ASN X  75      -7.264 -12.648   8.166  1.00 20.35           N  
ATOM    619  CA  ASN X  75      -6.530 -12.135   9.347  1.00 21.70           C  
ATOM    620  C   ASN X  75      -5.884 -10.762   9.078  1.00 20.98           C  
ATOM    621  O   ASN X  75      -5.888  -9.872   9.932  1.00 18.72           O  
ATOM    622  CB  ASN X  75      -5.437 -13.132   9.781  1.00 21.76           C  
ATOM    623  CG  ASN X  75      -6.000 -14.433  10.322  1.00 25.67           C  
ATOM    624  OD1 ASN X  75      -7.203 -14.555  10.570  1.00 23.30           O  
ATOM    625  ND2 ASN X  75      -5.124 -15.419  10.510  1.00 23.17           N  
ATOM    626  N   PHE X  76      -5.318 -10.596   7.882  1.00 19.56           N  
ATOM    627  CA  PHE X  76      -4.773  -9.311   7.475  1.00 18.97           C  
ATOM    628  C   PHE X  76      -5.844  -8.214   7.441  1.00 18.93           C  
ATOM    629  O   PHE X  76      -5.633  -7.123   7.952  1.00 18.57           O  
ATOM    630  CB  PHE X  76      -4.126  -9.435   6.109  1.00 21.29           C  
ATOM    631  CG  PHE X  76      -3.627  -8.130   5.550  1.00 23.84           C  
ATOM    632  CD1 PHE X  76      -2.605  -7.446   6.168  1.00 26.34           C  
ATOM    633  CD2 PHE X  76      -4.186  -7.595   4.399  1.00 27.72           C  
ATOM    634  CE1 PHE X  76      -2.137  -6.241   5.640  1.00 29.90           C  
ATOM    635  CE2 PHE X  76      -3.727  -6.397   3.879  1.00 27.67           C  
ATOM    636  CZ  PHE X  76      -2.700  -5.733   4.494  1.00 23.50           C  
ATOM    637  N   ILE X  77      -6.987  -8.514   6.833  1.00 17.84           N  
ATOM    638  CA  ILE X  77      -8.086  -7.537   6.752  1.00 18.23           C  
ATOM    639  C   ILE X  77      -8.590  -7.189   8.170  1.00 18.94           C  
ATOM    640  O   ILE X  77      -8.854  -6.007   8.480  1.00 20.70           O  
ATOM    641  CB  ILE X  77      -9.226  -8.056   5.840  1.00 19.59           C  
ATOM    642  CG1 ILE X  77      -8.761  -8.157   4.364  1.00 19.35           C  
ATOM    643  CG2 ILE X  77     -10.487  -7.182   5.929  1.00 18.15           C  
ATOM    644  CD1 ILE X  77      -8.396  -6.799   3.700  1.00 18.12           C  
ATOM    645  N   ASP X  78      -8.732  -8.203   9.030  1.00 19.46           N  
ATOM    646  CA  ASP X  78      -9.167  -7.986  10.415  1.00 20.47           C  
ATOM    647  C   ASP X  78      -8.203  -7.002  11.090  1.00 21.44           C  
ATOM    648  O   ASP X  78      -8.627  -6.052  11.745  1.00 20.70           O  
ATOM    649  CB  ASP X  78      -9.274  -9.324  11.165  1.00 21.65           C  
ATOM    650  CG  ASP X  78      -9.648  -9.162  12.631  1.00 23.27           C  
ATOM    651  OD1 ASP X  78      -8.742  -8.861  13.423  1.00 23.70           O  
ATOM    652  OD2 ASP X  78     -10.833  -9.356  13.001  1.00 21.00           O  
ATOM    653  N   TYR X  79      -6.904  -7.222  10.873  1.00 19.97           N  
ATOM    654  CA  TYR X  79      -5.840  -6.368  11.423  1.00 21.90           C  
ATOM    655  C   TYR X  79      -5.893  -4.906  10.972  1.00 20.09           C  
ATOM    656  O   TYR X  79      -5.695  -3.980  11.774  1.00 20.41           O  
ATOM    657  CB  TYR X  79      -4.475  -6.988  11.074  1.00 21.04           C  
ATOM    658  CG  TYR X  79      -3.288  -6.163  11.497  1.00 25.39           C  
ATOM    659  CD1 TYR X  79      -2.814  -6.212  12.804  1.00 26.60           C  
ATOM    660  CD2 TYR X  79      -2.619  -5.340  10.580  1.00 27.31           C  
ATOM    661  CE1 TYR X  79      -1.718  -5.433  13.207  1.00 28.43           C  
ATOM    662  CE2 TYR X  79      -1.526  -4.561  10.977  1.00 27.81           C  
ATOM    663  CZ  TYR X  79      -1.081  -4.617  12.287  1.00 27.61           C  
ATOM    664  OH  TYR X  79       0.004  -3.857  12.688  1.00 29.62           O  
ATOM    665  N   ILE X  80      -6.156  -4.706   9.687  1.00 19.73           N  
ATOM    666  CA  ILE X  80      -6.358  -3.386   9.117  1.00 20.35           C  
ATOM    667  C   ILE X  80      -7.533  -2.681   9.807  1.00 21.18           C  
ATOM    668  O   ILE X  80      -7.452  -1.499  10.132  1.00 22.95           O  
ATOM    669  CB  ILE X  80      -6.611  -3.473   7.576  1.00 21.58           C  
ATOM    670  CG1 ILE X  80      -5.353  -3.943   6.838  1.00 23.31           C  
ATOM    671  CG2 ILE X  80      -7.126  -2.143   7.020  1.00 26.40           C  
ATOM    672  CD1 ILE X  80      -4.062  -3.223   7.225  1.00 25.65           C  
ATOM    673  N   LYS X  81      -8.617  -3.400  10.030  1.00 22.44           N  
ATOM    674  CA  LYS X  81      -9.758  -2.854  10.785  1.00 23.04           C  
ATOM    675  C   LYS X  81      -9.400  -2.486  12.235  1.00 24.04           C  
ATOM    676  O   LYS X  81      -9.829  -1.447  12.747  1.00 26.02           O  
ATOM    677  CB  LYS X  81     -10.954  -3.819  10.734  1.00 24.77           C  
ATOM    678  CG  LYS X  81     -11.647  -3.864   9.345  1.00 26.59           C  
ATOM    679  CD  LYS X  81     -12.580  -5.062   9.187  1.00 25.90           C  
ATOM    680  CE  LYS X  81     -13.444  -4.962   7.912  1.00 28.43           C  
ATOM    681  NZ  LYS X  81     -14.387  -6.129   7.774  1.00 25.47           N  
ATOM    682  N   VAL X  82      -8.609  -3.333  12.887  1.00 23.71           N  
ATOM    683  CA  VAL X  82      -8.063  -3.021  14.201  1.00 24.25           C  
ATOM    684  C   VAL X  82      -7.313  -1.678  14.194  1.00 24.10           C  
ATOM    685  O   VAL X  82      -7.605  -0.793  15.008  1.00 24.60           O  
ATOM    686  CB  VAL X  82      -7.133  -4.161  14.716  1.00 23.63           C  
ATOM    687  CG1 VAL X  82      -6.357  -3.732  15.983  1.00 21.82           C  
ATOM    688  CG2 VAL X  82      -7.957  -5.424  14.991  1.00 24.22           C  
ATOM    689  N   GLN X  83      -6.351  -1.529  13.283  1.00 24.74           N  
ATOM    690  CA  GLN X  83      -5.522  -0.313  13.243  1.00 26.30           C  
ATOM    691  C   GLN X  83      -6.377   0.911  13.033  1.00 27.42           C  
ATOM    692  O   GLN X  83      -6.210   1.924  13.717  1.00 28.69           O  
ATOM    693  CB  GLN X  83      -4.461  -0.372  12.141  1.00 26.69           C  
ATOM    694  CG  GLN X  83      -3.509  -1.521  12.191  1.00 25.60           C  
ATOM    695  CD  GLN X  83      -3.013  -1.839  13.566  1.00 31.44           C  
ATOM    696  OE1 GLN X  83      -3.159  -2.966  14.039  1.00 37.24           O  
ATOM    697  NE2 GLN X  83      -2.419  -0.859  14.220  1.00 26.84           N  
ATOM    698  N   LYS X  84      -7.328   0.815  12.116  1.00 28.83           N  
ATOM    699  CA  LYS X  84      -8.218   1.938  11.866  1.00 32.16           C  
ATOM    700  C   LYS X  84      -9.027   2.291  13.117  1.00 33.10           C  
ATOM    701  O   LYS X  84      -9.244   3.470  13.421  1.00 33.44           O  
ATOM    702  CB  LYS X  84      -9.116   1.663  10.655  1.00 32.54           C  
ATOM    703  CG  LYS X  84      -9.617   2.925   9.986  0.70 36.00           C  
ATOM    704  CD  LYS X  84     -10.571   2.623   8.840  0.70 35.28           C  
ATOM    705  CE  LYS X  84     -11.281   3.902   8.358  0.70 38.35           C  
ATOM    706  NZ  LYS X  84     -12.551   4.156   9.107  0.70 41.70           N  
ATOM    707  N   GLN X  85      -9.438   1.271  13.872  1.00 31.54           N  
ATOM    708  CA  GLN X  85     -10.146   1.480  15.121  1.00 32.77           C  
ATOM    709  C   GLN X  85      -9.271   2.162  16.185  1.00 31.93           C  
ATOM    710  O   GLN X  85      -9.745   3.000  16.948  1.00 31.97           O  
ATOM    711  CB  GLN X  85     -10.623   0.135  15.666  1.00 32.45           C  
ATOM    712  CG  GLN X  85     -12.058   0.115  16.073  1.00 37.04           C  
ATOM    713  CD  GLN X  85     -12.450  -1.235  16.638  1.00 36.20           C  
ATOM    714  OE1 GLN X  85     -13.062  -2.050  15.950  1.00 38.15           O  
ATOM    715  NE2 GLN X  85     -12.067  -1.487  17.887  1.00 35.07           N  
ATOM    716  N   ASP X  86      -7.996   1.776  16.240  1.00 30.91           N  
ATOM    717  CA  ASP X  86      -7.102   2.231  17.320  1.00 33.08           C  
ATOM    718  C   ASP X  86      -6.475   3.596  17.040  1.00 34.47           C  
ATOM    719  O   ASP X  86      -6.028   4.272  17.967  1.00 36.17           O  
ATOM    720  CB  ASP X  86      -6.015   1.186  17.593  1.00 31.80           C  
ATOM    721  CG  ASP X  86      -6.533   0.020  18.395  1.00 33.21           C  
ATOM    722  OD1 ASP X  86      -7.665   0.108  18.910  1.00 32.58           O  
ATOM    723  OD2 ASP X  86      -5.811  -0.982  18.527  1.00 32.60           O  
ATOM    724  N   ILE X  87      -6.466   4.008  15.781  1.00 33.20           N  
ATOM    725  CA  ILE X  87      -5.978   5.337  15.440  1.00 36.58           C  
ATOM    726  C   ILE X  87      -7.054   6.385  15.767  1.00 39.92           C  
ATOM    727  O   ILE X  87      -8.196   6.294  15.303  1.00 41.13           O  
ATOM    728  CB  ILE X  87      -5.521   5.415  13.984  1.00 33.88           C  
ATOM    729  CG1 ILE X  87      -4.285   4.540  13.793  1.00 33.29           C  
ATOM    730  CG2 ILE X  87      -5.197   6.854  13.602  1.00 34.97           C  
ATOM    731  CD1 ILE X  87      -4.028   4.153  12.353  1.00 33.41           C  
ATOM    732  N   VAL X  88      -6.672   7.368  16.583  1.00 43.56           N  
ATOM    733  CA  VAL X  88      -7.603   8.366  17.094  1.00 46.36           C  
ATOM    734  C   VAL X  88      -8.160   9.182  15.931  1.00 46.29           C  
ATOM    735  O   VAL X  88      -9.371   9.296  15.772  1.00 48.97           O  
ATOM    736  CB  VAL X  88      -6.925   9.303  18.148  1.00 49.90           C  
ATOM    737  CG1 VAL X  88      -7.939  10.244  18.775  1.00 50.74           C  
ATOM    738  CG2 VAL X  88      -6.234   8.486  19.246  1.00 50.88           C  
ATOM    739  N   LYS X  89      -7.270   9.744  15.122  1.00 43.56           N  
ATOM    740  CA  LYS X  89      -7.667  10.486  13.945  1.00 42.83           C  
ATOM    741  C   LYS X  89      -6.642  10.202  12.883  1.00 39.61           C  
ATOM    742  O   LYS X  89      -5.462  10.483  13.067  1.00 38.18           O  
ATOM    743  CB  LYS X  89      -7.736  11.990  14.226  1.00 45.71           C  
ATOM    744  CG  LYS X  89      -8.461  12.759  13.120  1.00 46.80           C  
ATOM    745  CD  LYS X  89      -8.090  14.233  13.075  1.00 49.75           C  
ATOM    746  CE  LYS X  89      -8.733  14.924  11.865  1.00 52.78           C  
ATOM    747  NZ  LYS X  89      -7.990  16.141  11.397  1.00 55.47           N  
ATOM    748  N   LEU X  90      -7.106   9.639  11.773  1.00 37.56           N  
ATOM    749  CA  LEU X  90      -6.245   9.138  10.719  1.00 35.20           C  
ATOM    750  C   LEU X  90      -5.568  10.291   9.996  1.00 33.59           C  
ATOM    751  O   LEU X  90      -6.216  11.291   9.672  1.00 31.56           O  
ATOM    752  CB  LEU X  90      -7.083   8.340   9.722  1.00 34.87           C  
ATOM    753  CG  LEU X  90      -6.402   7.253   8.897  1.00 36.41           C  
ATOM    754  CD1 LEU X  90      -5.934   6.145   9.804  1.00 34.24           C  
ATOM    755  CD2 LEU X  90      -7.388   6.721   7.854  1.00 35.28           C  
ATOM    756  N   THR X  91      -4.272  10.148   9.754  1.00 31.03           N  
ATOM    757  CA  THR X  91      -3.513  11.141   9.010  1.00 31.49           C  
ATOM    758  C   THR X  91      -3.040  10.535   7.690  1.00 30.00           C  
ATOM    759  O   THR X  91      -3.106   9.324   7.492  1.00 26.47           O  
ATOM    760  CB  THR X  91      -2.277  11.632   9.800  1.00 32.27           C  
ATOM    761  OG1 THR X  91      -1.269  10.615   9.785  1.00 32.99           O  
ATOM    762  CG2 THR X  91      -2.646  11.982  11.248  1.00 32.83           C  
ATOM    763  N   VAL X  92      -2.574  11.399   6.791  1.00 30.24           N  
ATOM    764  CA  VAL X  92      -2.022  10.966   5.505  1.00 28.64           C  
ATOM    765  C   VAL X  92      -0.852  10.012   5.749  1.00 27.44           C  
ATOM    766  O   VAL X  92      -0.640   9.070   4.988  1.00 25.94           O  
ATOM    767  CB  VAL X  92      -1.578  12.177   4.617  1.00 29.80           C  
ATOM    768  CG1 VAL X  92      -0.414  12.944   5.255  1.00 29.18           C  
ATOM    769  CG2 VAL X  92      -1.210  11.718   3.202  1.00 28.58           C  
ATOM    770  N   TYR X  93      -0.106  10.252   6.817  1.00 28.93           N  
ATOM    771  CA  TYR X  93       1.062   9.429   7.142  1.00 29.66           C  
ATOM    772  C   TYR X  93       0.700   8.041   7.698  1.00 27.72           C  
ATOM    773  O   TYR X  93       1.416   7.078   7.449  1.00 26.65           O  
ATOM    774  CB  TYR X  93       2.010  10.216   8.048  1.00 32.08           C  
ATOM    775  CG  TYR X  93       2.662  11.331   7.275  1.00 34.72           C  
ATOM    776  CD1 TYR X  93       3.694  11.062   6.379  1.00 35.33           C  
ATOM    777  CD2 TYR X  93       2.216  12.642   7.386  1.00 36.18           C  
ATOM    778  CE1 TYR X  93       4.294  12.070   5.644  1.00 36.04           C  
ATOM    779  CE2 TYR X  93       2.805  13.660   6.652  1.00 39.04           C  
ATOM    780  CZ  TYR X  93       3.846  13.371   5.783  1.00 38.70           C  
ATOM    781  OH  TYR X  93       4.435  14.377   5.043  1.00 40.58           O  
ATOM    782  N   ASP X  94      -0.415   7.928   8.420  1.00 28.08           N  
ATOM    783  CA  ASP X  94      -0.989   6.611   8.741  1.00 25.39           C  
ATOM    784  C   ASP X  94      -1.302   5.828   7.461  1.00 23.68           C  
ATOM    785  O   ASP X  94      -1.004   4.634   7.349  1.00 22.11           O  
ATOM    786  CB  ASP X  94      -2.268   6.753   9.573  1.00 26.65           C  
ATOM    787  CG  ASP X  94      -2.017   7.361  10.933  1.00 29.84           C  
ATOM    788  OD1 ASP X  94      -1.042   6.947  11.604  1.00 29.53           O  
ATOM    789  OD2 ASP X  94      -2.807   8.241  11.329  1.00 31.12           O  
ATOM    790  N   CYS X  95      -1.912   6.499   6.491  1.00 23.56           N  
ATOM    791  CA  CYS X  95      -2.221   5.863   5.226  1.00 21.85           C  
ATOM    792  C   CYS X  95      -0.959   5.483   4.434  1.00 21.04           C  
ATOM    793  O   CYS X  95      -0.935   4.458   3.785  1.00 20.87           O  
ATOM    794  CB  CYS X  95      -3.092   6.761   4.386  1.00 23.20           C  
ATOM    795  SG  CYS X  95      -4.641   7.199   5.150  1.00 26.48           S  
ATOM    796  N   ILE X  96       0.066   6.323   4.458  1.00 21.92           N  
ATOM    797  CA  ILE X  96       1.344   5.982   3.839  1.00 22.25           C  
ATOM    798  C   ILE X  96       1.946   4.723   4.487  1.00 23.12           C  
ATOM    799  O   ILE X  96       2.388   3.799   3.798  1.00 23.11           O  
ATOM    800  CB  ILE X  96       2.326   7.166   3.932  1.00 23.76           C  
ATOM    801  CG1 ILE X  96       1.888   8.281   2.961  1.00 26.19           C  
ATOM    802  CG2 ILE X  96       3.755   6.712   3.665  1.00 23.32           C  
ATOM    803  CD1 ILE X  96       2.590   9.638   3.159  1.00 27.73           C  
ATOM    804  N   SER X  97       1.969   4.673   5.814  1.00 24.58           N  
ATOM    805  CA  SER X  97       2.515   3.494   6.516  1.00 23.80           C  
ATOM    806  C   SER X  97       1.720   2.242   6.145  1.00 23.60           C  
ATOM    807  O   SER X  97       2.262   1.152   5.983  1.00 22.60           O  
ATOM    808  CB  SER X  97       2.468   3.671   8.038  1.00 25.34           C  
ATOM    809  OG  SER X  97       3.324   4.703   8.498  1.00 26.80           O  
ATOM    810  N   MET X  98       0.415   2.409   6.024  1.00 23.04           N  
ATOM    811  CA  MET X  98      -0.456   1.309   5.684  1.00 23.41           C  
ATOM    812  C   MET X  98      -0.174   0.780   4.275  1.00 22.68           C  
ATOM    813  O   MET X  98      -0.221  -0.431   4.052  1.00 22.11           O  
ATOM    814  CB  MET X  98      -1.899   1.751   5.853  1.00 23.54           C  
ATOM    815  CG  MET X  98      -2.886   0.665   5.639  1.00 26.41           C  
ATOM    816  SD  MET X  98      -3.452   0.734   3.936  1.00 32.00           S  
ATOM    817  CE  MET X  98      -4.370  -0.818   3.891  1.00 28.94           C  
ATOM    818  N   ILE X  99       0.161   1.666   3.337  1.00 22.27           N  
ATOM    819  CA  ILE X  99       0.523   1.234   1.989  1.00 20.82           C  
ATOM    820  C   ILE X  99       1.808   0.412   2.072  1.00 20.32           C  
ATOM    821  O   ILE X  99       1.910  -0.660   1.479  1.00 19.27           O  
ATOM    822  CB  ILE X  99       0.691   2.425   1.024  1.00 20.42           C  
ATOM    823  CG1 ILE X  99      -0.673   2.994   0.621  1.00 22.51           C  
ATOM    824  CG2 ILE X  99       1.437   2.023  -0.235  1.00 21.55           C  
ATOM    825  CD1 ILE X  99      -0.581   4.413  -0.005  1.00 20.47           C  
ATOM    826  N   GLY X 100       2.765   0.887   2.848  1.00 21.00           N  
ATOM    827  CA  GLY X 100       4.001   0.132   3.052  1.00 22.54           C  
ATOM    828  C   GLY X 100       3.787  -1.224   3.703  1.00 23.52           C  
ATOM    829  O   GLY X 100       4.515  -2.166   3.419  1.00 23.86           O  
ATOM    830  N   LEU X 101       2.792  -1.306   4.587  1.00 24.59           N  
ATOM    831  CA  LEU X 101       2.444  -2.542   5.281  1.00 24.21           C  
ATOM    832  C   LEU X 101       1.886  -3.556   4.286  1.00 21.66           C  
ATOM    833  O   LEU X 101       2.291  -4.708   4.280  1.00 22.64           O  
ATOM    834  CB  LEU X 101       1.411  -2.254   6.373  1.00 24.39           C  
ATOM    835  CG  LEU X 101       0.833  -3.441   7.155  1.00 28.12           C  
ATOM    836  CD1 LEU X 101       1.842  -3.955   8.166  1.00 32.06           C  
ATOM    837  CD2 LEU X 101      -0.482  -3.036   7.827  1.00 28.32           C  
ATOM    838  N   CYS X 102       0.948  -3.115   3.456  1.00 19.78           N  
ATOM    839  CA  CYS X 102       0.401  -3.943   2.375  1.00 19.03           C  
ATOM    840  C   CYS X 102       1.517  -4.522   1.520  1.00 18.76           C  
ATOM    841  O   CYS X 102       1.511  -5.709   1.188  1.00 20.17           O  
ATOM    842  CB  CYS X 102      -0.533  -3.102   1.503  1.00 19.39           C  
ATOM    843  SG  CYS X 102      -2.053  -2.736   2.350  1.00 23.40           S  
ATOM    844  N   ALA X 103       2.465  -3.662   1.171  1.00 18.04           N  
ATOM    845  CA  ALA X 103       3.621  -4.030   0.347  1.00 18.33           C  
ATOM    846  C   ALA X 103       4.472  -5.113   0.978  1.00 19.86           C  
ATOM    847  O   ALA X 103       4.925  -6.064   0.298  1.00 20.70           O  
ATOM    848  CB  ALA X 103       4.471  -2.817   0.096  1.00 17.60           C  
ATOM    849  N   CYS X 104       4.763  -4.944   2.260  1.00 20.87           N  
ATOM    850  CA  CYS X 104       5.566  -5.928   2.983  1.00 22.26           C  
ATOM    851  C   CYS X 104       4.798  -7.250   3.131  1.00 20.91           C  
ATOM    852  O   CYS X 104       5.385  -8.308   3.093  1.00 21.61           O  
ATOM    853  CB  CYS X 104       5.996  -5.379   4.347  1.00 25.12           C  
ATOM    854  SG  CYS X 104       7.201  -4.009   4.228  1.00 28.10           S  
ATOM    855  N   VAL X 105       3.483  -7.175   3.290  1.00 19.62           N  
ATOM    856  CA  VAL X 105       2.640  -8.372   3.376  1.00 20.30           C  
ATOM    857  C   VAL X 105       2.570  -9.096   2.024  1.00 22.09           C  
ATOM    858  O   VAL X 105       2.702 -10.320   1.961  1.00 21.93           O  
ATOM    859  CB  VAL X 105       1.212  -8.022   3.899  1.00 18.71           C  
ATOM    860  CG1 VAL X 105       0.252  -9.198   3.752  1.00 17.98           C  
ATOM    861  CG2 VAL X 105       1.293  -7.549   5.365  1.00 18.01           C  
ATOM    862  N   VAL X 106       2.391  -8.345   0.937  1.00 22.20           N  
ATOM    863  CA  VAL X 106       2.327  -8.964  -0.379  1.00 21.64           C  
ATOM    864  C   VAL X 106       3.629  -9.726  -0.692  1.00 20.91           C  
ATOM    865  O   VAL X 106       3.589 -10.743  -1.365  1.00 18.51           O  
ATOM    866  CB  VAL X 106       1.939  -7.936  -1.505  1.00 22.76           C  
ATOM    867  CG1 VAL X 106       3.171  -7.246  -2.116  1.00 19.81           C  
ATOM    868  CG2 VAL X 106       1.126  -8.618  -2.584  1.00 24.75           C  
ATOM    869  N   ASP X 107       4.768  -9.282  -0.158  1.00 21.40           N  
ATOM    870  CA  ASP X 107       6.013 -10.026  -0.356  1.00 22.49           C  
ATOM    871  C   ASP X 107       5.933 -11.419   0.226  1.00 22.74           C  
ATOM    872  O   ASP X 107       6.466 -12.358  -0.351  1.00 26.38           O  
ATOM    873  CB  ASP X 107       7.220  -9.365   0.312  1.00 24.86           C  
ATOM    874  CG  ASP X 107       7.560  -8.012  -0.250  1.00 26.30           C  
ATOM    875  OD1 ASP X 107       7.187  -7.691  -1.390  1.00 27.26           O  
ATOM    876  OD2 ASP X 107       8.240  -7.268   0.481  1.00 27.76           O  
ATOM    877  N   VAL X 108       5.346 -11.527   1.417  1.00 21.74           N  
ATOM    878  CA  VAL X 108       5.252 -12.809   2.106  1.00 21.89           C  
ATOM    879  C   VAL X 108       4.422 -13.758   1.253  1.00 20.50           C  
ATOM    880  O   VAL X 108       4.781 -14.911   1.060  1.00 20.21           O  
ATOM    881  CB  VAL X 108       4.639 -12.661   3.543  1.00 22.24           C  
ATOM    882  CG1 VAL X 108       4.366 -14.022   4.188  1.00 21.82           C  
ATOM    883  CG2 VAL X 108       5.560 -11.834   4.439  1.00 21.59           C  
ATOM    884  N   TRP X 109       3.293 -13.273   0.758  1.00 19.44           N  
ATOM    885  CA  TRP X 109       2.427 -14.088  -0.081  1.00 20.28           C  
ATOM    886  C   TRP X 109       3.049 -14.492  -1.414  1.00 21.38           C  
ATOM    887  O   TRP X 109       2.905 -15.653  -1.842  1.00 22.17           O  
ATOM    888  CB  TRP X 109       1.103 -13.374  -0.289  1.00 20.25           C  
ATOM    889  CG  TRP X 109       0.275 -13.256   0.946  1.00 20.09           C  
ATOM    890  CD1 TRP X 109       0.255 -14.100   2.030  1.00 18.74           C  
ATOM    891  CD2 TRP X 109      -0.700 -12.240   1.217  1.00 17.95           C  
ATOM    892  NE1 TRP X 109      -0.687 -13.669   2.944  1.00 21.71           N  
ATOM    893  CE2 TRP X 109      -1.271 -12.525   2.479  1.00 17.12           C  
ATOM    894  CE3 TRP X 109      -1.132 -11.099   0.526  1.00 20.05           C  
ATOM    895  CZ2 TRP X 109      -2.258 -11.716   3.056  1.00 18.87           C  
ATOM    896  CZ3 TRP X 109      -2.130 -10.317   1.093  1.00 18.88           C  
ATOM    897  CH2 TRP X 109      -2.669 -10.632   2.354  1.00 20.32           C  
ATOM    898  N   ARG X 110       3.776 -13.574  -2.050  1.00 20.75           N  
ATOM    899  CA  ARG X 110       4.471 -13.907  -3.285  1.00 21.37           C  
ATOM    900  C   ARG X 110       5.428 -15.044  -3.031  1.00 22.81           C  
ATOM    901  O   ARG X 110       5.469 -16.034  -3.787  1.00 26.30           O  
ATOM    902  CB  ARG X 110       5.225 -12.690  -3.814  0.70 20.51           C  
ATOM    903  CG  ARG X 110       5.802 -12.869  -5.218  0.70 25.49           C  
ATOM    904  CD  ARG X 110       6.696 -11.683  -5.592  0.70 24.97           C  
ATOM    905  NE  ARG X 110       7.821 -11.571  -4.666  0.70 26.71           N  
ATOM    906  CZ  ARG X 110       8.002 -10.612  -3.753  0.70 25.23           C  
ATOM    907  NH1 ARG X 110       7.155  -9.581  -3.616  0.70 20.06           N  
ATOM    908  NH2 ARG X 110       9.080 -10.681  -2.980  0.70 24.44           N  
ATOM    909  N   ASN X 111       6.209 -14.910  -1.971  1.00 24.68           N  
ATOM    910  CA  ASN X 111       7.230 -15.909  -1.632  1.00 26.05           C  
ATOM    911  C   ASN X 111       6.646 -17.288  -1.345  1.00 26.00           C  
ATOM    912  O   ASN X 111       7.285 -18.299  -1.600  1.00 25.52           O  
ATOM    913  CB  ASN X 111       8.081 -15.425  -0.451  1.00 29.26           C  
ATOM    914  CG  ASN X 111       8.918 -14.202  -0.800  1.00 33.77           C  
ATOM    915  OD1 ASN X 111       9.146 -13.896  -1.978  1.00 39.32           O  
ATOM    916  ND2 ASN X 111       9.354 -13.477   0.224  1.00 36.37           N  
ATOM    917  N   GLU X 112       5.415 -17.317  -0.842  1.00 23.76           N  
ATOM    918  CA  GLU X 112       4.688 -18.550  -0.576  1.00 25.18           C  
ATOM    919  C   GLU X 112       3.874 -19.031  -1.801  1.00 25.73           C  
ATOM    920  O   GLU X 112       3.234 -20.096  -1.761  1.00 24.64           O  
ATOM    921  CB  GLU X 112       3.773 -18.322   0.629  1.00 24.92           C  
ATOM    922  CG  GLU X 112       3.009 -19.531   1.152  1.00 28.40           C  
ATOM    923  CD  GLU X 112       3.880 -20.579   1.809  1.00 35.27           C  
ATOM    924  OE1 GLU X 112       5.123 -20.435   1.850  1.00 34.71           O  
ATOM    925  OE2 GLU X 112       3.299 -21.573   2.285  1.00 40.30           O  
ATOM    926  N   LYS X 113       3.925 -18.241  -2.875  1.00 24.72           N  
ATOM    927  CA  LYS X 113       3.235 -18.506  -4.143  1.00 26.28           C  
ATOM    928  C   LYS X 113       1.719 -18.476  -3.986  1.00 24.57           C  
ATOM    929  O   LYS X 113       0.988 -19.136  -4.723  1.00 25.23           O  
ATOM    930  CB  LYS X 113       3.735 -19.807  -4.791  1.00 27.82           C  
ATOM    931  CG  LYS X 113       5.208 -19.754  -5.094  1.00 32.83           C  
ATOM    932  CD  LYS X 113       5.708 -21.060  -5.636  1.00 36.07           C  
ATOM    933  CE  LYS X 113       7.146 -20.941  -6.117  1.00 44.05           C  
ATOM    934  NZ  LYS X 113       7.692 -22.259  -6.577  1.00 47.61           N  
ATOM    935  N   LEU X 114       1.259 -17.671  -3.038  1.00 22.21           N  
ATOM    936  CA  LEU X 114      -0.168 -17.403  -2.874  1.00 21.66           C  
ATOM    937  C   LEU X 114      -0.487 -16.184  -3.721  1.00 22.67           C  
ATOM    938  O   LEU X 114      -0.854 -15.129  -3.211  1.00 22.84           O  
ATOM    939  CB  LEU X 114      -0.501 -17.178  -1.398  1.00 21.38           C  
ATOM    940  CG  LEU X 114      -0.293 -18.411  -0.518  1.00 19.96           C  
ATOM    941  CD1 LEU X 114      -0.325 -18.108   0.979  1.00 19.97           C  
ATOM    942  CD2 LEU X 114      -1.269 -19.546  -0.883  1.00 24.54           C  
ATOM    943  N   PHE X 115      -0.387 -16.357  -5.039  1.00 24.15           N  
ATOM    944  CA  PHE X 115      -0.238 -15.225  -5.935  1.00 24.92           C  
ATOM    945  C   PHE X 115      -1.481 -14.331  -5.994  1.00 25.84           C  
ATOM    946  O   PHE X 115      -1.340 -13.109  -6.062  1.00 30.66           O  
ATOM    947  CB  PHE X 115       0.205 -15.694  -7.338  1.00 25.56           C  
ATOM    948  CG  PHE X 115       1.654 -16.138  -7.409  1.00 23.70           C  
ATOM    949  CD1 PHE X 115       2.672 -15.237  -7.141  1.00 22.96           C  
ATOM    950  CD2 PHE X 115       1.995 -17.439  -7.772  1.00 24.22           C  
ATOM    951  CE1 PHE X 115       4.013 -15.632  -7.214  1.00 27.27           C  
ATOM    952  CE2 PHE X 115       3.328 -17.837  -7.844  1.00 24.97           C  
ATOM    953  CZ  PHE X 115       4.333 -16.926  -7.569  1.00 24.99           C  
ATOM    954  N   SER X 116      -2.675 -14.909  -5.896  1.00 25.54           N  
ATOM    955  CA  SER X 116      -3.940 -14.137  -5.963  1.00 24.52           C  
ATOM    956  C   SER X 116      -4.277 -13.267  -4.735  1.00 23.59           C  
ATOM    957  O   SER X 116      -5.230 -12.456  -4.759  1.00 20.69           O  
ATOM    958  CB  SER X 116      -5.107 -15.105  -6.195  1.00 25.63           C  
ATOM    959  OG  SER X 116      -5.255 -15.980  -5.095  1.00 27.60           O  
ATOM    960  N   ARG X 117      -3.525 -13.438  -3.658  1.00 22.25           N  
ATOM    961  CA  ARG X 117      -3.788 -12.699  -2.411  1.00 23.55           C  
ATOM    962  C   ARG X 117      -3.483 -11.210  -2.484  1.00 24.22           C  
ATOM    963  O   ARG X 117      -4.054 -10.421  -1.692  1.00 24.42           O  
ATOM    964  CB  ARG X 117      -3.017 -13.315  -1.238  1.00 23.85           C  
ATOM    965  CG  ARG X 117      -3.558 -14.646  -0.833  1.00 23.90           C  
ATOM    966  CD  ARG X 117      -3.183 -15.026   0.595  1.00 22.66           C  
ATOM    967  NE  ARG X 117      -3.866 -16.254   0.954  1.00 21.46           N  
ATOM    968  CZ  ARG X 117      -3.718 -16.911   2.103  1.00 24.21           C  
ATOM    969  NH1 ARG X 117      -2.922 -16.449   3.054  1.00 24.45           N  
ATOM    970  NH2 ARG X 117      -4.397 -18.031   2.295  1.00 26.22           N  
ATOM    971  N   TRP X 118      -2.643 -10.814  -3.449  1.00 22.42           N  
ATOM    972  CA  TRP X 118      -2.339  -9.404  -3.689  1.00 22.11           C  
ATOM    973  C   TRP X 118      -3.622  -8.596  -3.795  1.00 22.06           C  
ATOM    974  O   TRP X 118      -3.656  -7.446  -3.407  1.00 24.55           O  
ATOM    975  CB  TRP X 118      -1.463  -9.215  -4.945  1.00 23.26           C  
ATOM    976  CG  TRP X 118      -2.168  -9.379  -6.258  1.00 20.82           C  
ATOM    977  CD1 TRP X 118      -2.357 -10.547  -6.951  1.00 23.88           C  
ATOM    978  CD2 TRP X 118      -2.757  -8.351  -7.050  1.00 18.81           C  
ATOM    979  NE1 TRP X 118      -3.033 -10.310  -8.117  1.00 22.37           N  
ATOM    980  CE2 TRP X 118      -3.294  -8.970  -8.209  1.00 23.39           C  
ATOM    981  CE3 TRP X 118      -2.906  -6.971  -6.893  1.00 17.09           C  
ATOM    982  CZ2 TRP X 118      -3.978  -8.256  -9.193  1.00 23.08           C  
ATOM    983  CZ3 TRP X 118      -3.590  -6.262  -7.875  1.00 22.31           C  
ATOM    984  CH2 TRP X 118      -4.112  -6.913  -9.014  1.00 21.70           C  
ATOM    985  N   LYS X 119      -4.686  -9.206  -4.301  1.00 20.85           N  
ATOM    986  CA  LYS X 119      -5.990  -8.512  -4.393  1.00 19.68           C  
ATOM    987  C   LYS X 119      -6.479  -7.985  -3.041  1.00 20.35           C  
ATOM    988  O   LYS X 119      -7.241  -7.000  -2.977  1.00 19.78           O  
ATOM    989  CB  LYS X 119      -7.031  -9.447  -4.968  1.00 21.27           C  
ATOM    990  CG  LYS X 119      -6.779  -9.910  -6.410  1.00 20.45           C  
ATOM    991  CD  LYS X 119      -6.988  -8.812  -7.421  1.00 19.71           C  
ATOM    992  CE  LYS X 119      -7.184  -9.390  -8.836  1.00 22.27           C  
ATOM    993  NZ  LYS X 119      -8.306 -10.385  -8.958  1.00 19.45           N  
ATOM    994  N   TYR X 120      -6.083  -8.647  -1.958  1.00 19.53           N  
ATOM    995  CA  TYR X 120      -6.490  -8.204  -0.614  1.00 21.81           C  
ATOM    996  C   TYR X 120      -5.846  -6.868  -0.214  1.00 21.41           C  
ATOM    997  O   TYR X 120      -6.396  -6.149   0.612  1.00 21.51           O  
ATOM    998  CB  TYR X 120      -6.184  -9.281   0.438  1.00 22.45           C  
ATOM    999  CG  TYR X 120      -7.183 -10.395   0.416  1.00 23.48           C  
ATOM   1000  CD1 TYR X 120      -8.301 -10.353   1.235  1.00 25.73           C  
ATOM   1001  CD2 TYR X 120      -7.043 -11.474  -0.463  1.00 24.50           C  
ATOM   1002  CE1 TYR X 120      -9.242 -11.367   1.217  1.00 28.28           C  
ATOM   1003  CE2 TYR X 120      -7.987 -12.493  -0.496  1.00 29.42           C  
ATOM   1004  CZ  TYR X 120      -9.081 -12.435   0.349  1.00 29.16           C  
ATOM   1005  OH  TYR X 120     -10.030 -13.433   0.330  1.00 30.34           O  
ATOM   1006  N   CYS X 121      -4.664  -6.563  -0.763  1.00 22.97           N  
ATOM   1007  CA  CYS X 121      -4.071  -5.238  -0.584  1.00 22.92           C  
ATOM   1008  C   CYS X 121      -5.023  -4.145  -1.057  1.00 23.03           C  
ATOM   1009  O   CYS X 121      -5.159  -3.122  -0.401  1.00 22.52           O  
ATOM   1010  CB  CYS X 121      -2.750  -5.123  -1.313  1.00 23.89           C  
ATOM   1011  SG  CYS X 121      -1.547  -6.352  -0.797  1.00 29.20           S  
ATOM   1012  N   LEU X 122      -5.698  -4.368  -2.179  1.00 23.39           N  
ATOM   1013  CA  LEU X 122      -6.621  -3.367  -2.711  1.00 24.45           C  
ATOM   1014  C   LEU X 122      -7.817  -3.233  -1.804  1.00 24.39           C  
ATOM   1015  O   LEU X 122      -8.300  -2.110  -1.572  1.00 23.20           O  
ATOM   1016  CB  LEU X 122      -7.104  -3.704  -4.130  1.00 26.40           C  
ATOM   1017  CG  LEU X 122      -6.063  -4.184  -5.148  1.00 31.34           C  
ATOM   1018  CD1 LEU X 122      -6.716  -4.570  -6.498  1.00 33.76           C  
ATOM   1019  CD2 LEU X 122      -4.997  -3.143  -5.318  1.00 29.77           C  
ATOM   1020  N   ARG X 123      -8.329  -4.366  -1.309  1.00 23.86           N  
ATOM   1021  CA  ARG X 123      -9.480  -4.325  -0.394  0.60 24.57           C  
ATOM   1022  C   ARG X 123      -9.094  -3.526   0.849  1.00 22.91           C  
ATOM   1023  O   ARG X 123      -9.851  -2.713   1.324  1.00 21.79           O  
ATOM   1024  CB  ARG X 123      -9.938  -5.745  -0.011  0.60 24.54           C  
ATOM   1025  CG  ARG X 123     -11.289  -5.801   0.695  0.60 27.38           C  
ATOM   1026  CD  ARG X 123     -11.710  -7.221   1.093  0.60 29.29           C  
ATOM   1027  NE  ARG X 123     -11.689  -8.190  -0.004  0.60 31.23           N  
ATOM   1028  CZ  ARG X 123     -12.172  -9.434   0.083  0.60 34.53           C  
ATOM   1029  NH1 ARG X 123     -12.729  -9.869   1.209  0.60 38.32           N  
ATOM   1030  NH2 ARG X 123     -12.105 -10.254  -0.961  0.60 33.03           N  
ATOM   1031  N   ALA X 124      -7.896  -3.764   1.359  1.00 21.26           N  
ATOM   1032  CA  ALA X 124      -7.414  -3.056   2.551  1.00 22.45           C  
ATOM   1033  C   ALA X 124      -7.339  -1.541   2.322  1.00 22.76           C  
ATOM   1034  O   ALA X 124      -7.794  -0.766   3.164  1.00 23.75           O  
ATOM   1035  CB  ALA X 124      -6.028  -3.602   2.957  1.00 18.53           C  
ATOM   1036  N   ILE X 125      -6.762  -1.136   1.182  1.00 24.44           N  
ATOM   1037  CA  ILE X 125      -6.619   0.292   0.809  1.00 24.85           C  
ATOM   1038  C   ILE X 125      -7.965   0.970   0.756  1.00 25.52           C  
ATOM   1039  O   ILE X 125      -8.135   2.063   1.286  1.00 24.71           O  
ATOM   1040  CB  ILE X 125      -5.906   0.481  -0.584  1.00 25.25           C  
ATOM   1041  CG1 ILE X 125      -4.438   0.058  -0.518  1.00 26.05           C  
ATOM   1042  CG2 ILE X 125      -6.010   1.925  -1.083  1.00 27.47           C  
ATOM   1043  CD1 ILE X 125      -3.600   0.787   0.466  1.00 29.36           C  
ATOM   1044  N   LYS X 126      -8.939   0.304   0.144  1.00 27.41           N  
ATOM   1045  CA  LYS X 126     -10.299   0.852   0.070  1.00 29.82           C  
ATOM   1046  C   LYS X 126     -10.958   1.020   1.450  1.00 30.21           C  
ATOM   1047  O   LYS X 126     -11.746   1.946   1.645  1.00 31.16           O  
ATOM   1048  CB  LYS X 126     -11.177  -0.024  -0.825  1.00 30.96           C  
ATOM   1049  CG  LYS X 126     -10.922   0.123  -2.332  1.00 35.10           C  
ATOM   1050  CD  LYS X 126     -11.531  -1.068  -3.100  1.00 36.96           C  
ATOM   1051  CE  LYS X 126     -11.715  -0.787  -4.600  1.00 42.27           C  
ATOM   1052  NZ  LYS X 126     -11.953  -2.049  -5.416  1.00 44.54           N  
ATOM   1053  N   LEU X 127     -10.648   0.135   2.402  1.00 30.41           N  
ATOM   1054  CA  LEU X 127     -11.187   0.244   3.777  1.00 30.02           C  
ATOM   1055  C   LEU X 127     -10.551   1.392   4.550  1.00 28.94           C  
ATOM   1056  O   LEU X 127     -11.185   2.012   5.404  1.00 29.27           O  
ATOM   1057  CB  LEU X 127     -10.932  -1.037   4.598  1.00 30.21           C  
ATOM   1058  CG  LEU X 127     -11.826  -2.262   4.442  1.00 30.57           C  
ATOM   1059  CD1 LEU X 127     -11.213  -3.408   5.243  1.00 31.24           C  
ATOM   1060  CD2 LEU X 127     -13.257  -1.967   4.899  1.00 32.76           C  
ATOM   1061  N   PHE X 128      -9.281   1.645   4.269  1.00 28.02           N  
ATOM   1062  CA  PHE X 128      -8.446   2.480   5.125  1.00 26.96           C  
ATOM   1063  C   PHE X 128      -8.198   3.893   4.575  1.00 27.38           C  
ATOM   1064  O   PHE X 128      -8.128   4.858   5.350  1.00 28.62           O  
ATOM   1065  CB  PHE X 128      -7.121   1.746   5.336  1.00 25.75           C  
ATOM   1066  CG  PHE X 128      -6.323   2.223   6.523  1.00 25.96           C  
ATOM   1067  CD1 PHE X 128      -6.472   1.627   7.763  1.00 26.05           C  
ATOM   1068  CD2 PHE X 128      -5.391   3.249   6.391  1.00 25.93           C  
ATOM   1069  CE1 PHE X 128      -5.717   2.061   8.859  1.00 28.71           C  
ATOM   1070  CE2 PHE X 128      -4.634   3.678   7.475  1.00 29.99           C  
ATOM   1071  CZ  PHE X 128      -4.799   3.090   8.713  1.00 29.38           C  
ATOM   1072  N   ILE X 129      -8.061   4.003   3.250  1.00 25.89           N  
ATOM   1073  CA  ILE X 129      -7.653   5.247   2.575  1.00 25.93           C  
ATOM   1074  C   ILE X 129      -8.753   5.769   1.657  1.00 26.41           C  
ATOM   1075  O   ILE X 129      -9.033   5.189   0.613  1.00 27.11           O  
ATOM   1076  CB  ILE X 129      -6.361   5.021   1.741  1.00 24.89           C  
ATOM   1077  CG1 ILE X 129      -5.356   4.204   2.546  1.00 22.93           C  
ATOM   1078  CG2 ILE X 129      -5.750   6.355   1.334  1.00 27.01           C  
ATOM   1079  CD1 ILE X 129      -3.994   4.074   1.889  1.00 22.02           C  
ATOM   1080  N   ASN X 130      -9.401   6.857   2.060  1.00 27.68           N  
ATOM   1081  CA  ASN X 130     -10.426   7.477   1.227  1.00 28.62           C  
ATOM   1082  C   ASN X 130      -9.802   8.364   0.155  1.00 29.25           C  
ATOM   1083  O   ASN X 130      -8.595   8.558   0.141  1.00 26.32           O  
ATOM   1084  CB  ASN X 130     -11.453   8.248   2.086  1.00 29.75           C  
ATOM   1085  CG  ASN X 130     -10.853   9.462   2.819  1.00 34.00           C  
ATOM   1086  OD1 ASN X 130      -9.825  10.017   2.420  1.00 32.09           O  
ATOM   1087  ND2 ASN X 130     -11.531   9.897   3.878  1.00 32.51           N  
ATOM   1088  N   ASP X 131     -10.632   8.924  -0.724  1.00 31.78           N  
ATOM   1089  CA  ASP X 131     -10.135   9.721  -1.859  1.00 33.21           C  
ATOM   1090  C   ASP X 131      -9.431  11.015  -1.431  1.00 32.55           C  
ATOM   1091  O   ASP X 131      -8.469  11.447  -2.061  1.00 30.62           O  
ATOM   1092  CB  ASP X 131     -11.284  10.019  -2.838  1.00 35.78           C  
ATOM   1093  CG  ASP X 131     -11.721   8.779  -3.607  1.00 38.21           C  
ATOM   1094  OD1 ASP X 131     -10.958   7.791  -3.633  1.00 39.62           O  
ATOM   1095  OD2 ASP X 131     -12.821   8.786  -4.180  1.00 45.02           O  
ATOM   1096  N   HIS X 132      -9.909  11.607  -0.346  1.00 34.34           N  
ATOM   1097  CA  HIS X 132      -9.252  12.762   0.263  1.00 36.17           C  
ATOM   1098  C   HIS X 132      -7.811  12.439   0.631  1.00 33.92           C  
ATOM   1099  O   HIS X 132      -6.888  13.186   0.302  1.00 34.45           O  
ATOM   1100  CB  HIS X 132     -10.034  13.208   1.501  1.00 38.38           C  
ATOM   1101  CG  HIS X 132      -9.454  14.406   2.185  1.00 44.15           C  
ATOM   1102  ND1 HIS X 132      -9.729  15.696   1.786  1.00 50.37           N  
ATOM   1103  CD2 HIS X 132      -8.631  14.509   3.256  1.00 48.04           C  
ATOM   1104  CE1 HIS X 132      -9.098  16.544   2.579  1.00 51.01           C  
ATOM   1105  NE2 HIS X 132      -8.417  15.850   3.473  1.00 50.51           N  
ATOM   1106  N   MET X 133      -7.617  11.295   1.272  1.00 32.55           N  
ATOM   1107  CA  MET X 133      -6.276  10.831   1.646  1.00 30.39           C  
ATOM   1108  C   MET X 133      -5.422  10.442   0.456  1.00 28.77           C  
ATOM   1109  O   MET X 133      -4.218  10.716   0.454  1.00 29.01           O  
ATOM   1110  CB  MET X 133      -6.364   9.656   2.629  1.00 29.51           C  
ATOM   1111  CG  MET X 133      -6.811  10.054   4.020  1.00 31.30           C  
ATOM   1112  SD  MET X 133      -5.696  11.271   4.768  1.00 34.48           S  
ATOM   1113  CE  MET X 133      -6.621  11.701   6.229  1.00 36.73           C  
ATOM   1114  N   LEU X 134      -6.021   9.795  -0.543  1.00 26.61           N  
ATOM   1115  CA  LEU X 134      -5.285   9.488  -1.760  1.00 26.71           C  
ATOM   1116  C   LEU X 134      -4.766  10.772  -2.416  1.00 27.69           C  
ATOM   1117  O   LEU X 134      -3.602  10.838  -2.801  1.00 29.16           O  
ATOM   1118  CB  LEU X 134      -6.122   8.674  -2.745  1.00 26.25           C  
ATOM   1119  CG  LEU X 134      -6.432   7.226  -2.388  1.00 26.29           C  
ATOM   1120  CD1 LEU X 134      -7.401   6.665  -3.417  1.00 28.05           C  
ATOM   1121  CD2 LEU X 134      -5.151   6.382  -2.308  1.00 22.63           C  
ATOM   1122  N   ASP X 135      -5.610  11.799  -2.514  1.00 28.64           N  
ATOM   1123  CA  ASP X 135      -5.164  13.116  -3.004  1.00 30.37           C  
ATOM   1124  C   ASP X 135      -3.935  13.639  -2.253  1.00 29.12           C  
ATOM   1125  O   ASP X 135      -3.013  14.191  -2.855  1.00 28.24           O  
ATOM   1126  CB  ASP X 135      -6.276  14.163  -2.867  1.00 32.87           C  
ATOM   1127  CG  ASP X 135      -7.395  13.988  -3.878  1.00 39.04           C  
ATOM   1128  OD1 ASP X 135      -7.152  13.423  -4.960  1.00 43.02           O  
ATOM   1129  OD2 ASP X 135      -8.533  14.447  -3.597  1.00 45.13           O  
ATOM   1130  N   LYS X 136      -3.941  13.512  -0.935  1.00 29.56           N  
ATOM   1131  CA  LYS X 136      -2.827  14.010  -0.117  1.00 31.74           C  
ATOM   1132  C   LYS X 136      -1.563  13.192  -0.346  1.00 29.33           C  
ATOM   1133  O   LYS X 136      -0.455  13.748  -0.429  1.00 28.69           O  
ATOM   1134  CB  LYS X 136      -3.207  14.008   1.369  1.00 31.97           C  
ATOM   1135  CG  LYS X 136      -4.321  15.017   1.693  1.00 37.48           C  
ATOM   1136  CD  LYS X 136      -4.720  15.002   3.168  1.00 39.65           C  
ATOM   1137  CE  LYS X 136      -4.014  16.112   3.945  1.00 47.49           C  
ATOM   1138  NZ  LYS X 136      -4.508  17.485   3.571  1.00 51.77           N  
ATOM   1139  N   ILE X 137      -1.732  11.877  -0.475  1.00 27.40           N  
ATOM   1140  CA  ILE X 137      -0.597  10.994  -0.749  1.00 27.23           C  
ATOM   1141  C   ILE X 137       0.054  11.366  -2.087  1.00 27.88           C  
ATOM   1142  O   ILE X 137       1.289  11.420  -2.203  1.00 27.76           O  
ATOM   1143  CB  ILE X 137      -1.022   9.513  -0.778  1.00 26.22           C  
ATOM   1144  CG1 ILE X 137      -1.401   9.014   0.633  1.00 27.92           C  
ATOM   1145  CG2 ILE X 137       0.112   8.640  -1.315  1.00 25.08           C  
ATOM   1146  CD1 ILE X 137      -2.308   7.770   0.642  1.00 27.14           C  
ATOM   1147  N   LYS X 138      -0.792  11.614  -3.088  1.00 28.16           N  
ATOM   1148  CA  LYS X 138      -0.352  12.005  -4.434  1.00 27.95           C  
ATOM   1149  C   LYS X 138       0.498  13.276  -4.394  1.00 28.86           C  
ATOM   1150  O   LYS X 138       1.583  13.320  -4.969  1.00 28.00           O  
ATOM   1151  CB  LYS X 138      -1.566  12.207  -5.345  1.00 29.20           C  
ATOM   1152  CG  LYS X 138      -1.229  12.269  -6.823  1.00 28.25           C  
ATOM   1153  CD  LYS X 138      -2.439  12.683  -7.644  1.00 29.95           C  
ATOM   1154  CE  LYS X 138      -2.138  12.617  -9.125  1.00 28.74           C  
ATOM   1155  NZ  LYS X 138      -3.347  12.858  -9.927  1.00 29.46           N  
ATOM   1156  N   SER X 139       0.003  14.291  -3.688  1.00 30.49           N  
ATOM   1157  CA  SER X 139       0.738  15.536  -3.494  1.00 32.52           C  
ATOM   1158  C   SER X 139       2.098  15.325  -2.867  1.00 32.07           C  
ATOM   1159  O   SER X 139       3.066  15.935  -3.285  1.00 32.51           O  
ATOM   1160  CB  SER X 139      -0.066  16.506  -2.641  1.00 33.94           C  
ATOM   1161  OG  SER X 139      -1.200  16.938  -3.356  1.00 38.33           O  
ATOM   1162  N   ILE X 140       2.157  14.462  -1.856  1.00 31.57           N  
ATOM   1163  CA  ILE X 140       3.408  14.169  -1.176  1.00 31.61           C  
ATOM   1164  C   ILE X 140       4.379  13.509  -2.143  1.00 30.12           C  
ATOM   1165  O   ILE X 140       5.542  13.913  -2.205  1.00 29.71           O  
ATOM   1166  CB  ILE X 140       3.176  13.311   0.098  1.00 31.97           C  
ATOM   1167  CG1 ILE X 140       2.564  14.186   1.199  1.00 33.37           C  
ATOM   1168  CG2 ILE X 140       4.488  12.663   0.609  1.00 30.89           C  
ATOM   1169  CD1 ILE X 140       2.157  13.428   2.459  1.00 32.96           C  
ATOM   1170  N   LEU X 141       3.891  12.533  -2.916  1.00 27.87           N  
ATOM   1171  CA  LEU X 141       4.732  11.808  -3.870  1.00 27.43           C  
ATOM   1172  C   LEU X 141       5.262  12.738  -4.944  1.00 28.69           C  
ATOM   1173  O   LEU X 141       6.439  12.697  -5.289  1.00 29.09           O  
ATOM   1174  CB  LEU X 141       3.962  10.644  -4.505  1.00 26.33           C  
ATOM   1175  CG  LEU X 141       3.839   9.382  -3.652  1.00 24.83           C  
ATOM   1176  CD1 LEU X 141       2.757   8.439  -4.192  1.00 21.61           C  
ATOM   1177  CD2 LEU X 141       5.191   8.660  -3.579  1.00 23.19           C  
ATOM   1178  N   GLN X 142       4.384  13.599  -5.453  1.00 29.34           N  
ATOM   1179  CA  GLN X 142       4.770  14.592  -6.439  1.00 30.82           C  
ATOM   1180  C   GLN X 142       5.894  15.480  -5.919  1.00 33.06           C  
ATOM   1181  O   GLN X 142       6.872  15.717  -6.635  1.00 33.72           O  
ATOM   1182  CB  GLN X 142       3.569  15.441  -6.843  1.00 31.58           C  
ATOM   1183  CG  GLN X 142       2.556  14.715  -7.719  1.00 28.39           C  
ATOM   1184  CD  GLN X 142       1.307  15.552  -7.995  1.00 31.05           C  
ATOM   1185  OE1 GLN X 142       0.831  16.277  -7.128  1.00 36.74           O  
ATOM   1186  NE2 GLN X 142       0.783  15.457  -9.208  1.00 27.76           N  
ATOM   1187  N   ASN X 143       5.752  15.965  -4.685  1.00 33.93           N  
ATOM   1188  CA  ASN X 143       6.806  16.756  -4.042  1.00 37.72           C  
ATOM   1189  C   ASN X 143       8.124  16.005  -3.979  1.00 37.26           C  
ATOM   1190  O   ASN X 143       9.177  16.562  -4.276  1.00 38.35           O  
ATOM   1191  CB  ASN X 143       6.423  17.143  -2.605  1.00 39.97           C  
ATOM   1192  CG  ASN X 143       5.367  18.216  -2.550  1.00 44.97           C  
ATOM   1193  OD1 ASN X 143       5.276  19.062  -3.437  1.00 51.48           O  
ATOM   1194  ND2 ASN X 143       4.555  18.188  -1.500  1.00 50.84           N  
ATOM   1195  N   ARG X 144       8.057  14.745  -3.563  1.00 36.01           N  
ATOM   1196  CA  ARG X 144       9.262  13.936  -3.392  1.00 36.64           C  
ATOM   1197  C   ARG X 144       9.956  13.674  -4.720  1.00 36.27           C  
ATOM   1198  O   ARG X 144      11.188  13.622  -4.779  1.00 37.41           O  
ATOM   1199  CB  ARG X 144       8.931  12.624  -2.688  1.00 35.34           C  
ATOM   1200  CG  ARG X 144       8.607  12.827  -1.211  1.00 36.36           C  
ATOM   1201  CD  ARG X 144       8.300  11.529  -0.488  1.00 35.09           C  
ATOM   1202  NE  ARG X 144       7.896  11.779   0.903  1.00 36.02           N  
ATOM   1203  CZ  ARG X 144       7.585  10.839   1.798  1.00 34.31           C  
ATOM   1204  NH1 ARG X 144       7.640   9.554   1.488  1.00 32.31           N  
ATOM   1205  NH2 ARG X 144       7.215  11.194   3.020  1.00 35.10           N  
ATOM   1206  N   LEU X 145       9.165  13.526  -5.781  1.00 34.20           N  
ATOM   1207  CA  LEU X 145       9.714  13.324  -7.127  1.00 35.93           C  
ATOM   1208  C   LEU X 145      10.436  14.578  -7.641  1.00 39.76           C  
ATOM   1209  O   LEU X 145      11.489  14.479  -8.273  1.00 40.53           O  
ATOM   1210  CB  LEU X 145       8.614  12.883  -8.095  1.00 33.72           C  
ATOM   1211  CG  LEU X 145       8.154  11.443  -7.829  1.00 31.52           C  
ATOM   1212  CD1 LEU X 145       6.833  11.127  -8.519  1.00 30.61           C  
ATOM   1213  CD2 LEU X 145       9.231  10.450  -8.258  1.00 32.13           C  
ATOM   1214  N   VAL X 146       9.872  15.751  -7.360  1.00 43.30           N  
ATOM   1215  CA  VAL X 146      10.526  17.026  -7.696  1.00 48.30           C  
ATOM   1216  C   VAL X 146      11.914  17.116  -7.051  1.00 51.85           C  
ATOM   1217  O   VAL X 146      12.884  17.478  -7.713  1.00 54.14           O  
ATOM   1218  CB  VAL X 146       9.656  18.249  -7.278  1.00 48.91           C  
ATOM   1219  CG1 VAL X 146      10.479  19.531  -7.272  1.00 50.42           C  
ATOM   1220  CG2 VAL X 146       8.453  18.382  -8.208  1.00 46.84           C  
ATOM   1221  N   TYR X 147      12.004  16.761  -5.770  1.00 54.61           N  
ATOM   1222  CA  TYR X 147      13.288  16.734  -5.059  1.00 58.74           C  
ATOM   1223  C   TYR X 147      14.281  15.768  -5.715  1.00 61.11           C  
ATOM   1224  O   TYR X 147      15.474  16.061  -5.789  1.00 63.63           O  
ATOM   1225  CB  TYR X 147      13.093  16.371  -3.579  1.00 57.79           C  
ATOM   1226  N   VAL X 148      13.786  14.634  -6.203  1.00 62.41           N  
ATOM   1227  CA  VAL X 148      14.626  13.653  -6.903  1.00 65.09           C  
ATOM   1228  C   VAL X 148      15.153  14.212  -8.237  1.00 68.89           C  
ATOM   1229  O   VAL X 148      16.302  13.956  -8.609  1.00 70.51           O  
ATOM   1230  CB  VAL X 148      13.871  12.315  -7.122  1.00 63.14           C  
ATOM   1231  CG1 VAL X 148      14.693  11.348  -7.975  1.00 62.95           C  
ATOM   1232  CG2 VAL X 148      13.520  11.689  -5.778  1.00 61.27           C  
ATOM   1233  N   GLU X 149      14.323  14.983  -8.943  1.00 71.28           N  
ATOM   1234  CA  GLU X 149      14.772  15.698 -10.143  1.00 75.02           C  
ATOM   1235  C   GLU X 149      15.850  16.733  -9.806  1.00 78.58           C  
ATOM   1236  O   GLU X 149      16.683  17.050 -10.650  1.00 80.68           O  
ATOM   1237  CB  GLU X 149      13.602  16.399 -10.847  1.00 74.70           C  
ATOM   1238  CG  GLU X 149      12.585  15.461 -11.485  1.00 74.02           C  
ATOM   1239  CD  GLU X 149      11.432  16.205 -12.160  1.00 74.24           C  
ATOM   1240  OE1 GLU X 149      10.264  15.790 -11.978  1.00 74.32           O  
ATOM   1241  OE2 GLU X 149      11.694  17.205 -12.870  1.00 77.79           O  
ATOM   1242  N   MET X 150      15.825  17.248  -8.576  1.00 80.43           N  
ATOM   1243  CA  MET X 150      16.755  18.279  -8.124  1.00 84.14           C  
ATOM   1244  C   MET X 150      17.671  17.757  -7.015  1.00 84.55           C  
ATOM   1245  O   MET X 150      18.382  16.765  -7.186  1.00 84.14           O  
ATOM   1246  CB  MET X 150      15.962  19.485  -7.612  1.00 84.95           C  
ATOM   1247  CG  MET X 150      14.935  20.016  -8.610  1.00 85.76           C  
ATOM   1248  SD  MET X 150      13.701  21.116  -7.873  1.00 87.02           S  
ATOM   1249  CE  MET X 150      12.497  21.228  -9.204  1.00 85.07           C  
TER
END
