# Supplementary material for: Vaccinia Virus Protein A49 Is an Unexpected Member of the B-cell Lymphoma (Bcl)-2 Protein Family
Source: J Biol Chem. 2015 Jan 20;290(10):5991–6002. doi: 10.1074/jbc.M114.624650 (PMC4358236; doi:10.1074/jbc.M114.624650)
Supplement: Supplemental Data [file supp_M114.624650_jbc.M114.624650-1.zip › Neidel_overlain_Bcl-2_proteins_and_core/2VVY_C_ali.pdb]

ATOM      1  N   HIS X   1       6.936 -12.573 -20.592  1.00 90.43           N  
ATOM      2  CA  HIS X   1       5.882 -11.568 -20.670  1.00 95.60           C  
ATOM      3  C   HIS X   1       5.181 -11.390 -19.323  1.00 90.95           C  
ATOM      4  O   HIS X   1       4.371 -12.223 -18.917  1.00 88.66           O  
ATOM      5  CB  HIS X   1       4.856 -11.950 -21.736  1.00106.52           C  
ATOM      6  CG  HIS X   1       5.452 -12.211 -23.083  1.00117.91           C  
ATOM      7  ND1 HIS X   1       6.164 -13.356 -23.371  1.00122.97           N  
ATOM      8  CD2 HIS X   1       5.434 -11.480 -24.221  1.00124.73           C  
ATOM      9  CE1 HIS X   1       6.562 -13.316 -24.630  1.00129.08           C  
ATOM     10  NE2 HIS X   1       6.134 -12.188 -25.168  1.00130.46           N  
ATOM     11  N   VAL X   2       5.488 -10.290 -18.643  1.00 87.08           N  
ATOM     12  CA  VAL X   2       4.990 -10.035 -17.292  1.00 81.18           C  
ATOM     13  C   VAL X   2       4.099  -8.795 -17.279  1.00 75.77           C  
ATOM     14  O   VAL X   2       4.066  -8.048 -18.254  1.00 79.96           O  
ATOM     15  CB  VAL X   2       6.176  -9.866 -16.302  1.00 68.96           C  
ATOM     16  CG1 VAL X   2       5.700  -9.501 -14.913  1.00 62.23           C  
ATOM     17  CG2 VAL X   2       6.995 -11.146 -16.253  1.00 73.11           C  
ATOM     18  N   PHE X   3       3.369  -8.580 -16.190  1.00 70.84           N  
ATOM     19  CA  PHE X   3       2.562  -7.374 -16.048  1.00 68.55           C  
ATOM     20  C   PHE X   3       3.434  -6.129 -15.962  1.00 70.07           C  
ATOM     21  O   PHE X   3       4.402  -6.081 -15.197  1.00 71.23           O  
ATOM     22  CB  PHE X   3       1.663  -7.454 -14.813  1.00 61.93           C  
ATOM     23  CG  PHE X   3       0.934  -6.175 -14.515  1.00 54.79           C  
ATOM     24  CD1 PHE X   3      -0.050  -5.710 -15.370  1.00 53.91           C  
ATOM     25  CD2 PHE X   3       1.235  -5.437 -13.378  1.00 51.40           C  
ATOM     26  CE1 PHE X   3      -0.726  -4.532 -15.099  1.00 54.06           C  
ATOM     27  CE2 PHE X   3       0.562  -4.257 -13.095  1.00 48.09           C  
ATOM     28  CZ  PHE X   3      -0.419  -3.806 -13.957  1.00 52.64           C  
ATOM     29  N   SER X   4       3.083  -5.120 -16.756  1.00 70.91           N  
ATOM     30  CA  SER X   4       3.821  -3.862 -16.771  1.00 69.97           C  
ATOM     31  C   SER X   4       2.938  -2.697 -16.333  1.00 65.08           C  
ATOM     32  O   SER X   4       2.091  -2.235 -17.094  1.00 68.92           O  
ATOM     33  CB  SER X   4       4.386  -3.594 -18.166  1.00 73.35           C  
ATOM     34  OG  SER X   4       4.981  -2.310 -18.224  1.00 78.82           O  
ATOM     35  N   PRO X   5       3.133  -2.216 -15.099  1.00 57.82           N  
ATOM     36  CA  PRO X   5       2.338  -1.086 -14.612  1.00 58.81           C  
ATOM     37  C   PRO X   5       2.481   0.143 -15.513  1.00 59.39           C  
ATOM     38  O   PRO X   5       3.573   0.413 -16.023  1.00 57.83           O  
ATOM     39  CB  PRO X   5       2.934  -0.807 -13.224  1.00 57.89           C  
ATOM     40  CG  PRO X   5       3.549  -2.095 -12.800  1.00 51.64           C  
ATOM     41  CD  PRO X   5       4.063  -2.724 -14.072  1.00 55.44           C  
ATOM     42  N   GLN X   6       1.387   0.876 -15.702  1.00 58.95           N  
ATOM     43  CA  GLN X   6       1.400   2.058 -16.554  1.00 58.82           C  
ATOM     44  C   GLN X   6       2.452   3.060 -16.094  1.00 65.12           C  
ATOM     45  O   GLN X   6       3.095   3.720 -16.911  1.00 69.08           O  
ATOM     46  CB  GLN X   6       0.017   2.721 -16.591  1.00 54.63           C  
ATOM     47  N   HIS X   7       2.635   3.167 -14.781  1.00 67.50           N  
ATOM     48  CA  HIS X   7       3.518   4.191 -14.221  1.00 68.39           C  
ATOM     49  C   HIS X   7       4.872   3.647 -13.768  1.00 69.18           C  
ATOM     50  O   HIS X   7       5.628   4.339 -13.085  1.00 66.15           O  
ATOM     51  CB  HIS X   7       2.814   4.914 -13.078  1.00 67.51           C  
ATOM     52  CG  HIS X   7       1.448   5.404 -13.438  1.00 72.71           C  
ATOM     53  ND1 HIS X   7       0.306   4.656 -13.223  1.00 76.74           N  
ATOM     54  CD2 HIS X   7       1.036   6.558 -14.010  1.00 72.71           C  
ATOM     55  CE1 HIS X   7      -0.745   5.332 -13.643  1.00 76.92           C  
ATOM     56  NE2 HIS X   7      -0.330   6.492 -14.127  1.00 74.67           N  
ATOM     57  N   CYS X   8       5.167   2.410 -14.167  1.00 74.85           N  
ATOM     58  CA  CYS X   8       6.426   1.736 -13.843  1.00 72.76           C  
ATOM     59  C   CYS X   8       7.641   2.653 -14.001  1.00 73.76           C  
ATOM     60  O   CYS X   8       8.437   2.826 -13.074  1.00 74.95           O  
ATOM     61  CB  CYS X   8       6.596   0.492 -14.726  1.00 69.76           C  
ATOM     62  SG  CYS X   8       7.980  -0.583 -14.298  1.00104.92           S  
ATOM     63  N   GLY X   9       7.781   3.243 -15.180  1.00 71.98           N  
ATOM     64  CA  GLY X   9       8.932   4.082 -15.454  1.00 69.92           C  
ATOM     65  C   GLY X   9       8.806   5.510 -14.956  1.00 65.90           C  
ATOM     66  O   GLY X   9       9.801   6.219 -14.867  1.00 64.42           O  
ATOM     67  N   CYS X  10       7.587   5.927 -14.627  1.00 68.98           N  
ATOM     68  CA  CYS X  10       7.311   7.315 -14.245  1.00 68.81           C  
ATOM     69  C   CYS X  10       8.088   7.800 -13.017  1.00 71.46           C  
ATOM     70  O   CYS X  10       8.372   7.029 -12.100  1.00 76.43           O  
ATOM     71  CB  CYS X  10       5.806   7.533 -14.037  1.00 62.14           C  
ATOM     72  SG  CYS X  10       4.860   7.762 -15.564  1.00 90.25           S  
ATOM     73  N   ASP X  11       8.422   9.086 -13.021  1.00 72.16           N  
ATOM     74  CA  ASP X  11       9.105   9.736 -11.908  1.00 75.43           C  
ATOM     75  C   ASP X  11       8.115  10.538 -11.085  1.00 74.69           C  
ATOM     76  O   ASP X  11       8.435  11.006  -9.993  1.00 75.02           O  
ATOM     77  CB  ASP X  11      10.189  10.690 -12.416  1.00 81.07           C  
ATOM     78  CG  ASP X  11      11.479   9.979 -12.760  1.00 88.65           C  
ATOM     79  OD1 ASP X  11      11.493   8.731 -12.749  1.00 93.83           O  
ATOM     80  OD2 ASP X  11      12.481  10.671 -13.041  1.00 89.75           O  
ATOM     81  N   ARG X  12       6.916  10.709 -11.629  1.00 74.32           N  
ATOM     82  CA  ARG X  12       5.868  11.476 -10.971  1.00 74.94           C  
ATOM     83  C   ARG X  12       4.511  11.117 -11.552  1.00 76.74           C  
ATOM     84  O   ARG X  12       4.421  10.475 -12.599  1.00 78.82           O  
ATOM     85  CB  ARG X  12       6.108  12.972 -11.161  1.00 77.62           C  
ATOM     86  CG  ARG X  12       7.274  13.532 -10.359  1.00 84.74           C  
ATOM     87  CD  ARG X  12       7.680  14.928 -10.834  1.00 86.71           C  
ATOM     88  NE  ARG X  12       8.246  14.902 -12.175  1.00 90.57           N  
ATOM     89  CZ  ARG X  12       9.518  14.623 -12.434  1.00 94.94           C  
ATOM     90  NH1 ARG X  12       9.964  14.615 -13.686  1.00 95.72           N  
ATOM     91  NH2 ARG X  12      10.344  14.348 -11.433  1.00 94.51           N  
ATOM     92  N   LEU X  13       3.455  11.533 -10.864  1.00 72.41           N  
ATOM     93  CA  LEU X  13       2.114  11.457 -11.418  1.00 66.99           C  
ATOM     94  C   LEU X  13       1.703  12.851 -11.884  1.00 74.89           C  
ATOM     95  O   LEU X  13       2.151  13.859 -11.329  1.00 74.94           O  
ATOM     96  CB  LEU X  13       1.130  10.924 -10.386  1.00 57.24           C  
ATOM     97  CG  LEU X  13       1.274   9.450  -9.991  1.00 56.09           C  
ATOM     98  CD1 LEU X  13       0.128   9.022  -9.066  1.00 49.14           C  
ATOM     99  CD2 LEU X  13       1.350   8.534 -11.213  1.00 53.33           C  
ATOM    100  N   THR X  14       0.869  12.912 -12.916  1.00 79.88           N  
ATOM    101  CA  THR X  14       0.396  14.191 -13.429  1.00 82.97           C  
ATOM    102  C   THR X  14      -0.924  14.559 -12.785  1.00 84.48           C  
ATOM    103  O   THR X  14      -1.052  15.595 -12.138  1.00 85.84           O  
ATOM    104  CB  THR X  14       0.183  14.136 -14.941  1.00 82.47           C  
ATOM    105  OG1 THR X  14       1.447  13.966 -15.591  1.00 82.94           O  
ATOM    106  CG2 THR X  14      -0.462  15.422 -15.429  1.00 85.74           C  
ATOM    107  N   SER X  15      -1.910  13.697 -12.973  1.00 83.67           N  
ATOM    108  CA  SER X  15      -3.228  13.921 -12.415  1.00 81.92           C  
ATOM    109  C   SER X  15      -3.385  13.164 -11.099  1.00 77.04           C  
ATOM    110  O   SER X  15      -2.718  12.156 -10.853  1.00 72.32           O  
ATOM    111  CB  SER X  15      -4.301  13.478 -13.413  1.00 85.28           C  
ATOM    112  OG  SER X  15      -5.601  13.770 -12.935  1.00 85.93           O  
ATOM    113  N   ILE X  16      -4.276  13.670 -10.258  1.00 75.80           N  
ATOM    114  CA  ILE X  16      -4.635  13.009  -9.020  1.00 74.07           C  
ATOM    115  C   ILE X  16      -5.559  11.836  -9.333  1.00 74.81           C  
ATOM    116  O   ILE X  16      -5.853  11.007  -8.468  1.00 75.74           O  
ATOM    117  CB  ILE X  16      -5.331  14.000  -8.062  1.00 76.26           C  
ATOM    118  CG1 ILE X  16      -5.476  13.402  -6.658  1.00 79.42           C  
ATOM    119  CG2 ILE X  16      -6.684  14.425  -8.611  1.00 73.54           C  
ATOM    120  CD1 ILE X  16      -5.658  14.466  -5.589  1.00 82.70           C  
ATOM    121  N   ASP X  17      -6.006  11.772 -10.584  1.00 76.69           N  
ATOM    122  CA  ASP X  17      -6.911  10.718 -11.043  1.00 77.73           C  
ATOM    123  C   ASP X  17      -6.138   9.436 -11.295  1.00 73.12           C  
ATOM    124  O   ASP X  17      -6.704   8.339 -11.297  1.00 73.69           O  
ATOM    125  CB  ASP X  17      -7.639  11.146 -12.315  1.00 86.92           C  
ATOM    126  CG  ASP X  17      -8.433  12.434 -12.131  1.00 95.73           C  
ATOM    127  OD1 ASP X  17      -8.803  12.756 -10.979  1.00 98.50           O  
ATOM    128  OD2 ASP X  17      -8.694  13.124 -13.140  1.00 97.75           O  
ATOM    129  N   ASP X  18      -4.834   9.586 -11.495  1.00 70.38           N  
ATOM    130  CA  ASP X  18      -3.939   8.449 -11.681  1.00 69.27           C  
ATOM    131  C   ASP X  18      -3.528   7.789 -10.359  1.00 61.23           C  
ATOM    132  O   ASP X  18      -2.874   6.746 -10.365  1.00 61.21           O  
ATOM    133  CB  ASP X  18      -2.682   8.893 -12.434  1.00 75.81           C  
ATOM    134  CG  ASP X  18      -2.962   9.244 -13.879  1.00 85.44           C  
ATOM    135  OD1 ASP X  18      -3.903   8.656 -14.465  1.00 84.55           O  
ATOM    136  OD2 ASP X  18      -2.235  10.102 -14.431  1.00 91.05           O  
ATOM    137  N   VAL X  19      -3.904   8.391  -9.233  1.00 49.94           N  
ATOM    138  CA  VAL X  19      -3.402   7.938  -7.943  1.00 51.49           C  
ATOM    139  C   VAL X  19      -3.915   6.543  -7.555  1.00 57.08           C  
ATOM    140  O   VAL X  19      -3.139   5.706  -7.082  1.00 51.31           O  
ATOM    141  CB  VAL X  19      -3.684   8.966  -6.821  1.00 47.50           C  
ATOM    142  CG1 VAL X  19      -3.093   8.497  -5.498  1.00 36.02           C  
ATOM    143  CG2 VAL X  19      -3.102  10.313  -7.197  1.00 52.67           C  
ATOM    144  N   ARG X  20      -5.209   6.291  -7.764  1.00 66.99           N  
ATOM    145  CA  ARG X  20      -5.792   4.998  -7.411  1.00 68.19           C  
ATOM    146  C   ARG X  20      -5.291   3.902  -8.347  1.00 64.00           C  
ATOM    147  O   ARG X  20      -4.923   2.814  -7.910  1.00 57.42           O  
ATOM    148  CB  ARG X  20      -7.326   5.044  -7.410  1.00 76.82           C  
ATOM    149  CG  ARG X  20      -7.973   3.754  -6.888  1.00 86.95           C  
ATOM    150  CD  ARG X  20      -9.502   3.813  -6.856  1.00 96.51           C  
ATOM    151  NE  ARG X  20     -10.014   4.621  -5.749  1.00105.34           N  
ATOM    152  CZ  ARG X  20     -11.289   4.650  -5.368  1.00109.13           C  
ATOM    153  NH1 ARG X  20     -12.191   3.911  -6.001  1.00107.52           N  
ATOM    154  NH2 ARG X  20     -11.664   5.419  -4.351  1.00111.74           N  
ATOM    155  N   GLN X  21      -5.267   4.198  -9.640  1.00 66.32           N  
ATOM    156  CA  GLN X  21      -4.779   3.239 -10.612  1.00 64.20           C  
ATOM    157  C   GLN X  21      -3.320   2.879 -10.304  1.00 61.88           C  
ATOM    158  O   GLN X  21      -2.906   1.735 -10.470  1.00 67.68           O  
ATOM    159  CB  GLN X  21      -4.932   3.810 -12.023  1.00 69.72           C  
ATOM    160  CG  GLN X  21      -5.388   2.810 -13.079  1.00 78.83           C  
ATOM    161  CD  GLN X  21      -4.323   2.516 -14.123  1.00 87.28           C  
ATOM    162  OE1 GLN X  21      -4.422   1.538 -14.863  1.00 93.37           O  
ATOM    163  NE2 GLN X  21      -3.305   3.367 -14.195  1.00 88.11           N  
ATOM    164  N   CYS X  22      -2.552   3.850  -9.819  1.00 55.76           N  
ATOM    165  CA  CYS X  22      -1.118   3.662  -9.606  1.00 52.36           C  
ATOM    166  C   CYS X  22      -0.834   2.768  -8.419  1.00 48.00           C  
ATOM    167  O   CYS X  22      -0.073   1.806  -8.524  1.00 51.32           O  
ATOM    168  CB  CYS X  22      -0.412   5.006  -9.408  1.00 52.29           C  
ATOM    169  SG  CYS X  22       1.319   4.851  -8.903  1.00 60.09           S  
ATOM    170  N   LEU X  23      -1.443   3.102  -7.288  1.00 44.06           N  
ATOM    171  CA  LEU X  23      -1.275   2.327  -6.062  1.00 41.66           C  
ATOM    172  C   LEU X  23      -1.749   0.893  -6.261  1.00 48.26           C  
ATOM    173  O   LEU X  23      -1.115  -0.060  -5.794  1.00 47.79           O  
ATOM    174  CB  LEU X  23      -2.040   2.975  -4.905  1.00 34.93           C  
ATOM    175  CG  LEU X  23      -1.519   4.350  -4.480  1.00 37.67           C  
ATOM    176  CD1 LEU X  23      -2.342   4.933  -3.333  1.00 34.76           C  
ATOM    177  CD2 LEU X  23      -0.030   4.286  -4.121  1.00 31.57           C  
ATOM    178  N   THR X  24      -2.869   0.741  -6.958  1.00 52.18           N  
ATOM    179  CA  THR X  24      -3.409  -0.579  -7.227  1.00 50.90           C  
ATOM    180  C   THR X  24      -2.400  -1.444  -7.965  1.00 50.70           C  
ATOM    181  O   THR X  24      -2.072  -2.548  -7.515  1.00 50.11           O  
ATOM    182  CB  THR X  24      -4.710  -0.491  -8.028  1.00 52.49           C  
ATOM    183  OG1 THR X  24      -5.783  -0.149  -7.141  1.00 53.27           O  
ATOM    184  CG2 THR X  24      -5.017  -1.824  -8.682  1.00 55.57           C  
ATOM    185  N   GLU X  25      -1.897  -0.934  -9.085  1.00 50.03           N  
ATOM    186  CA  GLU X  25      -0.977  -1.700  -9.920  1.00 53.58           C  
ATOM    187  C   GLU X  25       0.346  -1.947  -9.210  1.00 50.49           C  
ATOM    188  O   GLU X  25       1.000  -2.963  -9.440  1.00 47.32           O  
ATOM    189  CB  GLU X  25      -0.757  -1.013 -11.275  1.00 58.56           C  
ATOM    190  CG  GLU X  25      -1.915  -1.208 -12.245  1.00 59.51           C  
ATOM    191  CD  GLU X  25      -1.813  -0.347 -13.487  1.00 66.05           C  
ATOM    192  OE1 GLU X  25      -0.708   0.137 -13.806  1.00 69.61           O  
ATOM    193  OE2 GLU X  25      -2.850  -0.154 -14.153  1.00 69.60           O  
ATOM    194  N   TYR X  26       0.728  -1.018  -8.340  1.00 50.88           N  
ATOM    195  CA  TYR X  26       1.931  -1.179  -7.528  1.00 47.21           C  
ATOM    196  C   TYR X  26       1.791  -2.401  -6.628  1.00 46.37           C  
ATOM    197  O   TYR X  26       2.667  -3.263  -6.588  1.00 46.60           O  
ATOM    198  CB  TYR X  26       2.207   0.080  -6.687  1.00 46.93           C  
ATOM    199  CG  TYR X  26       3.266  -0.116  -5.618  1.00 48.48           C  
ATOM    200  CD1 TYR X  26       4.529  -0.588  -5.948  1.00 49.95           C  
ATOM    201  CD2 TYR X  26       3.000   0.156  -4.276  1.00 47.41           C  
ATOM    202  CE1 TYR X  26       5.499  -0.783  -4.978  1.00 49.29           C  
ATOM    203  CE2 TYR X  26       3.963  -0.040  -3.302  1.00 44.32           C  
ATOM    204  CZ  TYR X  26       5.214  -0.506  -3.662  1.00 47.44           C  
ATOM    205  OH  TYR X  26       6.187  -0.702  -2.708  1.00 48.92           O  
ATOM    206  N   ILE X  27       0.675  -2.473  -5.913  1.00 44.40           N  
ATOM    207  CA  ILE X  27       0.418  -3.587  -5.006  1.00 43.94           C  
ATOM    208  C   ILE X  27       0.280  -4.912  -5.734  1.00 47.19           C  
ATOM    209  O   ILE X  27       0.712  -5.951  -5.222  1.00 51.24           O  
ATOM    210  CB  ILE X  27      -0.841  -3.353  -4.159  1.00 39.45           C  
ATOM    211  CG1 ILE X  27      -0.702  -2.051  -3.374  1.00 40.87           C  
ATOM    212  CG2 ILE X  27      -1.048  -4.507  -3.189  1.00 28.76           C  
ATOM    213  CD1 ILE X  27       0.256  -2.187  -2.216  1.00 40.33           C  
ATOM    214  N   TYR X  28      -0.332  -4.891  -6.917  1.00 44.77           N  
ATOM    215  CA  TYR X  28      -0.436  -6.119  -7.696  1.00 43.72           C  
ATOM    216  C   TYR X  28       0.940  -6.558  -8.168  1.00 45.40           C  
ATOM    217  O   TYR X  28       1.291  -7.742  -8.108  1.00 41.33           O  
ATOM    218  CB  TYR X  28      -1.344  -5.955  -8.909  1.00 40.27           C  
ATOM    219  CG  TYR X  28      -1.307  -7.185  -9.782  1.00 45.13           C  
ATOM    220  CD1 TYR X  28      -1.996  -8.339  -9.416  1.00 42.87           C  
ATOM    221  CD2 TYR X  28      -0.545  -7.215 -10.942  1.00 51.04           C  
ATOM    222  CE1 TYR X  28      -1.949  -9.476 -10.190  1.00 46.72           C  
ATOM    223  CE2 TYR X  28      -0.500  -8.354 -11.729  1.00 56.72           C  
ATOM    224  CZ  TYR X  28      -1.204  -9.484 -11.348  1.00 54.19           C  
ATOM    225  OH  TYR X  28      -1.160 -10.621 -12.136  1.00 55.04           O  
ATOM    226  N   TRP X  29       1.707  -5.586  -8.647  1.00 48.24           N  
ATOM    227  CA  TRP X  29       3.062  -5.812  -9.131  1.00 46.89           C  
ATOM    228  C   TRP X  29       3.973  -6.369  -8.027  1.00 50.32           C  
ATOM    229  O   TRP X  29       4.871  -7.166  -8.300  1.00 54.90           O  
ATOM    230  CB  TRP X  29       3.605  -4.514  -9.717  1.00 44.38           C  
ATOM    231  CG  TRP X  29       5.065  -4.496 -10.036  1.00 51.57           C  
ATOM    232  CD1 TRP X  29       5.651  -4.856 -11.215  1.00 56.05           C  
ATOM    233  CD2 TRP X  29       6.126  -4.040  -9.181  1.00 56.14           C  
ATOM    234  NE1 TRP X  29       7.013  -4.666 -11.143  1.00 57.07           N  
ATOM    235  CE2 TRP X  29       7.327  -4.171  -9.914  1.00 54.77           C  
ATOM    236  CE3 TRP X  29       6.174  -3.545  -7.873  1.00 59.35           C  
ATOM    237  CZ2 TRP X  29       8.568  -3.825  -9.367  1.00 56.42           C  
ATOM    238  CZ3 TRP X  29       7.407  -3.197  -7.338  1.00 59.85           C  
ATOM    239  CH2 TRP X  29       8.588  -3.341  -8.083  1.00 58.13           C  
ATOM    240  N   SER X  30       3.726  -5.974  -6.779  1.00 46.78           N  
ATOM    241  CA  SER X  30       4.496  -6.489  -5.643  1.00 45.30           C  
ATOM    242  C   SER X  30       4.263  -7.983  -5.384  1.00 51.31           C  
ATOM    243  O   SER X  30       4.937  -8.583  -4.548  1.00 55.57           O  
ATOM    244  CB  SER X  30       4.171  -5.702  -4.365  1.00 40.35           C  
ATOM    245  OG  SER X  30       4.320  -4.307  -4.556  1.00 35.98           O  
ATOM    246  N   SER X  31       3.306  -8.577  -6.091  1.00 54.12           N  
ATOM    247  CA  SER X  31       2.966  -9.982  -5.889  1.00 53.28           C  
ATOM    248  C   SER X  31       4.062 -10.902  -6.403  1.00 57.38           C  
ATOM    249  O   SER X  31       4.441 -11.863  -5.735  1.00 61.91           O  
ATOM    250  CB  SER X  31       1.649 -10.325  -6.591  1.00 55.26           C  
ATOM    251  OG  SER X  31       0.530  -9.827  -5.884  1.00 59.73           O  
ATOM    252  N   TYR X  32       4.561 -10.607  -7.598  1.00 60.65           N  
ATOM    253  CA  TYR X  32       5.473 -11.513  -8.287  1.00 64.88           C  
ATOM    254  C   TYR X  32       6.106 -10.834  -9.503  1.00 67.79           C  
ATOM    255  O   TYR X  32       7.215 -11.179  -9.909  1.00 71.59           O  
ATOM    256  CB  TYR X  32       4.713 -12.759  -8.750  1.00 65.42           C  
ATOM    257  CG  TYR X  32       3.749 -12.456  -9.872  1.00 73.98           C  
ATOM    258  CD1 TYR X  32       2.509 -11.882  -9.612  1.00 78.53           C  
ATOM    259  CD2 TYR X  32       4.087 -12.719 -11.193  1.00 78.78           C  
ATOM    260  CE1 TYR X  32       1.624 -11.587 -10.638  1.00 80.80           C  
ATOM    261  CE2 TYR X  32       3.210 -12.427 -12.225  1.00 82.43           C  
ATOM    262  CZ  TYR X  32       1.980 -11.861 -11.943  1.00 80.65           C  
ATOM    263  OH  TYR X  32       1.106 -11.568 -12.962  1.00 78.28           O  
ATOM    264  N   ALA X  33       5.394  -9.873 -10.087  1.00 65.18           N  
ATOM    265  CA  ALA X  33       5.863  -9.194 -11.295  1.00 60.38           C  
ATOM    266  C   ALA X  33       7.146  -8.409 -11.048  1.00 60.72           C  
ATOM    267  O   ALA X  33       7.864  -8.055 -11.983  1.00 63.14           O  
ATOM    268  CB  ALA X  33       4.776  -8.276 -11.841  1.00 54.76           C  
ATOM    269  N   TYR X  34       7.432  -8.153  -9.778  1.00 60.65           N  
ATOM    270  CA  TYR X  34       8.553  -7.306  -9.386  1.00 65.15           C  
ATOM    271  C   TYR X  34       9.909  -7.936  -9.691  1.00 76.88           C  
ATOM    272  O   TYR X  34      10.917  -7.238  -9.791  1.00 82.28           O  
ATOM    273  CB  TYR X  34       8.460  -6.949  -7.897  1.00 58.71           C  
ATOM    274  CG  TYR X  34       8.577  -8.137  -6.957  1.00 60.15           C  
ATOM    275  CD1 TYR X  34       9.817  -8.545  -6.473  1.00 58.80           C  
ATOM    276  CD2 TYR X  34       7.452  -8.849  -6.552  1.00 61.14           C  
ATOM    277  CE1 TYR X  34       9.931  -9.627  -5.613  1.00 61.77           C  
ATOM    278  CE2 TYR X  34       7.560  -9.930  -5.694  1.00 63.57           C  
ATOM    279  CZ  TYR X  34       8.801 -10.311  -5.227  1.00 63.38           C  
ATOM    280  OH  TYR X  34       8.902 -11.385  -4.375  1.00 63.35           O  
ATOM    281  N   ARG X  35       9.941  -9.255  -9.845  1.00 79.63           N  
ATOM    282  CA  ARG X  35      11.206  -9.943 -10.082  1.00 79.74           C  
ATOM    283  C   ARG X  35      11.532 -10.019 -11.572  1.00 84.16           C  
ATOM    284  O   ARG X  35      12.672 -10.281 -11.958  1.00 87.48           O  
ATOM    285  CB  ARG X  35      11.188 -11.332  -9.432  1.00 72.55           C  
ATOM    286  CG  ARG X  35       9.792 -11.845  -9.147  1.00 72.20           C  
ATOM    287  CD  ARG X  35       9.791 -13.250  -8.569  1.00 79.06           C  
ATOM    288  NE  ARG X  35       9.802 -13.262  -7.107  1.00 81.33           N  
ATOM    289  CZ  ARG X  35       9.780 -14.371  -6.374  1.00 83.22           C  
ATOM    290  NH1 ARG X  35       9.750 -15.554  -6.969  1.00 86.49           N  
ATOM    291  NH2 ARG X  35       9.793 -14.303  -5.050  1.00 81.78           N  
ATOM    292  N   ASN X  36      10.527  -9.767 -12.405  1.00 80.78           N  
ATOM    293  CA  ASN X  36      10.709  -9.834 -13.846  1.00 82.88           C  
ATOM    294  C   ASN X  36      10.524  -8.491 -14.553  1.00 85.62           C  
ATOM    295  O   ASN X  36      10.875  -8.344 -15.722  1.00 88.25           O  
ATOM    296  CB  ASN X  36       9.799 -10.902 -14.441  1.00 88.28           C  
ATOM    297  CG  ASN X  36      10.063 -12.275 -13.857  1.00 92.77           C  
ATOM    298  OD1 ASN X  36      11.105 -12.507 -13.244  1.00 91.10           O  
ATOM    299  ND2 ASN X  36       9.118 -13.195 -14.041  1.00 93.91           N  
ATOM    300  N   ARG X  37       9.969  -7.512 -13.848  1.00 85.26           N  
ATOM    301  CA  ARG X  37       9.933  -6.150 -14.367  1.00 81.77           C  
ATOM    302  C   ARG X  37      10.489  -5.171 -13.353  1.00 77.14           C  
ATOM    303  O   ARG X  37       9.925  -5.006 -12.274  1.00 71.87           O  
ATOM    304  CB  ARG X  37       8.521  -5.730 -14.756  1.00 82.04           C  
ATOM    305  CG  ARG X  37       8.474  -4.325 -15.324  1.00 87.62           C  
ATOM    306  CD  ARG X  37       7.245  -4.119 -16.178  1.00 94.75           C  
ATOM    307  NE  ARG X  37       7.041  -5.211 -17.129  1.00100.74           N  
ATOM    308  CZ  ARG X  37       7.416  -5.186 -18.406  1.00101.65           C  
ATOM    309  NH1 ARG X  37       7.177  -6.233 -19.187  1.00 98.25           N  
ATOM    310  NH2 ARG X  37       8.028  -4.117 -18.905  1.00102.23           N  
ATOM    311  N   GLN X  38      11.597  -4.524 -13.705  1.00 79.15           N  
ATOM    312  CA  GLN X  38      12.207  -3.529 -12.834  1.00 79.55           C  
ATOM    313  C   GLN X  38      11.604  -2.149 -13.083  1.00 74.01           C  
ATOM    314  O   GLN X  38      11.392  -1.749 -14.228  1.00 67.29           O  
ATOM    315  CB  GLN X  38      13.729  -3.500 -13.019  1.00 86.20           C  
ATOM    316  CG  GLN X  38      14.430  -4.785 -12.603  1.00 93.24           C  
ATOM    317  CD  GLN X  38      14.000  -5.266 -11.222  1.00102.10           C  
ATOM    318  OE1 GLN X  38      13.422  -4.509 -10.437  1.00103.00           O  
ATOM    319  NE2 GLN X  38      14.279  -6.533 -10.921  1.00104.31           N  
ATOM    320  N   CYS X  39      11.317  -1.429 -12.004  1.00 72.70           N  
ATOM    321  CA  CYS X  39      10.746  -0.090 -12.122  1.00 75.01           C  
ATOM    322  C   CYS X  39      11.659   0.969 -11.504  1.00 79.74           C  
ATOM    323  O   CYS X  39      11.643   1.196 -10.294  1.00 78.68           O  
ATOM    324  CB  CYS X  39       9.342  -0.047 -11.512  1.00 70.91           C  
ATOM    325  SG  CYS X  39       8.160  -1.144 -12.344  1.00 84.64           S  
ATOM    326  N   ALA X  40      12.450   1.618 -12.354  1.00 84.84           N  
ATOM    327  CA  ALA X  40      13.502   2.521 -11.901  1.00 86.71           C  
ATOM    328  C   ALA X  40      13.012   3.939 -11.623  1.00 85.54           C  
ATOM    329  O   ALA X  40      13.748   4.755 -11.076  1.00 85.40           O  
ATOM    330  CB  ALA X  40      14.637   2.549 -12.916  1.00 91.18           C  
ATOM    331  N   GLY X  41      11.775   4.232 -12.005  1.00 84.54           N  
ATOM    332  CA  GLY X  41      11.225   5.559 -11.806  1.00 84.65           C  
ATOM    333  C   GLY X  41      11.441   6.079 -10.399  1.00 84.07           C  
ATOM    334  O   GLY X  41      11.645   5.303  -9.463  1.00 85.88           O  
ATOM    335  N   GLN X  42      11.404   7.399 -10.242  1.00 82.95           N  
ATOM    336  CA  GLN X  42      11.487   8.005  -8.914  1.00 81.65           C  
ATOM    337  C   GLN X  42      10.184   7.746  -8.159  1.00 78.09           C  
ATOM    338  O   GLN X  42      10.147   7.763  -6.929  1.00 75.45           O  
ATOM    339  CB  GLN X  42      11.754   9.507  -9.016  1.00 82.72           C  
ATOM    340  CG  GLN X  42      13.087   9.860  -9.654  1.00 94.66           C  
ATOM    341  CD  GLN X  42      13.279  11.362  -9.826  1.00105.21           C  
ATOM    342  OE1 GLN X  42      12.662  12.165  -9.121  1.00107.37           O  
ATOM    343  NE2 GLN X  42      14.140  11.746 -10.769  1.00106.08           N  
ATOM    344  N   LEU X  43       9.120   7.507  -8.918  1.00 73.55           N  
ATOM    345  CA  LEU X  43       7.815   7.195  -8.354  1.00 65.74           C  
ATOM    346  C   LEU X  43       7.852   5.887  -7.571  1.00 64.56           C  
ATOM    347  O   LEU X  43       7.439   5.833  -6.416  1.00 63.59           O  
ATOM    348  CB  LEU X  43       6.769   7.113  -9.459  1.00 62.19           C  
ATOM    349  CG  LEU X  43       5.327   6.860  -9.040  1.00 55.66           C  
ATOM    350  CD1 LEU X  43       4.845   7.948  -8.104  1.00 52.35           C  
ATOM    351  CD2 LEU X  43       4.445   6.790 -10.268  1.00 57.06           C  
ATOM    352  N   TYR X  44       8.356   4.831  -8.201  1.00 65.99           N  
ATOM    353  CA  TYR X  44       8.470   3.537  -7.534  1.00 60.62           C  
ATOM    354  C   TYR X  44       9.545   3.534  -6.442  1.00 59.66           C  
ATOM    355  O   TYR X  44       9.497   2.735  -5.507  1.00 56.27           O  
ATOM    356  CB  TYR X  44       8.678   2.413  -8.554  1.00 58.87           C  
ATOM    357  CG  TYR X  44       7.372   1.782  -8.989  1.00 59.05           C  
ATOM    358  CD1 TYR X  44       6.361   2.550  -9.559  1.00 57.51           C  
ATOM    359  CD2 TYR X  44       7.140   0.424  -8.818  1.00 58.87           C  
ATOM    360  CE1 TYR X  44       5.159   1.985  -9.952  1.00 56.35           C  
ATOM    361  CE2 TYR X  44       5.940  -0.155  -9.211  1.00 60.22           C  
ATOM    362  CZ  TYR X  44       4.952   0.633  -9.777  1.00 59.76           C  
ATOM    363  OH  TYR X  44       3.755   0.064 -10.160  1.00 60.29           O  
ATOM    364  N   SER X  45      10.506   4.442  -6.546  1.00 58.98           N  
ATOM    365  CA  SER X  45      11.487   4.591  -5.485  1.00 56.15           C  
ATOM    366  C   SER X  45      10.785   5.094  -4.229  1.00 54.35           C  
ATOM    367  O   SER X  45      11.003   4.585  -3.123  1.00 55.38           O  
ATOM    368  CB  SER X  45      12.582   5.567  -5.906  1.00 60.77           C  
ATOM    369  OG  SER X  45      13.276   6.057  -4.775  1.00 64.73           O  
ATOM    370  N   THR X  46       9.935   6.097  -4.412  1.00 49.63           N  
ATOM    371  CA  THR X  46       9.175   6.670  -3.313  1.00 45.17           C  
ATOM    372  C   THR X  46       8.245   5.639  -2.703  1.00 48.73           C  
ATOM    373  O   THR X  46       8.234   5.458  -1.490  1.00 51.73           O  
ATOM    374  CB  THR X  46       8.344   7.884  -3.773  1.00 43.41           C  
ATOM    375  OG1 THR X  46       9.219   8.983  -4.060  1.00 50.47           O  
ATOM    376  CG2 THR X  46       7.355   8.300  -2.690  1.00 36.86           C  
ATOM    377  N   LEU X  47       7.462   4.966  -3.544  1.00 47.87           N  
ATOM    378  CA  LEU X  47       6.523   3.946  -3.072  1.00 49.98           C  
ATOM    379  C   LEU X  47       7.201   2.899  -2.190  1.00 50.07           C  
ATOM    380  O   LEU X  47       6.737   2.608  -1.089  1.00 46.83           O  
ATOM    381  CB  LEU X  47       5.838   3.254  -4.254  1.00 50.41           C  
ATOM    382  CG  LEU X  47       4.855   4.083  -5.088  1.00 47.11           C  
ATOM    383  CD1 LEU X  47       4.348   3.290  -6.291  1.00 43.90           C  
ATOM    384  CD2 LEU X  47       3.693   4.570  -4.235  1.00 45.81           C  
ATOM    385  N   LEU X  48       8.301   2.339  -2.681  1.00 50.42           N  
ATOM    386  CA  LEU X  48       9.020   1.318  -1.929  1.00 47.77           C  
ATOM    387  C   LEU X  48       9.499   1.839  -0.581  1.00 46.70           C  
ATOM    388  O   LEU X  48       9.574   1.089   0.391  1.00 50.81           O  
ATOM    389  CB  LEU X  48      10.185   0.760  -2.748  1.00 48.88           C  
ATOM    390  CG  LEU X  48       9.733  -0.033  -3.983  1.00 53.44           C  
ATOM    391  CD1 LEU X  48      10.886  -0.259  -4.949  1.00 53.75           C  
ATOM    392  CD2 LEU X  48       9.091  -1.360  -3.580  1.00 51.34           C  
ATOM    393  N   SER X  49       9.802   3.129  -0.511  1.00 41.99           N  
ATOM    394  CA  SER X  49      10.241   3.723   0.751  1.00 41.80           C  
ATOM    395  C   SER X  49       9.111   3.791   1.779  1.00 40.48           C  
ATOM    396  O   SER X  49       9.357   4.080   2.953  1.00 39.57           O  
ATOM    397  CB  SER X  49      10.833   5.120   0.533  1.00 40.18           C  
ATOM    398  OG  SER X  49       9.832   6.122   0.599  1.00 38.60           O  
ATOM    399  N   PHE X  50       7.876   3.533   1.343  1.00 39.74           N  
ATOM    400  CA  PHE X  50       6.742   3.535   2.272  1.00 48.35           C  
ATOM    401  C   PHE X  50       6.850   2.382   3.275  1.00 49.79           C  
ATOM    402  O   PHE X  50       6.139   2.345   4.287  1.00 48.27           O  
ATOM    403  CB  PHE X  50       5.389   3.467   1.547  1.00 48.41           C  
ATOM    404  CG  PHE X  50       5.042   4.706   0.783  1.00 49.29           C  
ATOM    405  CD1 PHE X  50       5.778   5.863   0.939  1.00 53.21           C  
ATOM    406  CD2 PHE X  50       3.961   4.717  -0.080  1.00 54.50           C  
ATOM    407  CE1 PHE X  50       5.452   7.009   0.225  1.00 56.13           C  
ATOM    408  CE2 PHE X  50       3.628   5.862  -0.795  1.00 54.62           C  
ATOM    409  CZ  PHE X  50       4.371   7.005  -0.641  1.00 54.26           C  
ATOM    410  N   ARG X  51       7.736   1.436   2.983  1.00 48.48           N  
ATOM    411  CA  ARG X  51       8.027   0.376   3.931  1.00 49.71           C  
ATOM    412  C   ARG X  51       8.512   0.997   5.235  1.00 48.45           C  
ATOM    413  O   ARG X  51       8.242   0.487   6.315  1.00 50.84           O  
ATOM    414  CB  ARG X  51       9.081  -0.581   3.375  1.00 54.41           C  
ATOM    415  CG  ARG X  51       9.618  -1.544   4.419  1.00 62.03           C  
ATOM    416  CD  ARG X  51      10.487  -2.631   3.810  1.00 73.81           C  
ATOM    417  NE  ARG X  51      10.877  -3.615   4.816  1.00 88.13           N  
ATOM    418  CZ  ARG X  51      11.422  -4.798   4.542  1.00 96.70           C  
ATOM    419  NH1 ARG X  51      11.644  -5.155   3.281  1.00100.17           N  
ATOM    420  NH2 ARG X  51      11.743  -5.628   5.532  1.00 95.09           N  
ATOM    421  N   ASP X  52       9.224   2.111   5.125  1.00 48.14           N  
ATOM    422  CA  ASP X  52       9.744   2.798   6.299  1.00 55.43           C  
ATOM    423  C   ASP X  52       8.612   3.372   7.141  1.00 53.37           C  
ATOM    424  O   ASP X  52       8.659   3.339   8.374  1.00 50.77           O  
ATOM    425  CB  ASP X  52      10.711   3.910   5.882  1.00 63.92           C  
ATOM    426  CG  ASP X  52      11.985   3.370   5.261  1.00 72.95           C  
ATOM    427  OD1 ASP X  52      12.396   2.250   5.636  1.00 77.18           O  
ATOM    428  OD2 ASP X  52      12.577   4.062   4.402  1.00 74.77           O  
ATOM    429  N   ASP X  53       7.598   3.902   6.467  1.00 53.10           N  
ATOM    430  CA  ASP X  53       6.456   4.482   7.155  1.00 52.21           C  
ATOM    431  C   ASP X  53       5.618   3.374   7.777  1.00 51.97           C  
ATOM    432  O   ASP X  53       5.013   3.557   8.834  1.00 52.19           O  
ATOM    433  CB  ASP X  53       5.635   5.326   6.186  1.00 55.57           C  
ATOM    434  CG  ASP X  53       6.474   6.402   5.503  1.00 65.41           C  
ATOM    435  OD1 ASP X  53       7.066   7.246   6.219  1.00 68.68           O  
ATOM    436  OD2 ASP X  53       6.550   6.395   4.255  1.00 66.83           O  
ATOM    437  N   ALA X  54       5.606   2.214   7.124  1.00 48.86           N  
ATOM    438  CA  ALA X  54       4.936   1.039   7.680  1.00 47.43           C  
ATOM    439  C   ALA X  54       5.598   0.577   8.987  1.00 48.68           C  
ATOM    440  O   ALA X  54       4.921   0.390   9.999  1.00 45.22           O  
ATOM    441  CB  ALA X  54       4.891  -0.096   6.663  1.00 37.12           C  
ATOM    442  N   GLU X  55       6.916   0.389   8.949  1.00 49.09           N  
ATOM    443  CA  GLU X  55       7.681  -0.028  10.121  1.00 50.38           C  
ATOM    444  C   GLU X  55       7.491   0.956  11.262  1.00 45.24           C  
ATOM    445  O   GLU X  55       7.486   0.578  12.432  1.00 43.84           O  
ATOM    446  CB  GLU X  55       9.170  -0.128   9.786  1.00 63.02           C  
ATOM    447  CG  GLU X  55       9.520  -1.176   8.749  1.00 81.05           C  
ATOM    448  CD  GLU X  55       9.656  -2.566   9.343  1.00 94.70           C  
ATOM    449  OE1 GLU X  55       9.425  -2.724  10.562  1.00 97.32           O  
ATOM    450  OE2 GLU X  55       9.996  -3.503   8.590  1.00 98.66           O  
ATOM    451  N   LEU X  56       7.340   2.228  10.919  1.00 46.18           N  
ATOM    452  CA  LEU X  56       7.201   3.265  11.927  1.00 50.43           C  
ATOM    453  C   LEU X  56       5.854   3.150  12.649  1.00 51.89           C  
ATOM    454  O   LEU X  56       5.755   3.414  13.848  1.00 54.23           O  
ATOM    455  CB  LEU X  56       7.359   4.638  11.278  1.00 53.86           C  
ATOM    456  CG  LEU X  56       7.831   5.802  12.149  1.00 64.16           C  
ATOM    457  CD1 LEU X  56       8.263   6.977  11.268  1.00 62.95           C  
ATOM    458  CD2 LEU X  56       6.745   6.228  13.133  1.00 70.18           C  
ATOM    459  N   VAL X  57       4.821   2.739  11.918  1.00 48.07           N  
ATOM    460  CA  VAL X  57       3.462   2.693  12.460  1.00 46.23           C  
ATOM    461  C   VAL X  57       3.079   1.321  13.044  1.00 49.84           C  
ATOM    462  O   VAL X  57       2.376   1.241  14.051  1.00 48.25           O  
ATOM    463  CB  VAL X  57       2.412   3.120  11.393  1.00 45.79           C  
ATOM    464  CG1 VAL X  57       0.994   2.842  11.880  1.00 44.51           C  
ATOM    465  CG2 VAL X  57       2.573   4.585  11.038  1.00 45.13           C  
ATOM    466  N   PHE X  58       3.548   0.248  12.415  1.00 51.05           N  
ATOM    467  CA  PHE X  58       3.184  -1.104  12.829  1.00 49.57           C  
ATOM    468  C   PHE X  58       4.328  -1.830  13.526  1.00 52.86           C  
ATOM    469  O   PHE X  58       4.230  -3.019  13.811  1.00 54.42           O  
ATOM    470  CB  PHE X  58       2.720  -1.915  11.614  1.00 47.61           C  
ATOM    471  CG  PHE X  58       1.563  -1.301  10.882  1.00 46.70           C  
ATOM    472  CD1 PHE X  58       1.730  -0.783   9.611  1.00 47.60           C  
ATOM    473  CD2 PHE X  58       0.309  -1.232  11.474  1.00 45.25           C  
ATOM    474  CE1 PHE X  58       0.662  -0.215   8.933  1.00 48.35           C  
ATOM    475  CE2 PHE X  58      -0.762  -0.664  10.801  1.00 44.35           C  
ATOM    476  CZ  PHE X  58      -0.584  -0.158   9.533  1.00 44.60           C  
ATOM    477  N   ILE X  59       5.412  -1.107  13.781  1.00 52.76           N  
ATOM    478  CA  ILE X  59       6.558  -1.648  14.494  1.00 50.01           C  
ATOM    479  C   ILE X  59       7.243  -2.776  13.720  1.00 58.91           C  
ATOM    480  O   ILE X  59       8.145  -2.518  12.935  1.00 68.72           O  
ATOM    481  CB  ILE X  59       6.153  -2.089  15.911  1.00 43.96           C  
ATOM    482  CG1 ILE X  59       5.330  -0.979  16.570  1.00 43.39           C  
ATOM    483  CG2 ILE X  59       7.377  -2.454  16.726  1.00 38.86           C  
ATOM    484  CD1 ILE X  59       4.952  -1.246  18.013  1.00 45.75           C  
ATOM    485  N   ASP X  60       6.820  -4.019  13.927  1.00 60.67           N  
ATOM    486  CA  ASP X  60       7.391  -5.145  13.187  1.00 66.08           C  
ATOM    487  C   ASP X  60       6.395  -5.663  12.149  1.00 66.84           C  
ATOM    488  O   ASP X  60       5.527  -6.480  12.465  1.00 66.46           O  
ATOM    489  CB  ASP X  60       7.811  -6.271  14.145  1.00 71.67           C  
ATOM    490  CG  ASP X  60       8.504  -7.439  13.430  1.00 77.15           C  
ATOM    491  OD1 ASP X  60       8.374  -7.568  12.188  1.00 76.57           O  
ATOM    492  OD2 ASP X  60       9.179  -8.235  14.125  1.00 77.53           O  
ATOM    493  N   ILE X  61       6.523  -5.195  10.910  1.00 64.45           N  
ATOM    494  CA  ILE X  61       5.565  -5.574   9.871  1.00 61.04           C  
ATOM    495  C   ILE X  61       5.715  -7.019   9.400  1.00 61.78           C  
ATOM    496  O   ILE X  61       4.744  -7.618   8.934  1.00 65.45           O  
ATOM    497  CB  ILE X  61       5.576  -4.608   8.644  1.00 61.74           C  
ATOM    498  CG1 ILE X  61       6.905  -4.688   7.890  1.00 59.69           C  
ATOM    499  CG2 ILE X  61       5.269  -3.173   9.073  1.00 63.52           C  
ATOM    500  CD1 ILE X  61       6.954  -3.810   6.672  1.00 59.22           C  
ATOM    501  N   ARG X  62       6.914  -7.585   9.519  1.00 63.68           N  
ATOM    502  CA  ARG X  62       7.101  -8.994   9.163  1.00 72.14           C  
ATOM    503  C   ARG X  62       6.231  -9.894  10.039  1.00 70.83           C  
ATOM    504  O   ARG X  62       5.458 -10.703   9.529  1.00 64.62           O  
ATOM    505  CB  ARG X  62       8.562  -9.416   9.298  1.00 81.57           C  
ATOM    506  CG  ARG X  62       8.764 -10.926   9.279  1.00 90.03           C  
ATOM    507  CD  ARG X  62       9.306 -11.420   7.950  1.00 98.37           C  
ATOM    508  NE  ARG X  62       9.302 -12.882   7.869  1.00106.86           N  
ATOM    509  CZ  ARG X  62      10.292 -13.612   7.366  1.00114.09           C  
ATOM    510  NH1 ARG X  62      11.384 -13.020   6.906  1.00117.66           N  
ATOM    511  NH2 ARG X  62      10.195 -14.933   7.341  1.00115.04           N  
ATOM    512  N   GLU X  63       6.363  -9.745  11.356  1.00 71.98           N  
ATOM    513  CA  GLU X  63       5.600 -10.553  12.298  1.00 73.05           C  
ATOM    514  C   GLU X  63       4.110 -10.229  12.217  1.00 69.32           C  
ATOM    515  O   GLU X  63       3.274 -11.075  12.518  1.00 72.36           O  
ATOM    516  CB  GLU X  63       6.115 -10.361  13.729  1.00 73.28           C  
ATOM    517  N   LEU X  64       3.784  -9.006  11.806  1.00 64.47           N  
ATOM    518  CA  LEU X  64       2.388  -8.585  11.700  1.00 61.12           C  
ATOM    519  C   LEU X  64       1.711  -9.180  10.471  1.00 62.52           C  
ATOM    520  O   LEU X  64       0.544  -9.565  10.525  1.00 64.93           O  
ATOM    521  CB  LEU X  64       2.273  -7.058  11.675  1.00 55.27           C  
ATOM    522  CG  LEU X  64       0.849  -6.493  11.631  1.00 58.77           C  
ATOM    523  CD1 LEU X  64      -0.021  -7.071  12.739  1.00 61.87           C  
ATOM    524  CD2 LEU X  64       0.864  -4.982  11.715  1.00 58.83           C  
ATOM    525  N   VAL X  65       2.442  -9.252   9.365  1.00 60.81           N  
ATOM    526  CA  VAL X  65       1.890  -9.827   8.145  1.00 62.62           C  
ATOM    527  C   VAL X  65       1.571 -11.305   8.318  1.00 67.78           C  
ATOM    528  O   VAL X  65       0.553 -11.782   7.827  1.00 71.48           O  
ATOM    529  CB  VAL X  65       2.827  -9.621   6.935  1.00 58.86           C  
ATOM    530  CG1 VAL X  65       2.462 -10.573   5.815  1.00 57.91           C  
ATOM    531  CG2 VAL X  65       2.750  -8.184   6.455  1.00 54.79           C  
ATOM    532  N   LYS X  66       2.436 -12.024   9.026  1.00 72.18           N  
ATOM    533  CA  LYS X  66       2.218 -13.444   9.277  1.00 74.43           C  
ATOM    534  C   LYS X  66       0.950 -13.685  10.090  1.00 74.75           C  
ATOM    535  O   LYS X  66       0.154 -14.559   9.763  1.00 74.93           O  
ATOM    536  CB  LYS X  66       3.429 -14.062   9.980  1.00 76.77           C  
ATOM    537  CG  LYS X  66       4.678 -14.095   9.115  1.00 77.91           C  
ATOM    538  CD  LYS X  66       5.721 -15.075   9.646  1.00 83.53           C  
ATOM    539  CE  LYS X  66       6.469 -14.517  10.849  1.00 86.74           C  
ATOM    540  NZ  LYS X  66       7.648 -15.363  11.203  1.00 88.36           N  
ATOM    541  N   ASN X  67       0.765 -12.892  11.140  1.00 75.54           N  
ATOM    542  CA  ASN X  67      -0.382 -13.023  12.035  1.00 79.17           C  
ATOM    543  C   ASN X  67      -1.727 -12.716  11.381  1.00 75.89           C  
ATOM    544  O   ASN X  67      -2.662 -13.507  11.478  1.00 76.43           O  
ATOM    545  CB  ASN X  67      -0.204 -12.121  13.261  1.00 89.56           C  
ATOM    546  CG  ASN X  67       1.000 -12.510  14.102  1.00 99.99           C  
ATOM    547  OD1 ASN X  67       1.541 -13.613  13.959  1.00104.87           O  
ATOM    548  ND2 ASN X  67       1.429 -11.604  14.983  1.00 98.95           N  
ATOM    549  N   MET X  68      -1.823 -11.567  10.720  1.00 70.39           N  
ATOM    550  CA  MET X  68      -3.103 -11.080  10.212  1.00 66.38           C  
ATOM    551  C   MET X  68      -3.858 -12.082   9.341  1.00 62.07           C  
ATOM    552  O   MET X  68      -3.243 -12.884   8.630  1.00 59.04           O  
ATOM    553  CB  MET X  68      -2.908  -9.772   9.457  1.00 71.68           C  
ATOM    554  CG  MET X  68      -2.719  -8.567  10.366  1.00 75.50           C  
ATOM    555  CE  MET X  68      -0.571  -7.584   8.570  1.00187.12           C  
ATOM    556  N   PRO X  69      -5.203 -12.022   9.387  1.00 57.52           N  
ATOM    557  CA  PRO X  69      -6.102 -12.907   8.636  1.00 56.73           C  
ATOM    558  C   PRO X  69      -6.290 -12.434   7.204  1.00 59.18           C  
ATOM    559  O   PRO X  69      -7.329 -11.845   6.900  1.00 62.15           O  
ATOM    560  CB  PRO X  69      -7.443 -12.761   9.370  1.00 55.35           C  
ATOM    561  CG  PRO X  69      -7.222 -11.734  10.459  1.00 55.19           C  
ATOM    562  CD  PRO X  69      -5.952 -11.020  10.159  1.00 51.83           C  
ATOM    563  N   TRP X  70      -5.323 -12.705   6.336  1.00 58.63           N  
ATOM    564  CA  TRP X  70      -5.392 -12.232   4.958  1.00 60.18           C  
ATOM    565  C   TRP X  70      -6.496 -12.874   4.123  1.00 67.83           C  
ATOM    566  O   TRP X  70      -6.833 -12.384   3.047  1.00 74.37           O  
ATOM    567  CB  TRP X  70      -4.032 -12.368   4.290  1.00 57.77           C  
ATOM    568  CG  TRP X  70      -3.044 -11.443   4.911  1.00 62.75           C  
ATOM    569  CD1 TRP X  70      -2.054 -11.766   5.794  1.00 66.76           C  
ATOM    570  CD2 TRP X  70      -2.977 -10.023   4.734  1.00 62.42           C  
ATOM    571  NE1 TRP X  70      -1.360 -10.633   6.164  1.00 65.39           N  
ATOM    572  CE2 TRP X  70      -1.907  -9.554   5.524  1.00 62.98           C  
ATOM    573  CE3 TRP X  70      -3.712  -9.106   3.979  1.00 61.75           C  
ATOM    574  CZ2 TRP X  70      -1.559  -8.210   5.575  1.00 60.32           C  
ATOM    575  CZ3 TRP X  70      -3.362  -7.771   4.034  1.00 59.15           C  
ATOM    576  CH2 TRP X  70      -2.296  -7.337   4.823  1.00 57.86           C  
ATOM    577  N   ASP X  71      -7.058 -13.963   4.628  1.00 70.29           N  
ATOM    578  CA  ASP X  71      -8.213 -14.592   4.007  1.00 74.33           C  
ATOM    579  C   ASP X  71      -9.476 -13.780   4.271  1.00 72.54           C  
ATOM    580  O   ASP X  71     -10.513 -14.023   3.665  1.00 72.74           O  
ATOM    581  CB  ASP X  71      -8.391 -16.011   4.543  1.00 83.72           C  
ATOM    582  CG  ASP X  71      -8.489 -16.057   6.061  1.00 92.18           C  
ATOM    583  OD1 ASP X  71      -8.872 -17.116   6.595  1.00 98.00           O  
ATOM    584  OD2 ASP X  71      -8.189 -15.044   6.723  1.00 93.70           O  
ATOM    585  N   ASP X  72      -9.381 -12.815   5.181  1.00 72.24           N  
ATOM    586  CA  ASP X  72     -10.539 -12.015   5.581  1.00 74.51           C  
ATOM    587  C   ASP X  72     -10.240 -10.519   5.517  1.00 72.37           C  
ATOM    588  O   ASP X  72      -9.712  -9.936   6.467  1.00 75.11           O  
ATOM    589  CB  ASP X  72     -11.004 -12.406   6.990  1.00 76.75           C  
ATOM    590  CG  ASP X  72     -12.270 -11.671   7.423  1.00 81.27           C  
ATOM    591  OD1 ASP X  72     -12.830 -10.898   6.612  1.00 85.42           O  
ATOM    592  OD2 ASP X  72     -12.704 -11.873   8.582  1.00 80.99           O  
ATOM    593  N   VAL X  73     -10.592  -9.903   4.393  1.00 63.46           N  
ATOM    594  CA  VAL X  73     -10.304  -8.494   4.171  1.00 57.86           C  
ATOM    595  C   VAL X  73     -10.920  -7.593   5.248  1.00 58.72           C  
ATOM    596  O   VAL X  73     -10.238  -6.722   5.809  1.00 53.28           O  
ATOM    597  CB  VAL X  73     -10.768  -8.045   2.773  1.00 53.57           C  
ATOM    598  CG1 VAL X  73     -10.666  -6.528   2.637  1.00 52.62           C  
ATOM    599  CG2 VAL X  73      -9.948  -8.751   1.697  1.00 50.95           C  
ATOM    600  N   LYS X  74     -12.203  -7.807   5.534  1.00 62.91           N  
ATOM    601  CA  LYS X  74     -12.919  -6.999   6.521  1.00 67.02           C  
ATOM    602  C   LYS X  74     -12.193  -6.967   7.859  1.00 64.63           C  
ATOM    603  O   LYS X  74     -12.041  -5.904   8.477  1.00 59.02           O  
ATOM    604  CB  LYS X  74     -14.343  -7.527   6.723  1.00 73.95           C  
ATOM    605  CG  LYS X  74     -15.265  -7.278   5.552  1.00 79.71           C  
ATOM    606  CD  LYS X  74     -15.320  -5.794   5.198  1.00 81.54           C  
ATOM    607  CE  LYS X  74     -15.962  -5.578   3.830  1.00 80.63           C  
ATOM    608  NZ  LYS X  74     -16.041  -4.139   3.454  1.00 77.35           N  
ATOM    609  N   ASP X  75     -11.750  -8.143   8.299  1.00 64.74           N  
ATOM    610  CA  ASP X  75     -11.097  -8.291   9.592  1.00 63.26           C  
ATOM    611  C   ASP X  75      -9.707  -7.670   9.591  1.00 62.61           C  
ATOM    612  O   ASP X  75      -9.283  -7.089  10.588  1.00 63.07           O  
ATOM    613  CB  ASP X  75     -11.008  -9.765   9.985  1.00 68.92           C  
ATOM    614  CG  ASP X  75     -10.650  -9.955  11.446  1.00 74.23           C  
ATOM    615  OD1 ASP X  75     -11.101  -9.145  12.288  1.00 71.66           O  
ATOM    616  OD2 ASP X  75      -9.920 -10.917  11.756  1.00 77.73           O  
ATOM    617  N   CYS X  76      -8.994  -7.799   8.473  1.00 59.97           N  
ATOM    618  CA  CYS X  76      -7.697  -7.140   8.330  1.00 50.92           C  
ATOM    619  C   CYS X  76      -7.836  -5.637   8.496  1.00 48.40           C  
ATOM    620  O   CYS X  76      -7.028  -5.008   9.173  1.00 52.36           O  
ATOM    621  CB  CYS X  76      -7.069  -7.453   6.979  1.00 44.50           C  
ATOM    622  SG  CYS X  76      -6.301  -9.075   6.917  1.00 60.43           S  
ATOM    623  N   ALA X  77      -8.865  -5.070   7.877  1.00 43.84           N  
ATOM    624  CA  ALA X  77      -9.129  -3.644   8.009  1.00 42.76           C  
ATOM    625  C   ALA X  77      -9.403  -3.287   9.468  1.00 47.66           C  
ATOM    626  O   ALA X  77      -8.988  -2.228   9.948  1.00 45.70           O  
ATOM    627  CB  ALA X  77     -10.296  -3.226   7.124  1.00 41.25           C  
ATOM    628  N   GLU X  78     -10.107  -4.171  10.171  1.00 54.35           N  
ATOM    629  CA  GLU X  78     -10.390  -3.935  11.582  1.00 58.87           C  
ATOM    630  C   GLU X  78      -9.097  -3.875  12.393  1.00 51.96           C  
ATOM    631  O   GLU X  78      -8.948  -3.042  13.296  1.00 51.54           O  
ATOM    632  CB  GLU X  78     -11.334  -5.000  12.151  1.00 66.22           C  
ATOM    633  CG  GLU X  78     -12.808  -4.667  11.980  1.00 79.04           C  
ATOM    634  CD  GLU X  78     -13.123  -3.207  12.293  1.00 94.77           C  
ATOM    635  OE1 GLU X  78     -12.519  -2.642  13.235  1.00 96.05           O  
ATOM    636  OE2 GLU X  78     -13.980  -2.621  11.595  1.00102.75           O  
ATOM    637  N   ILE X  79      -8.162  -4.755  12.058  1.00 45.12           N  
ATOM    638  CA  ILE X  79      -6.890  -4.810  12.757  1.00 43.44           C  
ATOM    639  C   ILE X  79      -6.088  -3.544  12.508  1.00 44.56           C  
ATOM    640  O   ILE X  79      -5.563  -2.929  13.447  1.00 43.69           O  
ATOM    641  CB  ILE X  79      -6.090  -6.060  12.363  1.00 41.81           C  
ATOM    642  CG1 ILE X  79      -6.574  -7.256  13.200  1.00 44.58           C  
ATOM    643  CG2 ILE X  79      -4.598  -5.835  12.577  1.00 33.23           C  
ATOM    644  CD1 ILE X  79      -6.403  -8.604  12.537  1.00 47.36           C  
ATOM    645  N   ILE X  80      -6.010  -3.147  11.243  1.00 45.43           N  
ATOM    646  CA  ILE X  80      -5.334  -1.908  10.876  1.00 41.03           C  
ATOM    647  C   ILE X  80      -5.905  -0.725  11.653  1.00 44.89           C  
ATOM    648  O   ILE X  80      -5.154   0.085  12.194  1.00 49.71           O  
ATOM    649  CB  ILE X  80      -5.423  -1.643   9.366  1.00 39.30           C  
ATOM    650  CG1 ILE X  80      -4.656  -2.729   8.612  1.00 35.85           C  
ATOM    651  CG2 ILE X  80      -4.853  -0.268   9.020  1.00 39.53           C  
ATOM    652  CD1 ILE X  80      -4.696  -2.581   7.130  1.00 27.88           C  
ATOM    653  N   ARG X  81      -7.231  -0.634  11.723  1.00 44.71           N  
ATOM    654  CA  ARG X  81      -7.876   0.471  12.441  1.00 45.75           C  
ATOM    655  C   ARG X  81      -7.577   0.513  13.939  1.00 48.30           C  
ATOM    656  O   ARG X  81      -7.959   1.465  14.618  1.00 51.73           O  
ATOM    657  CB  ARG X  81      -9.385   0.487  12.204  1.00 42.56           C  
ATOM    658  CG  ARG X  81      -9.754   0.872  10.792  1.00 44.89           C  
ATOM    659  CD  ARG X  81     -11.248   1.049  10.627  1.00 52.15           C  
ATOM    660  NE  ARG X  81     -11.617   0.951   9.223  1.00 60.81           N  
ATOM    661  CZ  ARG X  81     -12.077  -0.155   8.650  1.00 65.85           C  
ATOM    662  NH1 ARG X  81     -12.245  -1.255   9.378  1.00 62.78           N  
ATOM    663  NH2 ARG X  81     -12.375  -0.155   7.355  1.00 70.65           N  
ATOM    664  N   CYS X  82      -6.912  -0.519  14.457  1.00 47.69           N  
ATOM    665  CA  CYS X  82      -6.389  -0.460  15.820  1.00 46.35           C  
ATOM    666  C   CYS X  82      -5.230   0.537  15.845  1.00 48.93           C  
ATOM    667  O   CYS X  82      -5.137   1.382  16.737  1.00 47.96           O  
ATOM    668  CB  CYS X  82      -5.916  -1.837  16.297  1.00 44.47           C  
ATOM    669  SG  CYS X  82      -7.234  -2.901  16.964  1.00 65.79           S  
ATOM    670  N   TYR X  83      -4.359   0.446  14.844  1.00 45.17           N  
ATOM    671  CA  TYR X  83      -3.215   1.332  14.745  1.00 46.65           C  
ATOM    672  C   TYR X  83      -3.623   2.707  14.189  1.00 51.02           C  
ATOM    673  O   TYR X  83      -3.211   3.748  14.715  1.00 49.85           O  
ATOM    674  CB  TYR X  83      -2.136   0.710  13.861  1.00 46.62           C  
ATOM    675  CG  TYR X  83      -1.596  -0.616  14.355  1.00 50.22           C  
ATOM    676  CD1 TYR X  83      -2.322  -1.795  14.183  1.00 54.27           C  
ATOM    677  CD2 TYR X  83      -0.350  -0.697  14.977  1.00 46.83           C  
ATOM    678  CE1 TYR X  83      -1.826  -3.009  14.625  1.00 53.30           C  
ATOM    679  CE2 TYR X  83       0.154  -1.910  15.418  1.00 47.03           C  
ATOM    680  CZ  TYR X  83      -0.586  -3.058  15.241  1.00 51.55           C  
ATOM    681  OH  TYR X  83      -0.082  -4.257  15.679  1.00 53.07           O  
ATOM    682  N   ILE X  84      -4.424   2.702  13.124  1.00 50.68           N  
ATOM    683  CA  ILE X  84      -4.931   3.933  12.516  1.00 49.15           C  
ATOM    684  C   ILE X  84      -6.465   4.022  12.648  1.00 48.47           C  
ATOM    685  O   ILE X  84      -7.198   3.675  11.719  1.00 40.57           O  
ATOM    686  CB  ILE X  84      -4.511   4.027  11.017  1.00 43.23           C  
ATOM    687  CG1 ILE X  84      -3.000   3.813  10.881  1.00 40.83           C  
ATOM    688  CG2 ILE X  84      -4.930   5.366  10.426  1.00 37.20           C  
ATOM    689  CD1 ILE X  84      -2.556   3.225   9.546  1.00 31.73           C  
ATOM    690  N   PRO X  85      -6.951   4.532  13.794  1.00 52.76           N  
ATOM    691  CA  PRO X  85      -8.375   4.520  14.151  1.00 57.15           C  
ATOM    692  C   PRO X  85      -9.225   5.527  13.388  1.00 67.13           C  
ATOM    693  O   PRO X  85     -10.332   5.188  12.965  1.00 68.13           O  
ATOM    694  CB  PRO X  85      -8.378   4.932  15.636  1.00 49.96           C  
ATOM    695  CG  PRO X  85      -6.937   5.185  16.014  1.00 45.41           C  
ATOM    696  CD  PRO X  85      -6.183   5.368  14.727  1.00 48.77           C  
ATOM    697  N   ASP X  86      -8.728   6.752  13.235  1.00 76.32           N  
ATOM    698  CA  ASP X  86      -9.554   7.835  12.713  1.00 83.96           C  
ATOM    699  C   ASP X  86      -9.821   7.710  11.222  1.00 78.81           C  
ATOM    700  O   ASP X  86      -9.039   7.108  10.490  1.00 76.78           O  
ATOM    701  CB  ASP X  86      -8.920   9.192  13.029  1.00 95.86           C  
ATOM    702  CG  ASP X  86      -9.043   9.563  14.492  1.00106.77           C  
ATOM    703  OD1 ASP X  86      -9.851   8.930  15.202  1.00106.77           O  
ATOM    704  OD2 ASP X  86      -8.333  10.490  14.926  1.00113.52           O  
ATOM    705  N   GLU X  87     -10.937   8.276  10.779  1.00 77.07           N  
ATOM    706  CA  GLU X  87     -11.250   8.284   9.356  1.00 78.91           C  
ATOM    707  C   GLU X  87     -10.373   9.320   8.664  1.00 75.71           C  
ATOM    708  O   GLU X  87      -9.940   9.129   7.525  1.00 76.55           O  
ATOM    709  CB  GLU X  87     -12.727   8.573   9.113  1.00 88.41           C  
ATOM    710  CG  GLU X  87     -13.160   8.400   7.663  1.00 98.50           C  
ATOM    711  CD  GLU X  87     -12.899   6.993   7.132  1.00107.55           C  
ATOM    712  OE1 GLU X  87     -12.174   6.220   7.790  1.00111.19           O  
ATOM    713  OE2 GLU X  87     -13.421   6.653   6.051  1.00110.21           O  
ATOM    714  N   GLN X  88     -10.108  10.415   9.366  1.00 68.94           N  
ATOM    715  CA  GLN X  88      -9.130  11.391   8.906  1.00 67.74           C  
ATOM    716  C   GLN X  88      -7.715  10.886   9.209  1.00 63.58           C  
ATOM    717  O   GLN X  88      -7.266  10.918  10.355  1.00 66.79           O  
ATOM    718  CB  GLN X  88      -9.368  12.741   9.585  1.00 72.46           C  
ATOM    719  CG  GLN X  88      -8.540  13.899   9.029  1.00 82.26           C  
ATOM    720  CD  GLN X  88      -8.837  15.215   9.738  1.00 92.90           C  
ATOM    721  OE1 GLN X  88      -9.917  15.393  10.304  1.00 98.54           O  
ATOM    722  NE2 GLN X  88      -7.877  16.142   9.712  1.00 92.76           N  
ATOM    723  N   LYS X  89      -7.018  10.420   8.177  1.00 55.27           N  
ATOM    724  CA  LYS X  89      -5.672   9.883   8.343  1.00 49.63           C  
ATOM    725  C   LYS X  89      -4.608  10.909   7.969  1.00 49.96           C  
ATOM    726  O   LYS X  89      -4.855  11.796   7.160  1.00 56.40           O  
ATOM    727  CB  LYS X  89      -5.486   8.634   7.482  1.00 43.24           C  
ATOM    728  CG  LYS X  89      -6.613   7.636   7.567  1.00 42.28           C  
ATOM    729  CD  LYS X  89      -6.458   6.547   6.516  1.00 42.40           C  
ATOM    730  CE  LYS X  89      -7.665   5.622   6.513  1.00 48.69           C  
ATOM    731  NZ  LYS X  89      -8.918   6.352   6.151  1.00 52.90           N  
ATOM    732  N   THR X  90      -3.420  10.765   8.549  1.00 42.65           N  
ATOM    733  CA  THR X  90      -2.289  11.623   8.205  1.00 42.59           C  
ATOM    734  C   THR X  90      -1.473  11.026   7.055  1.00 46.10           C  
ATOM    735  O   THR X  90      -1.546   9.825   6.784  1.00 43.46           O  
ATOM    736  CB  THR X  90      -1.357  11.873   9.412  1.00 41.97           C  
ATOM    737  OG1 THR X  90      -0.590  10.692   9.691  1.00 46.71           O  
ATOM    738  CG2 THR X  90      -2.164  12.274  10.649  1.00 32.38           C  
ATOM    739  N   ILE X  91      -0.691  11.872   6.387  1.00 50.24           N  
ATOM    740  CA  ILE X  91       0.104  11.444   5.241  1.00 48.64           C  
ATOM    741  C   ILE X  91       1.041  10.293   5.601  1.00 43.30           C  
ATOM    742  O   ILE X  91       1.326   9.441   4.767  1.00 40.04           O  
ATOM    743  CB  ILE X  91       0.898  12.632   4.610  1.00 42.72           C  
ATOM    744  CG1 ILE X  91       1.451  12.252   3.236  1.00 41.27           C  
ATOM    745  CG2 ILE X  91       2.027  13.101   5.513  1.00 37.57           C  
ATOM    746  CD1 ILE X  91       1.923  13.450   2.443  1.00 41.61           C  
ATOM    747  N   ARG X  92       1.506  10.260   6.846  1.00 45.40           N  
ATOM    748  CA  ARG X  92       2.357   9.167   7.306  1.00 49.72           C  
ATOM    749  C   ARG X  92       1.563   7.880   7.497  1.00 48.63           C  
ATOM    750  O   ARG X  92       2.041   6.800   7.141  1.00 48.57           O  
ATOM    751  CB  ARG X  92       3.073   9.537   8.605  1.00 60.71           C  
ATOM    752  CG  ARG X  92       3.990   8.441   9.140  1.00 69.18           C  
ATOM    753  CD  ARG X  92       4.730   8.905  10.386  1.00 78.68           C  
ATOM    754  NE  ARG X  92       5.820   9.829  10.080  1.00 82.85           N  
ATOM    755  CZ  ARG X  92       6.369  10.659  10.964  1.00 85.24           C  
ATOM    756  NH1 ARG X  92       5.926  10.699  12.212  1.00 85.43           N  
ATOM    757  NH2 ARG X  92       7.359  11.458  10.599  1.00 85.36           N  
ATOM    758  N   GLU X  93       0.357   7.994   8.056  1.00 46.26           N  
ATOM    759  CA  GLU X  93      -0.508   6.826   8.271  1.00 47.22           C  
ATOM    760  C   GLU X  93      -0.930   6.196   6.942  1.00 42.25           C  
ATOM    761  O   GLU X  93      -0.997   4.974   6.817  1.00 39.27           O  
ATOM    762  CB  GLU X  93      -1.747   7.199   9.094  1.00 52.00           C  
ATOM    763  CG  GLU X  93      -1.458   7.538  10.552  1.00 54.95           C  
ATOM    764  CD  GLU X  93      -2.613   8.260  11.251  1.00 64.65           C  
ATOM    765  OE1 GLU X  93      -3.491   8.831  10.566  1.00 61.02           O  
ATOM    766  OE2 GLU X  93      -2.636   8.262  12.499  1.00 74.59           O  
ATOM    767  N   ILE X  94      -1.206   7.042   5.952  1.00 41.96           N  
ATOM    768  CA  ILE X  94      -1.609   6.577   4.627  1.00 41.24           C  
ATOM    769  C   ILE X  94      -0.463   5.841   3.939  1.00 42.72           C  
ATOM    770  O   ILE X  94      -0.668   4.820   3.285  1.00 40.58           O  
ATOM    771  CB  ILE X  94      -2.107   7.747   3.754  1.00 41.37           C  
ATOM    772  CG1 ILE X  94      -3.435   8.267   4.304  1.00 40.80           C  
ATOM    773  CG2 ILE X  94      -2.265   7.313   2.294  1.00 39.74           C  
ATOM    774  CD1 ILE X  94      -3.707   9.719   3.976  1.00 43.91           C  
ATOM    775  N   SER X  95       0.747   6.359   4.102  1.00 46.15           N  
ATOM    776  CA  SER X  95       1.927   5.715   3.543  1.00 46.55           C  
ATOM    777  C   SER X  95       2.178   4.379   4.235  1.00 42.33           C  
ATOM    778  O   SER X  95       2.518   3.384   3.594  1.00 40.99           O  
ATOM    779  CB  SER X  95       3.148   6.630   3.683  1.00 42.91           C  
ATOM    780  OG  SER X  95       2.901   7.890   3.097  1.00 37.26           O  
ATOM    781  N   ALA X  96       2.012   4.369   5.551  1.00 43.32           N  
ATOM    782  CA  ALA X  96       2.132   3.139   6.319  1.00 45.69           C  
ATOM    783  C   ALA X  96       1.222   2.056   5.756  1.00 46.43           C  
ATOM    784  O   ALA X  96       1.649   0.913   5.581  1.00 51.24           O  
ATOM    785  CB  ALA X  96       1.798   3.388   7.787  1.00 45.15           C  
ATOM    786  N   ILE X  97      -0.030   2.415   5.474  1.00 41.84           N  
ATOM    787  CA  ILE X  97      -1.014   1.448   4.984  1.00 42.09           C  
ATOM    788  C   ILE X  97      -0.626   0.850   3.631  1.00 43.43           C  
ATOM    789  O   ILE X  97      -0.727  -0.365   3.425  1.00 42.15           O  
ATOM    790  CB  ILE X  97      -2.415   2.075   4.880  1.00 41.25           C  
ATOM    791  CG1 ILE X  97      -2.938   2.401   6.282  1.00 40.17           C  
ATOM    792  CG2 ILE X  97      -3.368   1.142   4.125  1.00 40.22           C  
ATOM    793  CD1 ILE X  97      -4.271   3.106   6.312  1.00 39.77           C  
ATOM    794  N   ILE X  98      -0.189   1.708   2.715  1.00 41.79           N  
ATOM    795  CA  ILE X  98       0.292   1.267   1.409  1.00 40.99           C  
ATOM    796  C   ILE X  98       1.548   0.425   1.585  1.00 47.25           C  
ATOM    797  O   ILE X  98       1.711  -0.613   0.926  1.00 45.85           O  
ATOM    798  CB  ILE X  98       0.621   2.470   0.501  1.00 34.56           C  
ATOM    799  CG1 ILE X  98      -0.623   3.335   0.319  1.00 33.08           C  
ATOM    800  CG2 ILE X  98       1.136   2.005  -0.846  1.00 33.96           C  
ATOM    801  CD1 ILE X  98      -0.350   4.650  -0.368  1.00 35.77           C  
ATOM    802  N   GLY X  99       2.418   0.879   2.491  1.00 45.59           N  
ATOM    803  CA  GLY X  99       3.664   0.197   2.781  1.00 43.34           C  
ATOM    804  C   GLY X  99       3.422  -1.204   3.286  1.00 45.06           C  
ATOM    805  O   GLY X  99       4.058  -2.157   2.833  1.00 48.61           O  
ATOM    806  N   LEU X 100       2.486  -1.331   4.222  1.00 45.24           N  
ATOM    807  CA  LEU X 100       2.159  -2.627   4.810  1.00 47.06           C  
ATOM    808  C   LEU X 100       1.558  -3.580   3.786  1.00 49.19           C  
ATOM    809  O   LEU X 100       1.910  -4.756   3.746  1.00 49.14           O  
ATOM    810  CB  LEU X 100       1.189  -2.462   5.982  1.00 46.70           C  
ATOM    811  CG  LEU X 100       0.610  -3.780   6.498  1.00 49.89           C  
ATOM    812  CD1 LEU X 100       1.652  -4.524   7.329  1.00 50.51           C  
ATOM    813  CD2 LEU X 100      -0.662  -3.553   7.309  1.00 50.21           C  
ATOM    814  N   CYS X 101       0.649  -3.066   2.962  1.00 46.91           N  
ATOM    815  CA  CYS X 101      -0.057  -3.901   1.990  1.00 43.10           C  
ATOM    816  C   CYS X 101       0.858  -4.402   0.880  1.00 41.62           C  
ATOM    817  O   CYS X 101       0.701  -5.523   0.393  1.00 38.52           O  
ATOM    818  CB  CYS X 101      -1.268  -3.173   1.408  1.00 41.60           C  
ATOM    819  SG  CYS X 101      -2.684  -3.120   2.544  1.00 47.16           S  
ATOM    820  N   ALA X 102       1.820  -3.571   0.490  1.00 43.83           N  
ATOM    821  CA  ALA X 102       2.796  -3.970  -0.517  1.00 43.74           C  
ATOM    822  C   ALA X 102       3.724  -5.054   0.039  1.00 47.19           C  
ATOM    823  O   ALA X 102       4.123  -5.978  -0.680  1.00 49.71           O  
ATOM    824  CB  ALA X 102       3.599  -2.759  -0.989  1.00 35.93           C  
ATOM    825  N   TYR X 103       4.067  -4.944   1.319  1.00 42.90           N  
ATOM    826  CA  TYR X 103       4.922  -5.945   1.930  1.00 46.06           C  
ATOM    827  C   TYR X 103       4.164  -7.269   2.030  1.00 51.23           C  
ATOM    828  O   TYR X 103       4.698  -8.335   1.717  1.00 54.12           O  
ATOM    829  CB  TYR X 103       5.404  -5.494   3.309  1.00 49.36           C  
ATOM    830  CG  TYR X 103       6.349  -6.489   3.938  1.00 59.73           C  
ATOM    831  CD1 TYR X 103       7.718  -6.410   3.724  1.00 66.07           C  
ATOM    832  CD2 TYR X 103       5.870  -7.530   4.720  1.00 60.58           C  
ATOM    833  CE1 TYR X 103       8.581  -7.333   4.286  1.00 68.44           C  
ATOM    834  CE2 TYR X 103       6.724  -8.451   5.285  1.00 64.50           C  
ATOM    835  CZ  TYR X 103       8.077  -8.349   5.065  1.00 67.65           C  
ATOM    836  OH  TYR X 103       8.926  -9.274   5.630  1.00 71.81           O  
ATOM    837  N   ALA X 104       2.913  -7.190   2.466  1.00 48.73           N  
ATOM    838  CA  ALA X 104       2.071  -8.366   2.565  1.00 45.44           C  
ATOM    839  C   ALA X 104       1.936  -9.046   1.201  1.00 50.49           C  
ATOM    840  O   ALA X 104       1.936 -10.269   1.096  1.00 53.28           O  
ATOM    841  CB  ALA X 104       0.706  -7.980   3.111  1.00 39.16           C  
ATOM    842  N   ALA X 105       1.817  -8.239   0.154  1.00 52.50           N  
ATOM    843  CA  ALA X 105       1.638  -8.763  -1.192  1.00 53.93           C  
ATOM    844  C   ALA X 105       2.881  -9.516  -1.656  1.00 57.00           C  
ATOM    845  O   ALA X 105       2.780 -10.522  -2.348  1.00 60.08           O  
ATOM    846  CB  ALA X 105       1.294  -7.633  -2.162  1.00 51.02           C  
ATOM    847  N   THR X 106       4.053  -9.020  -1.269  1.00 55.78           N  
ATOM    848  CA  THR X 106       5.305  -9.669  -1.629  1.00 55.98           C  
ATOM    849  C   THR X 106       5.487 -10.937  -0.808  1.00 58.50           C  
ATOM    850  O   THR X 106       5.892 -11.979  -1.331  1.00 62.19           O  
ATOM    851  CB  THR X 106       6.513  -8.731  -1.427  1.00 50.82           C  
ATOM    852  OG1 THR X 106       6.322  -7.537  -2.192  1.00 54.77           O  
ATOM    853  CG2 THR X 106       7.794  -9.399  -1.883  1.00 46.78           C  
ATOM    854  N   TYR X 107       5.173 -10.847   0.480  1.00 54.75           N  
ATOM    855  CA  TYR X 107       5.284 -11.993   1.375  1.00 55.91           C  
ATOM    856  C   TYR X 107       4.436 -13.174   0.890  1.00 55.21           C  
ATOM    857  O   TYR X 107       4.902 -14.314   0.869  1.00 57.97           O  
ATOM    858  CB  TYR X 107       4.873 -11.606   2.798  1.00 58.17           C  
ATOM    859  CG  TYR X 107       5.043 -12.723   3.804  1.00 66.34           C  
ATOM    860  CD1 TYR X 107       6.257 -12.912   4.454  1.00 71.00           C  
ATOM    861  CD2 TYR X 107       3.994 -13.585   4.108  1.00 66.32           C  
ATOM    862  CE1 TYR X 107       6.424 -13.928   5.376  1.00 75.05           C  
ATOM    863  CE2 TYR X 107       4.154 -14.603   5.028  1.00 70.22           C  
ATOM    864  CZ  TYR X 107       5.372 -14.771   5.660  1.00 77.51           C  
ATOM    865  OH  TYR X 107       5.550 -15.786   6.581  1.00 84.32           O  
ATOM    866  N   TRP X 108       3.198 -12.887   0.487  1.00 51.93           N  
ATOM    867  CA  TRP X 108       2.225 -13.932   0.178  1.00 51.96           C  
ATOM    868  C   TRP X 108       2.223 -14.393  -1.271  1.00 53.41           C  
ATOM    869  O   TRP X 108       1.635 -15.422  -1.595  1.00 51.14           O  
ATOM    870  CB  TRP X 108       0.822 -13.486   0.577  1.00 52.43           C  
ATOM    871  CG  TRP X 108       0.629 -13.489   2.043  1.00 56.33           C  
ATOM    872  CD1 TRP X 108       0.512 -12.399   2.855  1.00 59.45           C  
ATOM    873  CD2 TRP X 108       0.548 -14.631   2.894  1.00 57.74           C  
ATOM    874  NE1 TRP X 108       0.353 -12.792   4.158  1.00 60.60           N  
ATOM    875  CE2 TRP X 108       0.373 -14.166   4.211  1.00 58.72           C  
ATOM    876  CE3 TRP X 108       0.607 -16.015   2.676  1.00 57.54           C  
ATOM    877  CZ2 TRP X 108       0.253 -15.019   5.301  1.00 56.73           C  
ATOM    878  CZ3 TRP X 108       0.486 -16.864   3.761  1.00 55.32           C  
ATOM    879  CH2 TRP X 108       0.311 -16.365   5.053  1.00 53.71           C  
ATOM    880  N   GLY X 109       2.876 -13.633  -2.142  1.00 58.48           N  
ATOM    881  CA  GLY X 109       2.912 -13.978  -3.555  1.00 61.26           C  
ATOM    882  C   GLY X 109       3.686 -15.259  -3.826  1.00 66.49           C  
ATOM    883  O   GLY X 109       4.464 -15.711  -2.978  1.00 67.56           O  
ATOM    884  N   GLY X 110       3.450 -15.850  -5.000  1.00 68.75           N  
ATOM    885  CA  GLY X 110       4.243 -16.962  -5.496  1.00 74.48           C  
ATOM    886  C   GLY X 110       5.376 -16.473  -6.388  1.00 87.59           C  
ATOM    887  O   GLY X 110       5.637 -15.268  -6.462  1.00 89.00           O  
ATOM    888  N   GLU X 111       6.050 -17.395  -7.073  1.00 95.72           N  
ATOM    889  CA  GLU X 111       7.210 -17.031  -7.890  1.00101.65           C  
ATOM    890  C   GLU X 111       6.826 -16.534  -9.287  1.00106.13           C  
ATOM    891  O   GLU X 111       7.535 -15.725  -9.887  1.00105.54           O  
ATOM    892  CB  GLU X 111       8.217 -18.189  -7.976  1.00104.42           C  
ATOM    893  CG  GLU X 111       7.644 -19.493  -8.498  1.00111.01           C  
ATOM    894  CD  GLU X 111       6.662 -20.126  -7.534  1.00113.28           C  
ATOM    895  OE1 GLU X 111       5.807 -20.920  -7.988  1.00119.12           O  
ATOM    896  OE2 GLU X 111       6.741 -19.825  -6.325  1.00108.16           O  
ATOM    897  N   ASP X 112       5.697 -17.014  -9.794  1.00109.07           N  
ATOM    898  CA  ASP X 112       5.226 -16.616 -11.116  1.00110.44           C  
ATOM    899  C   ASP X 112       3.719 -16.368 -11.132  1.00105.76           C  
ATOM    900  O   ASP X 112       3.158 -15.952 -12.144  1.00107.35           O  
ATOM    901  CB  ASP X 112       5.615 -17.661 -12.167  1.00119.16           C  
ATOM    902  CG  ASP X 112       5.321 -19.093 -11.723  1.00125.70           C  
ATOM    903  OD1 ASP X 112       5.089 -19.326 -10.514  1.00125.14           O  
ATOM    904  OD2 ASP X 112       5.330 -19.992 -12.592  1.00128.91           O  
ATOM    905  N   HIS X 113       3.076 -16.621  -9.998  1.00 99.01           N  
ATOM    906  CA  HIS X 113       1.631 -16.479  -9.877  1.00 90.95           C  
ATOM    907  C   HIS X 113       1.269 -15.875  -8.521  1.00 85.85           C  
ATOM    908  O   HIS X 113       1.809 -16.279  -7.490  1.00 89.21           O  
ATOM    909  CB  HIS X 113       0.967 -17.849 -10.014  1.00 88.08           C  
ATOM    910  CG  HIS X 113       1.383 -18.819  -8.956  1.00 92.22           C  
ATOM    911  ND1 HIS X 113       2.572 -19.510  -9.007  1.00 99.26           N  
ATOM    912  CD2 HIS X 113       0.776 -19.199  -7.806  1.00 93.95           C  
ATOM    913  CE1 HIS X 113       2.679 -20.282  -7.940  1.00100.52           C  
ATOM    914  NE2 HIS X 113       1.602 -20.111  -7.195  1.00 98.04           N  
ATOM    915  N   PRO X 114       0.357 -14.895  -8.517  1.00 68.62           N  
ATOM    916  CA  PRO X 114      -0.181 -14.354  -7.266  1.00 64.03           C  
ATOM    917  C   PRO X 114      -1.005 -15.407  -6.522  1.00 62.97           C  
ATOM    918  O   PRO X 114      -1.335 -16.452  -7.089  1.00 64.88           O  
ATOM    919  CB  PRO X 114      -1.103 -13.238  -7.756  1.00 63.78           C  
ATOM    920  CG  PRO X 114      -1.502 -13.690  -9.133  1.00 64.48           C  
ATOM    921  CD  PRO X 114      -0.232 -14.228  -9.691  1.00 65.06           C  
ATOM    922  N   THR X 115      -1.336 -15.127  -5.267  1.00 57.93           N  
ATOM    923  CA  THR X 115      -2.127 -16.044  -4.458  1.00 55.89           C  
ATOM    924  C   THR X 115      -3.373 -15.328  -3.963  1.00 54.50           C  
ATOM    925  O   THR X 115      -3.470 -14.108  -4.045  1.00 53.38           O  
ATOM    926  CB  THR X 115      -1.328 -16.550  -3.241  1.00 54.17           C  
ATOM    927  OG1 THR X 115      -1.197 -15.500  -2.274  1.00 55.63           O  
ATOM    928  CG2 THR X 115       0.054 -17.007  -3.670  1.00 49.16           C  
ATOM    929  N   SER X 116      -4.326 -16.083  -3.441  1.00 52.16           N  
ATOM    930  CA  SER X 116      -5.519 -15.476  -2.874  1.00 54.14           C  
ATOM    931  C   SER X 116      -5.153 -14.431  -1.820  1.00 58.42           C  
ATOM    932  O   SER X 116      -5.754 -13.356  -1.761  1.00 57.46           O  
ATOM    933  CB  SER X 116      -6.422 -16.545  -2.268  1.00 55.41           C  
ATOM    934  OG  SER X 116      -6.721 -17.553  -3.227  1.00 62.37           O  
ATOM    935  N   ASN X 117      -4.163 -14.748  -0.990  1.00 58.93           N  
ATOM    936  CA  ASN X 117      -3.758 -13.842   0.074  1.00 52.40           C  
ATOM    937  C   ASN X 117      -3.094 -12.589  -0.453  1.00 51.54           C  
ATOM    938  O   ASN X 117      -3.366 -11.489   0.031  1.00 51.24           O  
ATOM    939  CB  ASN X 117      -2.839 -14.548   1.061  1.00 50.33           C  
ATOM    940  CG  ASN X 117      -3.608 -15.348   2.080  1.00 52.61           C  
ATOM    941  OD1 ASN X 117      -4.842 -15.318   2.105  1.00 52.20           O  
ATOM    942  ND2 ASN X 117      -2.890 -16.064   2.936  1.00 54.90           N  
ATOM    943  N   SER X 118      -2.225 -12.750  -1.449  1.00 53.41           N  
ATOM    944  CA  SER X 118      -1.506 -11.603  -2.014  1.00 51.83           C  
ATOM    945  C   SER X 118      -2.474 -10.640  -2.698  1.00 50.79           C  
ATOM    946  O   SER X 118      -2.295  -9.426  -2.635  1.00 51.77           O  
ATOM    947  CB  SER X 118      -0.392 -12.049  -2.974  1.00 46.42           C  
ATOM    948  OG  SER X 118      -0.902 -12.439  -4.239  1.00 44.45           O  
ATOM    949  N   LEU X 119      -3.503 -11.186  -3.343  1.00 50.78           N  
ATOM    950  CA  LEU X 119      -4.553 -10.359  -3.926  1.00 49.66           C  
ATOM    951  C   LEU X 119      -5.323  -9.634  -2.833  1.00 52.18           C  
ATOM    952  O   LEU X 119      -5.629  -8.454  -2.963  1.00 56.75           O  
ATOM    953  CB  LEU X 119      -5.525 -11.196  -4.757  1.00 50.20           C  
ATOM    954  CG  LEU X 119      -5.036 -11.761  -6.090  1.00 51.08           C  
ATOM    955  CD1 LEU X 119      -6.044 -12.747  -6.647  1.00 50.00           C  
ATOM    956  CD2 LEU X 119      -4.767 -10.640  -7.067  1.00 49.60           C  
ATOM    957  N   ASN X 120      -5.643 -10.346  -1.758  1.00 50.21           N  
ATOM    958  CA  ASN X 120      -6.409  -9.750  -0.670  1.00 50.53           C  
ATOM    959  C   ASN X 120      -5.718  -8.540  -0.048  1.00 50.40           C  
ATOM    960  O   ASN X 120      -6.386  -7.636   0.452  1.00 50.08           O  
ATOM    961  CB  ASN X 120      -6.764 -10.787   0.395  1.00 54.06           C  
ATOM    962  CG  ASN X 120      -7.924 -11.667  -0.018  1.00 61.14           C  
ATOM    963  OD1 ASN X 120      -8.619 -11.385  -0.991  1.00 65.50           O  
ATOM    964  ND2 ASN X 120      -8.138 -12.742   0.724  1.00 62.71           N  
ATOM    965  N   ALA X 121      -4.385  -8.524  -0.088  1.00 50.40           N  
ATOM    966  CA  ALA X 121      -3.606  -7.382   0.390  1.00 47.93           C  
ATOM    967  C   ALA X 121      -3.995  -6.133  -0.393  1.00 47.99           C  
ATOM    968  O   ALA X 121      -4.073  -5.022   0.146  1.00 46.46           O  
ATOM    969  CB  ALA X 121      -2.119  -7.656   0.248  1.00 42.53           C  
ATOM    970  N   LEU X 122      -4.246  -6.336  -1.676  1.00 45.47           N  
ATOM    971  CA  LEU X 122      -4.686  -5.273  -2.563  1.00 46.41           C  
ATOM    972  C   LEU X 122      -6.044  -4.721  -2.121  1.00 49.52           C  
ATOM    973  O   LEU X 122      -6.268  -3.504  -2.139  1.00 48.79           O  
ATOM    974  CB  LEU X 122      -4.772  -5.815  -3.988  1.00 41.31           C  
ATOM    975  CG  LEU X 122      -5.290  -4.863  -5.042  1.00 43.42           C  
ATOM    976  CD1 LEU X 122      -4.503  -3.577  -4.987  1.00 52.15           C  
ATOM    977  CD2 LEU X 122      -5.129  -5.528  -6.383  1.00 41.44           C  
ATOM    978  N   PHE X 123      -6.943  -5.619  -1.717  1.00 48.65           N  
ATOM    979  CA  PHE X 123      -8.299  -5.224  -1.356  1.00 46.48           C  
ATOM    980  C   PHE X 123      -8.379  -4.655   0.039  1.00 50.19           C  
ATOM    981  O   PHE X 123      -9.286  -3.882   0.346  1.00 53.23           O  
ATOM    982  CB  PHE X 123      -9.256  -6.394  -1.502  1.00 40.39           C  
ATOM    983  CG  PHE X 123      -9.217  -7.012  -2.854  1.00 49.87           C  
ATOM    984  CD1 PHE X 123      -9.397  -6.227  -3.981  1.00 54.19           C  
ATOM    985  CD2 PHE X 123      -8.984  -8.374  -3.011  1.00 54.45           C  
ATOM    986  CE1 PHE X 123      -9.357  -6.783  -5.234  1.00 56.63           C  
ATOM    987  CE2 PHE X 123      -8.944  -8.938  -4.266  1.00 54.71           C  
ATOM    988  CZ  PHE X 123      -9.129  -8.138  -5.380  1.00 56.70           C  
ATOM    989  N   VAL X 124      -7.430  -5.040   0.885  1.00 52.04           N  
ATOM    990  CA  VAL X 124      -7.347  -4.467   2.224  1.00 50.89           C  
ATOM    991  C   VAL X 124      -7.052  -2.983   2.083  1.00 48.57           C  
ATOM    992  O   VAL X 124      -7.705  -2.143   2.701  1.00 49.85           O  
ATOM    993  CB  VAL X 124      -6.276  -5.150   3.108  1.00 49.13           C  
ATOM    994  CG1 VAL X 124      -6.044  -4.348   4.378  1.00 43.22           C  
ATOM    995  CG2 VAL X 124      -6.702  -6.573   3.456  1.00 50.78           C  
ATOM    996  N   MET X 125      -6.082  -2.655   1.243  1.00 46.67           N  
ATOM    997  CA  MET X 125      -5.773  -1.255   1.031  1.00 41.06           C  
ATOM    998  C   MET X 125      -6.969  -0.471   0.497  1.00 44.87           C  
ATOM    999  O   MET X 125      -7.258   0.629   0.969  1.00 47.60           O  
ATOM   1000  CB  MET X 125      -4.593  -1.074   0.100  1.00 38.41           C  
ATOM   1001  CG  MET X 125      -4.440   0.382  -0.241  1.00 52.14           C  
ATOM   1002  CE  MET X 125      -1.910   0.290  -1.534  1.00 25.51           C  
ATOM   1003  N   LEU X 126      -7.653  -1.028  -0.500  1.00 44.13           N  
ATOM   1004  CA  LEU X 126      -8.837  -0.376  -1.050  1.00 44.05           C  
ATOM   1005  C   LEU X 126      -9.887  -0.126   0.029  1.00 47.48           C  
ATOM   1006  O   LEU X 126     -10.535   0.923   0.049  1.00 54.93           O  
ATOM   1007  CB  LEU X 126      -9.421  -1.188  -2.195  1.00 42.71           C  
ATOM   1008  CG  LEU X 126      -8.490  -1.256  -3.404  1.00 48.37           C  
ATOM   1009  CD1 LEU X 126      -9.098  -2.101  -4.508  1.00 50.25           C  
ATOM   1010  CD2 LEU X 126      -8.142   0.147  -3.913  1.00 48.26           C  
ATOM   1011  N   GLU X 127     -10.037  -1.094   0.929  1.00 46.99           N  
ATOM   1012  CA  GLU X 127     -10.967  -0.976   2.046  1.00 52.39           C  
ATOM   1013  C   GLU X 127     -10.590   0.205   2.941  1.00 54.24           C  
ATOM   1014  O   GLU X 127     -11.456   0.907   3.480  1.00 54.73           O  
ATOM   1015  CB  GLU X 127     -10.952  -2.256   2.877  1.00 57.74           C  
ATOM   1016  CG  GLU X 127     -11.922  -2.241   4.026  1.00 68.70           C  
ATOM   1017  CD  GLU X 127     -13.358  -2.381   3.563  1.00 82.30           C  
ATOM   1018  OE1 GLU X 127     -13.591  -3.024   2.507  1.00 80.43           O  
ATOM   1019  OE2 GLU X 127     -14.252  -1.853   4.263  1.00 89.59           O  
ATOM   1020  N   MET X 128      -9.288   0.419   3.092  1.00 51.02           N  
ATOM   1021  CA  MET X 128      -8.774   1.419   4.016  1.00 47.03           C  
ATOM   1022  C   MET X 128      -8.853   2.854   3.480  1.00 48.89           C  
ATOM   1023  O   MET X 128      -9.185   3.773   4.228  1.00 52.68           O  
ATOM   1024  CB  MET X 128      -7.328   1.091   4.406  1.00 46.21           C  
ATOM   1025  CG  MET X 128      -7.169  -0.113   5.317  1.00 41.16           C  
ATOM   1026  CE  MET X 128      -7.734   1.925   7.466  1.00 58.38           C  
ATOM   1027  N   LEU X 129      -8.549   3.050   2.198  1.00 44.57           N  
ATOM   1028  CA  LEU X 129      -8.374   4.398   1.667  1.00 43.12           C  
ATOM   1029  C   LEU X 129      -9.600   4.946   0.951  1.00 51.91           C  
ATOM   1030  O   LEU X 129     -10.177   4.280   0.079  1.00 53.38           O  
ATOM   1031  CB  LEU X 129      -7.174   4.445   0.727  1.00 40.89           C  
ATOM   1032  CG  LEU X 129      -5.890   3.837   1.284  1.00 36.24           C  
ATOM   1033  CD1 LEU X 129      -4.757   3.911   0.261  1.00 30.40           C  
ATOM   1034  CD2 LEU X 129      -5.487   4.492   2.611  1.00 30.08           C  
ATOM   1035  N   ASN X 130      -9.978   6.170   1.323  1.00 56.88           N  
ATOM   1036  CA  ASN X 130     -11.028   6.930   0.635  1.00 60.89           C  
ATOM   1037  C   ASN X 130     -10.431   7.990  -0.293  1.00 62.82           C  
ATOM   1038  O   ASN X 130      -9.213   8.121  -0.391  1.00 59.61           O  
ATOM   1039  CB  ASN X 130     -11.984   7.575   1.646  1.00 62.88           C  
ATOM   1040  CG  ASN X 130     -11.296   8.601   2.525  1.00 66.86           C  
ATOM   1041  OD1 ASN X 130     -10.325   9.235   2.116  1.00 67.57           O  
ATOM   1042  ND2 ASN X 130     -11.806   8.775   3.740  1.00 70.78           N  
ATOM   1043  N   TYR X 131     -11.286   8.755  -0.962  1.00 70.47           N  
ATOM   1044  CA  TYR X 131     -10.814   9.728  -1.954  1.00 75.04           C  
ATOM   1045  C   TYR X 131      -9.999  10.860  -1.331  1.00 65.66           C  
ATOM   1046  O   TYR X 131      -9.073  11.378  -1.944  1.00 65.35           O  
ATOM   1047  CB  TYR X 131     -11.972  10.284  -2.797  1.00 86.51           C  
ATOM   1048  CG  TYR X 131     -12.983  11.100  -2.021  1.00101.07           C  
ATOM   1049  CD1 TYR X 131     -13.719  10.533  -0.982  1.00108.32           C  
ATOM   1050  CD2 TYR X 131     -13.216  12.433  -2.335  1.00106.88           C  
ATOM   1051  CE1 TYR X 131     -14.649  11.278  -0.272  1.00113.98           C  
ATOM   1052  CE2 TYR X 131     -14.142  13.184  -1.632  1.00112.77           C  
ATOM   1053  CZ  TYR X 131     -14.855  12.605  -0.602  1.00115.92           C  
ATOM   1054  OH  TYR X 131     -15.777  13.352   0.097  1.00117.54           O  
ATOM   1055  N   VAL X 132     -10.342  11.233  -0.107  1.00 59.68           N  
ATOM   1056  CA  VAL X 132      -9.611  12.274   0.604  1.00 55.43           C  
ATOM   1057  C   VAL X 132      -8.195  11.815   0.929  1.00 56.98           C  
ATOM   1058  O   VAL X 132      -7.263  12.621   0.996  1.00 55.71           O  
ATOM   1059  CB  VAL X 132     -10.330  12.674   1.901  1.00 52.38           C  
ATOM   1060  CG1 VAL X 132      -9.412  13.530   2.793  1.00 41.84           C  
ATOM   1061  CG2 VAL X 132     -11.631  13.404   1.576  1.00 55.87           C  
ATOM   1062  N   ASP X 133      -8.039  10.511   1.137  1.00 57.60           N  
ATOM   1063  CA  ASP X 133      -6.724   9.950   1.412  1.00 56.42           C  
ATOM   1064  C   ASP X 133      -5.864   9.991   0.153  1.00 53.91           C  
ATOM   1065  O   ASP X 133      -4.661  10.235   0.223  1.00 55.26           O  
ATOM   1066  CB  ASP X 133      -6.837   8.518   1.949  1.00 57.38           C  
ATOM   1067  CG  ASP X 133      -7.519   8.456   3.302  1.00 66.90           C  
ATOM   1068  OD1 ASP X 133      -7.418   9.444   4.066  1.00 71.72           O  
ATOM   1069  OD2 ASP X 133      -8.157   7.421   3.604  1.00 65.87           O  
ATOM   1070  N   TYR X 134      -6.487   9.764  -0.998  1.00 49.69           N  
ATOM   1071  CA  TYR X 134      -5.753   9.777  -2.259  1.00 53.06           C  
ATOM   1072  C   TYR X 134      -5.208  11.171  -2.605  1.00 52.55           C  
ATOM   1073  O   TYR X 134      -4.162  11.284  -3.241  1.00 55.05           O  
ATOM   1074  CB  TYR X 134      -6.606   9.214  -3.406  1.00 52.66           C  
ATOM   1075  CG  TYR X 134      -6.892   7.734  -3.271  1.00 56.12           C  
ATOM   1076  CD1 TYR X 134      -5.879   6.795  -3.420  1.00 59.34           C  
ATOM   1077  CD2 TYR X 134      -8.174   7.271  -2.990  1.00 59.25           C  
ATOM   1078  CE1 TYR X 134      -6.135   5.435  -3.290  1.00 58.25           C  
ATOM   1079  CE2 TYR X 134      -8.437   5.920  -2.860  1.00 58.67           C  
ATOM   1080  CZ  TYR X 134      -7.413   5.009  -3.014  1.00 58.66           C  
ATOM   1081  OH  TYR X 134      -7.672   3.663  -2.890  1.00 62.75           O  
ATOM   1082  N   ASN X 135      -5.909  12.223  -2.185  1.00 49.98           N  
ATOM   1083  CA  ASN X 135      -5.447  13.592  -2.425  1.00 60.39           C  
ATOM   1084  C   ASN X 135      -4.191  13.905  -1.633  1.00 60.31           C  
ATOM   1085  O   ASN X 135      -3.333  14.679  -2.076  1.00 59.53           O  
ATOM   1086  CB  ASN X 135      -6.528  14.614  -2.055  1.00 69.18           C  
ATOM   1087  CG  ASN X 135      -7.690  14.612  -3.024  1.00 74.89           C  
ATOM   1088  OD1 ASN X 135      -7.872  13.667  -3.792  1.00 75.25           O  
ATOM   1089  ND2 ASN X 135      -8.484  15.674  -2.993  1.00 77.61           N  
ATOM   1090  N   ILE X 136      -4.107  13.300  -0.448  1.00 55.22           N  
ATOM   1091  CA  ILE X 136      -3.008  13.546   0.467  1.00 49.14           C  
ATOM   1092  C   ILE X 136      -1.766  12.798   0.030  1.00 49.08           C  
ATOM   1093  O   ILE X 136      -0.693  13.392  -0.113  1.00 53.03           O  
ATOM   1094  CB  ILE X 136      -3.367  13.123   1.899  1.00 50.49           C  
ATOM   1095  CG1 ILE X 136      -4.433  14.060   2.479  1.00 48.80           C  
ATOM   1096  CG2 ILE X 136      -2.119  13.096   2.789  1.00 48.88           C  
ATOM   1097  CD1 ILE X 136      -4.763  13.791   3.940  1.00 44.22           C  
ATOM   1098  N   ILE X 137      -1.906  11.493  -0.187  1.00 42.70           N  
ATOM   1099  CA  ILE X 137      -0.757  10.679  -0.563  1.00 42.77           C  
ATOM   1100  C   ILE X 137      -0.257  11.087  -1.934  1.00 46.92           C  
ATOM   1101  O   ILE X 137       0.888  10.815  -2.302  1.00 49.25           O  
ATOM   1102  CB  ILE X 137      -1.065   9.174  -0.559  1.00 42.36           C  
ATOM   1103  CG1 ILE X 137       0.238   8.363  -0.566  1.00 37.71           C  
ATOM   1104  CG2 ILE X 137      -1.975   8.806  -1.733  1.00 44.03           C  
ATOM   1105  CD1 ILE X 137       1.204   8.728   0.553  1.00 34.32           C  
ATOM   1106  N   PHE X 138      -1.123  11.757  -2.685  1.00 49.17           N  
ATOM   1107  CA  PHE X 138      -0.738  12.296  -3.978  1.00 50.54           C  
ATOM   1108  C   PHE X 138       0.453  13.259  -3.858  1.00 53.21           C  
ATOM   1109  O   PHE X 138       1.245  13.393  -4.795  1.00 52.49           O  
ATOM   1110  CB  PHE X 138      -1.922  12.993  -4.636  1.00 48.73           C  
ATOM   1111  CG  PHE X 138      -1.575  13.668  -5.926  1.00 55.49           C  
ATOM   1112  CD1 PHE X 138      -1.075  12.936  -6.992  1.00 56.15           C  
ATOM   1113  CD2 PHE X 138      -1.750  15.032  -6.079  1.00 59.94           C  
ATOM   1114  CE1 PHE X 138      -0.753  13.554  -8.191  1.00 55.86           C  
ATOM   1115  CE2 PHE X 138      -1.431  15.655  -7.278  1.00 60.05           C  
ATOM   1116  CZ  PHE X 138      -0.932  14.916  -8.333  1.00 55.84           C  
ATOM   1117  N   ARG X 139       0.580  13.917  -2.705  1.00 50.69           N  
ATOM   1118  CA  ARG X 139       1.653  14.891  -2.494  1.00 52.87           C  
ATOM   1119  C   ARG X 139       3.030  14.243  -2.336  1.00 55.64           C  
ATOM   1120  O   ARG X 139       4.043  14.936  -2.347  1.00 65.45           O  
ATOM   1121  CB  ARG X 139       1.359  15.786  -1.282  1.00 50.34           C  
ATOM   1122  CG  ARG X 139      -0.042  16.350  -1.253  1.00 52.02           C  
ATOM   1123  CD  ARG X 139      -0.337  17.129  -2.498  1.00 60.60           C  
ATOM   1124  NE  ARG X 139      -1.737  17.525  -2.550  1.00 71.22           N  
ATOM   1125  CZ  ARG X 139      -2.175  18.618  -3.164  1.00 81.12           C  
ATOM   1126  NH1 ARG X 139      -1.315  19.428  -3.768  1.00 87.40           N  
ATOM   1127  NH2 ARG X 139      -3.467  18.910  -3.166  1.00 83.02           N  
ATOM   1128  N   ARG X 140       3.068  12.923  -2.174  1.00 55.80           N  
ATOM   1129  CA  ARG X 140       4.341  12.196  -2.118  1.00 56.91           C  
ATOM   1130  C   ARG X 140       4.695  11.641  -3.499  1.00 59.79           C  
ATOM   1131  O   ARG X 140       5.816  11.182  -3.747  1.00 58.90           O  
ATOM   1132  CB  ARG X 140       4.271  11.055  -1.099  1.00 50.70           C  
ATOM   1133  CG  ARG X 140       3.825  11.498   0.282  1.00 52.73           C  
ATOM   1134  CD  ARG X 140       4.242  10.501   1.346  1.00 51.85           C  
ATOM   1135  NE  ARG X 140       5.681  10.249   1.326  1.00 51.86           N  
ATOM   1136  CZ  ARG X 140       6.305   9.447   2.181  1.00 48.49           C  
ATOM   1137  NH1 ARG X 140       5.619   8.822   3.119  1.00 53.15           N  
ATOM   1138  NH2 ARG X 140       7.613   9.263   2.104  1.00 44.54           N  
ATOM   1139  N   MET X 141       3.723  11.699  -4.403  1.00 58.14           N  
ATOM   1140  CA  MET X 141       3.882  11.162  -5.741  1.00 61.68           C  
ATOM   1141  C   MET X 141       3.914  12.307  -6.719  1.00 73.05           C  
ATOM   1142  O   MET X 141       3.676  12.133  -7.913  1.00 74.62           O  
ATOM   1143  CB  MET X 141       2.730  10.216  -6.020  1.00 62.60           C  
ATOM   1144  CG  MET X 141       2.572   9.214  -4.887  1.00 64.32           C  
ATOM   1145  CE  MET X 141       1.168   7.015  -6.283  1.00 58.17           C  
ATOM   1146  N   ASN X 142       4.230  13.476  -6.171  1.00 82.85           N  
ATOM   1147  CA  ASN X 142       4.287  14.749  -6.881  1.00 87.82           C  
ATOM   1148  C   ASN X 142       3.045  15.591  -6.645  1.00 86.25           C  
ATOM   1149  O   ASN X 142       3.131  16.758  -6.272  1.00 83.36           O  
ATOM   1150  CB  ASN X 142       4.524  14.555  -8.366  1.00 96.51           C  
ATOM   1151  CG  ASN X 142       4.940  15.833  -9.057  1.00113.72           C  
ATOM   1152  OD1 ASN X 142       5.077  15.864 -10.279  1.00122.04           O  
ATOM   1153  ND2 ASN X 142       5.152  16.897  -8.282  1.00117.35           N  
TER
END
