# Supplementary material for: Vaccinia Virus Protein A49 Is an Unexpected Member of the B-cell Lymphoma (Bcl)-2 Protein Family
Source: J Biol Chem. 2015 Jan 20;290(10):5991–6002. doi: 10.1074/jbc.M114.624650 (PMC4358236; doi:10.1074/jbc.M114.624650)
Supplement: Supplemental Data [file supp_M114.624650_jbc.M114.624650-1.zip › Neidel_overlain_Bcl-2_proteins_and_core/2WH6_A_ali.pdb]

ATOM      1  N   ALA X   1      -6.336  12.388 -10.273  1.00 38.58           N  
ATOM      2  CA  ALA X   1      -7.603  11.632 -10.304  1.00 37.58           C  
ATOM      3  C   ALA X   1      -7.399  10.100 -10.370  1.00 36.76           C  
ATOM      4  O   ALA X   1      -8.363   9.377 -10.622  1.00 38.98           O  
ATOM      5  CB  ALA X   1      -8.500  12.119 -11.448  1.00 39.21           C  
ATOM      6  N   TYR X   2      -6.179   9.597 -10.144  1.00 34.68           N  
ATOM      7  CA  TYR X   2      -6.032   8.142  -9.891  1.00 32.65           C  
ATOM      8  C   TYR X   2      -6.489   7.837  -8.469  1.00 29.87           C  
ATOM      9  O   TYR X   2      -6.154   8.584  -7.550  1.00 30.72           O  
ATOM     10  CB  TYR X   2      -4.594   7.670 -10.069  1.00 34.35           C  
ATOM     11  CG  TYR X   2      -4.089   7.855 -11.476  1.00 39.03           C  
ATOM     12  CD1 TYR X   2      -4.607   7.092 -12.534  1.00 41.08           C  
ATOM     13  CD2 TYR X   2      -3.098   8.795 -11.753  1.00 40.52           C  
ATOM     14  CE1 TYR X   2      -4.149   7.280 -13.855  1.00 43.85           C  
ATOM     15  CE2 TYR X   2      -2.625   8.989 -13.056  1.00 42.81           C  
ATOM     16  CZ  TYR X   2      -3.155   8.227 -14.101  1.00 42.04           C  
ATOM     17  OH  TYR X   2      -2.683   8.422 -15.388  1.00 41.59           O  
ATOM     18  N   SER X   3      -7.248   6.749  -8.304  1.00 25.71           N  
ATOM     19  CA  SER X   3      -7.787   6.362  -6.997  1.00 22.63           C  
ATOM     20  C   SER X   3      -6.698   5.681  -6.207  1.00 20.24           C  
ATOM     21  O   SER X   3      -5.676   5.263  -6.763  1.00 21.26           O  
ATOM     22  CB  SER X   3      -8.951   5.410  -7.146  1.00 21.86           C  
ATOM     23  OG  SER X   3      -8.509   4.142  -7.616  1.00 22.42           O  
ATOM     24  N   THR X   4      -6.904   5.595  -4.899  1.00 19.79           N  
ATOM     25  CA  THR X   4      -5.956   4.906  -3.984  1.00 19.78           C  
ATOM     26  C   THR X   4      -5.858   3.444  -4.358  1.00 19.30           C  
ATOM     27  O   THR X   4      -4.764   2.892  -4.392  1.00 18.73           O  
ATOM     28  CB  THR X   4      -6.375   5.045  -2.516  1.00 21.18           C  
ATOM     29  OG1 THR X   4      -6.403   6.450  -2.212  1.00 23.31           O  
ATOM     30  CG2 THR X   4      -5.318   4.412  -1.617  1.00 20.23           C  
ATOM     31  N   ARG X   5      -6.981   2.847  -4.729  1.00 19.30           N  
ATOM     32  CA  ARG X   5      -6.934   1.467  -5.186  1.00 18.96           C  
ATOM     33  C   ARG X   5      -6.004   1.330  -6.417  1.00 16.96           C  
ATOM     34  O   ARG X   5      -5.192   0.402  -6.511  1.00 18.01           O  
ATOM     35  CB  ARG X   5      -8.346   0.992  -5.499  1.00 21.49           C  
ATOM     36  CG  ARG X   5      -8.443  -0.337  -6.105  1.00 23.92           C  
ATOM     37  CD  ARG X   5      -9.857  -0.926  -5.753  1.00 29.55           C  
ATOM     38  NE  ARG X   5     -10.920  -0.165  -6.378  1.00 31.56           N  
ATOM     39  CZ  ARG X   5     -12.026  -0.730  -6.873  1.00 33.47           C  
ATOM     40  NH1 ARG X   5     -12.965   0.023  -7.451  1.00 33.51           N  
ATOM     41  NH2 ARG X   5     -12.172  -2.059  -6.825  1.00 31.02           N  
ATOM     42  N   GLU X   6      -6.135   2.239  -7.402  1.00 18.09           N  
ATOM     43  CA  GLU X   6      -5.261   2.190  -8.585  1.00 18.54           C  
ATOM     44  C   GLU X   6      -3.801   2.350  -8.188  1.00 17.59           C  
ATOM     45  O   GLU X   6      -2.937   1.609  -8.665  1.00 20.10           O  
ATOM     46  CB  GLU X   6      -5.631   3.277  -9.598  1.00 20.44           C  
ATOM     47  CG  GLU X   6      -6.862   2.944 -10.402  1.00 22.61           C  
ATOM     48  CD  GLU X   6      -7.161   4.059 -11.369  1.00 29.90           C  
ATOM     49  OE1 GLU X   6      -7.650   5.128 -10.913  1.00 30.26           O  
ATOM     50  OE2 GLU X   6      -6.841   3.898 -12.562  1.00 32.65           O  
ATOM     51  N   ILE X   7      -3.510   3.331  -7.321  1.00 17.43           N  
ATOM     52  CA  ILE X   7      -2.090   3.527  -7.017  0.50 18.69           C  
ATOM     53  C   ILE X   7      -1.530   2.370  -6.197  1.00 17.44           C  
ATOM     54  O   ILE X   7      -0.420   1.920  -6.489  1.00 17.87           O  
ATOM     55  CB  ILE X   7      -1.712   4.925  -6.496  0.50 19.83           C  
ATOM     56  CG1 ILE X   7      -0.185   5.116  -6.624  0.50 19.44           C  
ATOM     57  CG2 ILE X   7      -2.246   5.136  -5.071  0.50 19.61           C  
ATOM     58  CD1 ILE X   7       0.318   6.527  -6.363  0.50 17.70           C  
ATOM     59  N   LEU X   8      -2.299   1.849  -5.229  1.00 17.89           N  
ATOM     60  CA  LEU X   8      -1.798   0.685  -4.519  1.00 16.87           C  
ATOM     61  C   LEU X   8      -1.593  -0.515  -5.421  1.00 16.69           C  
ATOM     62  O   LEU X   8      -0.578  -1.225  -5.301  1.00 17.74           O  
ATOM     63  CB  LEU X   8      -2.703   0.304  -3.319  1.00 17.97           C  
ATOM     64  CG  LEU X   8      -2.232  -0.874  -2.465  1.00 16.56           C  
ATOM     65  CD1 LEU X   8      -0.826  -0.583  -1.869  1.00 17.98           C  
ATOM     66  CD2 LEU X   8      -3.177  -1.053  -1.308  1.00 17.87           C  
ATOM     67  N   LEU X   9      -2.540  -0.742  -6.325  1.00 16.28           N  
ATOM     68  CA  LEU X   9      -2.411  -1.916  -7.188  1.00 16.23           C  
ATOM     69  C   LEU X   9      -1.187  -1.732  -8.130  1.00 16.89           C  
ATOM     70  O   LEU X   9      -0.428  -2.693  -8.340  1.00 17.29           O  
ATOM     71  CB  LEU X   9      -3.691  -2.148  -7.985  1.00 16.23           C  
ATOM     72  CG  LEU X   9      -3.650  -3.249  -9.027  1.00 18.83           C  
ATOM     73  CD1 LEU X   9      -3.266  -4.600  -8.412  1.00 18.96           C  
ATOM     74  CD2 LEU X   9      -5.040  -3.247  -9.637  1.00 21.99           C  
ATOM     75  N   ALA X  10      -0.994  -0.521  -8.661  1.00 16.74           N  
ATOM     76  CA  ALA X  10       0.162  -0.272  -9.512  1.00 17.63           C  
ATOM     77  C   ALA X  10       1.455  -0.505  -8.722  1.00 16.92           C  
ATOM     78  O   ALA X  10       2.405  -1.093  -9.268  1.00 18.40           O  
ATOM     79  CB  ALA X  10       0.121   1.146 -10.042  1.00 17.78           C  
ATOM     80  N   LEU X  11       1.486  -0.064  -7.458  1.00 16.77           N  
ATOM     81  CA  LEU X  11       2.689  -0.270  -6.598  1.00 16.35           C  
ATOM     82  C   LEU X  11       2.968  -1.741  -6.374  1.00 17.97           C  
ATOM     83  O   LEU X  11       4.118  -2.217  -6.397  1.00 18.85           O  
ATOM     84  CB  LEU X  11       2.471   0.426  -5.258  1.00 18.82           C  
ATOM     85  CG  LEU X  11       2.620   1.953  -5.358  1.00 18.08           C  
ATOM     86  CD1 LEU X  11       2.022   2.620  -4.153  1.00 19.16           C  
ATOM     87  CD2 LEU X  11       4.124   2.281  -5.398  1.00 20.27           C  
ATOM     88  N   CYS X  12       1.902  -2.509  -6.140  1.00 15.70           N  
ATOM     89  CA  CYS X  12       2.107  -3.938  -5.924  1.00 17.33           C  
ATOM     90  C   CYS X  12       2.602  -4.642  -7.180  1.00 17.85           C  
ATOM     91  O   CYS X  12       3.390  -5.577  -7.101  1.00 18.37           O  
ATOM     92  CB  CYS X  12       0.830  -4.605  -5.404  1.00 17.24           C  
ATOM     93  SG  CYS X  12       0.367  -4.129  -3.693  1.00 19.05           S  
ATOM     94  N   ILE X  13       2.036  -4.258  -8.308  1.00 17.01           N  
ATOM     95  CA  ILE X  13       2.530  -4.843  -9.546  1.00 17.38           C  
ATOM     96  C   ILE X  13       3.992  -4.473  -9.823  1.00 18.40           C  
ATOM     97  O   ILE X  13       4.793  -5.351 -10.155  1.00 19.85           O  
ATOM     98  CB  ILE X  13       1.619  -4.403 -10.682  1.00 16.84           C  
ATOM     99  CG1 ILE X  13       0.232  -5.079 -10.565  1.00 19.08           C  
ATOM    100  CG2 ILE X  13       2.257  -4.766 -12.109  1.00 19.04           C  
ATOM    101  CD1 ILE X  13      -0.894  -4.326 -11.364  1.00 20.83           C  
ATOM    102  N   ARG X  14       4.318  -3.198  -9.732  1.00 17.42           N  
ATOM    103  CA  ARG X  14       5.721  -2.799  -9.866  1.00 19.80           C  
ATOM    104  C   ARG X  14       6.610  -3.604  -8.901  1.00 19.74           C  
ATOM    105  O   ARG X  14       7.670  -4.162  -9.297  1.00 21.14           O  
ATOM    106  CB  ARG X  14       5.857  -1.296  -9.634  1.00 19.47           C  
ATOM    107  CG  ARG X  14       7.337  -0.789  -9.603  1.00 23.97           C  
ATOM    108  CD  ARG X  14       8.019  -1.103 -10.936  1.00 25.94           C  
ATOM    109  NE  ARG X  14       9.421  -0.703 -10.873  1.00 32.62           N  
ATOM    110  CZ  ARG X  14      10.250  -0.700 -11.906  1.00 37.56           C  
ATOM    111  NH1 ARG X  14       9.826  -1.094 -13.102  1.00 35.06           N  
ATOM    112  NH2 ARG X  14      11.504  -0.292 -11.722  1.00 35.87           N  
ATOM    113  N   ASP X  15       6.182  -3.706  -7.628  1.00 18.34           N  
ATOM    114  CA  ASP X  15       6.987  -4.417  -6.644  1.00 18.79           C  
ATOM    115  C   ASP X  15       7.202  -5.861  -7.110  1.00 22.07           C  
ATOM    116  O   ASP X  15       8.325  -6.379  -6.982  1.00 24.25           O  
ATOM    117  CB  ASP X  15       6.343  -4.355  -5.273  1.00 18.22           C  
ATOM    118  CG  ASP X  15       7.306  -4.699  -4.186  1.00 21.34           C  
ATOM    119  OD1 ASP X  15       8.311  -3.969  -4.034  1.00 22.91           O  
ATOM    120  OD2 ASP X  15       7.028  -5.666  -3.472  1.00 24.98           O  
ATOM    121  N   SER X  16       6.174  -6.501  -7.684  1.00 21.41           N  
ATOM    122  CA  SER X  16       6.315  -7.858  -8.245  1.00 23.37           C  
ATOM    123  C   SER X  16       7.261  -7.900  -9.422  1.00 24.50           C  
ATOM    124  O   SER X  16       8.017  -8.881  -9.557  1.00 27.17           O  
ATOM    125  CB  SER X  16       4.960  -8.417  -8.669  1.00 24.72           C  
ATOM    126  OG  SER X  16       4.221  -8.794  -7.518  1.00 29.41           O  
ATOM    127  N   ARG X  17       7.181  -6.879 -10.289  1.00 24.83           N  
ATOM    128  CA  ARG X  17       8.043  -6.793 -11.475  1.00 25.18           C  
ATOM    129  C   ARG X  17       9.508  -6.750 -11.110  1.00 26.41           C  
ATOM    130  O   ARG X  17      10.352  -7.137 -11.925  1.00 27.48           O  
ATOM    131  CB  ARG X  17       7.681  -5.577 -12.346  1.00 23.49           C  
ATOM    132  CG  ARG X  17       6.344  -5.741 -13.037  1.00 25.83           C  
ATOM    133  CD  ARG X  17       6.393  -6.799 -14.106  1.00 26.45           C  
ATOM    134  NE  ARG X  17       5.143  -6.829 -14.874  1.00 25.08           N  
ATOM    135  CZ  ARG X  17       4.568  -7.941 -15.301  1.00 25.39           C  
ATOM    136  NH1 ARG X  17       5.118  -9.125 -15.028  1.00 25.04           N  
ATOM    137  NH2 ARG X  17       3.413  -7.870 -15.967  1.00 26.12           N  
ATOM    138  N   VAL X  18       9.796  -6.305  -9.883  1.00 25.63           N  
ATOM    139  CA  VAL X  18      11.194  -6.148  -9.416  1.00 29.05           C  
ATOM    140  C   VAL X  18      11.619  -7.111  -8.313  1.00 31.77           C  
ATOM    141  O   VAL X  18      12.706  -6.951  -7.741  1.00 35.11           O  
ATOM    142  CB  VAL X  18      11.513  -4.672  -9.052  1.00 27.04           C  
ATOM    143  CG1 VAL X  18      11.261  -3.763 -10.231  1.00 29.89           C  
ATOM    144  CG2 VAL X  18      10.734  -4.197  -7.840  1.00 29.50           C  
ATOM    145  N   HIS X  19      10.797  -8.102  -8.006  1.00 33.71           N  
ATOM    146  CA  HIS X  19      11.186  -9.160  -7.072  1.00 36.20           C  
ATOM    147  C   HIS X  19      11.030 -10.521  -7.751  1.00 39.12           C  
ATOM    148  O   HIS X  19      10.188 -10.694  -8.648  1.00 39.30           O  
ATOM    149  CB  HIS X  19      10.392  -9.096  -5.748  1.00 35.54           C  
ATOM    150  CG  HIS X  19      10.701  -7.889  -4.915  1.00 34.15           C  
ATOM    151  ND1 HIS X  19      11.531  -7.933  -3.816  1.00 35.61           N  
ATOM    152  CD2 HIS X  19      10.311  -6.599  -5.034  1.00 27.58           C  
ATOM    153  CE1 HIS X  19      11.642  -6.720  -3.300  1.00 32.07           C  
ATOM    154  NE2 HIS X  19      10.915  -5.890  -4.024  1.00 33.74           N  
ATOM    155  N   GLY X  20      11.869 -11.470  -7.341  1.00 41.03           N  
ATOM    156  CA  GLY X  20      11.855 -12.832  -7.883  1.00 43.52           C  
ATOM    157  C   GLY X  20      11.876 -12.899  -9.401  1.00 45.21           C  
ATOM    158  O   GLY X  20      12.747 -12.286 -10.035  1.00 46.20           O  
ATOM    159  N   ASN X  21      10.902 -13.620  -9.975  1.00 46.04           N  
ATOM    160  CA  ASN X  21      10.823 -13.870 -11.429  1.00 46.53           C  
ATOM    161  C   ASN X  21      10.399 -12.636 -12.230  1.00 45.44           C  
ATOM    162  O   ASN X  21      10.491 -12.632 -13.467  1.00 45.00           O  
ATOM    163  CB  ASN X  21       9.831 -15.011 -11.772  1.00 47.90           C  
ATOM    164  CG  ASN X  21       9.716 -16.078 -10.679  1.00 50.30           C  
ATOM    165  OD1 ASN X  21       8.608 -16.492 -10.333  1.00 52.93           O  
ATOM    166  ND2 ASN X  21      10.852 -16.540 -10.153  1.00 52.65           N  
ATOM    167  N   GLY X  22       9.906 -11.614 -11.522  1.00 43.04           N  
ATOM    168  CA  GLY X  22       9.276 -10.443 -12.142  1.00 41.25           C  
ATOM    169  C   GLY X  22       7.903 -10.751 -12.729  1.00 39.59           C  
ATOM    170  O   GLY X  22       7.333  -9.939 -13.471  1.00 40.31           O  
ATOM    171  N   THR X  23       7.380 -11.928 -12.387  1.00 37.48           N  
ATOM    172  CA  THR X  23       6.123 -12.435 -12.912  1.00 35.97           C  
ATOM    173  C   THR X  23       5.001 -11.971 -11.993  1.00 33.27           C  
ATOM    174  O   THR X  23       5.225 -11.715 -10.794  1.00 33.14           O  
ATOM    175  CB  THR X  23       6.161 -13.982 -13.022  1.00 36.15           C  
ATOM    176  OG1 THR X  23       7.227 -14.357 -13.901  1.00 39.44           O  
ATOM    177  CG2 THR X  23       4.869 -14.539 -13.569  1.00 38.89           C  
ATOM    178  N   LEU X  24       3.801 -11.841 -12.567  1.00 29.72           N  
ATOM    179  CA  LEU X  24       2.646 -11.395 -11.797  1.00 26.82           C  
ATOM    180  C   LEU X  24       1.765 -12.541 -11.347  1.00 24.81           C  
ATOM    181  O   LEU X  24       1.307 -13.377 -12.132  1.00 24.02           O  
ATOM    182  CB  LEU X  24       1.773 -10.409 -12.596  1.00 28.27           C  
ATOM    183  CG  LEU X  24       2.275  -9.011 -12.960  1.00 27.30           C  
ATOM    184  CD1 LEU X  24       1.027  -8.201 -13.315  1.00 31.17           C  
ATOM    185  CD2 LEU X  24       3.076  -8.340 -11.816  1.00 27.30           C  
ATOM    186  N   HIS X  25       1.459 -12.550 -10.058  1.00 23.41           N  
ATOM    187  CA  HIS X  25       0.518 -13.509  -9.563  1.00 21.93           C  
ATOM    188  C   HIS X  25      -0.828 -13.325 -10.283  1.00 21.21           C  
ATOM    189  O   HIS X  25      -1.245 -12.196 -10.511  1.00 20.79           O  
ATOM    190  CB  HIS X  25       0.366 -13.292  -8.028  1.00 21.61           C  
ATOM    191  CG  HIS X  25      -0.430 -14.363  -7.363  1.00 21.61           C  
ATOM    192  ND1 HIS X  25       0.146 -15.368  -6.608  1.00 27.57           N  
ATOM    193  CD2 HIS X  25      -1.754 -14.615  -7.390  1.00 21.23           C  
ATOM    194  CE1 HIS X  25      -0.804 -16.195  -6.209  1.00 19.56           C  
ATOM    195  NE2 HIS X  25      -1.964 -15.753  -6.648  1.00 26.48           N  
ATOM    196  N   PRO X  26      -1.531 -14.437 -10.606  1.00 22.31           N  
ATOM    197  CA  PRO X  26      -2.867 -14.328 -11.238  1.00 21.55           C  
ATOM    198  C   PRO X  26      -3.825 -13.365 -10.548  1.00 19.60           C  
ATOM    199  O   PRO X  26      -4.659 -12.731 -11.152  1.00 21.12           O  
ATOM    200  CB  PRO X  26      -3.435 -15.770 -11.175  1.00 22.32           C  
ATOM    201  CG  PRO X  26      -2.316 -16.628 -10.854  1.00 26.30           C  
ATOM    202  CD  PRO X  26      -1.088 -15.840 -10.492  1.00 23.21           C  
ATOM    203  N   VAL X  27      -3.687 -13.247  -9.227  1.00 20.08           N  
ATOM    204  CA  VAL X  27      -4.526 -12.351  -8.507  1.00 20.45           C  
ATOM    205  C   VAL X  27      -4.308 -10.837  -8.876  1.00 20.25           C  
ATOM    206  O   VAL X  27      -5.239 -10.022  -8.891  1.00 19.23           O  
ATOM    207  CB  VAL X  27      -4.221 -12.588  -7.001  1.00 21.21           C  
ATOM    208  CG1 VAL X  27      -4.723 -11.453  -6.197  1.00 22.55           C  
ATOM    209  CG2 VAL X  27      -4.830 -13.925  -6.546  1.00 23.15           C  
ATOM    210  N   LEU X  28      -3.059 -10.499  -9.161  1.00 19.79           N  
ATOM    211  CA  LEU X  28      -2.764  -9.121  -9.530  1.00 19.09           C  
ATOM    212  C   LEU X  28      -3.254  -8.832 -10.965  1.00 17.46           C  
ATOM    213  O   LEU X  28      -3.692  -7.728 -11.248  1.00 18.30           O  
ATOM    214  CB  LEU X  28      -1.269  -8.824  -9.397  1.00 19.87           C  
ATOM    215  CG  LEU X  28      -0.742  -8.844  -7.963  1.00 21.24           C  
ATOM    216  CD1 LEU X  28       0.759  -8.698  -8.022  1.00 23.25           C  
ATOM    217  CD2 LEU X  28      -1.383  -7.681  -7.210  1.00 20.49           C  
ATOM    218  N   GLU X  29      -3.150  -9.839 -11.827  1.00 17.60           N  
ATOM    219  CA  GLU X  29      -3.767  -9.751 -13.171  1.00 17.75           C  
ATOM    220  C   GLU X  29      -5.267  -9.504 -13.056  1.00 18.38           C  
ATOM    221  O   GLU X  29      -5.828  -8.607 -13.719  1.00 17.53           O  
ATOM    222  CB  GLU X  29      -3.522 -11.020 -13.969  1.00 17.95           C  
ATOM    223  CG  GLU X  29      -2.090 -11.470 -14.121  1.00 19.24           C  
ATOM    224  CD  GLU X  29      -1.277 -10.748 -15.204  1.00 19.00           C  
ATOM    225  OE1 GLU X  29      -1.765  -9.742 -15.773  1.00 21.78           O  
ATOM    226  OE2 GLU X  29      -0.133 -11.206 -15.422  1.00 19.84           O  
ATOM    227  N   LEU X  30      -5.935 -10.293 -12.190  1.00 18.88           N  
ATOM    228  CA  LEU X  30      -7.387 -10.182 -11.993  1.00 19.93           C  
ATOM    229  C   LEU X  30      -7.755  -8.797 -11.462  1.00 17.16           C  
ATOM    230  O   LEU X  30      -8.678  -8.158 -11.925  1.00 17.86           O  
ATOM    231  CB  LEU X  30      -7.885 -11.303 -11.016  1.00 21.94           C  
ATOM    232  CG  LEU X  30      -9.390 -11.282 -10.664  1.00 24.71           C  
ATOM    233  CD1 LEU X  30      -9.774 -12.648 -10.099  1.00 28.27           C  
ATOM    234  CD2 LEU X  30      -9.758 -10.189  -9.649  1.00 24.99           C  
ATOM    235  N   ALA X  31      -7.007  -8.348 -10.454  1.00 17.97           N  
ATOM    236  CA  ALA X  31      -7.330  -7.075  -9.851  1.00 19.30           C  
ATOM    237  C   ALA X  31      -7.179  -5.939 -10.865  1.00 18.81           C  
ATOM    238  O   ALA X  31      -7.936  -4.992 -10.862  1.00 19.38           O  
ATOM    239  CB  ALA X  31      -6.438  -6.825  -8.632  1.00 19.78           C  
ATOM    240  N   ALA X  32      -6.149  -6.043 -11.724  1.00 18.94           N  
ATOM    241  CA  ALA X  32      -5.976  -5.030 -12.788  1.00 18.43           C  
ATOM    242  C   ALA X  32      -7.171  -4.997 -13.731  1.00 18.71           C  
ATOM    243  O   ALA X  32      -7.641  -3.925 -14.134  1.00 19.38           O  
ATOM    244  CB  ALA X  32      -4.690  -5.345 -13.592  1.00 19.41           C  
ATOM    245  N   ARG X  33      -7.667  -6.185 -14.096  1.00 17.32           N  
ATOM    246  CA  ARG X  33      -8.808  -6.271 -15.002  1.00 19.76           C  
ATOM    247  C   ARG X  33     -10.055  -5.659 -14.369  1.00 20.39           C  
ATOM    248  O   ARG X  33     -10.801  -4.930 -15.024  1.00 21.70           O  
ATOM    249  CB  ARG X  33      -9.054  -7.720 -15.382  1.00 20.26           C  
ATOM    250  CG  ARG X  33     -10.100  -7.862 -16.441  1.00 24.45           C  
ATOM    251  CD  ARG X  33     -10.322  -9.309 -16.795  1.00 25.28           C  
ATOM    252  NE  ARG X  33     -11.172  -9.929 -15.771  1.00 36.77           N  
ATOM    253  CZ  ARG X  33     -10.780 -10.952 -15.018  1.00 38.84           C  
ATOM    254  NH1 ARG X  33      -9.588 -11.464 -15.213  1.00 36.93           N  
ATOM    255  NH2 ARG X  33     -11.570 -11.480 -14.084  1.00 38.79           N  
ATOM    256  N   GLU X  34     -10.275  -5.973 -13.097  1.00 19.87           N  
ATOM    257  CA  GLU X  34     -11.554  -5.659 -12.409  1.00 21.67           C  
ATOM    258  C   GLU X  34     -11.643  -4.281 -11.783  1.00 24.39           C  
ATOM    259  O   GLU X  34     -12.746  -3.793 -11.524  1.00 26.34           O  
ATOM    260  CB  GLU X  34     -11.828  -6.728 -11.347  1.00 21.83           C  
ATOM    261  CG  GLU X  34     -12.158  -8.097 -11.932  1.00 22.05           C  
ATOM    262  CD  GLU X  34     -13.452  -8.088 -12.738  1.00 24.69           C  
ATOM    263  OE1 GLU X  34     -13.638  -8.975 -13.588  1.00 26.24           O  
ATOM    264  OE2 GLU X  34     -14.278  -7.164 -12.584  1.00 27.34           O  
ATOM    265  N   THR X  35     -10.511  -3.648 -11.534  1.00 24.55           N  
ATOM    266  CA  THR X  35     -10.548  -2.350 -10.815  1.00 25.44           C  
ATOM    267  C   THR X  35     -11.383  -1.408 -11.706  1.00 29.01           C  
ATOM    268  O   THR X  35     -12.330  -0.838 -11.178  1.00 30.24           O  
ATOM    269  CB  THR X  35      -9.137  -1.942 -10.338  1.00 25.52           C  
ATOM    270  OG1 THR X  35      -8.709  -2.907  -9.364  1.00 24.88           O  
ATOM    271  CG2 THR X  35      -9.134  -0.568  -9.710  1.00 30.21           C  
ATOM    272  N   PRO X  36     -10.820  -0.911 -12.806  1.00 28.46           N  
ATOM    273  CA  PRO X  36      -9.876  -1.509 -13.726  1.00 27.89           C  
ATOM    274  C   PRO X  36      -8.703  -0.572 -13.488  1.00 28.48           C  
ATOM    275  O   PRO X  36      -8.908   0.610 -13.100  1.00 29.35           O  
ATOM    276  CB  PRO X  36     -10.467  -1.253 -15.105  1.00 26.90           C  
ATOM    277  CG  PRO X  36     -11.402  -0.034 -14.940  1.00 30.06           C  
ATOM    278  CD  PRO X  36     -11.620   0.168 -13.447  1.00 28.89           C  
ATOM    279  N   LEU X  37      -7.484  -1.058 -13.660  1.00 26.48           N  
ATOM    280  CA  LEU X  37      -6.300  -0.215 -13.439  1.00 26.58           C  
ATOM    281  C   LEU X  37      -5.989   0.655 -14.665  1.00 28.53           C  
ATOM    282  O   LEU X  37      -5.752   0.106 -15.748  1.00 29.89           O  
ATOM    283  CB  LEU X  37      -5.113  -1.115 -13.145  1.00 27.66           C  
ATOM    284  CG  LEU X  37      -3.761  -0.418 -12.971  1.00 25.86           C  
ATOM    285  CD1 LEU X  37      -3.723   0.471 -11.729  1.00 25.46           C  
ATOM    286  CD2 LEU X  37      -2.698  -1.477 -12.900  1.00 25.39           C  
ATOM    287  N   ARG X  38      -5.942   1.979 -14.504  1.00 28.14           N  
ATOM    288  CA  ARG X  38      -5.636   2.855 -15.657  1.00 29.61           C  
ATOM    289  C   ARG X  38      -4.277   3.523 -15.499  1.00 29.23           C  
ATOM    290  O   ARG X  38      -3.876   4.329 -16.328  1.00 31.24           O  
ATOM    291  CB  ARG X  38      -6.745   3.892 -15.924  1.00 31.64           C  
ATOM    292  CG  ARG X  38      -8.143   3.302 -15.837  1.00 32.70           C  
ATOM    293  CD  ARG X  38      -9.216   4.040 -16.605  1.00 45.43           C  
ATOM    294  NE  ARG X  38     -10.270   3.086 -16.974  1.00 53.21           N  
ATOM    295  CZ  ARG X  38     -11.545   3.386 -17.204  1.00 55.99           C  
ATOM    296  NH1 ARG X  38     -11.974   4.642 -17.113  1.00 57.67           N  
ATOM    297  NH2 ARG X  38     -12.399   2.419 -17.524  1.00 57.21           N  
ATOM    298  N   LEU X  39      -3.561   3.146 -14.439  1.00 27.53           N  
ATOM    299  CA  LEU X  39      -2.238   3.689 -14.145  1.00 26.37           C  
ATOM    300  C   LEU X  39      -1.155   2.659 -14.471  1.00 25.21           C  
ATOM    301  O   LEU X  39      -1.259   1.496 -14.037  1.00 28.07           O  
ATOM    302  CB  LEU X  39      -2.195   4.051 -12.648  1.00 24.54           C  
ATOM    303  CG  LEU X  39      -0.925   4.620 -12.025  1.00 26.99           C  
ATOM    304  CD1 LEU X  39      -0.401   5.912 -12.645  1.00 25.49           C  
ATOM    305  CD2 LEU X  39      -1.212   4.840 -10.553  1.00 26.16           C  
ATOM    306  N   SER X  40      -0.098   3.074 -15.176  1.00 23.31           N  
ATOM    307  CA  SER X  40       1.024   2.193 -15.461  1.00 21.81           C  
ATOM    308  C   SER X  40       1.901   1.953 -14.205  1.00 22.54           C  
ATOM    309  O   SER X  40       2.312   2.900 -13.547  1.00 22.89           O  
ATOM    310  CB  SER X  40       1.911   2.792 -16.562  1.00 20.49           C  
ATOM    311  OG  SER X  40       3.115   2.076 -16.720  1.00 25.74           O  
ATOM    312  N   PRO X  41       2.292   0.692 -13.955  1.00 24.95           N  
ATOM    313  CA  PRO X  41       3.272   0.415 -12.896  1.00 25.67           C  
ATOM    314  C   PRO X  41       4.671   1.020 -13.139  1.00 26.43           C  
ATOM    315  O   PRO X  41       5.489   1.132 -12.193  1.00 27.43           O  
ATOM    316  CB  PRO X  41       3.350  -1.109 -12.841  1.00 25.61           C  
ATOM    317  CG  PRO X  41       2.740  -1.599 -14.101  1.00 31.18           C  
ATOM    318  CD  PRO X  41       1.848  -0.514 -14.674  1.00 26.04           C  
ATOM    319  N   GLU X  42       4.935   1.396 -14.404  1.00 27.43           N  
ATOM    320  CA  GLU X  42       6.186   2.061 -14.748  1.00 29.22           C  
ATOM    321  C   GLU X  42       6.050   3.577 -14.815  1.00 27.88           C  
ATOM    322  O   GLU X  42       7.008   4.268 -15.144  1.00 28.40           O  
ATOM    323  CB  GLU X  42       6.818   1.497 -16.030  1.00 30.61           C  
ATOM    324  CG  GLU X  42       7.737   0.326 -15.746  1.00 39.40           C  
ATOM    325  CD  GLU X  42       8.946   0.269 -16.684  1.00 47.68           C  
ATOM    326  OE1 GLU X  42       8.790   0.593 -17.893  1.00 50.40           O  
ATOM    327  OE2 GLU X  42      10.053  -0.104 -16.209  1.00 48.81           O  
ATOM    328  N   ASP X  43       4.872   4.091 -14.476  1.00 26.38           N  
ATOM    329  CA  ASP X  43       4.664   5.541 -14.399  1.00 25.73           C  
ATOM    330  C   ASP X  43       5.576   6.134 -13.357  1.00 26.08           C  
ATOM    331  O   ASP X  43       5.770   5.535 -12.292  1.00 25.13           O  
ATOM    332  CB  ASP X  43       3.226   5.828 -14.028  1.00 25.12           C  
ATOM    333  CG  ASP X  43       2.851   7.272 -14.227  1.00 30.47           C  
ATOM    334  OD1 ASP X  43       3.292   8.134 -13.440  1.00 31.44           O  
ATOM    335  OD2 ASP X  43       2.090   7.557 -15.187  1.00 34.29           O  
ATOM    336  N   THR X  44       6.153   7.305 -13.635  1.00 25.60           N  
ATOM    337  CA  THR X  44       7.095   7.905 -12.679  1.00 25.48           C  
ATOM    338  C   THR X  44       6.507   8.078 -11.279  1.00 25.03           C  
ATOM    339  O   THR X  44       7.229   7.903 -10.303  1.00 25.46           O  
ATOM    340  CB  THR X  44       7.724   9.254 -13.162  1.00 26.91           C  
ATOM    341  OG1 THR X  44       6.691  10.191 -13.488  1.00 28.98           O  
ATOM    342  CG2 THR X  44       8.612   9.035 -14.372  1.00 30.94           C  
ATOM    343  N   VAL X  45       5.211   8.402 -11.185  1.00 24.56           N  
ATOM    344  CA  VAL X  45       4.580   8.586  -9.861  1.00 25.28           C  
ATOM    345  C   VAL X  45       4.630   7.273  -9.082  1.00 23.74           C  
ATOM    346  O   VAL X  45       4.914   7.269  -7.889  1.00 22.03           O  
ATOM    347  CB  VAL X  45       3.123   9.146  -9.917  1.00 24.92           C  
ATOM    348  CG1 VAL X  45       2.154   8.148 -10.553  1.00 30.40           C  
ATOM    349  CG2 VAL X  45       2.613   9.495  -8.524  1.00 28.00           C  
ATOM    350  N   VAL X  46       4.423   6.165  -9.776  1.00 21.98           N  
ATOM    351  CA  VAL X  46       4.501   4.852  -9.129  1.00 21.25           C  
ATOM    352  C   VAL X  46       5.936   4.521  -8.738  1.00 21.53           C  
ATOM    353  O   VAL X  46       6.179   4.033  -7.638  1.00 19.17           O  
ATOM    354  CB  VAL X  46       3.893   3.740 -10.011  1.00 20.45           C  
ATOM    355  CG1 VAL X  46       4.087   2.303  -9.393  1.00 18.59           C  
ATOM    356  CG2 VAL X  46       2.398   4.067 -10.341  1.00 21.51           C  
ATOM    357  N   LEU X  47       6.915   4.798  -9.605  1.00 21.52           N  
ATOM    358  CA  LEU X  47       8.321   4.509  -9.223  1.00 21.81           C  
ATOM    359  C   LEU X  47       8.733   5.327  -8.011  1.00 21.96           C  
ATOM    360  O   LEU X  47       9.444   4.827  -7.124  1.00 21.13           O  
ATOM    361  CB  LEU X  47       9.310   4.733 -10.371  1.00 23.02           C  
ATOM    362  CG  LEU X  47       8.913   3.997 -11.652  1.00 26.03           C  
ATOM    363  CD1 LEU X  47       9.828   4.421 -12.802  1.00 29.54           C  
ATOM    364  CD2 LEU X  47       8.959   2.494 -11.436  1.00 31.43           C  
ATOM    365  N   ARG X  48       8.296   6.583  -7.969  1.00 20.00           N  
ATOM    366  CA  ARG X  48       8.649   7.438  -6.867  1.00 22.06           C  
ATOM    367  C   ARG X  48       8.027   6.990  -5.557  1.00 20.71           C  
ATOM    368  O   ARG X  48       8.728   6.899  -4.551  1.00 21.49           O  
ATOM    369  CB  ARG X  48       8.329   8.896  -7.205  1.00 23.21           C  
ATOM    370  CG  ARG X  48       9.289   9.416  -8.294  1.00 24.56           C  
ATOM    371  CD  ARG X  48       8.826  10.732  -8.882  1.00 28.25           C  
ATOM    372  NE  ARG X  48       8.938  11.796  -7.909  1.00 27.41           N  
ATOM    373  CZ  ARG X  48       8.636  13.065  -8.176  1.00 33.13           C  
ATOM    374  NH1 ARG X  48       8.178  13.386  -9.384  1.00 34.24           N  
ATOM    375  NH2 ARG X  48       8.774  14.000  -7.232  1.00 27.43           N  
ATOM    376  N   TYR X  49       6.731   6.666  -5.578  1.00 20.14           N  
ATOM    377  CA  TYR X  49       6.137   6.094  -4.366  1.00 18.52           C  
ATOM    378  C   TYR X  49       6.741   4.772  -3.995  1.00 18.24           C  
ATOM    379  O   TYR X  49       6.862   4.497  -2.829  1.00 19.09           O  
ATOM    380  CB  TYR X  49       4.630   5.906  -4.519  1.00 18.30           C  
ATOM    381  CG  TYR X  49       3.878   7.151  -4.184  1.00 16.90           C  
ATOM    382  CD1 TYR X  49       3.321   7.952  -5.194  1.00 20.59           C  
ATOM    383  CD2 TYR X  49       3.751   7.564  -2.880  1.00 21.92           C  
ATOM    384  CE1 TYR X  49       2.624   9.119  -4.883  1.00 22.10           C  
ATOM    385  CE2 TYR X  49       3.093   8.738  -2.564  1.00 19.11           C  
ATOM    386  CZ  TYR X  49       2.535   9.507  -3.568  1.00 23.97           C  
ATOM    387  OH  TYR X  49       1.863  10.645  -3.191  1.00 24.77           O  
ATOM    388  N   HIS X  50       7.086   3.963  -4.984  1.00 17.99           N  
ATOM    389  CA  HIS X  50       7.677   2.677  -4.666  1.00 19.01           C  
ATOM    390  C   HIS X  50       8.954   2.804  -3.843  1.00 20.00           C  
ATOM    391  O   HIS X  50       9.150   2.059  -2.880  1.00 20.70           O  
ATOM    392  CB  HIS X  50       7.892   1.867  -5.917  1.00 18.29           C  
ATOM    393  CG  HIS X  50       8.385   0.482  -5.650  1.00 22.56           C  
ATOM    394  ND1 HIS X  50       9.704   0.121  -5.798  1.00 28.20           N  
ATOM    395  CD2 HIS X  50       7.738  -0.637  -5.238  1.00 20.36           C  
ATOM    396  CE1 HIS X  50       9.850  -1.158  -5.489  1.00 27.59           C  
ATOM    397  NE2 HIS X  50       8.673  -1.640  -5.133  1.00 22.42           N  
ATOM    398  N   VAL X  51       9.805   3.759  -4.201  1.00 18.80           N  
ATOM    399  CA  VAL X  51      10.992   4.014  -3.366  1.00 19.57           C  
ATOM    400  C   VAL X  51      10.625   4.482  -1.956  1.00 19.18           C  
ATOM    401  O   VAL X  51      11.230   4.008  -0.961  1.00 20.51           O  
ATOM    402  CB  VAL X  51      11.936   5.069  -3.985  1.00 19.85           C  
ATOM    403  CG1 VAL X  51      13.149   5.277  -3.035  1.00 21.00           C  
ATOM    404  CG2 VAL X  51      12.408   4.628  -5.380  1.00 27.59           C  
ATOM    405  N   LEU X  52       9.667   5.403  -1.819  1.00 19.35           N  
ATOM    406  CA  LEU X  52       9.307   5.869  -0.456  1.00 20.00           C  
ATOM    407  C   LEU X  52       8.777   4.712   0.395  1.00 20.47           C  
ATOM    408  O   LEU X  52       9.108   4.564   1.564  1.00 19.55           O  
ATOM    409  CB  LEU X  52       8.227   6.945  -0.471  1.00 22.56           C  
ATOM    410  CG  LEU X  52       8.460   8.330  -1.039  1.00 28.78           C  
ATOM    411  CD1 LEU X  52       7.197   9.134  -0.821  1.00 33.26           C  
ATOM    412  CD2 LEU X  52       9.628   9.001  -0.338  1.00 33.52           C  
ATOM    413  N   LEU X  53       7.907   3.893  -0.171  1.00 18.75           N  
ATOM    414  CA  LEU X  53       7.375   2.761   0.591  1.00 17.77           C  
ATOM    415  C   LEU X  53       8.450   1.716   0.900  1.00 18.86           C  
ATOM    416  O   LEU X  53       8.408   1.134   1.979  1.00 19.22           O  
ATOM    417  CB  LEU X  53       6.230   2.102  -0.200  1.00 19.33           C  
ATOM    418  CG  LEU X  53       5.050   3.018  -0.522  1.00 20.68           C  
ATOM    419  CD1 LEU X  53       3.870   2.172  -0.996  1.00 20.90           C  
ATOM    420  CD2 LEU X  53       4.612   3.819   0.649  1.00 19.49           C  
ATOM    421  N   GLU X  54       9.383   1.462  -0.029  1.00 19.20           N  
ATOM    422  CA  GLU X  54      10.458   0.518   0.287  0.50 18.95           C  
ATOM    423  C   GLU X  54      11.320   1.052   1.429  1.00 20.18           C  
ATOM    424  O   GLU X  54      11.726   0.283   2.286  1.00 21.24           O  
ATOM    425  CB  GLU X  54      11.303   0.180  -0.933  0.50 20.33           C  
ATOM    426  CG  GLU X  54      12.533  -0.691  -0.677  0.50 16.50           C  
ATOM    427  CD  GLU X  54      12.266  -2.096  -0.110  0.50 24.01           C  
ATOM    428  OE1 GLU X  54      11.108  -2.562  -0.034  0.50 25.81           O  
ATOM    429  OE2 GLU X  54      13.257  -2.758   0.255  0.50 21.84           O  
ATOM    430  N   GLU X  55      11.532   2.367   1.470  1.00 19.01           N  
ATOM    431  CA  GLU X  55      12.273   3.002   2.605  1.00 21.47           C  
ATOM    432  C   GLU X  55      11.563   2.800   3.939  1.00 21.16           C  
ATOM    433  O   GLU X  55      12.183   2.456   4.942  1.00 23.78           O  
ATOM    434  CB  GLU X  55      12.476   4.488   2.357  1.00 22.01           C  
ATOM    435  CG  GLU X  55      13.447   4.746   1.236  1.00 22.22           C  
ATOM    436  CD  GLU X  55      13.468   6.164   0.780  1.00 28.30           C  
ATOM    437  OE1 GLU X  55      12.607   6.978   1.192  1.00 28.71           O  
ATOM    438  OE2 GLU X  55      14.389   6.476  -0.014  1.00 25.27           O  
ATOM    439  N   ILE X  56      10.238   2.985   3.945  1.00 19.73           N  
ATOM    440  CA  ILE X  56       9.474   2.714   5.136  1.00 19.42           C  
ATOM    441  C   ILE X  56       9.512   1.239   5.543  1.00 20.59           C  
ATOM    442  O   ILE X  56       9.646   0.950   6.721  1.00 20.45           O  
ATOM    443  CB  ILE X  56       7.979   3.184   4.927  1.00 19.50           C  
ATOM    444  CG1 ILE X  56       7.965   4.723   4.789  1.00 20.69           C  
ATOM    445  CG2 ILE X  56       7.113   2.724   6.057  1.00 19.90           C  
ATOM    446  CD1 ILE X  56       6.595   5.305   4.259  1.00 21.33           C  
ATOM    447  N   ILE X  57       9.358   0.298   4.605  1.00 19.11           N  
ATOM    448  CA  ILE X  57       9.486  -1.114   4.910  1.00 19.93           C  
ATOM    449  C   ILE X  57      10.840  -1.418   5.518  1.00 20.15           C  
ATOM    450  O   ILE X  57      10.891  -2.079   6.540  1.00 21.10           O  
ATOM    451  CB  ILE X  57       9.242  -1.977   3.643  1.00 20.81           C  
ATOM    452  CG1 ILE X  57       7.776  -1.806   3.159  1.00 19.53           C  
ATOM    453  CG2 ILE X  57       9.564  -3.450   3.902  1.00 21.83           C  
ATOM    454  CD1 ILE X  57       7.556  -2.406   1.776  1.00 19.88           C  
ATOM    455  N   GLU X  58      11.902  -0.938   4.878  1.00 19.45           N  
ATOM    456  CA  GLU X  58      13.261  -1.284   5.370  1.00 19.35           C  
ATOM    457  C   GLU X  58      13.475  -0.727   6.761  1.00 21.22           C  
ATOM    458  O   GLU X  58      14.025  -1.448   7.633  1.00 22.15           O  
ATOM    459  CB  GLU X  58      14.305  -0.821   4.364  1.00 20.73           C  
ATOM    460  CG  GLU X  58      14.235  -1.611   3.047  1.00 21.18           C  
ATOM    461  CD  GLU X  58      15.394  -1.287   2.108  1.00 28.54           C  
ATOM    462  OE1 GLU X  58      16.313  -0.589   2.546  1.00 30.90           O  
ATOM    463  OE2 GLU X  58      15.358  -1.729   0.931  1.00 31.66           O  
ATOM    464  N   ARG X  59      13.067   0.518   7.002  1.00 21.04           N  
ATOM    465  CA  ARG X  59      13.243   1.130   8.353  1.00 23.99           C  
ATOM    466  C   ARG X  59      12.484   0.395   9.445  1.00 24.85           C  
ATOM    467  O   ARG X  59      12.855   0.463  10.645  1.00 24.14           O  
ATOM    468  CB  ARG X  59      12.806   2.593   8.364  1.00 24.81           C  
ATOM    469  CG  ARG X  59      13.815   3.566   7.851  1.00 32.11           C  
ATOM    470  CD  ARG X  59      13.246   5.002   7.930  1.00 35.39           C  
ATOM    471  NE  ARG X  59      12.797   5.533   6.628  1.00 44.27           N  
ATOM    472  CZ  ARG X  59      11.640   6.169   6.415  1.00 43.41           C  
ATOM    473  NH1 ARG X  59      10.801   6.406   7.411  1.00 43.21           N  
ATOM    474  NH2 ARG X  59      11.331   6.603   5.209  1.00 44.50           N  
ATOM    475  N   ASN X  60      11.366  -0.243   9.066  1.00 20.99           N  
ATOM    476  CA  ASN X  60      10.504  -0.918  10.007  1.00 21.73           C  
ATOM    477  C   ASN X  60      10.389  -2.394   9.691  1.00 20.45           C  
ATOM    478  O   ASN X  60       9.354  -3.025   9.921  1.00 21.60           O  
ATOM    479  CB  ASN X  60       9.105  -0.272  10.013  1.00 21.74           C  
ATOM    480  CG  ASN X  60       9.174   1.209  10.249  1.00 23.61           C  
ATOM    481  OD1 ASN X  60       9.193   2.018   9.291  1.00 26.92           O  
ATOM    482  ND2 ASN X  60       9.288   1.590  11.512  1.00 23.68           N  
ATOM    483  N   SER X  61      11.499  -2.931   9.169  1.00 20.33           N  
ATOM    484  CA  SER X  61      11.520  -4.282   8.623  1.00 20.45           C  
ATOM    485  C   SER X  61      10.920  -5.326   9.532  1.00 18.79           C  
ATOM    486  O   SER X  61      10.048  -6.121   9.128  1.00 20.98           O  
ATOM    487  CB  SER X  61      12.977  -4.653   8.295  1.00 22.68           C  
ATOM    488  OG  SER X  61      13.012  -5.941   7.718  1.00 24.38           O  
ATOM    489  N   GLU X  62      11.382  -5.358  10.777  1.00 17.83           N  
ATOM    490  CA  GLU X  62      10.933  -6.413  11.672  1.00 17.53           C  
ATOM    491  C   GLU X  62       9.484  -6.210  12.123  1.00 17.88           C  
ATOM    492  O   GLU X  62       8.693  -7.151  12.221  1.00 18.59           O  
ATOM    493  CB  GLU X  62      11.850  -6.500  12.918  1.00 19.46           C  
ATOM    494  CG  GLU X  62      11.369  -7.468  13.962  1.00 25.64           C  
ATOM    495  CD  GLU X  62      11.324  -8.917  13.515  1.00 21.45           C  
ATOM    496  OE1 GLU X  62      11.927  -9.272  12.477  1.00 26.15           O  
ATOM    497  OE2 GLU X  62      10.651  -9.715  14.247  1.00 29.46           O  
ATOM    498  N   THR X  63       9.123  -4.967  12.377  1.00 18.18           N  
ATOM    499  CA  THR X  63       7.765  -4.682  12.783  1.00 17.82           C  
ATOM    500  C   THR X  63       6.784  -5.051  11.644  1.00 17.61           C  
ATOM    501  O   THR X  63       5.716  -5.602  11.919  1.00 19.09           O  
ATOM    502  CB  THR X  63       7.600  -3.210  13.177  1.00 18.47           C  
ATOM    503  OG1 THR X  63       8.424  -2.969  14.365  1.00 20.34           O  
ATOM    504  CG2 THR X  63       6.104  -2.893  13.516  1.00 19.31           C  
ATOM    505  N   PHE X  64       7.192  -4.795  10.400  1.00 18.96           N  
ATOM    506  CA  PHE X  64       6.320  -5.231   9.279  1.00 19.01           C  
ATOM    507  C   PHE X  64       6.237  -6.737   9.178  1.00 19.07           C  
ATOM    508  O   PHE X  64       5.149  -7.291   8.916  1.00 19.87           O  
ATOM    509  CB  PHE X  64       6.823  -4.617   7.982  1.00 20.08           C  
ATOM    510  CG  PHE X  64       6.315  -3.231   7.751  1.00 18.50           C  
ATOM    511  CD1 PHE X  64       5.930  -2.386   8.824  1.00 23.39           C  
ATOM    512  CD2 PHE X  64       6.114  -2.783   6.455  1.00 22.53           C  
ATOM    513  CE1 PHE X  64       5.396  -1.087   8.562  1.00 23.08           C  
ATOM    514  CE2 PHE X  64       5.599  -1.520   6.204  1.00 22.29           C  
ATOM    515  CZ  PHE X  64       5.234  -0.659   7.205  1.00 18.54           C  
ATOM    516  N   THR X  65       7.363  -7.429   9.330  1.00 19.24           N  
ATOM    517  CA  THR X  65       7.333  -8.892   9.339  1.00 18.81           C  
ATOM    518  C   THR X  65       6.426  -9.437  10.445  1.00 20.52           C  
ATOM    519  O   THR X  65       5.594 -10.316  10.222  1.00 19.79           O  
ATOM    520  CB  THR X  65       8.748  -9.478   9.490  1.00 19.44           C  
ATOM    521  OG1 THR X  65       9.482  -9.076   8.334  1.00 22.87           O  
ATOM    522  CG2 THR X  65       8.688 -10.995   9.577  1.00 20.33           C  
ATOM    523  N   GLU X  66       6.605  -8.930  11.673  1.00 18.86           N  
ATOM    524  CA  GLU X  66       5.846  -9.417  12.804  1.00 20.62           C  
ATOM    525  C   GLU X  66       4.340  -9.150  12.721  1.00 17.91           C  
ATOM    526  O   GLU X  66       3.504 -10.032  12.995  1.00 19.16           O  
ATOM    527  CB  GLU X  66       6.378  -8.781  14.113  1.00 22.93           C  
ATOM    528  CG  GLU X  66       7.471  -9.511  14.821  1.00 28.67           C  
ATOM    529  CD  GLU X  66       7.736  -8.895  16.214  1.00 24.46           C  
ATOM    530  OE1 GLU X  66       7.051  -9.253  17.184  1.00 39.96           O  
ATOM    531  OE2 GLU X  66       8.661  -8.069  16.251  1.00 33.68           O  
ATOM    532  N   THR X  67       4.014  -7.904  12.362  1.00 18.13           N  
ATOM    533  CA  THR X  67       2.588  -7.526  12.264  1.00 18.34           C  
ATOM    534  C   THR X  67       1.900  -8.356  11.167  1.00 18.36           C  
ATOM    535  O   THR X  67       0.779  -8.837  11.362  1.00 17.66           O  
ATOM    536  CB  THR X  67       2.427  -6.018  12.019  1.00 18.30           C  
ATOM    537  OG1 THR X  67       3.225  -5.625  10.927  1.00 18.77           O  
ATOM    538  CG2 THR X  67       2.785  -5.209  13.309  1.00 18.26           C  
ATOM    539  N   TRP X  68       2.587  -8.522  10.027  1.00 18.33           N  
ATOM    540  CA  TRP X  68       1.951  -9.315   8.954  1.00 17.82           C  
ATOM    541  C   TRP X  68       1.826 -10.779   9.387  1.00 19.57           C  
ATOM    542  O   TRP X  68       0.754 -11.370   9.246  1.00 20.17           O  
ATOM    543  CB  TRP X  68       2.734  -9.174   7.648  1.00 18.32           C  
ATOM    544  CG  TRP X  68       2.126 -10.071   6.643  1.00 19.82           C  
ATOM    545  CD1 TRP X  68       2.661 -11.211   6.146  1.00 19.14           C  
ATOM    546  CD2 TRP X  68       0.799  -9.964   6.112  1.00 18.75           C  
ATOM    547  NE1 TRP X  68       1.749 -11.806   5.248  1.00 21.53           N  
ATOM    548  CE2 TRP X  68       0.603 -11.071   5.255  1.00 19.38           C  
ATOM    549  CE3 TRP X  68      -0.246  -9.024   6.269  1.00 18.43           C  
ATOM    550  CZ2 TRP X  68      -0.608 -11.255   4.537  1.00 18.51           C  
ATOM    551  CZ3 TRP X  68      -1.438  -9.209   5.583  1.00 17.97           C  
ATOM    552  CH2 TRP X  68      -1.598 -10.327   4.726  1.00 18.90           C  
ATOM    553  N   ASN X  69       2.881 -11.367   9.964  1.00 19.31           N  
ATOM    554  CA  ASN X  69       2.766 -12.751  10.378  1.00 20.90           C  
ATOM    555  C   ASN X  69       1.663 -12.948  11.412  1.00 20.79           C  
ATOM    556  O   ASN X  69       0.883 -13.908  11.314  1.00 22.70           O  
ATOM    557  CB  ASN X  69       4.126 -13.325  10.857  1.00 21.24           C  
ATOM    558  CG  ASN X  69       5.106 -13.518   9.681  1.00 27.56           C  
ATOM    559  OD1 ASN X  69       4.711 -13.509   8.496  1.00 32.21           O  
ATOM    560  ND2 ASN X  69       6.381 -13.672   9.991  1.00 30.22           N  
ATOM    561  N   ARG X  70       1.529 -12.026  12.367  1.00 19.87           N  
ATOM    562  CA  ARG X  70       0.472 -12.171  13.380  1.00 20.61           C  
ATOM    563  C   ARG X  70      -0.906 -12.090  12.740  1.00 22.77           C  
ATOM    564  O   ARG X  70      -1.821 -12.842  13.086  1.00 22.73           O  
ATOM    565  CB  ARG X  70       0.636 -11.127  14.509  1.00 21.88           C  
ATOM    566  CG  ARG X  70      -0.479 -11.154  15.550  1.00 29.77           C  
ATOM    567  CD  ARG X  70      -0.005 -11.230  16.986  1.00 37.79           C  
ATOM    568  NE  ARG X  70      -1.178 -11.527  17.820  1.00 36.71           N  
ATOM    569  CZ  ARG X  70      -1.762 -10.687  18.690  1.00 44.91           C  
ATOM    570  NH1 ARG X  70      -1.277  -9.462  18.925  1.00 41.64           N  
ATOM    571  NH2 ARG X  70      -2.842 -11.094  19.353  1.00 41.52           N  
ATOM    572  N   PHE X  71      -1.029 -11.172  11.799  1.00 21.00           N  
ATOM    573  CA  PHE X  71      -2.315 -10.930  11.126  1.00 18.90           C  
ATOM    574  C   PHE X  71      -2.758 -12.190  10.365  1.00 22.29           C  
ATOM    575  O   PHE X  71      -3.886 -12.681  10.529  1.00 20.98           O  
ATOM    576  CB  PHE X  71      -2.149  -9.786  10.107  1.00 20.53           C  
ATOM    577  CG  PHE X  71      -3.426  -9.469   9.313  1.00 20.24           C  
ATOM    578  CD1 PHE X  71      -3.601  -9.990   8.053  1.00 22.75           C  
ATOM    579  CD2 PHE X  71      -4.401  -8.653   9.862  1.00 24.91           C  
ATOM    580  CE1 PHE X  71      -4.743  -9.694   7.336  1.00 23.36           C  
ATOM    581  CE2 PHE X  71      -5.556  -8.332   9.133  1.00 23.89           C  
ATOM    582  CZ  PHE X  71      -5.701  -8.853   7.896  1.00 24.62           C  
ATOM    583  N   ILE X  72      -1.877 -12.685   9.512  1.00 21.97           N  
ATOM    584  CA  ILE X  72      -2.249 -13.724   8.560  1.00 24.07           C  
ATOM    585  C   ILE X  72      -2.414 -15.082   9.254  1.00 25.12           C  
ATOM    586  O   ILE X  72      -3.171 -15.916   8.788  1.00 26.31           O  
ATOM    587  CB  ILE X  72      -1.290 -13.755   7.310  1.00 23.71           C  
ATOM    588  CG1 ILE X  72      -1.986 -14.360   6.074  1.00 26.45           C  
ATOM    589  CG2 ILE X  72       0.021 -14.459   7.637  1.00 23.36           C  
ATOM    590  CD1 ILE X  72      -3.218 -13.616   5.653  1.00 26.25           C  
ATOM    591  N   THR X  73      -1.751 -15.280  10.390  1.00 23.56           N  
ATOM    592  CA  THR X  73      -1.888 -16.547  11.130  1.00 25.31           C  
ATOM    593  C   THR X  73      -3.045 -16.524  12.117  1.00 26.64           C  
ATOM    594  O   THR X  73      -3.370 -17.561  12.696  1.00 28.67           O  
ATOM    595  CB  THR X  73      -0.576 -16.985  11.824  1.00 27.01           C  
ATOM    596  OG1 THR X  73      -0.211 -16.039  12.836  1.00 26.42           O  
ATOM    597  CG2 THR X  73       0.538 -17.127  10.815  1.00 29.46           C  
ATOM    598  N   HIS X  74      -3.637 -15.359  12.350  1.00 25.36           N  
ATOM    599  CA  HIS X  74      -4.789 -15.264  13.239  1.00 26.24           C  
ATOM    600  C   HIS X  74      -6.144 -15.032  12.549  1.00 28.00           C  
ATOM    601  O   HIS X  74      -7.199 -15.293  13.131  1.00 29.89           O  
ATOM    602  CB  HIS X  74      -4.546 -14.217  14.315  1.00 27.93           C  
ATOM    603  CG  HIS X  74      -3.538 -14.641  15.343  1.00 28.64           C  
ATOM    604  ND1 HIS X  74      -2.190 -14.749  15.075  1.00 32.38           N  
ATOM    605  CD2 HIS X  74      -3.687 -14.984  16.651  1.00 34.64           C  
ATOM    606  CE1 HIS X  74      -1.552 -15.151  16.161  1.00 34.78           C  
ATOM    607  NE2 HIS X  74      -2.436 -15.288  17.132  1.00 32.81           N  
ATOM    608  N   THR X  75      -6.131 -14.593  11.294  1.00 26.30           N  
ATOM    609  CA  THR X  75      -7.374 -14.236  10.611  1.00 27.13           C  
ATOM    610  C   THR X  75      -8.151 -15.470  10.178  1.00 26.90           C  
ATOM    611  O   THR X  75      -7.556 -16.439   9.702  1.00 28.14           O  
ATOM    612  CB  THR X  75      -7.093 -13.364   9.352  1.00 28.49           C  
ATOM    613  OG1 THR X  75      -8.351 -12.939   8.787  1.00 28.96           O  
ATOM    614  CG2 THR X  75      -6.319 -14.168   8.310  1.00 27.72           C  
ATOM    615  N   GLU X  76      -9.476 -15.388  10.285  1.00 26.93           N  
ATOM    616  CA  GLU X  76     -10.411 -16.402   9.765  1.00 28.20           C  
ATOM    617  C   GLU X  76     -11.217 -15.906   8.557  1.00 27.29           C  
ATOM    618  O   GLU X  76     -12.044 -16.645   7.973  1.00 28.41           O  
ATOM    619  CB  GLU X  76     -11.350 -16.858  10.886  1.00 29.57           C  
ATOM    620  CG  GLU X  76     -10.572 -17.496  12.041  1.00 37.38           C  
ATOM    621  CD  GLU X  76     -11.469 -18.152  13.060  1.00 46.46           C  
ATOM    622  OE1 GLU X  76     -12.221 -19.076  12.679  1.00 51.91           O  
ATOM    623  OE2 GLU X  76     -11.413 -17.753  14.242  1.00 52.73           O  
ATOM    624  N   HIS X  77     -11.000 -14.639   8.205  1.00 25.87           N  
ATOM    625  CA  HIS X  77     -11.643 -14.009   7.039  1.00 25.44           C  
ATOM    626  C   HIS X  77     -10.799 -12.818   6.642  1.00 23.25           C  
ATOM    627  O   HIS X  77     -10.999 -11.690   7.075  1.00 21.14           O  
ATOM    628  CB  HIS X  77     -13.078 -13.607   7.302  1.00 28.01           C  
ATOM    629  CG  HIS X  77     -13.368 -13.296   8.728  1.00 33.91           C  
ATOM    630  ND1 HIS X  77     -12.735 -12.281   9.416  1.00 38.94           N  
ATOM    631  CD2 HIS X  77     -14.223 -13.871   9.609  1.00 36.21           C  
ATOM    632  CE1 HIS X  77     -13.192 -12.241  10.657  1.00 37.58           C  
ATOM    633  NE2 HIS X  77     -14.096 -13.196  10.798  1.00 36.50           N  
ATOM    634  N   VAL X  78      -9.861 -13.127   5.771  1.00 22.42           N  
ATOM    635  CA  VAL X  78      -8.746 -12.252   5.493  1.00 22.78           C  
ATOM    636  C   VAL X  78      -9.225 -10.906   4.962  1.00 22.39           C  
ATOM    637  O   VAL X  78      -8.731  -9.854   5.358  1.00 22.77           O  
ATOM    638  CB  VAL X  78      -7.834 -12.887   4.418  1.00 25.18           C  
ATOM    639  CG1 VAL X  78      -6.766 -11.931   4.034  1.00 30.94           C  
ATOM    640  CG2 VAL X  78      -7.201 -14.207   4.930  1.00 27.39           C  
ATOM    641  N   ASP X  79     -10.156 -10.920   4.001  1.00 19.25           N  
ATOM    642  CA  ASP X  79     -10.503  -9.639   3.421  1.00 18.68           C  
ATOM    643  C   ASP X  79     -11.191  -8.715   4.389  1.00 20.50           C  
ATOM    644  O   ASP X  79     -10.823  -7.525   4.460  1.00 21.67           O  
ATOM    645  CB  ASP X  79     -11.291  -9.785   2.095  1.00 17.39           C  
ATOM    646  CG  ASP X  79     -12.455 -10.771   2.150  1.00 19.01           C  
ATOM    647  OD1 ASP X  79     -12.737 -11.415   3.169  1.00 18.48           O  
ATOM    648  OD2 ASP X  79     -13.125 -10.869   1.094  1.00 18.17           O  
ATOM    649  N   LEU X  80     -12.132  -9.260   5.158  1.00 21.19           N  
ATOM    650  CA  LEU X  80     -12.813  -8.446   6.180  1.00 22.09           C  
ATOM    651  C   LEU X  80     -11.838  -7.816   7.176  1.00 22.98           C  
ATOM    652  O   LEU X  80     -11.969  -6.649   7.595  1.00 25.59           O  
ATOM    653  CB  LEU X  80     -13.779  -9.333   6.981  1.00 22.67           C  
ATOM    654  CG  LEU X  80     -14.901  -9.988   6.184  1.00 27.31           C  
ATOM    655  CD1 LEU X  80     -15.925 -10.608   7.149  1.00 29.28           C  
ATOM    656  CD2 LEU X  80     -15.594  -8.975   5.321  1.00 30.22           C  
ATOM    657  N   ASP X  81     -10.850  -8.597   7.541  1.00 21.47           N  
ATOM    658  CA  ASP X  81      -9.936  -8.179   8.637  1.00 23.64           C  
ATOM    659  C   ASP X  81      -9.065  -6.985   8.231  1.00 24.33           C  
ATOM    660  O   ASP X  81      -8.640  -6.209   9.108  1.00 24.94           O  
ATOM    661  CB  ASP X  81      -9.152  -9.379   9.132  1.00 23.12           C  
ATOM    662  CG  ASP X  81     -10.044 -10.357   9.946  1.00 27.93           C  
ATOM    663  OD1 ASP X  81     -11.206 -10.004  10.258  1.00 30.30           O  
ATOM    664  OD2 ASP X  81      -9.565 -11.477  10.232  1.00 35.23           O  
ATOM    665  N   PHE X  82      -8.819  -6.803   6.927  1.00 24.05           N  
ATOM    666  CA  PHE X  82      -8.042  -5.653   6.435  1.00 23.70           C  
ATOM    667  C   PHE X  82      -8.757  -4.366   6.767  1.00 26.52           C  
ATOM    668  O   PHE X  82      -8.135  -3.370   7.142  1.00 26.80           O  
ATOM    669  CB  PHE X  82      -7.793  -5.737   4.914  1.00 22.90           C  
ATOM    670  CG  PHE X  82      -6.491  -6.382   4.531  1.00 21.92           C  
ATOM    671  CD1 PHE X  82      -6.385  -7.763   4.231  1.00 25.94           C  
ATOM    672  CD2 PHE X  82      -5.296  -5.617   4.451  1.00 22.52           C  
ATOM    673  CE1 PHE X  82      -5.180  -8.335   3.911  1.00 23.13           C  
ATOM    674  CE2 PHE X  82      -4.083  -6.221   4.058  1.00 20.61           C  
ATOM    675  CZ  PHE X  82      -4.009  -7.581   3.808  1.00 26.27           C  
ATOM    676  N   ASN X  83     -10.087  -4.395   6.627  1.00 27.02           N  
ATOM    677  CA  ASN X  83     -10.905  -3.268   6.935  1.00 31.03           C  
ATOM    678  C   ASN X  83     -10.786  -2.782   8.404  1.00 29.04           C  
ATOM    679  O   ASN X  83     -10.776  -1.584   8.705  1.00 31.72           O  
ATOM    680  CB  ASN X  83     -12.325  -3.727   6.625  1.00 33.52           C  
ATOM    681  CG  ASN X  83     -13.103  -2.736   5.853  1.00 35.67           C  
ATOM    682  OD1 ASN X  83     -12.655  -2.187   4.850  1.00 38.85           O  
ATOM    683  ND2 ASN X  83     -14.314  -2.512   6.297  1.00 41.28           N  
ATOM    684  N   SER X  84     -10.683  -3.722   9.347  1.00 31.75           N  
ATOM    685  CA  SER X  84     -10.540  -3.387  10.760  1.00 32.01           C  
ATOM    686  C   SER X  84      -9.218  -2.639  11.088  1.00 29.80           C  
ATOM    687  O   SER X  84      -9.185  -1.642  11.824  1.00 33.02           O  
ATOM    688  CB  SER X  84     -10.647  -4.668  11.593  1.00 33.41           C  
ATOM    689  OG  SER X  84     -11.727  -5.483  11.121  1.00 37.87           O  
ATOM    690  N   VAL X  85      -8.119  -3.111  10.487  1.00 28.49           N  
ATOM    691  CA  VAL X  85      -6.837  -2.445  10.624  1.00 26.24           C  
ATOM    692  C   VAL X  85      -6.903  -1.020  10.078  1.00 23.23           C  
ATOM    693  O   VAL X  85      -6.514  -0.061  10.750  1.00 24.28           O  
ATOM    694  CB  VAL X  85      -5.752  -3.240   9.881  1.00 25.16           C  
ATOM    695  CG1 VAL X  85      -4.422  -2.505   9.988  1.00 24.50           C  
ATOM    696  CG2 VAL X  85      -5.620  -4.643  10.493  1.00 26.22           C  
ATOM    697  N   PHE X  86      -7.478  -0.911   8.860  1.00 23.79           N  
ATOM    698  CA  PHE X  86      -7.624   0.364   8.217  1.00 23.18           C  
ATOM    699  C   PHE X  86      -8.354   1.414   9.120  1.00 21.04           C  
ATOM    700  O   PHE X  86      -7.857   2.528   9.373  1.00 24.08           O  
ATOM    701  CB  PHE X  86      -8.288   0.229   6.839  1.00 20.80           C  
ATOM    702  CG  PHE X  86      -8.420   1.534   6.143  1.00 23.20           C  
ATOM    703  CD1 PHE X  86      -7.433   1.959   5.271  1.00 24.02           C  
ATOM    704  CD2 PHE X  86      -9.518   2.357   6.377  1.00 22.37           C  
ATOM    705  CE1 PHE X  86      -7.537   3.192   4.642  1.00 22.52           C  
ATOM    706  CE2 PHE X  86      -9.633   3.596   5.760  1.00 22.66           C  
ATOM    707  CZ  PHE X  86      -8.615   4.021   4.888  1.00 22.39           C  
ATOM    708  N   LEU X  87      -9.551   1.044   9.585  1.00 23.69           N  
ATOM    709  CA  LEU X  87     -10.328   2.008  10.378  1.00 24.28           C  
ATOM    710  C   LEU X  87      -9.673   2.468  11.678  1.00 24.14           C  
ATOM    711  O   LEU X  87      -9.732   3.654  12.035  1.00 25.07           O  
ATOM    712  CB  LEU X  87     -11.723   1.457  10.662  1.00 24.69           C  
ATOM    713  CG  LEU X  87     -12.621   1.238   9.445  1.00 24.13           C  
ATOM    714  CD1 LEU X  87     -13.819   0.426   9.819  1.00 26.43           C  
ATOM    715  CD2 LEU X  87     -13.047   2.545   8.817  1.00 29.46           C  
ATOM    716  N   GLU X  88      -8.986   1.538  12.327  1.00 26.43           N  
ATOM    717  CA  GLU X  88      -8.225   1.860  13.523  1.00 27.67           C  
ATOM    718  C   GLU X  88      -7.010   2.783  13.310  1.00 26.27           C  
ATOM    719  O   GLU X  88      -6.537   3.402  14.230  1.00 25.95           O  
ATOM    720  CB  GLU X  88      -7.789   0.580  14.258  1.00 30.34           C  
ATOM    721  CG  GLU X  88      -8.933  -0.133  14.975  1.00 30.95           C  
ATOM    722  CD  GLU X  88      -9.523   0.640  16.174  1.00 29.97           C  
ATOM    723  OE1 GLU X  88      -9.033   1.750  16.520  1.00 30.37           O  
ATOM    724  OE2 GLU X  88     -10.501   0.124  16.769  1.00 28.95           O  
ATOM    725  N   ILE X  89      -6.492   2.865  12.081  1.00 25.39           N  
ATOM    726  CA  ILE X  89      -5.411   3.788  11.788  1.00 25.91           C  
ATOM    727  C   ILE X  89      -6.020   5.160  11.478  1.00 27.17           C  
ATOM    728  O   ILE X  89      -5.547   6.168  12.004  1.00 30.92           O  
ATOM    729  CB  ILE X  89      -4.555   3.268  10.558  1.00 25.62           C  
ATOM    730  CG1 ILE X  89      -3.946   1.880  10.819  1.00 24.35           C  
ATOM    731  CG2 ILE X  89      -3.516   4.282  10.110  1.00 25.18           C  
ATOM    732  CD1 ILE X  89      -3.298   1.221   9.535  1.00 27.44           C  
ATOM    733  N   PHE X  90      -7.054   5.204  10.625  1.00 27.09           N  
ATOM    734  CA  PHE X  90      -7.507   6.467  10.003  1.00 27.63           C  
ATOM    735  C   PHE X  90      -8.682   7.199  10.604  1.00 29.60           C  
ATOM    736  O   PHE X  90      -8.878   8.398  10.320  1.00 30.75           O  
ATOM    737  CB  PHE X  90      -7.738   6.299   8.511  1.00 27.70           C  
ATOM    738  CG  PHE X  90      -6.482   5.993   7.793  1.00 24.90           C  
ATOM    739  CD1 PHE X  90      -5.507   6.985   7.636  1.00 26.33           C  
ATOM    740  CD2 PHE X  90      -6.222   4.698   7.359  1.00 23.51           C  
ATOM    741  CE1 PHE X  90      -4.315   6.684   7.021  1.00 25.98           C  
ATOM    742  CE2 PHE X  90      -5.010   4.382   6.740  1.00 25.03           C  
ATOM    743  CZ  PHE X  90      -4.067   5.370   6.567  1.00 27.21           C  
ATOM    744  N   HIS X  91      -9.469   6.500  11.405  1.00 30.71           N  
ATOM    745  CA  HIS X  91     -10.513   7.191  12.164  1.00 32.25           C  
ATOM    746  C   HIS X  91     -10.170   7.384  13.660  1.00 33.87           C  
ATOM    747  O   HIS X  91     -11.041   7.674  14.491  1.00 34.77           O  
ATOM    748  CB  HIS X  91     -11.852   6.505  11.963  1.00 33.22           C  
ATOM    749  CG  HIS X  91     -12.390   6.637  10.567  1.00 33.61           C  
ATOM    750  ND1 HIS X  91     -12.987   7.996  10.301  0.00 37.90           N  
ATOM    751  CD2 HIS X  91     -11.782   6.550   9.358  1.00 38.92           C  
ATOM    752  CE1 HIS X  91     -13.223   7.992   9.001  0.00 34.42           C  
ATOM    753  NE2 HIS X  91     -12.662   6.918   8.479  0.00 28.42           N  
ATOM    754  N   ARG X  92      -8.890   7.268  13.978  1.00 35.27           N  
ATOM    755  CA  ARG X  92      -8.389   7.471  15.337  1.00 37.27           C  
ATOM    756  C   ARG X  92      -7.512   8.730  15.372  1.00 39.84           C  
ATOM    757  O   ARG X  92      -6.297   8.659  15.604  1.00 40.52           O  
ATOM    758  CB  ARG X  92      -7.618   6.226  15.811  1.00 36.24           C  
ATOM    759  CG  ARG X  92      -8.503   4.984  16.001  1.00 31.47           C  
ATOM    760  CD  ARG X  92      -9.335   5.087  17.295  1.00 32.17           C  
ATOM    761  NE  ARG X  92      -8.483   5.343  18.468  1.00 34.99           N  
ATOM    762  CZ  ARG X  92      -7.877   4.401  19.198  1.00 34.25           C  
ATOM    763  NH1 ARG X  92      -8.035   3.102  18.904  1.00 31.72           N  
ATOM    764  NH2 ARG X  92      -7.116   4.763  20.238  1.00 32.10           N  
ATOM    765  N   GLY X  93      -8.154   9.883  15.171  1.00 42.24           N  
ATOM    766  CA  GLY X  93      -7.448  11.126  14.840  1.00 45.34           C  
ATOM    767  C   GLY X  93      -7.519  11.390  13.339  1.00 47.45           C  
ATOM    768  O   GLY X  93      -7.867  10.493  12.560  1.00 48.89           O  
ATOM    769  N   ASP X  94      -7.204  12.613  12.914  1.00 48.73           N  
ATOM    770  CA  ASP X  94      -7.224  12.944  11.480  1.00 48.81           C  
ATOM    771  C   ASP X  94      -6.207  12.080  10.683  1.00 48.36           C  
ATOM    772  O   ASP X  94      -5.179  11.659  11.234  1.00 49.23           O  
ATOM    773  CB  ASP X  94      -6.953  14.441  11.286  1.00 49.13           C  
ATOM    774  CG  ASP X  94      -8.153  14.779  12.021  0.00 48.28           C  
ATOM    775  OD1 ASP X  94      -9.114  14.510  12.744  0.00 50.57           O  
ATOM    776  OD2 ASP X  94      -8.073  15.893  11.485  0.00 49.93           O  
ATOM    777  N   PRO X  95      -6.496  11.792   9.397  1.00 46.54           N  
ATOM    778  CA  PRO X  95      -5.464  11.111   8.612  1.00 45.26           C  
ATOM    779  C   PRO X  95      -4.288  12.053   8.365  1.00 43.30           C  
ATOM    780  O   PRO X  95      -4.466  13.278   8.363  1.00 44.33           O  
ATOM    781  CB  PRO X  95      -6.175  10.787   7.292  1.00 45.19           C  
ATOM    782  CG  PRO X  95      -7.645  10.970   7.566  1.00 45.09           C  
ATOM    783  CD  PRO X  95      -7.713  12.038   8.605  1.00 46.75           C  
ATOM    784  N   SER X  96      -3.097  11.488   8.189  1.00 39.60           N  
ATOM    785  CA  SER X  96      -1.899  12.256   7.899  1.00 36.97           C  
ATOM    786  C   SER X  96      -1.122  11.548   6.800  1.00 35.17           C  
ATOM    787  O   SER X  96      -1.370  10.370   6.511  1.00 34.19           O  
ATOM    788  CB  SER X  96      -1.034  12.397   9.154  1.00 37.25           C  
ATOM    789  OG  SER X  96      -0.455  11.154   9.533  1.00 38.53           O  
ATOM    790  N   LEU X  97      -0.182  12.255   6.186  1.00 32.88           N  
ATOM    791  CA  LEU X  97       0.630  11.684   5.125  1.00 31.00           C  
ATOM    792  C   LEU X  97       1.369  10.445   5.603  1.00 28.65           C  
ATOM    793  O   LEU X  97       1.387   9.429   4.922  1.00 27.97           O  
ATOM    794  CB  LEU X  97       1.637  12.705   4.593  1.00 32.77           C  
ATOM    795  CG  LEU X  97       2.605  12.190   3.522  1.00 32.97           C  
ATOM    796  CD1 LEU X  97       1.948  12.054   2.145  1.00 38.17           C  
ATOM    797  CD2 LEU X  97       3.808  13.111   3.460  1.00 39.11           C  
ATOM    798  N   GLY X  98       1.983  10.550   6.772  1.00 27.40           N  
ATOM    799  CA  GLY X  98       2.744   9.464   7.356  1.00 23.33           C  
ATOM    800  C   GLY X  98       1.895   8.220   7.580  1.00 21.93           C  
ATOM    801  O   GLY X  98       2.354   7.110   7.300  1.00 23.02           O  
ATOM    802  N   ARG X  99       0.700   8.397   8.130  1.00 23.36           N  
ATOM    803  CA  ARG X  99      -0.141   7.252   8.388  1.00 22.28           C  
ATOM    804  C   ARG X  99      -0.581   6.629   7.071  1.00 21.75           C  
ATOM    805  O   ARG X  99      -0.625   5.383   6.957  1.00 21.92           O  
ATOM    806  CB  ARG X  99      -1.344   7.607   9.251  1.00 23.93           C  
ATOM    807  CG  ARG X  99      -0.967   7.831  10.710  1.00 27.50           C  
ATOM    808  CD  ARG X  99      -2.210   8.108  11.521  1.00 29.55           C  
ATOM    809  NE  ARG X  99      -1.838   8.530  12.863  1.00 32.62           N  
ATOM    810  CZ  ARG X  99      -2.692   8.695  13.866  1.00 29.58           C  
ATOM    811  NH1 ARG X  99      -3.985   8.471  13.700  1.00 32.94           N  
ATOM    812  NH2 ARG X  99      -2.223   9.090  15.039  1.00 32.81           N  
ATOM    813  N   ALA X 100      -0.888   7.480   6.090  1.00 21.73           N  
ATOM    814  CA  ALA X 100      -1.275   6.975   4.773  1.00 21.69           C  
ATOM    815  C   ALA X 100      -0.150   6.166   4.138  1.00 20.81           C  
ATOM    816  O   ALA X 100      -0.387   5.061   3.664  1.00 20.85           O  
ATOM    817  CB  ALA X 100      -1.717   8.082   3.872  1.00 24.40           C  
ATOM    818  N   LEU X 101       1.077   6.672   4.179  1.00 21.45           N  
ATOM    819  CA  LEU X 101       2.191   5.932   3.638  1.00 19.78           C  
ATOM    820  C   LEU X 101       2.488   4.674   4.451  1.00 18.37           C  
ATOM    821  O   LEU X 101       2.887   3.665   3.868  1.00 19.94           O  
ATOM    822  CB  LEU X 101       3.441   6.825   3.545  1.00 20.22           C  
ATOM    823  CG  LEU X 101       3.289   7.976   2.555  1.00 22.36           C  
ATOM    824  CD1 LEU X 101       4.591   8.798   2.632  1.00 29.39           C  
ATOM    825  CD2 LEU X 101       3.069   7.512   1.148  1.00 25.96           C  
ATOM    826  N   ALA X 102       2.358   4.740   5.791  1.00 19.04           N  
ATOM    827  CA  ALA X 102       2.617   3.571   6.621  1.00 19.66           C  
ATOM    828  C   ALA X 102       1.651   2.440   6.193  1.00 19.02           C  
ATOM    829  O   ALA X 102       2.068   1.299   6.043  1.00 20.06           O  
ATOM    830  CB  ALA X 102       2.421   3.902   8.079  1.00 22.22           C  
ATOM    831  N   TRP X 103       0.380   2.785   6.019  1.00 19.25           N  
ATOM    832  CA  TRP X 103      -0.607   1.801   5.565  1.00 18.82           C  
ATOM    833  C   TRP X 103      -0.256   1.225   4.163  1.00 16.70           C  
ATOM    834  O   TRP X 103      -0.279  -0.009   3.935  1.00 18.41           O  
ATOM    835  CB  TRP X 103      -1.988   2.463   5.505  1.00 18.73           C  
ATOM    836  CG  TRP X 103      -2.997   1.664   4.740  1.00 16.74           C  
ATOM    837  CD1 TRP X 103      -3.469   1.954   3.519  1.00 17.85           C  
ATOM    838  CD2 TRP X 103      -3.671   0.476   5.187  1.00 20.09           C  
ATOM    839  NE1 TRP X 103      -4.410   0.975   3.118  1.00 20.32           N  
ATOM    840  CE2 TRP X 103      -4.543   0.071   4.145  1.00 19.32           C  
ATOM    841  CE3 TRP X 103      -3.577  -0.321   6.350  1.00 19.85           C  
ATOM    842  CZ2 TRP X 103      -5.370  -1.092   4.273  1.00 20.53           C  
ATOM    843  CZ3 TRP X 103      -4.374  -1.468   6.460  1.00 22.31           C  
ATOM    844  CH2 TRP X 103      -5.220  -1.834   5.434  1.00 20.53           C  
ATOM    845  N   MET X 104       0.078   2.110   3.215  1.00 16.67           N  
ATOM    846  CA  MET X 104       0.366   1.645   1.865  1.00 16.92           C  
ATOM    847  C   MET X 104       1.607   0.740   1.845  1.00 16.57           C  
ATOM    848  O   MET X 104       1.632  -0.261   1.158  1.00 17.27           O  
ATOM    849  CB  MET X 104       0.546   2.823   0.908  1.00 18.54           C  
ATOM    850  CG  MET X 104      -0.694   3.758   0.839  1.00 19.47           C  
ATOM    851  SD  MET X 104      -1.968   3.085  -0.164  1.00 22.41           S  
ATOM    852  CE  MET X 104      -1.286   3.630  -1.720  1.00 20.92           C  
ATOM    853  N   ALA X 105       2.620   1.136   2.632  1.00 16.05           N  
ATOM    854  CA  ALA X 105       3.830   0.321   2.713  1.00 17.16           C  
ATOM    855  C   ALA X 105       3.545  -1.038   3.332  1.00 15.85           C  
ATOM    856  O   ALA X 105       4.059  -2.053   2.881  1.00 17.73           O  
ATOM    857  CB  ALA X 105       4.883   1.063   3.568  1.00 16.08           C  
ATOM    858  N   TRP X 106       2.723  -1.063   4.397  1.00 16.76           N  
ATOM    859  CA  TRP X 106       2.352  -2.341   5.009  1.00 17.87           C  
ATOM    860  C   TRP X 106       1.602  -3.248   4.029  1.00 17.09           C  
ATOM    861  O   TRP X 106       1.858  -4.457   3.949  1.00 18.29           O  
ATOM    862  CB  TRP X 106       1.540  -2.077   6.282  1.00 19.05           C  
ATOM    863  CG  TRP X 106       1.356  -3.264   7.137  1.00 18.83           C  
ATOM    864  CD1 TRP X 106       2.278  -3.806   8.024  1.00 18.66           C  
ATOM    865  CD2 TRP X 106       0.178  -4.054   7.245  1.00 18.09           C  
ATOM    866  NE1 TRP X 106       1.741  -4.917   8.621  1.00 18.00           N  
ATOM    867  CE2 TRP X 106       0.447  -5.081   8.186  1.00 17.78           C  
ATOM    868  CE3 TRP X 106      -1.092  -4.000   6.636  1.00 18.44           C  
ATOM    869  CZ2 TRP X 106      -0.500  -6.047   8.537  1.00 19.49           C  
ATOM    870  CZ3 TRP X 106      -2.045  -4.986   6.989  1.00 20.71           C  
ATOM    871  CH2 TRP X 106      -1.735  -5.983   7.943  1.00 19.41           C  
ATOM    872  N   CYS X 107       0.698  -2.639   3.262  1.00 16.39           N  
ATOM    873  CA  CYS X 107      -0.023  -3.427   2.260  1.00 15.56           C  
ATOM    874  C   CYS X 107       0.933  -3.967   1.177  1.00 14.78           C  
ATOM    875  O   CYS X 107       0.849  -5.141   0.773  1.00 16.29           O  
ATOM    876  CB  CYS X 107      -1.143  -2.596   1.600  1.00 16.94           C  
ATOM    877  SG  CYS X 107      -2.528  -2.328   2.757  1.00 18.08           S  
ATOM    878  N   MET X 108       1.811  -3.066   0.691  1.00 15.85           N  
ATOM    879  CA  MET X 108       2.743  -3.546  -0.360  1.00 17.01           C  
ATOM    880  C   MET X 108       3.655  -4.643   0.187  1.00 15.99           C  
ATOM    881  O   MET X 108       3.938  -5.637  -0.493  1.00 17.44           O  
ATOM    882  CB  MET X 108       3.549  -2.372  -0.905  1.00 18.64           C  
ATOM    883  CG  MET X 108       4.380  -2.751  -2.102  1.00 16.97           C  
ATOM    884  SD  MET X 108       5.332  -1.336  -2.782  1.00 19.36           S  
ATOM    885  CE  MET X 108       6.728  -1.293  -1.626  1.00 19.91           C  
ATOM    886  N   HIS X 109       4.116  -4.493   1.428  1.00 16.30           N  
ATOM    887  CA  HIS X 109       4.932  -5.545   2.011  1.00 16.97           C  
ATOM    888  C   HIS X 109       4.149  -6.871   2.154  1.00 16.27           C  
ATOM    889  O   HIS X 109       4.686  -7.953   1.914  1.00 17.74           O  
ATOM    890  CB  HIS X 109       5.436  -5.107   3.393  1.00 16.94           C  
ATOM    891  CG  HIS X 109       5.926  -6.238   4.238  1.00 19.36           C  
ATOM    892  ND1 HIS X 109       7.211  -6.744   4.173  1.00 24.54           N  
ATOM    893  CD2 HIS X 109       5.262  -6.990   5.138  1.00 17.26           C  
ATOM    894  CE1 HIS X 109       7.318  -7.739   5.047  1.00 19.12           C  
ATOM    895  NE2 HIS X 109       6.143  -7.926   5.618  1.00 26.26           N  
ATOM    896  N   ALA X 110       2.858  -6.786   2.528  1.00 15.86           N  
ATOM    897  CA  ALA X 110       2.051  -8.002   2.650  1.00 16.56           C  
ATOM    898  C   ALA X 110       1.936  -8.678   1.290  1.00 16.40           C  
ATOM    899  O   ALA X 110       2.098  -9.876   1.187  1.00 16.68           O  
ATOM    900  CB  ALA X 110       0.659  -7.649   3.205  1.00 17.05           C  
ATOM    901  N   CYS X 111       1.603  -7.900   0.253  1.00 16.50           N  
ATOM    902  CA  CYS X 111       1.491  -8.478  -1.068  1.00 17.43           C  
ATOM    903  C   CYS X 111       2.797  -9.116  -1.531  1.00 18.36           C  
ATOM    904  O   CYS X 111       2.804 -10.246  -2.017  1.00 17.77           O  
ATOM    905  CB  CYS X 111       1.112  -7.358  -2.020  1.00 16.96           C  
ATOM    906  SG  CYS X 111       0.696  -7.996  -3.691  1.00 19.68           S  
ATOM    907  N   ARG X 112       3.917  -8.442  -1.280  1.00 17.11           N  
ATOM    908  CA  ARG X 112       5.224  -9.010  -1.644  1.00 17.45           C  
ATOM    909  C   ARG X 112       5.455 -10.353  -0.912  1.00 18.51           C  
ATOM    910  O   ARG X 112       5.864 -11.324  -1.538  1.00 18.99           O  
ATOM    911  CB  ARG X 112       6.301  -8.036  -1.154  1.00 17.95           C  
ATOM    912  CG  ARG X 112       7.727  -8.526  -1.500  1.00 21.86           C  
ATOM    913  CD  ARG X 112       8.736  -7.710  -0.703  1.00 21.23           C  
ATOM    914  NE  ARG X 112       8.748  -6.349  -1.244  1.00 21.90           N  
ATOM    915  CZ  ARG X 112       9.433  -5.317  -0.767  1.00 24.71           C  
ATOM    916  NH1 ARG X 112       9.372  -4.171  -1.420  1.00 23.43           N  
ATOM    917  NH2 ARG X 112      10.178  -5.433   0.336  1.00 25.73           N  
ATOM    918  N   THR X 113       5.157 -10.405   0.381  1.00 18.32           N  
ATOM    919  CA  THR X 113       5.371 -11.642   1.128  1.00 20.81           C  
ATOM    920  C   THR X 113       4.531 -12.788   0.581  1.00 19.91           C  
ATOM    921  O   THR X 113       4.997 -13.920   0.423  1.00 21.11           O  
ATOM    922  CB  THR X 113       5.088 -11.412   2.610  1.00 21.62           C  
ATOM    923  OG1 THR X 113       5.934 -10.334   3.048  1.00 26.16           O  
ATOM    924  CG2 THR X 113       5.369 -12.685   3.420  1.00 24.13           C  
ATOM    925  N   LEU X 114       3.281 -12.480   0.298  1.00 19.37           N  
ATOM    926  CA  LEU X 114       2.324 -13.478  -0.174  1.00 20.71           C  
ATOM    927  C   LEU X 114       2.729 -13.971  -1.545  1.00 22.17           C  
ATOM    928  O   LEU X 114       2.610 -15.148  -1.840  1.00 24.37           O  
ATOM    929  CB  LEU X 114       0.946 -12.830  -0.318  1.00 20.00           C  
ATOM    930  CG  LEU X 114       0.226 -12.533   1.018  1.00 21.14           C  
ATOM    931  CD1 LEU X 114      -0.884 -11.474   0.805  1.00 20.80           C  
ATOM    932  CD2 LEU X 114      -0.294 -13.836   1.619  1.00 27.50           C  
ATOM    933  N   CYS X 115       3.189 -13.072  -2.395  1.00 22.84           N  
ATOM    934  CA  CYS X 115       3.498 -13.474  -3.777  1.00 26.15           C  
ATOM    935  C   CYS X 115       4.867 -14.156  -3.903  1.00 29.23           C  
ATOM    936  O   CYS X 115       5.077 -14.907  -4.843  1.00 31.09           O  
ATOM    937  CB  CYS X 115       3.434 -12.273  -4.691  1.00 25.33           C  
ATOM    938  SG  CYS X 115       1.781 -11.665  -4.940  1.00 26.75           S  
ATOM    939  N   CYS X 116       5.786 -13.905  -2.972  1.00 31.40           N  
ATOM    940  CA  CYS X 116       7.097 -14.553  -3.033  0.50 33.51           C  
ATOM    941  C   CYS X 116       7.102 -15.959  -2.427  1.00 34.72           C  
ATOM    942  O   CYS X 116       7.984 -16.760  -2.732  1.00 35.81           O  
ATOM    943  CB  CYS X 116       8.154 -13.671  -2.380  0.50 33.03           C  
ATOM    944  SG  CYS X 116       8.478 -12.169  -3.331  0.50 35.52           S  
ATOM    945  N   ASN X 117       6.118 -16.265  -1.589  1.00 35.35           N  
ATOM    946  CA  ASN X 117       6.031 -17.596  -0.983  1.00 37.27           C  
ATOM    947  C   ASN X 117       5.225 -18.520  -1.895  1.00 38.04           C  
ATOM    948  O   ASN X 117       3.990 -18.440  -1.956  1.00 35.96           O  
ATOM    949  CB  ASN X 117       5.457 -17.512   0.440  1.00 37.28           C  
ATOM    950  CG  ASN X 117       5.580 -18.821   1.212  1.00 41.26           C  
ATOM    951  OD1 ASN X 117       5.842 -19.883   0.644  1.00 41.25           O  
ATOM    952  ND2 ASN X 117       5.382 -18.741   2.522  1.00 43.44           N  
ATOM    953  N   GLN X 118       5.950 -19.380  -2.613  1.00 38.44           N  
ATOM    954  CA  GLN X 118       5.368 -20.330  -3.569  1.00 40.12           C  
ATOM    955  C   GLN X 118       4.358 -21.294  -2.947  1.00 37.81           C  
ATOM    956  O   GLN X 118       3.503 -21.834  -3.649  1.00 38.88           O  
ATOM    957  CB  GLN X 118       6.477 -21.119  -4.274  1.00 40.35           C  
ATOM    958  CG  GLN X 118       7.211 -20.316  -5.351  1.00 44.21           C  
ATOM    959  CD  GLN X 118       8.468 -21.005  -5.866  1.00 44.45           C  
ATOM    960  OE1 GLN X 118       8.576 -22.238  -5.844  1.00 53.34           O  
ATOM    961  NE2 GLN X 118       9.426 -20.208  -6.346  1.00 51.81           N  
ATOM    962  N   SER X 119       4.446 -21.482  -1.633  1.00 35.88           N  
ATOM    963  CA  SER X 119       3.536 -22.360  -0.905  1.00 35.00           C  
ATOM    964  C   SER X 119       2.189 -21.712  -0.504  1.00 33.46           C  
ATOM    965  O   SER X 119       1.259 -22.439  -0.107  1.00 33.78           O  
ATOM    966  CB  SER X 119       4.217 -22.900   0.350  1.00 36.01           C  
ATOM    967  OG  SER X 119       4.402 -21.872   1.310  1.00 39.60           O  
ATOM    968  N   THR X 120       2.104 -20.372  -0.567  1.00 29.95           N  
ATOM    969  CA  THR X 120       0.901 -19.650  -0.155  1.00 27.17           C  
ATOM    970  C   THR X 120      -0.298 -20.120  -0.976  1.00 24.04           C  
ATOM    971  O   THR X 120      -0.259 -20.060  -2.190  1.00 24.09           O  
ATOM    972  CB  THR X 120       1.044 -18.104  -0.327  1.00 27.35           C  
ATOM    973  OG1 THR X 120       2.280 -17.660   0.243  1.00 31.12           O  
ATOM    974  CG2 THR X 120      -0.125 -17.371   0.372  1.00 27.00           C  
ATOM    975  N   PRO X 121      -1.378 -20.564  -0.304  1.00 24.20           N  
ATOM    976  CA  PRO X 121      -2.560 -20.926  -1.093  1.00 22.85           C  
ATOM    977  C   PRO X 121      -3.108 -19.730  -1.873  1.00 23.07           C  
ATOM    978  O   PRO X 121      -3.101 -18.589  -1.372  1.00 20.46           O  
ATOM    979  CB  PRO X 121      -3.568 -21.394  -0.033  1.00 23.56           C  
ATOM    980  CG  PRO X 121      -2.764 -21.665   1.202  1.00 26.39           C  
ATOM    981  CD  PRO X 121      -1.619 -20.696   1.138  1.00 22.67           C  
ATOM    982  N   TYR X 122      -3.571 -20.019  -3.081  1.00 20.55           N  
ATOM    983  CA  TYR X 122      -4.173 -19.015  -3.969  1.00 19.00           C  
ATOM    984  C   TYR X 122      -5.193 -18.154  -3.199  1.00 18.98           C  
ATOM    985  O   TYR X 122      -5.171 -16.925  -3.278  1.00 18.40           O  
ATOM    986  CB  TYR X 122      -4.861 -19.700  -5.157  1.00 20.12           C  
ATOM    987  CG  TYR X 122      -5.648 -18.769  -6.019  1.00 19.20           C  
ATOM    988  CD1 TYR X 122      -5.017 -18.029  -7.026  1.00 19.19           C  
ATOM    989  CD2 TYR X 122      -7.026 -18.612  -5.855  1.00 20.48           C  
ATOM    990  CE1 TYR X 122      -5.719 -17.171  -7.848  1.00 19.91           C  
ATOM    991  CE2 TYR X 122      -7.750 -17.729  -6.670  1.00 18.78           C  
ATOM    992  CZ  TYR X 122      -7.104 -16.998  -7.656  1.00 16.32           C  
ATOM    993  OH  TYR X 122      -7.757 -16.154  -8.490  1.00 19.49           O  
ATOM    994  N   TYR X 123      -6.106 -18.791  -2.482  1.00 18.59           N  
ATOM    995  CA  TYR X 123      -7.195 -17.999  -1.888  1.00 17.81           C  
ATOM    996  C   TYR X 123      -6.653 -16.993  -0.876  1.00 18.33           C  
ATOM    997  O   TYR X 123      -7.255 -15.933  -0.674  1.00 18.81           O  
ATOM    998  CB  TYR X 123      -8.245 -18.913  -1.208  1.00 19.10           C  
ATOM    999  CG  TYR X 123      -7.859 -19.450   0.151  1.00 19.70           C  
ATOM   1000  CD1 TYR X 123      -7.327 -20.735   0.278  1.00 21.43           C  
ATOM   1001  CD2 TYR X 123      -8.088 -18.715   1.317  1.00 20.96           C  
ATOM   1002  CE1 TYR X 123      -6.996 -21.228   1.534  1.00 22.60           C  
ATOM   1003  CE2 TYR X 123      -7.757 -19.199   2.584  1.00 25.30           C  
ATOM   1004  CZ  TYR X 123      -7.199 -20.438   2.683  1.00 22.84           C  
ATOM   1005  OH  TYR X 123      -6.891 -20.920   3.935  1.00 29.08           O  
ATOM   1006  N   VAL X 124      -5.520 -17.282  -0.228  1.00 17.14           N  
ATOM   1007  CA  VAL X 124      -4.993 -16.360   0.787  1.00 16.31           C  
ATOM   1008  C   VAL X 124      -4.408 -15.126   0.077  1.00 17.22           C  
ATOM   1009  O   VAL X 124      -4.628 -13.964   0.489  1.00 17.40           O  
ATOM   1010  CB  VAL X 124      -3.893 -17.018   1.649  1.00 18.97           C  
ATOM   1011  CG1 VAL X 124      -3.232 -16.003   2.561  1.00 21.05           C  
ATOM   1012  CG2 VAL X 124      -4.521 -18.104   2.480  1.00 19.62           C  
ATOM   1013  N   VAL X 125      -3.688 -15.347  -1.011  1.00 17.76           N  
ATOM   1014  CA  VAL X 125      -3.219 -14.205  -1.825  1.00 16.97           C  
ATOM   1015  C   VAL X 125      -4.404 -13.384  -2.365  1.00 15.41           C  
ATOM   1016  O   VAL X 125      -4.405 -12.150  -2.297  1.00 16.60           O  
ATOM   1017  CB  VAL X 125      -2.351 -14.689  -3.009  1.00 18.95           C  
ATOM   1018  CG1 VAL X 125      -1.741 -13.472  -3.780  1.00 19.56           C  
ATOM   1019  CG2 VAL X 125      -1.253 -15.664  -2.561  1.00 19.40           C  
ATOM   1020  N   ASP X 126      -5.406 -14.082  -2.891  1.00 16.57           N  
ATOM   1021  CA  ASP X 126      -6.545 -13.443  -3.552  1.00 15.55           C  
ATOM   1022  C   ASP X 126      -7.292 -12.581  -2.548  1.00 17.39           C  
ATOM   1023  O   ASP X 126      -7.453 -11.379  -2.752  1.00 17.53           O  
ATOM   1024  CB  ASP X 126      -7.406 -14.568  -4.164  1.00 16.28           C  
ATOM   1025  CG  ASP X 126      -8.505 -14.061  -5.038  1.00 19.42           C  
ATOM   1026  OD1 ASP X 126      -9.068 -13.015  -4.737  1.00 20.31           O  
ATOM   1027  OD2 ASP X 126      -8.825 -14.768  -6.011  1.00 20.63           O  
ATOM   1028  N   LEU X 127      -7.699 -13.158  -1.426  1.00 15.66           N  
ATOM   1029  CA  LEU X 127      -8.491 -12.395  -0.451  1.00 15.68           C  
ATOM   1030  C   LEU X 127      -7.669 -11.273   0.181  1.00 16.51           C  
ATOM   1031  O   LEU X 127      -8.231 -10.239   0.527  1.00 17.50           O  
ATOM   1032  CB  LEU X 127      -9.115 -13.303   0.616  1.00 18.12           C  
ATOM   1033  CG  LEU X 127     -10.183 -14.229  -0.010  1.00 20.28           C  
ATOM   1034  CD1 LEU X 127     -10.786 -15.080   1.082  1.00 27.53           C  
ATOM   1035  CD2 LEU X 127     -11.253 -13.388  -0.725  1.00 26.01           C  
ATOM   1036  N   SER X 128      -6.346 -11.453   0.308  1.00 16.50           N  
ATOM   1037  CA  SER X 128      -5.530 -10.388   0.901  1.00 16.61           C  
ATOM   1038  C   SER X 128      -5.443  -9.214  -0.068  1.00 16.49           C  
ATOM   1039  O   SER X 128      -5.540  -8.041   0.360  1.00 17.70           O  
ATOM   1040  CB  SER X 128      -4.128 -10.891   1.185  1.00 17.02           C  
ATOM   1041  OG  SER X 128      -4.126 -11.857   2.212  1.00 17.04           O  
ATOM   1042  N   VAL X 129      -5.170  -9.485  -1.348  1.00 15.17           N  
ATOM   1043  CA  VAL X 129      -5.050  -8.361  -2.276  1.00 17.08           C  
ATOM   1044  C   VAL X 129      -6.407  -7.678  -2.412  1.00 17.06           C  
ATOM   1045  O   VAL X 129      -6.499  -6.443  -2.376  1.00 17.59           O  
ATOM   1046  CB  VAL X 129      -4.528  -8.826  -3.626  1.00 18.00           C  
ATOM   1047  CG1 VAL X 129      -4.695  -7.764  -4.708  1.00 20.21           C  
ATOM   1048  CG2 VAL X 129      -3.031  -9.283  -3.482  1.00 19.13           C  
ATOM   1049  N   ARG X 130      -7.486  -8.454  -2.531  1.00 15.50           N  
ATOM   1050  CA  ARG X 130      -8.796  -7.785  -2.590  1.00 15.99           C  
ATOM   1051  C   ARG X 130      -9.030  -6.962  -1.334  1.00 16.25           C  
ATOM   1052  O   ARG X 130      -9.559  -5.805  -1.395  1.00 16.78           O  
ATOM   1053  CB  ARG X 130      -9.893  -8.825  -2.777  1.00 17.12           C  
ATOM   1054  CG  ARG X 130      -9.787  -9.502  -4.109  1.00 16.86           C  
ATOM   1055  CD  ARG X 130     -10.896 -10.537  -4.180  1.00 17.63           C  
ATOM   1056  NE  ARG X 130     -11.081 -11.261  -5.452  1.00 16.07           N  
ATOM   1057  CZ  ARG X 130     -11.851 -10.854  -6.447  1.00 16.02           C  
ATOM   1058  NH1 ARG X 130     -12.441  -9.668  -6.390  1.00 17.80           N  
ATOM   1059  NH2 ARG X 130     -12.049 -11.674  -7.474  1.00 16.70           N  
ATOM   1060  N   GLY X 131      -8.691  -7.539  -0.171  1.00 16.04           N  
ATOM   1061  CA  GLY X 131      -8.939  -6.867   1.123  1.00 16.45           C  
ATOM   1062  C   GLY X 131      -8.182  -5.552   1.206  1.00 15.57           C  
ATOM   1063  O   GLY X 131      -8.734  -4.495   1.651  1.00 16.97           O  
ATOM   1064  N   MET X 132      -6.912  -5.568   0.822  1.00 15.80           N  
ATOM   1065  CA  MET X 132      -6.120  -4.316   0.959  1.00 15.56           C  
ATOM   1066  C   MET X 132      -6.605  -3.269  -0.003  1.00 17.08           C  
ATOM   1067  O   MET X 132      -6.653  -2.075   0.325  1.00 18.43           O  
ATOM   1068  CB  MET X 132      -4.609  -4.567   0.774  1.00 16.98           C  
ATOM   1069  CG  MET X 132      -4.202  -5.047  -0.596  1.00 17.79           C  
ATOM   1070  SD  MET X 132      -2.391  -5.386  -0.684  1.00 20.24           S  
ATOM   1071  CE  MET X 132      -2.239  -6.705   0.525  1.00 21.25           C  
ATOM   1072  N   LEU X 133      -6.947  -3.715  -1.213  1.00 15.89           N  
ATOM   1073  CA  LEU X 133      -7.410  -2.741  -2.201  1.00 16.38           C  
ATOM   1074  C   LEU X 133      -8.750  -2.116  -1.782  1.00 17.68           C  
ATOM   1075  O   LEU X 133      -8.972  -0.893  -1.932  1.00 18.14           O  
ATOM   1076  CB  LEU X 133      -7.563  -3.386  -3.592  1.00 17.18           C  
ATOM   1077  CG  LEU X 133      -6.247  -3.785  -4.204  1.00 17.07           C  
ATOM   1078  CD1 LEU X 133      -6.474  -4.512  -5.574  1.00 17.54           C  
ATOM   1079  CD2 LEU X 133      -5.264  -2.633  -4.389  1.00 19.78           C  
ATOM   1080  N   GLU X 134      -9.685  -2.946  -1.325  1.00 16.10           N  
ATOM   1081  CA  GLU X 134     -10.987  -2.422  -0.918  1.00 17.29           C  
ATOM   1082  C   GLU X 134     -10.874  -1.514   0.299  1.00 17.97           C  
ATOM   1083  O   GLU X 134     -11.553  -0.493   0.333  1.00 20.38           O  
ATOM   1084  CB  GLU X 134     -11.943  -3.620  -0.677  1.00 17.21           C  
ATOM   1085  CG  GLU X 134     -12.279  -4.234  -2.028  1.00 18.60           C  
ATOM   1086  CD  GLU X 134     -13.044  -5.532  -1.961  1.00 19.10           C  
ATOM   1087  OE1 GLU X 134     -13.281  -6.108  -0.862  1.00 19.69           O  
ATOM   1088  OE2 GLU X 134     -13.415  -5.984  -3.099  1.00 20.39           O  
ATOM   1089  N   ALA X 135     -10.071  -1.886   1.291  1.00 17.48           N  
ATOM   1090  CA  ALA X 135     -10.016  -1.087   2.472  1.00 17.21           C  
ATOM   1091  C   ALA X 135      -9.401   0.262   2.091  1.00 18.83           C  
ATOM   1092  O   ALA X 135      -9.823   1.305   2.618  1.00 19.17           O  
ATOM   1093  CB  ALA X 135      -9.170  -1.798   3.508  1.00 17.47           C  
ATOM   1094  N   SER X 136      -8.427   0.238   1.196  1.00 16.96           N  
ATOM   1095  CA  SER X 136      -7.684   1.474   0.843  1.00 17.47           C  
ATOM   1096  C   SER X 136      -8.556   2.528   0.180  1.00 18.37           C  
ATOM   1097  O   SER X 136      -8.169   3.719   0.138  1.00 19.11           O  
ATOM   1098  CB  SER X 136      -6.528   1.107  -0.087  1.00 17.46           C  
ATOM   1099  OG  SER X 136      -5.561   0.346   0.636  1.00 18.45           O  
ATOM   1100  N   GLU X 137      -9.707   2.145  -0.385  1.00 19.12           N  
ATOM   1101  CA  GLU X 137     -10.621   3.125  -0.951  1.00 19.18           C  
ATOM   1102  C   GLU X 137     -10.977   4.190   0.085  1.00 22.71           C  
ATOM   1103  O   GLU X 137     -11.324   5.317  -0.288  1.00 22.88           O  
ATOM   1104  CB  GLU X 137     -11.892   2.458  -1.458  1.00 21.25           C  
ATOM   1105  CG  GLU X 137     -11.598   1.458  -2.567  1.00 23.44           C  
ATOM   1106  CD  GLU X 137     -12.773   0.587  -2.915  1.00 29.06           C  
ATOM   1107  OE1 GLU X 137     -13.843   0.850  -2.391  1.00 30.44           O  
ATOM   1108  OE2 GLU X 137     -12.616  -0.367  -3.716  1.00 29.34           O  
ATOM   1109  N   GLY X 138     -10.872   3.850   1.371  1.00 19.90           N  
ATOM   1110  CA  GLY X 138     -11.212   4.792   2.429  1.00 22.11           C  
ATOM   1111  C   GLY X 138     -10.271   5.969   2.480  1.00 22.39           C  
ATOM   1112  O   GLY X 138     -10.613   6.950   3.151  1.00 24.92           O  
ATOM   1113  N   LEU X 139      -9.142   5.921   1.777  1.00 21.21           N  
ATOM   1114  CA  LEU X 139      -8.214   7.099   1.744  1.00 21.00           C  
ATOM   1115  C   LEU X 139      -8.592   8.119   0.682  1.00 22.62           C  
ATOM   1116  O   LEU X 139      -8.045   9.238   0.674  1.00 22.75           O  
ATOM   1117  CB  LEU X 139      -6.776   6.680   1.505  1.00 22.05           C  
ATOM   1118  CG  LEU X 139      -6.056   6.082   2.692  1.00 23.84           C  
ATOM   1119  CD1 LEU X 139      -4.701   5.583   2.302  1.00 27.71           C  
ATOM   1120  CD2 LEU X 139      -5.950   7.155   3.776  1.00 30.35           C  
ATOM   1121  N   ASP X 140      -9.502   7.787  -0.219  1.00 22.34           N  
ATOM   1122  CA  ASP X 140      -9.742   8.658  -1.375  1.00 23.76           C  
ATOM   1123  C   ASP X 140     -10.204  10.053  -0.980  1.00 25.58           C  
ATOM   1124  O   ASP X 140      -9.763  11.037  -1.583  1.00 24.62           O  
ATOM   1125  CB  ASP X 140     -10.768   8.029  -2.287  1.00 21.51           C  
ATOM   1126  CG  ASP X 140     -10.184   6.915  -3.158  1.00 24.26           C  
ATOM   1127  OD1 ASP X 140      -8.951   6.832  -3.258  1.00 26.76           O  
ATOM   1128  OD2 ASP X 140     -10.998   6.155  -3.721  1.00 27.05           O  
ATOM   1129  N   GLY X 141     -11.079  10.148   0.017  1.00 24.68           N  
ATOM   1130  CA  GLY X 141     -11.608  11.470   0.411  1.00 27.28           C  
ATOM   1131  C   GLY X 141     -10.485  12.365   0.875  1.00 28.05           C  
ATOM   1132  O   GLY X 141     -10.351  13.510   0.410  1.00 29.97           O  
ATOM   1133  N   TRP X 142      -9.639  11.853   1.764  1.00 26.75           N  
ATOM   1134  CA  TRP X 142      -8.593  12.661   2.340  1.00 28.09           C  
ATOM   1135  C   TRP X 142      -7.508  12.959   1.313  1.00 28.94           C  
ATOM   1136  O   TRP X 142      -6.983  14.080   1.274  1.00 26.79           O  
ATOM   1137  CB  TRP X 142      -8.007  11.975   3.560  1.00 30.15           C  
ATOM   1138  CG  TRP X 142      -6.992  12.796   4.255  1.00 32.88           C  
ATOM   1139  CD1 TRP X 142      -7.216  13.747   5.206  1.00 36.15           C  
ATOM   1140  CD2 TRP X 142      -5.576  12.728   4.076  1.00 34.71           C  
ATOM   1141  NE1 TRP X 142      -6.021  14.284   5.624  1.00 34.40           N  
ATOM   1142  CE2 TRP X 142      -4.998  13.671   4.949  1.00 33.13           C  
ATOM   1143  CE3 TRP X 142      -4.736  11.954   3.265  1.00 32.29           C  
ATOM   1144  CZ2 TRP X 142      -3.624  13.875   5.028  1.00 33.96           C  
ATOM   1145  CZ3 TRP X 142      -3.369  12.162   3.338  1.00 33.46           C  
ATOM   1146  CH2 TRP X 142      -2.825  13.118   4.213  1.00 35.82           C  
ATOM   1147  N   ILE X 143      -7.167  11.997   0.457  1.00 27.52           N  
ATOM   1148  CA  ILE X 143      -6.072  12.303  -0.437  1.00 29.21           C  
ATOM   1149  C   ILE X 143      -6.495  13.295  -1.524  1.00 28.55           C  
ATOM   1150  O   ILE X 143      -5.691  14.107  -1.979  1.00 27.73           O  
ATOM   1151  CB  ILE X 143      -5.274  11.072  -0.949  1.00 30.07           C  
ATOM   1152  CG1 ILE X 143      -5.673  10.691  -2.348  1.00 35.45           C  
ATOM   1153  CG2 ILE X 143      -5.209   9.944   0.051  1.00 32.60           C  
ATOM   1154  CD1 ILE X 143      -4.587  11.049  -3.226  1.00 38.44           C  
ATOM   1155  N   HIS X 144      -7.761  13.244  -1.907  1.00 27.75           N  
ATOM   1156  CA  HIS X 144      -8.324  14.216  -2.823  1.00 29.59           C  
ATOM   1157  C   HIS X 144      -8.177  15.616  -2.213  1.00 29.56           C  
ATOM   1158  O   HIS X 144      -7.830  16.596  -2.920  1.00 29.39           O  
ATOM   1159  CB  HIS X 144      -9.800  13.901  -3.065  1.00 29.40           C  
ATOM   1160  CG  HIS X 144     -10.496  14.905  -3.924  1.00 35.18           C  
ATOM   1161  ND1 HIS X 144     -10.531  14.810  -5.298  1.00 40.28           N  
ATOM   1162  CD2 HIS X 144     -11.172  16.034  -3.607  1.00 37.31           C  
ATOM   1163  CE1 HIS X 144     -11.207  15.831  -5.791  1.00 39.17           C  
ATOM   1164  NE2 HIS X 144     -11.608  16.588  -4.785  1.00 37.74           N  
ATOM   1165  N   GLN X 145      -8.423  15.709  -0.904  1.00 29.90           N  
ATOM   1166  CA  GLN X 145      -8.262  16.996  -0.177  1.00 31.98           C  
ATOM   1167  C   GLN X 145      -6.824  17.504  -0.224  1.00 31.35           C  
ATOM   1168  O   GLN X 145      -6.576  18.696   0.012  1.00 32.23           O  
ATOM   1169  CB  GLN X 145      -8.723  16.881   1.288  1.00 31.64           C  
ATOM   1170  CG  GLN X 145     -10.234  16.905   1.489  1.00 35.43           C  
ATOM   1171  CD  GLN X 145     -10.678  16.289   2.829  1.00 35.50           C  
ATOM   1172  OE1 GLN X 145      -9.671  16.432   3.840  0.00 43.87           O  
ATOM   1173  NE2 GLN X 145     -11.851  16.307   3.265  0.00 42.05           N  
ATOM   1174  N   GLN X 146      -5.874  16.621  -0.532  1.00 30.53           N  
ATOM   1175  CA  GLN X 146      -4.467  17.007  -0.642  1.00 30.21           C  
ATOM   1176  C   GLN X 146      -4.022  17.280  -2.096  1.00 28.35           C  
ATOM   1177  O   GLN X 146      -2.835  17.540  -2.363  1.00 29.78           O  
ATOM   1178  CB  GLN X 146      -3.555  15.992   0.069  1.00 30.56           C  
ATOM   1179  CG  GLN X 146      -4.111  15.452   1.401  1.00 32.68           C  
ATOM   1180  CD  GLN X 146      -4.535  16.544   2.343  1.00 35.69           C  
ATOM   1181  OE1 GLN X 146      -3.740  17.432   2.675  1.00 38.52           O  
ATOM   1182  NE2 GLN X 146      -5.804  16.514   2.762  1.00 36.96           N  
ATOM   1183  N   GLY X 147      -4.984  17.261  -3.016  1.00 26.28           N  
ATOM   1184  CA  GLY X 147      -4.705  17.433  -4.432  1.00 26.85           C  
ATOM   1185  C   GLY X 147      -4.334  16.166  -5.163  1.00 28.04           C  
ATOM   1186  O   GLY X 147      -3.835  16.215  -6.279  1.00 27.93           O  
ATOM   1187  N   GLY X 148      -4.582  15.019  -4.532  1.00 26.96           N  
ATOM   1188  CA  GLY X 148      -4.278  13.738  -5.156  1.00 26.45           C  
ATOM   1189  C   GLY X 148      -2.870  13.215  -4.920  1.00 27.01           C  
ATOM   1190  O   GLY X 148      -1.981  13.944  -4.476  1.00 25.70           O  
ATOM   1191  N   TRP X 149      -2.676  11.920  -5.215  1.00 25.37           N  
ATOM   1192  CA  TRP X 149      -1.395  11.239  -5.013  1.00 25.31           C  
ATOM   1193  C   TRP X 149      -0.239  11.911  -5.743  1.00 24.22           C  
ATOM   1194  O   TRP X 149       0.864  12.001  -5.207  1.00 24.73           O  
ATOM   1195  CB  TRP X 149      -1.489   9.738  -5.380  1.00 24.68           C  
ATOM   1196  CG  TRP X 149      -2.313   8.962  -4.386  1.00 24.96           C  
ATOM   1197  CD1 TRP X 149      -3.611   8.515  -4.537  1.00 24.06           C  
ATOM   1198  CD2 TRP X 149      -1.892   8.550  -3.073  1.00 26.61           C  
ATOM   1199  NE1 TRP X 149      -4.019   7.853  -3.385  1.00 23.56           N  
ATOM   1200  CE2 TRP X 149      -2.987   7.861  -2.482  1.00 23.07           C  
ATOM   1201  CE3 TRP X 149      -0.697   8.694  -2.332  1.00 25.04           C  
ATOM   1202  CZ2 TRP X 149      -2.912   7.315  -1.183  1.00 25.95           C  
ATOM   1203  CZ3 TRP X 149      -0.626   8.139  -1.024  1.00 25.53           C  
ATOM   1204  CH2 TRP X 149      -1.738   7.469  -0.472  1.00 25.68           C  
ATOM   1205  N   SER X 150      -0.499  12.365  -6.972  1.00 24.91           N  
ATOM   1206  CA  SER X 150       0.559  12.962  -7.787  1.00 26.87           C  
ATOM   1207  C   SER X 150       1.068  14.280  -7.197  1.00 27.98           C  
ATOM   1208  O   SER X 150       2.285  14.506  -7.118  1.00 28.00           O  
ATOM   1209  CB  SER X 150       0.127  13.101  -9.242  1.00 26.35           C  
ATOM   1210  OG  SER X 150       0.013  11.824  -9.840  1.00 30.78           O  
ATOM   1211  N   THR X 151       0.142  15.135  -6.756  1.00 29.21           N  
ATOM   1212  CA  THR X 151       0.522  16.379  -6.054  1.00 29.28           C  
ATOM   1213  C   THR X 151       1.372  16.109  -4.820  1.00 29.29           C  
ATOM   1214  O   THR X 151       2.421  16.733  -4.640  1.00 29.14           O  
ATOM   1215  CB  THR X 151      -0.722  17.230  -5.674  1.00 29.62           C  
ATOM   1216  OG1 THR X 151      -1.450  17.552  -6.859  1.00 33.23           O  
ATOM   1217  CG2 THR X 151      -0.317  18.521  -4.985  1.00 31.46           C  
ATOM   1218  N   LEU X 152       0.958  15.144  -3.988  1.00 28.11           N  
ATOM   1219  CA  LEU X 152       1.685  14.846  -2.755  1.00 28.17           C  
ATOM   1220  C   LEU X 152       3.155  14.475  -2.994  1.00 28.57           C  
ATOM   1221  O   LEU X 152       4.031  14.973  -2.282  1.00 29.24           O  
ATOM   1222  CB  LEU X 152       0.970  13.769  -1.909  1.00 28.10           C  
ATOM   1223  CG  LEU X 152      -0.288  14.126  -1.079  1.00 30.83           C  
ATOM   1224  CD1 LEU X 152      -1.130  12.891  -0.710  1.00 31.61           C  
ATOM   1225  CD2 LEU X 152       0.059  14.886   0.200  1.00 30.94           C  
ATOM   1226  N   ILE X 153       3.432  13.630  -3.995  1.00 27.95           N  
ATOM   1227  CA  ILE X 153       4.821  13.233  -4.244  1.00 28.11           C  
ATOM   1228  C   ILE X 153       5.649  14.354  -4.883  1.00 28.54           C  
ATOM   1229  O   ILE X 153       6.791  14.569  -4.482  1.00 28.66           O  
ATOM   1230  CB  ILE X 153       4.961  11.870  -5.009  1.00 26.61           C  
ATOM   1231  CG1 ILE X 153       6.390  11.331  -4.914  1.00 30.31           C  
ATOM   1232  CG2 ILE X 153       4.564  11.988  -6.455  1.00 26.02           C  
ATOM   1233  CD1 ILE X 153       6.838  11.047  -3.539  1.00 31.06           C  
ATOM   1234  N   GLU X 154       5.054  15.056  -5.855  1.00 29.55           N  
ATOM   1235  CA  GLU X 154       5.753  16.081  -6.638  1.00 31.58           C  
ATOM   1236  C   GLU X 154       6.071  17.282  -5.780  1.00 32.89           C  
ATOM   1237  O   GLU X 154       7.124  17.922  -5.955  1.00 31.89           O  
ATOM   1238  CB  GLU X 154       4.913  16.500  -7.850  1.00 31.61           C  
ATOM   1239  CG  GLU X 154       4.940  15.475  -8.971  1.00 36.60           C  
ATOM   1240  CD  GLU X 154       3.747  15.556  -9.918  1.00 43.01           C  
ATOM   1241  OE1 GLU X 154       3.095  16.621 -10.000  1.00 43.91           O  
ATOM   1242  OE2 GLU X 154       3.467  14.540 -10.594  1.00 44.02           O  
ATOM   1243  N   ASP X 155       5.184  17.570  -4.829  1.00 33.53           N  
ATOM   1244  CA  ASP X 155       5.256  18.840  -4.121  1.00 35.02           C  
ATOM   1245  C   ASP X 155       5.415  18.783  -2.598  1.00 36.03           C  
ATOM   1246  O   ASP X 155       5.910  19.744  -2.010  1.00 36.92           O  
ATOM   1247  CB  ASP X 155       4.070  19.714  -4.540  1.00 34.55           C  
ATOM   1248  CG  ASP X 155       4.055  19.993  -6.048  1.00 33.38           C  
ATOM   1249  OD1 ASP X 155       5.153  20.113  -6.638  1.00 36.51           O  
ATOM   1250  OD2 ASP X 155       2.965  20.108  -6.645  1.00 26.69           O  
ATOM   1251  N   ASN X 156       5.051  17.672  -1.963  1.00 37.52           N  
ATOM   1252  CA  ASN X 156       5.044  17.601  -0.491  1.00 38.71           C  
ATOM   1253  C   ASN X 156       5.987  16.577   0.135  1.00 39.69           C  
ATOM   1254  O   ASN X 156       6.303  16.681   1.323  1.00 42.34           O  
ATOM   1255  CB  ASN X 156       3.623  17.330   0.051  1.00 39.98           C  
ATOM   1256  CG  ASN X 156       2.612  18.421  -0.321  1.00 41.54           C  
ATOM   1257  OD1 ASN X 156       2.973  19.562  -0.635  1.00 40.82           O  
ATOM   1258  ND2 ASN X 156       1.334  18.067  -0.264  1.00 43.53           N  
ATOM   1259  N   ILE X 157       6.416  15.575  -0.627  1.00 38.46           N  
ATOM   1260  CA  ILE X 157       7.324  14.566  -0.052  1.00 37.42           C  
ATOM   1261  C   ILE X 157       8.681  14.546  -0.758  1.00 36.02           C  
ATOM   1262  O   ILE X 157       8.757  14.485  -1.980  1.00 34.66           O  
ATOM   1263  CB  ILE X 157       6.733  13.134  -0.023  1.00 37.02           C  
ATOM   1264  CG1 ILE X 157       5.202  13.148   0.079  1.00 35.67           C  
ATOM   1265  CG2 ILE X 157       7.342  12.348   1.147  1.00 39.18           C  
ATOM   1266  CD1 ILE X 157       4.564  11.818  -0.270  1.00 37.92           C  
TER
END
