# Supplementary material for: Vaccinia Virus Protein A49 Is an Unexpected Member of the B-cell Lymphoma (Bcl)-2 Protein Family
Source: J Biol Chem. 2015 Jan 20;290(10):5991–6002. doi: 10.1074/jbc.M114.624650 (PMC4358236; doi:10.1074/jbc.M114.624650)
Supplement: Supplemental Data [file supp_M114.624650_jbc.M114.624650-1.zip › Neidel_overlain_Bcl-2_proteins_and_core/2XA0_A_ali.pdb]

ATOM      1  N   ASP X   1      -8.416   4.240 -11.007  1.00 48.78           N  
ATOM      2  CA  ASP X   1      -7.450   5.355 -10.750  1.00 50.77           C  
ATOM      3  C   ASP X   1      -6.660   5.173  -9.441  1.00 50.10           C  
ATOM      4  O   ASP X   1      -5.440   5.055  -9.467  1.00 50.39           O  
ATOM      5  CB  ASP X   1      -8.184   6.698 -10.698  1.00 53.80           C  
ATOM      6  CG  ASP X   1      -7.251   7.860 -10.392  1.00 57.18           C  
ATOM      7  OD1 ASP X   1      -6.264   8.065 -11.141  1.00 58.03           O  
ATOM      8  OD2 ASP X   1      -7.520   8.559  -9.388  1.00 58.60           O  
ATOM      9  N   ASN X   2      -7.356   5.180  -8.304  1.00 49.05           N  
ATOM     10  CA  ASN X   2      -6.718   5.013  -7.004  1.00 47.05           C  
ATOM     11  C   ASN X   2      -6.371   3.545  -6.915  1.00 46.34           C  
ATOM     12  O   ASN X   2      -5.480   3.118  -6.169  1.00 46.97           O  
ATOM     13  CB  ASN X   2      -7.688   5.375  -5.881  1.00 45.77           C  
ATOM     14  CG  ASN X   2      -7.193   6.536  -5.041  1.00 45.22           C  
ATOM     15  OD1 ASN X   2      -6.113   7.065  -5.276  1.00 45.53           O  
ATOM     16  ND2 ASN X   2      -7.982   6.936  -4.058  1.00 46.08           N  
ATOM     17  N   ARG X   3      -7.102   2.789  -7.717  1.00 44.79           N  
ATOM     18  CA  ARG X   3      -6.965   1.356  -7.812  1.00 43.92           C  
ATOM     19  C   ARG X   3      -5.732   1.020  -8.642  1.00 43.94           C  
ATOM     20  O   ARG X   3      -5.140  -0.050  -8.498  1.00 42.76           O  
ATOM     21  CB  ARG X   3      -8.204   0.798  -8.480  1.00 43.86           C  
ATOM     22  CG  ARG X   3      -8.031  -0.590  -8.989  1.00 44.58           C  
ATOM     23  CD  ARG X   3      -9.135  -0.969  -9.926  1.00 46.93           C  
ATOM     24  NE  ARG X   3      -9.392  -2.380  -9.740  1.00 49.89           N  
ATOM     25  CZ  ARG X   3     -10.203  -2.864  -8.801  1.00 51.66           C  
ATOM     26  NH1 ARG X   3     -10.860  -2.041  -7.980  1.00 51.49           N  
ATOM     27  NH2 ARG X   3     -10.305  -4.179  -8.627  1.00 51.83           N  
ATOM     28  N   GLU X   4      -5.352   1.945  -9.514  1.00 44.94           N  
ATOM     29  CA  GLU X   4      -4.175   1.768 -10.347  1.00 45.25           C  
ATOM     30  C   GLU X   4      -2.964   2.019  -9.459  1.00 43.24           C  
ATOM     31  O   GLU X   4      -1.959   1.309  -9.535  1.00 42.93           O  
ATOM     32  CB  GLU X   4      -4.179   2.762 -11.486  1.00 48.38           C  
ATOM     33  CG  GLU X   4      -2.894   2.753 -12.310  1.00 55.46           C  
ATOM     34  CD  GLU X   4      -2.870   3.873 -13.333  1.00 59.57           C  
ATOM     35  OE1 GLU X   4      -3.061   3.585 -14.536  1.00 62.58           O  
ATOM     36  OE2 GLU X   4      -2.680   5.044 -12.930  1.00 60.04           O  
ATOM     37  N   ILE X   5      -3.075   3.044  -8.621  1.00 40.83           N  
ATOM     38  CA  ILE X   5      -2.041   3.385  -7.657  1.00 38.94           C  
ATOM     39  C   ILE X   5      -1.782   2.110  -6.824  1.00 38.04           C  
ATOM     40  O   ILE X   5      -0.636   1.703  -6.626  1.00 37.60           O  
ATOM     41  CB  ILE X   5      -2.543   4.562  -6.796  1.00 37.33           C  
ATOM     42  CG1 ILE X   5      -2.986   5.690  -7.753  1.00 37.19           C  
ATOM     43  CG2 ILE X   5      -1.442   5.049  -5.838  1.00 38.45           C  
ATOM     44  CD1 ILE X   5      -3.356   7.053  -7.154  1.00 35.14           C  
ATOM     45  N   VAL X   6      -2.852   1.465  -6.370  1.00 36.68           N  
ATOM     46  CA  VAL X   6      -2.729   0.232  -5.595  1.00 35.62           C  
ATOM     47  C   VAL X   6      -2.064  -0.881  -6.428  1.00 37.32           C  
ATOM     48  O   VAL X   6      -1.172  -1.588  -5.943  1.00 37.06           O  
ATOM     49  CB  VAL X   6      -4.115  -0.264  -5.119  1.00 33.32           C  
ATOM     50  CG1 VAL X   6      -3.976  -1.565  -4.366  1.00 30.88           C  
ATOM     51  CG2 VAL X   6      -4.765   0.773  -4.229  1.00 33.27           C  
ATOM     52  N   MET X   7      -2.492  -1.025  -7.682  1.00 38.08           N  
ATOM     53  CA  MET X   7      -1.952  -2.052  -8.577  1.00 37.28           C  
ATOM     54  C   MET X   7      -0.449  -1.942  -8.750  1.00 37.10           C  
ATOM     55  O   MET X   7       0.290  -2.907  -8.547  1.00 37.10           O  
ATOM     56  CB  MET X   7      -2.576  -1.936  -9.961  1.00 38.31           C  
ATOM     57  CG  MET X   7      -4.065  -2.039 -10.000  1.00 40.79           C  
ATOM     58  SD  MET X   7      -4.596  -3.648  -9.506  1.00 45.43           S  
ATOM     59  CE  MET X   7      -5.113  -4.307 -11.068  1.00 43.37           C  
ATOM     60  N   LYS X   8      -0.014  -0.754  -9.159  1.00 36.94           N  
ATOM     61  CA  LYS X   8       1.388  -0.486  -9.416  1.00 35.95           C  
ATOM     62  C   LYS X   8       2.275  -0.585  -8.195  1.00 35.18           C  
ATOM     63  O   LYS X   8       3.473  -0.861  -8.327  1.00 33.99           O  
ATOM     64  CB  LYS X   8       1.532   0.878 -10.096  1.00 37.51           C  
ATOM     65  CG  LYS X   8       1.297   0.786 -11.591  1.00 40.39           C  
ATOM     66  CD  LYS X   8       1.176   2.125 -12.273  1.00 44.02           C  
ATOM     67  CE  LYS X   8       1.026   1.914 -13.784  1.00 48.49           C  
ATOM     68  NZ  LYS X   8       0.734   3.162 -14.568  1.00 50.74           N  
ATOM     69  N   TYR X   9       1.705  -0.371  -7.010  1.00 33.60           N  
ATOM     70  CA  TYR X   9       2.506  -0.477  -5.799  1.00 33.73           C  
ATOM     71  C   TYR X   9       2.648  -1.947  -5.448  1.00 33.33           C  
ATOM     72  O   TYR X   9       3.714  -2.393  -5.015  1.00 32.90           O  
ATOM     73  CB  TYR X   9       1.869   0.256  -4.618  1.00 34.37           C  
ATOM     74  CG  TYR X   9       2.819   0.348  -3.450  1.00 34.73           C  
ATOM     75  CD1 TYR X   9       3.854   1.290  -3.443  1.00 34.50           C  
ATOM     76  CD2 TYR X   9       2.751  -0.564  -2.397  1.00 33.92           C  
ATOM     77  CE1 TYR X   9       4.802   1.315  -2.417  1.00 33.07           C  
ATOM     78  CE2 TYR X   9       3.692  -0.550  -1.367  1.00 33.87           C  
ATOM     79  CZ  TYR X   9       4.715   0.389  -1.383  1.00 34.56           C  
ATOM     80  OH  TYR X   9       5.657   0.387  -0.372  1.00 34.68           O  
ATOM     81  N   ILE X  10       1.560  -2.692  -5.631  1.00 32.85           N  
ATOM     82  CA  ILE X  10       1.565  -4.114  -5.359  1.00 32.25           C  
ATOM     83  C   ILE X  10       2.500  -4.738  -6.376  1.00 31.56           C  
ATOM     84  O   ILE X  10       3.400  -5.497  -6.017  1.00 30.79           O  
ATOM     85  CB  ILE X  10       0.147  -4.721  -5.493  1.00 32.89           C  
ATOM     86  CG1 ILE X  10      -0.749  -4.178  -4.377  1.00 34.63           C  
ATOM     87  CG2 ILE X  10       0.208  -6.246  -5.447  1.00 31.21           C  
ATOM     88  CD1 ILE X  10      -0.180  -4.366  -2.973  1.00 34.96           C  
ATOM     89  N   HIS X  11       2.311  -4.414  -7.646  1.00 30.93           N  
ATOM     90  CA  HIS X  11       3.192  -4.981  -8.643  1.00 33.29           C  
ATOM     91  C   HIS X  11       4.632  -4.669  -8.259  1.00 33.06           C  
ATOM     92  O   HIS X  11       5.472  -5.568  -8.179  1.00 32.81           O  
ATOM     93  CB  HIS X  11       2.887  -4.422 -10.027  1.00 36.87           C  
ATOM     94  CG  HIS X  11       3.688  -5.069 -11.113  1.00 40.42           C  
ATOM     95  ND1 HIS X  11       5.023  -4.793 -11.316  1.00 41.15           N  
ATOM     96  CD2 HIS X  11       3.364  -6.035 -12.006  1.00 42.25           C  
ATOM     97  CE1 HIS X  11       5.487  -5.561 -12.285  1.00 41.64           C  
ATOM     98  NE2 HIS X  11       4.501  -6.324 -12.721  1.00 42.78           N  
ATOM     99  N   TYR X  12       4.903  -3.393  -8.002  1.00 32.79           N  
ATOM    100  CA  TYR X  12       6.234  -2.950  -7.610  1.00 32.18           C  
ATOM    101  C   TYR X  12       6.818  -3.731  -6.436  1.00 31.45           C  
ATOM    102  O   TYR X  12       7.953  -4.195  -6.512  1.00 32.41           O  
ATOM    103  CB  TYR X  12       6.225  -1.455  -7.257  1.00 34.29           C  
ATOM    104  CG  TYR X  12       7.543  -0.968  -6.672  1.00 35.78           C  
ATOM    105  CD1 TYR X  12       8.690  -0.907  -7.450  1.00 35.29           C  
ATOM    106  CD2 TYR X  12       7.653  -0.656  -5.318  1.00 35.94           C  
ATOM    107  CE1 TYR X  12       9.906  -0.560  -6.899  1.00 35.79           C  
ATOM    108  CE2 TYR X  12       8.866  -0.310  -4.759  1.00 35.47           C  
ATOM    109  CZ  TYR X  12       9.991  -0.266  -5.550  1.00 36.14           C  
ATOM    110  OH  TYR X  12      11.212   0.055  -4.989  1.00 36.28           O  
ATOM    111  N   LYS X  13       6.062  -3.872  -5.352  1.00 30.19           N  
ATOM    112  CA  LYS X  13       6.565  -4.582  -4.186  1.00 30.98           C  
ATOM    113  C   LYS X  13       6.850  -6.042  -4.482  1.00 30.99           C  
ATOM    114  O   LYS X  13       7.874  -6.586  -4.077  1.00 30.70           O  
ATOM    115  CB  LYS X  13       5.573  -4.464  -3.025  1.00 31.13           C  
ATOM    116  CG  LYS X  13       6.014  -3.459  -1.985  1.00 33.88           C  
ATOM    117  CD  LYS X  13       7.324  -3.885  -1.348  1.00 34.46           C  
ATOM    118  CE  LYS X  13       7.726  -2.915  -0.269  1.00 35.91           C  
ATOM    119  NZ  LYS X  13       8.828  -3.445   0.584  1.00 37.89           N  
ATOM    120  N   LEU X  14       5.937  -6.663  -5.215  1.00 30.94           N  
ATOM    121  CA  LEU X  14       6.055  -8.066  -5.565  1.00 30.36           C  
ATOM    122  C   LEU X  14       7.319  -8.323  -6.386  1.00 31.27           C  
ATOM    123  O   LEU X  14       7.996  -9.332  -6.198  1.00 30.41           O  
ATOM    124  CB  LEU X  14       4.829  -8.506  -6.363  1.00 29.28           C  
ATOM    125  CG  LEU X  14       3.556  -8.850  -5.551  1.00 27.16           C  
ATOM    126  CD1 LEU X  14       2.391  -9.181  -6.439  1.00 22.09           C  
ATOM    127  CD2 LEU X  14       3.863 -10.022  -4.633  1.00 23.20           C  
ATOM    128  N   SER X  15       7.632  -7.396  -7.288  1.00 32.31           N  
ATOM    129  CA  SER X  15       8.816  -7.482  -8.144  1.00 33.46           C  
ATOM    130  C   SER X  15      10.056  -7.463  -7.251  1.00 34.49           C  
ATOM    131  O   SER X  15      11.028  -8.193  -7.466  1.00 35.22           O  
ATOM    132  CB  SER X  15       8.866  -6.262  -9.055  1.00 33.78           C  
ATOM    133  OG  SER X  15       8.715  -6.611 -10.413  1.00 37.15           O  
ATOM    134  N   GLN X  16      10.002  -6.573  -6.269  1.00 35.32           N  
ATOM    135  CA  GLN X  16      11.055  -6.339  -5.290  1.00 36.01           C  
ATOM    136  C   GLN X  16      11.480  -7.559  -4.489  1.00 36.06           C  
ATOM    137  O   GLN X  16      12.382  -7.464  -3.652  1.00 35.77           O  
ATOM    138  CB  GLN X  16      10.563  -5.282  -4.329  1.00 38.67           C  
ATOM    139  CG  GLN X  16      11.589  -4.298  -3.816  1.00 37.97           C  
ATOM    140  CD  GLN X  16      10.987  -3.505  -2.693  1.00 37.76           C  
ATOM    141  OE1 GLN X  16      10.724  -4.044  -1.629  1.00 37.98           O  
ATOM    142  NE2 GLN X  16      10.724  -2.233  -2.930  1.00 40.42           N  
ATOM    143  N   ARG X  17      10.812  -8.690  -4.711  1.00 36.69           N  
ATOM    144  CA  ARG X  17      11.154  -9.920  -4.014  1.00 37.42           C  
ATOM    145  C   ARG X  17      11.205 -11.045  -5.041  1.00 37.33           C  
ATOM    146  O   ARG X  17      11.301 -12.229  -4.697  1.00 36.42           O  
ATOM    147  CB  ARG X  17      10.147 -10.177  -2.896  1.00 39.85           C  
ATOM    148  CG  ARG X  17       9.909  -8.910  -2.053  1.00 47.32           C  
ATOM    149  CD  ARG X  17       9.847  -9.121  -0.543  1.00 53.50           C  
ATOM    150  NE  ARG X  17      11.111  -9.583   0.032  1.00 60.61           N  
ATOM    151  CZ  ARG X  17      11.342  -9.705   1.341  1.00 63.54           C  
ATOM    152  NH1 ARG X  17      12.521 -10.138   1.777  1.00 64.98           N  
ATOM    153  NH2 ARG X  17      10.399  -9.389   2.219  1.00 65.08           N  
ATOM    154  N   GLY X  18      11.194 -10.634  -6.314  1.00 37.03           N  
ATOM    155  CA  GLY X  18      11.269 -11.561  -7.430  1.00 37.67           C  
ATOM    156  C   GLY X  18      10.004 -12.307  -7.810  1.00 37.89           C  
ATOM    157  O   GLY X  18      10.072 -13.405  -8.343  1.00 37.02           O  
ATOM    158  N   TYR X  19       8.852 -11.705  -7.557  1.00 40.08           N  
ATOM    159  CA  TYR X  19       7.567 -12.326  -7.863  1.00 43.21           C  
ATOM    160  C   TYR X  19       6.822 -11.520  -8.917  1.00 45.02           C  
ATOM    161  O   TYR X  19       6.706 -10.296  -8.797  1.00 44.85           O  
ATOM    162  CB  TYR X  19       6.698 -12.378  -6.598  1.00 45.10           C  
ATOM    163  CG  TYR X  19       7.300 -13.137  -5.433  1.00 45.96           C  
ATOM    164  CD1 TYR X  19       6.725 -13.089  -4.161  1.00 47.35           C  
ATOM    165  CD2 TYR X  19       8.427 -13.922  -5.608  1.00 46.77           C  
ATOM    166  CE1 TYR X  19       7.271 -13.815  -3.091  1.00 47.84           C  
ATOM    167  CE2 TYR X  19       8.973 -14.644  -4.561  1.00 47.65           C  
ATOM    168  CZ  TYR X  19       8.398 -14.589  -3.309  1.00 47.91           C  
ATOM    169  OH  TYR X  19       8.992 -15.308  -2.304  1.00 47.50           O  
ATOM    170  N   GLU X  20       6.309 -12.178  -9.949  1.00 46.99           N  
ATOM    171  CA  GLU X  20       5.559 -11.421 -10.931  1.00 50.31           C  
ATOM    172  C   GLU X  20       4.078 -11.522 -10.603  1.00 51.02           C  
ATOM    173  O   GLU X  20       3.666 -12.345  -9.791  1.00 51.81           O  
ATOM    174  CB  GLU X  20       5.825 -11.910 -12.347  1.00 53.18           C  
ATOM    175  CG  GLU X  20       5.510 -10.828 -13.381  1.00 59.54           C  
ATOM    176  CD  GLU X  20       5.942 -11.197 -14.792  1.00 64.24           C  
ATOM    177  OE1 GLU X  20       7.059 -11.752 -14.942  1.00 66.18           O  
ATOM    178  OE2 GLU X  20       5.178 -10.920 -15.749  1.00 66.08           O  
ATOM    179  N   TRP X  21       3.275 -10.677 -11.231  1.00 52.40           N  
ATOM    180  CA  TRP X  21       1.847 -10.666 -10.976  1.00 53.78           C  
ATOM    181  C   TRP X  21       1.196  -9.817 -12.049  1.00 56.55           C  
ATOM    182  O   TRP X  21       1.742  -8.784 -12.432  1.00 57.20           O  
ATOM    183  CB  TRP X  21       1.608 -10.064  -9.595  1.00 52.97           C  
ATOM    184  CG  TRP X  21       0.188  -9.718  -9.273  1.00 52.65           C  
ATOM    185  CD1 TRP X  21      -0.843 -10.582  -9.059  1.00 52.01           C  
ATOM    186  CD2 TRP X  21      -0.350  -8.404  -9.107  1.00 52.32           C  
ATOM    187  NE1 TRP X  21      -1.989  -9.889  -8.767  1.00 50.92           N  
ATOM    188  CE2 TRP X  21      -1.716  -8.549  -8.790  1.00 51.30           C  
ATOM    189  CE3 TRP X  21       0.192  -7.114  -9.196  1.00 53.08           C  
ATOM    190  CZ2 TRP X  21      -2.550  -7.455  -8.562  1.00 51.46           C  
ATOM    191  CZ3 TRP X  21      -0.638  -6.024  -8.970  1.00 53.02           C  
ATOM    192  CH2 TRP X  21      -1.996  -6.204  -8.656  1.00 52.21           C  
ATOM    193  N   ASP X  22       0.040 -10.250 -12.542  1.00 59.75           N  
ATOM    194  CA  ASP X  22      -0.662  -9.492 -13.579  1.00 62.66           C  
ATOM    195  C   ASP X  22      -1.884  -8.786 -13.004  1.00 62.54           C  
ATOM    196  O   ASP X  22      -2.913  -9.417 -12.774  1.00 62.52           O  
ATOM    197  CB  ASP X  22      -1.098 -10.420 -14.721  1.00 65.04           C  
ATOM    198  CG  ASP X  22      -1.645  -9.657 -15.922  1.00 67.01           C  
ATOM    199  OD1 ASP X  22      -2.580  -8.845 -15.740  1.00 67.91           O  
ATOM    200  OD2 ASP X  22      -1.142  -9.873 -17.048  1.00 67.33           O  
ATOM    201  N   VAL X  23       4.310   8.667 -11.803  1.00 45.87           N  
ATOM    202  CA  VAL X  23       4.830   9.831 -11.099  1.00 46.89           C  
ATOM    203  C   VAL X  23       4.448   9.737  -9.631  1.00 47.15           C  
ATOM    204  O   VAL X  23       5.248  10.022  -8.740  1.00 47.06           O  
ATOM    205  CB  VAL X  23       4.244  11.130 -11.626  1.00 47.44           C  
ATOM    206  CG1 VAL X  23       4.961  12.281 -10.985  1.00 45.51           C  
ATOM    207  CG2 VAL X  23       4.375  11.169 -13.132  1.00 47.57           C  
ATOM    208  N   VAL X  24       3.191   9.364  -9.406  1.00 47.39           N  
ATOM    209  CA  VAL X  24       2.622   9.183  -8.070  1.00 46.47           C  
ATOM    210  C   VAL X  24       3.185   7.802  -7.709  1.00 45.20           C  
ATOM    211  O   VAL X  24       3.420   7.472  -6.538  1.00 44.45           O  
ATOM    212  CB  VAL X  24       1.070   9.132  -8.146  1.00 46.21           C  
ATOM    213  CG1 VAL X  24       0.434   9.632  -6.847  1.00 46.10           C  
ATOM    214  CG2 VAL X  24       0.596   9.997  -9.271  1.00 46.88           C  
ATOM    215  N   HIS X  25       3.429   7.027  -8.765  1.00 43.81           N  
ATOM    216  CA  HIS X  25       3.972   5.680  -8.677  1.00 42.83           C  
ATOM    217  C   HIS X  25       5.431   5.733  -8.237  1.00 41.65           C  
ATOM    218  O   HIS X  25       5.811   5.050  -7.289  1.00 40.52           O  
ATOM    219  CB  HIS X  25       3.847   4.989 -10.038  1.00 44.09           C  
ATOM    220  CG  HIS X  25       2.478   5.092 -10.633  1.00 45.72           C  
ATOM    221  ND1 HIS X  25       1.338   4.855  -9.897  1.00 46.91           N  
ATOM    222  CD2 HIS X  25       2.061   5.410 -11.881  1.00 46.47           C  
ATOM    223  CE1 HIS X  25       0.277   5.021 -10.665  1.00 45.56           C  
ATOM    224  NE2 HIS X  25       0.687   5.358 -11.874  1.00 46.26           N  
ATOM    225  N   LEU X  26       6.235   6.552  -8.916  1.00 40.51           N  
ATOM    226  CA  LEU X  26       7.649   6.705  -8.588  1.00 40.93           C  
ATOM    227  C   LEU X  26       7.820   7.311  -7.193  1.00 40.46           C  
ATOM    228  O   LEU X  26       8.584   6.799  -6.365  1.00 39.61           O  
ATOM    229  CB  LEU X  26       8.331   7.596  -9.628  1.00 41.49           C  
ATOM    230  CG  LEU X  26       8.268   7.049 -11.056  1.00 42.99           C  
ATOM    231  CD1 LEU X  26       8.974   7.993 -12.004  1.00 42.96           C  
ATOM    232  CD2 LEU X  26       8.899   5.661 -11.109  1.00 43.12           C  
ATOM    233  N   THR X  27       7.109   8.405  -6.934  1.00 39.24           N  
ATOM    234  CA  THR X  27       7.192   9.052  -5.638  1.00 38.36           C  
ATOM    235  C   THR X  27       6.829   8.036  -4.565  1.00 38.51           C  
ATOM    236  O   THR X  27       7.490   7.936  -3.533  1.00 38.48           O  
ATOM    237  CB  THR X  27       6.209  10.207  -5.542  1.00 38.22           C  
ATOM    238  OG1 THR X  27       6.390  11.072  -6.661  1.00 39.76           O  
ATOM    239  CG2 THR X  27       6.441  10.995  -4.272  1.00 39.11           C  
ATOM    240  N   LEU X  28       5.770   7.276  -4.828  1.00 38.38           N  
ATOM    241  CA  LEU X  28       5.285   6.288  -3.886  1.00 37.84           C  
ATOM    242  C   LEU X  28       6.191   5.065  -3.759  1.00 38.30           C  
ATOM    243  O   LEU X  28       6.146   4.366  -2.748  1.00 37.46           O  
ATOM    244  CB  LEU X  28       3.863   5.881  -4.261  1.00 38.04           C  
ATOM    245  CG  LEU X  28       2.905   5.766  -3.069  1.00 38.69           C  
ATOM    246  CD1 LEU X  28       1.477   6.096  -3.477  1.00 37.19           C  
ATOM    247  CD2 LEU X  28       2.996   4.370  -2.510  1.00 40.87           C  
ATOM    248  N   ARG X  29       7.010   4.798  -4.771  1.00 38.32           N  
ATOM    249  CA  ARG X  29       7.931   3.671  -4.685  1.00 39.73           C  
ATOM    250  C   ARG X  29       9.038   4.123  -3.750  1.00 40.43           C  
ATOM    251  O   ARG X  29       9.618   3.331  -3.003  1.00 41.26           O  
ATOM    252  CB  ARG X  29       8.574   3.377  -6.024  1.00 41.09           C  
ATOM    253  CG  ARG X  29       7.689   2.769  -7.032  1.00 44.55           C  
ATOM    254  CD  ARG X  29       8.476   2.614  -8.291  1.00 47.04           C  
ATOM    255  NE  ARG X  29       7.617   2.215  -9.383  1.00 53.31           N  
ATOM    256  CZ  ARG X  29       8.041   2.020 -10.621  1.00 56.25           C  
ATOM    257  NH1 ARG X  29       9.321   2.192 -10.916  1.00 56.75           N  
ATOM    258  NH2 ARG X  29       7.186   1.644 -11.563  1.00 59.38           N  
ATOM    259  N   GLN X  30       9.324   5.421  -3.831  1.00 39.77           N  
ATOM    260  CA  GLN X  30      10.366   6.078  -3.049  1.00 38.33           C  
ATOM    261  C   GLN X  30      10.020   6.149  -1.560  1.00 36.90           C  
ATOM    262  O   GLN X  30      10.777   5.688  -0.706  1.00 36.98           O  
ATOM    263  CB  GLN X  30      10.573   7.489  -3.582  1.00 40.97           C  
ATOM    264  CG  GLN X  30      11.156   7.545  -4.994  1.00 45.15           C  
ATOM    265  CD  GLN X  30      12.685   7.544  -5.015  1.00 48.04           C  
ATOM    266  OE1 GLN X  30      13.334   7.352  -3.982  1.00 48.96           O  
ATOM    267  NE2 GLN X  30      13.265   7.743  -6.200  1.00 48.76           N  
ATOM    268  N   ALA X  31       8.871   6.725  -1.248  1.00 35.34           N  
ATOM    269  CA  ALA X  31       8.438   6.846   0.131  1.00 33.25           C  
ATOM    270  C   ALA X  31       8.367   5.482   0.830  1.00 33.08           C  
ATOM    271  O   ALA X  31       8.742   5.347   1.998  1.00 32.71           O  
ATOM    272  CB  ALA X  31       7.090   7.542   0.160  1.00 31.88           C  
ATOM    273  N   GLY X  32       7.879   4.474   0.113  1.00 32.98           N  
ATOM    274  CA  GLY X  32       7.762   3.144   0.688  1.00 31.75           C  
ATOM    275  C   GLY X  32       9.104   2.507   1.008  1.00 30.99           C  
ATOM    276  O   GLY X  32       9.254   1.811   2.020  1.00 30.09           O  
ATOM    277  N   ASP X  33      10.093   2.715   0.144  1.00 29.66           N  
ATOM    278  CA  ASP X  33      11.396   2.145   0.415  1.00 28.56           C  
ATOM    279  C   ASP X  33      11.996   2.948   1.552  1.00 29.04           C  
ATOM    280  O   ASP X  33      12.731   2.412   2.386  1.00 28.78           O  
ATOM    281  CB  ASP X  33      12.274   2.200  -0.825  1.00 27.90           C  
ATOM    282  CG  ASP X  33      11.808   1.241  -1.913  1.00 29.14           C  
ATOM    283  OD1 ASP X  33      11.360   0.116  -1.588  1.00 26.75           O  
ATOM    284  OD2 ASP X  33      11.905   1.608  -3.102  1.00 30.71           O  
ATOM    285  N   ASP X  34      11.652   4.235   1.595  1.00 28.64           N  
ATOM    286  CA  ASP X  34      12.123   5.132   2.650  1.00 28.70           C  
ATOM    287  C   ASP X  34      11.575   4.588   3.978  1.00 26.58           C  
ATOM    288  O   ASP X  34      12.306   4.420   4.956  1.00 24.41           O  
ATOM    289  CB  ASP X  34      11.589   6.547   2.391  1.00 31.13           C  
ATOM    290  CG  ASP X  34      12.273   7.602   3.243  1.00 33.20           C  
ATOM    291  OD1 ASP X  34      12.981   7.229   4.207  1.00 34.44           O  
ATOM    292  OD2 ASP X  34      12.090   8.805   2.948  1.00 34.25           O  
ATOM    293  N   PHE X  35      10.269   4.328   3.985  1.00 25.67           N  
ATOM    294  CA  PHE X  35       9.564   3.766   5.129  1.00 25.87           C  
ATOM    295  C   PHE X  35      10.269   2.444   5.471  1.00 27.14           C  
ATOM    296  O   PHE X  35      10.730   2.227   6.604  1.00 26.10           O  
ATOM    297  CB  PHE X  35       8.105   3.494   4.727  1.00 24.54           C  
ATOM    298  CG  PHE X  35       7.267   2.881   5.818  1.00 22.52           C  
ATOM    299  CD1 PHE X  35       6.405   3.664   6.576  1.00 21.58           C  
ATOM    300  CD2 PHE X  35       7.357   1.521   6.103  1.00 21.24           C  
ATOM    301  CE1 PHE X  35       5.649   3.101   7.601  1.00 20.42           C  
ATOM    302  CE2 PHE X  35       6.604   0.950   7.127  1.00 19.92           C  
ATOM    303  CZ  PHE X  35       5.751   1.740   7.876  1.00 19.43           C  
ATOM    304  N   SER X  36      10.334   1.569   4.467  1.00 27.63           N  
ATOM    305  CA  SER X  36      10.976   0.264   4.578  1.00 28.62           C  
ATOM    306  C   SER X  36      12.224   0.369   5.463  1.00 28.85           C  
ATOM    307  O   SER X  36      12.294  -0.280   6.507  1.00 28.78           O  
ATOM    308  CB  SER X  36      11.358  -0.230   3.178  1.00 29.41           C  
ATOM    309  OG  SER X  36      11.725  -1.597   3.187  1.00 31.25           O  
ATOM    310  N   ARG X  37      13.185   1.199   5.040  1.00 28.25           N  
ATOM    311  CA  ARG X  37      14.440   1.446   5.766  1.00 27.69           C  
ATOM    312  C   ARG X  37      14.231   1.780   7.228  1.00 28.11           C  
ATOM    313  O   ARG X  37      14.837   1.168   8.108  1.00 28.75           O  
ATOM    314  CB  ARG X  37      15.194   2.621   5.156  1.00 28.25           C  
ATOM    315  CG  ARG X  37      15.700   2.374   3.783  1.00 29.04           C  
ATOM    316  CD  ARG X  37      16.025   3.669   3.108  1.00 31.40           C  
ATOM    317  NE  ARG X  37      16.098   3.457   1.666  1.00 33.66           N  
ATOM    318  CZ  ARG X  37      15.646   4.316   0.762  1.00 33.36           C  
ATOM    319  NH1 ARG X  37      15.756   4.029  -0.530  1.00 34.97           N  
ATOM    320  NH2 ARG X  37      15.084   5.457   1.146  1.00 33.35           N  
ATOM    321  N   ARG X  38      13.396   2.779   7.483  1.00 27.55           N  
ATOM    322  CA  ARG X  38      13.127   3.183   8.840  1.00 28.86           C  
ATOM    323  C   ARG X  38      12.486   2.032   9.620  1.00 30.79           C  
ATOM    324  O   ARG X  38      12.885   1.763  10.756  1.00 31.73           O  
ATOM    325  CB  ARG X  38      12.212   4.405   8.838  1.00 31.25           C  
ATOM    326  CG  ARG X  38      12.792   5.562   8.038  1.00 32.20           C  
ATOM    327  CD  ARG X  38      11.817   6.703   7.931  1.00 30.46           C  
ATOM    328  NE  ARG X  38      12.257   7.696   6.958  1.00 32.03           N  
ATOM    329  CZ  ARG X  38      13.121   8.673   7.213  1.00 32.30           C  
ATOM    330  NH1 ARG X  38      13.653   8.800   8.418  1.00 32.46           N  
ATOM    331  NH2 ARG X  38      13.440   9.541   6.261  1.00 32.19           N  
ATOM    332  N   TYR X  39      11.525   1.330   9.011  1.00 30.68           N  
ATOM    333  CA  TYR X  39      10.844   0.237   9.717  1.00 31.64           C  
ATOM    334  C   TYR X  39      11.803  -0.880  10.117  1.00 33.85           C  
ATOM    335  O   TYR X  39      11.761  -1.352  11.261  1.00 33.91           O  
ATOM    336  CB  TYR X  39       9.719  -0.370   8.875  1.00 29.92           C  
ATOM    337  CG  TYR X  39       8.806  -1.326   9.638  1.00 26.90           C  
ATOM    338  CD1 TYR X  39       9.171  -2.657   9.862  1.00 24.56           C  
ATOM    339  CD2 TYR X  39       7.576  -0.877  10.158  1.00 28.40           C  
ATOM    340  CE1 TYR X  39       8.334  -3.519  10.579  1.00 26.31           C  
ATOM    341  CE2 TYR X  39       6.742  -1.717  10.877  1.00 26.10           C  
ATOM    342  CZ  TYR X  39       7.119  -3.032  11.086  1.00 28.56           C  
ATOM    343  OH  TYR X  39       6.271  -3.834  11.819  1.00 28.99           O  
ATOM    344  N   ARG X  40      12.661  -1.298   9.185  1.00 36.17           N  
ATOM    345  CA  ARG X  40      13.626  -2.367   9.433  1.00 39.61           C  
ATOM    346  C   ARG X  40      14.756  -1.944  10.332  1.00 39.98           C  
ATOM    347  O   ARG X  40      15.622  -2.746  10.662  1.00 41.05           O  
ATOM    348  CB  ARG X  40      14.250  -2.851   8.130  1.00 42.65           C  
ATOM    349  CG  ARG X  40      13.718  -4.161   7.587  1.00 47.72           C  
ATOM    350  CD  ARG X  40      12.863  -3.907   6.370  1.00 53.60           C  
ATOM    351  NE  ARG X  40      12.634  -5.120   5.596  1.00 59.10           N  
ATOM    352  CZ  ARG X  40      11.511  -5.373   4.920  1.00 62.05           C  
ATOM    353  NH1 ARG X  40      10.504  -4.498   4.929  1.00 62.15           N  
ATOM    354  NH2 ARG X  40      11.394  -6.499   4.216  1.00 63.26           N  
ATOM    355  N   ARG X  41      14.753  -0.679  10.713  1.00 41.28           N  
ATOM    356  CA  ARG X  41      15.790  -0.156  11.569  1.00 41.31           C  
ATOM    357  C   ARG X  41      15.467  -0.559  13.014  1.00 41.22           C  
ATOM    358  O   ARG X  41      16.260  -1.242  13.682  1.00 42.22           O  
ATOM    359  CB  ARG X  41      15.835   1.365  11.435  1.00 41.42           C  
ATOM    360  CG  ARG X  41      16.983   2.059  12.166  1.00 39.22           C  
ATOM    361  CD  ARG X  41      16.673   3.544  12.281  1.00 37.31           C  
ATOM    362  NE  ARG X  41      15.502   3.775  13.127  1.00 35.24           N  
ATOM    363  CZ  ARG X  41      14.540   4.654  12.843  1.00 34.29           C  
ATOM    364  NH1 ARG X  41      13.506   4.807  13.661  1.00 32.71           N  
ATOM    365  NH2 ARG X  41      14.589   5.377  11.726  1.00 32.64           N  
ATOM    366  N   ASP X  42      14.289  -0.164  13.487  1.00 40.94           N  
ATOM    367  CA  ASP X  42      13.888  -0.488  14.851  1.00 42.38           C  
ATOM    368  C   ASP X  42      13.260  -1.869  15.032  1.00 41.62           C  
ATOM    369  O   ASP X  42      13.342  -2.457  16.112  1.00 40.46           O  
ATOM    370  CB  ASP X  42      12.941   0.592  15.371  1.00 42.85           C  
ATOM    371  CG  ASP X  42      13.559   1.972  15.317  1.00 43.65           C  
ATOM    372  OD1 ASP X  42      14.706   2.127  15.792  1.00 40.66           O  
ATOM    373  OD2 ASP X  42      12.894   2.897  14.812  1.00 45.08           O  
ATOM    374  N   PHE X  43      12.638  -2.388  13.980  1.00 43.00           N  
ATOM    375  CA  PHE X  43      12.007  -3.692  14.072  1.00 43.58           C  
ATOM    376  C   PHE X  43      12.492  -4.616  12.984  1.00 44.93           C  
ATOM    377  O   PHE X  43      13.302  -4.238  12.143  1.00 45.76           O  
ATOM    378  CB  PHE X  43      10.493  -3.558  13.974  1.00 42.59           C  
ATOM    379  CG  PHE X  43       9.969  -2.296  14.570  1.00 42.46           C  
ATOM    380  CD1 PHE X  43       9.606  -1.231  13.750  1.00 41.70           C  
ATOM    381  CD2 PHE X  43       9.912  -2.132  15.948  1.00 41.06           C  
ATOM    382  CE1 PHE X  43       9.200  -0.017  14.292  1.00 40.60           C  
ATOM    383  CE2 PHE X  43       9.510  -0.923  16.492  1.00 40.43           C  
ATOM    384  CZ  PHE X  43       9.155   0.137  15.660  1.00 39.32           C  
ATOM    385  N   ALA X  44      11.991  -5.840  13.015  1.00 46.82           N  
ATOM    386  CA  ALA X  44      12.356  -6.845  12.033  1.00 49.85           C  
ATOM    387  C   ALA X  44      11.289  -6.815  10.964  1.00 51.39           C  
ATOM    388  O   ALA X  44      10.155  -6.437  11.248  1.00 53.41           O  
ATOM    389  CB  ALA X  44      12.402  -8.231  12.688  1.00 49.11           C  
ATOM    390  N   GLU X  45      11.642  -7.200   9.740  1.00 52.19           N  
ATOM    391  CA  GLU X  45      10.659  -7.215   8.661  1.00 53.53           C  
ATOM    392  C   GLU X  45       9.309  -7.628   9.250  1.00 51.65           C  
ATOM    393  O   GLU X  45       9.213  -8.606   9.995  1.00 50.63           O  
ATOM    394  CB  GLU X  45      11.066  -8.208   7.576  1.00 56.87           C  
ATOM    395  CG  GLU X  45      11.158  -9.633   8.084  1.00 62.35           C  
ATOM    396  CD  GLU X  45      11.312 -10.650   6.966  1.00 65.57           C  
ATOM    397  OE1 GLU X  45      10.411 -10.737   6.104  1.00 67.64           O  
ATOM    398  OE2 GLU X  45      12.335 -11.368   6.949  1.00 67.67           O  
ATOM    399  N   MET X  46       8.267  -6.896   8.888  1.00 49.95           N  
ATOM    400  CA  MET X  46       6.951  -7.160   9.424  1.00 48.23           C  
ATOM    401  C   MET X  46       6.305  -8.465   8.993  1.00 48.38           C  
ATOM    402  O   MET X  46       5.229  -8.802   9.472  1.00 48.60           O  
ATOM    403  CB  MET X  46       6.028  -5.986   9.127  1.00 47.04           C  
ATOM    404  CG  MET X  46       6.047  -5.494   7.725  1.00 44.63           C  
ATOM    405  SD  MET X  46       5.019  -4.044   7.590  1.00 42.38           S  
ATOM    406  CE  MET X  46       3.445  -4.757   7.659  1.00 42.93           C  
ATOM    407  N   SER X  47       6.959  -9.211   8.108  1.00 49.33           N  
ATOM    408  CA  SER X  47       6.447 -10.514   7.658  1.00 50.47           C  
ATOM    409  C   SER X  47       6.394 -11.477   8.854  1.00 51.18           C  
ATOM    410  O   SER X  47       5.607 -12.432   8.885  1.00 51.79           O  
ATOM    411  CB  SER X  47       7.378 -11.116   6.608  1.00 50.80           C  
ATOM    412  OG  SER X  47       7.935 -10.103   5.786  1.00 53.45           O  
ATOM    413  N   SER X  48       7.247 -11.214   9.839  1.00 52.18           N  
ATOM    414  CA  SER X  48       7.327 -12.030  11.043  1.00 52.18           C  
ATOM    415  C   SER X  48       6.165 -11.727  11.987  1.00 51.57           C  
ATOM    416  O   SER X  48       5.778 -12.572  12.796  1.00 52.00           O  
ATOM    417  CB  SER X  48       8.648 -11.757  11.762  1.00 53.21           C  
ATOM    418  OG  SER X  48       8.937 -12.743  12.740  1.00 55.42           O  
ATOM    419  N   GLN X  49       5.611 -10.520  11.887  1.00 50.62           N  
ATOM    420  CA  GLN X  49       4.499 -10.117  12.740  1.00 49.53           C  
ATOM    421  C   GLN X  49       3.172 -10.489  12.129  1.00 47.06           C  
ATOM    422  O   GLN X  49       2.115 -10.352  12.758  1.00 46.49           O  
ATOM    423  CB  GLN X  49       4.541  -8.622  12.973  1.00 52.47           C  
ATOM    424  CG  GLN X  49       4.146  -8.246  14.374  1.00 57.53           C  
ATOM    425  CD  GLN X  49       4.499  -6.828  14.675  1.00 59.86           C  
ATOM    426  OE1 GLN X  49       4.275  -6.346  15.782  1.00 61.36           O  
ATOM    427  NE2 GLN X  49       5.063  -6.135  13.683  1.00 62.01           N  
ATOM    428  N   LEU X  50       3.243 -10.953  10.890  1.00 44.71           N  
ATOM    429  CA  LEU X  50       2.067 -11.363  10.152  1.00 42.49           C  
ATOM    430  C   LEU X  50       1.845 -12.838  10.280  1.00 41.81           C  
ATOM    431  O   LEU X  50       2.718 -13.649   9.976  1.00 41.40           O  
ATOM    432  CB  LEU X  50       2.213 -11.042   8.668  1.00 41.60           C  
ATOM    433  CG  LEU X  50       1.881  -9.656   8.150  1.00 41.53           C  
ATOM    434  CD1 LEU X  50       2.115  -9.620   6.649  1.00 41.79           C  
ATOM    435  CD2 LEU X  50       0.439  -9.328   8.482  1.00 43.88           C  
ATOM    436  N   HIS X  51       0.659 -13.174  10.761  1.00 40.94           N  
ATOM    437  CA  HIS X  51       0.219 -14.552  10.890  1.00 41.88           C  
ATOM    438  C   HIS X  51      -0.960 -14.485   9.947  1.00 41.54           C  
ATOM    439  O   HIS X  51      -1.901 -13.740  10.189  1.00 45.19           O  
ATOM    440  CB  HIS X  51      -0.225 -14.842  12.318  1.00 43.02           C  
ATOM    441  CG  HIS X  51       0.865 -14.638  13.321  1.00 46.20           C  
ATOM    442  ND1 HIS X  51       1.162 -13.399  13.848  1.00 48.86           N  
ATOM    443  CD2 HIS X  51       1.802 -15.488  13.806  1.00 46.83           C  
ATOM    444  CE1 HIS X  51       2.236 -13.491  14.612  1.00 48.27           C  
ATOM    445  NE2 HIS X  51       2.645 -14.749  14.603  1.00 49.11           N  
ATOM    446  N   LEU X  52      -0.900 -15.210   8.841  1.00 39.52           N  
ATOM    447  CA  LEU X  52      -1.976 -15.127   7.867  1.00 36.33           C  
ATOM    448  C   LEU X  52      -2.582 -16.462   7.551  1.00 35.26           C  
ATOM    449  O   LEU X  52      -1.901 -17.490   7.627  1.00 35.63           O  
ATOM    450  CB  LEU X  52      -1.449 -14.527   6.564  1.00 35.60           C  
ATOM    451  CG  LEU X  52      -1.534 -13.017   6.427  1.00 34.12           C  
ATOM    452  CD1 LEU X  52      -0.178 -12.367   6.482  1.00 37.07           C  
ATOM    453  CD2 LEU X  52      -2.193 -12.715   5.108  1.00 33.75           C  
ATOM    454  N   THR X  53      -3.865 -16.451   7.222  1.00 33.88           N  
ATOM    455  CA  THR X  53      -4.589 -17.649   6.836  1.00 31.14           C  
ATOM    456  C   THR X  53      -5.621 -17.107   5.876  1.00 29.99           C  
ATOM    457  O   THR X  53      -6.040 -15.960   6.007  1.00 30.06           O  
ATOM    458  CB  THR X  53      -5.282 -18.340   8.013  1.00 29.32           C  
ATOM    459  OG1 THR X  53      -6.607 -17.820   8.156  1.00 31.94           O  
ATOM    460  CG2 THR X  53      -4.496 -18.135   9.291  1.00 28.82           C  
ATOM    461  N   PRO X  54      -6.030 -17.911   4.892  1.00 27.55           N  
ATOM    462  CA  PRO X  54      -7.014 -17.523   3.881  1.00 24.61           C  
ATOM    463  C   PRO X  54      -8.236 -16.757   4.384  1.00 23.28           C  
ATOM    464  O   PRO X  54      -8.602 -15.714   3.826  1.00 21.51           O  
ATOM    465  CB  PRO X  54      -7.415 -18.858   3.266  1.00 24.57           C  
ATOM    466  CG  PRO X  54      -6.197 -19.689   3.436  1.00 26.19           C  
ATOM    467  CD  PRO X  54      -5.748 -19.354   4.818  1.00 27.36           C  
ATOM    468  N   PHE X  55      -8.858 -17.280   5.438  1.00 20.62           N  
ATOM    469  CA  PHE X  55     -10.076 -16.691   5.973  1.00 20.02           C  
ATOM    470  C   PHE X  55      -9.901 -15.811   7.192  1.00 21.32           C  
ATOM    471  O   PHE X  55     -10.852 -15.518   7.912  1.00 21.75           O  
ATOM    472  CB  PHE X  55     -11.044 -17.810   6.291  1.00 17.70           C  
ATOM    473  CG  PHE X  55     -11.284 -18.720   5.142  1.00 14.25           C  
ATOM    474  CD1 PHE X  55     -11.110 -20.092   5.276  1.00 14.47           C  
ATOM    475  CD2 PHE X  55     -11.646 -18.204   3.909  1.00 10.86           C  
ATOM    476  CE1 PHE X  55     -11.292 -20.936   4.192  1.00 13.18           C  
ATOM    477  CE2 PHE X  55     -11.830 -19.039   2.821  1.00 11.94           C  
ATOM    478  CZ  PHE X  55     -11.652 -20.410   2.962  1.00 13.78           C  
ATOM    479  N   THR X  56      -8.683 -15.362   7.411  1.00 21.18           N  
ATOM    480  CA  THR X  56      -8.422 -14.537   8.550  1.00 19.92           C  
ATOM    481  C   THR X  56      -7.749 -13.233   8.110  1.00 19.49           C  
ATOM    482  O   THR X  56      -7.768 -12.236   8.822  1.00 21.29           O  
ATOM    483  CB  THR X  56      -7.576 -15.369   9.531  1.00 19.58           C  
ATOM    484  OG1 THR X  56      -8.288 -15.517  10.759  1.00 20.42           O  
ATOM    485  CG2 THR X  56      -6.255 -14.754   9.780  1.00 20.20           C  
ATOM    486  N   ALA X  57      -7.206 -13.229   6.900  1.00 18.97           N  
ATOM    487  CA  ALA X  57      -6.494 -12.072   6.370  1.00 17.72           C  
ATOM    488  C   ALA X  57      -7.282 -10.771   6.216  1.00 15.99           C  
ATOM    489  O   ALA X  57      -6.796  -9.712   6.614  1.00 14.92           O  
ATOM    490  CB  ALA X  57      -5.812 -12.444   5.040  1.00 15.72           C  
ATOM    491  N   ARG X  58      -8.478 -10.825   5.636  1.00 16.38           N  
ATOM    492  CA  ARG X  58      -9.271  -9.605   5.448  1.00 16.73           C  
ATOM    493  C   ARG X  58      -9.533  -8.920   6.798  1.00 17.88           C  
ATOM    494  O   ARG X  58      -9.319  -7.719   6.947  1.00 17.05           O  
ATOM    495  CB  ARG X  58     -10.592  -9.948   4.777  1.00 16.92           C  
ATOM    496  CG  ARG X  58     -11.181  -8.878   3.856  1.00 17.78           C  
ATOM    497  CD  ARG X  58     -12.600  -9.302   3.503  1.00 22.21           C  
ATOM    498  NE  ARG X  58     -13.211  -8.640   2.349  1.00 24.25           N  
ATOM    499  CZ  ARG X  58     -13.282  -7.325   2.174  1.00 25.19           C  
ATOM    500  NH1 ARG X  58     -12.761  -6.499   3.083  1.00 26.99           N  
ATOM    501  NH2 ARG X  58     -13.911  -6.840   1.105  1.00 20.62           N  
ATOM    502  N   GLY X  59      -9.989  -9.690   7.783  1.00 18.91           N  
ATOM    503  CA  GLY X  59     -10.250  -9.136   9.099  1.00 19.98           C  
ATOM    504  C   GLY X  59      -8.997  -8.543   9.712  1.00 20.84           C  
ATOM    505  O   GLY X  59      -9.036  -7.431  10.234  1.00 21.74           O  
ATOM    506  N   ARG X  60      -7.895  -9.296   9.654  1.00 20.50           N  
ATOM    507  CA  ARG X  60      -6.599  -8.862  10.174  1.00 18.46           C  
ATOM    508  C   ARG X  60      -6.211  -7.556   9.521  1.00 18.56           C  
ATOM    509  O   ARG X  60      -5.881  -6.572  10.186  1.00 19.71           O  
ATOM    510  CB  ARG X  60      -5.522  -9.887   9.853  1.00 18.25           C  
ATOM    511  CG  ARG X  60      -5.632 -11.168  10.618  1.00 18.19           C  
ATOM    512  CD  ARG X  60      -4.480 -12.068  10.267  1.00 15.67           C  
ATOM    513  NE  ARG X  60      -4.550 -13.311  11.023  1.00 16.33           N  
ATOM    514  CZ  ARG X  60      -4.188 -13.438  12.286  1.00 16.14           C  
ATOM    515  NH1 ARG X  60      -3.714 -12.392  12.944  1.00 18.48           N  
ATOM    516  NH2 ARG X  60      -4.321 -14.601  12.894  1.00 15.56           N  
ATOM    517  N   PHE X  61      -6.223  -7.563   8.200  1.00 17.87           N  
ATOM    518  CA  PHE X  61      -5.903  -6.376   7.441  1.00 18.33           C  
ATOM    519  C   PHE X  61      -6.745  -5.196   7.956  1.00 19.46           C  
ATOM    520  O   PHE X  61      -6.212  -4.135   8.290  1.00 19.50           O  
ATOM    521  CB  PHE X  61      -6.193  -6.649   5.967  1.00 16.56           C  
ATOM    522  CG  PHE X  61      -6.168  -5.432   5.110  1.00 15.26           C  
ATOM    523  CD1 PHE X  61      -7.207  -4.515   5.163  1.00 13.18           C  
ATOM    524  CD2 PHE X  61      -5.093  -5.197   4.257  1.00 15.43           C  
ATOM    525  CE1 PHE X  61      -7.184  -3.379   4.386  1.00 15.09           C  
ATOM    526  CE2 PHE X  61      -5.049  -4.061   3.464  1.00 16.73           C  
ATOM    527  CZ  PHE X  61      -6.101  -3.142   3.528  1.00 18.57           C  
ATOM    528  N   ALA X  62      -8.062  -5.398   8.015  1.00 19.14           N  
ATOM    529  CA  ALA X  62      -8.997  -4.372   8.475  1.00 18.12           C  
ATOM    530  C   ALA X  62      -8.631  -3.857   9.864  1.00 18.43           C  
ATOM    531  O   ALA X  62      -8.451  -2.654  10.072  1.00 17.05           O  
ATOM    532  CB  ALA X  62     -10.420  -4.926   8.479  1.00 15.80           C  
ATOM    533  N   THR X  63      -8.532  -4.775  10.817  1.00 18.86           N  
ATOM    534  CA  THR X  63      -8.180  -4.418  12.180  1.00 20.51           C  
ATOM    535  C   THR X  63      -6.981  -3.471  12.215  1.00 19.85           C  
ATOM    536  O   THR X  63      -7.079  -2.357  12.701  1.00 18.76           O  
ATOM    537  CB  THR X  63      -7.844  -5.665  12.987  1.00 22.05           C  
ATOM    538  OG1 THR X  63      -8.945  -6.575  12.918  1.00 25.90           O  
ATOM    539  CG2 THR X  63      -7.580  -5.307  14.440  1.00 24.59           C  
ATOM    540  N   VAL X  64      -5.850  -3.925  11.699  1.00 19.04           N  
ATOM    541  CA  VAL X  64      -4.642  -3.113  11.676  1.00 18.82           C  
ATOM    542  C   VAL X  64      -4.842  -1.743  11.028  1.00 20.00           C  
ATOM    543  O   VAL X  64      -4.537  -0.712  11.634  1.00 19.77           O  
ATOM    544  CB  VAL X  64      -3.498  -3.873  10.930  1.00 17.90           C  
ATOM    545  CG1 VAL X  64      -2.331  -2.950  10.650  1.00 12.43           C  
ATOM    546  CG2 VAL X  64      -3.046  -5.066  11.758  1.00 14.11           C  
ATOM    547  N   VAL X  65      -5.349  -1.746   9.797  1.00 21.59           N  
ATOM    548  CA  VAL X  65      -5.565  -0.526   9.028  1.00 24.63           C  
ATOM    549  C   VAL X  65      -6.429   0.500   9.741  1.00 27.33           C  
ATOM    550  O   VAL X  65      -6.238   1.691   9.564  1.00 27.09           O  
ATOM    551  CB  VAL X  65      -6.192  -0.843   7.654  1.00 24.33           C  
ATOM    552  CG1 VAL X  65      -6.580   0.432   6.942  1.00 25.41           C  
ATOM    553  CG2 VAL X  65      -5.202  -1.608   6.810  1.00 24.09           C  
ATOM    554  N   GLU X  66      -7.378   0.044  10.545  1.00 31.52           N  
ATOM    555  CA  GLU X  66      -8.233   0.961  11.266  1.00 35.13           C  
ATOM    556  C   GLU X  66      -7.481   1.509  12.494  1.00 36.48           C  
ATOM    557  O   GLU X  66      -7.729   2.635  12.918  1.00 39.36           O  
ATOM    558  CB  GLU X  66      -9.503   0.261  11.743  1.00 36.97           C  
ATOM    559  CG  GLU X  66     -10.243  -0.529  10.714  1.00 43.94           C  
ATOM    560  CD  GLU X  66     -11.477  -1.168  11.310  1.00 48.61           C  
ATOM    561  OE1 GLU X  66     -12.480  -0.451  11.507  1.00 52.60           O  
ATOM    562  OE2 GLU X  66     -11.445  -2.380  11.610  1.00 52.21           O  
ATOM    563  N   GLU X  67      -6.588   0.708  13.074  1.00 36.10           N  
ATOM    564  CA  GLU X  67      -5.813   1.134  14.237  1.00 36.32           C  
ATOM    565  C   GLU X  67      -4.801   2.199  13.812  1.00 34.96           C  
ATOM    566  O   GLU X  67      -4.301   2.976  14.633  1.00 34.68           O  
ATOM    567  CB  GLU X  67      -5.069  -0.051  14.861  1.00 40.45           C  
ATOM    568  CG  GLU X  67      -6.005  -1.093  15.469  1.00 48.56           C  
ATOM    569  CD  GLU X  67      -6.916  -0.513  16.551  1.00 53.76           C  
ATOM    570  OE1 GLU X  67      -8.016  -1.080  16.781  1.00 54.61           O  
ATOM    571  OE2 GLU X  67      -6.522   0.504  17.173  1.00 56.24           O  
ATOM    572  N   LEU X  68      -4.506   2.222  12.521  1.00 32.15           N  
ATOM    573  CA  LEU X  68      -3.578   3.174  11.965  1.00 31.41           C  
ATOM    574  C   LEU X  68      -4.181   4.572  11.958  1.00 32.54           C  
ATOM    575  O   LEU X  68      -3.657   5.489  12.597  1.00 34.07           O  
ATOM    576  CB  LEU X  68      -3.235   2.816  10.521  1.00 30.64           C  
ATOM    577  CG  LEU X  68      -1.787   2.609  10.107  1.00 28.92           C  
ATOM    578  CD1 LEU X  68      -1.673   2.676   8.604  1.00 30.95           C  
ATOM    579  CD2 LEU X  68      -0.951   3.690  10.677  1.00 29.19           C  
ATOM    580  N   PHE X  69      -5.261   4.731  11.195  1.00 33.80           N  
ATOM    581  CA  PHE X  69      -5.954   6.008  11.046  1.00 35.18           C  
ATOM    582  C   PHE X  69      -7.022   6.230  12.148  1.00 36.55           C  
ATOM    583  O   PHE X  69      -7.800   7.198  12.108  1.00 37.16           O  
ATOM    584  CB  PHE X  69      -6.616   6.058   9.666  1.00 34.02           C  
ATOM    585  CG  PHE X  69      -5.690   5.730   8.533  1.00 34.35           C  
ATOM    586  CD1 PHE X  69      -4.662   6.605   8.185  1.00 34.06           C  
ATOM    587  CD2 PHE X  69      -5.864   4.550   7.792  1.00 34.66           C  
ATOM    588  CE1 PHE X  69      -3.821   6.323   7.132  1.00 33.61           C  
ATOM    589  CE2 PHE X  69      -5.017   4.256   6.722  1.00 33.18           C  
ATOM    590  CZ  PHE X  69      -3.995   5.152   6.390  1.00 33.76           C  
ATOM    591  N   ARG X  70      -7.035   5.366  13.157  1.00 37.27           N  
ATOM    592  CA  ARG X  70      -8.028   5.489  14.211  1.00 39.89           C  
ATOM    593  C   ARG X  70      -8.165   6.890  14.782  1.00 41.09           C  
ATOM    594  O   ARG X  70      -9.251   7.294  15.233  1.00 42.98           O  
ATOM    595  CB  ARG X  70      -7.730   4.512  15.340  1.00 39.81           C  
ATOM    596  CG  ARG X  70      -6.385   4.653  15.932  1.00 43.41           C  
ATOM    597  CD  ARG X  70      -6.442   4.450  17.411  1.00 46.37           C  
ATOM    598  NE  ARG X  70      -5.145   4.067  17.951  1.00 50.55           N  
ATOM    599  CZ  ARG X  70      -4.859   4.071  19.247  1.00 53.81           C  
ATOM    600  NH1 ARG X  70      -5.782   4.447  20.130  1.00 56.77           N  
ATOM    601  NH2 ARG X  70      -3.660   3.681  19.666  1.00 54.47           N  
ATOM    602  N   ASP X  71      -7.074   7.642  14.752  1.00 41.04           N  
ATOM    603  CA  ASP X  71      -7.106   8.982  15.316  1.00 39.50           C  
ATOM    604  C   ASP X  71      -6.649  10.091  14.383  1.00 38.64           C  
ATOM    605  O   ASP X  71      -6.574  11.242  14.796  1.00 39.59           O  
ATOM    606  CB  ASP X  71      -6.264   9.012  16.581  1.00 37.43           C  
ATOM    607  CG  ASP X  71      -4.796   9.072  16.288  1.00 37.23           C  
ATOM    608  OD1 ASP X  71      -4.341   8.413  15.328  1.00 39.28           O  
ATOM    609  OD2 ASP X  71      -4.085   9.772  17.027  1.00 38.21           O  
ATOM    610  N   GLY X  72      -6.336   9.758  13.138  1.00 37.45           N  
ATOM    611  CA  GLY X  72      -5.909  10.785  12.210  1.00 36.25           C  
ATOM    612  C   GLY X  72      -5.232  10.239  10.979  1.00 34.82           C  
ATOM    613  O   GLY X  72      -4.872   9.080  10.933  1.00 34.68           O  
ATOM    614  N   VAL X  73      -5.092  11.088   9.972  1.00 34.67           N  
ATOM    615  CA  VAL X  73      -4.445  10.728   8.726  1.00 34.87           C  
ATOM    616  C   VAL X  73      -3.359  11.739   8.378  1.00 35.94           C  
ATOM    617  O   VAL X  73      -3.515  12.942   8.590  1.00 35.79           O  
ATOM    618  CB  VAL X  73      -5.436  10.720   7.566  1.00 33.23           C  
ATOM    619  CG1 VAL X  73      -4.787  10.160   6.346  1.00 32.42           C  
ATOM    620  CG2 VAL X  73      -6.638   9.915   7.930  1.00 33.78           C  
ATOM    621  N   ASN X  74      -2.244  11.227   7.877  1.00 36.48           N  
ATOM    622  CA  ASN X  74      -1.127  12.039   7.415  1.00 38.02           C  
ATOM    623  C   ASN X  74      -0.477  11.163   6.328  1.00 36.73           C  
ATOM    624  O   ASN X  74      -0.636   9.941   6.307  1.00 35.95           O  
ATOM    625  CB  ASN X  74      -0.138  12.408   8.541  1.00 38.68           C  
ATOM    626  CG  ASN X  74       0.686  11.237   9.022  1.00 40.01           C  
ATOM    627  OD1 ASN X  74       1.363  10.583   8.244  1.00 42.69           O  
ATOM    628  ND2 ASN X  74       0.649  10.983  10.321  1.00 38.42           N  
ATOM    629  N   TRP X  75       0.205  11.791   5.386  1.00 35.73           N  
ATOM    630  CA  TRP X  75       0.797  11.045   4.292  1.00 34.83           C  
ATOM    631  C   TRP X  75       1.695   9.932   4.771  1.00 34.17           C  
ATOM    632  O   TRP X  75       1.732   8.868   4.167  1.00 33.55           O  
ATOM    633  CB  TRP X  75       1.548  11.986   3.345  1.00 34.94           C  
ATOM    634  CG  TRP X  75       0.643  12.936   2.635  1.00 34.46           C  
ATOM    635  CD1 TRP X  75       0.559  14.280   2.806  1.00 34.71           C  
ATOM    636  CD2 TRP X  75      -0.321  12.589   1.658  1.00 34.99           C  
ATOM    637  NE1 TRP X  75      -0.402  14.805   1.969  1.00 36.16           N  
ATOM    638  CE2 TRP X  75      -0.947  13.782   1.238  1.00 36.51           C  
ATOM    639  CE3 TRP X  75      -0.691  11.384   1.053  1.00 34.99           C  
ATOM    640  CZ2 TRP X  75      -1.962  13.794   0.278  1.00 37.99           C  
ATOM    641  CZ3 TRP X  75      -1.694  11.396   0.096  1.00 36.80           C  
ATOM    642  CH2 TRP X  75      -2.302  12.591  -0.296  1.00 37.62           C  
ATOM    643  N   GLY X  76       2.405  10.167   5.868  1.00 34.70           N  
ATOM    644  CA  GLY X  76       3.276   9.139   6.409  1.00 33.49           C  
ATOM    645  C   GLY X  76       2.462   7.892   6.680  1.00 33.05           C  
ATOM    646  O   GLY X  76       2.811   6.802   6.221  1.00 34.21           O  
ATOM    647  N   ARG X  77       1.375   8.057   7.427  1.00 31.58           N  
ATOM    648  CA  ARG X  77       0.484   6.949   7.748  1.00 30.34           C  
ATOM    649  C   ARG X  77      -0.065   6.254   6.481  1.00 28.83           C  
ATOM    650  O   ARG X  77      -0.372   5.067   6.515  1.00 27.61           O  
ATOM    651  CB  ARG X  77      -0.677   7.449   8.615  1.00 30.57           C  
ATOM    652  CG  ARG X  77      -0.364   7.659  10.098  1.00 30.79           C  
ATOM    653  CD  ARG X  77      -1.428   8.568  10.707  1.00 32.30           C  
ATOM    654  NE  ARG X  77      -1.848   8.212  12.064  1.00 35.24           N  
ATOM    655  CZ  ARG X  77      -1.199   8.548  13.176  1.00 35.94           C  
ATOM    656  NH1 ARG X  77      -0.083   9.253  13.106  1.00 34.62           N  
ATOM    657  NH2 ARG X  77      -1.679   8.200  14.365  1.00 36.29           N  
ATOM    658  N   ILE X  78      -0.177   6.982   5.372  1.00 28.35           N  
ATOM    659  CA  ILE X  78      -0.688   6.403   4.124  1.00 29.09           C  
ATOM    660  C   ILE X  78       0.360   5.582   3.374  1.00 29.28           C  
ATOM    661  O   ILE X  78       0.041   4.574   2.733  1.00 28.19           O  
ATOM    662  CB  ILE X  78      -1.256   7.490   3.187  1.00 28.44           C  
ATOM    663  CG1 ILE X  78      -2.635   7.905   3.686  1.00 27.31           C  
ATOM    664  CG2 ILE X  78      -1.364   6.968   1.778  1.00 28.54           C  
ATOM    665  CD1 ILE X  78      -3.271   9.009   2.900  1.00 28.17           C  
ATOM    666  N   VAL X  79       1.611   6.011   3.448  1.00 30.01           N  
ATOM    667  CA  VAL X  79       2.679   5.263   2.807  1.00 30.67           C  
ATOM    668  C   VAL X  79       2.781   3.961   3.596  1.00 31.23           C  
ATOM    669  O   VAL X  79       3.100   2.906   3.043  1.00 30.62           O  
ATOM    670  CB  VAL X  79       4.013   6.022   2.883  1.00 31.45           C  
ATOM    671  CG1 VAL X  79       5.158   5.109   2.468  1.00 31.24           C  
ATOM    672  CG2 VAL X  79       3.953   7.256   1.986  1.00 30.66           C  
ATOM    673  N   ALA X  80       2.493   4.054   4.894  1.00 30.92           N  
ATOM    674  CA  ALA X  80       2.527   2.909   5.789  1.00 30.60           C  
ATOM    675  C   ALA X  80       1.411   1.972   5.368  1.00 31.69           C  
ATOM    676  O   ALA X  80       1.592   0.753   5.321  1.00 32.29           O  
ATOM    677  CB  ALA X  80       2.316   3.362   7.222  1.00 29.23           C  
ATOM    678  N   PHE X  81       0.252   2.557   5.069  1.00 32.28           N  
ATOM    679  CA  PHE X  81      -0.918   1.800   4.628  1.00 31.16           C  
ATOM    680  C   PHE X  81      -0.462   0.990   3.416  1.00 30.27           C  
ATOM    681  O   PHE X  81      -0.750  -0.199   3.318  1.00 29.07           O  
ATOM    682  CB  PHE X  81      -2.036   2.758   4.206  1.00 32.77           C  
ATOM    683  CG  PHE X  81      -3.193   2.093   3.497  1.00 33.74           C  
ATOM    684  CD1 PHE X  81      -4.086   1.284   4.192  1.00 34.76           C  
ATOM    685  CD2 PHE X  81      -3.395   2.291   2.128  1.00 35.08           C  
ATOM    686  CE1 PHE X  81      -5.169   0.679   3.544  1.00 35.89           C  
ATOM    687  CE2 PHE X  81      -4.471   1.693   1.464  1.00 35.70           C  
ATOM    688  CZ  PHE X  81      -5.362   0.881   2.179  1.00 36.38           C  
ATOM    689  N   PHE X  82       0.263   1.645   2.510  1.00 28.14           N  
ATOM    690  CA  PHE X  82       0.751   0.987   1.315  1.00 29.12           C  
ATOM    691  C   PHE X  82       1.730  -0.145   1.603  1.00 30.38           C  
ATOM    692  O   PHE X  82       1.552  -1.265   1.113  1.00 30.63           O  
ATOM    693  CB  PHE X  82       1.373   2.011   0.362  1.00 28.42           C  
ATOM    694  CG  PHE X  82       0.376   2.614  -0.569  1.00 27.50           C  
ATOM    695  CD1 PHE X  82      -0.363   3.745  -0.207  1.00 25.66           C  
ATOM    696  CD2 PHE X  82       0.104   1.972  -1.778  1.00 26.20           C  
ATOM    697  CE1 PHE X  82      -1.357   4.222  -1.031  1.00 26.97           C  
ATOM    698  CE2 PHE X  82      -0.892   2.436  -2.618  1.00 25.66           C  
ATOM    699  CZ  PHE X  82      -1.629   3.570  -2.245  1.00 26.46           C  
ATOM    700  N   GLU X  83       2.758   0.145   2.398  1.00 30.84           N  
ATOM    701  CA  GLU X  83       3.754  -0.853   2.771  1.00 30.10           C  
ATOM    702  C   GLU X  83       3.073  -2.076   3.380  1.00 28.92           C  
ATOM    703  O   GLU X  83       3.402  -3.219   3.047  1.00 28.22           O  
ATOM    704  CB  GLU X  83       4.749  -0.254   3.772  1.00 31.64           C  
ATOM    705  CG  GLU X  83       6.025   0.278   3.103  1.00 35.69           C  
ATOM    706  CD  GLU X  83       6.907  -0.831   2.550  1.00 37.24           C  
ATOM    707  OE1 GLU X  83       7.502  -1.597   3.341  1.00 36.23           O  
ATOM    708  OE2 GLU X  83       6.995  -0.921   1.316  1.00 37.39           O  
ATOM    709  N   PHE X  84       2.104  -1.827   4.256  1.00 28.03           N  
ATOM    710  CA  PHE X  84       1.390  -2.902   4.923  1.00 26.53           C  
ATOM    711  C   PHE X  84       0.739  -3.846   3.895  1.00 27.34           C  
ATOM    712  O   PHE X  84       0.964  -5.054   3.920  1.00 27.92           O  
ATOM    713  CB  PHE X  84       0.329  -2.310   5.841  1.00 22.94           C  
ATOM    714  CG  PHE X  84      -0.511  -3.341   6.539  1.00 21.65           C  
ATOM    715  CD1 PHE X  84       0.083  -4.424   7.171  1.00 22.26           C  
ATOM    716  CD2 PHE X  84      -1.902  -3.241   6.555  1.00 22.58           C  
ATOM    717  CE1 PHE X  84      -0.689  -5.394   7.808  1.00 23.82           C  
ATOM    718  CE2 PHE X  84      -2.687  -4.205   7.189  1.00 22.83           C  
ATOM    719  CZ  PHE X  84      -2.084  -5.280   7.813  1.00 23.67           C  
ATOM    720  N   GLY X  85      -0.046  -3.278   2.985  1.00 26.39           N  
ATOM    721  CA  GLY X  85      -0.727  -4.084   2.000  1.00 25.53           C  
ATOM    722  C   GLY X  85       0.234  -4.917   1.173  1.00 26.10           C  
ATOM    723  O   GLY X  85       0.028  -6.100   0.926  1.00 26.89           O  
ATOM    724  N   GLY X  86       1.309  -4.283   0.741  1.00 25.46           N  
ATOM    725  CA  GLY X  86       2.270  -4.959  -0.103  1.00 25.26           C  
ATOM    726  C   GLY X  86       2.951  -6.094   0.633  1.00 25.95           C  
ATOM    727  O   GLY X  86       3.227  -7.152   0.066  1.00 25.94           O  
ATOM    728  N   VAL X  87       3.265  -5.867   1.900  1.00 26.89           N  
ATOM    729  CA  VAL X  87       3.921  -6.879   2.716  1.00 28.19           C  
ATOM    730  C   VAL X  87       2.964  -8.058   2.849  1.00 29.13           C  
ATOM    731  O   VAL X  87       3.400  -9.208   2.921  1.00 29.19           O  
ATOM    732  CB  VAL X  87       4.269  -6.342   4.126  1.00 30.16           C  
ATOM    733  CG1 VAL X  87       4.829  -7.466   4.997  1.00 29.91           C  
ATOM    734  CG2 VAL X  87       5.308  -5.275   4.014  1.00 29.11           C  
ATOM    735  N   MET X  88       1.658  -7.783   2.887  1.00 30.89           N  
ATOM    736  CA  MET X  88       0.676  -8.867   2.980  1.00 31.22           C  
ATOM    737  C   MET X  88       0.643  -9.664   1.690  1.00 30.36           C  
ATOM    738  O   MET X  88       0.439 -10.880   1.710  1.00 31.76           O  
ATOM    739  CB  MET X  88      -0.720  -8.332   3.300  1.00 31.54           C  
ATOM    740  CG  MET X  88      -1.068  -8.483   4.789  1.00 33.14           C  
ATOM    741  SD  MET X  88      -2.743  -8.022   5.170  1.00 37.10           S  
ATOM    742  CE  MET X  88      -3.613  -9.548   4.797  1.00 32.51           C  
ATOM    743  N   CYS X  89       0.850  -8.980   0.571  1.00 28.87           N  
ATOM    744  CA  CYS X  89       0.862  -9.654  -0.718  1.00 27.72           C  
ATOM    745  C   CYS X  89       2.128 -10.491  -0.863  1.00 27.12           C  
ATOM    746  O   CYS X  89       2.084 -11.578  -1.413  1.00 28.17           O  
ATOM    747  CB  CYS X  89       0.778  -8.640  -1.855  1.00 25.68           C  
ATOM    748  SG  CYS X  89      -0.739  -7.668  -1.849  1.00 24.78           S  
ATOM    749  N   VAL X  90       3.256  -9.994  -0.373  1.00 26.95           N  
ATOM    750  CA  VAL X  90       4.498 -10.750  -0.484  1.00 26.58           C  
ATOM    751  C   VAL X  90       4.438 -11.950   0.443  1.00 27.32           C  
ATOM    752  O   VAL X  90       4.851 -13.039   0.082  1.00 28.85           O  
ATOM    753  CB  VAL X  90       5.716  -9.886  -0.127  1.00 25.40           C  
ATOM    754  CG1 VAL X  90       6.972 -10.704  -0.188  1.00 26.52           C  
ATOM    755  CG2 VAL X  90       5.819  -8.724  -1.079  1.00 25.92           C  
ATOM    756  N   GLU X  91       3.917 -11.747   1.644  1.00 28.84           N  
ATOM    757  CA  GLU X  91       3.786 -12.830   2.612  1.00 30.13           C  
ATOM    758  C   GLU X  91       2.881 -13.904   2.003  1.00 30.17           C  
ATOM    759  O   GLU X  91       3.181 -15.099   2.097  1.00 28.83           O  
ATOM    760  CB  GLU X  91       3.186 -12.285   3.922  1.00 31.07           C  
ATOM    761  CG  GLU X  91       2.994 -13.313   5.017  1.00 34.03           C  
ATOM    762  CD  GLU X  91       4.278 -14.045   5.360  1.00 38.12           C  
ATOM    763  OE1 GLU X  91       5.303 -13.773   4.695  1.00 39.22           O  
ATOM    764  OE2 GLU X  91       4.265 -14.894   6.288  1.00 38.08           O  
ATOM    765  N   SER X  92       1.793 -13.450   1.368  1.00 30.33           N  
ATOM    766  CA  SER X  92       0.803 -14.306   0.707  1.00 30.76           C  
ATOM    767  C   SER X  92       1.490 -15.287  -0.213  1.00 31.87           C  
ATOM    768  O   SER X  92       1.403 -16.504  -0.047  1.00 32.73           O  
ATOM    769  CB  SER X  92      -0.167 -13.474  -0.141  1.00 29.18           C  
ATOM    770  OG  SER X  92      -1.250 -12.985   0.622  1.00 29.06           O  
ATOM    771  N   VAL X  93       2.171 -14.732  -1.199  1.00 32.26           N  
ATOM    772  CA  VAL X  93       2.878 -15.537  -2.165  1.00 34.29           C  
ATOM    773  C   VAL X  93       3.828 -16.522  -1.483  1.00 35.84           C  
ATOM    774  O   VAL X  93       3.905 -17.693  -1.854  1.00 37.10           O  
ATOM    775  CB  VAL X  93       3.698 -14.650  -3.101  1.00 32.78           C  
ATOM    776  CG1 VAL X  93       4.491 -15.506  -4.061  1.00 33.66           C  
ATOM    777  CG2 VAL X  93       2.782 -13.714  -3.864  1.00 30.58           C  
ATOM    778  N   ASN X  94       4.541 -16.031  -0.480  1.00 38.17           N  
ATOM    779  CA  ASN X  94       5.530 -16.823   0.230  1.00 41.14           C  
ATOM    780  C   ASN X  94       4.944 -17.906   1.060  1.00 41.38           C  
ATOM    781  O   ASN X  94       5.595 -18.907   1.351  1.00 41.73           O  
ATOM    782  CB  ASN X  94       6.394 -15.928   1.115  1.00 43.43           C  
ATOM    783  CG  ASN X  94       7.627 -15.436   0.389  1.00 46.62           C  
ATOM    784  OD1 ASN X  94       7.829 -15.767  -0.774  1.00 49.79           O  
ATOM    785  ND2 ASN X  94       8.455 -14.663   1.060  1.00 49.11           N  
ATOM    786  N   ARG X  95       3.702 -17.693   1.444  1.00 42.16           N  
ATOM    787  CA  ARG X  95       2.994 -18.660   2.242  1.00 43.28           C  
ATOM    788  C   ARG X  95       2.055 -19.520   1.421  1.00 41.60           C  
ATOM    789  O   ARG X  95       1.181 -20.191   1.965  1.00 39.79           O  
ATOM    790  CB  ARG X  95       2.211 -17.953   3.305  1.00 46.55           C  
ATOM    791  CG  ARG X  95       2.842 -18.068   4.644  1.00 52.73           C  
ATOM    792  CD  ARG X  95       1.972 -17.274   5.534  1.00 58.77           C  
ATOM    793  NE  ARG X  95       1.887 -17.762   6.899  1.00 61.73           N  
ATOM    794  CZ  ARG X  95       1.730 -16.935   7.925  1.00 62.56           C  
ATOM    795  NH1 ARG X  95       1.660 -15.619   7.705  1.00 60.94           N  
ATOM    796  NH2 ARG X  95       1.628 -17.407   9.158  1.00 62.71           N  
ATOM    797  N   GLU X  96       2.227 -19.459   0.104  1.00 40.43           N  
ATOM    798  CA  GLU X  96       1.427 -20.245  -0.831  1.00 38.78           C  
ATOM    799  C   GLU X  96      -0.052 -19.890  -0.779  1.00 37.53           C  
ATOM    800  O   GLU X  96      -0.911 -20.725  -0.493  1.00 38.08           O  
ATOM    801  CB  GLU X  96       1.674 -21.725  -0.542  1.00 39.89           C  
ATOM    802  CG  GLU X  96       3.187 -22.064  -0.672  1.00 41.84           C  
ATOM    803  CD  GLU X  96       3.541 -23.468  -0.232  1.00 42.21           C  
ATOM    804  OE1 GLU X  96       2.641 -24.328  -0.278  1.00 42.42           O  
ATOM    805  OE2 GLU X  96       4.717 -23.708   0.126  1.00 44.77           O  
ATOM    806  N   MET X  97      -0.316 -18.615  -1.043  1.00 34.96           N  
ATOM    807  CA  MET X  97      -1.658 -18.061  -1.053  1.00 32.75           C  
ATOM    808  C   MET X  97      -1.721 -16.927  -2.065  1.00 29.18           C  
ATOM    809  O   MET X  97      -2.464 -15.972  -1.885  1.00 28.68           O  
ATOM    810  CB  MET X  97      -2.034 -17.538   0.335  1.00 34.79           C  
ATOM    811  CG  MET X  97      -2.296 -18.638   1.361  1.00 37.06           C  
ATOM    812  SD  MET X  97      -2.353 -18.032   3.069  1.00 39.88           S  
ATOM    813  CE  MET X  97      -3.821 -17.095   3.021  1.00 39.79           C  
ATOM    814  N   SER X  98      -0.954 -17.061  -3.141  1.00 27.14           N  
ATOM    815  CA  SER X  98      -0.902 -16.066  -4.214  1.00 24.93           C  
ATOM    816  C   SER X  98      -2.244 -15.457  -4.614  1.00 23.02           C  
ATOM    817  O   SER X  98      -2.325 -14.252  -4.842  1.00 21.00           O  
ATOM    818  CB  SER X  98      -0.252 -16.671  -5.453  1.00 24.63           C  
ATOM    819  OG  SER X  98       0.986 -17.260  -5.120  1.00 29.90           O  
ATOM    820  N   PRO X  99      -3.311 -16.279  -4.720  1.00 23.33           N  
ATOM    821  CA  PRO X  99      -4.632 -15.752  -5.099  1.00 22.36           C  
ATOM    822  C   PRO X  99      -5.039 -14.503  -4.319  1.00 21.70           C  
ATOM    823  O   PRO X  99      -5.528 -13.535  -4.904  1.00 23.10           O  
ATOM    824  CB  PRO X  99      -5.551 -16.932  -4.843  1.00 20.91           C  
ATOM    825  CG  PRO X  99      -4.669 -18.085  -5.272  1.00 20.61           C  
ATOM    826  CD  PRO X  99      -3.339 -17.752  -4.642  1.00 21.07           C  
ATOM    827  N   LEU X 100      -4.807 -14.535  -3.008  1.00 20.70           N  
ATOM    828  CA  LEU X 100      -5.116 -13.431  -2.099  1.00 22.07           C  
ATOM    829  C   LEU X 100      -4.660 -12.049  -2.561  1.00 21.63           C  
ATOM    830  O   LEU X 100      -5.357 -11.059  -2.342  1.00 22.13           O  
ATOM    831  CB  LEU X 100      -4.494 -13.669  -0.731  1.00 22.56           C  
ATOM    832  CG  LEU X 100      -5.125 -14.620   0.275  1.00 26.45           C  
ATOM    833  CD1 LEU X 100      -4.493 -14.344   1.646  1.00 27.48           C  
ATOM    834  CD2 LEU X 100      -6.626 -14.405   0.355  1.00 24.19           C  
ATOM    835  N   VAL X 101      -3.470 -11.989  -3.159  1.00 20.04           N  
ATOM    836  CA  VAL X 101      -2.900 -10.739  -3.652  1.00 18.33           C  
ATOM    837  C   VAL X 101      -4.000  -9.911  -4.305  1.00 19.94           C  
ATOM    838  O   VAL X 101      -4.263  -8.767  -3.904  1.00 19.65           O  
ATOM    839  CB  VAL X 101      -1.812 -11.005  -4.679  1.00 15.63           C  
ATOM    840  CG1 VAL X 101      -1.265  -9.724  -5.229  1.00 12.39           C  
ATOM    841  CG2 VAL X 101      -0.689 -11.735  -4.037  1.00 14.24           C  
ATOM    842  N   ASP X 102      -4.674 -10.514  -5.277  1.00 21.30           N  
ATOM    843  CA  ASP X 102      -5.747  -9.858  -6.002  1.00 23.80           C  
ATOM    844  C   ASP X 102      -6.848  -9.331  -5.067  1.00 23.86           C  
ATOM    845  O   ASP X 102      -7.463  -8.292  -5.329  1.00 24.27           O  
ATOM    846  CB  ASP X 102      -6.340 -10.850  -6.983  1.00 27.88           C  
ATOM    847  CG  ASP X 102      -5.341 -11.314  -8.008  1.00 33.86           C  
ATOM    848  OD1 ASP X 102      -5.026 -10.512  -8.913  1.00 37.55           O  
ATOM    849  OD2 ASP X 102      -4.849 -12.465  -7.899  1.00 37.66           O  
ATOM    850  N   ASN X 103      -7.098 -10.051  -3.981  1.00 22.79           N  
ATOM    851  CA  ASN X 103      -8.099  -9.652  -3.020  1.00 21.14           C  
ATOM    852  C   ASN X 103      -7.555  -8.491  -2.206  1.00 21.60           C  
ATOM    853  O   ASN X 103      -8.207  -7.463  -2.076  1.00 21.33           O  
ATOM    854  CB  ASN X 103      -8.409 -10.856  -2.168  1.00 20.27           C  
ATOM    855  CG  ASN X 103      -8.892 -12.025  -3.009  1.00 20.85           C  
ATOM    856  OD1 ASN X 103      -9.916 -11.927  -3.682  1.00 19.16           O  
ATOM    857  ND2 ASN X 103      -8.158 -13.125  -2.984  1.00 19.33           N  
ATOM    858  N   ILE X 104      -6.335  -8.641  -1.696  1.00 23.87           N  
ATOM    859  CA  ILE X 104      -5.698  -7.605  -0.883  1.00 21.84           C  
ATOM    860  C   ILE X 104      -5.710  -6.278  -1.594  1.00 21.91           C  
ATOM    861  O   ILE X 104      -5.941  -5.244  -0.980  1.00 23.23           O  
ATOM    862  CB  ILE X 104      -4.249  -7.972  -0.555  1.00 18.16           C  
ATOM    863  CG1 ILE X 104      -4.230  -9.186   0.374  1.00 16.83           C  
ATOM    864  CG2 ILE X 104      -3.555  -6.805   0.111  1.00 17.85           C  
ATOM    865  CD1 ILE X 104      -2.913  -9.936   0.399  1.00 14.92           C  
ATOM    866  N   ALA X 105      -5.456  -6.303  -2.894  1.00 23.35           N  
ATOM    867  CA  ALA X 105      -5.436  -5.066  -3.664  1.00 23.02           C  
ATOM    868  C   ALA X 105      -6.829  -4.469  -3.687  1.00 22.57           C  
ATOM    869  O   ALA X 105      -6.993  -3.259  -3.562  1.00 23.82           O  
ATOM    870  CB  ALA X 105      -4.938  -5.327  -5.084  1.00 20.87           C  
ATOM    871  N   LEU X 106      -7.844  -5.308  -3.828  1.00 22.21           N  
ATOM    872  CA  LEU X 106      -9.189  -4.774  -3.863  1.00 22.84           C  
ATOM    873  C   LEU X 106      -9.475  -4.132  -2.526  1.00 21.66           C  
ATOM    874  O   LEU X 106      -9.939  -3.005  -2.472  1.00 22.71           O  
ATOM    875  CB  LEU X 106     -10.223  -5.867  -4.159  1.00 24.71           C  
ATOM    876  CG  LEU X 106     -11.619  -5.287  -4.420  1.00 25.47           C  
ATOM    877  CD1 LEU X 106     -12.203  -5.889  -5.678  1.00 27.45           C  
ATOM    878  CD2 LEU X 106     -12.516  -5.551  -3.231  1.00 26.51           C  
ATOM    879  N   TRP X 107      -9.176  -4.843  -1.448  1.00 20.27           N  
ATOM    880  CA  TRP X 107      -9.411  -4.316  -0.118  1.00 20.59           C  
ATOM    881  C   TRP X 107      -8.790  -2.945   0.027  1.00 22.57           C  
ATOM    882  O   TRP X 107      -9.424  -2.018   0.535  1.00 23.89           O  
ATOM    883  CB  TRP X 107      -8.846  -5.260   0.941  1.00 17.94           C  
ATOM    884  CG  TRP X 107      -9.375  -6.672   0.810  1.00 16.84           C  
ATOM    885  CD1 TRP X 107     -10.525  -7.065   0.187  1.00 14.49           C  
ATOM    886  CD2 TRP X 107      -8.754  -7.867   1.294  1.00 16.88           C  
ATOM    887  NE1 TRP X 107     -10.654  -8.430   0.242  1.00 13.94           N  
ATOM    888  CE2 TRP X 107      -9.585  -8.951   0.910  1.00 16.27           C  
ATOM    889  CE3 TRP X 107      -7.573  -8.129   2.003  1.00 15.68           C  
ATOM    890  CZ2 TRP X 107      -9.274 -10.281   1.221  1.00 15.56           C  
ATOM    891  CZ3 TRP X 107      -7.262  -9.448   2.312  1.00 16.28           C  
ATOM    892  CH2 TRP X 107      -8.111 -10.510   1.917  1.00 17.57           C  
ATOM    893  N   MET X 108      -7.557  -2.807  -0.442  1.00 25.02           N  
ATOM    894  CA  MET X 108      -6.863  -1.534  -0.362  1.00 27.51           C  
ATOM    895  C   MET X 108      -7.605  -0.486  -1.164  1.00 31.02           C  
ATOM    896  O   MET X 108      -7.932   0.592  -0.654  1.00 32.35           O  
ATOM    897  CB  MET X 108      -5.448  -1.667  -0.901  1.00 27.36           C  
ATOM    898  CG  MET X 108      -4.517  -2.431   0.008  1.00 28.22           C  
ATOM    899  SD  MET X 108      -2.857  -2.491  -0.629  1.00 28.02           S  
ATOM    900  CE  MET X 108      -2.262  -0.889  -0.144  1.00 26.60           C  
ATOM    901  N   THR X 109      -7.862  -0.812  -2.427  1.00 32.75           N  
ATOM    902  CA  THR X 109      -8.564   0.087  -3.326  1.00 33.35           C  
ATOM    903  C   THR X 109      -9.828   0.596  -2.655  1.00 35.62           C  
ATOM    904  O   THR X 109     -10.058   1.806  -2.581  1.00 36.17           O  
ATOM    905  CB  THR X 109      -8.932  -0.628  -4.618  1.00 33.77           C  
ATOM    906  OG1 THR X 109      -7.750  -1.187  -5.202  1.00 29.98           O  
ATOM    907  CG2 THR X 109      -9.566   0.343  -5.590  1.00 33.32           C  
ATOM    908  N   GLU X 110     -10.642  -0.329  -2.153  1.00 36.80           N  
ATOM    909  CA  GLU X 110     -11.870   0.053  -1.467  1.00 38.10           C  
ATOM    910  C   GLU X 110     -11.534   0.965  -0.310  1.00 37.51           C  
ATOM    911  O   GLU X 110     -12.009   2.095  -0.252  1.00 38.46           O  
ATOM    912  CB  GLU X 110     -12.626  -1.171  -0.945  1.00 38.28           C  
ATOM    913  CG  GLU X 110     -13.483  -1.852  -1.987  1.00 41.15           C  
ATOM    914  CD  GLU X 110     -14.015  -3.188  -1.513  1.00 45.94           C  
ATOM    915  OE1 GLU X 110     -14.817  -3.809  -2.253  1.00 47.17           O  
ATOM    916  OE2 GLU X 110     -13.626  -3.616  -0.399  1.00 46.86           O  
ATOM    917  N   TYR X 111     -10.697   0.496   0.603  1.00 36.79           N  
ATOM    918  CA  TYR X 111     -10.363   1.332   1.733  1.00 37.21           C  
ATOM    919  C   TYR X 111      -9.927   2.734   1.323  1.00 37.77           C  
ATOM    920  O   TYR X 111     -10.236   3.709   2.005  1.00 37.87           O  
ATOM    921  CB  TYR X 111      -9.278   0.696   2.580  1.00 35.98           C  
ATOM    922  CG  TYR X 111      -9.101   1.429   3.879  1.00 36.11           C  
ATOM    923  CD1 TYR X 111      -8.368   2.610   3.937  1.00 35.98           C  
ATOM    924  CD2 TYR X 111      -9.726   0.983   5.037  1.00 35.89           C  
ATOM    925  CE1 TYR X 111      -8.266   3.326   5.119  1.00 38.54           C  
ATOM    926  CE2 TYR X 111      -9.636   1.693   6.222  1.00 37.03           C  
ATOM    927  CZ  TYR X 111      -8.905   2.864   6.260  1.00 38.40           C  
ATOM    928  OH  TYR X 111      -8.816   3.578   7.434  1.00 39.66           O  
ATOM    929  N   LEU X 112      -9.210   2.843   0.209  1.00 37.66           N  
ATOM    930  CA  LEU X 112      -8.754   4.143  -0.243  1.00 36.27           C  
ATOM    931  C   LEU X 112      -9.896   5.023  -0.665  1.00 36.33           C  
ATOM    932  O   LEU X 112     -10.046   6.132  -0.160  1.00 37.37           O  
ATOM    933  CB  LEU X 112      -7.770   4.008  -1.393  1.00 35.39           C  
ATOM    934  CG  LEU X 112      -6.336   4.014  -0.894  1.00 35.33           C  
ATOM    935  CD1 LEU X 112      -5.373   3.972  -2.058  1.00 36.38           C  
ATOM    936  CD2 LEU X 112      -6.121   5.261  -0.071  1.00 33.55           C  
ATOM    937  N   ASN X 113     -10.706   4.535  -1.590  1.00 36.99           N  
ATOM    938  CA  ASN X 113     -11.835   5.322  -2.069  1.00 38.24           C  
ATOM    939  C   ASN X 113     -12.936   5.512  -1.035  1.00 38.54           C  
ATOM    940  O   ASN X 113     -13.633   6.519  -1.032  1.00 38.09           O  
ATOM    941  CB  ASN X 113     -12.410   4.690  -3.333  1.00 36.48           C  
ATOM    942  CG  ASN X 113     -11.489   4.848  -4.517  1.00 36.87           C  
ATOM    943  OD1 ASN X 113     -10.967   5.934  -4.762  1.00 38.57           O  
ATOM    944  ND2 ASN X 113     -11.287   3.774  -5.267  1.00 36.70           N  
ATOM    945  N   ARG X 114     -13.087   4.551  -0.143  1.00 40.52           N  
ATOM    946  CA  ARG X 114     -14.116   4.659   0.862  1.00 43.04           C  
ATOM    947  C   ARG X 114     -13.715   5.497   2.054  1.00 43.70           C  
ATOM    948  O   ARG X 114     -14.347   6.500   2.332  1.00 46.75           O  
ATOM    949  CB  ARG X 114     -14.525   3.276   1.356  1.00 44.50           C  
ATOM    950  CG  ARG X 114     -15.208   2.430   0.318  1.00 46.28           C  
ATOM    951  CD  ARG X 114     -15.479   1.042   0.859  1.00 49.38           C  
ATOM    952  NE  ARG X 114     -16.210   0.225  -0.105  1.00 52.25           N  
ATOM    953  CZ  ARG X 114     -16.360  -1.092  -0.003  1.00 54.12           C  
ATOM    954  NH1 ARG X 114     -15.825  -1.746   1.028  1.00 53.32           N  
ATOM    955  NH2 ARG X 114     -17.042  -1.758  -0.932  1.00 53.62           N  
ATOM    956  N   HIS X 115     -12.651   5.108   2.743  1.00 43.55           N  
ATOM    957  CA  HIS X 115     -12.252   5.820   3.952  1.00 43.60           C  
ATOM    958  C   HIS X 115     -11.136   6.870   3.943  1.00 43.02           C  
ATOM    959  O   HIS X 115     -10.901   7.497   4.973  1.00 43.27           O  
ATOM    960  CB  HIS X 115     -11.934   4.796   5.039  1.00 43.64           C  
ATOM    961  CG  HIS X 115     -12.964   3.719   5.174  1.00 45.38           C  
ATOM    962  ND1 HIS X 115     -14.297   3.987   5.392  1.00 45.59           N  
ATOM    963  CD2 HIS X 115     -12.852   2.370   5.145  1.00 46.97           C  
ATOM    964  CE1 HIS X 115     -14.963   2.850   5.494  1.00 46.01           C  
ATOM    965  NE2 HIS X 115     -14.110   1.853   5.347  1.00 47.56           N  
ATOM    966  N   LEU X 116     -10.443   7.079   2.828  1.00 42.27           N  
ATOM    967  CA  LEU X 116      -9.365   8.077   2.823  1.00 41.21           C  
ATOM    968  C   LEU X 116      -9.540   9.166   1.778  1.00 42.39           C  
ATOM    969  O   LEU X 116      -8.977  10.257   1.899  1.00 41.99           O  
ATOM    970  CB  LEU X 116      -8.010   7.409   2.608  1.00 37.23           C  
ATOM    971  CG  LEU X 116      -7.551   6.418   3.671  1.00 35.23           C  
ATOM    972  CD1 LEU X 116      -6.238   5.817   3.240  1.00 33.80           C  
ATOM    973  CD2 LEU X 116      -7.414   7.104   5.013  1.00 32.53           C  
ATOM    974  N   HIS X 117     -10.326   8.868   0.755  1.00 43.57           N  
ATOM    975  CA  HIS X 117     -10.569   9.811  -0.322  1.00 46.48           C  
ATOM    976  C   HIS X 117     -10.916  11.232   0.125  1.00 46.53           C  
ATOM    977  O   HIS X 117     -10.557  12.210  -0.536  1.00 46.59           O  
ATOM    978  CB  HIS X 117     -11.686   9.298  -1.218  1.00 50.13           C  
ATOM    979  CG  HIS X 117     -11.945  10.176  -2.394  1.00 54.27           C  
ATOM    980  ND1 HIS X 117     -13.190  10.698  -2.673  1.00 57.16           N  
ATOM    981  CD2 HIS X 117     -11.112  10.658  -3.344  1.00 55.99           C  
ATOM    982  CE1 HIS X 117     -13.111  11.467  -3.744  1.00 58.21           C  
ATOM    983  NE2 HIS X 117     -11.860  11.459  -4.171  1.00 58.43           N  
ATOM    984  N   THR X 118     -11.627  11.355   1.236  1.00 45.38           N  
ATOM    985  CA  THR X 118     -11.988  12.676   1.706  1.00 44.35           C  
ATOM    986  C   THR X 118     -10.752  13.437   2.172  1.00 44.66           C  
ATOM    987  O   THR X 118     -10.507  14.567   1.756  1.00 45.42           O  
ATOM    988  CB  THR X 118     -12.992  12.590   2.854  1.00 43.21           C  
ATOM    989  OG1 THR X 118     -14.140  11.863   2.415  1.00 41.64           O  
ATOM    990  CG2 THR X 118     -13.424  13.977   3.287  1.00 42.09           C  
ATOM    991  N   TRP X 119      -9.968  12.810   3.033  1.00 44.17           N  
ATOM    992  CA  TRP X 119      -8.773  13.454   3.543  1.00 43.56           C  
ATOM    993  C   TRP X 119      -7.887  13.873   2.385  1.00 45.04           C  
ATOM    994  O   TRP X 119      -7.386  14.997   2.358  1.00 44.96           O  
ATOM    995  CB  TRP X 119      -8.011  12.498   4.448  1.00 41.03           C  
ATOM    996  CG  TRP X 119      -6.850  13.114   5.120  1.00 38.11           C  
ATOM    997  CD1 TRP X 119      -6.817  13.663   6.367  1.00 37.70           C  
ATOM    998  CD2 TRP X 119      -5.531  13.229   4.593  1.00 37.52           C  
ATOM    999  NE1 TRP X 119      -5.550  14.110   6.656  1.00 37.11           N  
ATOM   1000  CE2 TRP X 119      -4.739  13.858   5.582  1.00 37.37           C  
ATOM   1001  CE3 TRP X 119      -4.936  12.864   3.380  1.00 35.29           C  
ATOM   1002  CZ2 TRP X 119      -3.385  14.125   5.395  1.00 36.70           C  
ATOM   1003  CZ3 TRP X 119      -3.594  13.131   3.191  1.00 34.91           C  
ATOM   1004  CH2 TRP X 119      -2.831  13.755   4.194  1.00 36.93           C  
ATOM   1005  N   ILE X 120      -7.710  12.970   1.423  1.00 46.11           N  
ATOM   1006  CA  ILE X 120      -6.866  13.242   0.261  1.00 48.26           C  
ATOM   1007  C   ILE X 120      -7.242  14.554  -0.429  1.00 50.58           C  
ATOM   1008  O   ILE X 120      -6.406  15.442  -0.588  1.00 50.64           O  
ATOM   1009  CB  ILE X 120      -6.946  12.097  -0.782  1.00 47.43           C  
ATOM   1010  CG1 ILE X 120      -6.703  10.744  -0.108  1.00 47.01           C  
ATOM   1011  CG2 ILE X 120      -5.921  12.324  -1.888  1.00 46.14           C  
ATOM   1012  CD1 ILE X 120      -5.343  10.575   0.515  1.00 44.90           C  
ATOM   1013  N   GLN X 121      -8.502  14.667  -0.843  1.00 53.02           N  
ATOM   1014  CA  GLN X 121      -8.999  15.867  -1.513  1.00 53.92           C  
ATOM   1015  C   GLN X 121      -8.838  17.075  -0.595  1.00 53.61           C  
ATOM   1016  O   GLN X 121      -8.191  18.062  -0.942  1.00 52.38           O  
ATOM   1017  CB  GLN X 121     -10.474  15.687  -1.867  1.00 55.66           C  
ATOM   1018  CG  GLN X 121     -10.737  14.483  -2.742  1.00 58.76           C  
ATOM   1019  CD  GLN X 121     -10.246  14.685  -4.161  1.00 61.06           C  
ATOM   1020  OE1 GLN X 121     -10.946  15.264  -4.991  1.00 62.97           O  
ATOM   1021  NE2 GLN X 121      -9.031  14.218  -4.445  1.00 62.74           N  
ATOM   1022  N   ASP X 122      -9.434  16.984   0.586  1.00 53.54           N  
ATOM   1023  CA  ASP X 122      -9.361  18.058   1.556  1.00 54.67           C  
ATOM   1024  C   ASP X 122      -7.933  18.519   1.800  1.00 53.99           C  
ATOM   1025  O   ASP X 122      -7.692  19.694   2.083  1.00 53.53           O  
ATOM   1026  CB  ASP X 122      -9.964  17.604   2.877  1.00 56.72           C  
ATOM   1027  CG  ASP X 122     -11.465  17.499   2.816  1.00 60.30           C  
ATOM   1028  OD1 ASP X 122     -12.060  16.970   3.782  1.00 62.93           O  
ATOM   1029  OD2 ASP X 122     -12.053  17.954   1.809  1.00 61.72           O  
ATOM   1030  N   ASN X 123      -6.991  17.588   1.680  1.00 52.81           N  
ATOM   1031  CA  ASN X 123      -5.586  17.882   1.935  1.00 50.07           C  
ATOM   1032  C   ASN X 123      -4.668  18.063   0.735  1.00 48.45           C  
ATOM   1033  O   ASN X 123      -3.469  17.826   0.834  1.00 49.04           O  
ATOM   1034  CB  ASN X 123      -5.010  16.816   2.867  1.00 49.13           C  
ATOM   1035  CG  ASN X 123      -5.295  17.103   4.318  1.00 48.41           C  
ATOM   1036  OD1 ASN X 123      -4.570  17.859   4.956  1.00 49.02           O  
ATOM   1037  ND2 ASN X 123      -6.366  16.517   4.846  1.00 48.21           N  
ATOM   1038  N   GLY X 124      -5.216  18.475  -0.400  1.00 47.57           N  
ATOM   1039  CA  GLY X 124      -4.366  18.709  -1.551  1.00 46.54           C  
ATOM   1040  C   GLY X 124      -4.320  17.645  -2.617  1.00 47.21           C  
ATOM   1041  O   GLY X 124      -3.705  17.867  -3.655  1.00 48.57           O  
ATOM   1042  N   GLY X 125      -4.947  16.497  -2.382  1.00 47.72           N  
ATOM   1043  CA  GLY X 125      -4.943  15.436  -3.379  1.00 47.70           C  
ATOM   1044  C   GLY X 125      -3.599  14.750  -3.525  1.00 47.59           C  
ATOM   1045  O   GLY X 125      -2.741  14.896  -2.665  1.00 47.10           O  
ATOM   1046  N   TRP X 126      -3.408  14.002  -4.609  1.00 48.73           N  
ATOM   1047  CA  TRP X 126      -2.147  13.296  -4.824  1.00 51.30           C  
ATOM   1048  C   TRP X 126      -0.982  14.193  -5.230  1.00 52.59           C  
ATOM   1049  O   TRP X 126       0.154  13.957  -4.815  1.00 53.52           O  
ATOM   1050  CB  TRP X 126      -2.316  12.174  -5.856  1.00 52.11           C  
ATOM   1051  CG  TRP X 126      -3.013  10.969  -5.297  1.00 52.84           C  
ATOM   1052  CD1 TRP X 126      -4.310  10.590  -5.515  1.00 53.33           C  
ATOM   1053  CD2 TRP X 126      -2.470  10.019  -4.380  1.00 52.72           C  
ATOM   1054  NE1 TRP X 126      -4.606   9.465  -4.787  1.00 52.49           N  
ATOM   1055  CE2 TRP X 126      -3.494   9.092  -4.080  1.00 52.69           C  
ATOM   1056  CE3 TRP X 126      -1.219   9.861  -3.778  1.00 53.11           C  
ATOM   1057  CZ2 TRP X 126      -3.304   8.023  -3.205  1.00 53.02           C  
ATOM   1058  CZ3 TRP X 126      -1.031   8.795  -2.904  1.00 54.17           C  
ATOM   1059  CH2 TRP X 126      -2.070   7.889  -2.626  1.00 53.84           C  
ATOM   1060  N   ASP X 127      -1.250  15.212  -6.042  1.00 52.92           N  
ATOM   1061  CA  ASP X 127      -0.194  16.124  -6.460  1.00 52.15           C  
ATOM   1062  C   ASP X 127       0.416  16.779  -5.231  1.00 50.12           C  
ATOM   1063  O   ASP X 127       1.607  17.090  -5.210  1.00 49.67           O  
ATOM   1064  CB  ASP X 127      -0.738  17.199  -7.400  1.00 55.90           C  
ATOM   1065  CG  ASP X 127      -1.234  16.626  -8.711  1.00 59.19           C  
ATOM   1066  OD1 ASP X 127      -0.776  15.522  -9.084  1.00 61.26           O  
ATOM   1067  OD2 ASP X 127      -2.070  17.284  -9.376  1.00 60.36           O  
ATOM   1068  N   ALA X 128      -0.408  16.990  -4.210  1.00 47.34           N  
ATOM   1069  CA  ALA X 128       0.070  17.582  -2.972  1.00 46.25           C  
ATOM   1070  C   ALA X 128       1.208  16.705  -2.470  1.00 45.52           C  
ATOM   1071  O   ALA X 128       2.315  17.187  -2.214  1.00 46.04           O  
ATOM   1072  CB  ALA X 128      -1.045  17.627  -1.940  1.00 45.44           C  
ATOM   1073  N   PHE X 129       0.923  15.412  -2.348  1.00 44.22           N  
ATOM   1074  CA  PHE X 129       1.897  14.426  -1.883  1.00 42.48           C  
ATOM   1075  C   PHE X 129       3.125  14.386  -2.771  1.00 41.44           C  
ATOM   1076  O   PHE X 129       4.248  14.422  -2.287  1.00 41.15           O  
ATOM   1077  CB  PHE X 129       1.265  13.036  -1.845  1.00 41.75           C  
ATOM   1078  CG  PHE X 129       2.238  11.938  -1.519  1.00 39.94           C  
ATOM   1079  CD1 PHE X 129       2.795  11.838  -0.250  1.00 39.77           C  
ATOM   1080  CD2 PHE X 129       2.607  11.012  -2.484  1.00 39.43           C  
ATOM   1081  CE1 PHE X 129       3.709  10.830   0.056  1.00 38.46           C  
ATOM   1082  CE2 PHE X 129       3.515  10.006  -2.190  1.00 39.45           C  
ATOM   1083  CZ  PHE X 129       4.067   9.917  -0.910  1.00 39.46           C  
ATOM   1084  N   VAL X 130       2.904  14.299  -4.074  1.00 41.90           N  
ATOM   1085  CA  VAL X 130       4.001  14.261  -5.031  1.00 43.25           C  
ATOM   1086  C   VAL X 130       4.911  15.468  -4.869  1.00 44.28           C  
ATOM   1087  O   VAL X 130       6.077  15.428  -5.251  1.00 43.51           O  
ATOM   1088  CB  VAL X 130       3.482  14.269  -6.465  1.00 41.67           C  
ATOM   1089  CG1 VAL X 130       4.633  14.149  -7.423  1.00 40.20           C  
ATOM   1090  CG2 VAL X 130       2.504  13.141  -6.663  1.00 42.75           C  
ATOM   1091  N   GLU X 131       4.367  16.539  -4.301  1.00 46.66           N  
ATOM   1092  CA  GLU X 131       5.119  17.772  -4.097  1.00 47.93           C  
ATOM   1093  C   GLU X 131       5.765  17.826  -2.728  1.00 46.51           C  
ATOM   1094  O   GLU X 131       6.838  18.401  -2.560  1.00 45.92           O  
ATOM   1095  CB  GLU X 131       4.207  18.983  -4.279  1.00 51.84           C  
ATOM   1096  CG  GLU X 131       4.827  20.051  -5.147  1.00 56.33           C  
ATOM   1097  CD  GLU X 131       4.788  21.414  -4.498  1.00 59.77           C  
ATOM   1098  OE1 GLU X 131       3.682  21.980  -4.385  1.00 60.92           O  
ATOM   1099  OE2 GLU X 131       5.863  21.915  -4.096  1.00 62.68           O  
ATOM   1100  N   LEU X 132       5.097  17.243  -1.740  1.00 45.91           N  
ATOM   1101  CA  LEU X 132       5.654  17.205  -0.401  1.00 44.26           C  
ATOM   1102  C   LEU X 132       6.878  16.320  -0.522  1.00 42.48           C  
ATOM   1103  O   LEU X 132       7.998  16.762  -0.279  1.00 41.73           O  
ATOM   1104  CB  LEU X 132       4.674  16.574   0.592  1.00 45.54           C  
ATOM   1105  CG  LEU X 132       4.959  16.773   2.092  1.00 47.07           C  
ATOM   1106  CD1 LEU X 132       3.951  15.960   2.902  1.00 48.90           C  
ATOM   1107  CD2 LEU X 132       6.375  16.350   2.449  1.00 46.12           C  
ATOM   1108  N   TYR X 133       6.662  15.074  -0.940  1.00 40.60           N  
ATOM   1109  CA  TYR X 133       7.765  14.128  -1.056  1.00 39.65           C  
ATOM   1110  C   TYR X 133       8.830  14.493  -2.070  1.00 40.38           C  
ATOM   1111  O   TYR X 133       9.938  13.982  -1.991  1.00 41.18           O  
ATOM   1112  CB  TYR X 133       7.270  12.719  -1.376  1.00 35.73           C  
ATOM   1113  CG  TYR X 133       8.286  11.675  -0.973  1.00 33.12           C  
ATOM   1114  CD1 TYR X 133       8.337  11.195   0.337  1.00 31.70           C  
ATOM   1115  CD2 TYR X 133       9.270  11.253  -1.864  1.00 30.63           C  
ATOM   1116  CE1 TYR X 133       9.352  10.333   0.745  1.00 30.62           C  
ATOM   1117  CE2 TYR X 133      10.282  10.401  -1.466  1.00 29.42           C  
ATOM   1118  CZ  TYR X 133      10.326   9.946  -0.160  1.00 29.99           C  
ATOM   1119  OH  TYR X 133      11.375   9.154   0.262  1.00 30.02           O  
ATOM   1120  N   GLY X 134       8.499  15.366  -3.017  1.00 41.74           N  
ATOM   1121  CA  GLY X 134       9.459  15.760  -4.032  1.00 43.35           C  
ATOM   1122  C   GLY X 134      10.889  15.842  -3.509  1.00 44.90           C  
ATOM   1123  O   GLY X 134      11.757  15.065  -3.937  1.00 44.04           O  
ATOM   1124  N   PRO X 135      11.165  16.771  -2.572  1.00 44.53           N  
ATOM   1125  CA  PRO X 135      12.481  16.994  -1.960  1.00 44.59           C  
ATOM   1126  C   PRO X 135      13.130  15.871  -1.118  1.00 44.45           C  
ATOM   1127  O   PRO X 135      14.163  16.093  -0.487  1.00 43.85           O  
ATOM   1128  CB  PRO X 135      12.260  18.279  -1.162  1.00 43.60           C  
ATOM   1129  CG  PRO X 135      10.833  18.208  -0.798  1.00 43.81           C  
ATOM   1130  CD  PRO X 135      10.201  17.769  -2.087  1.00 43.76           C  
ATOM   1131  N   SER X 136      12.536  14.680  -1.114  1.00 45.20           N  
ATOM   1132  CA  SER X 136      13.079  13.552  -0.359  1.00 45.99           C  
ATOM   1133  C   SER X 136      13.672  12.524  -1.303  1.00 48.55           C  
ATOM   1134  O   SER X 136      14.218  11.502  -0.873  1.00 50.37           O  
ATOM   1135  CB  SER X 136      11.989  12.888   0.479  1.00 42.94           C  
ATOM   1136  OG  SER X 136      11.622  13.680   1.593  1.00 38.91           O  
ATOM   1137  N   MET X 137      13.560  12.790  -2.596  1.00 50.19           N  
ATOM   1138  CA  MET X 137      14.109  11.871  -3.573  1.00 52.25           C  
ATOM   1139  C   MET X 137      15.490  12.328  -3.992  1.00 53.42           C  
ATOM   1140  O   MET X 137      15.759  13.538  -3.798  1.00 55.49           O  
ATOM   1141  CB  MET X 137      13.183  11.787  -4.775  1.00 52.73           C  
ATOM   1142  CG  MET X 137      11.778  11.335  -4.391  1.00 54.04           C  
ATOM   1143  SD  MET X 137      10.788  10.850  -5.790  1.00 56.09           S  
ATOM   1144  CE  MET X 137       9.825  12.375  -6.112  1.00 56.78           C  
TER
END
