# Supplementary material for: Vaccinia Virus Protein A49 Is an Unexpected Member of the B-cell Lymphoma (Bcl)-2 Protein Family
Source: J Biol Chem. 2015 Jan 20;290(10):5991–6002. doi: 10.1074/jbc.M114.624650 (PMC4358236; doi:10.1074/jbc.M114.624650)
Supplement: Supplemental Data [file supp_M114.624650_jbc.M114.624650-1.zip › Neidel_overlain_Bcl-2_proteins_and_core/3BL2_A_ali.pdb]

ATOM      1  N   LYS X   1      -6.935  13.402  -6.785  1.00 46.86           N  
ATOM      2  CA  LYS X   1      -7.378  13.161  -8.190  1.00 46.52           C  
ATOM      3  C   LYS X   1      -8.530  12.166  -8.293  1.00 45.34           C  
ATOM      4  O   LYS X   1      -9.155  11.802  -7.292  1.00 46.04           O  
ATOM      5  CB  LYS X   1      -6.208  12.658  -9.034  1.00 47.46           C  
ATOM      6  CG  LYS X   1      -5.155  13.708  -9.311  1.00 49.92           C  
ATOM      7  CD  LYS X   1      -3.940  13.109 -10.010  1.00 51.06           C  
ATOM      8  CE  LYS X   1      -3.259  12.070  -9.132  1.00 51.60           C  
ATOM      9  NZ  LYS X   1      -1.934  11.654  -9.676  1.00 54.03           N  
ATOM     10  N   SER X   2      -8.795  11.736  -9.524  1.00 42.67           N  
ATOM     11  CA  SER X   2      -9.859  10.785  -9.841  1.00 39.48           C  
ATOM     12  C   SER X   2      -9.833   9.509  -8.989  1.00 36.79           C  
ATOM     13  O   SER X   2      -8.767   8.959  -8.707  1.00 36.34           O  
ATOM     14  CB  SER X   2      -9.759  10.413 -11.324  1.00 40.19           C  
ATOM     15  OG  SER X   2     -10.727   9.452 -11.685  1.00 43.12           O  
ATOM     16  N   GLY X   3     -11.012   9.044  -8.582  1.00 34.09           N  
ATOM     17  CA  GLY X   3     -11.104   7.825  -7.797  1.00 29.66           C  
ATOM     18  C   GLY X   3     -10.652   6.636  -8.630  1.00 28.01           C  
ATOM     19  O   GLY X   3     -10.070   5.687  -8.102  1.00 26.78           O  
ATOM     20  N   THR X   4     -10.925   6.685  -9.936  1.00 25.67           N  
ATOM     21  CA  THR X   4     -10.511   5.623 -10.858  1.00 25.53           C  
ATOM     22  C   THR X   4      -8.986   5.619 -10.964  1.00 22.88           C  
ATOM     23  O   THR X   4      -8.362   4.568 -11.024  1.00 21.93           O  
ATOM     24  CB  THR X   4     -11.098   5.828 -12.285  1.00 26.24           C  
ATOM     25  OG1 THR X   4     -12.484   5.464 -12.297  1.00 26.84           O  
ATOM     26  CG2 THR X   4     -10.348   4.970 -13.308  1.00 28.56           C  
ATOM     27  N   TYR X   5      -8.398   6.810 -10.990  1.00 21.94           N  
ATOM     28  CA  TYR X   5      -6.957   6.939 -11.067  1.00 20.26           C  
ATOM     29  C   TYR X   5      -6.294   6.239  -9.886  1.00 19.55           C  
ATOM     30  O   TYR X   5      -5.315   5.515 -10.052  1.00 18.51           O  
ATOM     31  CB  TYR X   5      -6.545   8.408 -11.077  1.00 19.93           C  
ATOM     32  CG  TYR X   5      -5.053   8.581 -11.082  1.00 23.71           C  
ATOM     33  CD1 TYR X   5      -4.323   8.545  -9.889  1.00 25.36           C  
ATOM     34  CD2 TYR X   5      -4.353   8.695 -12.285  1.00 24.97           C  
ATOM     35  CE1 TYR X   5      -2.932   8.611  -9.896  1.00 27.44           C  
ATOM     36  CE2 TYR X   5      -2.966   8.764 -12.307  1.00 26.13           C  
ATOM     37  CZ  TYR X   5      -2.262   8.718 -11.113  1.00 28.23           C  
ATOM     38  OH  TYR X   5      -0.891   8.761 -11.138  1.00 30.45           O  
ATOM     39  N   TRP X   6      -6.825   6.465  -8.691  1.00 19.07           N  
ATOM     40  CA  TRP X   6      -6.265   5.846  -7.502  1.00 19.87           C  
ATOM     41  C   TRP X   6      -6.478   4.335  -7.447  1.00 17.97           C  
ATOM     42  O   TRP X   6      -5.623   3.617  -6.941  1.00 18.86           O  
ATOM     43  CB  TRP X   6      -6.809   6.526  -6.244  1.00 20.97           C  
ATOM     44  CG  TRP X   6      -6.117   7.836  -5.986  1.00 23.34           C  
ATOM     45  CD1 TRP X   6      -6.581   9.094  -6.279  1.00 22.60           C  
ATOM     46  CD2 TRP X   6      -4.799   8.009  -5.456  1.00 23.68           C  
ATOM     47  NE1 TRP X   6      -5.630  10.034  -5.966  1.00 23.25           N  
ATOM     48  CE2 TRP X   6      -4.527   9.397  -5.459  1.00 25.46           C  
ATOM     49  CE3 TRP X   6      -3.817   7.123  -4.980  1.00 25.14           C  
ATOM     50  CZ2 TRP X   6      -3.307   9.925  -5.002  1.00 27.72           C  
ATOM     51  CZ3 TRP X   6      -2.604   7.645  -4.524  1.00 26.27           C  
ATOM     52  CH2 TRP X   6      -2.361   9.035  -4.541  1.00 28.00           C  
ATOM     53  N   ALA X   7      -7.601   3.856  -7.977  1.00 16.94           N  
ATOM     54  CA  ALA X   7      -7.878   2.417  -8.009  1.00 16.27           C  
ATOM     55  C   ALA X   7      -6.838   1.772  -8.924  1.00 15.29           C  
ATOM     56  O   ALA X   7      -6.287   0.706  -8.628  1.00 12.82           O  
ATOM     57  CB  ALA X   7      -9.280   2.154  -8.550  1.00 15.63           C  
ATOM     58  N   THR X   8      -6.575   2.451 -10.036  1.00 14.28           N  
ATOM     59  CA  THR X   8      -5.606   2.016 -11.029  1.00 15.47           C  
ATOM     60  C   THR X   8      -4.194   2.038 -10.446  1.00 17.68           C  
ATOM     61  O   THR X   8      -3.398   1.123 -10.664  1.00 19.74           O  
ATOM     62  CB  THR X   8      -5.657   2.956 -12.250  1.00 15.40           C  
ATOM     63  OG1 THR X   8      -6.942   2.856 -12.870  1.00 16.66           O  
ATOM     64  CG2 THR X   8      -4.577   2.612 -13.251  1.00 15.57           C  
ATOM     65  N   LEU X   9      -3.894   3.094  -9.698  1.00 18.82           N  
ATOM     66  CA  LEU X   9      -2.588   3.262  -9.081  1.00 16.31           C  
ATOM     67  C   LEU X   9      -2.305   2.184  -8.045  1.00 15.82           C  
ATOM     68  O   LEU X   9      -1.206   1.626  -8.000  1.00 13.55           O  
ATOM     69  CB  LEU X   9      -2.500   4.641  -8.429  1.00 16.40           C  
ATOM     70  CG  LEU X   9      -1.257   4.987  -7.601  1.00 19.10           C  
ATOM     71  CD1 LEU X   9       0.008   4.643  -8.387  1.00 18.41           C  
ATOM     72  CD2 LEU X   9      -1.287   6.484  -7.256  1.00 19.92           C  
ATOM     73  N   ILE X  10      -3.293   1.901  -7.204  1.00 14.49           N  
ATOM     74  CA  ILE X  10      -3.130   0.899  -6.159  1.00 15.95           C  
ATOM     75  C   ILE X  10      -2.804  -0.465  -6.761  1.00 15.72           C  
ATOM     76  O   ILE X  10      -1.821  -1.098  -6.379  1.00 16.68           O  
ATOM     77  CB  ILE X  10      -4.403   0.828  -5.262  1.00 15.44           C  
ATOM     78  CG1 ILE X  10      -4.536   2.142  -4.477  1.00 16.61           C  
ATOM     79  CG2 ILE X  10      -4.327  -0.362  -4.314  1.00 11.82           C  
ATOM     80  CD1 ILE X  10      -5.766   2.252  -3.623  1.00 16.83           C  
ATOM     81  N   THR X  11      -3.607  -0.899  -7.726  1.00 16.90           N  
ATOM     82  CA  THR X  11      -3.388  -2.183  -8.384  1.00 15.73           C  
ATOM     83  C   THR X  11      -2.008  -2.238  -9.013  1.00 15.55           C  
ATOM     84  O   THR X  11      -1.303  -3.238  -8.876  1.00 16.32           O  
ATOM     85  CB  THR X  11      -4.434  -2.419  -9.486  1.00 16.42           C  
ATOM     86  OG1 THR X  11      -5.741  -2.271  -8.928  1.00 17.45           O  
ATOM     87  CG2 THR X  11      -4.293  -3.826 -10.082  1.00 16.48           C  
ATOM     88  N   ALA X  12      -1.633  -1.164  -9.705  1.00 13.44           N  
ATOM     89  CA  ALA X  12      -0.335  -1.086 -10.368  1.00 16.29           C  
ATOM     90  C   ALA X  12       0.798  -1.197  -9.351  1.00 17.28           C  
ATOM     91  O   ALA X  12       1.792  -1.890  -9.587  1.00 18.14           O  
ATOM     92  CB  ALA X  12      -0.217   0.230 -11.157  1.00 17.58           C  
ATOM     93  N   PHE X  13       0.644  -0.505  -8.226  1.00 16.63           N  
ATOM     94  CA  PHE X  13       1.627  -0.542  -7.150  1.00 16.25           C  
ATOM     95  C   PHE X  13       1.753  -1.967  -6.593  1.00 16.24           C  
ATOM     96  O   PHE X  13       2.859  -2.482  -6.414  1.00 16.75           O  
ATOM     97  CB  PHE X  13       1.223   0.438  -6.030  1.00 14.69           C  
ATOM     98  CG  PHE X  13       1.942   0.203  -4.719  1.00 13.05           C  
ATOM     99  CD1 PHE X  13       1.435  -0.694  -3.776  1.00 12.52           C  
ATOM    100  CD2 PHE X  13       3.155   0.835  -4.452  1.00 10.63           C  
ATOM    101  CE1 PHE X  13       2.130  -0.965  -2.588  1.00  8.63           C  
ATOM    102  CE2 PHE X  13       3.852   0.567  -3.270  1.00 10.70           C  
ATOM    103  CZ  PHE X  13       3.340  -0.334  -2.340  1.00  9.29           C  
ATOM    104  N   LEU X  14       0.622  -2.607  -6.323  1.00 15.98           N  
ATOM    105  CA  LEU X  14       0.643  -3.961  -5.774  1.00 16.44           C  
ATOM    106  C   LEU X  14       1.232  -4.977  -6.743  1.00 17.62           C  
ATOM    107  O   LEU X  14       1.944  -5.884  -6.331  1.00 17.81           O  
ATOM    108  CB  LEU X  14      -0.769  -4.390  -5.361  1.00 16.18           C  
ATOM    109  CG  LEU X  14      -1.381  -3.619  -4.186  1.00 17.17           C  
ATOM    110  CD1 LEU X  14      -2.794  -4.121  -3.914  1.00 18.68           C  
ATOM    111  CD2 LEU X  14      -0.509  -3.795  -2.950  1.00 18.81           C  
ATOM    112  N   LYS X  15       0.944  -4.820  -8.032  1.00 19.27           N  
ATOM    113  CA  LYS X  15       1.464  -5.746  -9.037  1.00 20.61           C  
ATOM    114  C   LYS X  15       2.965  -5.598  -9.185  1.00 20.52           C  
ATOM    115  O   LYS X  15       3.676  -6.581  -9.399  1.00 19.28           O  
ATOM    116  CB  LYS X  15       0.770  -5.527 -10.389  1.00 19.31           C  
ATOM    117  CG  LYS X  15      -0.693  -5.951 -10.350  1.00 22.46           C  
ATOM    118  CD  LYS X  15      -1.330  -6.099 -11.717  1.00 22.17           C  
ATOM    119  CE  LYS X  15      -2.715  -6.727 -11.570  1.00 24.08           C  
ATOM    120  NZ  LYS X  15      -3.467  -6.776 -12.855  1.00 23.79           N  
ATOM    121  N   THR X  16       3.440  -4.363  -9.055  1.00 19.41           N  
ATOM    122  CA  THR X  16       4.856  -4.072  -9.161  1.00 18.76           C  
ATOM    123  C   THR X  16       5.639  -4.663  -7.998  1.00 20.08           C  
ATOM    124  O   THR X  16       6.683  -5.273  -8.203  1.00 21.46           O  
ATOM    125  CB  THR X  16       5.097  -2.564  -9.206  1.00 17.03           C  
ATOM    126  OG1 THR X  16       4.398  -2.015 -10.331  1.00 17.50           O  
ATOM    127  CG2 THR X  16       6.579  -2.264  -9.329  1.00 13.41           C  
ATOM    128  N   VAL X  17       5.146  -4.485  -6.776  1.00 20.36           N  
ATOM    129  CA  VAL X  17       5.846  -5.035  -5.623  1.00 19.88           C  
ATOM    130  C   VAL X  17       5.684  -6.553  -5.543  1.00 20.33           C  
ATOM    131  O   VAL X  17       6.439  -7.226  -4.842  1.00 20.85           O  
ATOM    132  CB  VAL X  17       5.381  -4.386  -4.289  1.00 16.87           C  
ATOM    133  CG1 VAL X  17       5.762  -2.922  -4.278  1.00 17.30           C  
ATOM    134  CG2 VAL X  17       3.900  -4.550  -4.103  1.00 15.35           C  
ATOM    135  N   SER X  18       4.705  -7.081  -6.269  1.00 21.33           N  
ATOM    136  CA  SER X  18       4.448  -8.521  -6.300  1.00 24.57           C  
ATOM    137  C   SER X  18       5.280  -9.187  -7.400  1.00 27.12           C  
ATOM    138  O   SER X  18       5.231 -10.408  -7.588  1.00 26.01           O  
ATOM    139  CB  SER X  18       2.967  -8.791  -6.553  1.00 22.98           C  
ATOM    140  OG  SER X  18       2.186  -8.393  -5.449  1.00 23.39           O  
ATOM    141  N   LYS X  19       6.024  -8.360  -8.130  1.00 27.98           N  
ATOM    142  CA  LYS X  19       6.892  -8.814  -9.205  1.00 30.92           C  
ATOM    143  C   LYS X  19       6.121  -9.603 -10.253  1.00 33.36           C  
ATOM    144  O   LYS X  19       6.576 -10.643 -10.721  1.00 32.52           O  
ATOM    145  CB  LYS X  19       8.015  -9.672  -8.623  1.00 32.53           C  
ATOM    146  CG  LYS X  19       8.653  -9.077  -7.372  1.00 32.63           C  
ATOM    147  CD  LYS X  19      10.102  -8.692  -7.593  1.00 34.82           C  
ATOM    148  CE  LYS X  19      10.241  -7.599  -8.640  1.00 37.30           C  
ATOM    149  NZ  LYS X  19      11.675  -7.206  -8.816  1.00 37.47           N  
ATOM    150  N   VAL X  20       4.952  -9.097 -10.624  1.00 36.92           N  
ATOM    151  CA  VAL X  20       4.121  -9.760 -11.618  1.00 42.09           C  
ATOM    152  C   VAL X  20       4.728  -9.631 -13.018  1.00 46.61           C  
ATOM    153  O   VAL X  20       4.816  -8.532 -13.574  1.00 46.42           O  
ATOM    154  CB  VAL X  20       2.697  -9.176 -11.607  1.00 41.51           C  
ATOM    155  CG1 VAL X  20       1.859  -9.804 -12.713  1.00 42.94           C  
ATOM    156  CG2 VAL X  20       2.055  -9.433 -10.246  1.00 41.12           C  
ATOM    157  N   GLU X  21       5.138 -10.770 -13.576  1.00 50.63           N  
ATOM    158  CA  GLU X  21       5.761 -10.840 -14.899  1.00 54.31           C  
ATOM    159  C   GLU X  21       5.014 -10.098 -15.999  1.00 55.94           C  
ATOM    160  O   GLU X  21       5.624  -9.417 -16.823  1.00 56.30           O  
ATOM    161  CB  GLU X  21       5.923 -12.298 -15.329  1.00 56.00           C  
ATOM    162  CG  GLU X  21       6.933 -13.097 -14.532  1.00 59.32           C  
ATOM    163  CD  GLU X  21       7.079 -14.518 -15.052  1.00 62.44           C  
ATOM    164  OE1 GLU X  21       8.005 -15.228 -14.601  1.00 64.03           O  
ATOM    165  OE2 GLU X  21       6.263 -14.924 -15.910  1.00 63.08           O  
ATOM    166  N   GLU X  22       3.695 -10.242 -16.019  1.00 57.47           N  
ATOM    167  CA  GLU X  22       2.881  -9.596 -17.035  1.00 58.64           C  
ATOM    168  C   GLU X  22       2.690  -8.115 -16.749  1.00 58.90           C  
ATOM    169  O   GLU X  22       2.167  -7.735 -15.702  1.00 59.19           O  
ATOM    170  CB  GLU X  22       1.529 -10.297 -17.128  1.00 60.54           C  
ATOM    171  CG  GLU X  22       1.646 -11.794 -17.377  1.00 62.09           C  
ATOM    172  CD  GLU X  22       0.299 -12.456 -17.537  1.00 63.74           C  
ATOM    173  OE1 GLU X  22       0.255 -13.691 -17.725  1.00 65.56           O  
ATOM    174  OE2 GLU X  22      -0.720 -11.737 -17.471  1.00 64.14           O  
ATOM    175  N   LEU X  23       3.117  -7.288 -17.699  1.00 59.49           N  
ATOM    176  CA  LEU X  23       3.027  -5.834 -17.585  1.00 60.46           C  
ATOM    177  C   LEU X  23       1.676  -5.277 -18.043  1.00 60.70           C  
ATOM    178  O   LEU X  23       1.380  -5.248 -19.240  1.00 61.44           O  
ATOM    179  CB  LEU X  23       4.145  -5.178 -18.409  1.00 60.02           C  
ATOM    180  CG  LEU X  23       5.610  -5.414 -18.018  1.00 59.49           C  
ATOM    181  CD1 LEU X  23       5.957  -6.883 -18.104  1.00 59.29           C  
ATOM    182  CD2 LEU X  23       6.509  -4.620 -18.946  1.00 59.53           C  
ATOM    183  N   ASP X  24       0.862  -4.829 -17.089  1.00 60.38           N  
ATOM    184  CA  ASP X  24      -0.447  -4.257 -17.402  1.00 59.84           C  
ATOM    185  C   ASP X  24      -0.279  -2.764 -17.670  1.00 58.83           C  
ATOM    186  O   ASP X  24      -0.332  -1.952 -16.747  1.00 58.76           O  
ATOM    187  CB  ASP X  24      -1.413  -4.460 -16.233  1.00 61.80           C  
ATOM    188  CG  ASP X  24      -1.572  -5.921 -15.851  1.00 63.91           C  
ATOM    189  OD1 ASP X  24      -2.310  -6.199 -14.884  1.00 64.41           O  
ATOM    190  OD2 ASP X  24      -0.962  -6.793 -16.508  1.00 65.60           O  
ATOM    191  N   CYS X  25      -0.077  -2.418 -18.939  1.00 57.59           N  
ATOM    192  CA  CYS X  25       0.125  -1.032 -19.374  1.00 56.36           C  
ATOM    193  C   CYS X  25      -0.708   0.023 -18.652  1.00 52.92           C  
ATOM    194  O   CYS X  25      -1.933  -0.078 -18.561  1.00 53.45           O  
ATOM    195  CB  CYS X  25      -0.135  -0.911 -20.878  1.00 58.30           C  
ATOM    196  SG  CYS X  25       0.771  -2.101 -21.896  1.00 63.74           S  
ATOM    197  N   VAL X  26      -0.024   1.042 -18.148  1.00 48.38           N  
ATOM    198  CA  VAL X  26      -0.677   2.145 -17.457  1.00 43.43           C  
ATOM    199  C   VAL X  26       0.005   3.425 -17.919  1.00 40.92           C  
ATOM    200  O   VAL X  26       1.084   3.374 -18.503  1.00 40.54           O  
ATOM    201  CB  VAL X  26      -0.543   2.012 -15.919  1.00 42.22           C  
ATOM    202  CG1 VAL X  26      -1.370   0.846 -15.422  1.00 39.70           C  
ATOM    203  CG2 VAL X  26       0.912   1.816 -15.543  1.00 39.22           C  
ATOM    204  N   ASP X  27      -0.630   4.564 -17.676  1.00 38.12           N  
ATOM    205  CA  ASP X  27      -0.063   5.845 -18.070  1.00 36.11           C  
ATOM    206  C   ASP X  27       1.273   6.039 -17.377  1.00 32.87           C  
ATOM    207  O   ASP X  27       1.566   5.389 -16.373  1.00 31.43           O  
ATOM    208  CB  ASP X  27      -0.981   7.001 -17.661  1.00 39.60           C  
ATOM    209  CG  ASP X  27      -2.412   6.797 -18.103  1.00 44.94           C  
ATOM    210  OD1 ASP X  27      -2.638   6.609 -19.324  1.00 45.90           O  
ATOM    211  OD2 ASP X  27      -3.308   6.826 -17.225  1.00 48.24           O  
ATOM    212  N   SER X  28       2.075   6.947 -17.914  1.00 29.35           N  
ATOM    213  CA  SER X  28       3.367   7.246 -17.330  1.00 26.72           C  
ATOM    214  C   SER X  28       3.160   7.866 -15.945  1.00 26.05           C  
ATOM    215  O   SER X  28       3.958   7.639 -15.039  1.00 26.42           O  
ATOM    216  CB  SER X  28       4.136   8.211 -18.230  1.00 23.99           C  
ATOM    217  OG  SER X  28       5.328   8.640 -17.604  1.00 25.83           O  
ATOM    218  N   ALA X  29       2.083   8.638 -15.787  1.00 24.00           N  
ATOM    219  CA  ALA X  29       1.778   9.296 -14.516  1.00 23.34           C  
ATOM    220  C   ALA X  29       1.610   8.278 -13.406  1.00 22.76           C  
ATOM    221  O   ALA X  29       2.105   8.476 -12.303  1.00 24.21           O  
ATOM    222  CB  ALA X  29       0.501  10.142 -14.634  1.00 21.55           C  
ATOM    223  N   VAL X  30       0.890   7.198 -13.705  1.00 22.16           N  
ATOM    224  CA  VAL X  30       0.652   6.127 -12.747  1.00 19.72           C  
ATOM    225  C   VAL X  30       1.957   5.432 -12.324  1.00 20.06           C  
ATOM    226  O   VAL X  30       2.170   5.169 -11.138  1.00 19.80           O  
ATOM    227  CB  VAL X  30      -0.319   5.078 -13.347  1.00 18.17           C  
ATOM    228  CG1 VAL X  30      -0.467   3.891 -12.417  1.00 15.22           C  
ATOM    229  CG2 VAL X  30      -1.672   5.720 -13.593  1.00 16.43           C  
ATOM    230  N   LEU X  31       2.820   5.131 -13.295  1.00 18.20           N  
ATOM    231  CA  LEU X  31       4.089   4.473 -13.003  1.00 17.96           C  
ATOM    232  C   LEU X  31       4.941   5.362 -12.108  1.00 16.56           C  
ATOM    233  O   LEU X  31       5.502   4.898 -11.114  1.00 14.42           O  
ATOM    234  CB  LEU X  31       4.844   4.160 -14.297  1.00 19.26           C  
ATOM    235  CG  LEU X  31       4.205   3.116 -15.218  1.00 21.99           C  
ATOM    236  CD1 LEU X  31       5.078   2.906 -16.459  1.00 20.12           C  
ATOM    237  CD2 LEU X  31       4.043   1.807 -14.452  1.00 23.80           C  
ATOM    238  N   VAL X  32       5.026   6.641 -12.468  1.00 17.08           N  
ATOM    239  CA  VAL X  32       5.783   7.627 -11.704  1.00 15.87           C  
ATOM    240  C   VAL X  32       5.351   7.633 -10.243  1.00 16.63           C  
ATOM    241  O   VAL X  32       6.193   7.690  -9.345  1.00 16.88           O  
ATOM    242  CB  VAL X  32       5.592   9.040 -12.280  1.00 15.33           C  
ATOM    243  CG1 VAL X  32       6.212  10.074 -11.346  1.00 12.74           C  
ATOM    244  CG2 VAL X  32       6.223   9.117 -13.667  1.00 13.18           C  
ATOM    245  N   ASP X  33       4.040   7.588 -10.008  1.00 18.44           N  
ATOM    246  CA  ASP X  33       3.513   7.569  -8.646  1.00 18.99           C  
ATOM    247  C   ASP X  33       3.799   6.226  -7.964  1.00 17.86           C  
ATOM    248  O   ASP X  33       4.046   6.176  -6.763  1.00 20.03           O  
ATOM    249  CB  ASP X  33       2.006   7.842  -8.642  1.00 22.12           C  
ATOM    250  CG  ASP X  33       1.677   9.286  -8.981  1.00 25.30           C  
ATOM    251  OD1 ASP X  33       2.551  10.162  -8.759  1.00 25.97           O  
ATOM    252  OD2 ASP X  33       0.544   9.546  -9.451  1.00 20.94           O  
ATOM    253  N   VAL X  34       3.751   5.135  -8.722  1.00 15.66           N  
ATOM    254  CA  VAL X  34       4.054   3.834  -8.142  1.00 14.70           C  
ATOM    255  C   VAL X  34       5.489   3.889  -7.636  1.00 14.99           C  
ATOM    256  O   VAL X  34       5.784   3.417  -6.538  1.00 14.52           O  
ATOM    257  CB  VAL X  34       3.924   2.689  -9.192  1.00 14.37           C  
ATOM    258  CG1 VAL X  34       4.799   1.492  -8.805  1.00  7.80           C  
ATOM    259  CG2 VAL X  34       2.479   2.260  -9.289  1.00 11.78           C  
ATOM    260  N   SER X  35       6.376   4.480  -8.443  1.00 15.71           N  
ATOM    261  CA  SER X  35       7.790   4.592  -8.085  1.00 15.71           C  
ATOM    262  C   SER X  35       7.978   5.398  -6.806  1.00 16.04           C  
ATOM    263  O   SER X  35       8.722   5.006  -5.904  1.00 17.09           O  
ATOM    264  CB  SER X  35       8.579   5.246  -9.222  1.00 15.62           C  
ATOM    265  OG  SER X  35       9.959   5.310  -8.902  1.00 15.49           O  
ATOM    266  N   LYS X  36       7.292   6.527  -6.732  1.00 16.94           N  
ATOM    267  CA  LYS X  36       7.375   7.392  -5.568  1.00 17.68           C  
ATOM    268  C   LYS X  36       6.890   6.677  -4.318  1.00 17.47           C  
ATOM    269  O   LYS X  36       7.485   6.820  -3.249  1.00 18.49           O  
ATOM    270  CB  LYS X  36       6.534   8.646  -5.783  1.00 16.47           C  
ATOM    271  CG  LYS X  36       6.978   9.487  -6.963  1.00 19.23           C  
ATOM    272  CD  LYS X  36       6.096  10.724  -7.123  1.00 22.31           C  
ATOM    273  CE  LYS X  36       6.643  11.665  -8.185  1.00 22.50           C  
ATOM    274  NZ  LYS X  36       5.806  12.884  -8.342  1.00 24.84           N  
ATOM    275  N   ILE X  37       5.809   5.911  -4.453  1.00 16.32           N  
ATOM    276  CA  ILE X  37       5.249   5.196  -3.311  1.00 15.76           C  
ATOM    277  C   ILE X  37       6.151   4.075  -2.819  1.00 15.58           C  
ATOM    278  O   ILE X  37       6.265   3.850  -1.614  1.00 15.04           O  
ATOM    279  CB  ILE X  37       3.843   4.626  -3.629  1.00 15.07           C  
ATOM    280  CG1 ILE X  37       2.894   5.765  -4.003  1.00 15.56           C  
ATOM    281  CG2 ILE X  37       3.276   3.906  -2.407  1.00 13.81           C  
ATOM    282  CD1 ILE X  37       1.484   5.301  -4.352  1.00 15.73           C  
ATOM    283  N   ILE X  38       6.802   3.372  -3.738  1.00 15.92           N  
ATOM    284  CA  ILE X  38       7.689   2.294  -3.321  1.00 16.15           C  
ATOM    285  C   ILE X  38       8.850   2.870  -2.519  1.00 15.47           C  
ATOM    286  O   ILE X  38       9.215   2.341  -1.467  1.00 14.38           O  
ATOM    287  CB  ILE X  38       8.259   1.518  -4.526  1.00 14.70           C  
ATOM    288  CG1 ILE X  38       7.126   0.793  -5.255  1.00 15.44           C  
ATOM    289  CG2 ILE X  38       9.304   0.527  -4.052  1.00 12.28           C  
ATOM    290  CD1 ILE X  38       7.568   0.062  -6.506  1.00 18.67           C  
ATOM    291  N   THR X  39       9.420   3.960  -3.021  1.00 16.20           N  
ATOM    292  CA  THR X  39      10.544   4.610  -2.361  1.00 18.24           C  
ATOM    293  C   THR X  39      10.137   5.076  -0.958  1.00 18.46           C  
ATOM    294  O   THR X  39      10.854   4.849   0.018  1.00 20.25           O  
ATOM    295  CB  THR X  39      11.053   5.806  -3.194  1.00 17.75           C  
ATOM    296  OG1 THR X  39      11.625   5.328  -4.417  1.00 20.49           O  
ATOM    297  CG2 THR X  39      12.103   6.585  -2.425  1.00 19.63           C  
ATOM    298  N   LEU X  40       8.980   5.719  -0.860  1.00 17.30           N  
ATOM    299  CA  LEU X  40       8.487   6.180   0.428  1.00 17.40           C  
ATOM    300  C   LEU X  40       8.343   5.039   1.427  1.00 16.05           C  
ATOM    301  O   LEU X  40       8.840   5.146   2.542  1.00 16.74           O  
ATOM    302  CB  LEU X  40       7.141   6.881   0.266  1.00 14.90           C  
ATOM    303  CG  LEU X  40       7.246   8.275  -0.334  1.00 17.26           C  
ATOM    304  CD1 LEU X  40       5.849   8.859  -0.544  1.00 15.60           C  
ATOM    305  CD2 LEU X  40       8.079   9.152   0.609  1.00 18.05           C  
ATOM    306  N   THR X  41       7.680   3.953   1.026  1.00 14.61           N  
ATOM    307  CA  THR X  41       7.479   2.811   1.922  1.00 15.26           C  
ATOM    308  C   THR X  41       8.792   2.218   2.428  1.00 16.38           C  
ATOM    309  O   THR X  41       8.834   1.644   3.513  1.00 17.48           O  
ATOM    310  CB  THR X  41       6.621   1.659   1.260  1.00 14.22           C  
ATOM    311  OG1 THR X  41       7.313   1.105   0.131  1.00 13.14           O  
ATOM    312  CG2 THR X  41       5.262   2.182   0.819  1.00 11.71           C  
ATOM    313  N   GLN X  42       9.864   2.354   1.652  1.00 18.72           N  
ATOM    314  CA  GLN X  42      11.150   1.819   2.078  1.00 20.20           C  
ATOM    315  C   GLN X  42      11.783   2.749   3.097  1.00 20.45           C  
ATOM    316  O   GLN X  42      12.478   2.302   4.007  1.00 20.72           O  
ATOM    317  CB  GLN X  42      12.071   1.621   0.881  1.00 21.13           C  
ATOM    318  CG  GLN X  42      11.647   0.467  -0.001  1.00 23.34           C  
ATOM    319  CD  GLN X  42      12.665   0.154  -1.074  1.00 28.29           C  
ATOM    320  OE1 GLN X  42      13.814  -0.192  -0.785  1.00 31.05           O  
ATOM    321  NE2 GLN X  42      12.252   0.272  -2.322  1.00 31.89           N  
ATOM    322  N   GLU X  43      11.541   4.045   2.937  1.00 21.44           N  
ATOM    323  CA  GLU X  43      12.048   5.027   3.888  1.00 21.93           C  
ATOM    324  C   GLU X  43      11.260   4.784   5.183  1.00 20.16           C  
ATOM    325  O   GLU X  43      11.828   4.708   6.275  1.00 18.43           O  
ATOM    326  CB  GLU X  43      11.800   6.447   3.372  1.00 25.14           C  
ATOM    327  CG  GLU X  43      12.223   7.537   4.338  1.00 30.76           C  
ATOM    328  CD  GLU X  43      13.738   7.651   4.495  1.00 36.40           C  
ATOM    329  OE1 GLU X  43      14.405   6.616   4.721  1.00 37.79           O  
ATOM    330  OE2 GLU X  43      14.264   8.784   4.398  1.00 38.67           O  
ATOM    331  N   PHE X  44       9.947   4.634   5.044  1.00 17.26           N  
ATOM    332  CA  PHE X  44       9.081   4.374   6.185  1.00 16.20           C  
ATOM    333  C   PHE X  44       9.543   3.128   6.951  1.00 16.51           C  
ATOM    334  O   PHE X  44       9.676   3.171   8.170  1.00 15.13           O  
ATOM    335  CB  PHE X  44       7.629   4.199   5.713  1.00 14.09           C  
ATOM    336  CG  PHE X  44       6.642   3.910   6.827  1.00 11.63           C  
ATOM    337  CD1 PHE X  44       6.548   2.632   7.386  1.00 10.57           C  
ATOM    338  CD2 PHE X  44       5.808   4.915   7.315  1.00 10.15           C  
ATOM    339  CE1 PHE X  44       5.636   2.361   8.417  1.00  9.20           C  
ATOM    340  CE2 PHE X  44       4.889   4.656   8.348  1.00  8.69           C  
ATOM    341  CZ  PHE X  44       4.807   3.375   8.897  1.00  9.47           C  
ATOM    342  N   ARG X  45       9.789   2.027   6.242  1.00 18.47           N  
ATOM    343  CA  ARG X  45      10.219   0.788   6.898  1.00 19.86           C  
ATOM    344  C   ARG X  45      11.529   0.982   7.641  1.00 21.26           C  
ATOM    345  O   ARG X  45      11.763   0.364   8.677  1.00 22.38           O  
ATOM    346  CB  ARG X  45      10.410  -0.339   5.882  1.00 20.53           C  
ATOM    347  CG  ARG X  45      10.649  -1.695   6.541  1.00 23.72           C  
ATOM    348  CD  ARG X  45       9.382  -2.550   6.561  1.00 24.89           C  
ATOM    349  NE  ARG X  45       9.088  -3.018   5.209  1.00 31.42           N  
ATOM    350  CZ  ARG X  45       8.024  -3.729   4.857  1.00 33.10           C  
ATOM    351  NH1 ARG X  45       7.120  -4.077   5.756  1.00 37.14           N  
ATOM    352  NH2 ARG X  45       7.860  -4.082   3.592  1.00 35.30           N  
ATOM    353  N   ARG X  46      12.379   1.834   7.083  1.00 22.31           N  
ATOM    354  CA  ARG X  46      13.680   2.144   7.649  1.00 22.83           C  
ATOM    355  C   ARG X  46      13.481   2.768   9.033  1.00 23.23           C  
ATOM    356  O   ARG X  46      14.202   2.456   9.975  1.00 23.96           O  
ATOM    357  CB  ARG X  46      14.409   3.110   6.706  1.00 26.00           C  
ATOM    358  CG  ARG X  46      15.923   3.025   6.736  1.00 29.53           C  
ATOM    359  CD  ARG X  46      16.546   4.228   7.402  1.00 34.34           C  
ATOM    360  NE  ARG X  46      16.375   5.465   6.638  1.00 37.04           N  
ATOM    361  CZ  ARG X  46      16.831   6.651   7.042  1.00 38.76           C  
ATOM    362  NH1 ARG X  46      17.485   6.749   8.194  1.00 38.74           N  
ATOM    363  NH2 ARG X  46      16.630   7.738   6.307  1.00 36.77           N  
ATOM    364  N   HIS X  47      12.495   3.649   9.156  1.00 23.16           N  
ATOM    365  CA  HIS X  47      12.208   4.280  10.439  1.00 23.40           C  
ATOM    366  C   HIS X  47      11.611   3.245  11.378  1.00 23.18           C  
ATOM    367  O   HIS X  47      11.943   3.196  12.558  1.00 24.31           O  
ATOM    368  CB  HIS X  47      11.209   5.427  10.276  1.00 22.37           C  
ATOM    369  CG  HIS X  47      11.712   6.560   9.439  1.00 28.09           C  
ATOM    370  ND1 HIS X  47      10.972   7.703   9.217  1.00 29.54           N  
ATOM    371  CD2 HIS X  47      12.873   6.726   8.760  1.00 27.21           C  
ATOM    372  CE1 HIS X  47      11.655   8.520   8.432  1.00 28.57           C  
ATOM    373  NE2 HIS X  47      12.811   7.951   8.141  1.00 26.97           N  
ATOM    374  N   TYR X  48      10.727   2.410  10.850  1.00 22.64           N  
ATOM    375  CA  TYR X  48      10.088   1.401  11.672  1.00 24.52           C  
ATOM    376  C   TYR X  48      11.114   0.474  12.306  1.00 26.48           C  
ATOM    377  O   TYR X  48      10.972   0.086  13.460  1.00 25.91           O  
ATOM    378  CB  TYR X  48       9.113   0.572  10.848  1.00 21.70           C  
ATOM    379  CG  TYR X  48       8.301  -0.385  11.686  1.00 21.02           C  
ATOM    380  CD1 TYR X  48       7.044  -0.018  12.172  1.00 21.70           C  
ATOM    381  CD2 TYR X  48       8.785  -1.652  12.004  1.00 18.94           C  
ATOM    382  CE1 TYR X  48       6.288  -0.890  12.948  1.00 21.38           C  
ATOM    383  CE2 TYR X  48       8.035  -2.536  12.785  1.00 19.82           C  
ATOM    384  CZ  TYR X  48       6.786  -2.147  13.251  1.00 22.08           C  
ATOM    385  OH  TYR X  48       6.021  -3.016  14.002  1.00 25.15           O  
ATOM    386  N   ASP X  49      12.148   0.122  11.549  1.00 28.48           N  
ATOM    387  CA  ASP X  49      13.172  -0.776  12.064  1.00 30.23           C  
ATOM    388  C   ASP X  49      14.114  -0.109  13.061  1.00 29.07           C  
ATOM    389  O   ASP X  49      14.734  -0.793  13.872  1.00 29.07           O  
ATOM    390  CB  ASP X  49      13.976  -1.392  10.909  1.00 32.35           C  
ATOM    391  CG  ASP X  49      13.107  -2.214   9.965  1.00 33.45           C  
ATOM    392  OD1 ASP X  49      12.155  -2.864  10.448  1.00 34.31           O  
ATOM    393  OD2 ASP X  49      13.384  -2.220   8.745  1.00 36.10           O  
ATOM    394  N   SER X  50      14.222   1.217  13.000  1.00 27.12           N  
ATOM    395  CA  SER X  50      15.082   1.958  13.926  1.00 28.57           C  
ATOM    396  C   SER X  50      14.435   2.060  15.308  1.00 29.04           C  
ATOM    397  O   SER X  50      15.111   1.999  16.339  1.00 29.29           O  
ATOM    398  CB  SER X  50      15.348   3.372  13.397  1.00 29.01           C  
ATOM    399  OG  SER X  50      16.126   3.339  12.214  1.00 31.65           O  
ATOM    400  N   VAL X  51      13.115   2.214  15.312  1.00 27.59           N  
ATOM    401  CA  VAL X  51      12.354   2.340  16.540  1.00 26.03           C  
ATOM    402  C   VAL X  51      11.955   1.005  17.163  1.00 27.43           C  
ATOM    403  O   VAL X  51      12.070   0.825  18.375  1.00 27.48           O  
ATOM    404  CB  VAL X  51      11.077   3.163  16.294  1.00 25.34           C  
ATOM    405  CG1 VAL X  51      10.215   3.156  17.543  1.00 24.46           C  
ATOM    406  CG2 VAL X  51      11.444   4.590  15.887  1.00 21.99           C  
ATOM    407  N   TYR X  52      11.497   0.069  16.336  1.00 29.60           N  
ATOM    408  CA  TYR X  52      11.044  -1.234  16.817  1.00 31.27           C  
ATOM    409  C   TYR X  52      11.859  -2.419  16.312  1.00 34.50           C  
ATOM    410  O   TYR X  52      12.461  -2.369  15.238  1.00 34.04           O  
ATOM    411  CB  TYR X  52       9.586  -1.443  16.416  1.00 28.10           C  
ATOM    412  CG  TYR X  52       8.648  -0.364  16.913  1.00 27.25           C  
ATOM    413  CD1 TYR X  52       8.287  -0.292  18.257  1.00 24.04           C  
ATOM    414  CD2 TYR X  52       8.115   0.584  16.034  1.00 25.53           C  
ATOM    415  CE1 TYR X  52       7.414   0.697  18.721  1.00 25.00           C  
ATOM    416  CE2 TYR X  52       7.241   1.578  16.485  1.00 26.58           C  
ATOM    417  CZ  TYR X  52       6.895   1.629  17.833  1.00 26.12           C  
ATOM    418  OH  TYR X  52       6.041   2.609  18.297  1.00 27.89           O  
ATOM    419  N   ARG X  53      11.860  -3.494  17.094  1.00 37.66           N  
ATOM    420  CA  ARG X  53      12.582  -4.705  16.728  1.00 42.51           C  
ATOM    421  C   ARG X  53      11.688  -5.629  15.901  1.00 44.31           C  
ATOM    422  O   ARG X  53      12.143  -6.255  14.937  1.00 44.22           O  
ATOM    423  CB  ARG X  53      13.053  -5.446  17.987  1.00 45.20           C  
ATOM    424  CG  ARG X  53      14.373  -4.951  18.566  1.00 48.68           C  
ATOM    425  CD  ARG X  53      15.543  -5.303  17.649  1.00 52.96           C  
ATOM    426  NE  ARG X  53      16.456  -6.279  18.247  1.00 56.30           N  
ATOM    427  CZ  ARG X  53      16.133  -7.536  18.549  1.00 58.57           C  
ATOM    428  NH1 ARG X  53      14.908  -7.991  18.312  1.00 59.81           N  
ATOM    429  NH2 ARG X  53      17.038  -8.343  19.093  1.00 57.70           N  
ATOM    430  N   ALA X  54      10.412  -5.692  16.280  1.00 45.85           N  
ATOM    431  CA  ALA X  54       9.437  -6.553  15.618  1.00 45.83           C  
ATOM    432  C   ALA X  54       9.168  -6.259  14.149  1.00 46.13           C  
ATOM    433  O   ALA X  54       9.258  -5.128  13.679  1.00 47.23           O  
ATOM    434  CB  ALA X  54       8.121  -6.545  16.392  1.00 46.13           C  
ATOM    435  N   ASP X  55       8.826  -7.327  13.444  1.00 45.91           N  
ATOM    436  CA  ASP X  55       8.520  -7.311  12.028  1.00 44.12           C  
ATOM    437  C   ASP X  55       6.994  -7.223  11.963  1.00 42.01           C  
ATOM    438  O   ASP X  55       6.326  -7.316  12.995  1.00 40.32           O  
ATOM    439  CB  ASP X  55       9.015  -8.634  11.427  1.00 46.77           C  
ATOM    440  CG  ASP X  55       9.247  -8.559   9.940  1.00 49.99           C  
ATOM    441  OD1 ASP X  55       9.791  -7.534   9.475  1.00 52.69           O  
ATOM    442  OD2 ASP X  55       8.905  -9.534   9.238  1.00 52.26           O  
ATOM    443  N   TYR X  56       6.437  -7.029  10.770  1.00 38.91           N  
ATOM    444  CA  TYR X  56       4.985  -6.977  10.643  1.00 34.98           C  
ATOM    445  C   TYR X  56       4.463  -8.415  10.649  1.00 34.65           C  
ATOM    446  O   TYR X  56       3.299  -8.659  10.952  1.00 34.29           O  
ATOM    447  CB  TYR X  56       4.550  -6.326   9.326  1.00 30.94           C  
ATOM    448  CG  TYR X  56       5.014  -4.906   9.065  1.00 25.20           C  
ATOM    449  CD1 TYR X  56       5.642  -4.140  10.048  1.00 23.01           C  
ATOM    450  CD2 TYR X  56       4.796  -4.320   7.818  1.00 23.67           C  
ATOM    451  CE1 TYR X  56       6.042  -2.818   9.785  1.00 21.61           C  
ATOM    452  CE2 TYR X  56       5.189  -3.013   7.547  1.00 22.13           C  
ATOM    453  CZ  TYR X  56       5.809  -2.266   8.526  1.00 21.90           C  
ATOM    454  OH  TYR X  56       6.190  -0.983   8.217  1.00 20.59           O  
ATOM    455  N   GLY X  57       5.345  -9.351  10.304  1.00 35.30           N  
ATOM    456  CA  GLY X  57       5.003 -10.766  10.231  1.00 37.56           C  
ATOM    457  C   GLY X  57       3.981 -11.337  11.200  1.00 38.99           C  
ATOM    458  O   GLY X  57       2.910 -11.783  10.785  1.00 39.57           O  
ATOM    459  N   PRO X  58       4.290 -11.356  12.502  1.00 40.69           N  
ATOM    460  CA  PRO X  58       3.397 -11.879  13.540  1.00 41.10           C  
ATOM    461  C   PRO X  58       1.947 -11.397  13.439  1.00 41.37           C  
ATOM    462  O   PRO X  58       1.021 -12.203  13.371  1.00 41.63           O  
ATOM    463  CB  PRO X  58       4.067 -11.408  14.827  1.00 42.30           C  
ATOM    464  CG  PRO X  58       5.522 -11.466  14.475  1.00 42.41           C  
ATOM    465  CD  PRO X  58       5.548 -10.861  13.090  1.00 41.77           C  
ATOM    466  N   ALA X  59       1.758 -10.081  13.428  1.00 41.39           N  
ATOM    467  CA  ALA X  59       0.422  -9.496  13.364  1.00 41.28           C  
ATOM    468  C   ALA X  59      -0.321  -9.707  12.044  1.00 40.72           C  
ATOM    469  O   ALA X  59      -1.556  -9.693  12.015  1.00 40.69           O  
ATOM    470  CB  ALA X  59       0.502  -8.000  13.679  1.00 40.96           C  
ATOM    471  N   LEU X  60       0.422  -9.909  10.960  1.00 40.49           N  
ATOM    472  CA  LEU X  60      -0.185 -10.090   9.647  1.00 40.98           C  
ATOM    473  C   LEU X  60      -0.400 -11.545   9.230  1.00 42.70           C  
ATOM    474  O   LEU X  60      -0.549 -11.839   8.040  1.00 42.42           O  
ATOM    475  CB  LEU X  60       0.651  -9.373   8.574  1.00 37.90           C  
ATOM    476  CG  LEU X  60       0.623  -7.839   8.545  1.00 36.77           C  
ATOM    477  CD1 LEU X  60       1.512  -7.334   7.421  1.00 35.94           C  
ATOM    478  CD2 LEU X  60      -0.797  -7.338   8.351  1.00 33.54           C  
ATOM    479  N   LYS X  61      -0.423 -12.461  10.191  1.00 44.18           N  
ATOM    480  CA  LYS X  61      -0.631 -13.858   9.839  1.00 45.60           C  
ATOM    481  C   LYS X  61      -2.112 -14.100   9.573  1.00 44.75           C  
ATOM    482  O   LYS X  61      -2.483 -15.072   8.916  1.00 45.37           O  
ATOM    483  CB  LYS X  61      -0.119 -14.792  10.943  1.00 46.71           C  
ATOM    484  CG  LYS X  61      -0.810 -14.655  12.281  1.00 49.44           C  
ATOM    485  CD  LYS X  61      -0.263 -15.675  13.279  1.00 52.79           C  
ATOM    486  CE  LYS X  61       1.236 -15.488  13.517  1.00 53.91           C  
ATOM    487  NZ  LYS X  61       1.791 -16.477  14.486  1.00 54.53           N  
ATOM    488  N   ASN X  62      -2.950 -13.198  10.070  1.00 43.57           N  
ATOM    489  CA  ASN X  62      -4.392 -13.299   9.876  1.00 42.48           C  
ATOM    490  C   ASN X  62      -4.872 -12.101   9.076  1.00 40.15           C  
ATOM    491  O   ASN X  62      -5.996 -11.630   9.252  1.00 38.51           O  
ATOM    492  CB  ASN X  62      -5.106 -13.325  11.227  1.00 45.20           C  
ATOM    493  CG  ASN X  62      -4.860 -14.609  11.990  1.00 47.21           C  
ATOM    494  OD1 ASN X  62      -3.715 -15.032  12.173  1.00 48.84           O  
ATOM    495  ND2 ASN X  62      -5.939 -15.239  12.446  1.00 48.20           N  
ATOM    496  N   TRP X  63      -4.017 -11.615   8.189  1.00 38.42           N  
ATOM    497  CA  TRP X  63      -4.356 -10.453   7.389  1.00 38.06           C  
ATOM    498  C   TRP X  63      -5.638 -10.609   6.578  1.00 39.05           C  
ATOM    499  O   TRP X  63      -6.431  -9.669   6.486  1.00 38.66           O  
ATOM    500  CB  TRP X  63      -3.201 -10.092   6.448  1.00 35.54           C  
ATOM    501  CG  TRP X  63      -3.007 -11.040   5.295  1.00 33.53           C  
ATOM    502  CD1 TRP X  63      -2.272 -12.190   5.289  1.00 32.48           C  
ATOM    503  CD2 TRP X  63      -3.550 -10.904   3.975  1.00 33.08           C  
ATOM    504  NE1 TRP X  63      -2.319 -12.776   4.048  1.00 33.08           N  
ATOM    505  CE2 TRP X  63      -3.097 -12.007   3.222  1.00 33.08           C  
ATOM    506  CE3 TRP X  63      -4.378  -9.955   3.354  1.00 33.27           C  
ATOM    507  CZ2 TRP X  63      -3.441 -12.190   1.874  1.00 34.27           C  
ATOM    508  CZ3 TRP X  63      -4.719 -10.137   2.014  1.00 32.61           C  
ATOM    509  CH2 TRP X  63      -4.250 -11.244   1.290  1.00 33.55           C  
ATOM    510  N   LYS X  64      -5.846 -11.787   5.994  1.00 40.10           N  
ATOM    511  CA  LYS X  64      -7.032 -12.024   5.170  1.00 42.82           C  
ATOM    512  C   LYS X  64      -8.337 -11.785   5.918  1.00 43.62           C  
ATOM    513  O   LYS X  64      -9.389 -11.632   5.301  1.00 43.75           O  
ATOM    514  CB  LYS X  64      -7.008 -13.447   4.593  1.00 42.63           C  
ATOM    515  CG  LYS X  64      -5.879 -13.684   3.592  1.00 43.51           C  
ATOM    516  CD  LYS X  64      -5.786 -15.136   3.156  1.00 44.91           C  
ATOM    517  CE  LYS X  64      -7.046 -15.570   2.434  1.00 47.72           C  
ATOM    518  NZ  LYS X  64      -6.980 -16.982   1.959  1.00 48.77           N  
ATOM    519  N   ARG X  65      -8.266 -11.734   7.244  1.00 45.53           N  
ATOM    520  CA  ARG X  65      -9.459 -11.514   8.051  1.00 47.58           C  
ATOM    521  C   ARG X  65      -9.375 -10.355   9.048  1.00 46.55           C  
ATOM    522  O   ARG X  65     -10.348 -10.070   9.745  1.00 47.23           O  
ATOM    523  CB  ARG X  65      -9.819 -12.803   8.794  1.00 50.85           C  
ATOM    524  CG  ARG X  65     -11.155 -13.385   8.366  1.00 56.45           C  
ATOM    525  CD  ARG X  65     -11.411 -14.741   9.005  1.00 61.12           C  
ATOM    526  NE  ARG X  65     -12.693 -15.308   8.582  1.00 65.38           N  
ATOM    527  CZ  ARG X  65     -13.123 -16.523   8.913  1.00 66.88           C  
ATOM    528  NH1 ARG X  65     -12.372 -17.311   9.674  1.00 67.15           N  
ATOM    529  NH2 ARG X  65     -14.306 -16.951   8.484  1.00 66.64           N  
ATOM    530  N   ASP X  66      -8.228  -9.686   9.122  1.00 44.92           N  
ATOM    531  CA  ASP X  66      -8.075  -8.571  10.053  1.00 42.08           C  
ATOM    532  C   ASP X  66      -7.462  -7.324   9.431  1.00 39.03           C  
ATOM    533  O   ASP X  66      -7.375  -6.283  10.083  1.00 38.87           O  
ATOM    534  CB  ASP X  66      -7.219  -8.989  11.254  1.00 44.49           C  
ATOM    535  CG  ASP X  66      -7.848 -10.113  12.067  1.00 47.00           C  
ATOM    536  OD1 ASP X  66      -9.086 -10.099  12.264  1.00 46.34           O  
ATOM    537  OD2 ASP X  66      -7.096 -11.002  12.522  1.00 48.05           O  
ATOM    538  N   LEU X  67      -7.042  -7.422   8.175  1.00 35.19           N  
ATOM    539  CA  LEU X  67      -6.419  -6.289   7.510  1.00 32.46           C  
ATOM    540  C   LEU X  67      -7.302  -5.053   7.593  1.00 31.24           C  
ATOM    541  O   LEU X  67      -6.814  -3.949   7.834  1.00 31.61           O  
ATOM    542  CB  LEU X  67      -6.118  -6.621   6.045  1.00 30.17           C  
ATOM    543  CG  LEU X  67      -5.164  -5.634   5.365  1.00 29.33           C  
ATOM    544  CD1 LEU X  67      -3.856  -5.620   6.118  1.00 29.48           C  
ATOM    545  CD2 LEU X  67      -4.928  -6.016   3.923  1.00 27.22           C  
ATOM    546  N   SER X  68      -8.602  -5.237   7.406  1.00 31.19           N  
ATOM    547  CA  SER X  68      -9.543  -4.127   7.464  1.00 30.45           C  
ATOM    548  C   SER X  68      -9.591  -3.481   8.835  1.00 30.26           C  
ATOM    549  O   SER X  68      -9.723  -2.260   8.949  1.00 29.08           O  
ATOM    550  CB  SER X  68     -10.935  -4.592   7.063  1.00 31.57           C  
ATOM    551  OG  SER X  68     -11.051  -4.582   5.653  1.00 34.64           O  
ATOM    552  N   LYS X  69      -9.486  -4.302   9.874  1.00 29.65           N  
ATOM    553  CA  LYS X  69      -9.489  -3.799  11.238  1.00 29.00           C  
ATOM    554  C   LYS X  69      -8.251  -2.925  11.428  1.00 28.16           C  
ATOM    555  O   LYS X  69      -8.317  -1.856  12.036  1.00 28.82           O  
ATOM    556  CB  LYS X  69      -9.455  -4.955  12.235  1.00 31.39           C  
ATOM    557  CG  LYS X  69     -10.706  -5.833  12.240  1.00 37.53           C  
ATOM    558  CD  LYS X  69     -10.674  -6.832  13.409  1.00 41.16           C  
ATOM    559  CE  LYS X  69     -10.578  -6.107  14.761  1.00 42.41           C  
ATOM    560  NZ  LYS X  69     -10.364  -7.036  15.909  1.00 44.12           N  
ATOM    561  N   LEU X  70      -7.124  -3.394  10.899  1.00 25.67           N  
ATOM    562  CA  LEU X  70      -5.857  -2.679  10.985  1.00 24.22           C  
ATOM    563  C   LEU X  70      -5.918  -1.309  10.299  1.00 23.04           C  
ATOM    564  O   LEU X  70      -5.436  -0.323  10.847  1.00 21.19           O  
ATOM    565  CB  LEU X  70      -4.742  -3.518  10.350  1.00 24.51           C  
ATOM    566  CG  LEU X  70      -3.338  -2.903  10.344  1.00 24.90           C  
ATOM    567  CD1 LEU X  70      -2.830  -2.764  11.762  1.00 24.91           C  
ATOM    568  CD2 LEU X  70      -2.395  -3.776   9.544  1.00 26.75           C  
ATOM    569  N   PHE X  71      -6.508  -1.249   9.106  1.00 22.44           N  
ATOM    570  CA  PHE X  71      -6.611   0.016   8.371  1.00 22.16           C  
ATOM    571  C   PHE X  71      -7.541   1.017   9.051  1.00 22.97           C  
ATOM    572  O   PHE X  71      -7.270   2.223   9.057  1.00 24.63           O  
ATOM    573  CB  PHE X  71      -7.084  -0.233   6.940  1.00 19.52           C  
ATOM    574  CG  PHE X  71      -6.082  -0.950   6.082  1.00 19.70           C  
ATOM    575  CD1 PHE X  71      -6.480  -1.547   4.885  1.00 23.06           C  
ATOM    576  CD2 PHE X  71      -4.744  -1.018   6.449  1.00 17.36           C  
ATOM    577  CE1 PHE X  71      -5.554  -2.201   4.068  1.00 20.28           C  
ATOM    578  CE2 PHE X  71      -3.815  -1.661   5.647  1.00 19.60           C  
ATOM    579  CZ  PHE X  71      -4.220  -2.255   4.451  1.00 21.96           C  
ATOM    580  N   THR X  72      -8.647   0.527   9.607  1.00 22.36           N  
ATOM    581  CA  THR X  72      -9.576   1.411  10.308  1.00 23.35           C  
ATOM    582  C   THR X  72      -8.842   2.006  11.510  1.00 22.36           C  
ATOM    583  O   THR X  72      -8.831   3.223  11.707  1.00 24.57           O  
ATOM    584  CB  THR X  72     -10.814   0.658  10.826  1.00 24.39           C  
ATOM    585  OG1 THR X  72     -11.567   0.154   9.718  1.00 27.06           O  
ATOM    586  CG2 THR X  72     -11.695   1.593  11.646  1.00 23.02           C  
ATOM    587  N   SER X  73      -8.218   1.135  12.295  1.00 19.54           N  
ATOM    588  CA  SER X  73      -7.469   1.541  13.473  1.00 20.71           C  
ATOM    589  C   SER X  73      -6.283   2.455  13.148  1.00 20.21           C  
ATOM    590  O   SER X  73      -5.899   3.291  13.959  1.00 20.37           O  
ATOM    591  CB  SER X  73      -6.969   0.302  14.215  1.00 22.74           C  
ATOM    592  OG  SER X  73      -6.060   0.661  15.244  1.00 25.27           O  
ATOM    593  N   LEU X  74      -5.696   2.287  11.969  1.00 20.03           N  
ATOM    594  CA  LEU X  74      -4.559   3.112  11.571  1.00 20.55           C  
ATOM    595  C   LEU X  74      -4.984   4.573  11.387  1.00 21.00           C  
ATOM    596  O   LEU X  74      -4.198   5.493  11.607  1.00 22.02           O  
ATOM    597  CB  LEU X  74      -3.961   2.577  10.263  1.00 18.46           C  
ATOM    598  CG  LEU X  74      -2.717   3.267   9.698  1.00 19.96           C  
ATOM    599  CD1 LEU X  74      -1.580   3.227  10.721  1.00 17.41           C  
ATOM    600  CD2 LEU X  74      -2.295   2.564   8.400  1.00 19.71           C  
ATOM    601  N   PHE X  75      -6.235   4.779  10.992  1.00 22.67           N  
ATOM    602  CA  PHE X  75      -6.745   6.126  10.766  1.00 24.62           C  
ATOM    603  C   PHE X  75      -7.886   6.526  11.703  1.00 24.07           C  
ATOM    604  O   PHE X  75      -8.614   7.473  11.429  1.00 21.80           O  
ATOM    605  CB  PHE X  75      -7.193   6.266   9.308  1.00 23.24           C  
ATOM    606  CG  PHE X  75      -6.090   6.033   8.314  1.00 24.62           C  
ATOM    607  CD1 PHE X  75      -6.060   4.872   7.545  1.00 21.95           C  
ATOM    608  CD2 PHE X  75      -5.059   6.962   8.169  1.00 24.26           C  
ATOM    609  CE1 PHE X  75      -5.022   4.637   6.645  1.00 21.90           C  
ATOM    610  CE2 PHE X  75      -4.013   6.735   7.270  1.00 23.70           C  
ATOM    611  CZ  PHE X  75      -3.997   5.569   6.509  1.00 23.17           C  
ATOM    612  N   VAL X  76      -8.020   5.814  12.817  1.00 27.13           N  
ATOM    613  CA  VAL X  76      -9.084   6.091  13.779  1.00 27.82           C  
ATOM    614  C   VAL X  76      -9.098   7.516  14.345  1.00 28.27           C  
ATOM    615  O   VAL X  76     -10.157   8.140  14.413  1.00 29.23           O  
ATOM    616  CB  VAL X  76      -9.043   5.091  14.964  1.00 26.58           C  
ATOM    617  CG1 VAL X  76      -7.888   5.413  15.900  1.00 25.94           C  
ATOM    618  CG2 VAL X  76     -10.351   5.133  15.701  1.00 26.95           C  
ATOM    619  N   ASP X  77      -7.938   8.038  14.737  1.00 27.60           N  
ATOM    620  CA  ASP X  77      -7.877   9.384  15.313  1.00 27.37           C  
ATOM    621  C   ASP X  77      -7.484  10.506  14.347  1.00 25.79           C  
ATOM    622  O   ASP X  77      -7.752  11.674  14.617  1.00 25.13           O  
ATOM    623  CB  ASP X  77      -6.923   9.405  16.515  1.00 28.64           C  
ATOM    624  CG  ASP X  77      -5.509   8.963  16.150  1.00 30.60           C  
ATOM    625  OD1 ASP X  77      -4.580   9.180  16.953  1.00 33.40           O  
ATOM    626  OD2 ASP X  77      -5.328   8.389  15.058  1.00 32.03           O  
ATOM    627  N   VAL X  78      -6.841  10.158  13.235  1.00 25.39           N  
ATOM    628  CA  VAL X  78      -6.420  11.159  12.252  1.00 26.23           C  
ATOM    629  C   VAL X  78      -5.835  10.523  10.990  1.00 26.48           C  
ATOM    630  O   VAL X  78      -5.658   9.305  10.906  1.00 26.14           O  
ATOM    631  CB  VAL X  78      -5.355  12.138  12.850  1.00 26.73           C  
ATOM    632  CG1 VAL X  78      -3.984  11.468  12.915  1.00 26.00           C  
ATOM    633  CG2 VAL X  78      -5.289  13.412  12.022  1.00 24.41           C  
ATOM    634  N   ILE X  79      -5.543  11.366  10.009  1.00 25.51           N  
ATOM    635  CA  ILE X  79      -4.969  10.922   8.753  1.00 24.49           C  
ATOM    636  C   ILE X  79      -3.879  11.889   8.328  1.00 24.37           C  
ATOM    637  O   ILE X  79      -4.085  13.103   8.302  1.00 25.31           O  
ATOM    638  CB  ILE X  79      -6.031  10.870   7.627  1.00 25.67           C  
ATOM    639  CG1 ILE X  79      -7.127   9.868   7.990  1.00 26.31           C  
ATOM    640  CG2 ILE X  79      -5.376  10.478   6.307  1.00 21.98           C  
ATOM    641  CD1 ILE X  79      -8.304   9.890   7.046  1.00 28.57           C  
ATOM    642  N   ASN X  80      -2.709  11.346   8.022  1.00 23.65           N  
ATOM    643  CA  ASN X  80      -1.596  12.150   7.556  1.00 20.93           C  
ATOM    644  C   ASN X  80      -0.816  11.317   6.545  1.00 20.40           C  
ATOM    645  O   ASN X  80      -1.049  10.115   6.415  1.00 20.44           O  
ATOM    646  CB  ASN X  80      -0.701  12.600   8.724  1.00 20.68           C  
ATOM    647  CG  ASN X  80      -0.224  11.445   9.599  1.00 22.95           C  
ATOM    648  OD1 ASN X  80       0.242  10.413   9.104  1.00 23.89           O  
ATOM    649  ND2 ASN X  80      -0.317  11.629  10.914  1.00 20.33           N  
ATOM    650  N   SER X  81       0.080  11.970   5.816  1.00 18.54           N  
ATOM    651  CA  SER X  81       0.902  11.324   4.802  1.00 17.91           C  
ATOM    652  C   SER X  81       1.672  10.132   5.327  1.00 16.05           C  
ATOM    653  O   SER X  81       1.776   9.118   4.658  1.00 17.61           O  
ATOM    654  CB  SER X  81       1.906  12.327   4.229  1.00 16.25           C  
ATOM    655  OG  SER X  81       1.234  13.349   3.529  1.00 22.36           O  
ATOM    656  N   GLY X  82       2.224  10.280   6.524  1.00 16.04           N  
ATOM    657  CA  GLY X  82       3.021   9.232   7.120  1.00 15.56           C  
ATOM    658  C   GLY X  82       2.279   7.945   7.368  1.00 15.94           C  
ATOM    659  O   GLY X  82       2.830   6.863   7.159  1.00 17.02           O  
ATOM    660  N   ARG X  83       1.038   8.048   7.827  1.00 15.74           N  
ATOM    661  CA  ARG X  83       0.250   6.848   8.079  1.00 16.59           C  
ATOM    662  C   ARG X  83      -0.201   6.223   6.776  1.00 16.29           C  
ATOM    663  O   ARG X  83      -0.391   5.006   6.698  1.00 16.18           O  
ATOM    664  CB  ARG X  83      -0.970   7.161   8.936  1.00 16.33           C  
ATOM    665  CG  ARG X  83      -0.615   7.581  10.345  1.00 20.26           C  
ATOM    666  CD  ARG X  83      -1.846   7.597  11.235  1.00 22.26           C  
ATOM    667  NE  ARG X  83      -1.536   8.120  12.561  1.00 23.20           N  
ATOM    668  CZ  ARG X  83      -2.414   8.196  13.556  1.00 23.68           C  
ATOM    669  NH1 ARG X  83      -3.658   7.774  13.372  1.00 21.15           N  
ATOM    670  NH2 ARG X  83      -2.047   8.705  14.725  1.00 22.64           N  
ATOM    671  N   ILE X  84      -0.374   7.056   5.751  1.00 14.18           N  
ATOM    672  CA  ILE X  84      -0.792   6.556   4.459  1.00 13.83           C  
ATOM    673  C   ILE X  84       0.357   5.771   3.841  1.00 14.77           C  
ATOM    674  O   ILE X  84       0.127   4.757   3.187  1.00 14.53           O  
ATOM    675  CB  ILE X  84      -1.245   7.710   3.530  1.00 14.66           C  
ATOM    676  CG1 ILE X  84      -2.611   8.226   3.997  1.00 14.51           C  
ATOM    677  CG2 ILE X  84      -1.337   7.225   2.077  1.00 13.32           C  
ATOM    678  CD1 ILE X  84      -3.054   9.508   3.331  1.00 12.62           C  
ATOM    679  N   VAL X  85       1.590   6.236   4.050  1.00 15.89           N  
ATOM    680  CA  VAL X  85       2.760   5.534   3.523  1.00 14.72           C  
ATOM    681  C   VAL X  85       2.878   4.195   4.259  1.00 14.24           C  
ATOM    682  O   VAL X  85       3.237   3.177   3.667  1.00 16.63           O  
ATOM    683  CB  VAL X  85       4.057   6.346   3.730  1.00 14.90           C  
ATOM    684  CG1 VAL X  85       5.267   5.499   3.357  1.00 12.64           C  
ATOM    685  CG2 VAL X  85       4.020   7.595   2.882  1.00 14.09           C  
ATOM    686  N   GLY X  86       2.568   4.198   5.552  1.00 12.22           N  
ATOM    687  CA  GLY X  86       2.624   2.961   6.314  1.00 13.70           C  
ATOM    688  C   GLY X  86       1.584   1.994   5.771  1.00 14.27           C  
ATOM    689  O   GLY X  86       1.772   0.774   5.766  1.00 15.41           O  
ATOM    690  N   PHE X  87       0.480   2.572   5.304  1.00 13.18           N  
ATOM    691  CA  PHE X  87      -0.641   1.848   4.729  1.00 12.66           C  
ATOM    692  C   PHE X  87      -0.146   1.072   3.514  1.00 13.67           C  
ATOM    693  O   PHE X  87      -0.418  -0.119   3.372  1.00 13.89           O  
ATOM    694  CB  PHE X  87      -1.724   2.863   4.339  1.00 12.12           C  
ATOM    695  CG  PHE X  87      -2.847   2.300   3.520  1.00 13.40           C  
ATOM    696  CD1 PHE X  87      -3.842   1.527   4.105  1.00 16.41           C  
ATOM    697  CD2 PHE X  87      -2.941   2.596   2.162  1.00 14.26           C  
ATOM    698  CE1 PHE X  87      -4.922   1.065   3.351  1.00 15.46           C  
ATOM    699  CE2 PHE X  87      -4.012   2.141   1.401  1.00 14.05           C  
ATOM    700  CZ  PHE X  87      -5.004   1.373   1.999  1.00 15.57           C  
ATOM    701  N   PHE X  88       0.595   1.744   2.645  1.00 13.21           N  
ATOM    702  CA  PHE X  88       1.120   1.083   1.459  1.00 13.31           C  
ATOM    703  C   PHE X  88       2.247   0.138   1.832  1.00 14.04           C  
ATOM    704  O   PHE X  88       2.455  -0.869   1.166  1.00 14.20           O  
ATOM    705  CB  PHE X  88       1.627   2.115   0.450  1.00 11.59           C  
ATOM    706  CG  PHE X  88       0.533   2.751  -0.364  1.00 12.83           C  
ATOM    707  CD1 PHE X  88      -0.043   2.070  -1.429  1.00 11.64           C  
ATOM    708  CD2 PHE X  88       0.067   4.022  -0.058  1.00 11.98           C  
ATOM    709  CE1 PHE X  88      -1.069   2.646  -2.176  1.00 14.13           C  
ATOM    710  CE2 PHE X  88      -0.957   4.605  -0.801  1.00 13.18           C  
ATOM    711  CZ  PHE X  88      -1.526   3.915  -1.859  1.00 13.04           C  
ATOM    712  N   ASP X  89       2.975   0.455   2.898  1.00 13.66           N  
ATOM    713  CA  ASP X  89       4.075  -0.401   3.307  1.00 15.02           C  
ATOM    714  C   ASP X  89       3.545  -1.747   3.808  1.00 15.70           C  
ATOM    715  O   ASP X  89       4.191  -2.777   3.633  1.00 16.19           O  
ATOM    716  CB  ASP X  89       4.915   0.280   4.386  1.00 16.79           C  
ATOM    717  CG  ASP X  89       6.212  -0.449   4.647  1.00 17.11           C  
ATOM    718  OD1 ASP X  89       6.880  -0.831   3.659  1.00 17.33           O  
ATOM    719  OD2 ASP X  89       6.568  -0.630   5.828  1.00 16.32           O  
ATOM    720  N   VAL X  90       2.375  -1.731   4.441  1.00 15.41           N  
ATOM    721  CA  VAL X  90       1.754  -2.962   4.917  1.00 15.15           C  
ATOM    722  C   VAL X  90       1.430  -3.799   3.677  1.00 17.72           C  
ATOM    723  O   VAL X  90       1.551  -5.029   3.676  1.00 18.04           O  
ATOM    724  CB  VAL X  90       0.434  -2.667   5.689  1.00 15.36           C  
ATOM    725  CG1 VAL X  90      -0.366  -3.969   5.906  1.00 14.40           C  
ATOM    726  CG2 VAL X  90       0.751  -2.035   7.026  1.00 10.30           C  
ATOM    727  N   GLY X  91       1.022  -3.108   2.615  1.00 19.10           N  
ATOM    728  CA  GLY X  91       0.688  -3.777   1.374  1.00 18.30           C  
ATOM    729  C   GLY X  91       1.923  -4.364   0.728  1.00 18.26           C  
ATOM    730  O   GLY X  91       1.903  -5.504   0.257  1.00 19.36           O  
ATOM    731  N   ARG X  92       3.002  -3.588   0.703  1.00 17.11           N  
ATOM    732  CA  ARG X  92       4.247  -4.051   0.106  1.00 16.74           C  
ATOM    733  C   ARG X  92       4.735  -5.268   0.877  1.00 17.72           C  
ATOM    734  O   ARG X  92       5.239  -6.220   0.290  1.00 17.30           O  
ATOM    735  CB  ARG X  92       5.310  -2.942   0.141  1.00 14.45           C  
ATOM    736  CG  ARG X  92       6.687  -3.357  -0.412  1.00 15.00           C  
ATOM    737  CD  ARG X  92       7.657  -2.156  -0.611  1.00 14.62           C  
ATOM    738  NE  ARG X  92       8.144  -1.534   0.626  1.00 14.85           N  
ATOM    739  CZ  ARG X  92       9.185  -1.968   1.351  1.00 17.72           C  
ATOM    740  NH1 ARG X  92       9.881  -3.041   0.976  1.00 13.81           N  
ATOM    741  NH2 ARG X  92       9.535  -1.324   2.464  1.00  9.98           N  
ATOM    742  N   TYR X  93       4.574  -5.241   2.195  1.00 18.98           N  
ATOM    743  CA  TYR X  93       5.016  -6.355   3.025  1.00 20.14           C  
ATOM    744  C   TYR X  93       4.278  -7.638   2.679  1.00 20.35           C  
ATOM    745  O   TYR X  93       4.893  -8.688   2.516  1.00 19.39           O  
ATOM    746  CB  TYR X  93       4.799  -6.049   4.503  1.00 19.16           C  
ATOM    747  CG  TYR X  93       5.334  -7.132   5.416  1.00 20.98           C  
ATOM    748  CD1 TYR X  93       6.655  -7.096   5.878  1.00 20.61           C  
ATOM    749  CD2 TYR X  93       4.531  -8.211   5.798  1.00 20.37           C  
ATOM    750  CE1 TYR X  93       7.160  -8.104   6.698  1.00 22.01           C  
ATOM    751  CE2 TYR X  93       5.026  -9.227   6.615  1.00 21.48           C  
ATOM    752  CZ  TYR X  93       6.339  -9.165   7.061  1.00 23.51           C  
ATOM    753  OH  TYR X  93       6.836 -10.162   7.868  1.00 26.27           O  
ATOM    754  N   VAL X  94       2.952  -7.552   2.587  1.00 22.46           N  
ATOM    755  CA  VAL X  94       2.128  -8.716   2.265  1.00 22.19           C  
ATOM    756  C   VAL X  94       2.547  -9.335   0.930  1.00 21.72           C  
ATOM    757  O   VAL X  94       2.715 -10.549   0.821  1.00 19.02           O  
ATOM    758  CB  VAL X  94       0.627  -8.331   2.210  1.00 22.29           C  
ATOM    759  CG1 VAL X  94      -0.181  -9.426   1.540  1.00 21.47           C  
ATOM    760  CG2 VAL X  94       0.108  -8.098   3.620  1.00 22.24           C  
ATOM    761  N   CYS X  95       2.721  -8.486  -0.080  1.00 20.64           N  
ATOM    762  CA  CYS X  95       3.128  -8.939  -1.405  1.00 21.12           C  
ATOM    763  C   CYS X  95       4.547  -9.507  -1.428  1.00 20.85           C  
ATOM    764  O   CYS X  95       4.814 -10.486  -2.119  1.00 20.66           O  
ATOM    765  CB  CYS X  95       3.039  -7.783  -2.416  1.00 20.69           C  
ATOM    766  SG  CYS X  95       1.371  -7.117  -2.714  1.00 22.10           S  
ATOM    767  N   GLU X  96       5.449  -8.897  -0.664  1.00 22.76           N  
ATOM    768  CA  GLU X  96       6.846  -9.328  -0.629  1.00 25.12           C  
ATOM    769  C   GLU X  96       7.232 -10.414   0.372  1.00 25.71           C  
ATOM    770  O   GLU X  96       8.109 -11.230   0.090  1.00 26.96           O  
ATOM    771  CB  GLU X  96       7.761  -8.111  -0.416  1.00 23.03           C  
ATOM    772  CG  GLU X  96       7.801  -7.173  -1.600  1.00 23.66           C  
ATOM    773  CD  GLU X  96       8.710  -5.967  -1.394  1.00 24.35           C  
ATOM    774  OE1 GLU X  96       8.844  -5.172  -2.351  1.00 25.09           O  
ATOM    775  OE2 GLU X  96       9.282  -5.805  -0.291  1.00 23.35           O  
ATOM    776  N   GLU X  97       6.591 -10.430   1.533  1.00 26.73           N  
ATOM    777  CA  GLU X  97       6.925 -11.410   2.561  1.00 29.59           C  
ATOM    778  C   GLU X  97       5.922 -12.537   2.711  1.00 29.89           C  
ATOM    779  O   GLU X  97       6.298 -13.707   2.777  1.00 32.85           O  
ATOM    780  CB  GLU X  97       7.091 -10.718   3.919  1.00 30.38           C  
ATOM    781  CG  GLU X  97       8.507 -10.758   4.467  1.00 35.62           C  
ATOM    782  CD  GLU X  97       9.499 -10.026   3.581  1.00 37.59           C  
ATOM    783  OE1 GLU X  97       9.352  -8.798   3.410  1.00 36.76           O  
ATOM    784  OE2 GLU X  97      10.427 -10.685   3.060  1.00 39.39           O  
ATOM    785  N   VAL X  98       4.644 -12.194   2.775  1.00 29.27           N  
ATOM    786  CA  VAL X  98       3.621 -13.206   2.941  1.00 28.35           C  
ATOM    787  C   VAL X  98       3.326 -13.945   1.637  1.00 30.18           C  
ATOM    788  O   VAL X  98       3.654 -15.122   1.502  1.00 32.16           O  
ATOM    789  CB  VAL X  98       2.339 -12.583   3.486  1.00 27.06           C  
ATOM    790  CG1 VAL X  98       1.323 -13.676   3.801  1.00 27.21           C  
ATOM    791  CG2 VAL X  98       2.664 -11.766   4.731  1.00 25.04           C  
ATOM    792  N   LEU X  99       2.723 -13.250   0.676  1.00 30.36           N  
ATOM    793  CA  LEU X  99       2.382 -13.847  -0.611  1.00 28.61           C  
ATOM    794  C   LEU X  99       3.626 -14.162  -1.436  1.00 29.60           C  
ATOM    795  O   LEU X  99       4.708 -13.638  -1.163  1.00 31.37           O  
ATOM    796  CB  LEU X  99       1.453 -12.908  -1.386  1.00 26.38           C  
ATOM    797  CG  LEU X  99       0.162 -12.555  -0.631  1.00 26.77           C  
ATOM    798  CD1 LEU X  99      -0.704 -11.617  -1.465  1.00 22.27           C  
ATOM    799  CD2 LEU X  99      -0.601 -13.841  -0.297  1.00 23.73           C  
ATOM    800  N   CYS X 100       3.477 -15.024  -2.437  1.00 28.66           N  
ATOM    801  CA  CYS X 100       4.601 -15.393  -3.283  1.00 30.55           C  
ATOM    802  C   CYS X 100       4.797 -14.404  -4.433  1.00 31.15           C  
ATOM    803  O   CYS X 100       3.861 -14.088  -5.164  1.00 29.20           O  
ATOM    804  CB  CYS X 100       4.410 -16.798  -3.841  1.00 31.54           C  
ATOM    805  SG  CYS X 100       5.782 -17.286  -4.889  1.00 39.31           S  
ATOM    806  N   PRO X 101       6.032 -13.912  -4.611  1.00 32.37           N  
ATOM    807  CA  PRO X 101       6.364 -12.951  -5.666  1.00 33.52           C  
ATOM    808  C   PRO X 101       6.515 -13.518  -7.079  1.00 33.86           C  
ATOM    809  O   PRO X 101       7.285 -14.449  -7.309  1.00 33.79           O  
ATOM    810  CB  PRO X 101       7.658 -12.326  -5.152  1.00 34.17           C  
ATOM    811  CG  PRO X 101       8.326 -13.496  -4.498  1.00 35.44           C  
ATOM    812  CD  PRO X 101       7.194 -14.148  -3.732  1.00 33.04           C  
ATOM    813  N   GLY X 102       5.781 -12.934  -8.024  1.00 34.57           N  
ATOM    814  CA  GLY X 102       5.856 -13.382  -9.404  1.00 35.03           C  
ATOM    815  C   GLY X 102       4.514 -13.783  -9.981  1.00 35.04           C  
ATOM    816  O   GLY X 102       4.366 -13.912 -11.198  1.00 34.72           O  
ATOM    817  N   SER X 103       3.534 -13.979  -9.105  1.00 35.22           N  
ATOM    818  CA  SER X 103       2.191 -14.374  -9.522  1.00 36.12           C  
ATOM    819  C   SER X 103       1.141 -13.453  -8.880  1.00 34.94           C  
ATOM    820  O   SER X 103       1.335 -12.966  -7.768  1.00 35.33           O  
ATOM    821  CB  SER X 103       1.939 -15.836  -9.118  1.00 37.21           C  
ATOM    822  OG  SER X 103       0.729 -16.350  -9.655  1.00 39.09           O  
ATOM    823  N   TRP X 104       0.046 -13.208  -9.598  1.00 32.64           N  
ATOM    824  CA  TRP X 104      -1.044 -12.362  -9.114  1.00 30.90           C  
ATOM    825  C   TRP X 104      -2.228 -13.287  -8.862  1.00 30.10           C  
ATOM    826  O   TRP X 104      -2.967 -13.640  -9.779  1.00 30.46           O  
ATOM    827  CB  TRP X 104      -1.400 -11.302 -10.164  1.00 30.08           C  
ATOM    828  CG  TRP X 104      -2.455 -10.320  -9.716  1.00 33.09           C  
ATOM    829  CD1 TRP X 104      -3.761 -10.270 -10.124  1.00 33.27           C  
ATOM    830  CD2 TRP X 104      -2.289  -9.246  -8.777  1.00 32.82           C  
ATOM    831  NE1 TRP X 104      -4.414  -9.232  -9.501  1.00 34.63           N  
ATOM    832  CE2 TRP X 104      -3.535  -8.589  -8.669  1.00 34.88           C  
ATOM    833  CE3 TRP X 104      -1.210  -8.776  -8.018  1.00 34.14           C  
ATOM    834  CZ2 TRP X 104      -3.731  -7.483  -7.828  1.00 36.06           C  
ATOM    835  CZ3 TRP X 104      -1.406  -7.674  -7.179  1.00 34.15           C  
ATOM    836  CH2 TRP X 104      -2.658  -7.042  -7.095  1.00 33.81           C  
ATOM    837  N   THR X 105      -2.403 -13.674  -7.603  1.00 30.11           N  
ATOM    838  CA  THR X 105      -3.453 -14.613  -7.220  1.00 29.24           C  
ATOM    839  C   THR X 105      -4.715 -13.987  -6.660  1.00 28.98           C  
ATOM    840  O   THR X 105      -4.848 -12.765  -6.611  1.00 28.86           O  
ATOM    841  CB  THR X 105      -2.917 -15.612  -6.184  1.00 28.57           C  
ATOM    842  OG1 THR X 105      -2.658 -14.927  -4.953  1.00 29.40           O  
ATOM    843  CG2 THR X 105      -1.621 -16.252  -6.685  1.00 27.24           C  
ATOM    844  N   GLU X 106      -5.648 -14.840  -6.242  1.00 29.06           N  
ATOM    845  CA  GLU X 106      -6.907 -14.374  -5.670  1.00 31.06           C  
ATOM    846  C   GLU X 106      -6.644 -13.633  -4.369  1.00 30.25           C  
ATOM    847  O   GLU X 106      -7.364 -12.692  -4.025  1.00 30.76           O  
ATOM    848  CB  GLU X 106      -7.860 -15.551  -5.425  1.00 33.04           C  
ATOM    849  CG  GLU X 106      -8.451 -16.127  -6.710  1.00 40.67           C  
ATOM    850  CD  GLU X 106      -9.427 -17.276  -6.476  1.00 43.36           C  
ATOM    851  OE1 GLU X 106     -10.048 -17.730  -7.462  1.00 46.33           O  
ATOM    852  OE2 GLU X 106      -9.578 -17.727  -5.319  1.00 46.84           O  
ATOM    853  N   ASP X 107      -5.613 -14.062  -3.642  1.00 29.48           N  
ATOM    854  CA  ASP X 107      -5.251 -13.412  -2.387  1.00 27.67           C  
ATOM    855  C   ASP X 107      -4.786 -11.987  -2.674  1.00 26.04           C  
ATOM    856  O   ASP X 107      -5.046 -11.076  -1.891  1.00 26.32           O  
ATOM    857  CB  ASP X 107      -4.146 -14.192  -1.670  1.00 29.06           C  
ATOM    858  CG  ASP X 107      -4.619 -15.550  -1.162  1.00 28.89           C  
ATOM    859  OD1 ASP X 107      -5.825 -15.704  -0.881  1.00 27.66           O  
ATOM    860  OD2 ASP X 107      -3.773 -16.459  -1.024  1.00 31.94           O  
ATOM    861  N   HIS X 108      -4.101 -11.801  -3.800  1.00 25.24           N  
ATOM    862  CA  HIS X 108      -3.637 -10.480  -4.194  1.00 23.56           C  
ATOM    863  C   HIS X 108      -4.849  -9.599  -4.449  1.00 25.77           C  
ATOM    864  O   HIS X 108      -4.905  -8.458  -3.995  1.00 27.02           O  
ATOM    865  CB  HIS X 108      -2.796 -10.545  -5.474  1.00 22.18           C  
ATOM    866  CG  HIS X 108      -1.410 -11.073  -5.268  1.00 22.08           C  
ATOM    867  ND1 HIS X 108      -1.137 -12.417  -5.128  1.00 21.39           N  
ATOM    868  CD2 HIS X 108      -0.219 -10.436  -5.170  1.00 22.77           C  
ATOM    869  CE1 HIS X 108       0.162 -12.585  -4.959  1.00 24.17           C  
ATOM    870  NE2 HIS X 108       0.744 -11.399  -4.980  1.00 22.94           N  
ATOM    871  N   GLU X 109      -5.822 -10.144  -5.174  1.00 26.76           N  
ATOM    872  CA  GLU X 109      -7.042  -9.423  -5.503  1.00 26.62           C  
ATOM    873  C   GLU X 109      -7.779  -9.051  -4.226  1.00 26.33           C  
ATOM    874  O   GLU X 109      -8.387  -7.982  -4.145  1.00 27.24           O  
ATOM    875  CB  GLU X 109      -7.918 -10.276  -6.436  1.00 29.07           C  
ATOM    876  CG  GLU X 109      -7.197 -10.605  -7.750  1.00 33.59           C  
ATOM    877  CD  GLU X 109      -7.978 -11.516  -8.685  1.00 37.09           C  
ATOM    878  OE1 GLU X 109      -8.450 -12.587  -8.235  1.00 38.26           O  
ATOM    879  OE2 GLU X 109      -8.099 -11.166  -9.881  1.00 36.34           O  
ATOM    880  N   LEU X 110      -7.697  -9.926  -3.226  1.00 23.50           N  
ATOM    881  CA  LEU X 110      -8.320  -9.691  -1.929  1.00 23.67           C  
ATOM    882  C   LEU X 110      -7.611  -8.498  -1.290  1.00 22.16           C  
ATOM    883  O   LEU X 110      -8.244  -7.595  -0.754  1.00 21.46           O  
ATOM    884  CB  LEU X 110      -8.161 -10.935  -1.043  1.00 28.46           C  
ATOM    885  CG  LEU X 110      -8.767 -10.967   0.369  1.00 32.98           C  
ATOM    886  CD1 LEU X 110      -8.704 -12.391   0.894  1.00 34.99           C  
ATOM    887  CD2 LEU X 110      -8.025 -10.026   1.319  1.00 34.57           C  
ATOM    888  N   LEU X 111      -6.286  -8.503  -1.352  1.00 20.59           N  
ATOM    889  CA  LEU X 111      -5.494  -7.414  -0.797  1.00 18.06           C  
ATOM    890  C   LEU X 111      -5.834  -6.131  -1.563  1.00 18.45           C  
ATOM    891  O   LEU X 111      -6.124  -5.094  -0.972  1.00 16.58           O  
ATOM    892  CB  LEU X 111      -3.999  -7.711  -0.965  1.00 15.98           C  
ATOM    893  CG  LEU X 111      -2.969  -7.062  -0.043  1.00 15.16           C  
ATOM    894  CD1 LEU X 111      -1.649  -6.998  -0.778  1.00 15.66           C  
ATOM    895  CD2 LEU X 111      -3.398  -5.670   0.370  1.00 18.62           C  
ATOM    896  N   ASN X 112      -5.788  -6.219  -2.887  1.00 18.37           N  
ATOM    897  CA  ASN X 112      -6.066  -5.073  -3.744  1.00 20.52           C  
ATOM    898  C   ASN X 112      -7.406  -4.416  -3.433  1.00 20.98           C  
ATOM    899  O   ASN X 112      -7.490  -3.204  -3.281  1.00 23.29           O  
ATOM    900  CB  ASN X 112      -6.039  -5.510  -5.203  1.00 19.05           C  
ATOM    901  CG  ASN X 112      -6.331  -4.377  -6.146  1.00 22.14           C  
ATOM    902  OD1 ASN X 112      -5.463  -3.555  -6.435  1.00 22.78           O  
ATOM    903  ND2 ASN X 112      -7.568  -4.314  -6.628  1.00 22.36           N  
ATOM    904  N   ASP X 113      -8.460  -5.217  -3.335  1.00 22.66           N  
ATOM    905  CA  ASP X 113      -9.782  -4.672  -3.054  1.00 23.89           C  
ATOM    906  C   ASP X 113      -9.873  -4.070  -1.661  1.00 22.57           C  
ATOM    907  O   ASP X 113     -10.492  -3.023  -1.470  1.00 23.03           O  
ATOM    908  CB  ASP X 113     -10.860  -5.750  -3.220  1.00 25.91           C  
ATOM    909  CG  ASP X 113     -10.943  -6.279  -4.640  1.00 28.77           C  
ATOM    910  OD1 ASP X 113     -10.574  -5.540  -5.580  1.00 28.99           O  
ATOM    911  OD2 ASP X 113     -11.389  -7.433  -4.817  1.00 33.34           O  
ATOM    912  N   CYS X 114      -9.264  -4.738  -0.690  1.00 21.22           N  
ATOM    913  CA  CYS X 114      -9.284  -4.245   0.674  1.00 21.15           C  
ATOM    914  C   CYS X 114      -8.654  -2.864   0.723  1.00 18.17           C  
ATOM    915  O   CYS X 114      -9.229  -1.925   1.258  1.00 17.45           O  
ATOM    916  CB  CYS X 114      -8.515  -5.178   1.603  1.00 23.20           C  
ATOM    917  SG  CYS X 114      -8.512  -4.571   3.306  1.00 30.37           S  
ATOM    918  N   MET X 115      -7.468  -2.747   0.149  1.00 16.42           N  
ATOM    919  CA  MET X 115      -6.782  -1.475   0.132  1.00 17.12           C  
ATOM    920  C   MET X 115      -7.522  -0.438  -0.702  1.00 15.51           C  
ATOM    921  O   MET X 115      -7.685   0.694  -0.269  1.00 15.85           O  
ATOM    922  CB  MET X 115      -5.364  -1.652  -0.397  1.00 16.13           C  
ATOM    923  CG  MET X 115      -4.457  -2.390   0.556  1.00 18.24           C  
ATOM    924  SD  MET X 115      -2.761  -2.480  -0.036  1.00 19.39           S  
ATOM    925  CE  MET X 115      -2.169  -0.812   0.334  1.00 18.50           C  
ATOM    926  N   THR X 116      -7.977  -0.819  -1.888  1.00 17.30           N  
ATOM    927  CA  THR X 116      -8.687   0.123  -2.758  1.00 19.72           C  
ATOM    928  C   THR X 116      -9.963   0.681  -2.117  1.00 22.53           C  
ATOM    929  O   THR X 116     -10.197   1.890  -2.148  1.00 21.87           O  
ATOM    930  CB  THR X 116      -9.061  -0.518  -4.126  1.00 18.55           C  
ATOM    931  OG1 THR X 116      -7.890  -1.090  -4.734  1.00 13.94           O  
ATOM    932  CG2 THR X 116      -9.636   0.547  -5.060  1.00 13.88           C  
ATOM    933  N   HIS X 117     -10.787  -0.192  -1.541  1.00 24.70           N  
ATOM    934  CA  HIS X 117     -12.026   0.257  -0.901  1.00 27.76           C  
ATOM    935  C   HIS X 117     -11.762   1.203   0.274  1.00 27.29           C  
ATOM    936  O   HIS X 117     -12.381   2.271   0.372  1.00 25.97           O  
ATOM    937  CB  HIS X 117     -12.846  -0.941  -0.395  1.00 32.30           C  
ATOM    938  CG  HIS X 117     -13.575  -1.684  -1.472  1.00 37.43           C  
ATOM    939  ND1 HIS X 117     -12.933  -2.276  -2.539  1.00 41.20           N  
ATOM    940  CD2 HIS X 117     -14.891  -1.960  -1.628  1.00 38.87           C  
ATOM    941  CE1 HIS X 117     -13.820  -2.887  -3.303  1.00 39.11           C  
ATOM    942  NE2 HIS X 117     -15.016  -2.711  -2.771  1.00 39.57           N  
ATOM    943  N   PHE X 118     -10.846   0.819   1.163  1.00 24.15           N  
ATOM    944  CA  PHE X 118     -10.547   1.652   2.328  1.00 25.28           C  
ATOM    945  C   PHE X 118      -9.977   3.024   1.954  1.00 22.88           C  
ATOM    946  O   PHE X 118     -10.335   4.044   2.541  1.00 21.26           O  
ATOM    947  CB  PHE X 118      -9.567   0.947   3.273  1.00 25.00           C  
ATOM    948  CG  PHE X 118      -9.470   1.605   4.613  1.00 26.58           C  
ATOM    949  CD1 PHE X 118     -10.321   1.228   5.648  1.00 24.95           C  
ATOM    950  CD2 PHE X 118      -8.600   2.679   4.813  1.00 27.08           C  
ATOM    951  CE1 PHE X 118     -10.317   1.915   6.864  1.00 25.79           C  
ATOM    952  CE2 PHE X 118      -8.588   3.373   6.024  1.00 25.31           C  
ATOM    953  CZ  PHE X 118      -9.450   2.993   7.052  1.00 26.57           C  
ATOM    954  N   PHE X 119      -9.081   3.029   0.977  1.00 22.38           N  
ATOM    955  CA  PHE X 119      -8.434   4.246   0.505  1.00 21.19           C  
ATOM    956  C   PHE X 119      -9.481   5.256   0.030  1.00 21.99           C  
ATOM    957  O   PHE X 119      -9.506   6.409   0.467  1.00 21.10           O  
ATOM    958  CB  PHE X 119      -7.488   3.890  -0.651  1.00 18.85           C  
ATOM    959  CG  PHE X 119      -6.588   5.013  -1.079  1.00 18.19           C  
ATOM    960  CD1 PHE X 119      -5.283   5.099  -0.595  1.00 17.63           C  
ATOM    961  CD2 PHE X 119      -7.038   5.989  -1.966  1.00 16.58           C  
ATOM    962  CE1 PHE X 119      -4.441   6.144  -0.989  1.00 16.60           C  
ATOM    963  CE2 PHE X 119      -6.201   7.038  -2.363  1.00 15.16           C  
ATOM    964  CZ  PHE X 119      -4.903   7.112  -1.874  1.00 14.94           C  
ATOM    965  N   ILE X 120     -10.345   4.801  -0.872  1.00 23.01           N  
ATOM    966  CA  ILE X 120     -11.395   5.629  -1.454  1.00 25.05           C  
ATOM    967  C   ILE X 120     -12.493   6.003  -0.466  1.00 26.88           C  
ATOM    968  O   ILE X 120     -12.962   7.140  -0.450  1.00 26.46           O  
ATOM    969  CB  ILE X 120     -12.010   4.910  -2.688  1.00 25.15           C  
ATOM    970  CG1 ILE X 120     -10.947   4.806  -3.785  1.00 25.19           C  
ATOM    971  CG2 ILE X 120     -13.258   5.639  -3.177  1.00 23.82           C  
ATOM    972  CD1 ILE X 120     -11.415   4.114  -5.040  1.00 29.82           C  
ATOM    973  N   GLU X 121     -12.901   5.044   0.357  1.00 29.91           N  
ATOM    974  CA  GLU X 121     -13.938   5.288   1.343  1.00 32.12           C  
ATOM    975  C   GLU X 121     -13.503   6.365   2.319  1.00 32.03           C  
ATOM    976  O   GLU X 121     -14.293   7.230   2.699  1.00 33.12           O  
ATOM    977  CB  GLU X 121     -14.248   4.007   2.122  1.00 35.74           C  
ATOM    978  CG  GLU X 121     -15.128   3.007   1.386  1.00 42.51           C  
ATOM    979  CD  GLU X 121     -16.598   3.396   1.381  1.00 47.29           C  
ATOM    980  OE1 GLU X 121     -17.399   2.674   0.747  1.00 52.22           O  
ATOM    981  OE2 GLU X 121     -16.959   4.417   2.011  1.00 49.45           O  
ATOM    982  N   ASN X 122     -12.238   6.319   2.713  1.00 29.24           N  
ATOM    983  CA  ASN X 122     -11.722   7.269   3.681  1.00 28.65           C  
ATOM    984  C   ASN X 122     -11.115   8.547   3.110  1.00 28.60           C  
ATOM    985  O   ASN X 122     -10.478   9.306   3.832  1.00 28.84           O  
ATOM    986  CB  ASN X 122     -10.726   6.550   4.594  1.00 29.20           C  
ATOM    987  CG  ASN X 122     -11.400   5.488   5.468  1.00 30.22           C  
ATOM    988  OD1 ASN X 122     -11.627   5.703   6.657  1.00 30.65           O  
ATOM    989  ND2 ASN X 122     -11.734   4.344   4.873  1.00 27.03           N  
ATOM    990  N   ASN X 123     -11.323   8.792   1.820  1.00 28.15           N  
ATOM    991  CA  ASN X 123     -10.812  10.003   1.183  1.00 27.94           C  
ATOM    992  C   ASN X 123      -9.322  10.206   1.420  1.00 28.50           C  
ATOM    993  O   ASN X 123      -8.884  11.323   1.696  1.00 27.64           O  
ATOM    994  CB  ASN X 123     -11.574  11.222   1.713  1.00 29.28           C  
ATOM    995  CG  ASN X 123     -13.055  11.165   1.403  1.00 30.84           C  
ATOM    996  OD1 ASN X 123     -13.454  11.118   0.240  1.00 33.47           O  
ATOM    997  ND2 ASN X 123     -13.882  11.166   2.445  1.00 30.20           N  
ATOM    998  N   LEU X 124      -8.543   9.136   1.309  1.00 28.24           N  
ATOM    999  CA  LEU X 124      -7.110   9.231   1.538  1.00 27.80           C  
ATOM   1000  C   LEU X 124      -6.343  10.037   0.495  1.00 27.85           C  
ATOM   1001  O   LEU X 124      -5.274  10.563   0.786  1.00 27.19           O  
ATOM   1002  CB  LEU X 124      -6.507   7.830   1.677  1.00 27.52           C  
ATOM   1003  CG  LEU X 124      -6.339   7.319   3.113  1.00 26.99           C  
ATOM   1004  CD1 LEU X 124      -7.577   7.616   3.926  1.00 27.54           C  
ATOM   1005  CD2 LEU X 124      -6.047   5.836   3.095  1.00 27.41           C  
ATOM   1006  N   MET X 125      -6.872  10.154  -0.713  1.00 29.21           N  
ATOM   1007  CA  MET X 125      -6.162  10.934  -1.718  1.00 33.04           C  
ATOM   1008  C   MET X 125      -6.124  12.409  -1.311  1.00 35.15           C  
ATOM   1009  O   MET X 125      -5.312  13.179  -1.824  1.00 35.50           O  
ATOM   1010  CB  MET X 125      -6.808  10.784  -3.106  1.00 33.90           C  
ATOM   1011  CG  MET X 125      -8.242  11.269  -3.223  1.00 33.21           C  
ATOM   1012  SD  MET X 125      -9.388  10.196  -2.352  1.00 38.76           S  
ATOM   1013  CE  MET X 125      -9.483   8.790  -3.463  1.00 35.52           C  
ATOM   1014  N   ASN X 126      -6.999  12.792  -0.379  1.00 36.36           N  
ATOM   1015  CA  ASN X 126      -7.067  14.174   0.095  1.00 37.54           C  
ATOM   1016  C   ASN X 126      -5.933  14.534   1.052  1.00 38.84           C  
ATOM   1017  O   ASN X 126      -5.638  15.712   1.251  1.00 39.68           O  
ATOM   1018  CB  ASN X 126      -8.409  14.447   0.789  1.00 36.31           C  
ATOM   1019  CG  ASN X 126      -9.589  14.357  -0.163  1.00 36.86           C  
ATOM   1020  OD1 ASN X 126      -9.546  14.897  -1.269  1.00 37.84           O  
ATOM   1021  ND2 ASN X 126     -10.657  13.684   0.265  1.00 35.44           N  
ATOM   1022  N   HIS X 127      -5.307  13.520   1.648  1.00 39.38           N  
ATOM   1023  CA  HIS X 127      -4.207  13.727   2.587  1.00 39.92           C  
ATOM   1024  C   HIS X 127      -2.924  13.072   2.079  1.00 39.44           C  
ATOM   1025  O   HIS X 127      -1.997  12.838   2.852  1.00 39.61           O  
ATOM   1026  CB  HIS X 127      -4.552  13.127   3.957  1.00 42.25           C  
ATOM   1027  CG  HIS X 127      -5.870  13.578   4.508  1.00 45.22           C  
ATOM   1028  ND1 HIS X 127      -7.075  13.247   3.923  1.00 46.37           N  
ATOM   1029  CD2 HIS X 127      -6.171  14.332   5.592  1.00 45.58           C  
ATOM   1030  CE1 HIS X 127      -8.062  13.778   4.623  1.00 46.92           C  
ATOM   1031  NE2 HIS X 127      -7.540  14.442   5.641  1.00 47.37           N  
ATOM   1032  N   PHE X 128      -2.868  12.775   0.786  1.00 40.02           N  
ATOM   1033  CA  PHE X 128      -1.692  12.126   0.228  1.00 39.89           C  
ATOM   1034  C   PHE X 128      -1.223  12.789  -1.059  1.00 42.91           C  
ATOM   1035  O   PHE X 128      -1.429  12.269  -2.160  1.00 42.24           O  
ATOM   1036  CB  PHE X 128      -1.989  10.646  -0.013  1.00 36.76           C  
ATOM   1037  CG  PHE X 128      -0.763   9.804  -0.189  1.00 33.55           C  
ATOM   1038  CD1 PHE X 128       0.269   9.860   0.748  1.00 31.95           C  
ATOM   1039  CD2 PHE X 128      -0.630   8.960  -1.287  1.00 31.88           C  
ATOM   1040  CE1 PHE X 128       1.415   9.086   0.592  1.00 31.04           C  
ATOM   1041  CE2 PHE X 128       0.514   8.179  -1.453  1.00 30.57           C  
ATOM   1042  CZ  PHE X 128       1.539   8.243  -0.512  1.00 30.76           C  
ATOM   1043  N   PRO X 129      -0.572  13.955  -0.928  1.00 45.59           N  
ATOM   1044  CA  PRO X 129      -0.049  14.740  -2.048  1.00 47.05           C  
ATOM   1045  C   PRO X 129       1.299  14.215  -2.516  1.00 48.52           C  
ATOM   1046  O   PRO X 129       2.310  14.424  -1.844  1.00 48.36           O  
ATOM   1047  CB  PRO X 129       0.099  16.149  -1.460  1.00 47.23           C  
ATOM   1048  CG  PRO X 129      -0.646  16.102  -0.140  1.00 47.75           C  
ATOM   1049  CD  PRO X 129      -0.420  14.702   0.327  1.00 46.37           C  
ATOM   1050  N   LEU X 130       1.323  13.531  -3.655  1.00 50.09           N  
ATOM   1051  CA  LEU X 130       2.586  13.031  -4.178  1.00 52.60           C  
ATOM   1052  C   LEU X 130       3.311  14.206  -4.823  1.00 56.00           C  
ATOM   1053  O   LEU X 130       4.244  14.030  -5.607  1.00 55.88           O  
ATOM   1054  CB  LEU X 130       2.363  11.904  -5.193  1.00 50.28           C  
ATOM   1055  CG  LEU X 130       2.141  10.521  -4.573  1.00 48.35           C  
ATOM   1056  CD1 LEU X 130       0.842  10.527  -3.798  1.00 49.91           C  
ATOM   1057  CD2 LEU X 130       2.106   9.456  -5.650  1.00 47.34           C  
ATOM   1058  N   GLU X 131       2.858  15.409  -4.476  1.00 59.71           N  
ATOM   1059  CA  GLU X 131       3.447  16.644  -4.974  1.00 63.17           C  
ATOM   1060  C   GLU X 131       3.580  16.633  -6.499  1.00 64.01           C  
ATOM   1061  O   GLU X 131       4.726  16.642  -7.003  1.00 64.09           O  
ATOM   1062  CB  GLU X 131       4.812  16.846  -4.306  1.00 64.54           C  
ATOM   1063  CG  GLU X 131       5.495  18.146  -4.643  1.00 68.44           C  
ATOM   1064  CD  GLU X 131       6.816  18.291  -3.925  1.00 71.69           C  
ATOM   1065  OE1 GLU X 131       7.613  17.329  -3.959  1.00 72.83           O  
ATOM   1066  OE2 GLU X 131       7.058  19.366  -3.332  1.00 73.55           O  
TER
END
