# Supplementary material for: Vaccinia Virus Protein A49 Is an Unexpected Member of the B-cell Lymphoma (Bcl)-2 Protein Family
Source: J Biol Chem. 2015 Jan 20;290(10):5991–6002. doi: 10.1074/jbc.M114.624650 (PMC4358236; doi:10.1074/jbc.M114.624650)
Supplement: Supplemental Data [file supp_M114.624650_jbc.M114.624650-1.zip › Neidel_overlain_Bcl-2_proteins_and_core/3IHC_A_ali.pdb]

ATOM      1  N   SER X   1     -13.044   5.072  -7.471  1.00 62.34           N  
ATOM      2  CA  SER X   1     -11.744   5.399  -8.134  1.00 62.19           C  
ATOM      3  C   SER X   1     -11.134   4.218  -8.872  1.00 61.73           C  
ATOM      4  O   SER X   1     -10.731   3.212  -8.253  1.00 61.52           O  
ATOM      5  CB  SER X   1     -10.724   5.935  -7.125  1.00 62.47           C  
ATOM      6  OG  SER X   1     -10.862   7.331  -6.939  1.00 63.97           O  
ATOM      7  N   GLN X   2     -11.081   4.353 -10.200  1.00 60.86           N  
ATOM      8  CA  GLN X   2     -10.241   3.499 -11.028  1.00 60.27           C  
ATOM      9  C   GLN X   2      -8.780   3.922 -10.858  1.00 58.69           C  
ATOM     10  O   GLN X   2      -7.888   3.079 -10.853  1.00 58.71           O  
ATOM     11  CB  GLN X   2     -10.635   3.550 -12.504  1.00 60.75           C  
ATOM     12  CG  GLN X   2     -10.017   2.403 -13.320  1.00 63.09           C  
ATOM     13  CD  GLN X   2      -9.865   2.719 -14.812  1.00 66.67           C  
ATOM     14  OE1 GLN X   2      -9.474   3.833 -15.193  1.00 67.27           O  
ATOM     15  NE2 GLN X   2     -10.161   1.724 -15.665  1.00 66.77           N  
ATOM     16  N   SER X   3      -8.542   5.225 -10.713  1.00 56.73           N  
ATOM     17  CA  SER X   3      -7.199   5.698 -10.423  1.00 54.70           C  
ATOM     18  C   SER X   3      -6.629   5.054  -9.153  1.00 52.74           C  
ATOM     19  O   SER X   3      -5.477   4.630  -9.143  1.00 52.64           O  
ATOM     20  CB  SER X   3      -7.115   7.235 -10.393  1.00 55.07           C  
ATOM     21  OG  SER X   3      -8.167   7.819  -9.644  1.00 56.46           O  
ATOM     22  N   ASN X   4      -7.415   4.961  -8.087  1.00 50.06           N  
ATOM     23  CA  ASN X   4      -6.882   4.369  -6.872  1.00 47.39           C  
ATOM     24  C   ASN X   4      -6.498   2.888  -6.985  1.00 45.77           C  
ATOM     25  O   ASN X   4      -5.475   2.487  -6.453  1.00 44.63           O  
ATOM     26  CB  ASN X   4      -7.766   4.659  -5.663  1.00 47.54           C  
ATOM     27  CG  ASN X   4      -7.551   6.056  -5.118  1.00 48.27           C  
ATOM     28  OD1 ASN X   4      -6.568   6.721  -5.451  1.00 49.75           O  
ATOM     29  ND2 ASN X   4      -8.469   6.514  -4.283  1.00 47.83           N  
ATOM     30  N   ARG X   5      -7.293   2.100  -7.704  1.00 44.11           N  
ATOM     31  CA  ARG X   5      -7.024   0.671  -7.901  1.00 43.46           C  
ATOM     32  C   ARG X   5      -5.700   0.478  -8.632  1.00 41.57           C  
ATOM     33  O   ARG X   5      -4.903  -0.380  -8.286  1.00 41.27           O  
ATOM     34  CB  ARG X   5      -8.162   0.033  -8.718  1.00 44.17           C  
ATOM     35  CG  ARG X   5      -8.630  -1.331  -8.212  1.00 47.99           C  
ATOM     36  CD  ARG X   5      -7.981  -2.516  -8.948  1.00 53.27           C  
ATOM     37  NE  ARG X   5      -7.999  -3.788  -8.186  1.00 55.07           N  
ATOM     38  CZ  ARG X   5      -7.592  -4.958  -8.689  1.00 56.30           C  
ATOM     39  NH1 ARG X   5      -7.621  -6.077  -7.956  1.00 56.22           N  
ATOM     40  NH2 ARG X   5      -7.159  -5.015  -9.944  1.00 56.99           N  
ATOM     41  N   GLU X   6      -5.502   1.302  -9.652  1.00 39.84           N  
ATOM     42  CA  GLU X   6      -4.293   1.339 -10.476  1.00 38.06           C  
ATOM     43  C   GLU X   6      -3.052   1.685  -9.640  1.00 35.98           C  
ATOM     44  O   GLU X   6      -2.005   1.071  -9.786  1.00 35.12           O  
ATOM     45  CB  GLU X   6      -4.490   2.410 -11.544  1.00 38.98           C  
ATOM     46  CG  GLU X   6      -3.662   2.226 -12.781  1.00 42.30           C  
ATOM     47  CD  GLU X   6      -3.989   3.263 -13.847  1.00 48.54           C  
ATOM     48  OE1 GLU X   6      -5.184   3.614 -14.009  1.00 48.32           O  
ATOM     49  OE2 GLU X   6      -3.037   3.721 -14.517  1.00 50.15           O  
ATOM     50  N   LEU X   7      -3.189   2.679  -8.765  1.00 33.19           N  
ATOM     51  CA  LEU X   7      -2.094   3.055  -7.885  1.00 32.01           C  
ATOM     52  C   LEU X   7      -1.720   1.891  -6.948  1.00 30.44           C  
ATOM     53  O   LEU X   7      -0.547   1.579  -6.786  1.00 30.87           O  
ATOM     54  CB  LEU X   7      -2.520   4.244  -7.038  1.00 32.21           C  
ATOM     55  CG  LEU X   7      -1.619   5.431  -6.775  1.00 34.45           C  
ATOM     56  CD1 LEU X   7      -1.730   5.802  -5.332  1.00 35.59           C  
ATOM     57  CD2 LEU X   7      -0.163   5.174  -7.177  1.00 32.45           C  
ATOM     58  N   VAL X   8      -2.718   1.317  -6.263  1.00 28.60           N  
ATOM     59  CA  VAL X   8      -2.492   0.114  -5.442  1.00 26.52           C  
ATOM     60  C   VAL X   8      -1.754  -0.972  -6.238  1.00 27.22           C  
ATOM     61  O   VAL X   8      -0.708  -1.481  -5.823  1.00 26.62           O  
ATOM     62  CB  VAL X   8      -3.856  -0.431  -4.889  1.00 27.29           C  
ATOM     63  CG1 VAL X   8      -3.700  -1.825  -4.324  1.00 24.36           C  
ATOM     64  CG2 VAL X   8      -4.492   0.555  -3.865  1.00 26.22           C  
ATOM     65  N   VAL X   9      -2.308  -1.343  -7.388  1.00 27.61           N  
ATOM     66  CA  VAL X   9      -1.711  -2.406  -8.243  1.00 26.88           C  
ATOM     67  C   VAL X   9      -0.268  -2.051  -8.673  1.00 27.73           C  
ATOM     68  O   VAL X   9       0.623  -2.900  -8.611  1.00 27.56           O  
ATOM     69  CB  VAL X   9      -2.628  -2.784  -9.458  1.00 26.92           C  
ATOM     70  CG1 VAL X   9      -1.898  -3.741 -10.406  1.00 28.15           C  
ATOM     71  CG2 VAL X   9      -3.906  -3.462  -8.956  1.00 26.17           C  
ATOM     72  N   ASP X  10      -0.027  -0.798  -9.037  1.00 27.29           N  
ATOM     73  CA  ASP X  10       1.317  -0.413  -9.367  1.00 29.12           C  
ATOM     74  C   ASP X  10       2.281  -0.603  -8.194  1.00 28.74           C  
ATOM     75  O   ASP X  10       3.404  -1.073  -8.383  1.00 29.22           O  
ATOM     76  CB  ASP X  10       1.414   1.038  -9.801  1.00 29.66           C  
ATOM     77  CG  ASP X  10       2.821   1.388 -10.227  1.00 33.20           C  
ATOM     78  OD1 ASP X  10       3.162   1.021 -11.378  1.00 33.28           O  
ATOM     79  OD2 ASP X  10       3.607   1.929  -9.388  1.00 30.92           O  
ATOM     80  N   PHE X  11       1.865  -0.181  -7.002  1.00 27.95           N  
ATOM     81  CA  PHE X  11       2.760  -0.214  -5.852  1.00 26.11           C  
ATOM     82  C   PHE X  11       3.032  -1.661  -5.496  1.00 25.70           C  
ATOM     83  O   PHE X  11       4.140  -2.006  -5.149  1.00 25.66           O  
ATOM     84  CB  PHE X  11       2.178   0.515  -4.638  1.00 25.57           C  
ATOM     85  CG  PHE X  11       3.099   0.497  -3.458  1.00 24.85           C  
ATOM     86  CD1 PHE X  11       3.057  -0.555  -2.524  1.00 23.95           C  
ATOM     87  CD2 PHE X  11       4.036   1.495  -3.303  1.00 25.29           C  
ATOM     88  CE1 PHE X  11       3.947  -0.600  -1.450  1.00 21.94           C  
ATOM     89  CE2 PHE X  11       4.940   1.471  -2.236  1.00 25.03           C  
ATOM     90  CZ  PHE X  11       4.905   0.419  -1.297  1.00 23.44           C  
ATOM     91  N   LEU X  12       2.003  -2.505  -5.549  1.00 25.71           N  
ATOM     92  CA  LEU X  12       2.174  -3.922  -5.196  1.00 26.13           C  
ATOM     93  C   LEU X  12       3.048  -4.691  -6.214  1.00 25.78           C  
ATOM     94  O   LEU X  12       3.851  -5.530  -5.849  1.00 26.14           O  
ATOM     95  CB  LEU X  12       0.807  -4.613  -5.007  1.00 25.25           C  
ATOM     96  CG  LEU X  12      -0.121  -4.033  -3.926  1.00 26.22           C  
ATOM     97  CD1 LEU X  12      -1.468  -4.741  -3.998  1.00 23.45           C  
ATOM     98  CD2 LEU X  12       0.522  -4.205  -2.553  1.00 24.05           C  
ATOM     99  N   SER X  13       2.839  -4.435  -7.493  1.00 26.70           N  
ATOM    100  CA  SER X  13       3.664  -5.051  -8.549  1.00 27.09           C  
ATOM    101  C   SER X  13       5.112  -4.616  -8.433  1.00 26.92           C  
ATOM    102  O   SER X  13       6.032  -5.423  -8.620  1.00 27.27           O  
ATOM    103  CB  SER X  13       3.129  -4.621  -9.902  1.00 26.23           C  
ATOM    104  OG  SER X  13       1.789  -5.060 -10.022  1.00 29.78           O  
ATOM    105  N   TYR X  14       5.312  -3.328  -8.176  1.00 27.23           N  
ATOM    106  CA  TYR X  14       6.650  -2.801  -7.869  1.00 27.64           C  
ATOM    107  C   TYR X  14       7.314  -3.546  -6.734  1.00 27.96           C  
ATOM    108  O   TYR X  14       8.465  -3.965  -6.826  1.00 28.81           O  
ATOM    109  CB  TYR X  14       6.528  -1.318  -7.486  1.00 27.93           C  
ATOM    110  CG  TYR X  14       7.829  -0.645  -7.109  1.00 27.63           C  
ATOM    111  CD1 TYR X  14       8.735  -0.237  -8.101  1.00 29.36           C  
ATOM    112  CD2 TYR X  14       8.158  -0.387  -5.778  1.00 28.37           C  
ATOM    113  CE1 TYR X  14       9.939   0.399  -7.781  1.00 28.18           C  
ATOM    114  CE2 TYR X  14       9.377   0.251  -5.451  1.00 27.94           C  
ATOM    115  CZ  TYR X  14      10.258   0.630  -6.455  1.00 30.79           C  
ATOM    116  OH  TYR X  14      11.454   1.281  -6.155  1.00 31.90           O  
ATOM    117  N   LYS X  15       6.618  -3.688  -5.609  1.00 28.30           N  
ATOM    118  CA  LYS X  15       7.257  -4.316  -4.463  1.00 28.02           C  
ATOM    119  C   LYS X  15       7.558  -5.783  -4.729  1.00 27.38           C  
ATOM    120  O   LYS X  15       8.615  -6.274  -4.354  1.00 28.35           O  
ATOM    121  CB  LYS X  15       6.374  -4.180  -3.237  1.00 28.70           C  
ATOM    122  CG  LYS X  15       7.084  -4.443  -1.917  1.00 29.86           C  
ATOM    123  CD  LYS X  15       8.307  -3.550  -1.654  1.00 29.39           C  
ATOM    124  CE  LYS X  15       8.038  -2.069  -1.858  1.00 29.65           C  
ATOM    125  NZ  LYS X  15       9.314  -1.337  -1.522  1.00 29.89           N  
ATOM    126  N   LEU X  16       6.617  -6.493  -5.337  1.00 26.68           N  
ATOM    127  CA  LEU X  16       6.839  -7.897  -5.713  1.00 27.12           C  
ATOM    128  C   LEU X  16       8.050  -8.042  -6.697  1.00 27.07           C  
ATOM    129  O   LEU X  16       8.922  -8.891  -6.494  1.00 28.16           O  
ATOM    130  CB  LEU X  16       5.560  -8.497  -6.297  1.00 26.62           C  
ATOM    131  CG  LEU X  16       4.354  -8.773  -5.403  1.00 26.31           C  
ATOM    132  CD1 LEU X  16       3.094  -9.020  -6.237  1.00 27.67           C  
ATOM    133  CD2 LEU X  16       4.667  -9.957  -4.523  1.00 27.29           C  
ATOM    134  N   SER X  17       8.126  -7.205  -7.730  1.00 27.32           N  
ATOM    135  CA  SER X  17       9.268  -7.254  -8.646  1.00 27.22           C  
ATOM    136  C   SER X  17      10.569  -7.075  -7.894  1.00 28.03           C  
ATOM    137  O   SER X  17      11.510  -7.870  -8.028  1.00 27.29           O  
ATOM    138  CB  SER X  17       9.146  -6.157  -9.705  1.00 28.61           C  
ATOM    139  OG  SER X  17      10.427  -5.855 -10.241  1.00 30.00           O  
ATOM    140  N   GLN X  18      10.599  -6.027  -7.073  1.00 27.20           N  
ATOM    141  CA  GLN X  18      11.801  -5.565  -6.373  1.00 27.54           C  
ATOM    142  C   GLN X  18      12.318  -6.660  -5.485  1.00 27.91           C  
ATOM    143  O   GLN X  18      13.533  -6.837  -5.318  1.00 28.34           O  
ATOM    144  CB  GLN X  18      11.435  -4.308  -5.557  1.00 28.02           C  
ATOM    145  CG  GLN X  18      12.548  -3.705  -4.656  1.00 29.29           C  
ATOM    146  CD  GLN X  18      12.032  -2.540  -3.807  1.00 32.84           C  
ATOM    147  OE1 GLN X  18      11.288  -2.753  -2.860  1.00 35.34           O  
ATOM    148  NE2 GLN X  18      12.407  -1.329  -4.152  1.00 29.16           N  
ATOM    149  N   LYS X  19      11.405  -7.425  -4.903  1.00 29.09           N  
ATOM    150  CA  LYS X  19      11.805  -8.429  -3.936  1.00 30.28           C  
ATOM    151  C   LYS X  19      11.955  -9.822  -4.534  1.00 30.11           C  
ATOM    152  O   LYS X  19      12.244 -10.779  -3.830  1.00 30.59           O  
ATOM    153  CB  LYS X  19      10.914  -8.362  -2.682  1.00 31.23           C  
ATOM    154  CG  LYS X  19      11.363  -7.123  -1.859  1.00 33.42           C  
ATOM    155  CD  LYS X  19      10.469  -6.742  -0.726  1.00 41.09           C  
ATOM    156  CE  LYS X  19      11.198  -5.758   0.244  1.00 43.10           C  
ATOM    157  NZ  LYS X  19      12.449  -5.071  -0.265  1.00 43.14           N  
ATOM    158  N   GLY X  20      11.818  -9.934  -5.851  1.00 29.65           N  
ATOM    159  CA  GLY X  20      12.230 -11.191  -6.473  1.00 28.72           C  
ATOM    160  C   GLY X  20      11.058 -12.065  -6.820  1.00 28.52           C  
ATOM    161  O   GLY X  20      11.247 -13.235  -7.142  1.00 27.97           O  
ATOM    162  N   TYR X  21       9.846 -11.494  -6.779  1.00 28.23           N  
ATOM    163  CA  TYR X  21       8.626 -12.276  -6.946  1.00 28.32           C  
ATOM    164  C   TYR X  21       7.933 -11.923  -8.239  1.00 27.35           C  
ATOM    165  O   TYR X  21       8.155 -10.864  -8.799  1.00 27.26           O  
ATOM    166  CB  TYR X  21       7.636 -12.001  -5.799  1.00 28.75           C  
ATOM    167  CG  TYR X  21       8.167 -12.369  -4.422  1.00 28.66           C  
ATOM    168  CD1 TYR X  21       8.221 -13.687  -4.029  1.00 31.90           C  
ATOM    169  CD2 TYR X  21       8.631 -11.401  -3.557  1.00 29.31           C  
ATOM    170  CE1 TYR X  21       8.704 -14.043  -2.797  1.00 31.15           C  
ATOM    171  CE2 TYR X  21       9.144 -11.735  -2.321  1.00 31.42           C  
ATOM    172  CZ  TYR X  21       9.165 -13.068  -1.949  1.00 31.56           C  
ATOM    173  OH  TYR X  21       9.623 -13.449  -0.724  1.00 31.07           O  
ATOM    174  N   SER X  22       7.015 -12.775  -8.653  1.00 28.31           N  
ATOM    175  CA  SER X  22       6.144 -12.469  -9.789  1.00 28.66           C  
ATOM    176  C   SER X  22       5.055 -11.436  -9.439  1.00 29.32           C  
ATOM    177  O   SER X  22       4.469 -11.490  -8.373  1.00 28.17           O  
ATOM    178  CB  SER X  22       5.467 -13.753 -10.245  1.00 29.94           C  
ATOM    179  OG  SER X  22       4.695 -13.511 -11.385  1.00 30.61           O  
ATOM    180  N   TRP X  23       4.787 -10.517 -10.355  1.00 29.24           N  
ATOM    181  CA  TRP X  23       3.683  -9.578 -10.242  1.00 30.67           C  
ATOM    182  C   TRP X  23       2.488  -9.987 -11.124  1.00 32.12           C  
ATOM    183  O   TRP X  23       1.571  -9.193 -11.313  1.00 31.56           O  
ATOM    184  CB  TRP X  23       4.132  -8.183 -10.658  1.00 30.11           C  
ATOM    185  CG  TRP X  23       4.792  -8.217 -12.028  1.00 29.83           C  
ATOM    186  CD1 TRP X  23       4.187  -8.015 -13.239  1.00 29.30           C  
ATOM    187  CD2 TRP X  23       6.175  -8.508 -12.308  1.00 27.74           C  
ATOM    188  NE1 TRP X  23       5.116  -8.173 -14.261  1.00 29.48           N  
ATOM    189  CE2 TRP X  23       6.342  -8.453 -13.706  1.00 29.31           C  
ATOM    190  CE3 TRP X  23       7.308  -8.744 -11.504  1.00 27.31           C  
ATOM    191  CZ2 TRP X  23       7.598  -8.682 -14.327  1.00 29.27           C  
ATOM    192  CZ3 TRP X  23       8.545  -8.985 -12.121  1.00 27.77           C  
ATOM    193  CH2 TRP X  23       8.680  -8.931 -13.515  1.00 29.26           C  
ATOM    194  N   SER X  24       2.498 -11.197 -11.684  1.00 35.05           N  
ATOM    195  CA  SER X  24       1.384 -11.620 -12.550  1.00 38.51           C  
ATOM    196  C   SER X  24       0.279 -12.223 -11.696  1.00 39.37           C  
ATOM    197  O   SER X  24      -0.042 -13.403 -11.839  1.00 40.21           O  
ATOM    198  CB  SER X  24       1.829 -12.661 -13.599  1.00 38.55           C  
ATOM    199  OG  SER X  24       2.951 -12.206 -14.328  1.00 45.05           O  
ATOM    200  N   GLN X  25      -0.306 -11.424 -10.806  1.00 40.25           N  
ATOM    201  CA  GLN X  25      -1.244 -11.969  -9.816  1.00 40.98           C  
ATOM    202  C   GLN X  25      -2.594 -11.291  -9.922  1.00 41.98           C  
ATOM    203  O   GLN X  25      -3.533 -11.664  -9.204  1.00 42.23           O  
ATOM    204  CB  GLN X  25      -0.703 -11.761  -8.394  1.00 40.96           C  
ATOM    205  CG  GLN X  25       0.840 -11.814  -8.242  1.00 40.75           C  
ATOM    206  CD  GLN X  25       1.335 -13.213  -7.987  1.00 40.88           C  
ATOM    207  OE1 GLN X  25       2.537 -13.445  -7.804  1.00 42.63           O  
ATOM    208  NE2 GLN X  25       0.410 -14.167  -7.975  1.00 40.34           N  
ATOM    209  N   PHE X  26      -2.673 -10.274 -10.781  1.00 42.29           N  
ATOM    210  CA  PHE X  26      -3.852  -9.420 -10.860  1.00 43.62           C  
ATOM    211  C   PHE X  26      -4.640  -9.671 -12.134  1.00 45.15           C  
ATOM    212  O   PHE X  26      -5.810 -10.052 -12.085  1.00 47.11           O  
ATOM    213  CB  PHE X  26      -3.451  -7.945 -10.784  1.00 43.54           C  
ATOM    214  CG  PHE X  26      -2.459  -7.642  -9.699  1.00 41.42           C  
ATOM    215  CD1 PHE X  26      -2.883  -7.335  -8.409  1.00 39.76           C  
ATOM    216  CD2 PHE X  26      -1.096  -7.647  -9.969  1.00 40.47           C  
ATOM    217  CE1 PHE X  26      -1.964  -7.048  -7.411  1.00 37.30           C  
ATOM    218  CE2 PHE X  26      -0.163  -7.353  -8.967  1.00 39.10           C  
ATOM    219  CZ  PHE X  26      -0.602  -7.063  -7.685  1.00 38.83           C  
ATOM    220  N   PRO X  27      -1.212  13.987 -12.899  1.00 51.49           N  
ATOM    221  CA  PRO X  27      -0.681  12.928 -13.776  1.00 50.99           C  
ATOM    222  C   PRO X  27      -0.270  11.668 -12.986  1.00 49.89           C  
ATOM    223  O   PRO X  27       0.514  11.743 -12.040  1.00 49.80           O  
ATOM    224  CB  PRO X  27       0.522  13.591 -14.465  1.00 51.31           C  
ATOM    225  CG  PRO X  27       0.777  14.913 -13.689  1.00 51.62           C  
ATOM    226  CD  PRO X  27      -0.181  14.973 -12.529  1.00 51.47           C  
ATOM    227  N   MET X  28      -0.820  10.528 -13.395  1.00 48.50           N  
ATOM    228  CA  MET X  28      -0.728   9.282 -12.635  1.00 47.13           C  
ATOM    229  C   MET X  28       0.688   8.746 -12.502  1.00 44.82           C  
ATOM    230  O   MET X  28       1.037   8.138 -11.485  1.00 44.01           O  
ATOM    231  CB  MET X  28      -1.651   8.229 -13.262  1.00 47.95           C  
ATOM    232  CG  MET X  28      -1.670   6.908 -12.534  1.00 50.93           C  
ATOM    233  SD  MET X  28      -2.522   6.797 -10.937  1.00 58.24           S  
ATOM    234  CE  MET X  28      -3.051   8.492 -10.578  1.00 56.30           C  
ATOM    235  N   ALA X  29       1.495   8.979 -13.533  1.00 42.52           N  
ATOM    236  CA  ALA X  29       2.891   8.560 -13.571  1.00 40.53           C  
ATOM    237  C   ALA X  29       3.723   9.160 -12.450  1.00 38.89           C  
ATOM    238  O   ALA X  29       4.538   8.468 -11.849  1.00 38.61           O  
ATOM    239  CB  ALA X  29       3.511   8.911 -14.924  1.00 40.81           C  
ATOM    240  N   ALA X  30       3.541  10.444 -12.181  1.00 37.54           N  
ATOM    241  CA  ALA X  30       4.305  11.089 -11.118  1.00 36.61           C  
ATOM    242  C   ALA X  30       3.847  10.636  -9.718  1.00 34.96           C  
ATOM    243  O   ALA X  30       4.664  10.513  -8.819  1.00 34.85           O  
ATOM    244  CB  ALA X  30       4.245  12.598 -11.238  1.00 37.20           C  
ATOM    245  N   VAL X  31       2.552  10.403  -9.535  1.00 34.35           N  
ATOM    246  CA  VAL X  31       2.071   9.834  -8.250  1.00 33.05           C  
ATOM    247  C   VAL X  31       2.651   8.431  -8.045  1.00 32.58           C  
ATOM    248  O   VAL X  31       3.098   8.117  -6.965  1.00 33.15           O  
ATOM    249  CB  VAL X  31       0.553   9.787  -8.165  1.00 33.54           C  
ATOM    250  CG1 VAL X  31       0.088   9.172  -6.803  1.00 30.89           C  
ATOM    251  CG2 VAL X  31      -0.013  11.182  -8.309  1.00 31.84           C  
ATOM    252  N   LYS X  32       2.629   7.584  -9.080  1.00 31.80           N  
ATOM    253  CA  LYS X  32       3.159   6.230  -8.978  1.00 30.89           C  
ATOM    254  C   LYS X  32       4.622   6.251  -8.605  1.00 30.74           C  
ATOM    255  O   LYS X  32       5.036   5.544  -7.684  1.00 30.43           O  
ATOM    256  CB  LYS X  32       2.971   5.440 -10.274  1.00 31.45           C  
ATOM    257  CG  LYS X  32       1.561   4.989 -10.548  1.00 31.93           C  
ATOM    258  CD  LYS X  32       1.466   4.450 -11.984  1.00 37.07           C  
ATOM    259  CE  LYS X  32       0.087   3.933 -12.271  1.00 38.79           C  
ATOM    260  NZ  LYS X  32      -0.016   3.396 -13.682  1.00 42.89           N  
ATOM    261  N   GLN X  33       5.409   7.098  -9.283  1.00 30.70           N  
ATOM    262  CA  GLN X  33       6.854   7.150  -8.999  1.00 31.03           C  
ATOM    263  C   GLN X  33       7.159   7.662  -7.593  1.00 30.22           C  
ATOM    264  O   GLN X  33       8.038   7.108  -6.905  1.00 30.13           O  
ATOM    265  CB  GLN X  33       7.601   8.008 -10.031  1.00 31.89           C  
ATOM    266  CG  GLN X  33       9.125   7.881  -9.954  1.00 37.13           C  
ATOM    267  CD  GLN X  33       9.624   6.458 -10.232  1.00 42.47           C  
ATOM    268  OE1 GLN X  33       9.071   5.740 -11.081  1.00 45.09           O  
ATOM    269  NE2 GLN X  33      10.652   6.035  -9.483  1.00 45.42           N  
ATOM    270  N   ALA X  34       6.494   8.751  -7.197  1.00 28.94           N  
ATOM    271  CA  ALA X  34       6.650   9.314  -5.838  1.00 28.37           C  
ATOM    272  C   ALA X  34       6.341   8.243  -4.764  1.00 27.85           C  
ATOM    273  O   ALA X  34       7.067   8.118  -3.797  1.00 29.28           O  
ATOM    274  CB  ALA X  34       5.738  10.505  -5.665  1.00 27.78           C  
ATOM    275  N   LEU X  35       5.275   7.472  -4.967  1.00 27.19           N  
ATOM    276  CA  LEU X  35       4.860   6.445  -4.015  1.00 26.85           C  
ATOM    277  C   LEU X  35       5.863   5.311  -3.988  1.00 26.35           C  
ATOM    278  O   LEU X  35       6.161   4.779  -2.943  1.00 25.24           O  
ATOM    279  CB  LEU X  35       3.498   5.865  -4.403  1.00 27.23           C  
ATOM    280  CG  LEU X  35       2.868   4.952  -3.347  1.00 26.74           C  
ATOM    281  CD1 LEU X  35       2.848   5.571  -1.866  1.00 23.81           C  
ATOM    282  CD2 LEU X  35       1.448   4.540  -3.801  1.00 26.36           C  
ATOM    283  N   ARG X  36       6.346   4.884  -5.150  1.00 26.58           N  
ATOM    284  CA  ARG X  36       7.390   3.844  -5.150  1.00 25.91           C  
ATOM    285  C   ARG X  36       8.580   4.250  -4.261  1.00 26.93           C  
ATOM    286  O   ARG X  36       9.081   3.466  -3.437  1.00 26.82           O  
ATOM    287  CB  ARG X  36       7.893   3.614  -6.583  1.00 25.30           C  
ATOM    288  CG  ARG X  36       6.907   2.849  -7.463  1.00 25.84           C  
ATOM    289  CD  ARG X  36       7.437   2.734  -8.953  1.00 26.55           C  
ATOM    290  NE  ARG X  36       6.503   1.956  -9.763  1.00 29.44           N  
ATOM    291  CZ  ARG X  36       6.861   1.211 -10.812  1.00 33.70           C  
ATOM    292  NH1 ARG X  36       8.147   1.129 -11.180  1.00 34.61           N  
ATOM    293  NH2 ARG X  36       5.937   0.513 -11.473  1.00 35.81           N  
ATOM    294  N   GLU X  37       9.066   5.458  -4.498  1.00 27.67           N  
ATOM    295  CA  GLU X  37      10.172   6.023  -3.733  1.00 30.21           C  
ATOM    296  C   GLU X  37       9.847   6.165  -2.255  1.00 29.15           C  
ATOM    297  O   GLU X  37      10.674   5.833  -1.397  1.00 30.79           O  
ATOM    298  CB  GLU X  37      10.544   7.393  -4.312  1.00 30.72           C  
ATOM    299  CG  GLU X  37      11.356   7.307  -5.591  1.00 38.46           C  
ATOM    300  CD  GLU X  37      11.710   8.695  -6.122  1.00 44.89           C  
ATOM    301  OE1 GLU X  37      12.377   9.473  -5.383  1.00 45.87           O  
ATOM    302  OE2 GLU X  37      11.304   9.000  -7.268  1.00 47.61           O  
ATOM    303  N   ALA X  38       8.633   6.631  -1.952  1.00 28.61           N  
ATOM    304  CA  ALA X  38       8.229   6.842  -0.553  1.00 26.36           C  
ATOM    305  C   ALA X  38       8.208   5.528   0.215  1.00 26.40           C  
ATOM    306  O   ALA X  38       8.669   5.454   1.363  1.00 25.63           O  
ATOM    307  CB  ALA X  38       6.843   7.526  -0.513  1.00 27.69           C  
ATOM    308  N   GLY X  39       7.646   4.480  -0.391  1.00 25.08           N  
ATOM    309  CA  GLY X  39       7.661   3.155   0.225  1.00 26.77           C  
ATOM    310  C   GLY X  39       9.075   2.659   0.440  1.00 26.89           C  
ATOM    311  O   GLY X  39       9.369   2.102   1.477  1.00 28.33           O  
ATOM    312  N   ASP X  40       9.978   2.886  -0.510  1.00 28.15           N  
ATOM    313  CA  ASP X  40      11.383   2.468  -0.292  1.00 28.71           C  
ATOM    314  C   ASP X  40      12.055   3.203   0.856  1.00 29.72           C  
ATOM    315  O   ASP X  40      12.718   2.594   1.668  1.00 28.79           O  
ATOM    316  CB  ASP X  40      12.228   2.656  -1.551  1.00 29.55           C  
ATOM    317  CG  ASP X  40      11.820   1.732  -2.681  1.00 28.87           C  
ATOM    318  OD1 ASP X  40      11.292   0.629  -2.407  1.00 29.79           O  
ATOM    319  OD2 ASP X  40      12.042   2.125  -3.858  1.00 31.08           O  
ATOM    320  N   GLU X  41      11.885   4.510   0.905  1.00 30.66           N  
ATOM    321  CA  GLU X  41      12.355   5.285   2.056  1.00 33.26           C  
ATOM    322  C   GLU X  41      11.752   4.816   3.380  1.00 32.98           C  
ATOM    323  O   GLU X  41      12.460   4.712   4.397  1.00 32.47           O  
ATOM    324  CB  GLU X  41      12.052   6.772   1.865  1.00 33.83           C  
ATOM    325  CG  GLU X  41      13.196   7.617   1.272  1.00 40.87           C  
ATOM    326  CD  GLU X  41      14.625   7.139   1.660  1.00 47.62           C  
ATOM    327  OE1 GLU X  41      14.958   7.030   2.879  1.00 51.38           O  
ATOM    328  OE2 GLU X  41      15.427   6.903   0.734  1.00 48.90           O  
ATOM    329  N   PHE X  42      10.446   4.539   3.366  1.00 32.30           N  
ATOM    330  CA  PHE X  42       9.747   4.126   4.563  1.00 32.31           C  
ATOM    331  C   PHE X  42      10.336   2.813   5.060  1.00 32.28           C  
ATOM    332  O   PHE X  42      10.610   2.663   6.248  1.00 31.14           O  
ATOM    333  CB  PHE X  42       8.251   3.960   4.285  1.00 31.38           C  
ATOM    334  CG  PHE X  42       7.453   3.650   5.513  1.00 33.47           C  
ATOM    335  CD1 PHE X  42       7.310   2.334   5.947  1.00 31.87           C  
ATOM    336  CD2 PHE X  42       6.841   4.685   6.243  1.00 32.69           C  
ATOM    337  CE1 PHE X  42       6.605   2.058   7.091  1.00 31.59           C  
ATOM    338  CE2 PHE X  42       6.149   4.416   7.391  1.00 33.69           C  
ATOM    339  CZ  PHE X  42       6.013   3.090   7.817  1.00 30.05           C  
ATOM    340  N   GLU X  43      10.561   1.880   4.132  1.00 31.44           N  
ATOM    341  CA  GLU X  43      11.024   0.528   4.468  1.00 31.85           C  
ATOM    342  C   GLU X  43      12.474   0.422   4.913  1.00 32.98           C  
ATOM    343  O   GLU X  43      12.834  -0.505   5.661  1.00 33.61           O  
ATOM    344  CB  GLU X  43      10.718  -0.456   3.313  1.00 31.10           C  
ATOM    345  CG  GLU X  43       9.190  -0.661   3.132  1.00 31.61           C  
ATOM    346  CD  GLU X  43       8.799  -1.338   1.824  1.00 30.80           C  
ATOM    347  OE1 GLU X  43       9.717  -1.817   1.132  1.00 29.04           O  
ATOM    348  OE2 GLU X  43       7.578  -1.377   1.489  1.00 32.45           O  
ATOM    349  N   LEU X  44      13.320   1.349   4.482  1.00 33.90           N  
ATOM    350  CA  LEU X  44      14.702   1.386   5.008  1.00 35.67           C  
ATOM    351  C   LEU X  44      14.721   1.900   6.446  1.00 36.42           C  
ATOM    352  O   LEU X  44      15.547   1.477   7.249  1.00 34.67           O  
ATOM    353  CB  LEU X  44      15.599   2.288   4.164  1.00 35.24           C  
ATOM    354  CG  LEU X  44      15.986   1.853   2.757  1.00 37.03           C  
ATOM    355  CD1 LEU X  44      16.586   3.049   2.004  1.00 38.46           C  
ATOM    356  CD2 LEU X  44      16.959   0.683   2.810  1.00 38.80           C  
ATOM    357  N   ARG X  45      13.817   2.839   6.746  1.00 37.59           N  
ATOM    358  CA  ARG X  45      13.676   3.378   8.097  1.00 39.02           C  
ATOM    359  C   ARG X  45      13.084   2.336   9.039  1.00 40.01           C  
ATOM    360  O   ARG X  45      13.573   2.155  10.150  1.00 39.90           O  
ATOM    361  CB  ARG X  45      12.801   4.641   8.061  1.00 40.06           C  
ATOM    362  CG  ARG X  45      12.459   5.272   9.413  1.00 42.93           C  
ATOM    363  CD  ARG X  45      13.660   5.961  10.061  1.00 50.83           C  
ATOM    364  NE  ARG X  45      14.194   5.182  11.175  1.00 56.31           N  
ATOM    365  CZ  ARG X  45      13.681   5.174  12.408  1.00 59.45           C  
ATOM    366  NH1 ARG X  45      12.621   5.915  12.714  1.00 59.43           N  
ATOM    367  NH2 ARG X  45      14.232   4.419  13.347  1.00 61.57           N  
ATOM    368  N   TYR X  46      12.019   1.667   8.593  1.00 40.91           N  
ATOM    369  CA  TYR X  46      11.292   0.705   9.418  1.00 42.45           C  
ATOM    370  C   TYR X  46      11.390  -0.663   8.770  1.00 44.06           C  
ATOM    371  O   TYR X  46      10.656  -0.961   7.817  1.00 43.64           O  
ATOM    372  CB  TYR X  46       9.825   1.120   9.549  1.00 42.07           C  
ATOM    373  CG  TYR X  46       9.615   2.515  10.138  1.00 40.95           C  
ATOM    374  CD1 TYR X  46       9.786   2.764  11.511  1.00 40.84           C  
ATOM    375  CD2 TYR X  46       9.211   3.580   9.321  1.00 41.43           C  
ATOM    376  CE1 TYR X  46       9.580   4.044  12.039  1.00 41.09           C  
ATOM    377  CE2 TYR X  46       9.017   4.869   9.842  1.00 39.92           C  
ATOM    378  CZ  TYR X  46       9.201   5.083  11.190  1.00 40.86           C  
ATOM    379  OH  TYR X  46       8.989   6.342  11.663  1.00 40.46           O  
ATOM    380  N   ARG X  47      12.296  -1.489   9.295  1.00 45.84           N  
ATOM    381  CA  ARG X  47      12.644  -2.758   8.681  1.00 48.24           C  
ATOM    382  C   ARG X  47      11.791  -3.976   9.030  1.00 49.06           C  
ATOM    383  O   ARG X  47      11.830  -4.962   8.286  1.00 49.69           O  
ATOM    384  CB  ARG X  47      14.123  -3.081   8.907  1.00 48.61           C  
ATOM    385  CG  ARG X  47      14.947  -2.715   7.694  1.00 52.88           C  
ATOM    386  CD  ARG X  47      16.399  -2.417   8.031  1.00 59.64           C  
ATOM    387  NE  ARG X  47      16.924  -1.418   7.098  1.00 63.41           N  
ATOM    388  CZ  ARG X  47      17.861  -0.518   7.393  1.00 66.07           C  
ATOM    389  NH1 ARG X  47      18.407  -0.481   8.611  1.00 67.21           N  
ATOM    390  NH2 ARG X  47      18.244   0.355   6.466  1.00 66.15           N  
ATOM    391  N   ARG X  48      11.012  -3.923  10.113  1.00 49.33           N  
ATOM    392  CA  ARG X  48      10.293  -5.125  10.585  1.00 50.17           C  
ATOM    393  C   ARG X  48       9.184  -5.701   9.689  1.00 49.45           C  
ATOM    394  O   ARG X  48       8.588  -6.723  10.049  1.00 50.13           O  
ATOM    395  CB  ARG X  48       9.747  -4.936  12.014  1.00 50.80           C  
ATOM    396  CG  ARG X  48       8.830  -3.715  12.228  1.00 54.13           C  
ATOM    397  CD  ARG X  48       7.459  -3.818  11.515  1.00 58.05           C  
ATOM    398  NE  ARG X  48       6.723  -2.560  11.582  1.00 60.30           N  
ATOM    399  CZ  ARG X  48       6.984  -1.498  10.823  1.00 62.81           C  
ATOM    400  NH1 ARG X  48       7.943  -1.550   9.903  1.00 62.95           N  
ATOM    401  NH2 ARG X  48       6.274  -0.378  10.977  1.00 64.31           N  
ATOM    402  N   ALA X  49       8.880  -5.056   8.558  1.00 48.46           N  
ATOM    403  CA  ALA X  49       7.852  -5.576   7.620  1.00 46.43           C  
ATOM    404  C   ALA X  49       6.489  -5.836   8.280  1.00 45.34           C  
ATOM    405  O   ALA X  49       5.818  -6.829   7.963  1.00 45.44           O  
ATOM    406  CB  ALA X  49       8.361  -6.832   6.880  1.00 46.74           C  
ATOM    407  N   PHE X  50       6.089  -4.945   9.198  1.00 43.33           N  
ATOM    408  CA  PHE X  50       4.778  -5.005   9.865  1.00 41.49           C  
ATOM    409  C   PHE X  50       4.464  -6.365  10.491  1.00 41.14           C  
ATOM    410  O   PHE X  50       3.311  -6.757  10.595  1.00 40.35           O  
ATOM    411  CB  PHE X  50       3.688  -4.601   8.896  1.00 40.09           C  
ATOM    412  CG  PHE X  50       3.783  -3.178   8.455  1.00 38.73           C  
ATOM    413  CD1 PHE X  50       3.184  -2.160   9.200  1.00 35.13           C  
ATOM    414  CD2 PHE X  50       4.491  -2.843   7.303  1.00 36.76           C  
ATOM    415  CE1 PHE X  50       3.269  -0.816   8.774  1.00 35.33           C  
ATOM    416  CE2 PHE X  50       4.589  -1.509   6.894  1.00 34.70           C  
ATOM    417  CZ  PHE X  50       3.973  -0.504   7.636  1.00 33.17           C  
ATOM    418  N   SER X  51       5.505  -7.082  10.895  1.00 41.47           N  
ATOM    419  CA  SER X  51       5.367  -8.456  11.377  1.00 42.49           C  
ATOM    420  C   SER X  51       4.243  -8.712  12.380  1.00 41.81           C  
ATOM    421  O   SER X  51       3.555  -9.725  12.282  1.00 42.33           O  
ATOM    422  CB  SER X  51       6.694  -8.958  11.949  1.00 43.04           C  
ATOM    423  OG  SER X  51       7.440  -9.529  10.892  1.00 48.22           O  
ATOM    424  N   ASP X  52       4.075  -7.816  13.345  1.00 41.57           N  
ATOM    425  CA  ASP X  52       3.024  -7.967  14.364  1.00 41.86           C  
ATOM    426  C   ASP X  52       1.629  -7.729  13.828  1.00 40.18           C  
ATOM    427  O   ASP X  52       0.681  -8.384  14.254  1.00 40.07           O  
ATOM    428  CB  ASP X  52       3.290  -7.045  15.552  1.00 42.87           C  
ATOM    429  CG  ASP X  52       4.467  -7.516  16.388  1.00 47.15           C  
ATOM    430  OD1 ASP X  52       5.291  -6.663  16.800  1.00 49.56           O  
ATOM    431  OD2 ASP X  52       4.573  -8.753  16.616  1.00 50.86           O  
ATOM    432  N   LEU X  53       1.523  -6.797  12.887  1.00 38.64           N  
ATOM    433  CA  LEU X  53       0.268  -6.490  12.244  1.00 37.42           C  
ATOM    434  C   LEU X  53      -0.191  -7.576  11.283  1.00 36.08           C  
ATOM    435  O   LEU X  53      -1.378  -7.902  11.244  1.00 35.53           O  
ATOM    436  CB  LEU X  53       0.400  -5.156  11.511  1.00 37.87           C  
ATOM    437  CG  LEU X  53      -0.636  -4.081  11.805  1.00 39.44           C  
ATOM    438  CD1 LEU X  53      -0.749  -3.833  13.289  1.00 37.68           C  
ATOM    439  CD2 LEU X  53      -0.308  -2.787  11.075  1.00 38.14           C  
ATOM    440  N   THR X  54       0.725  -8.141  10.495  1.00 35.57           N  
ATOM    441  CA  THR X  54       0.343  -9.260   9.632  1.00 35.69           C  
ATOM    442  C   THR X  54      -0.064 -10.484  10.475  1.00 36.67           C  
ATOM    443  O   THR X  54      -0.981 -11.224  10.108  1.00 36.54           O  
ATOM    444  CB  THR X  54       1.448  -9.624   8.630  1.00 35.96           C  
ATOM    445  OG1 THR X  54       2.629 -10.034   9.336  1.00 36.29           O  
ATOM    446  CG2 THR X  54       1.785  -8.432   7.767  1.00 34.74           C  
ATOM    447  N   SER X  55       0.604 -10.664  11.614  1.00 37.61           N  
ATOM    448  CA  SER X  55       0.280 -11.748  12.551  1.00 39.55           C  
ATOM    449  C   SER X  55      -1.085 -11.546  13.148  1.00 39.81           C  
ATOM    450  O   SER X  55      -1.836 -12.500  13.324  1.00 39.91           O  
ATOM    451  CB  SER X  55       1.291 -11.783  13.685  1.00 39.78           C  
ATOM    452  OG  SER X  55       2.381 -12.617  13.359  1.00 44.07           O  
ATOM    453  N   GLN X  56      -1.402 -10.281  13.443  1.00 40.09           N  
ATOM    454  CA  GLN X  56      -2.689  -9.905  13.985  1.00 40.13           C  
ATOM    455  C   GLN X  56      -3.767 -10.177  12.969  1.00 39.82           C  
ATOM    456  O   GLN X  56      -4.854 -10.614  13.326  1.00 38.96           O  
ATOM    457  CB  GLN X  56      -2.673  -8.435  14.387  1.00 41.26           C  
ATOM    458  CG  GLN X  56      -3.885  -7.968  15.169  1.00 43.50           C  
ATOM    459  CD  GLN X  56      -3.766  -6.498  15.595  1.00 47.75           C  
ATOM    460  OE1 GLN X  56      -2.680  -6.033  15.987  1.00 46.94           O  
ATOM    461  NE2 GLN X  56      -4.885  -5.760  15.513  1.00 46.33           N  
ATOM    462  N   LEU X  57      -3.463  -9.967  11.694  1.00 39.75           N  
ATOM    463  CA  LEU X  57      -4.443 -10.242  10.660  1.00 39.94           C  
ATOM    464  C   LEU X  57      -4.700 -11.742  10.501  1.00 40.22           C  
ATOM    465  O   LEU X  57      -5.848 -12.167  10.323  1.00 40.08           O  
ATOM    466  CB  LEU X  57      -4.012  -9.661   9.317  1.00 39.65           C  
ATOM    467  CG  LEU X  57      -5.089  -9.080   8.395  1.00 40.75           C  
ATOM    468  CD1 LEU X  57      -4.685  -9.152   6.924  1.00 38.04           C  
ATOM    469  CD2 LEU X  57      -6.528  -9.594   8.582  1.00 41.65           C  
ATOM    470  N   HIS X  58      -3.631 -12.532  10.540  1.00 40.60           N  
ATOM    471  CA  HIS X  58      -3.727 -13.973  10.327  1.00 42.03           C  
ATOM    472  C   HIS X  58      -4.499 -14.279   9.041  1.00 41.54           C  
ATOM    473  O   HIS X  58      -5.489 -15.035   9.051  1.00 41.40           O  
ATOM    474  CB  HIS X  58      -4.397 -14.631  11.533  1.00 42.80           C  
ATOM    475  CG  HIS X  58      -3.878 -16.002  11.824  1.00 47.66           C  
ATOM    476  ND1 HIS X  58      -4.586 -17.147  11.524  1.00 50.76           N  
ATOM    477  CD2 HIS X  58      -2.705 -16.413  12.362  1.00 49.84           C  
ATOM    478  CE1 HIS X  58      -3.881 -18.206  11.889  1.00 51.99           C  
ATOM    479  NE2 HIS X  58      -2.732 -17.786  12.392  1.00 53.33           N  
ATOM    480  N   ILE X  59      -4.067 -13.673   7.938  1.00 40.76           N  
ATOM    481  CA  ILE X  59      -4.831 -13.739   6.695  1.00 41.06           C  
ATOM    482  C   ILE X  59      -4.870 -15.179   6.166  1.00 41.49           C  
ATOM    483  O   ILE X  59      -3.895 -15.920   6.323  1.00 41.56           O  
ATOM    484  CB  ILE X  59      -4.310 -12.713   5.626  1.00 41.04           C  
ATOM    485  CG1 ILE X  59      -5.329 -12.496   4.505  1.00 40.94           C  
ATOM    486  CG2 ILE X  59      -2.960 -13.122   5.064  1.00 41.43           C  
ATOM    487  CD1 ILE X  59      -4.902 -11.427   3.514  1.00 39.07           C  
ATOM    488  N   THR X  60      -6.027 -15.573   5.629  1.00 41.48           N  
ATOM    489  CA  THR X  60      -6.229 -16.848   4.943  1.00 42.18           C  
ATOM    490  C   THR X  60      -7.302 -16.610   3.876  1.00 42.15           C  
ATOM    491  O   THR X  60      -7.968 -15.574   3.898  1.00 41.40           O  
ATOM    492  CB  THR X  60      -6.687 -18.005   5.914  1.00 42.44           C  
ATOM    493  OG1 THR X  60      -8.022 -17.755   6.378  1.00 43.97           O  
ATOM    494  CG2 THR X  60      -5.752 -18.162   7.113  1.00 42.95           C  
ATOM    495  N   PRO X  61      -7.466 -17.549   2.917  1.00 42.01           N  
ATOM    496  CA  PRO X  61      -8.562 -17.430   1.960  1.00 42.27           C  
ATOM    497  C   PRO X  61      -9.956 -17.310   2.615  1.00 42.48           C  
ATOM    498  O   PRO X  61     -10.926 -16.963   1.950  1.00 42.61           O  
ATOM    499  CB  PRO X  61      -8.437 -18.724   1.131  1.00 42.42           C  
ATOM    500  CG  PRO X  61      -6.997 -19.046   1.196  1.00 41.92           C  
ATOM    501  CD  PRO X  61      -6.635 -18.727   2.626  1.00 42.33           C  
ATOM    502  N   GLY X  62     -10.045 -17.570   3.914  1.00 42.69           N  
ATOM    503  CA  GLY X  62     -11.290 -17.367   4.645  1.00 43.03           C  
ATOM    504  C   GLY X  62     -11.516 -15.939   5.118  1.00 42.80           C  
ATOM    505  O   GLY X  62     -12.659 -15.551   5.396  1.00 43.32           O  
ATOM    506  N   THR X  63     -10.441 -15.154   5.195  1.00 42.11           N  
ATOM    507  CA  THR X  63     -10.491 -13.776   5.723  1.00 41.38           C  
ATOM    508  C   THR X  63     -11.384 -12.837   4.914  1.00 40.78           C  
ATOM    509  O   THR X  63     -11.333 -12.830   3.692  1.00 41.07           O  
ATOM    510  CB  THR X  63      -9.087 -13.164   5.809  1.00 41.53           C  
ATOM    511  OG1 THR X  63      -8.227 -14.085   6.483  1.00 41.39           O  
ATOM    512  CG2 THR X  63      -9.108 -11.857   6.593  1.00 41.91           C  
ATOM    513  N   ALA X  64     -12.206 -12.050   5.603  1.00 39.95           N  
ATOM    514  CA  ALA X  64     -13.027 -11.063   4.920  1.00 38.81           C  
ATOM    515  C   ALA X  64     -12.439  -9.675   5.118  1.00 38.03           C  
ATOM    516  O   ALA X  64     -11.609  -9.461   6.007  1.00 36.76           O  
ATOM    517  CB  ALA X  64     -14.494 -11.111   5.399  1.00 39.69           C  
ATOM    518  N   TYR X  65     -12.892  -8.751   4.278  1.00 36.68           N  
ATOM    519  CA  TYR X  65     -12.432  -7.370   4.277  1.00 36.50           C  
ATOM    520  C   TYR X  65     -12.493  -6.723   5.662  1.00 36.11           C  
ATOM    521  O   TYR X  65     -11.579  -6.027   6.066  1.00 36.86           O  
ATOM    522  CB  TYR X  65     -13.259  -6.560   3.272  1.00 36.32           C  
ATOM    523  CG  TYR X  65     -12.950  -5.084   3.366  1.00 35.96           C  
ATOM    524  CD1 TYR X  65     -11.756  -4.551   2.848  1.00 32.64           C  
ATOM    525  CD2 TYR X  65     -13.825  -4.223   4.046  1.00 35.82           C  
ATOM    526  CE1 TYR X  65     -11.475  -3.165   2.977  1.00 31.10           C  
ATOM    527  CE2 TYR X  65     -13.556  -2.885   4.164  1.00 33.83           C  
ATOM    528  CZ  TYR X  65     -12.377  -2.361   3.652  1.00 29.98           C  
ATOM    529  OH  TYR X  65     -12.168  -1.005   3.829  1.00 31.01           O  
ATOM    530  N   GLN X  66     -13.565  -6.986   6.400  1.00 36.69           N  
ATOM    531  CA  GLN X  66     -13.791  -6.403   7.722  1.00 37.10           C  
ATOM    532  C   GLN X  66     -12.630  -6.649   8.661  1.00 36.12           C  
ATOM    533  O   GLN X  66     -12.260  -5.777   9.425  1.00 36.10           O  
ATOM    534  CB  GLN X  66     -15.106  -6.944   8.319  1.00 38.67           C  
ATOM    535  CG  GLN X  66     -16.387  -6.505   7.555  1.00 41.94           C  
ATOM    536  CD  GLN X  66     -16.502  -7.043   6.091  1.00 44.90           C  
ATOM    537  OE1 GLN X  66     -16.197  -8.207   5.781  1.00 43.75           O  
ATOM    538  NE2 GLN X  66     -16.964  -6.166   5.190  1.00 46.63           N  
ATOM    539  N   SER X  67     -12.038  -7.839   8.579  1.00 35.86           N  
ATOM    540  CA  SER X  67     -10.862  -8.193   9.375  1.00 34.63           C  
ATOM    541  C   SER X  67      -9.620  -7.384   8.946  1.00 32.87           C  
ATOM    542  O   SER X  67      -8.811  -6.935   9.794  1.00 33.42           O  
ATOM    543  CB  SER X  67     -10.569  -9.698   9.238  1.00 34.68           C  
ATOM    544  OG  SER X  67     -11.457 -10.477  10.024  1.00 35.89           O  
ATOM    545  N   PHE X  68      -9.464  -7.210   7.637  1.00 31.81           N  
ATOM    546  CA  PHE X  68      -8.392  -6.386   7.071  1.00 30.36           C  
ATOM    547  C   PHE X  68      -8.533  -4.927   7.521  1.00 29.99           C  
ATOM    548  O   PHE X  68      -7.574  -4.322   7.978  1.00 28.98           O  
ATOM    549  CB  PHE X  68      -8.414  -6.484   5.537  1.00 30.94           C  
ATOM    550  CG  PHE X  68      -7.463  -5.543   4.828  1.00 30.05           C  
ATOM    551  CD1 PHE X  68      -6.126  -5.884   4.662  1.00 29.22           C  
ATOM    552  CD2 PHE X  68      -7.926  -4.339   4.265  1.00 27.58           C  
ATOM    553  CE1 PHE X  68      -5.258  -5.059   3.984  1.00 30.56           C  
ATOM    554  CE2 PHE X  68      -7.073  -3.502   3.591  1.00 28.37           C  
ATOM    555  CZ  PHE X  68      -5.727  -3.852   3.437  1.00 27.93           C  
ATOM    556  N   GLU X  69      -9.726  -4.367   7.344  1.00 29.31           N  
ATOM    557  CA  GLU X  69     -10.034  -3.018   7.785  1.00 28.84           C  
ATOM    558  C   GLU X  69      -9.698  -2.763   9.276  1.00 29.57           C  
ATOM    559  O   GLU X  69      -9.068  -1.748   9.637  1.00 29.38           O  
ATOM    560  CB  GLU X  69     -11.508  -2.745   7.527  1.00 29.62           C  
ATOM    561  CG  GLU X  69     -11.993  -1.398   8.022  1.00 30.96           C  
ATOM    562  CD  GLU X  69     -13.460  -1.239   7.718  1.00 36.19           C  
ATOM    563  OE1 GLU X  69     -14.232  -2.173   8.018  1.00 38.09           O  
ATOM    564  OE2 GLU X  69     -13.840  -0.228   7.119  1.00 37.58           O  
ATOM    565  N   GLN X  70     -10.090  -3.701  10.142  1.00 30.43           N  
ATOM    566  CA  GLN X  70      -9.800  -3.579  11.577  1.00 30.99           C  
ATOM    567  C   GLN X  70      -8.303  -3.526  11.942  1.00 31.05           C  
ATOM    568  O   GLN X  70      -7.887  -2.738  12.808  1.00 30.99           O  
ATOM    569  CB  GLN X  70     -10.534  -4.683  12.367  1.00 32.30           C  
ATOM    570  CG  GLN X  70     -12.069  -4.466  12.398  1.00 36.36           C  
ATOM    571  CD  GLN X  70     -12.474  -3.155  13.072  1.00 43.26           C  
ATOM    572  OE1 GLN X  70     -12.155  -2.926  14.242  1.00 46.41           O  
ATOM    573  NE2 GLN X  70     -13.185  -2.296  12.341  1.00 45.34           N  
ATOM    574  N   VAL X  71      -7.497  -4.347  11.263  1.00 29.89           N  
ATOM    575  CA  VAL X  71      -6.039  -4.348  11.457  1.00 29.89           C  
ATOM    576  C   VAL X  71      -5.432  -3.079  10.861  1.00 29.03           C  
ATOM    577  O   VAL X  71      -4.667  -2.391  11.512  1.00 29.68           O  
ATOM    578  CB  VAL X  71      -5.412  -5.635  10.806  1.00 30.24           C  
ATOM    579  CG1 VAL X  71      -3.926  -5.671  11.006  1.00 28.17           C  
ATOM    580  CG2 VAL X  71      -6.043  -6.867  11.438  1.00 30.87           C  
ATOM    581  N   VAL X  72      -5.781  -2.767   9.621  1.00 29.04           N  
ATOM    582  CA  VAL X  72      -5.276  -1.541   9.006  1.00 28.91           C  
ATOM    583  C   VAL X  72      -5.623  -0.296   9.849  1.00 28.82           C  
ATOM    584  O   VAL X  72      -4.760   0.601  10.011  1.00 28.57           O  
ATOM    585  CB  VAL X  72      -5.706  -1.426   7.538  1.00 29.53           C  
ATOM    586  CG1 VAL X  72      -5.268  -0.087   6.944  1.00 28.87           C  
ATOM    587  CG2 VAL X  72      -5.132  -2.592   6.734  1.00 30.21           C  
ATOM    588  N   ASN X  73      -6.845  -0.260  10.420  1.00 28.74           N  
ATOM    589  CA  ASN X  73      -7.275   0.847  11.311  1.00 29.86           C  
ATOM    590  C   ASN X  73      -6.224   1.140  12.355  1.00 30.06           C  
ATOM    591  O   ASN X  73      -6.085   2.262  12.812  1.00 30.11           O  
ATOM    592  CB  ASN X  73      -8.607   0.553  12.029  1.00 28.84           C  
ATOM    593  CG  ASN X  73      -9.811   0.845  11.186  1.00 32.12           C  
ATOM    594  OD1 ASN X  73     -10.958   0.565  11.595  1.00 37.38           O  
ATOM    595  ND2 ASN X  73      -9.593   1.378  10.003  1.00 27.45           N  
ATOM    596  N   GLU X  74      -5.452   0.132  12.716  1.00 31.19           N  
ATOM    597  CA  GLU X  74      -4.409   0.277  13.714  1.00 31.94           C  
ATOM    598  C   GLU X  74      -3.313   1.272  13.320  1.00 31.60           C  
ATOM    599  O   GLU X  74      -2.638   1.825  14.188  1.00 30.97           O  
ATOM    600  CB  GLU X  74      -3.794  -1.094  13.994  1.00 33.31           C  
ATOM    601  CG  GLU X  74      -3.549  -1.452  15.433  1.00 39.74           C  
ATOM    602  CD  GLU X  74      -4.819  -1.798  16.199  1.00 45.14           C  
ATOM    603  OE1 GLU X  74      -5.442  -0.871  16.754  1.00 46.72           O  
ATOM    604  OE2 GLU X  74      -5.181  -2.994  16.273  1.00 48.05           O  
ATOM    605  N   LEU X  75      -3.115   1.482  12.014  1.00 30.22           N  
ATOM    606  CA  LEU X  75      -2.110   2.412  11.531  1.00 30.03           C  
ATOM    607  C   LEU X  75      -2.592   3.832  11.729  1.00 28.90           C  
ATOM    608  O   LEU X  75      -1.792   4.760  11.678  1.00 27.90           O  
ATOM    609  CB  LEU X  75      -1.885   2.227  10.033  1.00 29.80           C  
ATOM    610  CG  LEU X  75      -0.839   1.281   9.404  1.00 34.20           C  
ATOM    611  CD1 LEU X  75      -0.035   0.477  10.394  1.00 30.39           C  
ATOM    612  CD2 LEU X  75      -1.403   0.411   8.285  1.00 33.27           C  
ATOM    613  N   PHE X  76      -3.906   3.986  11.918  1.00 27.89           N  
ATOM    614  CA  PHE X  76      -4.533   5.299  11.945  1.00 28.15           C  
ATOM    615  C   PHE X  76      -5.146   5.630  13.298  1.00 29.26           C  
ATOM    616  O   PHE X  76      -6.114   6.374  13.375  1.00 28.46           O  
ATOM    617  CB  PHE X  76      -5.558   5.373  10.800  1.00 26.64           C  
ATOM    618  CG  PHE X  76      -4.911   5.162   9.448  1.00 25.54           C  
ATOM    619  CD1 PHE X  76      -4.092   6.150   8.901  1.00 20.78           C  
ATOM    620  CD2 PHE X  76      -5.018   3.945   8.780  1.00 26.70           C  
ATOM    621  CE1 PHE X  76      -3.449   5.960   7.674  1.00 20.86           C  
ATOM    622  CE2 PHE X  76      -4.369   3.731   7.555  1.00 23.00           C  
ATOM    623  CZ  PHE X  76      -3.573   4.729   7.013  1.00 23.11           C  
ATOM    624  N   ARG X  77      -4.559   5.101  14.367  1.00 31.13           N  
ATOM    625  CA  ARG X  77      -4.985   5.451  15.730  1.00 33.69           C  
ATOM    626  C   ARG X  77      -5.051   6.957  15.933  1.00 34.09           C  
ATOM    627  O   ARG X  77      -6.002   7.453  16.515  1.00 35.45           O  
ATOM    628  CB  ARG X  77      -4.007   4.884  16.743  1.00 34.11           C  
ATOM    629  CG  ARG X  77      -4.540   3.743  17.519  1.00 42.21           C  
ATOM    630  CD  ARG X  77      -3.647   3.487  18.764  1.00 53.33           C  
ATOM    631  NE  ARG X  77      -3.261   2.074  18.896  1.00 60.04           N  
ATOM    632  CZ  ARG X  77      -3.413   1.152  17.939  1.00 63.63           C  
ATOM    633  NH1 ARG X  77      -3.026  -0.103  18.146  1.00 64.63           N  
ATOM    634  NH2 ARG X  77      -3.960   1.474  16.770  1.00 65.99           N  
ATOM    635  N   ASP X  78      -4.050   7.680  15.446  1.00 33.59           N  
ATOM    636  CA  ASP X  78      -3.962   9.128  15.655  1.00 33.36           C  
ATOM    637  C   ASP X  78      -4.368   9.866  14.391  1.00 32.12           C  
ATOM    638  O   ASP X  78      -3.962  10.996  14.154  1.00 33.10           O  
ATOM    639  CB  ASP X  78      -2.559   9.520  16.116  1.00 34.49           C  
ATOM    640  CG  ASP X  78      -2.114   8.778  17.422  1.00 39.79           C  
ATOM    641  OD1 ASP X  78      -2.935   8.560  18.354  1.00 43.21           O  
ATOM    642  OD2 ASP X  78      -0.911   8.418  17.532  1.00 46.10           O  
ATOM    643  N   GLY X  79      -5.178   9.202  13.573  1.00 30.19           N  
ATOM    644  CA  GLY X  79      -5.640   9.751  12.335  1.00 28.46           C  
ATOM    645  C   GLY X  79      -4.641   9.596  11.198  1.00 27.96           C  
ATOM    646  O   GLY X  79      -3.562   9.022  11.371  1.00 27.83           O  
ATOM    647  N   VAL X  80      -5.014  10.126  10.040  1.00 27.31           N  
ATOM    648  CA  VAL X  80      -4.221  10.063   8.852  1.00 25.61           C  
ATOM    649  C   VAL X  80      -3.131  11.146   8.837  1.00 26.86           C  
ATOM    650  O   VAL X  80      -3.345  12.272   9.294  1.00 25.02           O  
ATOM    651  CB  VAL X  80      -5.075  10.193   7.619  1.00 26.46           C  
ATOM    652  CG1 VAL X  80      -4.209  10.083   6.358  1.00 26.98           C  
ATOM    653  CG2 VAL X  80      -6.182   9.119   7.579  1.00 24.36           C  
ATOM    654  N   ASN X  81      -1.961  10.762   8.335  1.00 25.68           N  
ATOM    655  CA  ASN X  81      -0.926  11.686   7.857  1.00 26.20           C  
ATOM    656  C   ASN X  81      -0.242  11.014   6.688  1.00 24.62           C  
ATOM    657  O   ASN X  81      -0.532   9.858   6.414  1.00 23.20           O  
ATOM    658  CB  ASN X  81       0.019  12.220   8.995  1.00 26.78           C  
ATOM    659  CG  ASN X  81       1.089  11.191   9.534  1.00 32.31           C  
ATOM    660  OD1 ASN X  81       1.550  11.342  10.681  1.00 38.64           O  
ATOM    661  ND2 ASN X  81       1.509  10.230   8.739  1.00 30.24           N  
ATOM    662  N   TRP X  82       0.567  11.748   5.932  1.00 25.04           N  
ATOM    663  CA  TRP X  82       1.169  11.242   4.714  1.00 24.83           C  
ATOM    664  C   TRP X  82       2.018   9.995   4.912  1.00 24.59           C  
ATOM    665  O   TRP X  82       1.865   9.043   4.175  1.00 23.93           O  
ATOM    666  CB  TRP X  82       2.014  12.331   4.024  1.00 25.89           C  
ATOM    667  CG  TRP X  82       1.171  13.459   3.425  1.00 26.58           C  
ATOM    668  CD1 TRP X  82       1.173  14.758   3.818  1.00 27.17           C  
ATOM    669  CD2 TRP X  82       0.211  13.374   2.347  1.00 26.81           C  
ATOM    670  NE1 TRP X  82       0.307  15.497   3.054  1.00 27.01           N  
ATOM    671  CE2 TRP X  82      -0.293  14.679   2.137  1.00 27.43           C  
ATOM    672  CE3 TRP X  82      -0.260  12.336   1.542  1.00 29.20           C  
ATOM    673  CZ2 TRP X  82      -1.272  14.970   1.178  1.00 26.82           C  
ATOM    674  CZ3 TRP X  82      -1.223  12.629   0.579  1.00 28.37           C  
ATOM    675  CH2 TRP X  82      -1.719  13.940   0.406  1.00 27.25           C  
ATOM    676  N   GLY X  83       2.893   9.988   5.924  1.00 23.95           N  
ATOM    677  CA  GLY X  83       3.683   8.768   6.239  1.00 23.82           C  
ATOM    678  C   GLY X  83       2.855   7.535   6.589  1.00 24.78           C  
ATOM    679  O   GLY X  83       3.302   6.377   6.381  1.00 24.74           O  
ATOM    680  N   ARG X  84       1.682   7.755   7.187  1.00 25.53           N  
ATOM    681  CA  ARG X  84       0.797   6.647   7.559  1.00 24.88           C  
ATOM    682  C   ARG X  84       0.080   6.119   6.339  1.00 24.41           C  
ATOM    683  O   ARG X  84      -0.251   4.975   6.284  1.00 24.53           O  
ATOM    684  CB  ARG X  84      -0.192   7.063   8.640  1.00 26.11           C  
ATOM    685  CG  ARG X  84       0.476   7.280   9.989  1.00 26.73           C  
ATOM    686  CD  ARG X  84      -0.486   8.004  10.931  1.00 32.30           C  
ATOM    687  NE  ARG X  84       0.267   8.542  12.057  1.00 31.99           N  
ATOM    688  CZ  ARG X  84      -0.143   9.542  12.831  1.00 35.37           C  
ATOM    689  NH1 ARG X  84      -1.322  10.133  12.620  1.00 29.46           N  
ATOM    690  NH2 ARG X  84       0.639   9.952  13.830  1.00 34.43           N  
ATOM    691  N   ILE X  85      -0.155   6.964   5.342  1.00 24.53           N  
ATOM    692  CA  ILE X  85      -0.631   6.512   4.023  1.00 25.12           C  
ATOM    693  C   ILE X  85       0.424   5.643   3.299  1.00 25.01           C  
ATOM    694  O   ILE X  85       0.088   4.627   2.699  1.00 25.97           O  
ATOM    695  CB  ILE X  85      -1.009   7.721   3.126  1.00 24.99           C  
ATOM    696  CG1 ILE X  85      -2.283   8.391   3.655  1.00 25.47           C  
ATOM    697  CG2 ILE X  85      -1.274   7.261   1.681  1.00 26.93           C  
ATOM    698  CD1 ILE X  85      -2.523   9.797   3.110  1.00 25.76           C  
ATOM    699  N   VAL X  86       1.686   6.065   3.328  1.00 25.01           N  
ATOM    700  CA  VAL X  86       2.800   5.281   2.822  1.00 23.89           C  
ATOM    701  C   VAL X  86       2.914   3.993   3.614  1.00 24.45           C  
ATOM    702  O   VAL X  86       3.097   2.908   3.039  1.00 25.23           O  
ATOM    703  CB  VAL X  86       4.138   6.061   2.950  1.00 23.89           C  
ATOM    704  CG1 VAL X  86       5.376   5.172   2.525  1.00 22.89           C  
ATOM    705  CG2 VAL X  86       4.103   7.356   2.140  1.00 22.05           C  
ATOM    706  N   ALA X  87       2.802   4.093   4.935  1.00 22.66           N  
ATOM    707  CA  ALA X  87       2.735   2.877   5.786  1.00 23.67           C  
ATOM    708  C   ALA X  87       1.676   1.868   5.352  1.00 24.08           C  
ATOM    709  O   ALA X  87       1.929   0.651   5.270  1.00 25.34           O  
ATOM    710  CB  ALA X  87       2.496   3.276   7.266  1.00 24.44           C  
ATOM    711  N   PHE X  88       0.462   2.355   5.129  1.00 23.45           N  
ATOM    712  CA  PHE X  88      -0.624   1.560   4.527  1.00 23.51           C  
ATOM    713  C   PHE X  88      -0.244   0.816   3.213  1.00 22.73           C  
ATOM    714  O   PHE X  88      -0.513  -0.389   3.089  1.00 24.02           O  
ATOM    715  CB  PHE X  88      -1.858   2.462   4.333  1.00 22.78           C  
ATOM    716  CG  PHE X  88      -2.889   1.915   3.376  1.00 24.49           C  
ATOM    717  CD1 PHE X  88      -3.825   0.963   3.792  1.00 23.75           C  
ATOM    718  CD2 PHE X  88      -2.944   2.384   2.068  1.00 25.38           C  
ATOM    719  CE1 PHE X  88      -4.762   0.469   2.908  1.00 22.81           C  
ATOM    720  CE2 PHE X  88      -3.890   1.909   1.183  1.00 23.05           C  
ATOM    721  CZ  PHE X  88      -4.808   0.944   1.593  1.00 26.01           C  
ATOM    722  N   PHE X  89       0.359   1.501   2.244  1.00 21.31           N  
ATOM    723  CA  PHE X  89       0.800   0.838   1.006  1.00 22.30           C  
ATOM    724  C   PHE X  89       1.881  -0.194   1.324  1.00 23.46           C  
ATOM    725  O   PHE X  89       1.851  -1.321   0.833  1.00 24.30           O  
ATOM    726  CB  PHE X  89       1.302   1.862  -0.040  1.00 22.96           C  
ATOM    727  CG  PHE X  89       0.206   2.560  -0.774  1.00 22.25           C  
ATOM    728  CD1 PHE X  89      -0.324   2.016  -1.934  1.00 21.48           C  
ATOM    729  CD2 PHE X  89      -0.243   3.802  -0.366  1.00 23.54           C  
ATOM    730  CE1 PHE X  89      -1.336   2.659  -2.601  1.00 24.90           C  
ATOM    731  CE2 PHE X  89      -1.240   4.457  -1.052  1.00 25.98           C  
ATOM    732  CZ  PHE X  89      -1.792   3.884  -2.172  1.00 22.81           C  
ATOM    733  N   SER X  90       2.779   0.182   2.211  1.00 22.48           N  
ATOM    734  CA  SER X  90       3.906  -0.669   2.555  1.00 23.78           C  
ATOM    735  C   SER X  90       3.443  -1.964   3.272  1.00 23.77           C  
ATOM    736  O   SER X  90       4.018  -3.060   3.052  1.00 23.67           O  
ATOM    737  CB  SER X  90       4.931   0.106   3.362  1.00 25.20           C  
ATOM    738  OG  SER X  90       5.977  -0.770   3.775  1.00 26.56           O  
ATOM    739  N   PHE X  91       2.368  -1.837   4.047  1.00 21.96           N  
ATOM    740  CA  PHE X  91       1.772  -2.934   4.770  1.00 21.97           C  
ATOM    741  C   PHE X  91       1.127  -3.868   3.783  1.00 20.94           C  
ATOM    742  O   PHE X  91       1.271  -5.076   3.906  1.00 21.81           O  
ATOM    743  CB  PHE X  91       0.701  -2.419   5.754  1.00 21.94           C  
ATOM    744  CG  PHE X  91      -0.079  -3.521   6.437  1.00 23.43           C  
ATOM    745  CD1 PHE X  91       0.558  -4.408   7.297  1.00 26.63           C  
ATOM    746  CD2 PHE X  91      -1.429  -3.706   6.162  1.00 27.34           C  
ATOM    747  CE1 PHE X  91      -0.155  -5.437   7.919  1.00 27.56           C  
ATOM    748  CE2 PHE X  91      -2.162  -4.722   6.808  1.00 29.48           C  
ATOM    749  CZ  PHE X  91      -1.493  -5.597   7.685  1.00 26.97           C  
ATOM    750  N   GLY X  92       0.403  -3.330   2.811  1.00 19.62           N  
ATOM    751  CA  GLY X  92      -0.263  -4.207   1.832  1.00 20.85           C  
ATOM    752  C   GLY X  92       0.770  -4.968   1.018  1.00 23.04           C  
ATOM    753  O   GLY X  92       0.557  -6.163   0.675  1.00 25.02           O  
ATOM    754  N   GLY X  93       1.843  -4.269   0.624  1.00 23.24           N  
ATOM    755  CA  GLY X  93       2.965  -4.889  -0.062  1.00 23.35           C  
ATOM    756  C   GLY X  93       3.610  -5.998   0.772  1.00 24.02           C  
ATOM    757  O   GLY X  93       3.967  -7.036   0.234  1.00 22.70           O  
ATOM    758  N   ALA X  94       3.804  -5.747   2.074  1.00 23.40           N  
ATOM    759  CA  ALA X  94       4.271  -6.789   2.999  1.00 24.57           C  
ATOM    760  C   ALA X  94       3.359  -8.000   3.056  1.00 24.70           C  
ATOM    761  O   ALA X  94       3.834  -9.138   3.058  1.00 24.47           O  
ATOM    762  CB  ALA X  94       4.470  -6.215   4.429  1.00 24.59           C  
ATOM    763  N   LEU X  95       2.050  -7.768   3.103  1.00 24.08           N  
ATOM    764  CA  LEU X  95       1.064  -8.837   3.167  1.00 26.01           C  
ATOM    765  C   LEU X  95       1.131  -9.690   1.901  1.00 25.00           C  
ATOM    766  O   LEU X  95       0.972 -10.938   1.930  1.00 25.31           O  
ATOM    767  CB  LEU X  95      -0.331  -8.201   3.276  1.00 25.77           C  
ATOM    768  CG  LEU X  95      -1.453  -8.940   4.000  1.00 31.25           C  
ATOM    769  CD1 LEU X  95      -0.971  -9.521   5.350  1.00 31.67           C  
ATOM    770  CD2 LEU X  95      -2.596  -7.942   4.178  1.00 32.05           C  
ATOM    771  N   CYS X  96       1.369  -9.007   0.795  1.00 24.85           N  
ATOM    772  CA  CYS X  96       1.424  -9.651  -0.533  1.00 24.79           C  
ATOM    773  C   CYS X  96       2.687 -10.477  -0.666  1.00 24.94           C  
ATOM    774  O   CYS X  96       2.645 -11.583  -1.173  1.00 25.62           O  
ATOM    775  CB  CYS X  96       1.383  -8.593  -1.637  1.00 24.43           C  
ATOM    776  SG  CYS X  96      -0.282  -7.965  -1.941  1.00 27.23           S  
ATOM    777  N   VAL X  97       3.806  -9.941  -0.189  1.00 25.42           N  
ATOM    778  CA  VAL X  97       5.054 -10.696  -0.136  1.00 26.37           C  
ATOM    779  C   VAL X  97       4.904 -11.928   0.759  1.00 26.76           C  
ATOM    780  O   VAL X  97       5.274 -13.051   0.344  1.00 27.95           O  
ATOM    781  CB  VAL X  97       6.239  -9.800   0.300  1.00 25.95           C  
ATOM    782  CG1 VAL X  97       7.416 -10.633   0.678  1.00 27.84           C  
ATOM    783  CG2 VAL X  97       6.607  -8.849  -0.845  1.00 27.15           C  
ATOM    784  N   GLU X  98       4.293 -11.752   1.936  1.00 26.95           N  
ATOM    785  CA  GLU X  98       4.016 -12.892   2.809  1.00 27.10           C  
ATOM    786  C   GLU X  98       3.178 -13.919   2.106  1.00 26.57           C  
ATOM    787  O   GLU X  98       3.477 -15.134   2.168  1.00 26.79           O  
ATOM    788  CB  GLU X  98       3.297 -12.497   4.107  1.00 28.41           C  
ATOM    789  CG  GLU X  98       4.236 -11.831   5.108  1.00 30.27           C  
ATOM    790  CD  GLU X  98       3.654 -11.676   6.500  1.00 30.75           C  
ATOM    791  OE1 GLU X  98       4.295 -10.933   7.292  1.00 33.32           O  
ATOM    792  OE2 GLU X  98       2.600 -12.281   6.795  1.00 30.78           O  
ATOM    793  N   SER X  99       2.130 -13.474   1.435  1.00 25.97           N  
ATOM    794  CA  SER X  99       1.240 -14.420   0.774  1.00 26.18           C  
ATOM    795  C   SER X  99       1.913 -15.187  -0.358  1.00 27.19           C  
ATOM    796  O   SER X  99       1.657 -16.400  -0.530  1.00 29.20           O  
ATOM    797  CB  SER X  99      -0.069 -13.747   0.314  1.00 26.16           C  
ATOM    798  OG  SER X  99      -0.684 -13.061   1.420  1.00 25.56           O  
ATOM    799  N   VAL X 100       2.738 -14.523  -1.167  1.00 27.17           N  
ATOM    800  CA  VAL X 100       3.467 -15.251  -2.226  1.00 26.40           C  
ATOM    801  C   VAL X 100       4.470 -16.265  -1.589  1.00 27.87           C  
ATOM    802  O   VAL X 100       4.552 -17.409  -2.043  1.00 29.28           O  
ATOM    803  CB  VAL X 100       4.138 -14.300  -3.259  1.00 26.35           C  
ATOM    804  CG1 VAL X 100       4.914 -15.114  -4.275  1.00 26.14           C  
ATOM    805  CG2 VAL X 100       3.087 -13.440  -3.981  1.00 25.93           C  
ATOM    806  N   ASP X 101       5.158 -15.874  -0.506  1.00 27.66           N  
ATOM    807  CA  ASP X 101       6.070 -16.762   0.254  1.00 29.31           C  
ATOM    808  C   ASP X 101       5.357 -18.032   0.687  1.00 28.89           C  
ATOM    809  O   ASP X 101       5.937 -19.118   0.668  1.00 29.27           O  
ATOM    810  CB  ASP X 101       6.608 -16.100   1.547  1.00 29.63           C  
ATOM    811  CG  ASP X 101       7.723 -15.142   1.286  1.00 32.45           C  
ATOM    812  OD1 ASP X 101       8.229 -15.140   0.148  1.00 36.43           O  
ATOM    813  OD2 ASP X 101       8.098 -14.370   2.210  1.00 36.08           O  
ATOM    814  N   LYS X 102       4.089 -17.887   1.043  1.00 28.01           N  
ATOM    815  CA  LYS X 102       3.303 -18.976   1.591  1.00 27.73           C  
ATOM    816  C   LYS X 102       2.612 -19.834   0.529  1.00 27.96           C  
ATOM    817  O   LYS X 102       1.835 -20.740   0.891  1.00 27.20           O  
ATOM    818  CB  LYS X 102       2.226 -18.390   2.526  1.00 27.53           C  
ATOM    819  CG  LYS X 102       2.807 -17.810   3.786  1.00 28.45           C  
ATOM    820  CD  LYS X 102       1.690 -17.472   4.742  1.00 30.75           C  
ATOM    821  CE  LYS X 102       2.237 -16.851   5.995  1.00 26.66           C  
ATOM    822  NZ  LYS X 102       1.081 -16.575   6.910  1.00 29.42           N  
ATOM    823  N   GLU X 103       2.864 -19.547  -0.754  1.00 27.73           N  
ATOM    824  CA  GLU X 103       2.162 -20.207  -1.845  1.00 29.15           C  
ATOM    825  C   GLU X 103       0.666 -19.900  -1.787  1.00 30.15           C  
ATOM    826  O   GLU X 103      -0.165 -20.697  -2.209  1.00 28.96           O  
ATOM    827  CB  GLU X 103       2.428 -21.725  -1.835  1.00 29.40           C  
ATOM    828  CG  GLU X 103       3.861 -22.140  -2.266  1.00 30.18           C  
ATOM    829  CD  GLU X 103       4.293 -21.642  -3.653  1.00 37.18           C  
ATOM    830  OE1 GLU X 103       3.482 -21.586  -4.606  1.00 37.85           O  
ATOM    831  OE2 GLU X 103       5.482 -21.313  -3.802  1.00 37.52           O  
ATOM    832  N   MET X 104       0.344 -18.696  -1.305  1.00 30.13           N  
ATOM    833  CA  MET X 104      -1.032 -18.249  -1.147  1.00 31.27           C  
ATOM    834  C   MET X 104      -1.262 -17.058  -2.041  1.00 32.73           C  
ATOM    835  O   MET X 104      -1.978 -16.127  -1.673  1.00 32.85           O  
ATOM    836  CB  MET X 104      -1.321 -17.875   0.318  1.00 30.83           C  
ATOM    837  CG  MET X 104      -1.289 -19.087   1.238  1.00 31.72           C  
ATOM    838  SD  MET X 104      -2.754 -20.106   0.923  1.00 36.77           S  
ATOM    839  CE  MET X 104      -2.113 -21.732   1.377  1.00 34.40           C  
ATOM    840  N   GLN X 105      -0.680 -17.109  -3.231  1.00 34.06           N  
ATOM    841  CA  GLN X 105      -0.764 -15.981  -4.157  1.00 35.56           C  
ATOM    842  C   GLN X 105      -2.178 -15.609  -4.638  1.00 35.96           C  
ATOM    843  O   GLN X 105      -2.356 -14.515  -5.170  1.00 36.41           O  
ATOM    844  CB  GLN X 105       0.241 -16.080  -5.318  1.00 36.14           C  
ATOM    845  CG  GLN X 105       0.360 -17.393  -5.994  1.00 38.13           C  
ATOM    846  CD  GLN X 105       1.245 -18.363  -5.250  1.00 40.57           C  
ATOM    847  OE1 GLN X 105       0.763 -19.137  -4.456  1.00 40.83           O  
ATOM    848  NE2 GLN X 105       2.547 -18.339  -5.523  1.00 44.81           N  
ATOM    849  N   VAL X 106      -3.160 -16.498  -4.450  1.00 36.65           N  
ATOM    850  CA  VAL X 106      -4.576 -16.169  -4.660  1.00 37.01           C  
ATOM    851  C   VAL X 106      -5.025 -14.971  -3.834  1.00 36.77           C  
ATOM    852  O   VAL X 106      -5.959 -14.280  -4.229  1.00 37.74           O  
ATOM    853  CB  VAL X 106      -5.580 -17.343  -4.369  1.00 37.53           C  
ATOM    854  CG1 VAL X 106      -5.624 -18.283  -5.523  1.00 39.86           C  
ATOM    855  CG2 VAL X 106      -5.295 -18.058  -3.004  1.00 38.08           C  
ATOM    856  N   LEU X 107      -4.356 -14.741  -2.705  1.00 35.32           N  
ATOM    857  CA  LEU X 107      -4.648 -13.619  -1.822  1.00 34.86           C  
ATOM    858  C   LEU X 107      -4.269 -12.271  -2.408  1.00 33.49           C  
ATOM    859  O   LEU X 107      -4.870 -11.278  -2.046  1.00 33.75           O  
ATOM    860  CB  LEU X 107      -3.981 -13.797  -0.440  1.00 34.26           C  
ATOM    861  CG  LEU X 107      -4.466 -14.995   0.388  1.00 35.85           C  
ATOM    862  CD1 LEU X 107      -4.027 -14.868   1.809  1.00 36.41           C  
ATOM    863  CD2 LEU X 107      -5.988 -15.110   0.314  1.00 36.70           C  
ATOM    864  N   VAL X 108      -3.297 -12.236  -3.313  1.00 33.07           N  
ATOM    865  CA  VAL X 108      -2.722 -10.958  -3.763  1.00 31.99           C  
ATOM    866  C   VAL X 108      -3.755 -10.038  -4.424  1.00 32.30           C  
ATOM    867  O   VAL X 108      -3.799  -8.865  -4.113  1.00 31.44           O  
ATOM    868  CB  VAL X 108      -1.466 -11.144  -4.643  1.00 32.52           C  
ATOM    869  CG1 VAL X 108      -1.007  -9.833  -5.258  1.00 32.42           C  
ATOM    870  CG2 VAL X 108      -0.309 -11.793  -3.799  1.00 28.20           C  
ATOM    871  N   SER X 109      -4.587 -10.557  -5.332  1.00 32.05           N  
ATOM    872  CA  SER X 109      -5.564  -9.687  -5.980  1.00 32.12           C  
ATOM    873  C   SER X 109      -6.669  -9.258  -5.017  1.00 31.81           C  
ATOM    874  O   SER X 109      -7.262  -8.196  -5.170  1.00 31.74           O  
ATOM    875  CB  SER X 109      -6.149 -10.352  -7.223  1.00 32.18           C  
ATOM    876  OG  SER X 109      -7.088 -11.315  -6.833  1.00 34.23           O  
ATOM    877  N   ARG X 110      -6.946 -10.102  -4.029  1.00 31.16           N  
ATOM    878  CA  ARG X 110      -7.920  -9.813  -3.006  1.00 31.17           C  
ATOM    879  C   ARG X 110      -7.377  -8.658  -2.166  1.00 29.52           C  
ATOM    880  O   ARG X 110      -8.093  -7.692  -1.902  1.00 29.12           O  
ATOM    881  CB  ARG X 110      -8.087 -11.047  -2.119  1.00 31.43           C  
ATOM    882  CG  ARG X 110      -9.365 -11.084  -1.340  1.00 38.69           C  
ATOM    883  CD  ARG X 110      -9.685 -12.489  -0.788  1.00 44.89           C  
ATOM    884  NE  ARG X 110      -9.777 -13.514  -1.831  1.00 47.94           N  
ATOM    885  CZ  ARG X 110      -9.868 -14.824  -1.585  1.00 48.97           C  
ATOM    886  NH1 ARG X 110      -9.875 -15.268  -0.337  1.00 46.62           N  
ATOM    887  NH2 ARG X 110      -9.950 -15.690  -2.587  1.00 50.39           N  
ATOM    888  N   ILE X 111      -6.116  -8.765  -1.745  1.00 27.62           N  
ATOM    889  CA  ILE X 111      -5.496  -7.705  -0.947  1.00 27.28           C  
ATOM    890  C   ILE X 111      -5.534  -6.371  -1.718  1.00 26.84           C  
ATOM    891  O   ILE X 111      -5.850  -5.326  -1.166  1.00 28.13           O  
ATOM    892  CB  ILE X 111      -4.045  -8.069  -0.579  1.00 27.64           C  
ATOM    893  CG1 ILE X 111      -4.029  -9.141   0.515  1.00 26.07           C  
ATOM    894  CG2 ILE X 111      -3.296  -6.821  -0.112  1.00 27.44           C  
ATOM    895  CD1 ILE X 111      -2.695  -9.912   0.496  1.00 25.61           C  
ATOM    896  N   ALA X 112      -5.203  -6.404  -2.993  1.00 27.12           N  
ATOM    897  CA  ALA X 112      -5.299  -5.216  -3.841  1.00 27.04           C  
ATOM    898  C   ALA X 112      -6.713  -4.612  -3.832  1.00 27.70           C  
ATOM    899  O   ALA X 112      -6.872  -3.386  -3.766  1.00 27.59           O  
ATOM    900  CB  ALA X 112      -4.846  -5.557  -5.325  1.00 27.68           C  
ATOM    901  N   SER X 113      -7.754  -5.456  -3.942  1.00 29.12           N  
ATOM    902  CA  SER X 113      -9.136  -4.924  -3.949  1.00 29.28           C  
ATOM    903  C   SER X 113      -9.469  -4.263  -2.623  1.00 28.57           C  
ATOM    904  O   SER X 113     -10.020  -3.151  -2.589  1.00 28.63           O  
ATOM    905  CB  SER X 113     -10.140  -6.019  -4.228  1.00 30.32           C  
ATOM    906  OG  SER X 113     -10.093  -6.262  -5.614  1.00 35.83           O  
ATOM    907  N   TRP X 114      -9.123  -4.959  -1.549  1.00 26.30           N  
ATOM    908  CA  TRP X 114      -9.270  -4.462  -0.192  1.00 26.71           C  
ATOM    909  C   TRP X 114      -8.549  -3.131   0.024  1.00 26.17           C  
ATOM    910  O   TRP X 114      -9.088  -2.231   0.699  1.00 24.90           O  
ATOM    911  CB  TRP X 114      -8.738  -5.478   0.836  1.00 27.25           C  
ATOM    912  CG  TRP X 114      -9.527  -6.725   0.948  1.00 28.65           C  
ATOM    913  CD1 TRP X 114     -10.753  -7.003   0.373  1.00 31.93           C  
ATOM    914  CD2 TRP X 114      -9.157  -7.875   1.683  1.00 28.38           C  
ATOM    915  NE1 TRP X 114     -11.157  -8.270   0.720  1.00 30.48           N  
ATOM    916  CE2 TRP X 114     -10.196  -8.827   1.525  1.00 31.84           C  
ATOM    917  CE3 TRP X 114      -8.042  -8.206   2.460  1.00 30.73           C  
ATOM    918  CZ2 TRP X 114     -10.150 -10.080   2.119  1.00 32.46           C  
ATOM    919  CZ3 TRP X 114      -7.987  -9.460   3.060  1.00 35.22           C  
ATOM    920  CH2 TRP X 114      -9.046 -10.388   2.881  1.00 36.13           C  
ATOM    921  N   MET X 115      -7.327  -3.001  -0.502  1.00 26.15           N  
ATOM    922  CA  MET X 115      -6.589  -1.747  -0.298  1.00 26.18           C  
ATOM    923  C   MET X 115      -7.281  -0.604  -1.047  1.00 27.11           C  
ATOM    924  O   MET X 115      -7.346   0.534  -0.573  1.00 27.29           O  
ATOM    925  CB  MET X 115      -5.141  -1.871  -0.762  1.00 25.80           C  
ATOM    926  CG  MET X 115      -4.279  -2.842   0.060  1.00 25.58           C  
ATOM    927  SD  MET X 115      -2.625  -2.984  -0.663  1.00 24.64           S  
ATOM    928  CE  MET X 115      -1.961  -1.316  -0.552  1.00 21.12           C  
ATOM    929  N   ALA X 116      -7.788  -0.908  -2.228  1.00 27.57           N  
ATOM    930  CA  ALA X 116      -8.498   0.116  -2.991  1.00 29.07           C  
ATOM    931  C   ALA X 116      -9.784   0.546  -2.254  1.00 30.05           C  
ATOM    932  O   ALA X 116     -10.081   1.748  -2.154  1.00 29.79           O  
ATOM    933  CB  ALA X 116      -8.802  -0.398  -4.420  1.00 29.11           C  
ATOM    934  N   THR X 117     -10.548  -0.429  -1.744  1.00 30.49           N  
ATOM    935  CA  THR X 117     -11.696  -0.132  -0.899  1.00 31.10           C  
ATOM    936  C   THR X 117     -11.328   0.777   0.272  1.00 30.71           C  
ATOM    937  O   THR X 117     -11.949   1.834   0.451  1.00 31.50           O  
ATOM    938  CB  THR X 117     -12.404  -1.427  -0.420  1.00 30.52           C  
ATOM    939  OG1 THR X 117     -12.789  -2.155  -1.586  1.00 31.82           O  
ATOM    940  CG2 THR X 117     -13.667  -1.128   0.403  1.00 31.85           C  
ATOM    941  N   TYR X 118     -10.312   0.393   1.045  1.00 29.74           N  
ATOM    942  CA  TYR X 118      -9.945   1.119   2.256  1.00 29.27           C  
ATOM    943  C   TYR X 118      -9.464   2.539   1.905  1.00 29.66           C  
ATOM    944  O   TYR X 118      -9.775   3.527   2.597  1.00 28.89           O  
ATOM    945  CB  TYR X 118      -8.830   0.372   2.992  1.00 28.96           C  
ATOM    946  CG  TYR X 118      -8.572   0.848   4.420  1.00 28.08           C  
ATOM    947  CD1 TYR X 118      -7.843   2.018   4.671  1.00 22.88           C  
ATOM    948  CD2 TYR X 118      -9.041   0.138   5.499  1.00 25.53           C  
ATOM    949  CE1 TYR X 118      -7.600   2.466   5.957  1.00 23.75           C  
ATOM    950  CE2 TYR X 118      -8.779   0.565   6.809  1.00 23.53           C  
ATOM    951  CZ  TYR X 118      -8.070   1.739   7.015  1.00 22.41           C  
ATOM    952  OH  TYR X 118      -7.817   2.161   8.285  1.00 28.37           O  
ATOM    953  N   LEU X 119      -8.689   2.638   0.835  1.00 29.21           N  
ATOM    954  CA  LEU X 119      -8.128   3.929   0.457  1.00 29.39           C  
ATOM    955  C   LEU X 119      -9.296   4.869   0.043  1.00 29.86           C  
ATOM    956  O   LEU X 119      -9.369   6.049   0.413  1.00 29.31           O  
ATOM    957  CB  LEU X 119      -7.118   3.700  -0.671  1.00 29.96           C  
ATOM    958  CG  LEU X 119      -6.617   4.877  -1.499  1.00 31.11           C  
ATOM    959  CD1 LEU X 119      -5.794   5.847  -0.651  1.00 29.14           C  
ATOM    960  CD2 LEU X 119      -5.752   4.321  -2.630  1.00 30.77           C  
ATOM    961  N   ASN X 120     -10.235   4.331  -0.712  1.00 29.98           N  
ATOM    962  CA  ASN X 120     -11.368   5.150  -1.158  1.00 31.13           C  
ATOM    963  C   ASN X 120     -12.275   5.574  -0.027  1.00 31.71           C  
ATOM    964  O   ASN X 120     -12.699   6.733   0.023  1.00 31.85           O  
ATOM    965  CB  ASN X 120     -12.177   4.413  -2.209  1.00 31.37           C  
ATOM    966  CG  ASN X 120     -11.478   4.381  -3.554  1.00 34.62           C  
ATOM    967  OD1 ASN X 120     -11.595   3.412  -4.299  1.00 40.65           O  
ATOM    968  ND2 ASN X 120     -10.736   5.434  -3.865  1.00 34.92           N  
ATOM    969  N   ASP X 121     -12.566   4.639   0.878  1.00 30.48           N  
ATOM    970  CA  ASP X 121     -13.484   4.867   1.988  1.00 31.16           C  
ATOM    971  C   ASP X 121     -12.846   5.749   3.054  1.00 30.32           C  
ATOM    972  O   ASP X 121     -13.413   6.777   3.471  1.00 31.26           O  
ATOM    973  CB  ASP X 121     -13.905   3.500   2.572  1.00 31.11           C  
ATOM    974  CG  ASP X 121     -14.826   3.609   3.790  1.00 34.81           C  
ATOM    975  OD1 ASP X 121     -15.424   4.672   4.045  1.00 37.22           O  
ATOM    976  OD2 ASP X 121     -14.947   2.622   4.528  1.00 36.11           O  
ATOM    977  N   HIS X 122     -11.671   5.375   3.512  1.00 29.17           N  
ATOM    978  CA  HIS X 122     -11.079   5.967   4.694  1.00 28.39           C  
ATOM    979  C   HIS X 122      -9.949   6.974   4.521  1.00 27.75           C  
ATOM    980  O   HIS X 122      -9.696   7.734   5.391  1.00 27.77           O  
ATOM    981  CB  HIS X 122     -10.534   4.883   5.595  1.00 28.17           C  
ATOM    982  CG  HIS X 122     -11.561   3.998   6.221  1.00 30.86           C  
ATOM    983  ND1 HIS X 122     -12.481   4.438   7.133  1.00 32.11           N  
ATOM    984  CD2 HIS X 122     -11.744   2.667   6.128  1.00 31.34           C  
ATOM    985  CE1 HIS X 122     -13.212   3.425   7.541  1.00 34.66           C  
ATOM    986  NE2 HIS X 122     -12.783   2.337   6.947  1.00 31.53           N  
ATOM    987  N   LEU X 123      -9.231   6.916   3.427  1.00 26.23           N  
ATOM    988  CA  LEU X 123      -8.045   7.738   3.263  1.00 25.52           C  
ATOM    989  C   LEU X 123      -8.207   8.917   2.325  1.00 26.64           C  
ATOM    990  O   LEU X 123      -7.718   9.954   2.574  1.00 26.01           O  
ATOM    991  CB  LEU X 123      -6.884   6.884   2.818  1.00 20.00           C  
ATOM    992  CG  LEU X 123      -6.488   5.807   3.798  1.00 20.00           C  
ATOM    993  CD1 LEU X 123      -5.293   5.121   3.403  1.00 20.00           C  
ATOM    994  CD2 LEU X 123      -6.356   6.344   5.150  1.00 20.00           C  
ATOM    995  N   GLU X 124      -8.915   8.723   1.245  1.00 26.58           N  
ATOM    996  CA  GLU X 124      -9.210   9.811   0.350  1.00 29.13           C  
ATOM    997  C   GLU X 124      -9.867  11.041   0.970  1.00 28.76           C  
ATOM    998  O   GLU X 124      -9.546  12.107   0.567  1.00 30.99           O  
ATOM    999  CB  GLU X 124     -10.012   9.341  -0.838  1.00 29.05           C  
ATOM   1000  CG  GLU X 124      -9.224   8.590  -1.810  1.00 32.41           C  
ATOM   1001  CD  GLU X 124      -8.428   9.466  -2.766  1.00 37.28           C  
ATOM   1002  OE1 GLU X 124      -7.611   8.931  -3.483  1.00 39.10           O  
ATOM   1003  OE2 GLU X 124      -8.628  10.667  -2.807  1.00 40.14           O  
ATOM   1004  N   PRO X 125     -10.787  10.903   1.916  1.00 29.47           N  
ATOM   1005  CA  PRO X 125     -11.324  12.110   2.596  1.00 29.05           C  
ATOM   1006  C   PRO X 125     -10.229  13.002   3.158  1.00 29.11           C  
ATOM   1007  O   PRO X 125     -10.275  14.211   2.966  1.00 29.76           O  
ATOM   1008  CB  PRO X 125     -12.182  11.543   3.734  1.00 28.61           C  
ATOM   1009  CG  PRO X 125     -12.605  10.217   3.238  1.00 29.24           C  
ATOM   1010  CD  PRO X 125     -11.432   9.676   2.430  1.00 28.54           C  
ATOM   1011  N   TRP X 126      -9.251  12.439   3.863  1.00 28.28           N  
ATOM   1012  CA  TRP X 126      -8.132  13.259   4.369  1.00 28.13           C  
ATOM   1013  C   TRP X 126      -7.214  13.811   3.280  1.00 29.29           C  
ATOM   1014  O   TRP X 126      -6.766  14.979   3.335  1.00 28.87           O  
ATOM   1015  CB  TRP X 126      -7.305  12.484   5.398  1.00 28.03           C  
ATOM   1016  CG  TRP X 126      -6.219  13.284   6.035  1.00 28.28           C  
ATOM   1017  CD1 TRP X 126      -6.284  13.949   7.222  1.00 29.72           C  
ATOM   1018  CD2 TRP X 126      -4.881  13.480   5.538  1.00 31.08           C  
ATOM   1019  NE1 TRP X 126      -5.070  14.530   7.503  1.00 30.94           N  
ATOM   1020  CE2 TRP X 126      -4.200  14.274   6.474  1.00 30.55           C  
ATOM   1021  CE3 TRP X 126      -4.188  13.034   4.392  1.00 32.56           C  
ATOM   1022  CZ2 TRP X 126      -2.850  14.664   6.305  1.00 29.64           C  
ATOM   1023  CZ3 TRP X 126      -2.849  13.437   4.206  1.00 30.18           C  
ATOM   1024  CH2 TRP X 126      -2.198  14.246   5.169  1.00 29.05           C  
ATOM   1025  N   ILE X 127      -6.910  12.949   2.304  1.00 29.59           N  
ATOM   1026  CA  ILE X 127      -6.043  13.287   1.199  1.00 29.82           C  
ATOM   1027  C   ILE X 127      -6.597  14.501   0.458  1.00 31.27           C  
ATOM   1028  O   ILE X 127      -5.880  15.468   0.228  1.00 30.72           O  
ATOM   1029  CB  ILE X 127      -5.872  12.071   0.248  1.00 29.44           C  
ATOM   1030  CG1 ILE X 127      -5.058  10.954   0.929  1.00 28.20           C  
ATOM   1031  CG2 ILE X 127      -5.235  12.459  -1.101  1.00 27.90           C  
ATOM   1032  CD1 ILE X 127      -5.147   9.634   0.168  1.00 25.21           C  
ATOM   1033  N   GLN X 128      -7.880  14.461   0.124  1.00 32.68           N  
ATOM   1034  CA  GLN X 128      -8.525  15.559  -0.614  1.00 33.21           C  
ATOM   1035  C   GLN X 128      -8.597  16.874   0.169  1.00 33.86           C  
ATOM   1036  O   GLN X 128      -8.515  17.945  -0.414  1.00 34.61           O  
ATOM   1037  CB  GLN X 128      -9.913  15.151  -1.068  1.00 33.70           C  
ATOM   1038  CG  GLN X 128      -9.881  13.988  -2.064  1.00 35.86           C  
ATOM   1039  CD  GLN X 128      -8.954  14.278  -3.243  1.00 41.77           C  
ATOM   1040  OE1 GLN X 128      -9.006  15.366  -3.806  1.00 42.83           O  
ATOM   1041  NE2 GLN X 128      -8.098  13.309  -3.617  1.00 42.19           N  
ATOM   1042  N   GLU X 129      -8.775  16.775   1.476  1.00 33.49           N  
ATOM   1043  CA  GLU X 129      -8.780  17.912   2.397  1.00 34.18           C  
ATOM   1044  C   GLU X 129      -7.368  18.518   2.528  1.00 34.56           C  
ATOM   1045  O   GLU X 129      -7.194  19.725   2.738  1.00 34.17           O  
ATOM   1046  CB  GLU X 129      -9.323  17.429   3.763  1.00 34.14           C  
ATOM   1047  CG  GLU X 129      -9.300  18.447   4.905  1.00 36.59           C  
ATOM   1048  CD  GLU X 129     -10.479  19.425   4.891  1.00 41.98           C  
ATOM   1049  OE1 GLU X 129     -11.153  19.596   3.843  1.00 42.04           O  
ATOM   1050  OE2 GLU X 129     -10.735  20.032   5.957  1.00 44.69           O  
ATOM   1051  N   ASN X 130      -6.348  17.673   2.424  1.00 34.35           N  
ATOM   1052  CA  ASN X 130      -4.972  18.163   2.554  1.00 34.18           C  
ATOM   1053  C   ASN X 130      -4.199  18.369   1.235  1.00 34.51           C  
ATOM   1054  O   ASN X 130      -2.972  18.349   1.206  1.00 34.36           O  
ATOM   1055  CB  ASN X 130      -4.211  17.300   3.550  1.00 33.49           C  
ATOM   1056  CG  ASN X 130      -4.791  17.395   4.914  1.00 34.02           C  
ATOM   1057  OD1 ASN X 130      -4.381  18.243   5.728  1.00 29.42           O  
ATOM   1058  ND2 ASN X 130      -5.801  16.566   5.184  1.00 29.68           N  
ATOM   1059  N   GLY X 131      -4.933  18.548   0.140  1.00 34.94           N  
ATOM   1060  CA  GLY X 131      -4.346  18.977  -1.117  1.00 35.06           C  
ATOM   1061  C   GLY X 131      -4.288  17.913  -2.199  1.00 35.99           C  
ATOM   1062  O   GLY X 131      -3.683  18.147  -3.245  1.00 36.99           O  
ATOM   1063  N   GLY X 132      -4.881  16.738  -1.954  1.00 34.61           N  
ATOM   1064  CA  GLY X 132      -4.901  15.697  -2.966  1.00 34.13           C  
ATOM   1065  C   GLY X 132      -3.516  15.169  -3.270  1.00 33.81           C  
ATOM   1066  O   GLY X 132      -2.531  15.514  -2.589  1.00 33.14           O  
ATOM   1067  N   TRP X 133      -3.458  14.325  -4.297  1.00 33.46           N  
ATOM   1068  CA  TRP X 133      -2.248  13.618  -4.707  1.00 33.15           C  
ATOM   1069  C   TRP X 133      -1.190  14.575  -5.267  1.00 33.97           C  
ATOM   1070  O   TRP X 133      -0.011  14.279  -5.233  1.00 33.14           O  
ATOM   1071  CB  TRP X 133      -2.598  12.517  -5.705  1.00 32.49           C  
ATOM   1072  CG  TRP X 133      -3.280  11.330  -5.049  1.00 32.65           C  
ATOM   1073  CD1 TRP X 133      -4.608  10.979  -5.146  1.00 33.76           C  
ATOM   1074  CD2 TRP X 133      -2.678  10.362  -4.174  1.00 30.89           C  
ATOM   1075  NE1 TRP X 133      -4.853   9.845  -4.405  1.00 33.51           N  
ATOM   1076  CE2 TRP X 133      -3.689   9.442  -3.805  1.00 31.38           C  
ATOM   1077  CE3 TRP X 133      -1.386  10.171  -3.686  1.00 32.46           C  
ATOM   1078  CZ2 TRP X 133      -3.445   8.353  -2.958  1.00 30.93           C  
ATOM   1079  CZ3 TRP X 133      -1.138   9.071  -2.850  1.00 31.79           C  
ATOM   1080  CH2 TRP X 133      -2.161   8.188  -2.493  1.00 30.83           C  
ATOM   1081  N   ASP X 134      -1.615  15.744  -5.740  1.00 35.63           N  
ATOM   1082  CA  ASP X 134      -0.648  16.789  -6.116  1.00 37.00           C  
ATOM   1083  C   ASP X 134       0.246  17.166  -4.943  1.00 36.32           C  
ATOM   1084  O   ASP X 134       1.477  17.260  -5.095  1.00 36.99           O  
ATOM   1085  CB  ASP X 134      -1.369  18.029  -6.642  1.00 39.26           C  
ATOM   1086  CG  ASP X 134      -1.839  17.882  -8.094  1.00 44.22           C  
ATOM   1087  OD1 ASP X 134      -1.602  16.817  -8.735  1.00 49.33           O  
ATOM   1088  OD2 ASP X 134      -2.461  18.852  -8.598  1.00 48.81           O  
ATOM   1089  N   THR X 135      -0.350  17.378  -3.772  1.00 34.96           N  
ATOM   1090  CA  THR X 135       0.438  17.668  -2.561  1.00 33.45           C  
ATOM   1091  C   THR X 135       1.350  16.478  -2.164  1.00 33.57           C  
ATOM   1092  O   THR X 135       2.488  16.679  -1.744  1.00 33.07           O  
ATOM   1093  CB  THR X 135      -0.469  18.043  -1.386  1.00 34.49           C  
ATOM   1094  OG1 THR X 135      -1.045  19.327  -1.631  1.00 32.53           O  
ATOM   1095  CG2 THR X 135       0.316  18.099  -0.064  1.00 31.02           C  
ATOM   1096  N   PHE X 136       0.847  15.253  -2.298  1.00 32.41           N  
ATOM   1097  CA  PHE X 136       1.702  14.063  -2.138  1.00 31.72           C  
ATOM   1098  C   PHE X 136       2.939  14.164  -3.058  1.00 32.54           C  
ATOM   1099  O   PHE X 136       4.092  13.956  -2.612  1.00 32.89           O  
ATOM   1100  CB  PHE X 136       0.922  12.788  -2.426  1.00 31.70           C  
ATOM   1101  CG  PHE X 136       1.743  11.524  -2.227  1.00 30.39           C  
ATOM   1102  CD1 PHE X 136       1.844  10.925  -0.971  1.00 30.36           C  
ATOM   1103  CD2 PHE X 136       2.423  10.946  -3.289  1.00 30.18           C  
ATOM   1104  CE1 PHE X 136       2.608   9.774  -0.783  1.00 29.00           C  
ATOM   1105  CE2 PHE X 136       3.207   9.804  -3.093  1.00 29.28           C  
ATOM   1106  CZ  PHE X 136       3.300   9.222  -1.850  1.00 27.93           C  
ATOM   1107  N   VAL X 137       2.713  14.511  -4.329  1.00 32.30           N  
ATOM   1108  CA  VAL X 137       3.829  14.646  -5.289  1.00 33.21           C  
ATOM   1109  C   VAL X 137       4.837  15.747  -4.862  1.00 33.92           C  
ATOM   1110  O   VAL X 137       6.029  15.477  -4.802  1.00 32.96           O  
ATOM   1111  CB  VAL X 137       3.352  14.753  -6.761  1.00 33.37           C  
ATOM   1112  CG1 VAL X 137       4.522  14.950  -7.716  1.00 33.46           C  
ATOM   1113  CG2 VAL X 137       2.601  13.482  -7.148  1.00 32.97           C  
ATOM   1114  N   ASP X 138       4.358  16.952  -4.522  1.00 35.15           N  
ATOM   1115  CA  ASP X 138       5.237  17.994  -3.958  1.00 36.38           C  
ATOM   1116  C   ASP X 138       6.076  17.422  -2.843  1.00 36.15           C  
ATOM   1117  O   ASP X 138       7.269  17.693  -2.740  1.00 37.87           O  
ATOM   1118  CB  ASP X 138       4.427  19.133  -3.330  1.00 36.91           C  
ATOM   1119  CG  ASP X 138       3.651  19.926  -4.345  1.00 40.67           C  
ATOM   1120  OD1 ASP X 138       3.854  19.701  -5.565  1.00 45.56           O  
ATOM   1121  OD2 ASP X 138       2.835  20.777  -3.914  1.00 42.70           O  
ATOM   1122  N   LEU X 139       5.441  16.657  -1.966  1.00 35.45           N  
ATOM   1123  CA  LEU X 139       6.118  16.253  -0.755  1.00 34.91           C  
ATOM   1124  C   LEU X 139       7.156  15.186  -1.018  1.00 34.70           C  
ATOM   1125  O   LEU X 139       8.238  15.212  -0.433  1.00 35.66           O  
ATOM   1126  CB  LEU X 139       5.110  15.736   0.283  1.00 34.38           C  
ATOM   1127  CG  LEU X 139       4.594  16.710   1.327  1.00 35.73           C  
ATOM   1128  CD1 LEU X 139       3.533  15.999   2.128  1.00 36.92           C  
ATOM   1129  CD2 LEU X 139       5.752  17.143   2.265  1.00 32.87           C  
ATOM   1130  N   TYR X 140       6.813  14.230  -1.863  1.00 33.48           N  
ATOM   1131  CA  TYR X 140       7.645  13.041  -2.023  1.00 33.23           C  
ATOM   1132  C   TYR X 140       8.325  12.858  -3.378  1.00 34.81           C  
ATOM   1133  O   TYR X 140       9.196  11.994  -3.510  1.00 35.99           O  
ATOM   1134  CB  TYR X 140       6.794  11.819  -1.819  1.00 31.97           C  
ATOM   1135  CG  TYR X 140       6.417  11.503  -0.411  1.00 29.06           C  
ATOM   1136  CD1 TYR X 140       5.229  11.987   0.127  1.00 29.06           C  
ATOM   1137  CD2 TYR X 140       7.211  10.672   0.371  1.00 23.02           C  
ATOM   1138  CE1 TYR X 140       4.833  11.679   1.396  1.00 27.85           C  
ATOM   1139  CE2 TYR X 140       6.808  10.354   1.651  1.00 27.67           C  
ATOM   1140  CZ  TYR X 140       5.615  10.852   2.144  1.00 28.60           C  
ATOM   1141  OH  TYR X 140       5.205  10.530   3.401  1.00 28.22           O  
ATOM   1142  N   GLY X 141       7.882  13.613  -4.378  1.00 36.17           N  
ATOM   1143  CA  GLY X 141       8.313  13.420  -5.768  1.00 36.63           C  
ATOM   1144  C   GLY X 141       9.686  14.018  -6.020  1.00 38.16           C  
ATOM   1145  O   GLY X 141      10.386  13.620  -6.970  1.00 38.45           O  
TER
END
