# Supplementary material for: Vaccinia Virus Protein A49 Is an Unexpected Member of the B-cell Lymphoma (Bcl)-2 Protein Family
Source: J Biol Chem. 2015 Jan 20;290(10):5991–6002. doi: 10.1074/jbc.M114.624650 (PMC4358236; doi:10.1074/jbc.M114.624650)
Supplement: Supplemental Data [file supp_M114.624650_jbc.M114.624650-1.zip › Neidel_overlain_Bcl-2_proteins_and_core/3JRV_A_ali.pdb]

ATOM      1  N   ASP X   1      -3.828 -14.364 -17.624  1.00 25.60           N  
ATOM      2  CA  ASP X   1      -2.534 -14.968 -17.218  1.00 22.78           C  
ATOM      3  C   ASP X   1      -1.732 -13.991 -16.373  1.00 21.48           C  
ATOM      4  O   ASP X   1      -1.293 -12.944 -16.848  1.00 21.35           O  
ATOM      5  CB  ASP X   1      -1.726 -15.316 -18.465  1.00 28.17           C  
ATOM      6  CG  ASP X   1      -0.526 -16.190 -18.172  1.00 34.95           C  
ATOM      7  OD1 ASP X   1      -0.136 -16.314 -16.988  1.00 38.18           O  
ATOM      8  OD2 ASP X   1       0.021 -16.778 -19.144  1.00 43.54           O  
ATOM      9  N   TYR X   2      -1.451 -14.383 -15.143  1.00 16.47           N  
ATOM     10  CA  TYR X   2      -0.795 -13.451 -14.223  1.00 14.24           C  
ATOM     11  C   TYR X   2       0.605 -13.107 -14.714  1.00 14.34           C  
ATOM     12  O   TYR X   2       1.094 -11.975 -14.510  1.00 14.56           O  
ATOM     13  CB  TYR X   2      -0.790 -14.052 -12.816  1.00 12.35           C  
ATOM     14  CG  TYR X   2      -0.209 -13.143 -11.734  1.00 12.26           C  
ATOM     15  CD1 TYR X   2      -0.612 -11.807 -11.614  1.00 12.38           C  
ATOM     16  CD2 TYR X   2       0.598 -13.676 -10.735  1.00 13.02           C  
ATOM     17  CE1 TYR X   2      -0.118 -11.002 -10.564  1.00 10.37           C  
ATOM     18  CE2 TYR X   2       1.084 -12.905  -9.702  1.00 11.21           C  
ATOM     19  CZ  TYR X   2       0.709 -11.557  -9.614  1.00  9.57           C  
ATOM     20  OH  TYR X   2       1.188 -10.793  -8.548  1.00 10.73           O  
ATOM     21  N   GLU X   3       1.275 -14.076 -15.358  1.00 15.91           N  
ATOM     22  CA  GLU X   3       2.634 -13.814 -15.842  1.00 17.75           C  
ATOM     23  C   GLU X   3       2.642 -12.603 -16.784  1.00 17.96           C  
ATOM     24  O   GLU X   3       3.619 -11.821 -16.812  1.00 18.97           O  
ATOM     25  CB  GLU X   3       3.220 -15.033 -16.577  1.00 19.60           C  
ATOM     26  CG  GLU X   3       4.669 -14.827 -16.977  1.00 21.87           C  
ATOM     27  CD  GLU X   3       5.276 -16.078 -17.588  1.00 29.18           C  
ATOM     28  OE1 GLU X   3       4.512 -17.037 -17.777  1.00 33.34           O  
ATOM     29  OE2 GLU X   3       6.497 -16.106 -17.881  1.00 34.79           O  
ATOM     30  N   ASP X   4       1.519 -12.381 -17.461  1.00 17.98           N  
ATOM     31  CA  ASP X   4       1.484 -11.350 -18.509  1.00 20.09           C  
ATOM     32  C   ASP X   4       0.779 -10.060 -18.045  1.00 19.97           C  
ATOM     33  O   ASP X   4       0.422  -9.193 -18.871  1.00 21.45           O  
ATOM     34  CB  ASP X   4       0.745 -11.904 -19.742  1.00 22.51           C  
ATOM     35  CG  ASP X   4       1.439 -13.108 -20.364  1.00 29.58           C  
ATOM     36  OD1 ASP X   4       2.698 -13.148 -20.420  1.00 32.36           O  
ATOM     37  OD2 ASP X   4       0.698 -14.009 -20.845  1.00 36.95           O  
ATOM     38  N   ALA X   5       0.612  -9.913 -16.735  1.00 17.61           N  
ATOM     39  CA  ALA X   5      -0.009  -8.729 -16.150  1.00 17.50           C  
ATOM     40  C   ALA X   5       0.735  -7.479 -16.642  1.00 17.66           C  
ATOM     41  O   ALA X   5       1.947  -7.491 -16.797  1.00 16.35           O  
ATOM     42  CB  ALA X   5       0.057  -8.774 -14.635  1.00 19.12           C  
ATOM     43  N   VAL X   6      -0.008  -6.416 -16.917  1.00 18.15           N  
ATOM     44  CA  VAL X   6       0.590  -5.185 -17.426  1.00 19.29           C  
ATOM     45  C   VAL X   6       0.674  -4.157 -16.295  1.00 17.20           C  
ATOM     46  O   VAL X   6      -0.290  -3.970 -15.524  1.00 19.16           O  
ATOM     47  CB  VAL X   6      -0.275  -4.616 -18.576  1.00 19.74           C  
ATOM     48  CG1 VAL X   6       0.361  -3.356 -19.167  1.00 24.61           C  
ATOM     49  CG2 VAL X   6      -0.493  -5.650 -19.693  1.00 27.04           C  
ATOM     50  N   PHE X   7       1.829  -3.505 -16.168  1.00 16.45           N  
ATOM     51  CA  PHE X   7       2.017  -2.507 -15.132  1.00 14.25           C  
ATOM     52  C   PHE X   7       2.243  -1.160 -15.790  1.00 14.90           C  
ATOM     53  O   PHE X   7       3.318  -0.911 -16.333  1.00 19.13           O  
ATOM     54  CB  PHE X   7       3.213  -2.917 -14.265  1.00 15.00           C  
ATOM     55  CG  PHE X   7       2.992  -4.213 -13.576  1.00 11.77           C  
ATOM     56  CD1 PHE X   7       2.351  -4.233 -12.360  1.00 11.12           C  
ATOM     57  CD2 PHE X   7       3.357  -5.416 -14.163  1.00 16.82           C  
ATOM     58  CE1 PHE X   7       2.055  -5.392 -11.701  1.00 12.32           C  
ATOM     59  CE2 PHE X   7       3.081  -6.618 -13.496  1.00 11.98           C  
ATOM     60  CZ  PHE X   7       2.382  -6.599 -12.278  1.00 12.98           C  
ATOM     61  N   TYR X   8       1.190  -0.356 -15.831  1.00 12.81           N  
ATOM     62  CA  TYR X   8       1.194   0.881 -16.597  1.00 12.68           C  
ATOM     63  C   TYR X   8       2.056   1.970 -15.985  1.00 11.13           C  
ATOM     64  O   TYR X   8       2.485   2.888 -16.714  1.00 13.95           O  
ATOM     65  CB  TYR X   8      -0.230   1.397 -16.705  1.00 13.77           C  
ATOM     66  CG  TYR X   8      -1.083   0.485 -17.542  1.00 16.52           C  
ATOM     67  CD1 TYR X   8      -1.050   0.548 -18.944  1.00 23.47           C  
ATOM     68  CD2 TYR X   8      -1.917  -0.449 -16.935  1.00 22.61           C  
ATOM     69  CE1 TYR X   8      -1.810  -0.325 -19.696  1.00 30.06           C  
ATOM     70  CE2 TYR X   8      -2.713  -1.291 -17.689  1.00 27.66           C  
ATOM     71  CZ  TYR X   8      -2.666  -1.216 -19.059  1.00 30.60           C  
ATOM     72  OH  TYR X   8      -3.448  -2.096 -19.791  1.00 33.73           O  
ATOM     73  N   PHE X   9       2.320   1.891 -14.671  1.00  9.40           N  
ATOM     74  CA  PHE X   9       3.075   2.963 -14.030  1.00  9.90           C  
ATOM     75  C   PHE X   9       4.522   2.618 -13.711  1.00  7.35           C  
ATOM     76  O   PHE X   9       5.267   3.460 -13.154  1.00  9.23           O  
ATOM     77  CB  PHE X   9       2.396   3.373 -12.718  1.00  9.06           C  
ATOM     78  CG  PHE X   9       0.997   3.921 -12.892  1.00 11.48           C  
ATOM     79  CD1 PHE X   9       0.785   5.290 -13.022  1.00 14.85           C  
ATOM     80  CD2 PHE X   9      -0.104   3.067 -12.863  1.00 13.17           C  
ATOM     81  CE1 PHE X   9      -0.532   5.802 -13.123  1.00 17.47           C  
ATOM     82  CE2 PHE X   9      -1.401   3.553 -12.988  1.00 12.80           C  
ATOM     83  CZ  PHE X   9      -1.617   4.909 -13.154  1.00 15.56           C  
ATOM     84  N   VAL X  10       4.929   1.383 -14.025  1.00  9.26           N  
ATOM     85  CA  VAL X  10       6.214   0.846 -13.564  1.00  8.58           C  
ATOM     86  C   VAL X  10       7.437   1.678 -13.929  1.00  7.25           C  
ATOM     87  O   VAL X  10       8.374   1.726 -13.121  1.00  7.94           O  
ATOM     88  CB  VAL X  10       6.388  -0.618 -14.006  1.00  9.21           C  
ATOM     89  CG1 VAL X  10       6.481  -0.746 -15.546  1.00 11.09           C  
ATOM     90  CG2 VAL X  10       7.639  -1.254 -13.375  1.00 12.84           C  
ATOM     91  N   ASP X  11       7.423   2.352 -15.095  1.00  9.18           N  
ATOM     92  CA  ASP X  11       8.539   3.167 -15.515  1.00  8.15           C  
ATOM     93  C   ASP X  11       8.332   4.687 -15.362  1.00  8.17           C  
ATOM     94  O   ASP X  11       9.204   5.485 -15.760  1.00 10.46           O  
ATOM     95  CB  ASP X  11       8.944   2.808 -16.952  1.00  9.34           C  
ATOM     96  CG  ASP X  11       9.616   1.463 -17.007  1.00 14.29           C  
ATOM     97  OD1 ASP X  11      10.514   1.227 -16.163  1.00 17.67           O  
ATOM     98  OD2 ASP X  11       9.248   0.651 -17.876  1.00 16.28           O  
ATOM     99  N   ASP X  12       7.224   5.072 -14.725  1.00  7.88           N  
ATOM    100  CA  ASP X  12       6.886   6.516 -14.629  1.00  7.96           C  
ATOM    101  C   ASP X  12       7.752   7.186 -13.545  1.00  8.09           C  
ATOM    102  O   ASP X  12       8.084   6.575 -12.511  1.00  9.75           O  
ATOM    103  CB  ASP X  12       5.411   6.704 -14.259  1.00  8.86           C  
ATOM    104  CG  ASP X  12       4.447   6.279 -15.350  1.00 11.01           C  
ATOM    105  OD1 ASP X  12       4.877   5.847 -16.446  1.00 14.60           O  
ATOM    106  OD2 ASP X  12       3.236   6.407 -15.113  1.00 14.58           O  
ATOM    107  N   ASP X  13       8.131   8.434 -13.789  1.00  8.46           N  
ATOM    108  CA  ASP X  13       8.868   9.247 -12.840  1.00  9.54           C  
ATOM    109  C   ASP X  13       7.974  10.293 -12.211  1.00 11.43           C  
ATOM    110  O   ASP X  13       8.439  11.009 -11.344  1.00 12.25           O  
ATOM    111  CB  ASP X  13      10.021   9.982 -13.518  1.00 10.86           C  
ATOM    112  CG  ASP X  13      11.209   9.060 -13.834  1.00 12.31           C  
ATOM    113  OD1 ASP X  13      11.205   7.881 -13.381  1.00 12.29           O  
ATOM    114  OD2 ASP X  13      12.126   9.468 -14.599  1.00 17.25           O  
ATOM    115  N   LYS X  14       6.718  10.359 -12.633  1.00 11.16           N  
ATOM    116  CA  LYS X  14       5.791  11.440 -12.211  1.00 15.28           C  
ATOM    117  C   LYS X  14       4.407  10.850 -12.033  1.00 12.91           C  
ATOM    118  O   LYS X  14       4.053   9.886 -12.723  1.00 14.02           O  
ATOM    119  CB  LYS X  14       5.655  12.500 -13.379  1.00 14.25           C  
ATOM    120  CG  LYS X  14       6.900  13.199 -13.903  1.00 19.57           C  
ATOM    121  CD  LYS X  14       7.478  14.125 -12.877  1.00 20.74           C  
ATOM    122  CE  LYS X  14       8.719  14.849 -13.413  1.00 23.86           C  
ATOM    123  NZ  LYS X  14       9.012  15.935 -12.439  1.00 19.01           N  
ATOM    124  N   ILE X  15       3.558  11.483 -11.215  1.00 12.67           N  
ATOM    125  CA  ILE X  15       2.105  11.307 -11.330  1.00 12.23           C  
ATOM    126  C   ILE X  15       1.445  12.640 -11.022  1.00 14.98           C  
ATOM    127  O   ILE X  15       1.715  13.260  -9.986  1.00 16.65           O  
ATOM    128  CB  ILE X  15       1.528  10.229 -10.379  1.00 14.12           C  
ATOM    129  CG1 ILE X  15       0.014  10.093 -10.561  1.00 17.54           C  
ATOM    130  CG2 ILE X  15       1.901  10.509  -8.884  1.00 15.53           C  
ATOM    131  CD1 ILE X  15      -0.518   8.745 -10.180  1.00 19.24           C  
ATOM    132  N   CYS X  16       0.537  13.036 -11.889  1.00 17.17           N  
ATOM    133  CA  CYS X  16      -0.118  14.325 -11.663  1.00 21.70           C  
ATOM    134  C   CYS X  16      -1.593  14.315 -12.004  1.00 19.19           C  
ATOM    135  O   CYS X  16      -2.162  15.362 -12.376  1.00 19.59           O  
ATOM    136  CB  CYS X  16       0.594  15.413 -12.458  1.00 28.68           C  
ATOM    137  SG  CYS X  16       0.455  15.038 -14.191  1.00 45.91           S  
ATOM    138  N   SER X  17      -2.234  13.182 -11.732  1.00 17.51           N  
ATOM    139  CA  SER X  17      -3.693  13.040 -11.879  1.00 18.01           C  
ATOM    140  C   SER X  17      -4.197  12.319 -10.670  1.00 15.45           C  
ATOM    141  O   SER X  17      -3.797  11.173 -10.422  1.00 15.93           O  
ATOM    142  CB  SER X  17      -4.101  12.224 -13.104  1.00 20.22           C  
ATOM    143  OG  SER X  17      -3.703  12.892 -14.276  1.00 26.96           O  
ATOM    144  N   ARG X  18      -5.064  12.966  -9.896  1.00 13.56           N  
ATOM    145  CA  ARG X  18      -5.578  12.275  -8.717  1.00 13.99           C  
ATOM    146  C   ARG X  18      -6.456  11.089  -9.091  1.00 14.66           C  
ATOM    147  O   ARG X  18      -6.551  10.124  -8.313  1.00 16.29           O  
ATOM    148  CB  ARG X  18      -6.262  13.257  -7.723  1.00 17.35           C  
ATOM    149  CG  ARG X  18      -7.603  13.720  -8.159  1.00 19.87           C  
ATOM    150  CD  ARG X  18      -8.119  14.812  -7.210  1.00 23.77           C  
ATOM    151  NE  ARG X  18      -8.355  14.325  -5.850  1.00 25.69           N  
ATOM    152  CZ  ARG X  18      -9.341  13.498  -5.499  1.00 26.06           C  
ATOM    153  NH1 ARG X  18     -10.172  13.027  -6.423  1.00 27.44           N  
ATOM    154  NH2 ARG X  18      -9.490  13.120  -4.222  1.00 23.43           N  
ATOM    155  N   ASP X  19      -7.017  11.094 -10.304  1.00 15.13           N  
ATOM    156  CA  ASP X  19      -7.903  10.014 -10.703  1.00 17.13           C  
ATOM    157  C   ASP X  19      -7.121   8.750 -11.065  1.00 16.68           C  
ATOM    158  O   ASP X  19      -7.728   7.723 -11.380  1.00 20.42           O  
ATOM    159  CB  ASP X  19      -8.822  10.427 -11.864  1.00 20.33           C  
ATOM    160  CG  ASP X  19      -9.961  11.371 -11.411  1.00 27.77           C  
ATOM    161  OD1 ASP X  19     -10.268  11.509 -10.185  1.00 27.29           O  
ATOM    162  OD2 ASP X  19     -10.513  12.036 -12.323  1.00 34.51           O  
ATOM    163  N   SER X  20      -5.794   8.827 -11.018  1.00 14.62           N  
ATOM    164  CA  SER X  20      -4.942   7.661 -11.277  1.00 12.74           C  
ATOM    165  C   SER X  20      -4.378   7.035 -10.007  1.00 10.94           C  
ATOM    166  O   SER X  20      -3.719   6.014 -10.070  1.00 11.63           O  
ATOM    167  CB  SER X  20      -3.793   8.030 -12.223  1.00 12.77           C  
ATOM    168  OG  SER X  20      -4.325   8.276 -13.511  1.00 19.34           O  
ATOM    169  N   ILE X  21      -4.638   7.659  -8.861  1.00 10.58           N  
ATOM    170  CA  ILE X  21      -3.976   7.265  -7.632  1.00  9.13           C  
ATOM    171  C   ILE X  21      -4.391   5.863  -7.172  1.00  8.83           C  
ATOM    172  O   ILE X  21      -3.522   5.060  -6.802  1.00  9.25           O  
ATOM    173  CB  ILE X  21      -4.188   8.320  -6.504  1.00  9.06           C  
ATOM    174  CG1 ILE X  21      -3.327   9.549  -6.771  1.00 10.27           C  
ATOM    175  CG2 ILE X  21      -3.851   7.738  -5.119  1.00 11.08           C  
ATOM    176  CD1 ILE X  21      -1.813   9.382  -6.495  1.00 12.70           C  
ATOM    177  N   ILE X  22      -5.684   5.572  -7.206  1.00  9.01           N  
ATOM    178  CA  ILE X  22      -6.149   4.218  -6.817  1.00  9.04           C  
ATOM    179  C   ILE X  22      -5.553   3.154  -7.742  1.00  9.41           C  
ATOM    180  O   ILE X  22      -5.083   2.097  -7.275  1.00 10.27           O  
ATOM    181  CB  ILE X  22      -7.687   4.137  -6.748  1.00 11.36           C  
ATOM    182  CG1 ILE X  22      -8.148   4.982  -5.562  1.00 12.78           C  
ATOM    183  CG2 ILE X  22      -8.173   2.669  -6.568  1.00 13.66           C  
ATOM    184  CD1 ILE X  22      -9.675   5.041  -5.371  1.00 17.24           C  
ATOM    185  N   ASP X  23      -5.581   3.422  -9.045  1.00  9.96           N  
ATOM    186  CA  ASP X  23      -5.016   2.459 -10.000  1.00  9.29           C  
ATOM    187  C   ASP X  23      -3.539   2.237  -9.706  1.00  8.60           C  
ATOM    188  O   ASP X  23      -3.039   1.091  -9.788  1.00  9.08           O  
ATOM    189  CB  ASP X  23      -5.167   2.954 -11.444  1.00 10.22           C  
ATOM    190  CG  ASP X  23      -6.602   2.962 -11.924  1.00 14.04           C  
ATOM    191  OD1 ASP X  23      -7.442   2.141 -11.472  1.00 18.99           O  
ATOM    192  OD2 ASP X  23      -6.925   3.871 -12.716  1.00 24.33           O  
ATOM    193  N   LEU X  24      -2.813   3.315  -9.400  1.00  8.76           N  
ATOM    194  CA  LEU X  24      -1.386   3.214  -9.148  1.00  7.68           C  
ATOM    195  C   LEU X  24      -1.139   2.327  -7.900  1.00  6.40           C  
ATOM    196  O   LEU X  24      -0.273   1.448  -7.893  1.00  7.99           O  
ATOM    197  CB  LEU X  24      -0.847   4.634  -8.844  1.00  7.57           C  
ATOM    198  CG  LEU X  24       0.562   4.650  -8.254  1.00  6.17           C  
ATOM    199  CD1 LEU X  24       1.641   4.042  -9.156  1.00  9.85           C  
ATOM    200  CD2 LEU X  24       0.987   6.108  -7.785  1.00  8.81           C  
ATOM    201  N   ILE X  25      -1.850   2.570  -6.805  1.00  6.94           N  
ATOM    202  CA  ILE X  25      -1.545   1.801  -5.598  1.00  8.60           C  
ATOM    203  C   ILE X  25      -1.950   0.342  -5.805  1.00  8.76           C  
ATOM    204  O   ILE X  25      -1.198  -0.562  -5.405  1.00  8.74           O  
ATOM    205  CB  ILE X  25      -2.316   2.404  -4.406  1.00  7.22           C  
ATOM    206  CG1 ILE X  25      -1.752   3.816  -4.115  1.00 11.08           C  
ATOM    207  CG2 ILE X  25      -2.218   1.473  -3.181  1.00 10.12           C  
ATOM    208  CD1 ILE X  25      -0.269   3.825  -3.746  1.00 12.74           C  
ATOM    209  N   ASP X  26      -3.082   0.100  -6.466  1.00  7.86           N  
ATOM    210  CA  ASP X  26      -3.516  -1.275  -6.735  1.00  9.51           C  
ATOM    211  C   ASP X  26      -2.413  -1.984  -7.533  1.00  9.82           C  
ATOM    212  O   ASP X  26      -1.973  -3.085  -7.174  1.00  9.15           O  
ATOM    213  CB  ASP X  26      -4.784  -1.217  -7.593  1.00 10.13           C  
ATOM    214  CG  ASP X  26      -5.409  -2.567  -7.840  1.00 11.67           C  
ATOM    215  OD1 ASP X  26      -4.972  -3.559  -7.194  1.00 14.39           O  
ATOM    216  OD2 ASP X  26      -6.370  -2.633  -8.671  1.00 16.13           O  
ATOM    217  N   GLU X  27      -1.967  -1.363  -8.629  1.00  8.25           N  
ATOM    218  CA  GLU X  27      -0.955  -2.006  -9.478  1.00  8.10           C  
ATOM    219  C   GLU X  27       0.345  -2.256  -8.717  1.00  6.25           C  
ATOM    220  O   GLU X  27       1.008  -3.286  -8.922  1.00  8.91           O  
ATOM    221  CB  GLU X  27      -0.716  -1.157 -10.747  1.00 12.33           C  
ATOM    222  CG  GLU X  27       0.381  -1.563 -11.614  1.00 16.83           C  
ATOM    223  CD  GLU X  27       0.530  -0.555 -12.732  1.00 12.07           C  
ATOM    224  OE1 GLU X  27      -0.428  -0.427 -13.558  1.00 13.85           O  
ATOM    225  OE2 GLU X  27       1.577   0.136 -12.700  1.00 14.14           O  
ATOM    226  N   TYR X  28       0.807  -1.238  -7.985  1.00  6.80           N  
ATOM    227  CA  TYR X  28       2.071  -1.285  -7.291  1.00  6.75           C  
ATOM    228  C   TYR X  28       2.034  -2.455  -6.272  1.00  7.81           C  
ATOM    229  O   TYR X  28       3.041  -3.194  -6.130  1.00  6.52           O  
ATOM    230  CB  TYR X  28       2.311   0.071  -6.604  1.00  6.17           C  
ATOM    231  CG  TYR X  28       3.414  -0.007  -5.578  1.00  6.71           C  
ATOM    232  CD1 TYR X  28       4.743  -0.166  -5.960  1.00  6.07           C  
ATOM    233  CD2 TYR X  28       3.101  -0.009  -4.213  1.00  7.99           C  
ATOM    234  CE1 TYR X  28       5.789  -0.347  -4.989  1.00  7.10           C  
ATOM    235  CE2 TYR X  28       4.077  -0.126  -3.250  1.00  7.82           C  
ATOM    236  CZ  TYR X  28       5.424  -0.353  -3.624  1.00  6.34           C  
ATOM    237  OH  TYR X  28       6.433  -0.483  -2.684  1.00 10.97           O  
ATOM    238  N   ILE X  29       0.940  -2.581  -5.509  1.00  7.12           N  
ATOM    239  CA  ILE X  29       0.872  -3.670  -4.529  1.00  7.53           C  
ATOM    240  C   ILE X  29       0.930  -5.033  -5.250  1.00  9.22           C  
ATOM    241  O   ILE X  29       1.631  -5.975  -4.800  1.00  9.65           O  
ATOM    242  CB  ILE X  29      -0.417  -3.539  -3.665  1.00  7.78           C  
ATOM    243  CG1 ILE X  29      -0.323  -2.260  -2.790  1.00  7.65           C  
ATOM    244  CG2 ILE X  29      -0.648  -4.844  -2.856  1.00  9.88           C  
ATOM    245  CD1 ILE X  29       0.922  -2.196  -1.885  1.00  8.97           C  
ATOM    246  N   THR X  30       0.275  -5.129  -6.402  1.00  7.84           N  
ATOM    247  CA  THR X  30       0.432  -6.365  -7.204  1.00  7.93           C  
ATOM    248  C   THR X  30       1.876  -6.569  -7.691  1.00  8.14           C  
ATOM    249  O   THR X  30       2.460  -7.654  -7.588  1.00  7.72           O  
ATOM    250  CB  THR X  30      -0.486  -6.323  -8.409  1.00  7.35           C  
ATOM    251  OG1 THR X  30      -1.839  -6.348  -7.950  1.00 10.35           O  
ATOM    252  CG2 THR X  30      -0.173  -7.506  -9.361  1.00 10.09           C  
ATOM    253  N   TRP X  31       2.511  -5.498  -8.151  1.00  7.24           N  
ATOM    254  CA  TRP X  31       3.866  -5.585  -8.657  1.00  8.25           C  
ATOM    255  C   TRP X  31       4.844  -6.127  -7.586  1.00  8.46           C  
ATOM    256  O   TRP X  31       5.757  -6.886  -7.913  1.00  8.04           O  
ATOM    257  CB  TRP X  31       4.294  -4.195  -9.166  1.00  7.96           C  
ATOM    258  CG  TRP X  31       5.692  -4.182  -9.744  1.00  8.03           C  
ATOM    259  CD1 TRP X  31       6.058  -4.506 -11.049  1.00  8.96           C  
ATOM    260  CD2 TRP X  31       6.886  -3.717  -9.105  1.00  7.58           C  
ATOM    261  NE1 TRP X  31       7.411  -4.308 -11.226  1.00 14.10           N  
ATOM    262  CE2 TRP X  31       7.943  -3.813 -10.055  1.00 12.86           C  
ATOM    263  CE3 TRP X  31       7.162  -3.185  -7.824  1.00 10.16           C  
ATOM    264  CZ2 TRP X  31       9.259  -3.414  -9.756  1.00 11.75           C  
ATOM    265  CZ3 TRP X  31       8.481  -2.798  -7.520  1.00 11.04           C  
ATOM    266  CH2 TRP X  31       9.512  -2.909  -8.488  1.00 11.54           C  
ATOM    267  N   ARG X  32       4.698  -5.723  -6.316  1.00  7.61           N  
ATOM    268  CA  ARG X  32       5.648  -6.199  -5.284  1.00  6.73           C  
ATOM    269  C   ARG X  32       5.545  -7.737  -5.123  1.00  7.30           C  
ATOM    270  O   ARG X  32       6.490  -8.355  -4.660  1.00  9.28           O  
ATOM    271  CB  ARG X  32       5.357  -5.517  -3.924  1.00  7.63           C  
ATOM    272  CG  ARG X  32       5.729  -3.987  -3.990  1.00  7.52           C  
ATOM    273  CD  ARG X  32       7.251  -3.764  -4.181  1.00  8.21           C  
ATOM    274  NE  ARG X  32       8.043  -4.363  -3.094  1.00  9.78           N  
ATOM    275  CZ  ARG X  32       8.338  -3.772  -1.927  1.00 13.31           C  
ATOM    276  NH1 ARG X  32       7.852  -2.568  -1.616  1.00 12.43           N  
ATOM    277  NH2 ARG X  32       9.050  -4.436  -1.006  1.00 16.69           N  
ATOM    278  N   ASN X  33       4.401  -8.325  -5.466  1.00  7.30           N  
ATOM    279  CA  ASN X  33       4.267  -9.819  -5.516  1.00  7.23           C  
ATOM    280  C   ASN X  33       4.834 -10.362  -6.828  1.00  9.00           C  
ATOM    281  O   ASN X  33       5.660 -11.290  -6.850  1.00  9.79           O  
ATOM    282  CB  ASN X  33       2.782 -10.187  -5.398  1.00  9.34           C  
ATOM    283  CG  ASN X  33       2.556 -11.680  -5.487  1.00  7.52           C  
ATOM    284  OD1 ASN X  33       2.247 -12.203  -6.572  1.00  9.71           O  
ATOM    285  ND2 ASN X  33       2.695 -12.366  -4.375  1.00  9.19           N  
ATOM    286  N   HIS X  34       4.357  -9.785  -7.921  1.00  7.74           N  
ATOM    287  CA  HIS X  34       4.684 -10.262  -9.273  1.00  8.86           C  
ATOM    288  C   HIS X  34       6.175 -10.275  -9.553  1.00  9.76           C  
ATOM    289  O   HIS X  34       6.684 -11.207 -10.195  1.00 10.27           O  
ATOM    290  CB  HIS X  34       3.954  -9.357 -10.273  1.00  8.29           C  
ATOM    291  CG  HIS X  34       4.003  -9.844 -11.689  1.00  8.58           C  
ATOM    292  ND1 HIS X  34       5.048  -9.543 -12.533  1.00 12.20           N  
ATOM    293  CD2 HIS X  34       3.069 -10.483 -12.439  1.00  9.28           C  
ATOM    294  CE1 HIS X  34       4.782 -10.032 -13.736  1.00 11.13           C  
ATOM    295  NE2 HIS X  34       3.566 -10.554 -13.718  1.00 11.37           N  
ATOM    296  N   VAL X  35       6.888  -9.237  -9.103  1.00 10.37           N  
ATOM    297  CA  VAL X  35       8.310  -9.091  -9.386  1.00  9.70           C  
ATOM    298  C   VAL X  35       9.092 -10.228  -8.729  1.00 10.20           C  
ATOM    299  O   VAL X  35      10.098 -10.671  -9.277  1.00 12.32           O  
ATOM    300  CB  VAL X  35       8.811  -7.659  -8.923  1.00 10.12           C  
ATOM    301  CG1 VAL X  35       8.932  -7.623  -7.398  1.00 12.09           C  
ATOM    302  CG2 VAL X  35      10.126  -7.289  -9.616  1.00 16.36           C  
ATOM    303  N   ILE X  36       8.572 -10.759  -7.609  1.00 10.46           N  
ATOM    304  CA  ILE X  36       9.224 -11.916  -6.935  1.00  9.94           C  
ATOM    305  C   ILE X  36       8.784 -13.242  -7.602  1.00 11.43           C  
ATOM    306  O   ILE X  36       9.636 -14.091  -7.955  1.00 13.08           O  
ATOM    307  CB  ILE X  36       8.854 -11.975  -5.433  1.00 11.12           C  
ATOM    308  CG1 ILE X  36       9.276 -10.701  -4.693  1.00 13.82           C  
ATOM    309  CG2 ILE X  36       9.497 -13.207  -4.765  1.00 11.90           C  
ATOM    310  CD1 ILE X  36      10.736 -10.320  -4.840  1.00 16.13           C  
ATOM    311  N   VAL X  37       7.478 -13.406  -7.816  1.00 11.04           N  
ATOM    312  CA  VAL X  37       6.879 -14.630  -8.410  1.00 10.37           C  
ATOM    313  C   VAL X  37       7.513 -14.975  -9.771  1.00 11.02           C  
ATOM    314  O   VAL X  37       7.804 -16.166 -10.060  1.00 13.33           O  
ATOM    315  CB  VAL X  37       5.329 -14.480  -8.517  1.00 10.32           C  
ATOM    316  CG1 VAL X  37       4.671 -15.651  -9.300  1.00 11.02           C  
ATOM    317  CG2 VAL X  37       4.749 -14.439  -7.103  1.00 12.42           C  
ATOM    318  N   PHE X  38       7.751 -13.947 -10.592  1.00 10.67           N  
ATOM    319  CA  PHE X  38       8.316 -14.158 -11.933  1.00 11.93           C  
ATOM    320  C   PHE X  38       9.792 -13.731 -12.093  1.00 13.03           C  
ATOM    321  O   PHE X  38      10.361 -13.711 -13.212  1.00 13.75           O  
ATOM    322  CB  PHE X  38       7.404 -13.552 -13.007  1.00 12.44           C  
ATOM    323  CG  PHE X  38       6.007 -14.122 -12.986  1.00 12.74           C  
ATOM    324  CD1 PHE X  38       5.758 -15.439 -13.418  1.00 15.67           C  
ATOM    325  CD2 PHE X  38       4.986 -13.416 -12.395  1.00 12.48           C  
ATOM    326  CE1 PHE X  38       4.496 -15.963 -13.342  1.00 18.87           C  
ATOM    327  CE2 PHE X  38       3.706 -13.913 -12.337  1.00 13.96           C  
ATOM    328  CZ  PHE X  38       3.470 -15.208 -12.756  1.00 16.58           C  
ATOM    329  N   ASN X  39      10.452 -13.479 -10.960  1.00 12.39           N  
ATOM    330  CA  ASN X  39      11.831 -13.000 -10.960  1.00 12.29           C  
ATOM    331  C   ASN X  39      12.072 -11.923 -12.005  1.00 12.68           C  
ATOM    332  O   ASN X  39      12.947 -12.032 -12.863  1.00 14.05           O  
ATOM    333  CB  ASN X  39      12.851 -14.141 -11.115  1.00 12.99           C  
ATOM    334  CG  ASN X  39      14.255 -13.672 -10.865  1.00 14.98           C  
ATOM    335  OD1 ASN X  39      14.445 -12.731 -10.081  1.00 15.11           O  
ATOM    336  ND2 ASN X  39      15.219 -14.156 -11.678  1.00 17.97           N  
ATOM    337  N   LYS X  40      11.296 -10.848 -11.900  1.00 12.98           N  
ATOM    338  CA  LYS X  40      11.520  -9.698 -12.741  1.00 12.63           C  
ATOM    339  C   LYS X  40      12.493  -8.809 -11.964  1.00 13.58           C  
ATOM    340  O   LYS X  40      12.765  -9.045 -10.768  1.00 14.68           O  
ATOM    341  CB  LYS X  40      10.167  -9.042 -13.029  1.00 13.91           C  
ATOM    342  CG  LYS X  40       9.251  -9.905 -13.872  1.00 19.62           C  
ATOM    343  CD  LYS X  40       9.927 -10.171 -15.199  1.00 26.58           C  
ATOM    344  CE  LYS X  40       8.942 -10.703 -16.220  1.00 39.11           C  
ATOM    345  NZ  LYS X  40       9.649 -11.087 -17.470  1.00 41.72           N  
ATOM    346  N   ASP X  41      13.144  -7.880 -12.638  1.00 12.96           N  
ATOM    347  CA  ASP X  41      14.190  -7.097 -11.986  1.00 13.42           C  
ATOM    348  C   ASP X  41      13.506  -6.004 -11.145  1.00 13.86           C  
ATOM    349  O   ASP X  41      12.862  -5.080 -11.688  1.00 13.79           O  
ATOM    350  CB  ASP X  41      15.084  -6.507 -13.089  1.00 14.96           C  
ATOM    351  CG  ASP X  41      16.348  -5.845 -12.554  1.00 15.05           C  
ATOM    352  OD1 ASP X  41      16.320  -5.390 -11.380  1.00 13.94           O  
ATOM    353  OD2 ASP X  41      17.357  -5.751 -13.320  1.00 17.59           O  
ATOM    354  N   ILE X  42      13.700  -6.068  -9.836  1.00 12.06           N  
ATOM    355  CA  ILE X  42      13.066  -5.111  -8.916  1.00 12.77           C  
ATOM    356  C   ILE X  42      13.643  -3.693  -9.087  1.00 12.58           C  
ATOM    357  O   ILE X  42      13.061  -2.711  -8.595  1.00 14.47           O  
ATOM    358  CB  ILE X  42      13.259  -5.567  -7.472  1.00 13.30           C  
ATOM    359  CG1 ILE X  42      12.279  -4.821  -6.528  1.00 18.54           C  
ATOM    360  CG2 ILE X  42      14.753  -5.545  -7.078  1.00 14.08           C  
ATOM    361  CD1 ILE X  42      11.871  -5.586  -5.293  1.00 23.31           C  
ATOM    362  N   THR X  43      14.796  -3.589  -9.737  1.00  9.72           N  
ATOM    363  CA  THR X  43      15.412  -2.275  -9.982  1.00 13.31           C  
ATOM    364  C   THR X  43      14.906  -1.605 -11.265  1.00 12.59           C  
ATOM    365  O   THR X  43      15.166  -0.431 -11.507  1.00 14.73           O  
ATOM    366  CB  THR X  43      16.966  -2.343 -10.095  1.00 14.57           C  
ATOM    367  OG1 THR X  43      17.360  -2.930 -11.343  1.00 14.81           O  
ATOM    368  CG2 THR X  43      17.600  -3.078  -8.938  1.00 13.79           C  
ATOM    369  N   SER X  44      14.172  -2.338 -12.091  0.80 11.93           N  
ATOM    370  CA  SER X  44      13.739  -1.813 -13.380  0.80 11.91           C  
ATOM    371  C   SER X  44      12.384  -1.142 -13.195  0.80 11.56           C  
ATOM    372  O   SER X  44      11.318  -1.671 -13.585  0.80 11.81           O  
ATOM    373  CB  SER X  44      13.676  -2.931 -14.424  0.80 15.04           C  
ATOM    374  OG  SER X  44      14.979  -3.421 -14.731  0.80 16.97           O  
ATOM    375  N   CYS X  45      12.423   0.006 -12.518  1.00 11.69           N  
ATOM    376  CA  CYS X  45      11.213   0.772 -12.275  1.00 10.01           C  
ATOM    377  C   CYS X  45      11.605   2.236 -12.133  1.00  9.17           C  
ATOM    378  O   CYS X  45      12.794   2.571 -12.026  1.00 10.69           O  
ATOM    379  CB  CYS X  45      10.466   0.273 -11.020  1.00 11.15           C  
ATOM    380  SG  CYS X  45      11.338   0.494  -9.502  1.00 14.13           S  
ATOM    381  N   GLY X  46      10.604   3.109 -12.218  1.00  8.33           N  
ATOM    382  CA  GLY X  46      10.917   4.529 -12.236  1.00  9.47           C  
ATOM    383  C   GLY X  46      10.882   5.170 -10.855  1.00  9.08           C  
ATOM    384  O   GLY X  46      10.695   4.486  -9.831  1.00  8.97           O  
ATOM    385  N   ARG X  47      11.016   6.496 -10.837  1.00  8.38           N  
ATOM    386  CA  ARG X  47      11.061   7.244  -9.572  1.00  9.23           C  
ATOM    387  C   ARG X  47       9.763   7.139  -8.788  1.00  8.94           C  
ATOM    388  O   ARG X  47       9.795   7.245  -7.566  1.00  9.03           O  
ATOM    389  CB  ARG X  47      11.481   8.724  -9.780  1.00  9.98           C  
ATOM    390  CG  ARG X  47      12.926   8.880 -10.296  1.00 14.97           C  
ATOM    391  CD  ARG X  47      13.350  10.359 -10.457  1.00 21.15           C  
ATOM    392  NE  ARG X  47      13.542  10.939  -9.125  1.00 29.59           N  
ATOM    393  CZ  ARG X  47      13.174  12.166  -8.742  1.00 38.02           C  
ATOM    394  NH1 ARG X  47      12.588  12.999  -9.587  1.00 40.65           N  
ATOM    395  NH2 ARG X  47      13.386  12.566  -7.493  1.00 41.71           N  
ATOM    396  N   LEU X  48       8.618   6.985  -9.473  1.00  7.62           N  
ATOM    397  CA  LEU X  48       7.324   6.903  -8.793  1.00  7.80           C  
ATOM    398  C   LEU X  48       7.243   5.627  -7.934  1.00  6.11           C  
ATOM    399  O   LEU X  48       6.976   5.676  -6.724  1.00  6.61           O  
ATOM    400  CB  LEU X  48       6.192   6.968  -9.813  1.00  7.33           C  
ATOM    401  CG  LEU X  48       4.759   6.812  -9.298  1.00  6.81           C  
ATOM    402  CD1 LEU X  48       4.462   7.878  -8.228  1.00 10.36           C  
ATOM    403  CD2 LEU X  48       3.793   6.857 -10.485  1.00  9.18           C  
ATOM    404  N   TYR X  49       7.499   4.481  -8.555  1.00  6.39           N  
ATOM    405  CA  TYR X  49       7.572   3.217  -7.787  1.00  7.17           C  
ATOM    406  C   TYR X  49       8.627   3.281  -6.700  1.00  7.55           C  
ATOM    407  O   TYR X  49       8.380   2.815  -5.591  1.00  7.79           O  
ATOM    408  CB  TYR X  49       7.868   2.039  -8.719  1.00  7.07           C  
ATOM    409  CG  TYR X  49       6.644   1.346  -9.249  1.00  7.23           C  
ATOM    410  CD1 TYR X  49       5.479   2.031  -9.566  1.00  7.25           C  
ATOM    411  CD2 TYR X  49       6.713  -0.015  -9.582  1.00  8.15           C  
ATOM    412  CE1 TYR X  49       4.381   1.385 -10.175  1.00  7.97           C  
ATOM    413  CE2 TYR X  49       5.621  -0.668 -10.119  1.00  7.52           C  
ATOM    414  CZ  TYR X  49       4.452   0.005 -10.389  1.00  7.78           C  
ATOM    415  OH  TYR X  49       3.457  -0.709 -11.003  1.00 11.15           O  
ATOM    416  N   LYS X  50       9.797   3.841  -6.986  0.80  8.22           N  
ATOM    417  CA  LYS X  50      10.856   3.958  -5.947  0.80  9.10           C  
ATOM    418  C   LYS X  50      10.325   4.766  -4.752  0.80  8.31           C  
ATOM    419  O   LYS X  50      10.601   4.417  -3.604  0.80  7.44           O  
ATOM    420  CB  LYS X  50      12.140   4.561  -6.539  0.80 10.33           C  
ATOM    421  CG  LYS X  50      12.890   3.513  -7.380  0.80 14.92           C  
ATOM    422  CD  LYS X  50      14.142   4.087  -7.994  0.80 23.06           C  
ATOM    423  CE  LYS X  50      14.809   3.053  -8.880  0.80 25.35           C  
ATOM    424  NZ  LYS X  50      15.636   3.780  -9.869  0.80 32.43           N  
ATOM    425  N   GLU X  51       9.570   5.850  -5.013  1.00  7.39           N  
ATOM    426  CA  GLU X  51       9.001   6.607  -3.896  1.00  8.68           C  
ATOM    427  C   GLU X  51       8.047   5.760  -3.071  1.00  8.18           C  
ATOM    428  O   GLU X  51       8.080   5.817  -1.828  1.00  9.65           O  
ATOM    429  CB  GLU X  51       8.237   7.848  -4.376  1.00 12.38           C  
ATOM    430  CG  GLU X  51       9.033   9.122  -4.515  1.00 22.58           C  
ATOM    431  CD  GLU X  51      10.062   9.420  -3.423  1.00 21.00           C  
ATOM    432  OE1 GLU X  51       9.801   9.588  -2.190  1.00 22.69           O  
ATOM    433  OE2 GLU X  51      11.173   9.670  -3.873  1.00 22.69           O  
ATOM    434  N   LEU X  52       7.194   4.977  -3.741  1.00  7.39           N  
ATOM    435  CA  LEU X  52       6.263   4.084  -3.017  1.00  7.17           C  
ATOM    436  C   LEU X  52       7.045   3.050  -2.220  1.00  8.73           C  
ATOM    437  O   LEU X  52       6.625   2.715  -1.088  1.00  8.39           O  
ATOM    438  CB  LEU X  52       5.261   3.390  -3.969  1.00  8.13           C  
ATOM    439  CG  LEU X  52       4.386   4.416  -4.737  1.00  5.41           C  
ATOM    440  CD1 LEU X  52       3.490   3.607  -5.715  1.00  8.45           C  
ATOM    441  CD2 LEU X  52       3.528   5.163  -3.752  1.00  9.22           C  
ATOM    442  N   MET X  53       8.170   2.569  -2.765  1.00  7.02           N  
ATOM    443  CA  MET X  53       8.937   1.538  -2.049  1.00  8.18           C  
ATOM    444  C   MET X  53       9.497   2.066  -0.728  1.00  9.14           C  
ATOM    445  O   MET X  53       9.731   1.282   0.210  1.00  9.70           O  
ATOM    446  CB  MET X  53      10.075   1.024  -2.950  1.00  9.07           C  
ATOM    447  CG  MET X  53       9.443   0.259  -4.072  1.00 11.93           C  
ATOM    448  CE  MET X  53      11.310  -1.670  -4.498  1.00 21.27           C  
ATOM    449  N   LYS X  54       9.766   3.379  -0.666  1.00  8.30           N  
ATOM    450  CA  LYS X  54      10.202   3.982   0.608  1.00  9.71           C  
ATOM    451  C   LYS X  54       9.173   3.864   1.743  1.00  8.55           C  
ATOM    452  O   LYS X  54       9.535   4.005   2.924  1.00 11.22           O  
ATOM    453  CB  LYS X  54      10.575   5.459   0.421  1.00  9.31           C  
ATOM    454  CG  LYS X  54      11.824   5.586  -0.446  1.00 12.05           C  
ATOM    455  CD  LYS X  54      12.176   7.036  -0.736  1.00 18.48           C  
ATOM    456  CE  LYS X  54      13.122   7.175  -1.908  1.00 23.37           C  
ATOM    457  NZ  LYS X  54      13.456   8.628  -2.022  1.00 29.14           N  
ATOM    458  N   PHE X  55       7.932   3.568   1.403  1.00  8.95           N  
ATOM    459  CA  PHE X  55       6.889   3.403   2.436  1.00  8.04           C  
ATOM    460  C   PHE X  55       7.142   2.095   3.218  1.00  7.46           C  
ATOM    461  O   PHE X  55       6.603   1.938   4.318  1.00  9.12           O  
ATOM    462  CB  PHE X  55       5.480   3.388   1.862  1.00  8.51           C  
ATOM    463  CG  PHE X  55       5.044   4.709   1.251  1.00  7.00           C  
ATOM    464  CD1 PHE X  55       5.811   5.874   1.419  1.00  9.32           C  
ATOM    465  CD2 PHE X  55       3.881   4.743   0.499  1.00  7.20           C  
ATOM    466  CE1 PHE X  55       5.391   7.114   0.873  1.00 11.10           C  
ATOM    467  CE2 PHE X  55       3.448   5.928  -0.104  1.00  9.71           C  
ATOM    468  CZ  PHE X  55       4.203   7.135   0.114  1.00  9.84           C  
ATOM    469  N   ASP X  56       7.997   1.215   2.700  1.00  9.94           N  
ATOM    470  CA  ASP X  56       8.432   0.059   3.507  1.00  8.76           C  
ATOM    471  C   ASP X  56       9.062   0.565   4.832  1.00 10.91           C  
ATOM    472  O   ASP X  56       8.777   0.008   5.906  1.00 11.28           O  
ATOM    473  CB  ASP X  56       9.452  -0.815   2.758  1.00 13.20           C  
ATOM    474  CG  ASP X  56       8.847  -1.595   1.560  1.00 14.95           C  
ATOM    475  OD1 ASP X  56       7.672  -1.399   1.169  1.00 15.79           O  
ATOM    476  OD2 ASP X  56       9.591  -2.467   1.044  1.00 24.11           O  
ATOM    477  N   ASP X  57       9.960   1.549   4.731  1.00 12.11           N  
ATOM    478  CA  ASP X  57      10.636   2.152   5.886  1.00 12.54           C  
ATOM    479  C   ASP X  57       9.635   2.860   6.771  1.00 12.33           C  
ATOM    480  O   ASP X  57       9.808   2.865   7.989  1.00 14.15           O  
ATOM    481  CB  ASP X  57      11.682   3.198   5.493  1.00 13.72           C  
ATOM    482  CG  ASP X  57      12.875   2.611   4.779  1.00 20.60           C  
ATOM    483  OD1 ASP X  57      13.000   1.361   4.770  1.00 23.65           O  
ATOM    484  OD2 ASP X  57      13.657   3.413   4.172  1.00 25.55           O  
ATOM    485  N   VAL X  58       8.627   3.498   6.170  1.00 10.87           N  
ATOM    486  CA  VAL X  58       7.620   4.185   6.989  1.00 10.24           C  
ATOM    487  C   VAL X  58       6.868   3.177   7.833  1.00 11.14           C  
ATOM    488  O   VAL X  58       6.615   3.409   9.018  1.00 13.18           O  
ATOM    489  CB  VAL X  58       6.585   4.982   6.146  1.00  9.83           C  
ATOM    490  CG1 VAL X  58       5.440   5.508   7.054  1.00 13.50           C  
ATOM    491  CG2 VAL X  58       7.274   6.095   5.331  1.00 13.61           C  
ATOM    492  N   ALA X  59       6.548   2.026   7.241  1.00 10.90           N  
ATOM    493  CA  ALA X  59       5.850   0.973   7.987  1.00 11.17           C  
ATOM    494  C   ALA X  59       6.716   0.456   9.122  1.00 12.21           C  
ATOM    495  O   ALA X  59       6.228   0.261  10.251  1.00 13.54           O  
ATOM    496  CB  ALA X  59       5.445  -0.174   7.054  1.00 10.97           C  
ATOM    497  N   ILE X  60       8.005   0.261   8.846  1.00 11.34           N  
ATOM    498  CA  ILE X  60       8.926  -0.166   9.910  1.00 14.78           C  
ATOM    499  C   ILE X  60       9.034   0.853  11.049  1.00 15.16           C  
ATOM    500  O   ILE X  60       8.960   0.493  12.251  1.00 18.08           O  
ATOM    501  CB  ILE X  60      10.331  -0.447   9.344  1.00 17.61           C  
ATOM    502  CG1 ILE X  60      10.300  -1.677   8.450  1.00 15.94           C  
ATOM    503  CG2 ILE X  60      11.375  -0.576  10.500  1.00 18.94           C  
ATOM    504  CD1 ILE X  60      11.587  -1.772   7.574  1.00 18.42           C  
ATOM    505  N   ARG X  61       9.183   2.129  10.696  1.00 15.53           N  
ATOM    506  CA  ARG X  61       9.184   3.184  11.722  1.00 17.59           C  
ATOM    507  C   ARG X  61       7.909   3.150  12.553  1.00 18.11           C  
ATOM    508  O   ARG X  61       7.967   3.375  13.776  1.00 20.83           O  
ATOM    509  CB  ARG X  61       9.309   4.571  11.094  1.00 19.66           C  
ATOM    510  CG  ARG X  61      10.683   5.084  10.763  1.00 26.52           C  
ATOM    511  CD  ARG X  61      10.594   6.504  10.144  1.00 29.49           C  
ATOM    512  NE  ARG X  61      11.623   6.675   9.124  1.00 34.00           N  
ATOM    513  CZ  ARG X  61      11.433   6.635   7.806  1.00 38.49           C  
ATOM    514  NH1 ARG X  61      10.209   6.629   7.280  1.00 38.28           N  
ATOM    515  NH2 ARG X  61      12.488   6.720   7.002  1.00 43.51           N  
ATOM    516  N   TYR X  62       6.764   2.912  11.904  1.00 17.18           N  
ATOM    517  CA  TYR X  62       5.425   3.116  12.505  1.00 17.17           C  
ATOM    518  C   TYR X  62       5.101   1.946  13.435  1.00 18.31           C  
ATOM    519  O   TYR X  62       4.619   2.156  14.562  1.00 21.05           O  
ATOM    520  CB  TYR X  62       4.381   3.203  11.382  1.00 15.30           C  
ATOM    521  CG  TYR X  62       2.959   3.569  11.806  1.00 17.76           C  
ATOM    522  CD1 TYR X  62       2.632   4.875  12.108  1.00 21.97           C  
ATOM    523  CD2 TYR X  62       1.983   2.593  11.948  1.00 23.31           C  
ATOM    524  CE1 TYR X  62       1.332   5.212  12.515  1.00 26.48           C  
ATOM    525  CE2 TYR X  62       0.677   2.917  12.309  1.00 27.85           C  
ATOM    526  CZ  TYR X  62       0.367   4.220  12.612  1.00 27.76           C  
ATOM    527  OH  TYR X  62      -0.936   4.527  12.954  1.00 34.25           O  
ATOM    528  N   TYR X  63       5.391   0.725  12.968  1.00 18.49           N  
ATOM    529  CA  TYR X  63       4.962  -0.525  13.621  1.00 19.70           C  
ATOM    530  C   TYR X  63       6.097  -1.221  14.372  1.00 18.00           C  
ATOM    531  O   TYR X  63       5.840  -1.892  15.390  1.00 18.92           O  
ATOM    532  CB  TYR X  63       4.407  -1.500  12.583  1.00 20.70           C  
ATOM    533  CG  TYR X  63       3.006  -1.158  12.132  1.00 26.25           C  
ATOM    534  CD1 TYR X  63       1.977  -1.067  13.075  1.00 32.43           C  
ATOM    535  CD2 TYR X  63       2.731  -0.856  10.798  1.00 28.96           C  
ATOM    536  CE1 TYR X  63       0.705  -0.733  12.704  1.00 36.55           C  
ATOM    537  CE2 TYR X  63       1.431  -0.523  10.405  1.00 35.95           C  
ATOM    538  CZ  TYR X  63       0.433  -0.484  11.374  1.00 39.31           C  
ATOM    539  OH  TYR X  63      -0.867  -0.168  11.063  1.00 44.35           O  
ATOM    540  N   GLY X  64       7.327  -1.077  13.863  1.00 18.27           N  
ATOM    541  CA  GLY X  64       8.477  -1.907  14.279  1.00 17.34           C  
ATOM    542  C   GLY X  64       8.467  -3.271  13.615  1.00 16.75           C  
ATOM    543  O   GLY X  64       7.411  -3.730  13.164  1.00 17.87           O  
ATOM    544  N   ILE X  65       9.638  -3.904  13.486  1.00 17.78           N  
ATOM    545  CA  ILE X  65       9.744  -5.061  12.596  1.00 18.48           C  
ATOM    546  C   ILE X  65       9.041  -6.282  13.190  1.00 19.58           C  
ATOM    547  O   ILE X  65       8.432  -7.045  12.448  1.00 20.03           O  
ATOM    548  CB  ILE X  65      11.200  -5.366  12.168  1.00 21.08           C  
ATOM    549  CG1 ILE X  65      11.263  -6.455  11.068  1.00 21.59           C  
ATOM    550  CG2 ILE X  65      12.043  -5.696  13.392  1.00 22.02           C  
ATOM    551  CD1 ILE X  65      10.687  -6.056   9.697  1.00 23.97           C  
ATOM    552  N   ASP X  66       9.015  -6.396  14.517  1.00 20.54           N  
ATOM    553  CA  ASP X  66       8.282  -7.500  15.127  1.00 21.64           C  
ATOM    554  C   ASP X  66       6.777  -7.450  14.849  1.00 22.41           C  
ATOM    555  O   ASP X  66       6.169  -8.484  14.542  1.00 23.44           O  
ATOM    556  CB  ASP X  66       8.572  -7.594  16.644  1.00 23.48           C  
ATOM    557  CG  ASP X  66      10.016  -7.983  16.951  1.00 28.31           C  
ATOM    558  OD1 ASP X  66      10.653  -8.707  16.138  1.00 29.87           O  
ATOM    559  OD2 ASP X  66      10.476  -7.631  18.063  1.00 35.84           O  
ATOM    560  N   LYS X  67       6.177  -6.255  14.954  1.00 20.52           N  
ATOM    561  CA  LYS X  67       4.751  -6.103  14.726  1.00 21.77           C  
ATOM    562  C   LYS X  67       4.482  -6.307  13.239  1.00 21.61           C  
ATOM    563  O   LYS X  67       3.464  -6.896  12.840  1.00 20.86           O  
ATOM    564  CB  LYS X  67       4.274  -4.725  15.220  1.00 22.37           C  
ATOM    565  CG  LYS X  67       2.776  -4.449  14.988  1.00 24.42           C  
ATOM    566  CD  LYS X  67       1.893  -5.335  15.862  1.00 31.43           C  
ATOM    567  CE  LYS X  67       0.424  -4.975  15.703  1.00 43.08           C  
ATOM    568  NZ  LYS X  67       0.072  -3.623  16.245  1.00 48.27           N  
ATOM    569  N   ILE X  68       5.385  -5.799  12.396  1.00 20.39           N  
ATOM    570  CA  ILE X  68       5.242  -6.098  10.973  1.00 20.94           C  
ATOM    571  C   ILE X  68       5.159  -7.589  10.693  1.00 22.03           C  
ATOM    572  O   ILE X  68       4.270  -8.039   9.976  1.00 23.06           O  
ATOM    573  CB  ILE X  68       6.336  -5.441  10.116  1.00 19.33           C  
ATOM    574  CG1 ILE X  68       6.055  -3.947  10.041  1.00 22.32           C  
ATOM    575  CG2 ILE X  68       6.374  -6.091   8.722  1.00 21.59           C  
ATOM    576  CD1 ILE X  68       7.190  -3.147   9.431  1.00 25.02           C  
ATOM    577  N   ASN X  69       6.124  -8.343  11.229  1.00 21.77           N  
ATOM    578  CA  ASN X  69       6.177  -9.788  11.033  1.00 24.08           C  
ATOM    579  C   ASN X  69       4.898 -10.421  11.568  1.00 25.09           C  
ATOM    580  O   ASN X  69       4.273 -11.240  10.886  1.00 27.29           O  
ATOM    581  CB  ASN X  69       7.450 -10.334  11.666  1.00 22.91           C  
ATOM    582  CG  ASN X  69       8.671 -10.026  10.819  1.00 25.63           C  
ATOM    583  OD1 ASN X  69       8.535  -9.702   9.636  1.00 25.99           O  
ATOM    584  ND2 ASN X  69       9.864 -10.059  11.429  1.00 24.07           N  
ATOM    585  N   GLU X  70       4.424  -9.918  12.709  1.00 26.00           N  
ATOM    586  CA  GLU X  70       3.144 -10.354  13.290  1.00 27.64           C  
ATOM    587  C   GLU X  70       1.962 -10.089  12.354  1.00 27.54           C  
ATOM    588  O   GLU X  70       1.165 -10.987  12.091  1.00 30.06           O  
ATOM    589  CB  GLU X  70       2.918  -9.673  14.647  1.00 29.16           C  
ATOM    590  CG  GLU X  70       1.811 -10.253  15.502  1.00 35.79           C  
ATOM    591  CD  GLU X  70       1.508  -9.370  16.700  1.00 41.57           C  
ATOM    592  OE1 GLU X  70       2.476  -8.871  17.321  1.00 43.18           O  
ATOM    593  OE2 GLU X  70       0.308  -9.117  16.978  1.00 44.59           O  
ATOM    594  N   ILE X  71       1.838  -8.853  11.866  1.00 24.92           N  
ATOM    595  CA  ILE X  71       0.731  -8.479  10.971  1.00 26.17           C  
ATOM    596  C   ILE X  71       0.735  -9.349   9.701  1.00 27.59           C  
ATOM    597  O   ILE X  71      -0.322  -9.777   9.217  1.00 27.33           O  
ATOM    598  CB  ILE X  71       0.819  -6.978  10.589  1.00 27.58           C  
ATOM    599  CG1 ILE X  71       0.542  -6.108  11.813  1.00 26.82           C  
ATOM    600  CG2 ILE X  71      -0.167  -6.617   9.448  1.00 27.66           C  
ATOM    601  CD1 ILE X  71       0.915  -4.618  11.651  1.00 27.58           C  
ATOM    602  N   VAL X  72       1.926  -9.617   9.168  1.00 29.14           N  
ATOM    603  CA  VAL X  72       2.041 -10.398   7.934  1.00 29.24           C  
ATOM    604  C   VAL X  72       1.603 -11.847   8.144  1.00 32.31           C  
ATOM    605  O   VAL X  72       0.850 -12.404   7.341  1.00 31.62           O  
ATOM    606  CB  VAL X  72       3.459 -10.344   7.338  1.00 30.39           C  
ATOM    607  CG1 VAL X  72       3.580 -11.351   6.231  1.00 28.81           C  
ATOM    608  CG2 VAL X  72       3.757  -8.949   6.776  1.00 29.65           C  
ATOM    609  N   GLU X  73       2.059 -12.434   9.249  1.00 32.70           N  
ATOM    610  CA  GLU X  73       1.565 -13.726   9.701  1.00 35.45           C  
ATOM    611  C   GLU X  73       0.037 -13.742   9.824  1.00 36.33           C  
ATOM    612  O   GLU X  73      -0.606 -14.680   9.359  1.00 37.26           O  
ATOM    613  CB  GLU X  73       2.243 -14.118  11.017  1.00 35.26           C  
ATOM    614  N   ALA X  74      -0.554 -12.696  10.403  1.00 36.40           N  
ATOM    615  CA  ALA X  74      -2.005 -12.659  10.620  1.00 37.64           C  
ATOM    616  C   ALA X  74      -2.802 -12.591   9.317  1.00 39.06           C  
ATOM    617  O   ALA X  74      -3.845 -13.242   9.155  1.00 39.28           O  
ATOM    618  CB  ALA X  74      -2.386 -11.484  11.527  1.00 37.71           C  
ATOM    619  N   MET X  75      -2.350 -11.731   8.411  1.00 39.70           N  
ATOM    620  CA  MET X  75      -3.002 -11.587   7.120  1.00 40.72           C  
ATOM    621  C   MET X  75      -2.849 -12.850   6.243  1.00 42.70           C  
ATOM    622  O   MET X  75      -3.695 -13.124   5.384  1.00 43.93           O  
ATOM    623  CB  MET X  75      -2.482 -10.327   6.432  1.00 38.89           C  
ATOM    624  CG  MET X  75      -3.114 -10.051   5.099  1.00 38.73           C  
ATOM    625  CE  MET X  75      -5.569 -10.858   3.810  1.00 36.23           C  
ATOM    626  N   SER X  76      -1.833 -13.664   6.530  1.00 43.89           N  
ATOM    627  CA  SER X  76      -1.400 -14.744   5.638  1.00 45.07           C  
ATOM    628  C   SER X  76      -1.728 -16.127   6.219  1.00 46.72           C  
ATOM    629  O   SER X  76      -2.848 -16.639   6.080  1.00 47.43           O  
ATOM    630  CB  SER X  76       0.113 -14.636   5.386  1.00 44.56           C  
ATOM    631  N   ASP X  77      -7.002 -12.768   9.356  1.00 45.51           N  
ATOM    632  CA  ASP X  77      -7.236 -11.635  10.240  1.00 45.22           C  
ATOM    633  C   ASP X  77      -6.732 -10.358   9.573  1.00 45.03           C  
ATOM    634  O   ASP X  77      -5.577 -10.294   9.154  1.00 45.99           O  
ATOM    635  N   HIS X  78      -7.604  -9.358   9.445  1.00 44.43           N  
ATOM    636  CA  HIS X  78      -7.203  -8.035   8.963  1.00 42.96           C  
ATOM    637  C   HIS X  78      -6.808  -7.150  10.145  1.00 41.80           C  
ATOM    638  O   HIS X  78      -7.657  -6.437  10.713  1.00 41.67           O  
ATOM    639  CB  HIS X  78      -8.345  -7.386   8.180  1.00 43.67           C  
ATOM    640  CG  HIS X  78      -8.700  -8.110   6.920  1.00 48.65           C  
ATOM    641  ND1 HIS X  78      -8.406  -9.444   6.717  1.00 53.47           N  
ATOM    642  CD2 HIS X  78      -9.337  -7.691   5.801  1.00 51.76           C  
ATOM    643  CE1 HIS X  78      -8.824  -9.807   5.518  1.00 54.62           C  
ATOM    644  NE2 HIS X  78      -9.393  -8.762   4.941  1.00 54.01           N  
ATOM    645  N   TYR X  79      -5.538  -7.246  10.540  1.00 39.10           N  
ATOM    646  CA  TYR X  79      -4.974  -6.442  11.632  1.00 36.84           C  
ATOM    647  C   TYR X  79      -5.308  -4.953  11.456  1.00 34.60           C  
ATOM    648  O   TYR X  79      -5.694  -4.272  12.418  1.00 34.62           O  
ATOM    649  N   ILE X  80      -5.127  -4.448  10.234  1.00 31.51           N  
ATOM    650  CA  ILE X  80      -5.388  -3.040   9.923  1.00 29.20           C  
ATOM    651  C   ILE X  80      -6.769  -2.878   9.296  1.00 28.35           C  
ATOM    652  O   ILE X  80      -7.115  -3.540   8.302  1.00 29.74           O  
ATOM    653  CB  ILE X  80      -4.330  -2.468   8.943  1.00 29.33           C  
ATOM    654  N   ASN X  81      -7.581  -2.035   9.919  1.00 25.69           N  
ATOM    655  CA  ASN X  81      -8.903  -1.746   9.398  1.00 23.00           C  
ATOM    656  C   ASN X  81      -8.729  -0.542   8.462  1.00 19.80           C  
ATOM    657  O   ASN X  81      -8.394   0.549   8.924  1.00 21.33           O  
ATOM    658  CB  ASN X  81      -9.836  -1.379  10.565  1.00 22.05           C  
ATOM    659  CG  ASN X  81     -11.277  -1.182  10.131  1.00 25.75           C  
ATOM    660  OD1 ASN X  81     -11.547  -0.676   9.045  1.00 26.18           O  
ATOM    661  ND2 ASN X  81     -12.222  -1.536  11.007  1.00 27.32           N  
ATOM    662  N   PHE X  82      -8.860  -0.741   7.151  1.00 16.83           N  
ATOM    663  CA  PHE X  82      -8.606   0.378   6.249  1.00 15.71           C  
ATOM    664  C   PHE X  82      -9.494   1.594   6.510  1.00 17.46           C  
ATOM    665  O   PHE X  82      -9.061   2.725   6.219  1.00 19.23           O  
ATOM    666  CB  PHE X  82      -8.751  -0.010   4.777  1.00 14.04           C  
ATOM    667  CG  PHE X  82      -7.755  -1.033   4.290  1.00 13.31           C  
ATOM    668  CD1 PHE X  82      -6.541  -1.233   4.907  1.00 16.84           C  
ATOM    669  CD2 PHE X  82      -8.026  -1.716   3.112  1.00 14.04           C  
ATOM    670  CE1 PHE X  82      -5.583  -2.074   4.343  1.00 18.17           C  
ATOM    671  CE2 PHE X  82      -7.112  -2.614   2.589  1.00 15.38           C  
ATOM    672  CZ  PHE X  82      -5.893  -2.783   3.200  1.00 16.88           C  
ATOM    673  N   THR X  83     -10.670   1.384   7.112  1.00 19.08           N  
ATOM    674  CA  THR X  83     -11.601   2.504   7.328  1.00 21.06           C  
ATOM    675  C   THR X  83     -11.160   3.394   8.481  1.00 20.70           C  
ATOM    676  O   THR X  83     -11.739   4.460   8.674  1.00 25.08           O  
ATOM    677  CB  THR X  83     -13.060   2.078   7.654  1.00 22.46           C  
ATOM    678  OG1 THR X  83     -13.083   1.391   8.919  1.00 25.14           O  
ATOM    679  CG2 THR X  83     -13.660   1.199   6.549  1.00 24.00           C  
ATOM    680  N   LYS X  84     -10.123   2.996   9.208  1.00 18.71           N  
ATOM    681  CA  LYS X  84      -9.645   3.768  10.358  1.00 19.87           C  
ATOM    682  C   LYS X  84      -8.333   4.507  10.087  1.00 17.23           C  
ATOM    683  O   LYS X  84      -7.693   5.053  11.006  1.00 19.93           O  
ATOM    684  CB  LYS X  84      -9.543   2.873  11.608  1.00 20.05           C  
ATOM    685  CG  LYS X  84     -10.813   2.069  11.840  1.00 26.41           C  
ATOM    686  CD  LYS X  84     -11.950   2.932  12.391  1.00 36.07           C  
ATOM    687  CE  LYS X  84     -13.246   2.149  12.702  1.00 36.77           C  
ATOM    688  NZ  LYS X  84     -13.064   0.974  13.599  1.00 38.03           N  
ATOM    689  N   VAL X  85      -7.944   4.549   8.812  1.00 13.42           N  
ATOM    690  CA  VAL X  85      -6.655   5.141   8.433  1.00 12.07           C  
ATOM    691  C   VAL X  85      -6.905   6.555   7.915  1.00 14.24           C  
ATOM    692  O   VAL X  85      -7.517   6.753   6.857  1.00 15.94           O  
ATOM    693  CB  VAL X  85      -5.950   4.292   7.319  1.00 11.52           C  
ATOM    694  CG1 VAL X  85      -4.695   5.012   6.847  1.00 15.35           C  
ATOM    695  CG2 VAL X  85      -5.547   2.925   7.885  1.00 13.47           C  
ATOM    696  N   HIS X  86      -6.489   7.535   8.711  1.00 14.35           N  
ATOM    697  CA  HIS X  86      -6.879   8.921   8.461  1.00 16.12           C  
ATOM    698  C   HIS X  86      -5.779   9.970   8.589  1.00 13.70           C  
ATOM    699  O   HIS X  86      -6.077  11.150   8.817  1.00 13.61           O  
ATOM    700  CB  HIS X  86      -8.055   9.284   9.372  1.00 18.61           C  
ATOM    701  CG  HIS X  86      -9.280   8.470   9.103  1.00 24.18           C  
ATOM    702  ND1 HIS X  86      -9.902   8.441   7.867  1.00 27.04           N  
ATOM    703  CD2 HIS X  86     -10.006   7.664   9.913  1.00 31.37           C  
ATOM    704  CE1 HIS X  86     -10.914   7.591   7.913  1.00 33.84           C  
ATOM    705  NE2 HIS X  86     -11.002   7.113   9.143  1.00 31.03           N  
ATOM    706  N   ASP X  87      -4.513   9.582   8.474  1.00 12.99           N  
ATOM    707  CA  ASP X  87      -3.450  10.572   8.519  1.00 12.99           C  
ATOM    708  C   ASP X  87      -2.297  10.085   7.660  1.00 12.40           C  
ATOM    709  O   ASP X  87      -2.241   8.875   7.307  1.00 12.85           O  
ATOM    710  CB  ASP X  87      -2.970  10.790   9.962  1.00 15.99           C  
ATOM    711  CG  ASP X  87      -2.308   9.528  10.561  1.00 19.36           C  
ATOM    712  OD1 ASP X  87      -3.015   8.658  11.144  1.00 24.59           O  
ATOM    713  OD2 ASP X  87      -1.081   9.393  10.447  1.00 20.83           O  
ATOM    714  N   GLN X  88      -1.401  11.000   7.307  1.00 11.71           N  
ATOM    715  CA  GLN X  88      -0.365  10.676   6.329  1.00 10.21           C  
ATOM    716  C   GLN X  88       0.512   9.494   6.793  1.00 10.67           C  
ATOM    717  O   GLN X  88       0.813   8.590   6.010  1.00  9.47           O  
ATOM    718  CB  GLN X  88       0.512  11.914   6.035  1.00 11.05           C  
ATOM    719  CG  GLN X  88       1.612  11.666   5.052  1.00 11.74           C  
ATOM    720  CD  GLN X  88       2.261  12.938   4.619  1.00 15.82           C  
ATOM    721  OE1 GLN X  88       1.569  13.887   4.212  1.00 21.34           O  
ATOM    722  NE2 GLN X  88       3.579  12.982   4.700  1.00 19.86           N  
ATOM    723  N   GLU X  89       0.988   9.518   8.031  1.00 10.51           N  
ATOM    724  CA  GLU X  89       1.943   8.489   8.438  1.00 10.70           C  
ATOM    725  C   GLU X  89       1.256   7.119   8.440  1.00 10.28           C  
ATOM    726  O   GLU X  89       1.840   6.128   7.953  1.00 11.00           O  
ATOM    727  CB  GLU X  89       2.557   8.730   9.822  1.00 13.51           C  
ATOM    728  CG  GLU X  89       3.733   7.767  10.117  1.00 20.57           C  
ATOM    729  CD  GLU X  89       4.440   8.027  11.484  1.00 34.01           C  
ATOM    730  OE1 GLU X  89       3.851   8.750  12.330  1.00 38.13           O  
ATOM    731  OE2 GLU X  89       5.564   7.488  11.722  1.00 37.25           O  
ATOM    732  N   SER X  90       0.040   7.069   8.973  1.00 10.48           N  
ATOM    733  CA  SER X  90      -0.727   5.822   9.017  0.70 12.11           C  
ATOM    734  C   SER X  90      -1.023   5.330   7.593  1.00 11.26           C  
ATOM    735  O   SER X  90      -0.935   4.127   7.303  1.00 10.74           O  
ATOM    736  CB  SER X  90      -2.035   6.006   9.808  0.70 13.25           C  
ATOM    737  OG  SER X  90      -2.632   4.746   9.974  0.70 22.57           O  
ATOM    738  N   LEU X  91      -1.342   6.261   6.692  1.00  9.20           N  
ATOM    739  CA  LEU X  91      -1.662   5.883   5.319  1.00  8.43           C  
ATOM    740  C   LEU X  91      -0.411   5.246   4.679  1.00  8.62           C  
ATOM    741  O   LEU X  91      -0.507   4.185   4.007  1.00  8.46           O  
ATOM    742  CB  LEU X  91      -2.119   7.131   4.543  1.00  8.25           C  
ATOM    743  CG  LEU X  91      -2.291   6.936   3.015  1.00  7.97           C  
ATOM    744  CD1 LEU X  91      -3.408   5.893   2.769  1.00 12.90           C  
ATOM    745  CD2 LEU X  91      -2.660   8.303   2.397  1.00 11.80           C  
ATOM    746  N   PHE X  92       0.726   5.938   4.779  1.00  7.57           N  
ATOM    747  CA  PHE X  92       1.964   5.448   4.136  1.00  7.67           C  
ATOM    748  C   PHE X  92       2.413   4.138   4.761  1.00  7.85           C  
ATOM    749  O   PHE X  92       2.876   3.238   4.050  1.00  9.30           O  
ATOM    750  CB  PHE X  92       3.109   6.469   4.119  1.00  9.05           C  
ATOM    751  CG  PHE X  92       2.812   7.743   3.365  1.00  6.91           C  
ATOM    752  CD1 PHE X  92       1.653   7.887   2.611  1.00  7.68           C  
ATOM    753  CD2 PHE X  92       3.751   8.773   3.381  1.00 10.27           C  
ATOM    754  CE1 PHE X  92       1.395   9.113   1.894  1.00  9.84           C  
ATOM    755  CE2 PHE X  92       3.511  10.007   2.681  1.00  9.98           C  
ATOM    756  CZ  PHE X  92       2.352  10.147   1.918  1.00 10.76           C  
ATOM    757  N   ALA X  93       2.285   4.015   6.086  1.00  8.13           N  
ATOM    758  CA  ALA X  93       2.603   2.737   6.761  1.00  8.49           C  
ATOM    759  C   ALA X  93       1.712   1.628   6.239  1.00  9.10           C  
ATOM    760  O   ALA X  93       2.164   0.488   6.080  1.00  9.65           O  
ATOM    761  CB  ALA X  93       2.413   2.882   8.253  1.00  8.06           C  
ATOM    762  N   THR X  94       0.445   1.930   5.979  1.00  8.79           N  
ATOM    763  CA  THR X  94      -0.516   0.889   5.578  1.00  8.92           C  
ATOM    764  C   THR X  94      -0.174   0.437   4.152  1.00  8.94           C  
ATOM    765  O   THR X  94      -0.197  -0.757   3.851  1.00 10.75           O  
ATOM    766  CB  THR X  94      -1.973   1.403   5.630  1.00 10.56           C  
ATOM    767  OG1 THR X  94      -2.275   1.776   6.977  1.00 12.81           O  
ATOM    768  CG2 THR X  94      -3.026   0.342   5.190  1.00 11.36           C  
ATOM    769  N   ILE X  95       0.124   1.381   3.259  1.00  8.76           N  
ATOM    770  CA  ILE X  95       0.596   0.987   1.925  1.00  8.73           C  
ATOM    771  C   ILE X  95       1.871   0.139   2.024  1.00  8.76           C  
ATOM    772  O   ILE X  95       2.008  -0.873   1.301  1.00  9.79           O  
ATOM    773  CB  ILE X  95       0.811   2.259   1.029  1.00  7.85           C  
ATOM    774  CG1 ILE X  95      -0.548   2.934   0.835  1.00 10.57           C  
ATOM    775  CG2 ILE X  95       1.480   1.867  -0.303  1.00 11.47           C  
ATOM    776  CD1 ILE X  95      -0.416   4.354   0.270  1.00 13.57           C  
ATOM    777  N   GLY X  96       2.825   0.572   2.856  1.00  9.20           N  
ATOM    778  CA  GLY X  96       4.053  -0.187   3.126  1.00  7.94           C  
ATOM    779  C   GLY X  96       3.737  -1.605   3.588  1.00  8.52           C  
ATOM    780  O   GLY X  96       4.423  -2.559   3.145  1.00  9.29           O  
ATOM    781  N   ILE X  97       2.783  -1.748   4.513  1.00  8.95           N  
ATOM    782  CA  ILE X  97       2.407  -3.069   5.052  1.00  9.96           C  
ATOM    783  C   ILE X  97       1.806  -3.936   3.972  1.00 10.05           C  
ATOM    784  O   ILE X  97       2.141  -5.120   3.879  1.00  9.26           O  
ATOM    785  CB  ILE X  97       1.428  -2.946   6.307  1.00 10.95           C  
ATOM    786  CG1 ILE X  97       2.247  -2.459   7.486  1.00 17.54           C  
ATOM    787  CG2 ILE X  97       0.729  -4.299   6.560  1.00 18.28           C  
ATOM    788  CD1 ILE X  97       2.982  -3.599   8.178  1.00 27.53           C  
ATOM    789  N   CYS X  98       0.932  -3.346   3.151  1.00  9.26           N  
ATOM    790  CA  CYS X  98       0.344  -4.115   2.053  1.00 10.21           C  
ATOM    791  C   CYS X  98       1.459  -4.621   1.135  1.00  8.91           C  
ATOM    792  O   CYS X  98       1.397  -5.781   0.679  1.00  8.23           O  
ATOM    793  CB  CYS X  98      -0.655  -3.278   1.263  1.00  9.56           C  
ATOM    794  SG  CYS X  98      -2.170  -3.000   2.165  1.00 13.97           S  
ATOM    795  N   ALA X  99       2.445  -3.771   0.834  1.00  7.93           N  
ATOM    796  CA  ALA X  99       3.560  -4.192  -0.047  1.00  8.18           C  
ATOM    797  C   ALA X  99       4.350  -5.313   0.628  1.00  8.60           C  
ATOM    798  O   ALA X  99       4.787  -6.268  -0.040  1.00  9.67           O  
ATOM    799  CB  ALA X  99       4.488  -3.024  -0.340  1.00 10.66           C  
ATOM    800  N   LYS X 100       4.614  -5.176   1.929  1.00  8.59           N  
ATOM    801  CA  LYS X 100       5.353  -6.239   2.634  1.00  8.27           C  
ATOM    802  C   LYS X 100       4.593  -7.544   2.564  1.00  8.20           C  
ATOM    803  O   LYS X 100       5.231  -8.616   2.448  1.00 11.13           O  
ATOM    804  CB  LYS X 100       5.680  -5.844   4.081  1.00 10.71           C  
ATOM    805  CG  LYS X 100       6.756  -4.763   4.123  1.00 19.52           C  
ATOM    806  CD  LYS X 100       8.179  -5.295   3.954  1.00 32.14           C  
ATOM    807  CE  LYS X 100       8.899  -5.411   5.299  1.00 38.25           C  
ATOM    808  NZ  LYS X 100      10.347  -5.032   5.179  1.00 43.26           N  
ATOM    809  N   ILE X 101       3.271  -7.494   2.699  1.00  8.61           N  
ATOM    810  CA  ILE X 101       2.473  -8.720   2.713  1.00  8.62           C  
ATOM    811  C   ILE X 101       2.549  -9.379   1.318  1.00  9.66           C  
ATOM    812  O   ILE X 101       2.803 -10.574   1.217  1.00  9.40           O  
ATOM    813  CB  ILE X 101       1.016  -8.441   3.047  1.00  9.73           C  
ATOM    814  CG1 ILE X 101       0.909  -8.037   4.531  1.00 10.18           C  
ATOM    815  CG2 ILE X 101       0.129  -9.658   2.734  1.00 11.25           C  
ATOM    816  CD1 ILE X 101      -0.399  -7.350   4.840  1.00 12.56           C  
ATOM    817  N   THR X 102       2.279  -8.623   0.250  1.00  8.92           N  
ATOM    818  CA  THR X 102       2.269  -9.273  -1.067  1.00  8.52           C  
ATOM    819  C   THR X 102       3.681  -9.701  -1.508  1.00  9.17           C  
ATOM    820  O   THR X 102       3.833 -10.725  -2.190  1.00  9.42           O  
ATOM    821  CB  THR X 102       1.586  -8.424  -2.140  1.00  7.99           C  
ATOM    822  OG1 THR X 102       2.383  -7.259  -2.402  1.00  8.91           O  
ATOM    823  CG2 THR X 102       0.184  -8.046  -1.655  1.00  8.55           C  
ATOM    824  N   GLU X 103       4.724  -8.978  -1.109  1.00  8.58           N  
ATOM    825  CA  GLU X 103       6.109  -9.416  -1.332  1.00  8.58           C  
ATOM    826  C   GLU X 103       6.370 -10.725  -0.570  1.00  9.29           C  
ATOM    827  O   GLU X 103       6.947 -11.676  -1.124  1.00  9.66           O  
ATOM    828  CB  GLU X 103       7.075  -8.361  -0.806  1.00  9.53           C  
ATOM    829  CG  GLU X 103       8.498  -8.832  -0.840  1.00 11.28           C  
ATOM    830  CD  GLU X 103       9.452  -7.758  -0.420  1.00 17.54           C  
ATOM    831  OE1 GLU X 103       9.542  -7.502   0.795  1.00 22.12           O  
ATOM    832  OE2 GLU X 103      10.111  -7.186  -1.314  1.00 22.73           O  
ATOM    833  N   HIS X 104       5.906 -10.777   0.681  1.00  9.52           N  
ATOM    834  CA  HIS X 104       6.159 -11.947   1.528  1.00 10.66           C  
ATOM    835  C   HIS X 104       5.507 -13.170   0.866  1.00 11.47           C  
ATOM    836  O   HIS X 104       6.116 -14.261   0.798  1.00 11.40           O  
ATOM    837  CB  HIS X 104       5.587 -11.721   2.944  1.00 11.72           C  
ATOM    838  CG  HIS X 104       5.734 -12.917   3.833  1.00 16.27           C  
ATOM    839  ND1 HIS X 104       6.954 -13.283   4.357  1.00 20.86           N  
ATOM    840  CD2 HIS X 104       4.855 -13.871   4.219  1.00 19.87           C  
ATOM    841  CE1 HIS X 104       6.825 -14.417   5.027  1.00 24.54           C  
ATOM    842  NE2 HIS X 104       5.559 -14.796   4.962  1.00 21.51           N  
ATOM    843  N   TRP X 105       4.262 -12.999   0.414  1.00 10.52           N  
ATOM    844  CA  TRP X 105       3.548 -14.063  -0.293  1.00  9.40           C  
ATOM    845  C   TRP X 105       4.425 -14.519  -1.472  1.00 10.35           C  
ATOM    846  O   TRP X 105       4.655 -15.720  -1.670  1.00 11.82           O  
ATOM    847  CB  TRP X 105       2.164 -13.608  -0.762  1.00 10.42           C  
ATOM    848  CG  TRP X 105       1.196 -13.526   0.324  1.00  9.52           C  
ATOM    849  CD1 TRP X 105       1.216 -14.272   1.486  1.00 17.26           C  
ATOM    850  CD2 TRP X 105      -0.027 -12.767   0.362  1.00 11.66           C  
ATOM    851  NE1 TRP X 105       0.096 -14.007   2.233  1.00 18.54           N  
ATOM    852  CE2 TRP X 105      -0.663 -13.064   1.591  1.00 14.11           C  
ATOM    853  CE3 TRP X 105      -0.631 -11.863  -0.511  1.00 13.24           C  
ATOM    854  CZ2 TRP X 105      -1.871 -12.471   1.972  1.00 15.56           C  
ATOM    855  CZ3 TRP X 105      -1.838 -11.260  -0.129  1.00 15.31           C  
ATOM    856  CH2 TRP X 105      -2.445 -11.588   1.098  1.00 15.12           C  
ATOM    857  N   GLY X 106       4.986 -13.583  -2.238  1.00  9.87           N  
ATOM    858  CA  GLY X 106       5.805 -14.006  -3.379  1.00 11.76           C  
ATOM    859  C   GLY X 106       7.026 -14.825  -2.946  1.00 13.23           C  
ATOM    860  O   GLY X 106       7.421 -15.793  -3.638  1.00 14.35           O  
ATOM    861  N   TYR X 107       7.660 -14.440  -1.832  1.00 12.68           N  
ATOM    862  CA  TYR X 107       8.805 -15.202  -1.319  1.00 12.70           C  
ATOM    863  C   TYR X 107       8.376 -16.628  -0.990  1.00 13.86           C  
ATOM    864  O   TYR X 107       9.216 -17.522  -1.049  1.00 16.59           O  
ATOM    865  CB  TYR X 107       9.423 -14.575  -0.055  1.00 13.33           C  
ATOM    866  CG  TYR X 107      10.479 -13.513  -0.332  1.00 13.91           C  
ATOM    867  CD1 TYR X 107      10.168 -12.318  -0.982  1.00 14.50           C  
ATOM    868  CD2 TYR X 107      11.819 -13.741  -0.004  1.00 17.87           C  
ATOM    869  CE1 TYR X 107      11.140 -11.336  -1.168  1.00 18.49           C  
ATOM    870  CE2 TYR X 107      12.816 -12.807  -0.288  1.00 19.35           C  
ATOM    871  CZ  TYR X 107      12.469 -11.602  -0.877  1.00 19.69           C  
ATOM    872  OH  TYR X 107      13.454 -10.629  -1.041  1.00 19.95           O  
ATOM    873  N   LYS X 108       7.112 -16.811  -0.589  1.00 13.24           N  
ATOM    874  CA  LYS X 108       6.565 -18.118  -0.175  1.00 13.89           C  
ATOM    875  C   LYS X 108       5.861 -18.854  -1.321  1.00 15.29           C  
ATOM    876  O   LYS X 108       5.121 -19.826  -1.082  1.00 17.59           O  
ATOM    877  CB  LYS X 108       5.558 -17.932   0.977  1.00 15.76           C  
ATOM    878  CG  LYS X 108       6.184 -17.424   2.263  1.00 20.20           C  
ATOM    879  CD  LYS X 108       7.406 -18.220   2.715  1.00 28.82           C  
ATOM    880  CE  LYS X 108       8.043 -17.564   3.927  1.00 34.23           C  
ATOM    881  NZ  LYS X 108       8.672 -18.573   4.835  1.00 39.80           N  
ATOM    882  N   LYS X 109       6.050 -18.368  -2.546  1.00 13.35           N  
ATOM    883  CA  LYS X 109       5.379 -18.936  -3.735  1.00 15.21           C  
ATOM    884  C   LYS X 109       3.837 -18.880  -3.650  1.00 16.50           C  
ATOM    885  O   LYS X 109       3.104 -19.775  -4.159  1.00 18.92           O  
ATOM    886  CB  LYS X 109       5.882 -20.369  -4.040  1.00 16.94           C  
ATOM    887  CG  LYS X 109       7.330 -20.411  -4.526  1.00 19.12           C  
ATOM    888  CD  LYS X 109       7.797 -21.842  -4.828  1.00 23.94           C  
ATOM    889  CE  LYS X 109       9.320 -21.912  -4.924  1.00 32.90           C  
ATOM    890  NZ  LYS X 109       9.781 -21.206  -6.163  1.00 35.00           N  
ATOM    891  N   ILE X 110       3.344 -17.776  -3.087  1.00 13.27           N  
ATOM    892  CA  ILE X 110       1.931 -17.528  -2.981  1.00 13.43           C  
ATOM    893  C   ILE X 110       1.592 -16.324  -3.843  1.00 12.80           C  
ATOM    894  O   ILE X 110       2.313 -15.305  -3.782  1.00 14.18           O  
ATOM    895  CB  ILE X 110       1.544 -17.231  -1.535  1.00 12.18           C  
ATOM    896  CG1 ILE X 110       1.667 -18.515  -0.687  1.00 16.00           C  
ATOM    897  CG2 ILE X 110       0.108 -16.786  -1.498  1.00 13.06           C  
ATOM    898  CD1 ILE X 110       1.560 -18.245   0.820  1.00 18.84           C  
ATOM    899  N   SER X 111       0.523 -16.413  -4.631  1.00 10.65           N  
ATOM    900  CA  SER X 111       0.134 -15.286  -5.493  1.00 12.79           C  
ATOM    901  C   SER X 111      -1.368 -15.280  -5.727  1.00 12.92           C  
ATOM    902  O   SER X 111      -2.125 -14.721  -4.901  1.00 12.65           O  
ATOM    903  CB  SER X 111       0.924 -15.293  -6.830  1.00 13.60           C  
ATOM    904  OG  SER X 111       0.716 -16.494  -7.560  1.00 13.80           O  
ATOM    905  N   GLU X 112      -1.843 -16.009  -6.746  1.00 11.32           N  
ATOM    906  CA  GLU X 112      -3.231 -15.907  -7.145  1.00 13.84           C  
ATOM    907  C   GLU X 112      -4.234 -16.388  -6.097  1.00 13.09           C  
ATOM    908  O   GLU X 112      -5.373 -15.929  -6.081  1.00 15.75           O  
ATOM    909  CB  GLU X 112      -3.444 -16.665  -8.467  1.00 12.80           C  
ATOM    910  CG  GLU X 112      -2.430 -16.211  -9.497  1.00 17.14           C  
ATOM    911  CD  GLU X 112      -2.687 -16.818 -10.857  1.00 20.19           C  
ATOM    912  OE1 GLU X 112      -3.853 -16.795 -11.284  1.00 26.17           O  
ATOM    913  OE2 GLU X 112      -1.722 -17.316 -11.453  1.00 26.29           O  
ATOM    914  N   SER X 113      -3.811 -17.296  -5.223  1.00 11.72           N  
ATOM    915  CA  SER X 113      -4.723 -17.847  -4.224  1.00 12.06           C  
ATOM    916  C   SER X 113      -5.107 -16.788  -3.189  1.00 14.04           C  
ATOM    917  O   SER X 113      -6.099 -16.961  -2.471  1.00 16.59           O  
ATOM    918  CB  SER X 113      -4.110 -19.080  -3.528  1.00 13.66           C  
ATOM    919  OG  SER X 113      -3.058 -18.647  -2.676  1.00 15.45           O  
ATOM    920  N   ARG X 114      -4.394 -15.658  -3.173  1.00 12.24           N  
ATOM    921  CA  ARG X 114      -4.703 -14.559  -2.220  1.00 13.06           C  
ATOM    922  C   ARG X 114      -5.137 -13.278  -2.904  1.00 12.69           C  
ATOM    923  O   ARG X 114      -5.245 -12.191  -2.252  1.00 12.93           O  
ATOM    924  CB  ARG X 114      -3.480 -14.247  -1.335  1.00 15.12           C  
ATOM    925  CG  ARG X 114      -2.988 -15.442  -0.536  1.00 18.10           C  
ATOM    926  CD  ARG X 114      -3.955 -15.867   0.536  1.00 24.16           C  
ATOM    927  NE  ARG X 114      -3.211 -16.605   1.554  1.00 31.43           N  
ATOM    928  CZ  ARG X 114      -2.739 -17.842   1.387  1.00 34.99           C  
ATOM    929  NH1 ARG X 114      -2.998 -18.523   0.267  1.00 36.70           N  
ATOM    930  NH2 ARG X 114      -2.034 -18.420   2.357  1.00 32.46           N  
ATOM    931  N   PHE X 115      -5.449 -13.382  -4.192  1.00 12.72           N  
ATOM    932  CA  PHE X 115      -6.095 -12.227  -4.829  1.00 12.74           C  
ATOM    933  C   PHE X 115      -7.388 -11.866  -4.078  1.00 12.60           C  
ATOM    934  O   PHE X 115      -8.100 -12.733  -3.506  1.00 15.57           O  
ATOM    935  CB  PHE X 115      -6.454 -12.515  -6.290  1.00 13.47           C  
ATOM    936  CG  PHE X 115      -5.282 -12.620  -7.237  1.00 11.48           C  
ATOM    937  CD1 PHE X 115      -4.045 -12.039  -6.963  1.00 13.51           C  
ATOM    938  CD2 PHE X 115      -5.497 -13.185  -8.494  1.00 14.29           C  
ATOM    939  CE1 PHE X 115      -3.003 -12.085  -7.901  1.00 12.78           C  
ATOM    940  CE2 PHE X 115      -4.460 -13.226  -9.447  1.00 13.76           C  
ATOM    941  CZ  PHE X 115      -3.220 -12.677  -9.161  1.00 13.47           C  
ATOM    942  N   GLN X 116      -7.700 -10.570  -4.108  1.00 13.40           N  
ATOM    943  CA  GLN X 116      -8.950 -10.030  -3.539  1.00 15.39           C  
ATOM    944  C   GLN X 116      -9.085 -10.311  -2.059  1.00 15.01           C  
ATOM    945  O   GLN X 116     -10.194 -10.597  -1.590  1.00 21.17           O  
ATOM    946  CB  GLN X 116     -10.187 -10.502  -4.329  1.00 16.10           C  
ATOM    947  CG  GLN X 116     -10.154 -10.051  -5.797  1.00 21.70           C  
ATOM    948  CD  GLN X 116     -11.331 -10.591  -6.596  1.00 34.49           C  
ATOM    949  OE1 GLN X 116     -11.856 -11.663  -6.280  1.00 39.55           O  
ATOM    950  NE2 GLN X 116     -11.697  -9.908  -7.677  1.00 37.77           N  
ATOM    951  N   SER X 117      -7.966 -10.317  -1.337  1.00 16.19           N  
ATOM    952  CA  SER X 117      -8.012 -10.674   0.073  1.00 17.43           C  
ATOM    953  C   SER X 117      -7.617  -9.606   1.079  1.00 16.68           C  
ATOM    954  O   SER X 117      -7.815  -9.807   2.279  1.00 18.14           O  
ATOM    955  CB  SER X 117      -7.230 -11.966   0.322  1.00 20.49           C  
ATOM    956  OG  SER X 117      -5.856 -11.697   0.301  1.00 17.98           O  
ATOM    957  N   LEU X 118      -7.080  -8.459   0.625  1.00 14.33           N  
ATOM    958  CA  LEU X 118      -6.439  -7.520   1.577  1.00 13.70           C  
ATOM    959  C   LEU X 118      -7.450  -6.610   2.268  1.00 15.19           C  
ATOM    960  O   LEU X 118      -7.156  -6.071   3.332  1.00 19.69           O  
ATOM    961  CB  LEU X 118      -5.425  -6.616   0.883  1.00 12.48           C  
ATOM    962  CG  LEU X 118      -4.083  -7.247   0.475  1.00 12.67           C  
ATOM    963  CD1 LEU X 118      -3.253  -6.204  -0.270  1.00 16.36           C  
ATOM    964  CD2 LEU X 118      -3.292  -7.777   1.675  1.00 14.87           C  
ATOM    965  N   GLY X 119      -8.644  -6.505   1.692  1.00 15.26           N  
ATOM    966  CA  GLY X 119      -9.629  -5.485   2.081  1.00 14.33           C  
ATOM    967  C   GLY X 119      -9.868  -4.519   0.934  1.00 13.58           C  
ATOM    968  O   GLY X 119      -9.318  -4.690  -0.154  1.00 14.41           O  
ATOM    969  N   ASN X 120     -10.716  -3.521   1.162  1.00 13.73           N  
ATOM    970  CA  ASN X 120     -11.220  -2.662   0.077  1.00 14.80           C  
ATOM    971  C   ASN X 120     -10.306  -1.474  -0.107  1.00 12.88           C  
ATOM    972  O   ASN X 120     -10.102  -0.692   0.843  1.00 13.91           O  
ATOM    973  CB  ASN X 120     -12.622  -2.146   0.413  1.00 17.63           C  
ATOM    974  CG  ASN X 120     -13.656  -3.245   0.601  1.00 21.05           C  
ATOM    975  OD1 ASN X 120     -14.542  -3.121   1.459  1.00 29.32           O  
ATOM    976  ND2 ASN X 120     -13.621  -4.262  -0.232  1.00 17.75           N  
ATOM    977  N   ILE X 121      -9.681  -1.373  -1.282  1.00 14.49           N  
ATOM    978  CA  ILE X 121      -8.847  -0.213  -1.560  1.00 12.89           C  
ATOM    979  C   ILE X 121      -9.651   1.069  -1.435  1.00 13.70           C  
ATOM    980  O   ILE X 121      -9.097   2.104  -1.057  1.00 14.78           O  
ATOM    981  CB  ILE X 121      -8.119  -0.315  -2.889  1.00 13.95           C  
ATOM    982  CG1 ILE X 121      -6.883   0.601  -2.884  1.00 16.01           C  
ATOM    983  CG2 ILE X 121      -9.053  -0.057  -4.068  1.00 14.41           C  
ATOM    984  CD1 ILE X 121      -6.014   0.356  -4.104  1.00 17.20           C  
ATOM    985  N   THR X 122     -10.932   1.010  -1.769  1.00 14.12           N  
ATOM    986  CA  THR X 122     -11.752   2.241  -1.708  1.00 16.15           C  
ATOM    987  C   THR X 122     -12.015   2.665  -0.250  1.00 16.82           C  
ATOM    988  O   THR X 122     -12.291   3.844   0.040  1.00 21.09           O  
ATOM    989  CB  THR X 122     -13.069   2.135  -2.483  1.00 19.36           C  
ATOM    990  OG1 THR X 122     -13.827   1.006  -2.030  1.00 24.84           O  
ATOM    991  CG2 THR X 122     -12.817   2.006  -3.944  1.00 20.80           C  
ATOM    992  N   ASP X 123     -11.883   1.733   0.686  1.00 16.65           N  
ATOM    993  CA  ASP X 123     -11.971   2.095   2.114  1.00 16.95           C  
ATOM    994  C   ASP X 123     -10.713   2.869   2.547  1.00 17.93           C  
ATOM    995  O   ASP X 123     -10.780   3.805   3.353  1.00 20.45           O  
ATOM    996  CB  ASP X 123     -12.146   0.857   3.017  1.00 19.35           C  
ATOM    997  CG  ASP X 123     -13.558   0.274   2.999  1.00 23.53           C  
ATOM    998  OD1 ASP X 123     -14.506   0.949   2.536  1.00 25.43           O  
ATOM    999  OD2 ASP X 123     -13.704  -0.892   3.463  1.00 23.42           O  
ATOM   1000  N   LEU X 124      -9.563   2.490   2.000  1.00 13.96           N  
ATOM   1001  CA  LEU X 124      -8.287   3.096   2.342  1.00 14.28           C  
ATOM   1002  C   LEU X 124      -8.154   4.438   1.643  1.00 15.63           C  
ATOM   1003  O   LEU X 124      -7.765   5.458   2.276  1.00 17.10           O  
ATOM   1004  CB  LEU X 124      -7.137   2.181   1.899  1.00 15.92           C  
ATOM   1005  CG  LEU X 124      -5.727   2.665   2.268  1.00 15.22           C  
ATOM   1006  CD1 LEU X 124      -5.544   2.856   3.788  1.00 16.85           C  
ATOM   1007  CD2 LEU X 124      -4.662   1.721   1.743  1.00 16.15           C  
ATOM   1008  N   MET X 125      -8.474   4.451   0.351  1.00 14.85           N  
ATOM   1009  CA  MET X 125      -8.169   5.617  -0.482  1.00 13.16           C  
ATOM   1010  C   MET X 125      -9.405   6.510  -0.543  1.00 14.57           C  
ATOM   1011  O   MET X 125     -10.001   6.716  -1.601  1.00 16.21           O  
ATOM   1012  CB  MET X 125      -7.723   5.182  -1.893  1.00 13.89           C  
ATOM   1013  CG  MET X 125      -6.379   4.391  -1.906  1.00 18.64           C  
ATOM   1014  CE  MET X 125      -4.634   6.772  -1.542  1.00 15.83           C  
ATOM   1015  N   THR X 126      -9.761   7.084   0.604  1.00 15.00           N  
ATOM   1016  CA  THR X 126     -10.765   8.165   0.657  1.00 14.02           C  
ATOM   1017  C   THR X 126     -10.242   9.348  -0.147  1.00 14.30           C  
ATOM   1018  O   THR X 126      -9.030   9.461  -0.391  1.00 12.84           O  
ATOM   1019  CB  THR X 126     -10.935   8.674   2.109  1.00 13.65           C  
ATOM   1020  OG1 THR X 126      -9.663   9.105   2.625  1.00 14.26           O  
ATOM   1021  CG2 THR X 126     -11.441   7.568   3.012  1.00 19.08           C  
ATOM   1022  N   ASP X 127     -11.109  10.325  -0.419  1.00 14.42           N  
ATOM   1023  CA  ASP X 127     -10.627  11.521  -1.138  1.00 15.03           C  
ATOM   1024  C   ASP X 127      -9.499  12.234  -0.378  1.00 14.47           C  
ATOM   1025  O   ASP X 127      -8.518  12.676  -0.975  1.00 12.19           O  
ATOM   1026  CB  ASP X 127     -11.797  12.474  -1.428  1.00 15.76           C  
ATOM   1027  CG  ASP X 127     -12.638  12.037  -2.618  1.00 26.77           C  
ATOM   1028  OD1 ASP X 127     -12.088  11.365  -3.513  1.00 33.42           O  
ATOM   1029  OD2 ASP X 127     -13.856  12.358  -2.657  1.00 32.04           O  
ATOM   1030  N   ASP X 128      -9.571  12.269   0.950  1.00 14.02           N  
ATOM   1031  CA  ASP X 128      -8.500  12.937   1.692  1.00 14.78           C  
ATOM   1032  C   ASP X 128      -7.191  12.185   1.581  1.00 13.79           C  
ATOM   1033  O   ASP X 128      -6.118  12.793   1.424  1.00 12.35           O  
ATOM   1034  CB  ASP X 128      -8.879  13.156   3.166  1.00 17.29           C  
ATOM   1035  CG  ASP X 128      -7.924  14.107   3.903  1.00 17.18           C  
ATOM   1036  OD1 ASP X 128      -7.623  15.240   3.432  1.00 20.69           O  
ATOM   1037  OD2 ASP X 128      -7.474  13.713   5.001  1.00 21.21           O  
ATOM   1038  N   ASN X 129      -7.275  10.856   1.643  1.00 11.98           N  
ATOM   1039  CA  ASN X 129      -6.054  10.083   1.550  1.00 10.06           C  
ATOM   1040  C   ASN X 129      -5.439  10.167   0.151  1.00  9.53           C  
ATOM   1041  O   ASN X 129      -4.233  10.183  -0.009  1.00 10.69           O  
ATOM   1042  CB  ASN X 129      -6.285   8.626   1.985  1.00 11.15           C  
ATOM   1043  CG  ASN X 129      -6.356   8.511   3.503  1.00 10.37           C  
ATOM   1044  OD1 ASN X 129      -5.845   9.396   4.212  1.00 13.17           O  
ATOM   1045  ND2 ASN X 129      -6.943   7.440   4.010  1.00 11.78           N  
ATOM   1046  N   ILE X 130      -6.291  10.128  -0.867  1.00 10.00           N  
ATOM   1047  CA  ILE X 130      -5.831  10.365  -2.248  1.00  9.76           C  
ATOM   1048  C   ILE X 130      -5.089  11.689  -2.350  1.00 11.17           C  
ATOM   1049  O   ILE X 130      -3.989  11.753  -2.904  1.00  9.54           O  
ATOM   1050  CB  ILE X 130      -6.991  10.319  -3.252  1.00 10.23           C  
ATOM   1051  CG1 ILE X 130      -7.503   8.887  -3.334  1.00 12.01           C  
ATOM   1052  CG2 ILE X 130      -6.534  10.879  -4.630  1.00  9.87           C  
ATOM   1053  CD1 ILE X 130      -8.770   8.769  -4.171  1.00 14.77           C  
ATOM   1054  N   ASN X 131      -5.666  12.733  -1.746  1.00 11.19           N  
ATOM   1055  CA  ASN X 131      -5.016  14.031  -1.787  1.00 11.14           C  
ATOM   1056  C   ASN X 131      -3.693  14.070  -1.021  1.00 11.04           C  
ATOM   1057  O   ASN X 131      -2.714  14.642  -1.508  1.00 11.51           O  
ATOM   1058  CB  ASN X 131      -5.977  15.100  -1.296  1.00 13.05           C  
ATOM   1059  CG  ASN X 131      -7.066  15.394  -2.348  1.00 20.20           C  
ATOM   1060  OD1 ASN X 131      -6.892  15.094  -3.550  1.00 24.40           O  
ATOM   1061  ND2 ASN X 131      -8.184  15.933  -1.911  1.00 23.51           N  
ATOM   1062  N   ILE X 132      -3.668  13.438   0.159  1.00 10.04           N  
ATOM   1063  CA  ILE X 132      -2.444  13.381   0.946  1.00 10.59           C  
ATOM   1064  C   ILE X 132      -1.348  12.736   0.064  1.00  8.79           C  
ATOM   1065  O   ILE X 132      -0.216  13.204   0.004  1.00  9.80           O  
ATOM   1066  CB  ILE X 132      -2.641  12.564   2.231  1.00 10.80           C  
ATOM   1067  CG1 ILE X 132      -3.462  13.399   3.230  1.00 13.32           C  
ATOM   1068  CG2 ILE X 132      -1.260  12.179   2.844  1.00 11.76           C  
ATOM   1069  CD1 ILE X 132      -4.014  12.590   4.363  1.00 15.76           C  
ATOM   1070  N   LEU X 133      -1.677  11.597  -0.525  1.00  9.89           N  
ATOM   1071  CA  LEU X 133      -0.694  10.839  -1.292  1.00  9.61           C  
ATOM   1072  C   LEU X 133      -0.207  11.609  -2.520  1.00  9.65           C  
ATOM   1073  O   LEU X 133       0.996  11.744  -2.744  1.00  9.77           O  
ATOM   1074  CB  LEU X 133      -1.245   9.470  -1.680  1.00  8.14           C  
ATOM   1075  CG  LEU X 133      -0.249   8.621  -2.484  1.00 11.47           C  
ATOM   1076  CD1 LEU X 133       1.071   8.436  -1.728  1.00 11.32           C  
ATOM   1077  CD2 LEU X 133      -0.896   7.293  -2.873  1.00 12.29           C  
ATOM   1078  N   ILE X 134      -1.128  12.157  -3.300  1.00  9.78           N  
ATOM   1079  CA  ILE X 134      -0.663  12.799  -4.548  1.00 10.34           C  
ATOM   1080  C   ILE X 134       0.129  14.076  -4.265  1.00 11.07           C  
ATOM   1081  O   ILE X 134       1.106  14.344  -4.939  1.00 11.40           O  
ATOM   1082  CB  ILE X 134      -1.782  13.066  -5.555  1.00 10.46           C  
ATOM   1083  CG1 ILE X 134      -1.150  13.463  -6.892  1.00 12.85           C  
ATOM   1084  CG2 ILE X 134      -2.749  14.135  -5.052  1.00 11.87           C  
ATOM   1085  CD1 ILE X 134      -2.160  13.361  -8.036  1.00 14.98           C  
ATOM   1086  N   LEU X 135      -0.246  14.821  -3.220  1.00 10.31           N  
ATOM   1087  CA  LEU X 135       0.515  16.037  -2.897  1.00 12.25           C  
ATOM   1088  C   LEU X 135       1.929  15.659  -2.446  1.00 10.53           C  
ATOM   1089  O   LEU X 135       2.900  16.323  -2.770  1.00 11.44           O  
ATOM   1090  CB  LEU X 135      -0.201  16.853  -1.795  1.00 11.75           C  
ATOM   1091  CG  LEU X 135      -1.535  17.399  -2.304  1.00 20.27           C  
ATOM   1092  CD1 LEU X 135      -2.334  18.059  -1.205  1.00 21.75           C  
ATOM   1093  CD2 LEU X 135      -1.393  18.277  -3.579  1.00 21.28           C  
ATOM   1094  N   PHE X 136       2.023  14.584  -1.654  1.00 10.11           N  
ATOM   1095  CA  PHE X 136       3.317  14.127  -1.197  1.00  8.91           C  
ATOM   1096  C   PHE X 136       4.190  13.697  -2.387  1.00  8.89           C  
ATOM   1097  O   PHE X 136       5.370  14.044  -2.462  1.00 10.24           O  
ATOM   1098  CB  PHE X 136       3.152  12.978  -0.198  1.00  9.11           C  
ATOM   1099  CG  PHE X 136       4.448  12.361   0.200  1.00  9.47           C  
ATOM   1100  CD1 PHE X 136       5.208  12.879   1.260  1.00 14.51           C  
ATOM   1101  CD2 PHE X 136       4.904  11.221  -0.468  1.00 10.96           C  
ATOM   1102  CE1 PHE X 136       6.429  12.295   1.643  1.00 15.08           C  
ATOM   1103  CE2 PHE X 136       6.146  10.624  -0.088  1.00 10.82           C  
ATOM   1104  CZ  PHE X 136       6.905  11.172   0.953  1.00 16.18           C  
ATOM   1105  N   LEU X 137       3.608  12.875  -3.271  1.00  8.36           N  
ATOM   1106  CA  LEU X 137       4.382  12.389  -4.397  1.00  9.52           C  
ATOM   1107  C   LEU X 137       4.794  13.539  -5.323  1.00  9.39           C  
ATOM   1108  O   LEU X 137       5.938  13.563  -5.771  1.00  9.79           O  
ATOM   1109  CB  LEU X 137       3.589  11.344  -5.181  1.00  9.78           C  
ATOM   1110  CG  LEU X 137       3.317  10.062  -4.382  1.00 10.08           C  
ATOM   1111  CD1 LEU X 137       2.337   9.187  -5.195  1.00 11.10           C  
ATOM   1112  CD2 LEU X 137       4.636   9.317  -4.142  1.00 13.27           C  
ATOM   1113  N   GLU X 138       3.896  14.501  -5.583  1.00  9.25           N  
ATOM   1114  CA  GLU X 138       4.275  15.646  -6.434  1.00 11.36           C  
ATOM   1115  C   GLU X 138       5.425  16.434  -5.823  1.00 12.10           C  
ATOM   1116  O   GLU X 138       6.383  16.819  -6.489  1.00 13.63           O  
ATOM   1117  CB  GLU X 138       3.046  16.532  -6.709  1.00 10.03           C  
ATOM   1118  CG  GLU X 138       2.024  15.808  -7.635  1.00 12.80           C  
ATOM   1119  CD  GLU X 138       0.701  16.521  -7.812  1.00 13.92           C  
ATOM   1120  OE1 GLU X 138       0.222  17.207  -6.877  1.00 16.36           O  
ATOM   1121  OE2 GLU X 138       0.075  16.285  -8.870  1.00 19.09           O  
ATOM   1122  N   LYS X 139       5.367  16.640  -4.512  1.00 13.41           N  
ATOM   1123  CA  LYS X 139       6.442  17.359  -3.868  1.00 15.15           C  
ATOM   1124  C   LYS X 139       7.803  16.625  -3.971  1.00 15.31           C  
ATOM   1125  O   LYS X 139       8.819  17.223  -4.278  1.00 17.53           O  
ATOM   1126  CB  LYS X 139       6.040  17.682  -2.423  1.00 17.73           C  
ATOM   1127  CG  LYS X 139       7.236  17.939  -1.509  1.00 26.27           C  
ATOM   1128  CD  LYS X 139       6.853  17.908  -0.036  1.00 38.03           C  
ATOM   1129  CE  LYS X 139       6.345  16.519   0.405  1.00 42.08           C  
ATOM   1130  NZ  LYS X 139       5.394  16.649   1.574  1.00 40.18           N  
ATOM   1131  N   LYS X 140       7.785  15.299  -3.877  1.00 14.21           N  
ATOM   1132  CA  LYS X 140       9.023  14.530  -3.978  1.00 12.45           C  
ATOM   1133  C   LYS X 140       9.508  14.467  -5.419  1.00 12.17           C  
ATOM   1134  O   LYS X 140      10.711  14.396  -5.650  1.00 15.59           O  
ATOM   1135  CB  LYS X 140       8.822  13.099  -3.431  1.00 13.71           C  
ATOM   1136  CG  LYS X 140       8.572  13.092  -1.918  1.00 17.64           C  
ATOM   1137  CD  LYS X 140       9.870  13.383  -1.165  1.00 24.65           C  
ATOM   1138  CE  LYS X 140       9.728  13.144   0.324  1.00 32.20           C  
ATOM   1139  NZ  LYS X 140       9.316  14.417   0.976  1.00 43.79           N  
ATOM   1140  N   LEU X 141       8.584  14.442  -6.371  1.00 11.80           N  
ATOM   1141  CA  LEU X 141       8.937  14.095  -7.772  1.00 10.70           C  
ATOM   1142  C   LEU X 141       8.964  15.301  -8.718  1.00 13.84           C  
ATOM   1143  O   LEU X 141       9.422  15.183  -9.879  1.00 14.88           O  
ATOM   1144  CB  LEU X 141       7.958  13.048  -8.299  1.00 10.53           C  
ATOM   1145  CG  LEU X 141       7.879  11.730  -7.534  1.00 11.29           C  
ATOM   1146  CD1 LEU X 141       6.754  10.882  -8.108  1.00 14.07           C  
ATOM   1147  CD2 LEU X 141       9.259  11.047  -7.769  1.00 15.86           C  
ATOM   1148  N   ASN X 142       8.527  16.462  -8.215  1.00 14.81           N  
ATOM   1149  CA  ASN X 142       8.588  17.722  -9.007  1.00 18.09           C  
ATOM   1150  C   ASN X 142       9.962  18.037  -9.606  1.00 20.37           C  
ATOM   1151  O   ASN X 142      10.054  18.682 -10.671  1.00 21.85           O  
ATOM   1152  CB  ASN X 142       8.121  18.935  -8.183  1.00 17.95           C  
ATOM   1153  CG  ASN X 142       6.614  19.095  -8.171  1.00 17.22           C  
ATOM   1154  OD1 ASN X 142       5.918  18.484  -8.983  1.00 19.61           O  
ATOM   1155  ND2 ASN X 142       6.091  19.913  -7.217  1.00 18.55           N  
TER
END
