# Supplementary material for: Vaccinia Virus Protein A49 Is an Unexpected Member of the B-cell Lymphoma (Bcl)-2 Protein Family
Source: J Biol Chem. 2015 Jan 20;290(10):5991–6002. doi: 10.1074/jbc.M114.624650 (PMC4358236; doi:10.1074/jbc.M114.624650)
Supplement: Supplemental Data [file supp_M114.624650_jbc.M114.624650-1.zip › Neidel_overlain_Bcl-2_proteins_and_core/3QBR_A_ali.pdb]

ATOM      1  N   ASP X   1     -13.188   8.130 -11.332  1.00 59.23           N  
ATOM      2  CA  ASP X   1     -13.715   7.510 -10.127  1.00 69.88           C  
ATOM      3  C   ASP X   1     -12.584   7.162  -9.165  1.00 72.13           C  
ATOM      4  O   ASP X   1     -11.600   6.541  -9.567  1.00 72.33           O  
ATOM      5  CB  ASP X   1     -14.465   6.241 -10.471  1.00 78.95           C  
ATOM      6  CG  ASP X   1     -14.734   5.405  -9.257  1.00 86.33           C  
ATOM      7  OD1 ASP X   1     -15.604   5.799  -8.455  1.00 98.47           O  
ATOM      8  OD2 ASP X   1     -14.068   4.367  -9.095  1.00 85.71           O  
ATOM      9  N   PHE X   2     -12.734   7.534  -7.895  1.00 66.71           N  
ATOM     10  CA  PHE X   2     -11.615   7.481  -6.954  1.00 55.52           C  
ATOM     11  C   PHE X   2     -11.250   6.046  -6.588  1.00 52.94           C  
ATOM     12  O   PHE X   2     -10.080   5.685  -6.574  1.00 50.26           O  
ATOM     13  CB  PHE X   2     -11.893   8.337  -5.700  1.00 48.90           C  
ATOM     14  CG  PHE X   2     -10.761   8.351  -4.695  1.00 42.44           C  
ATOM     15  CD1 PHE X   2      -9.735   9.282  -4.793  1.00 41.43           C  
ATOM     16  CD2 PHE X   2     -10.742   7.446  -3.638  1.00 41.89           C  
ATOM     17  CE1 PHE X   2      -8.680   9.299  -3.855  1.00 41.83           C  
ATOM     18  CE2 PHE X   2      -9.704   7.450  -2.692  1.00 44.63           C  
ATOM     19  CZ  PHE X   2      -8.670   8.372  -2.802  1.00 42.79           C  
ATOM     20  N   ARG X   3     -12.247   5.218  -6.322  1.00 56.56           N  
ATOM     21  CA  ARG X   3     -11.954   3.837  -5.978  1.00 55.84           C  
ATOM     22  C   ARG X   3     -11.204   3.126  -7.080  1.00 51.60           C  
ATOM     23  O   ARG X   3     -10.405   2.241  -6.808  1.00 47.19           O  
ATOM     24  CB  ARG X   3     -13.212   3.040  -5.676  1.00 53.70           C  
ATOM     25  CG  ARG X   3     -12.885   1.652  -5.149  1.00 57.98           C  
ATOM     26  CD  ARG X   3     -14.120   0.823  -4.857  1.00 76.67           C  
ATOM     27  NE  ARG X   3     -15.070   0.919  -5.957  1.00 98.16           N  
ATOM     28  CZ  ARG X   3     -16.189   1.635  -5.909  1.00108.63           C  
ATOM     29  NH1 ARG X   3     -16.501   2.294  -4.798  1.00108.78           N  
ATOM     30  NH2 ARG X   3     -16.995   1.688  -6.965  1.00110.74           N  
ATOM     31  N   LEU X   4     -11.477   3.485  -8.327  1.00 52.75           N  
ATOM     32  CA  LEU X   4     -10.880   2.781  -9.463  1.00 52.54           C  
ATOM     33  C   LEU X   4      -9.467   3.292  -9.708  1.00 61.47           C  
ATOM     34  O   LEU X   4      -8.540   2.540 -10.014  1.00 56.56           O  
ATOM     35  CB  LEU X   4     -11.722   3.024 -10.699  1.00 49.50           C  
ATOM     36  CG  LEU X   4     -11.226   2.298 -11.944  1.00 56.84           C  
ATOM     37  CD1 LEU X   4     -11.032   0.802 -11.675  1.00 54.40           C  
ATOM     38  CD2 LEU X   4     -12.209   2.532 -13.069  1.00 52.94           C  
ATOM     39  N   GLN X   5      -9.327   4.600  -9.582  1.00 71.44           N  
ATOM     40  CA  GLN X   5      -8.030   5.233  -9.588  1.00 64.22           C  
ATOM     41  C   GLN X   5      -7.140   4.608  -8.499  1.00 60.09           C  
ATOM     42  O   GLN X   5      -6.031   4.161  -8.790  1.00 62.39           O  
ATOM     43  CB  GLN X   5      -8.211   6.736  -9.379  1.00 69.07           C  
ATOM     44  CG  GLN X   5      -7.018   7.603  -9.715  1.00 76.75           C  
ATOM     45  CD  GLN X   5      -7.311   9.087  -9.501  1.00 83.07           C  
ATOM     46  OE1 GLN X   5      -8.318   9.605  -9.987  1.00 80.20           O  
ATOM     47  NE2 GLN X   5      -6.427   9.774  -8.775  1.00 84.25           N  
ATOM     48  N   THR X   6      -7.618   4.532  -7.256  1.00 55.39           N  
ATOM     49  CA  THR X   6      -6.733   4.097  -6.175  1.00 50.19           C  
ATOM     50  C   THR X   6      -6.330   2.637  -6.345  1.00 49.95           C  
ATOM     51  O   THR X   6      -5.200   2.237  -6.059  1.00 57.18           O  
ATOM     52  CB  THR X   6      -7.313   4.334  -4.752  1.00 55.24           C  
ATOM     53  OG1 THR X   6      -8.012   3.175  -4.321  1.00 64.89           O  
ATOM     54  CG2 THR X   6      -8.247   5.517  -4.723  1.00 51.75           C  
ATOM     55  N   SER X   7      -7.264   1.842  -6.817  1.00 45.12           N  
ATOM     56  CA  SER X   7      -6.979   0.460  -7.182  1.00 54.98           C  
ATOM     57  C   SER X   7      -5.802   0.345  -8.179  1.00 52.11           C  
ATOM     58  O   SER X   7      -4.843  -0.403  -7.953  1.00 52.36           O  
ATOM     59  CB  SER X   7      -8.258  -0.185  -7.746  1.00 49.47           C  
ATOM     60  OG  SER X   7      -8.020  -1.510  -8.153  1.00 52.06           O  
ATOM     61  N   THR X   8      -5.875   1.107  -9.265  1.00 44.23           N  
ATOM     62  CA  THR X   8      -4.842   1.089 -10.299  1.00 43.69           C  
ATOM     63  C   THR X   8      -3.467   1.462  -9.736  1.00 46.06           C  
ATOM     64  O   THR X   8      -2.436   0.948 -10.186  1.00 42.95           O  
ATOM     65  CB  THR X   8      -5.199   2.038 -11.488  1.00 47.17           C  
ATOM     66  OG1 THR X   8      -6.433   1.638 -12.101  1.00 53.66           O  
ATOM     67  CG2 THR X   8      -4.100   2.036 -12.514  1.00 41.97           C  
ATOM     68  N   LEU X   9      -3.448   2.361  -8.751  1.00 41.88           N  
ATOM     69  CA  LEU X   9      -2.177   2.763  -8.143  1.00 41.56           C  
ATOM     70  C   LEU X   9      -1.555   1.624  -7.361  1.00 45.47           C  
ATOM     71  O   LEU X   9      -0.336   1.440  -7.386  1.00 50.15           O  
ATOM     72  CB  LEU X   9      -2.363   3.943  -7.218  1.00 45.14           C  
ATOM     73  CG  LEU X   9      -1.901   5.287  -7.743  1.00 52.55           C  
ATOM     74  CD1 LEU X   9      -2.191   6.338  -6.660  1.00 54.91           C  
ATOM     75  CD2 LEU X   9      -0.410   5.230  -8.112  1.00 46.63           C  
ATOM     76  N   CYS X  10      -2.398   0.861  -6.666  1.00 36.82           N  
ATOM     77  CA  CYS X  10      -1.897  -0.274  -5.908  1.00 45.39           C  
ATOM     78  C   CYS X  10      -1.241  -1.286  -6.803  1.00 52.12           C  
ATOM     79  O   CYS X  10      -0.094  -1.658  -6.543  1.00 45.76           O  
ATOM     80  CB  CYS X  10      -2.997  -0.956  -5.110  1.00 54.57           C  
ATOM     81  SG  CYS X  10      -3.549   0.083  -3.805  1.00 56.30           S  
ATOM     82  N   HIS X  11      -1.970  -1.745  -7.831  1.00 44.33           N  
ATOM     83  CA  HIS X  11      -1.378  -2.625  -8.858  1.00 40.27           C  
ATOM     84  C   HIS X  11      -0.019  -2.112  -9.393  1.00 41.33           C  
ATOM     85  O   HIS X  11       1.003  -2.783  -9.255  1.00 48.54           O  
ATOM     86  CB  HIS X  11      -2.370  -2.901  -9.993  1.00 39.05           C  
ATOM     87  CG  HIS X  11      -3.575  -3.675  -9.561  1.00 55.78           C  
ATOM     88  ND1 HIS X  11      -3.499  -4.970  -9.096  1.00 69.30           N  
ATOM     89  CD2 HIS X  11      -4.884  -3.340  -9.517  1.00 58.57           C  
ATOM     90  CE1 HIS X  11      -4.709  -5.400  -8.783  1.00 61.20           C  
ATOM     91  NE2 HIS X  11      -5.568  -4.430  -9.033  1.00 57.66           N  
ATOM     92  N   SER X  12       0.012  -0.913  -9.959  1.00 43.82           N  
ATOM     93  CA  SER X  12       1.261  -0.396 -10.507  1.00 47.44           C  
ATOM     94  C   SER X  12       2.338  -0.393  -9.463  1.00 41.77           C  
ATOM     95  O   SER X  12       3.449  -0.845  -9.717  1.00 52.66           O  
ATOM     96  CB  SER X  12       1.104   1.030 -11.022  1.00 47.29           C  
ATOM     97  OG  SER X  12      -0.038   1.128 -11.839  1.00 55.38           O  
ATOM     98  N   PHE X  13       2.025   0.160  -8.298  1.00 34.38           N  
ATOM     99  CA  PHE X  13       3.024   0.299  -7.246  1.00 40.02           C  
ATOM    100  C   PHE X  13       3.590  -1.065  -6.862  1.00 40.97           C  
ATOM    101  O   PHE X  13       4.789  -1.224  -6.759  1.00 43.20           O  
ATOM    102  CB  PHE X  13       2.469   1.041  -6.022  1.00 37.87           C  
ATOM    103  CG  PHE X  13       3.238   0.761  -4.759  1.00 44.16           C  
ATOM    104  CD1 PHE X  13       4.496   1.309  -4.567  1.00 38.46           C  
ATOM    105  CD2 PHE X  13       2.715  -0.076  -3.778  1.00 43.94           C  
ATOM    106  CE1 PHE X  13       5.212   1.042  -3.406  1.00 41.29           C  
ATOM    107  CE2 PHE X  13       3.428  -0.343  -2.630  1.00 45.29           C  
ATOM    108  CZ  PHE X  13       4.681   0.219  -2.445  1.00 40.58           C  
ATOM    109  N   LEU X  14       2.729  -2.051  -6.672  1.00 39.44           N  
ATOM    110  CA  LEU X  14       3.212  -3.408  -6.469  1.00 40.69           C  
ATOM    111  C   LEU X  14       4.047  -3.969  -7.657  1.00 48.14           C  
ATOM    112  O   LEU X  14       5.050  -4.663  -7.457  1.00 46.22           O  
ATOM    113  CB  LEU X  14       2.058  -4.346  -6.119  1.00 36.62           C  
ATOM    114  CG  LEU X  14       1.234  -4.007  -4.875  1.00 47.30           C  
ATOM    115  CD1 LEU X  14      -0.072  -4.843  -4.856  1.00 38.60           C  
ATOM    116  CD2 LEU X  14       2.055  -4.157  -3.555  1.00 39.42           C  
ATOM    117  N   LEU X  15       3.654  -3.680  -8.892  1.00 42.96           N  
ATOM    118  CA  LEU X  15       4.457  -4.180 -10.013  1.00 47.56           C  
ATOM    119  C   LEU X  15       5.829  -3.512 -10.093  1.00 51.62           C  
ATOM    120  O   LEU X  15       6.777  -4.093 -10.619  1.00 61.12           O  
ATOM    121  CB  LEU X  15       3.730  -4.022 -11.344  1.00 44.95           C  
ATOM    122  CG  LEU X  15       2.462  -4.854 -11.528  1.00 47.83           C  
ATOM    123  CD1 LEU X  15       2.043  -4.857 -12.994  1.00 44.19           C  
ATOM    124  CD2 LEU X  15       2.644  -6.276 -11.025  1.00 48.35           C  
ATOM    125  N   ALA X  16       5.939  -2.300  -9.564  1.00 42.28           N  
ATOM    126  CA  ALA X  16       7.189  -1.547  -9.679  1.00 42.38           C  
ATOM    127  C   ALA X  16       8.091  -1.674  -8.466  1.00 45.52           C  
ATOM    128  O   ALA X  16       9.161  -1.092  -8.432  1.00 48.40           O  
ATOM    129  CB  ALA X  16       6.925  -0.077  -9.977  1.00 40.77           C  
ATOM    130  N   SER X  17       7.687  -2.457  -7.480  1.00 38.83           N  
ATOM    131  CA  SER X  17       8.479  -2.537  -6.259  1.00 42.57           C  
ATOM    132  C   SER X  17       8.811  -3.988  -5.874  1.00 55.30           C  
ATOM    133  O   SER X  17       9.262  -4.238  -4.772  1.00 59.12           O  
ATOM    134  CB  SER X  17       7.758  -1.814  -5.117  1.00 41.37           C  
ATOM    135  OG  SER X  17       6.524  -2.453  -4.800  1.00 49.67           O  
ATOM    136  N   ALA X  18       8.589  -4.937  -6.785  1.00 55.99           N  
ATOM    137  CA  ALA X  18       8.827  -6.354  -6.506  1.00 51.98           C  
ATOM    138  C   ALA X  18      10.093  -6.795  -7.201  1.00 51.72           C  
ATOM    139  O   ALA X  18      10.530  -6.156  -8.147  1.00 53.88           O  
ATOM    140  CB  ALA X  18       7.648  -7.203  -6.995  1.00 44.92           C  
ATOM    141  N   ASN X  19      10.689  -7.893  -6.758  1.00 54.56           N  
ATOM    142  CA  ASN X  19      11.799  -8.446  -7.534  1.00 61.76           C  
ATOM    143  C   ASN X  19      11.312  -9.072  -8.843  1.00 60.70           C  
ATOM    144  O   ASN X  19      10.109  -9.147  -9.106  1.00 55.06           O  
ATOM    145  CB  ASN X  19      12.632  -9.452  -6.729  1.00 54.43           C  
ATOM    146  CG  ASN X  19      11.889 -10.741  -6.451  1.00 56.87           C  
ATOM    147  OD1 ASN X  19      11.018 -11.149  -7.224  1.00 60.31           O  
ATOM    148  ND2 ASN X  19      12.237 -11.401  -5.341  1.00 52.78           N  
ATOM    149  N   LYS X  20      12.270  -9.520  -9.645  1.00 51.34           N  
ATOM    150  CA  LYS X  20      12.002 -10.164 -10.922  1.00 57.29           C  
ATOM    151  C   LYS X  20      10.961 -11.270 -10.821  1.00 51.59           C  
ATOM    152  O   LYS X  20       9.946 -11.245 -11.517  1.00 65.04           O  
ATOM    153  CB  LYS X  20      13.298 -10.731 -11.504  1.00 20.00           C  
ATOM    154  CG  LYS X  20      14.318  -9.674 -11.895  0.01 20.00           C  
ATOM    155  CD  LYS X  20      15.588 -10.305 -12.441  0.01 20.00           C  
ATOM    156  CE  LYS X  20      16.598  -9.248 -12.854  0.01 20.00           C  
ATOM    157  NZ  LYS X  20      17.857  -9.854 -13.369  0.01 20.00           N  
ATOM    158  N   GLN X  21      11.203 -12.244  -9.961  1.00 41.77           N  
ATOM    159  CA  GLN X  21      10.264 -13.369  -9.814  1.00 51.17           C  
ATOM    160  C   GLN X  21       8.842 -12.946  -9.428  1.00 47.79           C  
ATOM    161  O   GLN X  21       7.857 -13.391 -10.036  1.00 48.95           O  
ATOM    162  CB  GLN X  21      10.809 -14.396  -8.809  1.00 50.94           C  
ATOM    163  CG  GLN X  21       9.849 -15.530  -8.512  1.00 64.29           C  
ATOM    164  CD  GLN X  21      10.493 -16.632  -7.702  1.00 81.09           C  
ATOM    165  OE1 GLN X  21      11.253 -16.370  -6.767  1.00 88.74           O  
ATOM    166  NE2 GLN X  21      10.188 -17.875  -8.052  1.00 87.05           N  
ATOM    167  N   ASP X  22       8.743 -12.070  -8.428  1.00 42.52           N  
ATOM    168  CA  ASP X  22       7.442 -11.604  -7.936  1.00 44.32           C  
ATOM    169  C   ASP X  22       6.777 -10.670  -8.919  1.00 43.25           C  
ATOM    170  O   ASP X  22       5.554 -10.677  -9.055  1.00 46.60           O  
ATOM    171  CB  ASP X  22       7.589 -10.918  -6.573  1.00 48.23           C  
ATOM    172  CG  ASP X  22       7.856 -11.905  -5.440  1.00 62.33           C  
ATOM    173  OD1 ASP X  22       6.979 -12.776  -5.172  1.00 56.93           O  
ATOM    174  OD2 ASP X  22       8.947 -11.796  -4.821  1.00 70.54           O  
ATOM    175  N   THR X  23       7.578  -9.869  -9.616  1.00 43.57           N  
ATOM    176  CA  THR X  23       7.012  -8.997 -10.634  1.00 51.14           C  
ATOM    177  C   THR X  23       6.243  -9.806 -11.674  1.00 53.44           C  
ATOM    178  O   THR X  23       5.090  -9.491 -12.009  1.00 48.64           O  
ATOM    179  CB  THR X  23       8.055  -8.202 -11.377  1.00 48.45           C  
ATOM    180  OG1 THR X  23       8.804  -7.399 -10.457  1.00 56.45           O  
ATOM    181  CG2 THR X  23       7.348  -7.303 -12.361  1.00 35.46           C  
ATOM    182  N   ASP X  24       6.900 -10.853 -12.175  1.00 45.66           N  
ATOM    183  CA  ASP X  24       6.289 -11.768 -13.135  1.00 49.80           C  
ATOM    184  C   ASP X  24       5.081 -12.503 -12.581  1.00 54.32           C  
ATOM    185  O   ASP X  24       4.048 -12.597 -13.249  1.00 46.14           O  
ATOM    186  CB  ASP X  24       7.310 -12.799 -13.618  1.00 52.38           C  
ATOM    187  CG  ASP X  24       8.286 -12.233 -14.661  1.00 70.14           C  
ATOM    188  OD1 ASP X  24       8.330 -10.991 -14.884  1.00 76.15           O  
ATOM    189  OD2 ASP X  24       9.014 -13.050 -15.264  1.00 72.52           O  
ATOM    190  N   TYR X  25       5.202 -13.055 -11.377  1.00 46.20           N  
ATOM    191  CA  TYR X  25       4.052 -13.746 -10.807  1.00 44.99           C  
ATOM    192  C   TYR X  25       2.876 -12.775 -10.666  1.00 46.04           C  
ATOM    193  O   TYR X  25       1.735 -13.091 -11.033  1.00 48.02           O  
ATOM    194  CB  TYR X  25       4.405 -14.432  -9.479  1.00 40.52           C  
ATOM    195  CG  TYR X  25       3.182 -14.838  -8.681  1.00 46.82           C  
ATOM    196  CD1 TYR X  25       2.492 -16.022  -8.967  1.00 51.90           C  
ATOM    197  CD2 TYR X  25       2.709 -14.037  -7.638  1.00 41.59           C  
ATOM    198  CE1 TYR X  25       1.344 -16.390  -8.237  1.00 51.97           C  
ATOM    199  CE2 TYR X  25       1.567 -14.388  -6.910  1.00 48.36           C  
ATOM    200  CZ  TYR X  25       0.894 -15.558  -7.202  1.00 55.93           C  
ATOM    201  OH  TYR X  25      -0.226 -15.885  -6.463  1.00 58.23           O  
ATOM    202  N   LEU X  26       3.150 -11.570 -10.180  1.00 43.33           N  
ATOM    203  CA  LEU X  26       2.065 -10.606  -9.989  1.00 43.60           C  
ATOM    204  C   LEU X  26       1.505 -10.081 -11.310  1.00 39.41           C  
ATOM    205  O   LEU X  26       0.315  -9.822 -11.445  1.00 44.12           O  
ATOM    206  CB  LEU X  26       2.543  -9.432  -9.143  1.00 52.84           C  
ATOM    207  CG  LEU X  26       2.859  -9.743  -7.678  1.00 58.10           C  
ATOM    208  CD1 LEU X  26       3.442  -8.511  -6.992  1.00 57.94           C  
ATOM    209  CD2 LEU X  26       1.608 -10.242  -6.949  1.00 57.12           C  
ATOM    210  N   THR X  27       2.380  -9.908 -12.282  1.00 40.72           N  
ATOM    211  CA  THR X  27       1.963  -9.341 -13.533  1.00 46.48           C  
ATOM    212  C   THR X  27       1.002 -10.291 -14.220  1.00 53.43           C  
ATOM    213  O   THR X  27       0.000  -9.864 -14.793  1.00 53.53           O  
ATOM    214  CB  THR X  27       3.143  -9.098 -14.462  1.00 54.53           C  
ATOM    215  OG1 THR X  27       4.037  -8.132 -13.880  1.00 42.82           O  
ATOM    216  CG2 THR X  27       2.625  -8.609 -15.815  1.00 30.52           C  
ATOM    217  N   ASP X  28       1.298 -11.585 -14.145  1.00 57.87           N  
ATOM    218  CA  ASP X  28       0.428 -12.583 -14.770  1.00 55.00           C  
ATOM    219  C   ASP X  28      -0.879 -12.742 -14.014  1.00 54.96           C  
ATOM    220  O   ASP X  28      -1.936 -12.864 -14.634  1.00 57.72           O  
ATOM    221  CB  ASP X  28       1.140 -13.933 -14.945  1.00 57.48           C  
ATOM    222  CG  ASP X  28       2.427 -13.821 -15.798  1.00 80.44           C  
ATOM    223  OD1 ASP X  28       2.694 -12.742 -16.394  1.00 87.46           O  
ATOM    224  OD2 ASP X  28       3.179 -14.818 -15.866  1.00 83.32           O  
ATOM    225  N   LEU X  29      -0.812 -12.712 -12.682  1.00 46.57           N  
ATOM    226  CA  LEU X  29      -2.015 -12.795 -11.875  1.00 45.72           C  
ATOM    227  C   LEU X  29      -2.961 -11.694 -12.255  1.00 49.94           C  
ATOM    228  O   LEU X  29      -4.159 -11.921 -12.409  1.00 55.05           O  
ATOM    229  CB  LEU X  29      -1.695 -12.675 -10.393  1.00 49.25           C  
ATOM    230  CG  LEU X  29      -2.902 -12.503  -9.467  1.00 45.04           C  
ATOM    231  CD1 LEU X  29      -3.973 -13.526  -9.811  1.00 45.97           C  
ATOM    232  CD2 LEU X  29      -2.446 -12.671  -8.035  1.00 44.86           C  
ATOM    233  N   LEU X  30      -2.431 -10.491 -12.401  1.00 52.45           N  
ATOM    234  CA  LEU X  30      -3.276  -9.368 -12.785  1.00 62.44           C  
ATOM    235  C   LEU X  30      -3.878  -9.551 -14.188  1.00 63.97           C  
ATOM    236  O   LEU X  30      -5.072  -9.304 -14.397  1.00 64.40           O  
ATOM    237  CB  LEU X  30      -2.503  -8.053 -12.694  1.00 62.99           C  
ATOM    238  CG  LEU X  30      -3.353  -6.856 -13.108  1.00 69.84           C  
ATOM    239  CD1 LEU X  30      -4.662  -6.863 -12.323  1.00 70.84           C  
ATOM    240  CD2 LEU X  30      -2.587  -5.557 -12.913  1.00 76.05           C  
ATOM    241  N   ASP X  31      -3.048  -9.995 -15.137  1.00 61.35           N  
ATOM    242  CA  ASP X  31      -3.498 -10.285 -16.503  1.00 61.58           C  
ATOM    243  C   ASP X  31      -4.675 -11.250 -16.508  1.00 71.86           C  
ATOM    244  O   ASP X  31      -5.702 -10.987 -17.140  1.00 74.64           O  
ATOM    245  CB  ASP X  31      -2.369 -10.881 -17.338  1.00 69.17           C  
ATOM    246  CG  ASP X  31      -1.371  -9.832 -17.834  1.00 92.64           C  
ATOM    247  OD1 ASP X  31      -1.747  -8.643 -17.957  1.00103.19           O  
ATOM    248  OD2 ASP X  31      -0.205 -10.204 -18.113  1.00 98.70           O  
ATOM    249  N   ASN X  32      -4.515 -12.369 -15.803  1.00 69.87           N  
ATOM    250  CA  ASN X  32      -5.562 -13.377 -15.707  1.00 65.20           C  
ATOM    251  C   ASN X  32      -6.752 -12.913 -14.889  1.00 66.90           C  
ATOM    252  O   ASN X  32      -7.876 -13.388 -15.094  1.00 63.32           O  
ATOM    253  CB  ASN X  32      -5.023 -14.656 -15.084  1.00 59.15           C  
ATOM    254  CG  ASN X  32      -4.107 -15.426 -16.019  1.00 64.11           C  
ATOM    255  OD1 ASN X  32      -4.371 -15.519 -17.225  1.00 56.66           O  
ATOM    256  ND2 ASN X  32      -3.018 -15.992 -15.465  1.00 60.05           N  
ATOM    257  N   THR X  33      -6.496 -11.999 -13.953  1.00 64.32           N  
ATOM    258  CA  THR X  33      -7.538 -11.503 -13.059  1.00 61.33           C  
ATOM    259  C   THR X  33      -8.572 -10.741 -13.869  1.00 66.08           C  
ATOM    260  O   THR X  33      -9.715 -10.593 -13.440  1.00 63.67           O  
ATOM    261  CB  THR X  33      -6.945 -10.617 -11.931  1.00 73.56           C  
ATOM    262  OG1 THR X  33      -6.593 -11.444 -10.817  1.00 71.90           O  
ATOM    263  CG2 THR X  33      -7.941  -9.605 -11.449  1.00 79.89           C  
ATOM    264  N   ASN X  34      -8.155 -10.288 -15.053  1.00 69.46           N  
ATOM    265  CA  ASN X  34      -9.010  -9.544 -15.991  1.00 79.41           C  
ATOM    266  C   ASN X  34      -9.879  -8.495 -15.319  1.00 84.53           C  
ATOM    267  O   ASN X  34     -11.110  -8.541 -15.395  1.00 86.05           O  
ATOM    268  CB  ASN X  34      -9.893 -10.486 -16.827  1.00 84.16           C  
ATOM    269  CG  ASN X  34     -10.388  -9.836 -18.118  1.00 84.31           C  
ATOM    270  OD1 ASN X  34      -9.666  -9.065 -18.744  1.00 87.50           O  
ATOM    271  ND2 ASN X  34     -11.619 -10.153 -18.518  1.00 84.45           N  
ATOM    272  N   ILE X  35      -9.231  -7.546 -14.661  1.00 83.59           N  
ATOM    273  CA  ILE X  35      -9.956  -6.499 -13.973  1.00 80.43           C  
ATOM    274  C   ILE X  35      -9.659  -5.147 -14.595  1.00 81.37           C  
ATOM    275  O   ILE X  35      -8.705  -4.988 -15.371  1.00 68.79           O  
ATOM    276  CB  ILE X  35      -9.655  -6.479 -12.457  1.00 77.60           C  
ATOM    277  CG1 ILE X  35      -8.149  -6.362 -12.204  1.00 75.60           C  
ATOM    278  CG2 ILE X  35     -10.255  -7.696 -11.782  1.00 72.68           C  
ATOM    279  CD1 ILE X  35      -7.618  -4.974 -12.449  1.00 70.92           C  
ATOM    280  N   ASP X  36     -10.493  -4.181 -14.226  1.00 91.26           N  
ATOM    281  CA  ASP X  36     -10.501  -2.860 -14.831  1.00 90.65           C  
ATOM    282  C   ASP X  36      -9.377  -1.957 -14.295  1.00 85.90           C  
ATOM    283  O   ASP X  36      -9.016  -2.006 -13.117  1.00 86.12           O  
ATOM    284  CB  ASP X  36     -11.881  -2.204 -14.643  1.00 84.26           C  
ATOM    285  CG  ASP X  36     -12.206  -1.190 -15.734  1.00 86.75           C  
ATOM    286  OD1 ASP X  36     -11.445  -1.093 -16.725  1.00 94.97           O  
ATOM    287  OD2 ASP X  36     -13.226  -0.485 -15.604  1.00 81.44           O  
ATOM    288  N   LEU X  37      -8.825  -1.149 -15.191  1.00 78.02           N  
ATOM    289  CA  LEU X  37      -7.835  -0.143 -14.846  1.00 70.63           C  
ATOM    290  C   LEU X  37      -8.101   1.140 -15.651  1.00 79.17           C  
ATOM    291  O   LEU X  37      -8.384   1.092 -16.863  1.00 89.03           O  
ATOM    292  CB  LEU X  37      -6.424  -0.662 -15.124  1.00 51.67           C  
ATOM    293  CG  LEU X  37      -6.100  -2.044 -14.536  1.00 57.16           C  
ATOM    294  CD1 LEU X  37      -4.967  -2.723 -15.319  1.00 53.06           C  
ATOM    295  CD2 LEU X  37      -5.786  -1.960 -13.015  1.00 38.89           C  
ATOM    296  N   THR X  38      -8.039   2.283 -14.975  1.00 69.13           N  
ATOM    297  CA  THR X  38      -8.018   3.547 -15.682  1.00 76.63           C  
ATOM    298  C   THR X  38      -6.598   4.044 -15.786  1.00 71.47           C  
ATOM    299  O   THR X  38      -5.639   3.342 -15.480  1.00 75.06           O  
ATOM    300  CB  THR X  38      -8.834   4.620 -14.971  1.00 79.79           C  
ATOM    301  OG1 THR X  38      -8.236   4.897 -13.703  1.00 77.90           O  
ATOM    302  CG2 THR X  38     -10.252   4.139 -14.771  1.00 88.79           C  
ATOM    303  N   CYS X  39      -6.482   5.276 -16.232  1.00 66.77           N  
ATOM    304  CA  CYS X  39      -5.211   5.944 -16.308  1.00 62.83           C  
ATOM    305  C   CYS X  39      -5.225   6.963 -15.176  1.00 56.66           C  
ATOM    306  O   CYS X  39      -6.162   7.754 -15.049  1.00 56.96           O  
ATOM    307  CB  CYS X  39      -5.059   6.606 -17.689  1.00 61.89           C  
ATOM    308  SG  CYS X  39      -3.973   8.054 -17.787  1.00 83.69           S  
ATOM    309  N   VAL X  40      -4.190   6.931 -14.348  1.00 57.80           N  
ATOM    310  CA  VAL X  40      -4.078   7.850 -13.216  1.00 57.57           C  
ATOM    311  C   VAL X  40      -3.280   9.079 -13.623  1.00 58.14           C  
ATOM    312  O   VAL X  40      -2.211   8.954 -14.223  1.00 61.81           O  
ATOM    313  CB  VAL X  40      -3.397   7.168 -12.000  1.00 55.14           C  
ATOM    314  CG1 VAL X  40      -3.199   8.165 -10.852  1.00 52.67           C  
ATOM    315  CG2 VAL X  40      -4.214   5.944 -11.552  1.00 51.36           C  
ATOM    316  N   PRO X  41      -3.808  10.275 -13.324  1.00 55.45           N  
ATOM    317  CA  PRO X  41      -3.076  11.489 -13.707  1.00 60.90           C  
ATOM    318  C   PRO X  41      -1.805  11.659 -12.880  1.00 60.01           C  
ATOM    319  O   PRO X  41      -1.866  11.634 -11.653  1.00 60.53           O  
ATOM    320  CB  PRO X  41      -4.071  12.616 -13.418  1.00 53.39           C  
ATOM    321  CG  PRO X  41      -5.408  11.947 -13.332  1.00 47.41           C  
ATOM    322  CD  PRO X  41      -5.182  10.554 -12.865  1.00 44.89           C  
ATOM    323  N   ASN X  42      -0.668  11.831 -13.546  1.00 53.34           N  
ATOM    324  CA  ASN X  42       0.605  11.956 -12.851  1.00 49.44           C  
ATOM    325  C   ASN X  42       1.061  10.631 -12.300  1.00 50.53           C  
ATOM    326  O   ASN X  42       2.040  10.565 -11.565  1.00 56.83           O  
ATOM    327  CB  ASN X  42       0.487  12.964 -11.731  1.00 51.10           C  
ATOM    328  CG  ASN X  42       0.047  14.307 -12.234  1.00 61.85           C  
ATOM    329  OD1 ASN X  42       0.226  14.615 -13.414  1.00 59.36           O  
ATOM    330  ND2 ASN X  42      -0.542  15.119 -11.355  1.00 66.63           N  
ATOM    331  N   GLY X  43       0.334   9.579 -12.672  1.00 49.14           N  
ATOM    332  CA  GLY X  43       0.616   8.229 -12.226  1.00 43.19           C  
ATOM    333  C   GLY X  43       2.089   7.920 -12.030  1.00 40.80           C  
ATOM    334  O   GLY X  43       2.478   7.356 -11.008  1.00 40.03           O  
ATOM    335  N   GLN X  44       2.920   8.280 -13.000  1.00 40.07           N  
ATOM    336  CA  GLN X  44       4.329   7.915 -12.912  1.00 50.78           C  
ATOM    337  C   GLN X  44       5.022   8.679 -11.799  1.00 48.75           C  
ATOM    338  O   GLN X  44       5.761   8.097 -11.000  1.00 50.76           O  
ATOM    339  CB  GLN X  44       5.050   8.124 -14.246  1.00 53.59           C  
ATOM    340  CG  GLN X  44       4.920   6.949 -15.198  1.00 71.96           C  
ATOM    341  CD  GLN X  44       5.902   7.025 -16.361  1.00 93.23           C  
ATOM    342  OE1 GLN X  44       6.423   8.099 -16.683  1.00 95.01           O  
ATOM    343  NE2 GLN X  44       6.159   5.881 -16.997  1.00101.13           N  
ATOM    344  N   GLU X  45       4.792   9.987 -11.764  1.00 44.74           N  
ATOM    345  CA  GLU X  45       5.279  10.824 -10.675  1.00 49.49           C  
ATOM    346  C   GLU X  45       4.845  10.304  -9.283  1.00 47.36           C  
ATOM    347  O   GLU X  45       5.645  10.251  -8.348  1.00 49.04           O  
ATOM    348  CB  GLU X  45       4.832  12.270 -10.889  1.00 57.38           C  
ATOM    349  CG  GLU X  45       5.762  13.034 -11.766  1.00 67.73           C  
ATOM    350  CD  GLU X  45       7.212  12.716 -11.437  1.00 92.40           C  
ATOM    351  OE1 GLU X  45       7.616  12.900 -10.263  1.00 98.15           O  
ATOM    352  OE2 GLU X  45       7.950  12.268 -12.347  1.00100.19           O  
ATOM    353  N   ILE X  46       3.591   9.884  -9.175  1.00 43.89           N  
ATOM    354  CA  ILE X  46       3.055   9.397  -7.923  1.00 45.17           C  
ATOM    355  C   ILE X  46       3.727   8.096  -7.479  1.00 44.12           C  
ATOM    356  O   ILE X  46       4.031   7.933  -6.304  1.00 51.45           O  
ATOM    357  CB  ILE X  46       1.527   9.210  -8.010  1.00 40.94           C  
ATOM    358  CG1 ILE X  46       0.828  10.561  -8.206  1.00 42.23           C  
ATOM    359  CG2 ILE X  46       1.016   8.488  -6.774  1.00 32.20           C  
ATOM    360  CD1 ILE X  46      -0.704  10.428  -8.378  1.00 44.59           C  
ATOM    361  N   ILE X  47       3.941   7.177  -8.422  1.00 48.61           N  
ATOM    362  CA  ILE X  47       4.581   5.890  -8.154  1.00 48.58           C  
ATOM    363  C   ILE X  47       6.046   6.095  -7.760  1.00 49.87           C  
ATOM    364  O   ILE X  47       6.527   5.446  -6.851  1.00 49.68           O  
ATOM    365  CB  ILE X  47       4.534   4.952  -9.393  1.00 49.49           C  
ATOM    366  CG1 ILE X  47       3.128   4.396  -9.623  1.00 56.67           C  
ATOM    367  CG2 ILE X  47       5.569   3.809  -9.269  1.00 40.33           C  
ATOM    368  CD1 ILE X  47       2.607   3.443  -8.554  1.00 52.76           C  
ATOM    369  N   HIS X  48       6.752   6.986  -8.452  1.00 42.04           N  
ATOM    370  CA  HIS X  48       8.117   7.355  -8.066  1.00 45.73           C  
ATOM    371  C   HIS X  48       8.208   7.858  -6.609  1.00 52.09           C  
ATOM    372  O   HIS X  48       9.045   7.392  -5.820  1.00 51.38           O  
ATOM    373  CB  HIS X  48       8.707   8.400  -9.019  1.00 41.69           C  
ATOM    374  CG  HIS X  48       9.036   7.867 -10.378  1.00 75.48           C  
ATOM    375  ND1 HIS X  48       9.456   6.568 -10.596  1.00 84.30           N  
ATOM    376  CD2 HIS X  48       9.024   8.460 -11.601  1.00 91.03           C  
ATOM    377  CE1 HIS X  48       9.672   6.382 -11.887  1.00 88.22           C  
ATOM    378  NE2 HIS X  48       9.419   7.517 -12.518  1.00 95.32           N  
ATOM    379  N   SER X  49       7.340   8.806  -6.263  1.00 45.21           N  
ATOM    380  CA  SER X  49       7.265   9.307  -4.906  1.00 45.90           C  
ATOM    381  C   SER X  49       7.069   8.159  -3.955  1.00 49.73           C  
ATOM    382  O   SER X  49       7.752   8.073  -2.940  1.00 58.50           O  
ATOM    383  CB  SER X  49       6.116  10.303  -4.742  1.00 48.75           C  
ATOM    384  OG  SER X  49       6.446  11.533  -5.348  1.00 51.99           O  
ATOM    385  N   LEU X  50       6.133   7.277  -4.270  1.00 48.37           N  
ATOM    386  CA  LEU X  50       5.824   6.184  -3.351  1.00 50.56           C  
ATOM    387  C   LEU X  50       7.008   5.246  -3.146  1.00 46.21           C  
ATOM    388  O   LEU X  50       7.172   4.674  -2.071  1.00 55.69           O  
ATOM    389  CB  LEU X  50       4.631   5.388  -3.843  1.00 39.25           C  
ATOM    390  CG  LEU X  50       3.294   5.910  -3.398  1.00 38.08           C  
ATOM    391  CD1 LEU X  50       2.256   5.062  -4.083  1.00 43.35           C  
ATOM    392  CD2 LEU X  50       3.191   5.807  -1.863  1.00 37.91           C  
ATOM    393  N   LEU X  51       7.813   5.069  -4.191  1.00 42.03           N  
ATOM    394  CA  LEU X  51       8.970   4.188  -4.100  1.00 48.42           C  
ATOM    395  C   LEU X  51       9.972   4.842  -3.172  1.00 51.12           C  
ATOM    396  O   LEU X  51      10.535   4.198  -2.287  1.00 53.06           O  
ATOM    397  CB  LEU X  51       9.602   3.878  -5.476  1.00 33.31           C  
ATOM    398  CG  LEU X  51       8.831   2.918  -6.402  1.00 44.31           C  
ATOM    399  CD1 LEU X  51       9.331   3.028  -7.820  1.00 51.41           C  
ATOM    400  CD2 LEU X  51       8.897   1.488  -5.961  1.00 40.66           C  
ATOM    401  N   GLN X  52      10.186   6.133  -3.361  1.00 45.19           N  
ATOM    402  CA  GLN X  52      11.079   6.828  -2.460  1.00 44.98           C  
ATOM    403  C   GLN X  52      10.590   6.724  -1.005  1.00 42.62           C  
ATOM    404  O   GLN X  52      11.354   6.365  -0.120  1.00 47.19           O  
ATOM    405  CB  GLN X  52      11.242   8.268  -2.891  1.00 37.77           C  
ATOM    406  CG  GLN X  52      12.125   9.080  -1.952  1.00 44.66           C  
ATOM    407  CD  GLN X  52      11.891  10.559  -2.141  1.00 52.94           C  
ATOM    408  OE1 GLN X  52      12.255  11.117  -3.172  1.00 53.48           O  
ATOM    409  NE2 GLN X  52      11.235  11.196  -1.162  1.00 55.38           N  
ATOM    410  N   LEU X  53       9.303   6.981  -0.792  1.00 46.11           N  
ATOM    411  CA  LEU X  53       8.706   7.077   0.537  1.00 49.76           C  
ATOM    412  C   LEU X  53       8.490   5.725   1.220  1.00 54.67           C  
ATOM    413  O   LEU X  53       8.569   5.638   2.440  1.00 58.10           O  
ATOM    414  CB  LEU X  53       7.373   7.840   0.465  1.00 46.18           C  
ATOM    415  CG  LEU X  53       7.393   9.334   0.113  1.00 50.56           C  
ATOM    416  CD1 LEU X  53       5.982   9.836  -0.196  1.00 45.44           C  
ATOM    417  CD2 LEU X  53       8.004  10.171   1.213  1.00 48.00           C  
ATOM    418  N   VAL X  54       8.172   4.687   0.453  1.00 51.79           N  
ATOM    419  CA  VAL X  54       8.085   3.331   0.985  1.00 46.39           C  
ATOM    420  C   VAL X  54       9.520   2.847   1.258  1.00 50.57           C  
ATOM    421  O   VAL X  54       9.771   1.982   2.104  1.00 40.11           O  
ATOM    422  CB  VAL X  54       7.360   2.411   0.007  1.00 47.36           C  
ATOM    423  CG1 VAL X  54       7.540   0.933   0.395  1.00 46.76           C  
ATOM    424  CG2 VAL X  54       5.880   2.767  -0.027  1.00 50.46           C  
ATOM    425  N   GLY X  55      10.474   3.445   0.550  1.00 46.52           N  
ATOM    426  CA  GLY X  55      11.870   3.174   0.820  1.00 52.20           C  
ATOM    427  C   GLY X  55      12.230   3.715   2.196  1.00 58.02           C  
ATOM    428  O   GLY X  55      12.866   3.018   2.997  1.00 50.61           O  
ATOM    429  N   ASP X  56      11.823   4.962   2.460  1.00 48.29           N  
ATOM    430  CA  ASP X  56      12.004   5.575   3.769  1.00 50.11           C  
ATOM    431  C   ASP X  56      11.413   4.651   4.803  1.00 56.26           C  
ATOM    432  O   ASP X  56      12.051   4.356   5.815  1.00 59.91           O  
ATOM    433  CB  ASP X  56      11.306   6.933   3.852  1.00 61.57           C  
ATOM    434  CG  ASP X  56      12.012   8.022   3.039  1.00 74.66           C  
ATOM    435  OD1 ASP X  56      13.243   7.930   2.816  1.00 76.36           O  
ATOM    436  OD2 ASP X  56      11.321   8.986   2.636  1.00 79.06           O  
ATOM    437  N   PHE X  57      10.199   4.179   4.538  1.00 50.65           N  
ATOM    438  CA  PHE X  57       9.498   3.321   5.487  1.00 53.05           C  
ATOM    439  C   PHE X  57      10.232   2.010   5.737  1.00 53.34           C  
ATOM    440  O   PHE X  57      10.369   1.590   6.878  1.00 53.18           O  
ATOM    441  CB  PHE X  57       8.056   3.048   5.025  1.00 53.53           C  
ATOM    442  CG  PHE X  57       7.296   2.107   5.909  1.00 47.39           C  
ATOM    443  CD1 PHE X  57       6.294   2.577   6.735  1.00 52.97           C  
ATOM    444  CD2 PHE X  57       7.557   0.754   5.891  1.00 54.90           C  
ATOM    445  CE1 PHE X  57       5.571   1.720   7.553  1.00 54.91           C  
ATOM    446  CE2 PHE X  57       6.828  -0.130   6.710  1.00 54.71           C  
ATOM    447  CZ  PHE X  57       5.833   0.359   7.535  1.00 56.15           C  
ATOM    448  N   ASN X  58      10.692   1.350   4.675  1.00 48.65           N  
ATOM    449  CA  ASN X  58      11.282   0.022   4.831  1.00 48.20           C  
ATOM    450  C   ASN X  58      12.540   0.114   5.664  1.00 46.91           C  
ATOM    451  O   ASN X  58      12.718  -0.595   6.647  1.00 57.02           O  
ATOM    452  CB  ASN X  58      11.605  -0.605   3.466  1.00 49.11           C  
ATOM    453  CG  ASN X  58      10.381  -1.213   2.796  1.00 54.93           C  
ATOM    454  OD1 ASN X  58       9.371  -1.486   3.437  1.00 54.68           O  
ATOM    455  ND2 ASN X  58      10.470  -1.416   1.490  1.00 62.46           N  
ATOM    456  N   GLN X  59      13.405   1.016   5.254  1.00 49.79           N  
ATOM    457  CA  GLN X  59      14.666   1.249   5.932  1.00 56.57           C  
ATOM    458  C   GLN X  59      14.496   1.459   7.468  1.00 57.78           C  
ATOM    459  O   GLN X  59      15.290   0.943   8.256  1.00 59.34           O  
ATOM    460  CB  GLN X  59      15.419   2.376   5.204  1.00 54.10           C  
ATOM    461  CG  GLN X  59      16.535   3.000   5.956  1.00 65.63           C  
ATOM    462  CD  GLN X  59      16.037   4.005   6.969  1.00 73.33           C  
ATOM    463  OE1 GLN X  59      15.213   4.880   6.657  1.00 66.84           O  
ATOM    464  NE2 GLN X  59      16.540   3.890   8.198  1.00 76.59           N  
ATOM    465  N   ARG X  60      13.435   2.145   7.889  1.00 53.39           N  
ATOM    466  CA  ARG X  60      13.125   2.301   9.323  1.00 63.32           C  
ATOM    467  C   ARG X  60      12.509   1.063   9.990  1.00 70.61           C  
ATOM    468  O   ARG X  60      12.744   0.817  11.163  1.00 81.58           O  
ATOM    469  CB  ARG X  60      12.211   3.521   9.575  1.00 55.43           C  
ATOM    470  CG  ARG X  60      12.851   4.834   9.183  1.00 66.87           C  
ATOM    471  CD  ARG X  60      11.856   5.995   9.060  1.00 85.09           C  
ATOM    472  NE  ARG X  60      12.374   7.035   8.162  1.00 95.50           N  
ATOM    473  CZ  ARG X  60      12.099   8.336   8.251  1.00 92.14           C  
ATOM    474  NH1 ARG X  60      11.318   8.790   9.217  1.00 92.53           N  
ATOM    475  NH2 ARG X  60      12.624   9.188   7.378  1.00 87.28           N  
ATOM    476  N   PHE X  61      11.713   0.300   9.253  1.00 66.51           N  
ATOM    477  CA  PHE X  61      10.919  -0.770   9.844  1.00 72.14           C  
ATOM    478  C   PHE X  61      11.747  -2.033  10.052  1.00 76.38           C  
ATOM    479  O   PHE X  61      11.440  -2.861  10.914  1.00 75.34           O  
ATOM    480  CB  PHE X  61       9.705  -1.042   8.953  1.00 73.90           C  
ATOM    481  CG  PHE X  61       9.009  -2.352   9.220  1.00 70.50           C  
ATOM    482  CD1 PHE X  61       7.711  -2.375   9.713  1.00 67.89           C  
ATOM    483  CD2 PHE X  61       9.634  -3.558   8.947  1.00 64.39           C  
ATOM    484  CE1 PHE X  61       7.051  -3.578   9.941  1.00 56.77           C  
ATOM    485  CE2 PHE X  61       8.983  -4.765   9.179  1.00 65.45           C  
ATOM    486  CZ  PHE X  61       7.693  -4.773   9.667  1.00 62.15           C  
ATOM    487  N   SER X  62      12.801  -2.186   9.260  1.00 74.39           N  
ATOM    488  CA  SER X  62      13.761  -3.248   9.509  1.00 78.26           C  
ATOM    489  C   SER X  62      14.624  -2.912  10.735  1.00 78.44           C  
ATOM    490  O   SER X  62      15.230  -3.790  11.339  1.00 87.50           O  
ATOM    491  CB  SER X  62      14.638  -3.451   8.289  1.00 88.69           C  
ATOM    492  OG  SER X  62      15.400  -2.284   8.047  1.00102.60           O  
ATOM    493  N   GLN X  63      14.670  -1.640  11.107  1.00 78.57           N  
ATOM    494  CA  GLN X  63      15.364  -1.231  12.327  1.00 91.71           C  
ATOM    495  C   GLN X  63      14.626  -1.606  13.608  1.00 93.26           C  
ATOM    496  O   GLN X  63      15.246  -2.017  14.585  1.00 91.42           O  
ATOM    497  CB  GLN X  63      15.572   0.278  12.346  1.00 94.38           C  
ATOM    498  CG  GLN X  63      16.812   0.761  11.649  1.00 97.46           C  
ATOM    499  CD  GLN X  63      16.867   2.271  11.630  1.00103.38           C  
ATOM    500  OE1 GLN X  63      17.525   2.867  10.783  1.00107.14           O  
ATOM    501  NE2 GLN X  63      16.152   2.902  12.559  1.00105.50           N  
ATOM    502  N   THR X  64      13.309  -1.446  13.605  1.00 97.64           N  
ATOM    503  CA  THR X  64      12.552  -1.452  14.850  1.00102.52           C  
ATOM    504  C   THR X  64      11.396  -2.439  14.878  1.00101.48           C  
ATOM    505  O   THR X  64      10.536  -2.351  15.747  1.00111.06           O  
ATOM    506  CB  THR X  64      11.999  -0.044  15.171  1.00106.50           C  
ATOM    507  OG1 THR X  64      11.270   0.461  14.042  1.00101.61           O  
ATOM    508  CG2 THR X  64      13.137   0.914  15.500  1.00108.73           C  
ATOM    509  N   HIS X  65      11.370  -3.372  13.938  1.00 88.96           N  
ATOM    510  CA  HIS X  65      10.310  -4.372  13.894  1.00 89.72           C  
ATOM    511  C   HIS X  65      10.723  -5.526  13.013  1.00 92.95           C  
ATOM    512  O   HIS X  65      11.577  -5.386  12.138  1.00 95.77           O  
ATOM    513  CB  HIS X  65       9.022  -3.806  13.302  1.00 91.08           C  
ATOM    514  CG  HIS X  65       8.460  -2.632  14.045  1.00 95.09           C  
ATOM    515  ND1 HIS X  65       7.746  -2.768  15.206  1.00 99.62           N  
ATOM    516  CD2 HIS X  65       8.484  -1.310  13.754  1.00 95.80           C  
ATOM    517  CE1 HIS X  65       7.359  -1.566  15.621  1.00105.10           C  
ATOM    518  NE2 HIS X  65       7.791  -0.671  14.757  1.00101.85           N  
ATOM    519  N   GLU X  66      10.094  -6.669  13.237  1.00 95.88           N  
ATOM    520  CA  GLU X  66      10.290  -7.812  12.370  1.00105.69           C  
ATOM    521  C   GLU X  66       8.950  -8.195  11.771  1.00103.87           C  
ATOM    522  O   GLU X  66       7.897  -7.691  12.188  1.00 97.38           O  
ATOM    523  CB  GLU X  66      10.913  -8.989  13.131  1.00118.88           C  
ATOM    524  CG  GLU X  66      12.442  -8.936  13.235  1.00129.25           C  
ATOM    525  CD  GLU X  66      12.940  -7.785  14.099  1.00137.74           C  
ATOM    526  OE1 GLU X  66      12.277  -7.470  15.113  1.00141.09           O  
ATOM    527  OE2 GLU X  66      13.996  -7.197  13.770  1.00138.59           O  
ATOM    528  N   ILE X  67       8.992  -9.088  10.789  1.00104.06           N  
ATOM    529  CA  ILE X  67       7.789  -9.460  10.063  1.00104.57           C  
ATOM    530  C   ILE X  67       7.174 -10.712  10.660  1.00104.24           C  
ATOM    531  O   ILE X  67       6.025 -10.689  11.109  1.00100.75           O  
ATOM    532  CB  ILE X  67       8.084  -9.686   8.551  1.00 92.97           C  
ATOM    533  CG1 ILE X  67       8.672  -8.416   7.921  1.00 99.44           C  
ATOM    534  CG2 ILE X  67       6.839 -10.102   7.812  1.00 85.64           C  
ATOM    535  CD1 ILE X  67       8.601  -8.387   6.398  1.00 99.09           C  
ATOM    536  N   GLU X  68       7.980 -11.773  10.699  1.00107.17           N  
ATOM    537  CA  GLU X  68       7.531 -13.152  10.935  1.00103.39           C  
ATOM    538  C   GLU X  68       6.348 -13.358  11.878  1.00 90.74           C  
ATOM    539  O   GLU X  68       5.472 -14.193  11.607  1.00 84.41           O  
ATOM    540  CB  GLU X  68       8.704 -14.014  11.381  1.00114.38           C  
ATOM    541  CG  GLU X  68       9.789 -14.123  10.338  1.00125.65           C  
ATOM    542  CD  GLU X  68      10.466 -15.475  10.364  1.00138.93           C  
ATOM    543  OE1 GLU X  68      10.869 -15.921  11.465  1.00142.92           O  
ATOM    544  OE2 GLU X  68      10.587 -16.094   9.283  1.00141.05           O  
ATOM    545  N   PRO X  69       6.324 -12.605  12.985  1.00 89.42           N  
ATOM    546  CA  PRO X  69       5.243 -12.667  13.973  1.00 90.70           C  
ATOM    547  C   PRO X  69       3.880 -12.500  13.326  1.00 90.15           C  
ATOM    548  O   PRO X  69       3.031 -13.386  13.387  1.00 98.90           O  
ATOM    549  CB  PRO X  69       5.515 -11.454  14.863  1.00 97.23           C  
ATOM    550  CG  PRO X  69       6.977 -11.189  14.725  1.00 99.33           C  
ATOM    551  CD  PRO X  69       7.376 -11.638  13.355  1.00 94.13           C  
ATOM    552  N   VAL X  70       3.696 -11.353  12.688  1.00 86.02           N  
ATOM    553  CA  VAL X  70       2.395 -10.924  12.185  1.00 83.53           C  
ATOM    554  C   VAL X  70       1.866 -11.756  11.017  1.00 77.60           C  
ATOM    555  O   VAL X  70       0.657 -11.944  10.884  1.00 79.38           O  
ATOM    556  CB  VAL X  70       2.447  -9.442  11.764  1.00 85.99           C  
ATOM    557  CG1 VAL X  70       1.059  -8.833  11.810  1.00 81.50           C  
ATOM    558  CG2 VAL X  70       3.415  -8.673  12.659  1.00 89.37           C  
ATOM    559  N   ALA X  71       2.759 -12.243  10.161  1.00 69.97           N  
ATOM    560  CA  ALA X  71       2.311 -13.056   9.049  1.00 72.09           C  
ATOM    561  C   ALA X  71       1.659 -14.273   9.649  1.00 78.46           C  
ATOM    562  O   ALA X  71       0.525 -14.622   9.308  1.00 76.88           O  
ATOM    563  CB  ALA X  71       3.462 -13.445   8.145  1.00 70.75           C  
ATOM    564  N   GLN X  72       2.375 -14.900  10.574  1.00 82.70           N  
ATOM    565  CA  GLN X  72       1.844 -16.054  11.272  1.00 86.30           C  
ATOM    566  C   GLN X  72       0.525 -15.708  11.929  1.00 82.58           C  
ATOM    567  O   GLN X  72      -0.485 -16.384  11.720  1.00 77.83           O  
ATOM    568  CB  GLN X  72       2.834 -16.517  12.320  1.00 96.17           C  
ATOM    569  CG  GLN X  72       4.144 -16.944  11.729  1.00108.21           C  
ATOM    570  CD  GLN X  72       4.939 -17.789  12.683  1.00122.01           C  
ATOM    571  OE1 GLN X  72       4.375 -18.552  13.472  1.00127.57           O  
ATOM    572  NE2 GLN X  72       6.262 -17.661  12.622  1.00127.10           N  
ATOM    573  N   SER X  73       0.537 -14.644  12.722  1.00 79.05           N  
ATOM    574  CA  SER X  73      -0.654 -14.250  13.442  1.00 84.43           C  
ATOM    575  C   SER X  73      -1.784 -13.983  12.452  1.00 85.29           C  
ATOM    576  O   SER X  73      -2.962 -14.041  12.810  1.00 93.11           O  
ATOM    577  CB  SER X  73      -0.384 -13.025  14.314  1.00 95.76           C  
ATOM    578  OG  SER X  73      -0.512 -11.818  13.578  1.00107.93           O  
ATOM    579  N   LEU X  74      -1.417 -13.690  11.205  1.00 81.78           N  
ATOM    580  CA  LEU X  74      -2.392 -13.480  10.131  1.00 78.55           C  
ATOM    581  C   LEU X  74      -2.700 -14.771   9.393  1.00 75.47           C  
ATOM    582  O   LEU X  74      -3.792 -14.945   8.850  1.00 74.67           O  
ATOM    583  CB  LEU X  74      -1.900 -12.409   9.161  1.00 68.43           C  
ATOM    584  CG  LEU X  74      -2.250 -10.997   9.628  1.00 72.99           C  
ATOM    585  CD1 LEU X  74      -1.301  -9.954   9.042  1.00 67.12           C  
ATOM    586  CD2 LEU X  74      -3.709 -10.697   9.299  1.00 74.97           C  
ATOM    587  N   GLY X  75      -1.736 -15.684   9.393  1.00 72.87           N  
ATOM    588  CA  GLY X  75      -1.936 -16.990   8.807  1.00 79.86           C  
ATOM    589  C   GLY X  75      -1.672 -16.879   7.335  1.00 83.21           C  
ATOM    590  O   GLY X  75      -2.515 -17.225   6.507  1.00 87.82           O  
ATOM    591  N   ILE X  76      -0.477 -16.395   7.026  1.00 81.07           N  
ATOM    592  CA  ILE X  76      -0.116 -16.019   5.675  1.00 80.18           C  
ATOM    593  C   ILE X  76       1.172 -16.683   5.229  1.00 81.48           C  
ATOM    594  O   ILE X  76       1.454 -16.745   4.043  1.00 81.35           O  
ATOM    595  CB  ILE X  76       0.025 -14.495   5.570  1.00 85.40           C  
ATOM    596  CG1 ILE X  76      -1.322 -13.884   5.194  1.00 79.46           C  
ATOM    597  CG2 ILE X  76       1.099 -14.108   4.566  1.00 97.30           C  
ATOM    598  CD1 ILE X  76      -1.271 -12.398   5.090  1.00 84.11           C  
ATOM    599  N   ASP X  77       1.952 -17.188   6.174  1.00 86.82           N  
ATOM    600  CA  ASP X  77       3.183 -17.884   5.824  1.00 89.23           C  
ATOM    601  C   ASP X  77       2.964 -19.373   5.586  1.00 91.40           C  
ATOM    602  O   ASP X  77       3.904 -20.111   5.272  1.00 83.67           O  
ATOM    603  CB  ASP X  77       4.239 -17.663   6.894  1.00 96.32           C  
ATOM    604  CG  ASP X  77       4.837 -16.289   6.823  1.00103.12           C  
ATOM    605  OD1 ASP X  77       4.862 -15.712   5.711  1.00100.93           O  
ATOM    606  OD2 ASP X  77       5.272 -15.783   7.873  1.00110.00           O  
ATOM    607  N   SER X  78       1.714 -19.803   5.723  1.00 97.39           N  
ATOM    608  CA  SER X  78       1.360 -21.203   5.552  1.00 98.73           C  
ATOM    609  C   SER X  78       1.257 -21.589   4.080  1.00 98.45           C  
ATOM    610  O   SER X  78       0.921 -20.763   3.219  1.00 90.79           O  
ATOM    611  CB  SER X  78       0.021 -21.484   6.238  1.00100.42           C  
ATOM    612  OG  SER X  78      -0.969 -20.553   5.817  1.00 99.71           O  
ATOM    613  N   ASP X  79       1.557 -22.852   3.803  1.00 97.55           N  
ATOM    614  CA  ASP X  79       1.199 -23.474   2.540  1.00 92.29           C  
ATOM    615  C   ASP X  79      -0.312 -23.690   2.581  1.00 86.48           C  
ATOM    616  O   ASP X  79      -0.934 -24.125   1.615  1.00 78.38           O  
ATOM    617  CB  ASP X  79       1.922 -24.815   2.416  1.00 96.98           C  
ATOM    618  CG  ASP X  79       1.662 -25.502   1.095  1.00108.34           C  
ATOM    619  OD1 ASP X  79       0.661 -25.174   0.424  1.00118.61           O  
ATOM    620  OD2 ASP X  79       2.463 -26.382   0.724  1.00106.08           O  
ATOM    621  N   LYS X  80      -0.896 -23.371   3.727  1.00 90.15           N  
ATOM    622  CA  LYS X  80      -2.301 -23.640   3.965  1.00 98.33           C  
ATOM    623  C   LYS X  80      -3.170 -22.547   3.386  1.00 98.51           C  
ATOM    624  O   LYS X  80      -2.987 -21.379   3.725  1.00103.79           O  
ATOM    625  CB  LYS X  80      -2.566 -23.749   5.465  1.00108.67           C  
ATOM    626  CG  LYS X  80      -2.460 -25.163   6.009  1.00116.02           C  
ATOM    627  CD  LYS X  80      -3.190 -25.296   7.339  1.00122.88           C  
ATOM    628  CE  LYS X  80      -3.448 -26.759   7.703  1.00130.60           C  
ATOM    629  NZ  LYS X  80      -4.435 -27.413   6.793  1.00132.07           N  
ATOM    630  N   PRO X  81      -4.124 -22.925   2.517  1.00 91.13           N  
ATOM    631  CA  PRO X  81      -5.091 -21.969   1.971  1.00 85.22           C  
ATOM    632  C   PRO X  81      -5.537 -20.995   3.057  1.00 84.41           C  
ATOM    633  O   PRO X  81      -5.947 -21.424   4.141  1.00 87.28           O  
ATOM    634  CB  PRO X  81      -6.240 -22.863   1.522  1.00 81.55           C  
ATOM    635  CG  PRO X  81      -5.552 -24.107   1.088  1.00 84.68           C  
ATOM    636  CD  PRO X  81      -4.359 -24.286   2.007  1.00 87.04           C  
ATOM    637  N   VAL X  82      -5.431 -19.698   2.766  1.00 73.31           N  
ATOM    638  CA  VAL X  82      -5.636 -18.674   3.769  1.00 73.28           C  
ATOM    639  C   VAL X  82      -7.123 -18.397   3.959  1.00 78.76           C  
ATOM    640  O   VAL X  82      -7.929 -18.571   3.036  1.00 73.35           O  
ATOM    641  CB  VAL X  82      -4.852 -17.381   3.432  1.00 73.49           C  
ATOM    642  CG1 VAL X  82      -3.390 -17.717   3.131  1.00 63.99           C  
ATOM    643  CG2 VAL X  82      -5.491 -16.653   2.253  1.00 79.31           C  
ATOM    644  N   ASP X  83      -7.476 -17.996   5.178  1.00 81.21           N  
ATOM    645  CA  ASP X  83      -8.847 -17.649   5.536  1.00 89.33           C  
ATOM    646  C   ASP X  83      -9.222 -16.273   4.957  1.00 90.58           C  
ATOM    647  O   ASP X  83      -8.956 -15.235   5.569  1.00 82.32           O  
ATOM    648  CB  ASP X  83      -8.977 -17.647   7.064  1.00 93.10           C  
ATOM    649  CG  ASP X  83     -10.426 -17.611   7.548  1.00 89.39           C  
ATOM    650  OD1 ASP X  83     -10.693 -18.207   8.612  1.00 90.76           O  
ATOM    651  OD2 ASP X  83     -11.287 -16.987   6.890  1.00 89.46           O  
ATOM    652  N   LYS X  84      -9.835 -16.278   3.776  1.00103.82           N  
ATOM    653  CA  LYS X  84     -10.244 -15.050   3.091  1.00112.80           C  
ATOM    654  C   LYS X  84     -10.757 -13.979   4.054  1.00110.32           C  
ATOM    655  O   LYS X  84     -10.171 -12.901   4.189  1.00105.00           O  
ATOM    656  CB  LYS X  84     -11.347 -15.359   2.065  1.00123.84           C  
ATOM    657  CG  LYS X  84     -12.652 -15.864   2.693  1.00131.17           C  
ATOM    658  CD  LYS X  84     -13.754 -16.095   1.668  1.00131.61           C  
ATOM    659  CE  LYS X  84     -14.777 -17.104   2.187  1.00132.08           C  
ATOM    660  NZ  LYS X  84     -15.268 -16.768   3.554  1.00133.51           N  
ATOM    661  N   THR X  85     -11.855 -14.300   4.730  1.00107.70           N  
ATOM    662  CA  THR X  85     -12.639 -13.306   5.443  1.00 99.86           C  
ATOM    663  C   THR X  85     -12.087 -12.976   6.840  1.00 81.98           C  
ATOM    664  O   THR X  85     -12.262 -11.855   7.332  1.00 68.88           O  
ATOM    665  CB  THR X  85     -14.132 -13.714   5.466  1.00100.40           C  
ATOM    666  OG1 THR X  85     -14.868 -12.829   6.317  1.00106.32           O  
ATOM    667  CG2 THR X  85     -14.287 -15.145   5.935  1.00 91.00           C  
ATOM    668  N   ALA X  86     -11.400 -13.932   7.463  1.00 70.22           N  
ATOM    669  CA  ALA X  86     -10.692 -13.650   8.713  1.00 67.62           C  
ATOM    670  C   ALA X  86      -9.616 -12.620   8.468  1.00 69.26           C  
ATOM    671  O   ALA X  86      -9.403 -11.731   9.293  1.00 75.38           O  
ATOM    672  CB  ALA X  86     -10.065 -14.909   9.300  1.00 61.55           C  
ATOM    673  N   LEU X  87      -8.934 -12.759   7.333  1.00 63.57           N  
ATOM    674  CA  LEU X  87      -7.858 -11.848   6.941  1.00 65.09           C  
ATOM    675  C   LEU X  87      -8.365 -10.439   6.602  1.00 68.60           C  
ATOM    676  O   LEU X  87      -7.690  -9.448   6.880  1.00 71.47           O  
ATOM    677  CB  LEU X  87      -7.073 -12.427   5.769  1.00 57.03           C  
ATOM    678  CG  LEU X  87      -5.895 -11.596   5.262  1.00 63.41           C  
ATOM    679  CD1 LEU X  87      -4.880 -11.329   6.374  1.00 67.78           C  
ATOM    680  CD2 LEU X  87      -5.233 -12.285   4.077  1.00 62.87           C  
ATOM    681  N   GLU X  88      -9.549 -10.341   6.014  1.00 60.15           N  
ATOM    682  CA  GLU X  88     -10.116  -9.027   5.770  1.00 64.48           C  
ATOM    683  C   GLU X  88     -10.274  -8.334   7.122  1.00 67.51           C  
ATOM    684  O   GLU X  88      -9.731  -7.250   7.351  1.00 66.20           O  
ATOM    685  CB  GLU X  88     -11.454  -9.134   5.044  1.00 72.51           C  
ATOM    686  CG  GLU X  88     -11.861  -7.867   4.306  1.00 79.17           C  
ATOM    687  CD  GLU X  88     -13.101  -8.056   3.429  1.00 89.23           C  
ATOM    688  OE1 GLU X  88     -13.875  -7.085   3.261  1.00 91.98           O  
ATOM    689  OE2 GLU X  88     -13.304  -9.176   2.907  1.00 92.12           O  
ATOM    690  N   ILE X  89     -11.003  -8.992   8.022  1.00 67.00           N  
ATOM    691  CA  ILE X  89     -11.174  -8.532   9.398  1.00 70.38           C  
ATOM    692  C   ILE X  89      -9.902  -7.949  10.035  1.00 66.40           C  
ATOM    693  O   ILE X  89      -9.880  -6.796  10.492  1.00 55.05           O  
ATOM    694  CB  ILE X  89     -11.655  -9.679  10.310  1.00 78.48           C  
ATOM    695  CG1 ILE X  89     -12.983 -10.263   9.811  1.00 74.78           C  
ATOM    696  CG2 ILE X  89     -11.741  -9.200  11.749  1.00 74.39           C  
ATOM    697  CD1 ILE X  89     -13.762  -9.327   8.944  1.00 77.06           C  
ATOM    698  N   PHE X  90      -8.849  -8.748  10.093  1.00 66.29           N  
ATOM    699  CA  PHE X  90      -7.640  -8.264  10.721  1.00 66.82           C  
ATOM    700  C   PHE X  90      -7.065  -7.109   9.956  1.00 64.03           C  
ATOM    701  O   PHE X  90      -6.657  -6.114  10.559  1.00 63.79           O  
ATOM    702  CB  PHE X  90      -6.612  -9.363  10.852  1.00 74.88           C  
ATOM    703  CG  PHE X  90      -7.106 -10.529  11.625  1.00 88.38           C  
ATOM    704  CD1 PHE X  90      -8.073 -10.349  12.602  1.00 95.59           C  
ATOM    705  CD2 PHE X  90      -6.609 -11.801  11.391  1.00 93.69           C  
ATOM    706  CE1 PHE X  90      -8.550 -11.419  13.331  1.00100.56           C  
ATOM    707  CE2 PHE X  90      -7.074 -12.877  12.120  1.00102.16           C  
ATOM    708  CZ  PHE X  90      -8.050 -12.687  13.092  1.00101.34           C  
ATOM    709  N   TYR X  91      -7.031  -7.241   8.629  1.00 65.42           N  
ATOM    710  CA  TYR X  91      -6.568  -6.151   7.771  1.00 64.51           C  
ATOM    711  C   TYR X  91      -7.345  -4.894   8.106  1.00 64.15           C  
ATOM    712  O   TYR X  91      -6.762  -3.833   8.335  1.00 61.48           O  
ATOM    713  CB  TYR X  91      -6.723  -6.468   6.264  1.00 60.90           C  
ATOM    714  CG  TYR X  91      -5.959  -5.489   5.402  1.00 54.02           C  
ATOM    715  CD1 TYR X  91      -4.596  -5.317   5.584  1.00 62.19           C  
ATOM    716  CD2 TYR X  91      -6.592  -4.720   4.445  1.00 54.04           C  
ATOM    717  CE1 TYR X  91      -3.877  -4.418   4.839  1.00 59.63           C  
ATOM    718  CE2 TYR X  91      -5.870  -3.813   3.662  1.00 52.23           C  
ATOM    719  CZ  TYR X  91      -4.513  -3.670   3.878  1.00 55.59           C  
ATOM    720  OH  TYR X  91      -3.758  -2.781   3.154  1.00 54.60           O  
ATOM    721  N   LEU X  92      -8.667  -5.023   8.129  1.00 53.80           N  
ATOM    722  CA  LEU X  92      -9.521  -3.887   8.427  1.00 54.13           C  
ATOM    723  C   LEU X  92      -9.234  -3.270   9.806  1.00 60.61           C  
ATOM    724  O   LEU X  92      -9.225  -2.041   9.955  1.00 64.00           O  
ATOM    725  CB  LEU X  92     -10.990  -4.260   8.248  1.00 53.67           C  
ATOM    726  CG  LEU X  92     -11.354  -4.231   6.764  1.00 58.36           C  
ATOM    727  CD1 LEU X  92     -12.841  -4.395   6.542  1.00 57.59           C  
ATOM    728  CD2 LEU X  92     -10.861  -2.921   6.131  1.00 49.88           C  
ATOM    729  N   GLU X  93      -8.973  -4.122  10.796  1.00 52.99           N  
ATOM    730  CA  GLU X  93      -8.639  -3.650  12.127  1.00 60.37           C  
ATOM    731  C   GLU X  93      -7.285  -2.932  12.130  1.00 65.39           C  
ATOM    732  O   GLU X  93      -7.087  -1.957  12.861  1.00 72.88           O  
ATOM    733  CB  GLU X  93      -8.604  -4.819  13.120  1.00 74.29           C  
ATOM    734  CG  GLU X  93      -9.975  -5.377  13.520  1.00 88.13           C  
ATOM    735  CD  GLU X  93      -9.882  -6.539  14.524  1.00 95.73           C  
ATOM    736  OE1 GLU X  93      -8.774  -6.833  15.037  1.00 98.93           O  
ATOM    737  OE2 GLU X  93     -10.927  -7.165  14.797  1.00 97.14           O  
ATOM    738  N   ILE X  94      -6.344  -3.428  11.334  1.00 57.47           N  
ATOM    739  CA  ILE X  94      -5.029  -2.804  11.252  1.00 60.73           C  
ATOM    740  C   ILE X  94      -5.087  -1.425  10.583  1.00 65.59           C  
ATOM    741  O   ILE X  94      -4.389  -0.496  10.991  1.00 64.82           O  
ATOM    742  CB  ILE X  94      -4.047  -3.668  10.467  1.00 56.81           C  
ATOM    743  CG1 ILE X  94      -3.910  -5.039  11.121  1.00 58.41           C  
ATOM    744  CG2 ILE X  94      -2.696  -2.965  10.357  1.00 50.87           C  
ATOM    745  CD1 ILE X  94      -2.712  -5.803  10.650  1.00 50.24           C  
ATOM    746  N   LEU X  95      -5.918  -1.287   9.569  1.00 59.17           N  
ATOM    747  CA  LEU X  95      -6.100  -0.027   8.892  1.00 54.69           C  
ATOM    748  C   LEU X  95      -6.771   0.949   9.806  1.00 55.90           C  
ATOM    749  O   LEU X  95      -6.320   2.046   9.981  1.00 58.28           O  
ATOM    750  CB  LEU X  95      -6.962  -0.224   7.667  1.00 20.00           C  
ATOM    751  CG  LEU X  95      -6.339  -0.978   6.514  1.00 20.00           C  
ATOM    752  CD1 LEU X  95      -7.181  -0.874   5.315  1.00 20.00           C  
ATOM    753  CD2 LEU X  95      -5.006  -0.438   6.221  1.00 20.00           C  
ATOM    754  N   ASN X  96      -7.873   0.537  10.395  1.00 60.35           N  
ATOM    755  CA  ASN X  96      -8.532   1.343  11.418  1.00 58.78           C  
ATOM    756  C   ASN X  96      -7.570   1.813  12.520  1.00 68.60           C  
ATOM    757  O   ASN X  96      -7.605   2.968  12.953  1.00 74.77           O  
ATOM    758  CB  ASN X  96      -9.682   0.549  11.996  1.00 66.53           C  
ATOM    759  CG  ASN X  96     -10.866   0.538  11.074  1.00 79.58           C  
ATOM    760  OD1 ASN X  96     -11.064   1.487  10.314  1.00 75.74           O  
ATOM    761  ND2 ASN X  96     -11.662  -0.528  11.123  1.00 87.67           N  
ATOM    762  N   GLY X  97      -6.700   0.918  12.963  1.00 64.28           N  
ATOM    763  CA  GLY X  97      -5.641   1.309  13.869  1.00 65.90           C  
ATOM    764  C   GLY X  97      -4.653   2.282  13.259  1.00 67.86           C  
ATOM    765  O   GLY X  97      -4.274   3.261  13.895  1.00 69.45           O  
ATOM    766  N   LEU X  98      -4.222   2.013  12.028  1.00 60.96           N  
ATOM    767  CA  LEU X  98      -3.270   2.889  11.345  1.00 59.73           C  
ATOM    768  C   LEU X  98      -3.830   4.296  11.152  1.00 59.21           C  
ATOM    769  O   LEU X  98      -3.090   5.288  11.152  1.00 54.53           O  
ATOM    770  CB  LEU X  98      -2.871   2.304   9.977  1.00 50.03           C  
ATOM    771  CG  LEU X  98      -2.005   3.207   9.076  1.00 54.66           C  
ATOM    772  CD1 LEU X  98      -0.686   3.638   9.730  1.00 54.03           C  
ATOM    773  CD2 LEU X  98      -1.728   2.547   7.734  1.00 54.19           C  
ATOM    774  N   PHE X  99      -5.142   4.377  10.982  1.00 59.71           N  
ATOM    775  CA  PHE X  99      -5.745   5.603  10.462  1.00 63.37           C  
ATOM    776  C   PHE X  99      -6.539   6.449  11.474  1.00 62.47           C  
ATOM    777  O   PHE X  99      -7.283   7.357  11.076  1.00 65.66           O  
ATOM    778  CB  PHE X  99      -6.544   5.329   9.161  1.00 50.72           C  
ATOM    779  CG  PHE X  99      -5.667   5.209   7.929  1.00 46.73           C  
ATOM    780  CD1 PHE X  99      -4.805   6.241   7.570  1.00 49.99           C  
ATOM    781  CD2 PHE X  99      -5.690   4.063   7.146  1.00 40.52           C  
ATOM    782  CE1 PHE X  99      -3.966   6.127   6.453  1.00 46.71           C  
ATOM    783  CE2 PHE X  99      -4.872   3.944   6.023  1.00 39.47           C  
ATOM    784  CZ  PHE X  99      -4.009   4.976   5.673  1.00 46.45           C  
ATOM    785  N   GLU X 100      -6.336   6.181  12.769  1.00 66.96           N  
ATOM    786  CA  GLU X 100      -6.905   7.017  13.836  1.00 72.49           C  
ATOM    787  C   GLU X 100      -6.693   8.502  13.537  1.00 74.20           C  
ATOM    788  O   GLU X 100      -7.497   9.339  13.913  1.00 78.48           O  
ATOM    789  CB  GLU X 100      -6.295   6.671  15.187  1.00 75.56           C  
ATOM    790  CG  GLU X 100      -6.872   5.431  15.833  1.00 82.13           C  
ATOM    791  CD  GLU X 100      -5.911   4.791  16.819  1.00 90.68           C  
ATOM    792  OE1 GLU X 100      -4.697   5.075  16.742  1.00 96.27           O  
ATOM    793  OE2 GLU X 100      -6.363   3.992  17.664  1.00 95.45           O  
ATOM    794  N   LYS X 101      -5.600   8.820  12.862  1.00 74.98           N  
ATOM    795  CA  LYS X 101      -5.399  10.155  12.325  1.00 73.72           C  
ATOM    796  C   LYS X 101      -5.022  10.011  10.849  1.00 67.90           C  
ATOM    797  O   LYS X 101      -4.558   8.945  10.425  1.00 69.36           O  
ATOM    798  CB  LYS X 101      -4.296  10.913  13.084  1.00 75.94           C  
ATOM    799  CG  LYS X 101      -4.193  12.397  12.664  1.00 90.05           C  
ATOM    800  CD  LYS X 101      -2.753  12.921  12.613  1.00 93.84           C  
ATOM    801  CE  LYS X 101      -2.689  14.368  12.112  1.00 88.46           C  
ATOM    802  NZ  LYS X 101      -1.321  14.746  11.644  1.00 79.71           N  
ATOM    803  N   LEU X 102      -5.211  11.080  10.075  1.00 58.44           N  
ATOM    804  CA  LEU X 102      -4.853  11.072   8.668  1.00 56.32           C  
ATOM    805  C   LEU X 102      -3.711  12.022   8.389  1.00 55.11           C  
ATOM    806  O   LEU X 102      -3.714  13.167   8.829  1.00 48.64           O  
ATOM    807  CB  LEU X 102      -6.037  11.500   7.801  1.00 54.39           C  
ATOM    808  CG  LEU X 102      -7.342  10.767   8.045  1.00 52.85           C  
ATOM    809  CD1 LEU X 102      -8.349  11.113   6.988  1.00 53.10           C  
ATOM    810  CD2 LEU X 102      -7.069   9.297   8.087  1.00 48.82           C  
ATOM    811  N   ASN X 103      -2.747  11.538   7.620  1.00 56.11           N  
ATOM    812  CA  ASN X 103      -1.756  12.386   6.963  1.00 53.16           C  
ATOM    813  C   ASN X 103      -1.041  11.513   5.924  1.00 53.91           C  
ATOM    814  O   ASN X 103      -1.217  10.290   5.923  1.00 45.60           O  
ATOM    815  CB  ASN X 103      -0.764  12.967   7.978  1.00 47.29           C  
ATOM    816  CG  ASN X 103      -0.132  11.892   8.859  1.00 63.39           C  
ATOM    817  OD1 ASN X 103       0.695  11.104   8.399  1.00 64.43           O  
ATOM    818  ND2 ASN X 103      -0.521  11.860  10.131  1.00 69.00           N  
ATOM    819  N   TRP X 104      -0.247  12.137   5.055  1.00 50.24           N  
ATOM    820  CA  TRP X 104       0.508  11.414   4.037  1.00 55.16           C  
ATOM    821  C   TRP X 104       1.352  10.255   4.571  1.00 59.46           C  
ATOM    822  O   TRP X 104       1.277   9.140   4.038  1.00 54.53           O  
ATOM    823  CB  TRP X 104       1.368  12.372   3.211  1.00 50.89           C  
ATOM    824  CG  TRP X 104       0.546  13.188   2.280  1.00 50.35           C  
ATOM    825  CD1 TRP X 104       0.522  14.548   2.176  1.00 51.58           C  
ATOM    826  CD2 TRP X 104      -0.402  12.698   1.329  1.00 47.49           C  
ATOM    827  NE1 TRP X 104      -0.371  14.936   1.203  1.00 55.81           N  
ATOM    828  CE2 TRP X 104      -0.958  13.811   0.666  1.00 53.77           C  
ATOM    829  CE3 TRP X 104      -0.833  11.423   0.968  1.00 44.52           C  
ATOM    830  CZ2 TRP X 104      -1.915  13.701  -0.343  1.00 51.63           C  
ATOM    831  CZ3 TRP X 104      -1.795  11.306  -0.035  1.00 55.18           C  
ATOM    832  CH2 TRP X 104      -2.323  12.443  -0.680  1.00 49.83           C  
ATOM    833  N   GLY X 105       2.143  10.504   5.616  1.00 58.18           N  
ATOM    834  CA  GLY X 105       3.017   9.479   6.155  1.00 54.56           C  
ATOM    835  C   GLY X 105       2.309   8.174   6.510  1.00 49.66           C  
ATOM    836  O   GLY X 105       2.854   7.085   6.334  1.00 51.20           O  
ATOM    837  N   ARG X 106       1.095   8.284   7.026  1.00 43.39           N  
ATOM    838  CA  ARG X 106       0.316   7.120   7.402  1.00 50.82           C  
ATOM    839  C   ARG X 106      -0.234   6.404   6.168  1.00 56.26           C  
ATOM    840  O   ARG X 106      -0.452   5.180   6.191  1.00 55.86           O  
ATOM    841  CB  ARG X 106      -0.846   7.528   8.323  1.00 51.59           C  
ATOM    842  CG  ARG X 106      -0.449   7.720   9.777  1.00 56.66           C  
ATOM    843  CD  ARG X 106      -1.484   8.560  10.568  1.00 59.97           C  
ATOM    844  NE  ARG X 106      -0.944   8.894  11.879  1.00 61.26           N  
ATOM    845  CZ  ARG X 106      -1.359   8.372  13.027  1.00 62.60           C  
ATOM    846  NH1 ARG X 106      -2.373   7.514  13.056  1.00 63.36           N  
ATOM    847  NH2 ARG X 106      -0.752   8.724  14.154  1.00 56.54           N  
ATOM    848  N   ILE X 107      -0.478   7.167   5.103  1.00 43.27           N  
ATOM    849  CA  ILE X 107      -0.963   6.569   3.866  1.00 45.09           C  
ATOM    850  C   ILE X 107       0.164   5.724   3.237  1.00 45.57           C  
ATOM    851  O   ILE X 107      -0.021   4.537   2.936  1.00 41.58           O  
ATOM    852  CB  ILE X 107      -1.571   7.646   2.927  1.00 46.72           C  
ATOM    853  CG1 ILE X 107      -2.952   8.051   3.450  1.00 54.71           C  
ATOM    854  CG2 ILE X 107      -1.686   7.145   1.507  1.00 40.14           C  
ATOM    855  CD1 ILE X 107      -3.459   9.398   2.925  1.00 58.30           C  
ATOM    856  N   VAL X 108       1.334   6.336   3.097  1.00 45.71           N  
ATOM    857  CA  VAL X 108       2.561   5.633   2.742  1.00 50.83           C  
ATOM    858  C   VAL X 108       2.704   4.313   3.476  1.00 51.51           C  
ATOM    859  O   VAL X 108       2.983   3.265   2.882  1.00 47.28           O  
ATOM    860  CB  VAL X 108       3.794   6.475   3.085  1.00 45.91           C  
ATOM    861  CG1 VAL X 108       5.005   5.592   3.132  1.00 48.61           C  
ATOM    862  CG2 VAL X 108       3.976   7.596   2.078  1.00 38.66           C  
ATOM    863  N   ALA X 109       2.518   4.368   4.785  1.00 48.61           N  
ATOM    864  CA  ALA X 109       2.621   3.171   5.596  1.00 50.66           C  
ATOM    865  C   ALA X 109       1.629   2.095   5.146  1.00 43.95           C  
ATOM    866  O   ALA X 109       1.906   0.917   5.262  1.00 54.02           O  
ATOM    867  CB  ALA X 109       2.427   3.520   7.072  1.00 55.56           C  
ATOM    868  N   MET X 110       0.471   2.494   4.637  1.00 44.42           N  
ATOM    869  CA  MET X 110      -0.508   1.526   4.118  1.00 46.26           C  
ATOM    870  C   MET X 110      -0.007   0.809   2.843  1.00 50.15           C  
ATOM    871  O   MET X 110      -0.187  -0.399   2.690  1.00 54.36           O  
ATOM    872  CB  MET X 110      -1.843   2.223   3.845  1.00 41.76           C  
ATOM    873  CG  MET X 110      -2.895   1.356   3.185  1.00 38.53           C  
ATOM    874  SD  MET X 110      -4.391   2.241   2.684  1.00 48.39           S  
ATOM    875  CE  MET X 110      -3.703   3.602   1.763  1.00 50.98           C  
ATOM    876  N   PHE X 111       0.626   1.549   1.934  1.00 43.18           N  
ATOM    877  CA  PHE X 111       1.226   0.918   0.767  1.00 47.60           C  
ATOM    878  C   PHE X 111       2.420   0.040   1.120  1.00 49.97           C  
ATOM    879  O   PHE X 111       2.596  -1.028   0.528  1.00 49.24           O  
ATOM    880  CB  PHE X 111       1.657   1.947  -0.284  1.00 42.59           C  
ATOM    881  CG  PHE X 111       0.503   2.633  -0.981  1.00 48.40           C  
ATOM    882  CD1 PHE X 111      -0.015   2.121  -2.171  1.00 61.44           C  
ATOM    883  CD2 PHE X 111      -0.063   3.794  -0.453  1.00 45.59           C  
ATOM    884  CE1 PHE X 111      -1.092   2.755  -2.837  1.00 60.16           C  
ATOM    885  CE2 PHE X 111      -1.135   4.433  -1.103  1.00 54.78           C  
ATOM    886  CZ  PHE X 111      -1.652   3.912  -2.308  1.00 49.08           C  
ATOM    887  N   ALA X 112       3.257   0.484   2.056  1.00 49.60           N  
ATOM    888  CA  ALA X 112       4.470  -0.277   2.344  1.00 49.24           C  
ATOM    889  C   ALA X 112       4.098  -1.607   2.998  1.00 52.97           C  
ATOM    890  O   ALA X 112       4.697  -2.667   2.708  1.00 47.19           O  
ATOM    891  CB  ALA X 112       5.425   0.513   3.202  1.00 47.76           C  
ATOM    892  N   PHE X 113       3.067  -1.547   3.839  1.00 48.03           N  
ATOM    893  CA  PHE X 113       2.579  -2.727   4.527  1.00 56.34           C  
ATOM    894  C   PHE X 113       1.843  -3.684   3.614  1.00 51.57           C  
ATOM    895  O   PHE X 113       2.049  -4.897   3.683  1.00 54.21           O  
ATOM    896  CB  PHE X 113       1.638  -2.328   5.651  1.00 54.89           C  
ATOM    897  CG  PHE X 113       1.236  -3.467   6.550  1.00 44.72           C  
ATOM    898  CD1 PHE X 113       2.186  -4.183   7.255  1.00 46.81           C  
ATOM    899  CD2 PHE X 113      -0.095  -3.774   6.739  1.00 49.78           C  
ATOM    900  CE1 PHE X 113       1.803  -5.218   8.113  1.00 44.94           C  
ATOM    901  CE2 PHE X 113      -0.486  -4.795   7.606  1.00 53.47           C  
ATOM    902  CZ  PHE X 113       0.465  -5.518   8.283  1.00 46.95           C  
ATOM    903  N   LEU X 114       0.941  -3.146   2.800  1.00 45.47           N  
ATOM    904  CA  LEU X 114       0.229  -3.951   1.793  1.00 49.84           C  
ATOM    905  C   LEU X 114       1.230  -4.703   0.893  1.00 47.71           C  
ATOM    906  O   LEU X 114       1.062  -5.887   0.618  1.00 49.71           O  
ATOM    907  CB  LEU X 114      -0.691  -3.059   0.964  1.00 45.93           C  
ATOM    908  CG  LEU X 114      -1.405  -3.621  -0.265  1.00 47.73           C  
ATOM    909  CD1 LEU X 114      -2.553  -4.600   0.090  1.00 35.37           C  
ATOM    910  CD2 LEU X 114      -1.914  -2.435  -1.099  1.00 45.21           C  
ATOM    911  N   ARG X 115       2.297  -4.018   0.489  1.00 42.79           N  
ATOM    912  CA  ARG X 115       3.393  -4.642  -0.263  1.00 44.65           C  
ATOM    913  C   ARG X 115       3.976  -5.851   0.454  1.00 43.63           C  
ATOM    914  O   ARG X 115       4.210  -6.906  -0.144  1.00 43.09           O  
ATOM    915  CB  ARG X 115       4.520  -3.638  -0.480  1.00 39.28           C  
ATOM    916  CG  ARG X 115       5.544  -4.107  -1.453  1.00 39.83           C  
ATOM    917  CD  ARG X 115       6.666  -3.088  -1.635  1.00 40.61           C  
ATOM    918  NE  ARG X 115       7.703  -3.416  -0.675  1.00 60.01           N  
ATOM    919  CZ  ARG X 115       8.855  -3.993  -0.984  1.00 58.88           C  
ATOM    920  NH1 ARG X 115       9.150  -4.261  -2.247  1.00 50.75           N  
ATOM    921  NH2 ARG X 115       9.722  -4.277  -0.025  1.00 66.04           N  
ATOM    922  N   ILE X 116       4.216  -5.670   1.747  1.00 47.16           N  
ATOM    923  CA  ILE X 116       4.873  -6.663   2.575  1.00 48.79           C  
ATOM    924  C   ILE X 116       3.984  -7.892   2.686  1.00 47.87           C  
ATOM    925  O   ILE X 116       4.448  -9.015   2.531  1.00 54.59           O  
ATOM    926  CB  ILE X 116       5.225  -6.050   3.957  1.00 57.30           C  
ATOM    927  CG1 ILE X 116       6.573  -5.340   3.866  1.00 55.04           C  
ATOM    928  CG2 ILE X 116       5.218  -7.102   5.058  1.00 47.68           C  
ATOM    929  CD1 ILE X 116       6.737  -4.207   4.860  1.00 54.01           C  
ATOM    930  N   LEU X 117       2.699  -7.666   2.915  1.00 49.48           N  
ATOM    931  CA  LEU X 117       1.725  -8.747   2.949  1.00 47.06           C  
ATOM    932  C   LEU X 117       1.660  -9.486   1.628  1.00 52.83           C  
ATOM    933  O   LEU X 117       1.689 -10.720   1.603  1.00 53.00           O  
ATOM    934  CB  LEU X 117       0.333  -8.203   3.281  1.00 48.39           C  
ATOM    935  CG  LEU X 117       0.182  -7.589   4.681  1.00 57.35           C  
ATOM    936  CD1 LEU X 117      -1.258  -7.285   5.033  1.00 61.48           C  
ATOM    937  CD2 LEU X 117       0.752  -8.539   5.709  1.00 52.91           C  
ATOM    938  N   VAL X 118       1.547  -8.720   0.536  1.00 52.61           N  
ATOM    939  CA  VAL X 118       1.395  -9.271  -0.810  1.00 50.12           C  
ATOM    940  C   VAL X 118       2.613 -10.130  -1.185  1.00 55.27           C  
ATOM    941  O   VAL X 118       2.478 -11.270  -1.639  1.00 52.62           O  
ATOM    942  CB  VAL X 118       1.128  -8.152  -1.869  1.00 40.50           C  
ATOM    943  CG1 VAL X 118       1.516  -8.624  -3.330  1.00 27.79           C  
ATOM    944  CG2 VAL X 118      -0.331  -7.663  -1.769  1.00 30.38           C  
ATOM    945  N   LEU X 119       3.799  -9.589  -0.965  1.00 53.72           N  
ATOM    946  CA  LEU X 119       5.022 -10.344  -1.207  1.00 50.19           C  
ATOM    947  C   LEU X 119       5.156 -11.613  -0.358  1.00 56.20           C  
ATOM    948  O   LEU X 119       5.773 -12.587  -0.791  1.00 62.40           O  
ATOM    949  CB  LEU X 119       6.223  -9.445  -0.993  1.00 44.37           C  
ATOM    950  CG  LEU X 119       6.301  -8.349  -2.046  1.00 50.93           C  
ATOM    951  CD1 LEU X 119       7.481  -7.399  -1.768  1.00 50.52           C  
ATOM    952  CD2 LEU X 119       6.383  -8.982  -3.434  1.00 45.51           C  
ATOM    953  N   ARG X 120       4.591 -11.623   0.845  1.00 56.05           N  
ATOM    954  CA  ARG X 120       4.667 -12.832   1.664  1.00 59.81           C  
ATOM    955  C   ARG X 120       3.601 -13.822   1.251  1.00 58.64           C  
ATOM    956  O   ARG X 120       3.819 -15.021   1.285  1.00 60.26           O  
ATOM    957  CB  ARG X 120       4.553 -12.521   3.157  1.00 70.45           C  
ATOM    958  CG  ARG X 120       5.744 -11.761   3.698  1.00 86.51           C  
ATOM    959  CD  ARG X 120       5.945 -12.009   5.189  1.00101.25           C  
ATOM    960  NE  ARG X 120       6.479 -13.342   5.472  1.00111.35           N  
ATOM    961  CZ  ARG X 120       7.377 -13.601   6.420  1.00116.86           C  
ATOM    962  NH1 ARG X 120       7.857 -12.617   7.169  1.00121.06           N  
ATOM    963  NH2 ARG X 120       7.812 -14.838   6.612  1.00116.12           N  
ATOM    964  N   LEU X 121       2.439 -13.311   0.881  1.00 62.34           N  
ATOM    965  CA  LEU X 121       1.363 -14.141   0.361  1.00 57.41           C  
ATOM    966  C   LEU X 121       1.770 -14.859  -0.925  1.00 55.19           C  
ATOM    967  O   LEU X 121       1.312 -15.961  -1.217  1.00 58.41           O  
ATOM    968  CB  LEU X 121       0.136 -13.270   0.088  1.00 51.71           C  
ATOM    969  CG  LEU X 121      -0.789 -13.018   1.275  1.00 53.50           C  
ATOM    970  CD1 LEU X 121      -1.680 -11.811   1.004  1.00 45.50           C  
ATOM    971  CD2 LEU X 121      -1.626 -14.269   1.565  1.00 41.34           C  
ATOM    972  N   SER X 122       2.634 -14.225  -1.701  1.00 54.27           N  
ATOM    973  CA  SER X 122       2.940 -14.727  -3.027  1.00 53.40           C  
ATOM    974  C   SER X 122       4.039 -15.797  -3.029  1.00 55.12           C  
ATOM    975  O   SER X 122       4.164 -16.557  -4.001  1.00 49.25           O  
ATOM    976  CB  SER X 122       3.237 -13.569  -3.989  1.00 55.08           C  
ATOM    977  OG  SER X 122       4.474 -12.973  -3.698  1.00 61.13           O  
ATOM    978  N   LYS X 123       4.811 -15.872  -1.943  1.00 58.60           N  
ATOM    979  CA  LYS X 123       5.711 -17.013  -1.733  1.00 67.21           C  
ATOM    980  C   LYS X 123       4.998 -18.357  -1.967  1.00 64.74           C  
ATOM    981  O   LYS X 123       5.588 -19.272  -2.517  1.00 68.44           O  
ATOM    982  CB  LYS X 123       6.364 -16.994  -0.339  1.00 71.47           C  
ATOM    983  CG  LYS X 123       7.407 -15.890  -0.113  1.00 78.56           C  
ATOM    984  CD  LYS X 123       8.576 -15.970  -1.106  1.00 86.87           C  
ATOM    985  CE  LYS X 123       9.600 -14.851  -0.880  1.00 84.21           C  
ATOM    986  NZ  LYS X 123      10.717 -14.850  -1.884  1.00 86.34           N  
ATOM    987  N   HIS X 124       3.739 -18.471  -1.555  1.00 58.59           N  
ATOM    988  CA  HIS X 124       2.977 -19.696  -1.756  1.00 56.98           C  
ATOM    989  C   HIS X 124       1.817 -19.502  -2.721  1.00 64.11           C  
ATOM    990  O   HIS X 124       0.850 -20.266  -2.696  1.00 70.86           O  
ATOM    991  CB  HIS X 124       2.393 -20.195  -0.437  1.00 65.92           C  
ATOM    992  CG  HIS X 124       3.408 -20.390   0.638  1.00 80.69           C  
ATOM    993  ND1 HIS X 124       4.541 -21.156   0.464  1.00 87.49           N  
ATOM    994  CD2 HIS X 124       3.455 -19.935   1.911  1.00 85.06           C  
ATOM    995  CE1 HIS X 124       5.248 -21.152   1.576  1.00 82.98           C  
ATOM    996  NE2 HIS X 124       4.610 -20.422   2.472  1.00 89.98           N  
ATOM    997  N   GLY X 125       1.891 -18.481  -3.559  1.00 52.51           N  
ATOM    998  CA  GLY X 125       0.855 -18.292  -4.548  1.00 46.99           C  
ATOM    999  C   GLY X 125      -0.547 -18.133  -4.011  1.00 50.20           C  
ATOM   1000  O   GLY X 125      -1.471 -18.752  -4.510  1.00 55.90           O  
ATOM   1001  N   HIS X 126      -0.720 -17.271  -3.016  1.00 49.76           N  
ATOM   1002  CA  HIS X 126      -2.044 -17.049  -2.461  1.00 47.47           C  
ATOM   1003  C   HIS X 126      -2.749 -15.957  -3.243  1.00 53.63           C  
ATOM   1004  O   HIS X 126      -3.025 -14.861  -2.735  1.00 58.75           O  
ATOM   1005  CB  HIS X 126      -1.973 -16.734  -0.964  1.00 54.71           C  
ATOM   1006  CG  HIS X 126      -1.558 -17.901  -0.122  1.00 60.09           C  
ATOM   1007  ND1 HIS X 126      -2.298 -19.067  -0.050  1.00 64.56           N  
ATOM   1008  CD2 HIS X 126      -0.474 -18.099   0.671  1.00 56.93           C  
ATOM   1009  CE1 HIS X 126      -1.693 -19.923   0.749  1.00 65.51           C  
ATOM   1010  NE2 HIS X 126      -0.582 -19.362   1.202  1.00 64.41           N  
ATOM   1011  N   SER X 127      -3.051 -16.284  -4.493  1.00 52.91           N  
ATOM   1012  CA  SER X 127      -3.543 -15.295  -5.426  1.00 54.36           C  
ATOM   1013  C   SER X 127      -4.829 -14.617  -4.961  1.00 54.38           C  
ATOM   1014  O   SER X 127      -4.920 -13.394  -4.995  1.00 59.19           O  
ATOM   1015  CB  SER X 127      -3.685 -15.884  -6.830  1.00 53.29           C  
ATOM   1016  OG  SER X 127      -4.782 -16.759  -6.910  1.00 60.80           O  
ATOM   1017  N   ASP X 128      -5.818 -15.381  -4.510  1.00 56.44           N  
ATOM   1018  CA  ASP X 128      -7.091 -14.761  -4.114  1.00 54.11           C  
ATOM   1019  C   ASP X 128      -6.956 -13.885  -2.863  1.00 54.85           C  
ATOM   1020  O   ASP X 128      -7.570 -12.823  -2.800  1.00 59.39           O  
ATOM   1021  CB  ASP X 128      -8.163 -15.805  -3.892  1.00 60.36           C  
ATOM   1022  CG  ASP X 128      -7.819 -16.730  -2.755  1.00 91.56           C  
ATOM   1023  OD1 ASP X 128      -6.665 -17.228  -2.736  1.00 96.98           O  
ATOM   1024  OD2 ASP X 128      -8.694 -16.949  -1.882  1.00100.81           O  
ATOM   1025  N   ALA X 129      -6.153 -14.300  -1.878  1.00 49.96           N  
ATOM   1026  CA  ALA X 129      -5.940 -13.416  -0.725  1.00 61.89           C  
ATOM   1027  C   ALA X 129      -5.315 -12.090  -1.185  1.00 58.96           C  
ATOM   1028  O   ALA X 129      -5.709 -11.003  -0.729  1.00 52.89           O  
ATOM   1029  CB  ALA X 129      -5.088 -14.083   0.406  1.00 32.40           C  
ATOM   1030  N   ILE X 130      -4.347 -12.192  -2.094  1.00 46.93           N  
ATOM   1031  CA  ILE X 130      -3.662 -11.027  -2.630  1.00 47.16           C  
ATOM   1032  C   ILE X 130      -4.686 -10.065  -3.251  1.00 55.44           C  
ATOM   1033  O   ILE X 130      -4.780  -8.895  -2.859  1.00 55.44           O  
ATOM   1034  CB  ILE X 130      -2.594 -11.448  -3.674  1.00 49.36           C  
ATOM   1035  CG1 ILE X 130      -1.494 -12.257  -3.001  1.00 38.42           C  
ATOM   1036  CG2 ILE X 130      -2.017 -10.230  -4.375  1.00 49.17           C  
ATOM   1037  CD1 ILE X 130      -0.299 -12.636  -3.901  1.00 31.68           C  
ATOM   1038  N   GLN X 131      -5.475 -10.569  -4.195  1.00 53.15           N  
ATOM   1039  CA  GLN X 131      -6.479  -9.744  -4.850  1.00 51.75           C  
ATOM   1040  C   GLN X 131      -7.462  -9.220  -3.839  1.00 49.36           C  
ATOM   1041  O   GLN X 131      -8.075  -8.170  -4.031  1.00 51.99           O  
ATOM   1042  CB  GLN X 131      -7.225 -10.523  -5.938  1.00 59.85           C  
ATOM   1043  CG  GLN X 131      -6.439 -10.689  -7.247  1.00 72.40           C  
ATOM   1044  CD  GLN X 131      -5.722  -9.404  -7.703  1.00 86.71           C  
ATOM   1045  OE1 GLN X 131      -6.318  -8.313  -7.733  1.00 91.75           O  
ATOM   1046  NE2 GLN X 131      -4.435  -9.541  -8.078  1.00 77.71           N  
ATOM   1047  N   MET X 132      -7.636  -9.957  -2.754  1.00 54.93           N  
ATOM   1048  CA  MET X 132      -8.569  -9.518  -1.724  1.00 47.72           C  
ATOM   1049  C   MET X 132      -8.000  -8.287  -0.998  1.00 50.15           C  
ATOM   1050  O   MET X 132      -8.666  -7.256  -0.886  1.00 53.04           O  
ATOM   1051  CB  MET X 132      -8.852 -10.661  -0.765  1.00 52.54           C  
ATOM   1052  CG  MET X 132      -9.981 -10.373   0.217  1.00 63.62           C  
ATOM   1053  SD  MET X 132      -9.332  -9.714   1.753  1.00 69.19           S  
ATOM   1054  CE  MET X 132      -8.406 -11.164   2.286  1.00 86.61           C  
ATOM   1055  N   LEU X 133      -6.752  -8.387  -0.546  1.00 43.48           N  
ATOM   1056  CA  LEU X 133      -6.101  -7.267   0.118  1.00 44.49           C  
ATOM   1057  C   LEU X 133      -6.163  -5.999  -0.735  1.00 48.81           C  
ATOM   1058  O   LEU X 133      -6.527  -4.919  -0.251  1.00 44.94           O  
ATOM   1059  CB  LEU X 133      -4.643  -7.599   0.445  1.00 32.82           C  
ATOM   1060  CG  LEU X 133      -4.423  -8.581   1.584  1.00 39.16           C  
ATOM   1061  CD1 LEU X 133      -2.935  -8.876   1.757  1.00 43.90           C  
ATOM   1062  CD2 LEU X 133      -5.006  -7.950   2.872  1.00 43.74           C  
ATOM   1063  N   ILE X 134      -5.809  -6.137  -2.012  1.00 42.74           N  
ATOM   1064  CA  ILE X 134      -5.819  -4.994  -2.915  1.00 46.19           C  
ATOM   1065  C   ILE X 134      -7.217  -4.395  -3.069  1.00 49.60           C  
ATOM   1066  O   ILE X 134      -7.367  -3.181  -3.125  1.00 51.65           O  
ATOM   1067  CB  ILE X 134      -5.258  -5.361  -4.280  1.00 39.89           C  
ATOM   1068  CG1 ILE X 134      -3.768  -5.661  -4.161  1.00 44.34           C  
ATOM   1069  CG2 ILE X 134      -5.470  -4.223  -5.236  1.00 36.49           C  
ATOM   1070  CD1 ILE X 134      -3.196  -6.288  -5.421  1.00 44.14           C  
ATOM   1071  N   LYS X 135      -8.245  -5.234  -3.109  1.00 53.76           N  
ATOM   1072  CA  LYS X 135      -9.611  -4.725  -3.248  1.00 56.75           C  
ATOM   1073  C   LYS X 135     -10.079  -4.019  -1.982  1.00 59.41           C  
ATOM   1074  O   LYS X 135     -10.751  -2.982  -2.055  1.00 58.75           O  
ATOM   1075  CB  LYS X 135     -10.582  -5.847  -3.604  1.00 54.12           C  
ATOM   1076  CG  LYS X 135     -11.984  -5.376  -3.839  1.00 60.20           C  
ATOM   1077  CD  LYS X 135     -12.917  -6.578  -3.984  1.00 71.66           C  
ATOM   1078  CE  LYS X 135     -14.318  -6.194  -4.451  1.00 68.39           C  
ATOM   1079  NZ  LYS X 135     -15.215  -7.389  -4.461  1.00 74.15           N  
ATOM   1080  N   THR X 136      -9.715  -4.586  -0.829  1.00 51.94           N  
ATOM   1081  CA  THR X 136     -10.090  -4.030   0.462  1.00 49.52           C  
ATOM   1082  C   THR X 136      -9.394  -2.691   0.689  1.00 49.75           C  
ATOM   1083  O   THR X 136     -10.041  -1.707   1.061  1.00 52.76           O  
ATOM   1084  CB  THR X 136      -9.786  -5.012   1.602  1.00 52.82           C  
ATOM   1085  OG1 THR X 136     -10.624  -6.160   1.452  1.00 59.46           O  
ATOM   1086  CG2 THR X 136     -10.060  -4.382   2.934  1.00 51.45           C  
ATOM   1087  N   THR X 137      -8.085  -2.635   0.454  1.00 46.74           N  
ATOM   1088  CA  THR X 137      -7.406  -1.339   0.439  1.00 43.96           C  
ATOM   1089  C   THR X 137      -8.166  -0.285  -0.411  1.00 56.18           C  
ATOM   1090  O   THR X 137      -8.310   0.870  -0.007  1.00 49.58           O  
ATOM   1091  CB  THR X 137      -5.990  -1.487  -0.074  1.00 43.63           C  
ATOM   1092  OG1 THR X 137      -5.368  -2.565   0.616  1.00 52.53           O  
ATOM   1093  CG2 THR X 137      -5.186  -0.206   0.128  1.00 42.17           C  
ATOM   1094  N   SER X 138      -8.672  -0.691  -1.575  1.00 54.21           N  
ATOM   1095  CA  SER X 138      -9.400   0.222  -2.463  1.00 52.38           C  
ATOM   1096  C   SER X 138     -10.710   0.736  -1.892  1.00 53.71           C  
ATOM   1097  O   SER X 138     -10.953   1.944  -1.945  1.00 49.49           O  
ATOM   1098  CB  SER X 138      -9.677  -0.423  -3.828  1.00 59.93           C  
ATOM   1099  OG  SER X 138      -8.476  -0.560  -4.571  1.00 64.84           O  
ATOM   1100  N   GLN X 139     -11.558  -0.167  -1.385  1.00 44.30           N  
ATOM   1101  CA  GLN X 139     -12.813   0.250  -0.742  1.00 52.05           C  
ATOM   1102  C   GLN X 139     -12.555   1.165   0.457  1.00 54.53           C  
ATOM   1103  O   GLN X 139     -13.156   2.222   0.575  1.00 62.43           O  
ATOM   1104  CB  GLN X 139     -13.635  -0.948  -0.266  1.00 62.79           C  
ATOM   1105  CG  GLN X 139     -14.240  -1.784  -1.355  1.00 84.98           C  
ATOM   1106  CD  GLN X 139     -14.397  -3.233  -0.925  1.00102.59           C  
ATOM   1107  OE1 GLN X 139     -14.258  -3.563   0.258  1.00109.53           O  
ATOM   1108  NE2 GLN X 139     -14.676  -4.108  -1.884  1.00107.13           N  
ATOM   1109  N   TYR X 140     -11.651   0.741   1.335  1.00 56.91           N  
ATOM   1110  CA  TYR X 140     -11.370   1.447   2.576  1.00 61.12           C  
ATOM   1111  C   TYR X 140     -10.920   2.844   2.253  1.00 57.97           C  
ATOM   1112  O   TYR X 140     -11.345   3.809   2.900  1.00 62.25           O  
ATOM   1113  CB  TYR X 140     -10.292   0.728   3.401  1.00 60.87           C  
ATOM   1114  CG  TYR X 140     -10.061   1.362   4.756  1.00 61.77           C  
ATOM   1115  CD1 TYR X 140      -9.123   2.376   4.927  1.00 58.58           C  
ATOM   1116  CD2 TYR X 140     -10.811   0.965   5.865  1.00 63.41           C  
ATOM   1117  CE1 TYR X 140      -8.925   2.975   6.173  1.00 58.48           C  
ATOM   1118  CE2 TYR X 140     -10.617   1.535   7.113  1.00 60.28           C  
ATOM   1119  CZ  TYR X 140      -9.675   2.546   7.269  1.00 68.11           C  
ATOM   1120  OH  TYR X 140      -9.488   3.112   8.524  1.00 68.77           O  
ATOM   1121  N   SER X 141     -10.062   2.948   1.247  1.00 49.84           N  
ATOM   1122  CA  SER X 141      -9.614   4.255   0.768  1.00 56.26           C  
ATOM   1123  C   SER X 141     -10.762   5.169   0.349  1.00 57.92           C  
ATOM   1124  O   SER X 141     -10.723   6.381   0.569  1.00 57.22           O  
ATOM   1125  CB  SER X 141      -8.665   4.090  -0.420  1.00 49.53           C  
ATOM   1126  OG  SER X 141      -7.320   4.030   0.020  1.00 44.72           O  
ATOM   1127  N   ASP X 142     -11.771   4.573  -0.272  1.00 54.03           N  
ATOM   1128  CA  ASP X 142     -12.853   5.332  -0.878  1.00 54.86           C  
ATOM   1129  C   ASP X 142     -13.829   5.729   0.218  1.00 56.97           C  
ATOM   1130  O   ASP X 142     -14.567   6.703   0.107  1.00 67.28           O  
ATOM   1131  CB  ASP X 142     -13.543   4.470  -1.939  1.00 60.66           C  
ATOM   1132  CG  ASP X 142     -14.485   5.264  -2.836  1.00 69.10           C  
ATOM   1133  OD1 ASP X 142     -14.090   6.352  -3.321  1.00 77.70           O  
ATOM   1134  OD2 ASP X 142     -15.616   4.782  -3.073  1.00 68.56           O  
ATOM   1135  N   GLU X 143     -13.797   4.971   1.300  1.00 57.71           N  
ATOM   1136  CA  GLU X 143     -14.693   5.183   2.417  1.00 67.39           C  
ATOM   1137  C   GLU X 143     -14.159   6.156   3.468  1.00 63.30           C  
ATOM   1138  O   GLU X 143     -14.939   6.763   4.195  1.00 61.51           O  
ATOM   1139  CB  GLU X 143     -14.963   3.847   3.092  1.00 73.17           C  
ATOM   1140  CG  GLU X 143     -15.799   2.900   2.273  1.00 85.60           C  
ATOM   1141  CD  GLU X 143     -16.301   1.739   3.108  1.00101.65           C  
ATOM   1142  OE1 GLU X 143     -16.290   1.867   4.353  1.00105.78           O  
ATOM   1143  OE2 GLU X 143     -16.698   0.705   2.528  1.00104.58           O  
ATOM   1144  N   LYS X 144     -12.838   6.302   3.548  1.00 56.97           N  
ATOM   1145  CA  LYS X 144     -12.250   6.942   4.704  1.00 58.59           C  
ATOM   1146  C   LYS X 144     -11.107   7.906   4.436  1.00 67.56           C  
ATOM   1147  O   LYS X 144     -10.689   8.625   5.339  1.00 73.48           O  
ATOM   1148  CB  LYS X 144     -11.811   5.871   5.688  1.00 56.80           C  
ATOM   1149  CG  LYS X 144     -12.943   4.928   5.991  1.00 61.24           C  
ATOM   1150  CD  LYS X 144     -12.831   4.330   7.368  1.00 70.64           C  
ATOM   1151  CE  LYS X 144     -14.132   3.633   7.735  1.00 81.29           C  
ATOM   1152  NZ  LYS X 144     -14.052   2.939   9.054  1.00 84.63           N  
ATOM   1153  N   LEU X 145     -10.614   7.953   3.207  1.00 60.42           N  
ATOM   1154  CA  LEU X 145      -9.415   8.728   2.932  1.00 46.70           C  
ATOM   1155  C   LEU X 145      -9.681   9.769   1.883  1.00 54.84           C  
ATOM   1156  O   LEU X 145      -8.979  10.780   1.793  1.00 61.27           O  
ATOM   1157  CB  LEU X 145      -8.315   7.791   2.450  1.00 52.40           C  
ATOM   1158  CG  LEU X 145      -7.903   6.816   3.556  1.00 59.93           C  
ATOM   1159  CD1 LEU X 145      -7.016   5.710   3.012  1.00 54.71           C  
ATOM   1160  CD2 LEU X 145      -7.228   7.587   4.727  1.00 45.05           C  
ATOM   1161  N   LYS X 146     -10.705   9.516   1.080  1.00 53.64           N  
ATOM   1162  CA  LYS X 146     -10.837  10.225  -0.177  1.00 56.86           C  
ATOM   1163  C   LYS X 146     -11.052  11.696   0.038  1.00 53.50           C  
ATOM   1164  O   LYS X 146     -10.518  12.519  -0.712  1.00 44.83           O  
ATOM   1165  CB  LYS X 146     -11.954   9.639  -1.037  1.00 66.97           C  
ATOM   1166  CG  LYS X 146     -13.244   9.454  -0.319  1.00 79.19           C  
ATOM   1167  CD  LYS X 146     -14.309   9.107  -1.322  1.00 78.97           C  
ATOM   1168  CE  LYS X 146     -14.022   9.801  -2.631  1.00 70.26           C  
ATOM   1169  NZ  LYS X 146     -15.188   9.593  -3.524  1.00 76.21           N  
ATOM   1170  N   ASN X 147     -11.851  12.018   1.050  1.00 56.01           N  
ATOM   1171  CA  ASN X 147     -12.112  13.406   1.401  1.00 53.34           C  
ATOM   1172  C   ASN X 147     -10.852  14.087   1.893  1.00 57.44           C  
ATOM   1173  O   ASN X 147     -10.511  15.182   1.439  1.00 56.25           O  
ATOM   1174  CB  ASN X 147     -13.207  13.479   2.451  1.00 56.48           C  
ATOM   1175  CG  ASN X 147     -14.535  12.978   1.923  1.00 68.09           C  
ATOM   1176  OD1 ASN X 147     -14.969  13.374   0.843  1.00 63.09           O  
ATOM   1177  ND2 ASN X 147     -15.180  12.091   2.675  1.00 79.65           N  
ATOM   1178  N   TRP X 148     -10.152  13.435   2.818  1.00 54.84           N  
ATOM   1179  CA  TRP X 148      -8.854  13.946   3.233  1.00 54.57           C  
ATOM   1180  C   TRP X 148      -7.942  14.140   2.010  1.00 59.99           C  
ATOM   1181  O   TRP X 148      -7.319  15.207   1.842  1.00 55.73           O  
ATOM   1182  CB  TRP X 148      -8.179  13.034   4.274  1.00 49.29           C  
ATOM   1183  CG  TRP X 148      -6.975  13.704   4.890  1.00 60.37           C  
ATOM   1184  CD1 TRP X 148      -6.953  14.420   6.046  1.00 61.54           C  
ATOM   1185  CD2 TRP X 148      -5.633  13.765   4.357  1.00 65.21           C  
ATOM   1186  NE1 TRP X 148      -5.689  14.915   6.281  1.00 66.70           N  
ATOM   1187  CE2 TRP X 148      -4.861  14.525   5.270  1.00 67.58           C  
ATOM   1188  CE3 TRP X 148      -5.013  13.247   3.213  1.00 68.50           C  
ATOM   1189  CZ2 TRP X 148      -3.497  14.781   5.070  1.00 67.55           C  
ATOM   1190  CZ3 TRP X 148      -3.656  13.502   3.014  1.00 73.03           C  
ATOM   1191  CH2 TRP X 148      -2.915  14.267   3.941  1.00 74.25           C  
ATOM   1192  N   ILE X 149      -7.877  13.112   1.153  1.00 53.30           N  
ATOM   1193  CA  ILE X 149      -6.955  13.123   0.012  1.00 53.24           C  
ATOM   1194  C   ILE X 149      -7.289  14.237  -0.975  1.00 55.26           C  
ATOM   1195  O   ILE X 149      -6.405  14.954  -1.453  1.00 62.62           O  
ATOM   1196  CB  ILE X 149      -6.898  11.757  -0.722  1.00 48.59           C  
ATOM   1197  CG1 ILE X 149      -6.306  10.692   0.199  1.00 53.68           C  
ATOM   1198  CG2 ILE X 149      -6.052  11.867  -1.974  1.00 47.53           C  
ATOM   1199  CD1 ILE X 149      -6.467   9.265  -0.304  1.00 48.17           C  
ATOM   1200  N   ASN X 150      -8.569  14.379  -1.281  1.00 53.97           N  
ATOM   1201  CA  ASN X 150      -9.002  15.382  -2.252  1.00 52.21           C  
ATOM   1202  C   ASN X 150      -8.831  16.808  -1.761  1.00 55.36           C  
ATOM   1203  O   ASN X 150      -8.754  17.736  -2.562  1.00 64.89           O  
ATOM   1204  CB  ASN X 150     -10.428  15.096  -2.718  1.00 54.09           C  
ATOM   1205  CG  ASN X 150     -10.477  13.940  -3.687  1.00 57.87           C  
ATOM   1206  OD1 ASN X 150      -9.633  13.846  -4.593  1.00 65.51           O  
ATOM   1207  ND2 ASN X 150     -11.436  13.032  -3.493  1.00 53.22           N  
ATOM   1208  N   LEU X 151      -8.734  16.964  -0.441  1.00 53.48           N  
ATOM   1209  CA  LEU X 151      -8.399  18.248   0.162  1.00 53.55           C  
ATOM   1210  C   LEU X 151      -6.931  18.592  -0.041  1.00 62.43           C  
ATOM   1211  O   LEU X 151      -6.526  19.758   0.114  1.00 62.09           O  
ATOM   1212  CB  LEU X 151      -8.739  18.267   1.650  1.00 60.63           C  
ATOM   1213  CG  LEU X 151     -10.220  18.105   2.020  1.00 74.74           C  
ATOM   1214  CD1 LEU X 151     -10.468  18.627   3.427  1.00 74.18           C  
ATOM   1215  CD2 LEU X 151     -11.165  18.805   1.028  1.00 78.12           C  
ATOM   1216  N   HIS X 152      -6.141  17.576  -0.398  1.00 61.34           N  
ATOM   1217  CA  HIS X 152      -4.700  17.749  -0.596  1.00 64.71           C  
ATOM   1218  C   HIS X 152      -4.224  17.477  -2.024  1.00 65.20           C  
ATOM   1219  O   HIS X 152      -3.127  16.961  -2.231  1.00 62.90           O  
ATOM   1220  CB  HIS X 152      -3.920  16.872   0.376  1.00 65.13           C  
ATOM   1221  CG  HIS X 152      -4.200  17.171   1.815  1.00 61.41           C  
ATOM   1222  ND1 HIS X 152      -3.297  17.813   2.626  1.00 67.46           N  
ATOM   1223  CD2 HIS X 152      -5.279  16.901   2.584  1.00 65.79           C  
ATOM   1224  CE1 HIS X 152      -3.805  17.929   3.843  1.00 64.73           C  
ATOM   1225  NE2 HIS X 152      -5.006  17.391   3.840  1.00 67.74           N  
ATOM   1226  N   ASP X 153      -5.052  17.840  -2.995  1.00 66.28           N  
ATOM   1227  CA  ASP X 153      -4.701  17.758  -4.408  1.00 59.93           C  
ATOM   1228  C   ASP X 153      -4.833  16.340  -4.918  1.00 58.97           C  
ATOM   1229  O   ASP X 153      -4.274  16.006  -5.966  1.00 56.86           O  
ATOM   1230  CB  ASP X 153      -3.286  18.253  -4.668  1.00 63.62           C  
ATOM   1231  CG  ASP X 153      -3.012  19.577  -4.030  1.00 89.42           C  
ATOM   1232  OD1 ASP X 153      -1.860  19.773  -3.574  1.00 97.30           O  
ATOM   1233  OD2 ASP X 153      -3.944  20.414  -3.978  1.00103.19           O  
ATOM   1234  N   GLY X 154      -5.565  15.510  -4.181  1.00 56.18           N  
ATOM   1235  CA  GLY X 154      -5.735  14.128  -4.578  1.00 50.15           C  
ATOM   1236  C   GLY X 154      -4.459  13.317  -4.393  1.00 52.35           C  
ATOM   1237  O   GLY X 154      -3.541  13.693  -3.655  1.00 55.49           O  
ATOM   1238  N   TRP X 155      -4.399  12.187  -5.082  1.00 49.46           N  
ATOM   1239  CA  TRP X 155      -3.269  11.270  -4.957  1.00 38.30           C  
ATOM   1240  C   TRP X 155      -1.961  11.940  -5.306  1.00 44.68           C  
ATOM   1241  O   TRP X 155      -0.914  11.501  -4.864  1.00 44.20           O  
ATOM   1242  CB  TRP X 155      -3.489  10.052  -5.843  1.00 31.20           C  
ATOM   1243  CG  TRP X 155      -4.343   9.020  -5.203  1.00 41.32           C  
ATOM   1244  CD1 TRP X 155      -5.511   8.489  -5.690  1.00 44.09           C  
ATOM   1245  CD2 TRP X 155      -4.095   8.366  -3.946  1.00 35.23           C  
ATOM   1246  NE1 TRP X 155      -5.992   7.534  -4.821  1.00 46.70           N  
ATOM   1247  CE2 TRP X 155      -5.147   7.447  -3.738  1.00 46.22           C  
ATOM   1248  CE3 TRP X 155      -3.070   8.456  -2.992  1.00 34.59           C  
ATOM   1249  CZ2 TRP X 155      -5.219   6.630  -2.592  1.00 46.76           C  
ATOM   1250  CZ3 TRP X 155      -3.127   7.648  -1.874  1.00 39.63           C  
ATOM   1251  CH2 TRP X 155      -4.204   6.748  -1.673  1.00 43.84           C  
ATOM   1252  N   SER X 156      -2.025  13.006  -6.099  1.00 53.52           N  
ATOM   1253  CA  SER X 156      -0.816  13.738  -6.484  1.00 50.11           C  
ATOM   1254  C   SER X 156      -0.195  14.489  -5.328  1.00 50.74           C  
ATOM   1255  O   SER X 156       0.915  14.974  -5.453  1.00 54.31           O  
ATOM   1256  CB  SER X 156      -1.106  14.730  -7.608  1.00 45.31           C  
ATOM   1257  OG  SER X 156      -1.574  14.064  -8.754  1.00 53.30           O  
ATOM   1258  N   GLY X 157      -0.921  14.609  -4.219  1.00 54.91           N  
ATOM   1259  CA  GLY X 157      -0.373  15.177  -2.999  1.00 54.72           C  
ATOM   1260  C   GLY X 157       0.985  14.571  -2.702  1.00 56.20           C  
ATOM   1261  O   GLY X 157       1.940  15.265  -2.314  1.00 59.38           O  
ATOM   1262  N   LEU X 158       1.070  13.264  -2.920  1.00 42.66           N  
ATOM   1263  CA  LEU X 158       2.289  12.511  -2.650  1.00 51.70           C  
ATOM   1264  C   LEU X 158       3.528  13.126  -3.335  1.00 51.12           C  
ATOM   1265  O   LEU X 158       4.631  13.148  -2.776  1.00 48.12           O  
ATOM   1266  CB  LEU X 158       2.087  11.041  -3.058  1.00 41.96           C  
ATOM   1267  CG  LEU X 158       1.089  10.267  -2.196  1.00 49.38           C  
ATOM   1268  CD1 LEU X 158       0.574   9.057  -2.945  1.00 49.38           C  
ATOM   1269  CD2 LEU X 158       1.701   9.877  -0.825  1.00 46.96           C  
ATOM   1270  N   ILE X 159       3.340  13.620  -4.550  1.00 44.70           N  
ATOM   1271  CA  ILE X 159       4.457  14.145  -5.309  1.00 53.01           C  
ATOM   1272  C   ILE X 159       5.128  15.258  -4.505  1.00 61.43           C  
ATOM   1273  O   ILE X 159       6.304  15.166  -4.141  1.00 64.02           O  
ATOM   1274  CB  ILE X 159       4.000  14.646  -6.679  1.00 50.82           C  
ATOM   1275  CG1 ILE X 159       3.441  13.470  -7.492  1.00 47.92           C  
ATOM   1276  CG2 ILE X 159       5.155  15.319  -7.395  1.00 39.91           C  
ATOM   1277  CD1 ILE X 159       2.811  13.869  -8.798  1.00 54.87           C  
ATOM   1278  N   GLU X 160       4.361  16.291  -4.185  1.00 61.18           N  
ATOM   1279  CA  GLU X 160       4.865  17.384  -3.369  1.00 67.61           C  
ATOM   1280  C   GLU X 160       5.243  16.935  -1.953  1.00 59.22           C  
ATOM   1281  O   GLU X 160       6.291  17.310  -1.454  1.00 62.40           O  
ATOM   1282  CB  GLU X 160       3.833  18.501  -3.309  1.00 81.22           C  
ATOM   1283  CG  GLU X 160       4.403  19.862  -2.969  1.00100.15           C  
ATOM   1284  CD  GLU X 160       3.366  20.969  -3.155  1.00117.42           C  
ATOM   1285  OE1 GLU X 160       3.670  22.146  -2.852  1.00121.06           O  
ATOM   1286  OE2 GLU X 160       2.237  20.657  -3.606  1.00124.37           O  
ATOM   1287  N   PHE X 161       4.397  16.141  -1.306  1.00 52.01           N  
ATOM   1288  CA  PHE X 161       4.720  15.658   0.037  1.00 50.90           C  
ATOM   1289  C   PHE X 161       6.168  15.199   0.116  1.00 56.54           C  
ATOM   1290  O   PHE X 161       6.839  15.357   1.141  1.00 63.88           O  
ATOM   1291  CB  PHE X 161       3.803  14.505   0.438  1.00 47.85           C  
ATOM   1292  CG  PHE X 161       4.130  13.906   1.783  1.00 54.57           C  
ATOM   1293  CD1 PHE X 161       4.010  14.658   2.945  1.00 50.12           C  
ATOM   1294  CD2 PHE X 161       4.562  12.588   1.889  1.00 56.16           C  
ATOM   1295  CE1 PHE X 161       4.319  14.103   4.195  1.00 56.55           C  
ATOM   1296  CE2 PHE X 161       4.862  12.022   3.137  1.00 53.41           C  
ATOM   1297  CZ  PHE X 161       4.747  12.785   4.290  1.00 56.65           C  
ATOM   1298  N   SER X 162       6.648  14.650  -0.989  1.00 52.30           N  
ATOM   1299  CA  SER X 162       7.936  13.980  -1.034  1.00 56.38           C  
ATOM   1300  C   SER X 162       9.094  14.850  -1.523  1.00 56.65           C  
ATOM   1301  O   SER X 162      10.225  14.395  -1.496  1.00 60.55           O  
ATOM   1302  CB  SER X 162       7.830  12.750  -1.936  1.00 52.11           C  
ATOM   1303  OG  SER X 162       7.498  13.143  -3.256  1.00 46.25           O  
ATOM   1304  N   GLY X 163       8.809  16.066  -1.996  1.00 53.71           N  
ATOM   1305  CA  GLY X 163       9.828  16.957  -2.537  1.00 53.81           C  
ATOM   1306  C   GLY X 163      10.204  16.721  -3.993  1.00 67.95           C  
ATOM   1307  O   GLY X 163       9.359  16.459  -4.865  1.00 76.71           O  
TER
END
