# Supplementary material for: Vaccinia Virus Protein A49 Is an Unexpected Member of the B-cell Lymphoma (Bcl)-2 Protein Family
Source: J Biol Chem. 2015 Jan 20;290(10):5991–6002. doi: 10.1074/jbc.M114.624650 (PMC4358236; doi:10.1074/jbc.M114.624650)
Supplement: Supplemental Data [file supp_M114.624650_jbc.M114.624650-1.zip › Neidel_overlain_Bcl-2_proteins_and_core/4B4S_A_ali.pdb]

ATOM      1  N   ASP X   1     -15.679   6.901 -10.063  1.00 58.49           N  
ATOM      2  CA  ASP X   1     -14.969   8.144  -9.808  1.00 59.42           C  
ATOM      3  C   ASP X   1     -13.555   8.069 -10.364  1.00 51.44           C  
ATOM      4  O   ASP X   1     -12.851   7.091 -10.139  1.00 48.66           O  
ATOM      5  CB  ASP X   1     -14.895   8.425  -8.311  1.00 64.92           C  
ATOM      6  CG  ASP X   1     -15.493   7.309  -7.471  1.00 71.75           C  
ATOM      7  OD1 ASP X   1     -15.766   6.224  -8.023  1.00 75.85           O  
ATOM      8  OD2 ASP X   1     -15.680   7.516  -6.250  1.00 73.42           O  
ATOM      9  N   PRO X   2     -13.144   9.099 -11.108  1.00 48.75           N  
ATOM     10  CA  PRO X   2     -11.766   9.184 -11.597  1.00 45.75           C  
ATOM     11  C   PRO X   2     -10.753   9.147 -10.455  1.00 40.17           C  
ATOM     12  O   PRO X   2      -9.668   8.588 -10.619  1.00 37.15           O  
ATOM     13  CB  PRO X   2     -11.733  10.542 -12.303  1.00 50.54           C  
ATOM     14  CG  PRO X   2     -13.145  10.759 -12.743  1.00 54.91           C  
ATOM     15  CD  PRO X   2     -13.989  10.177 -11.647  1.00 53.54           C  
ATOM     16  N   LEU X   3     -11.101   9.737  -9.317  1.00 39.88           N  
ATOM     17  CA  LEU X   3     -10.210   9.705  -8.167  1.00 37.59           C  
ATOM     18  C   LEU X   3     -10.140   8.286  -7.608  1.00 36.20           C  
ATOM     19  O   LEU X   3      -9.088   7.850  -7.130  1.00 35.16           O  
ATOM     20  CB  LEU X   3     -10.669  10.688  -7.091  1.00 37.16           C  
ATOM     21  CG  LEU X   3      -9.758  10.738  -5.862  1.00 34.20           C  
ATOM     22  CD1 LEU X   3      -8.345  11.172  -6.238  1.00 31.26           C  
ATOM     23  CD2 LEU X   3     -10.334  11.666  -4.813  1.00 37.10           C  
ATOM     24  N   ARG X   4     -11.257   7.565  -7.678  1.00 35.17           N  
ATOM     25  CA  ARG X   4     -11.290   6.168  -7.245  1.00 33.59           C  
ATOM     26  C   ARG X   4     -10.444   5.321  -8.188  1.00 31.51           C  
ATOM     27  O   ARG X   4      -9.639   4.502  -7.745  1.00 28.58           O  
ATOM     28  CB  ARG X   4     -12.723   5.595  -7.192  1.00 35.22           C  
ATOM     29  CG  ARG X   4     -12.764   4.134  -6.686  1.00 34.36           C  
ATOM     30  CD  ARG X   4     -14.198   3.593  -6.459  1.00 40.08           C  
ATOM     31  NE  ARG X   4     -14.979   4.380  -5.498  1.00 48.05           N  
ATOM     32  CZ  ARG X   4     -15.180   4.057  -4.217  1.00 52.25           C  
ATOM     33  NH1 ARG X   4     -14.655   2.951  -3.712  1.00 49.45           N  
ATOM     34  NH2 ARG X   4     -15.902   4.847  -3.437  1.00 57.13           N  
ATOM     35  N   GLU X   5     -10.626   5.517  -9.490  1.00 33.70           N  
ATOM     36  CA  GLU X   5      -9.879   4.740 -10.477  1.00 36.35           C  
ATOM     37  C   GLU X   5      -8.376   5.028 -10.381  1.00 32.70           C  
ATOM     38  O   GLU X   5      -7.564   4.118 -10.522  1.00 30.77           O  
ATOM     39  CB  GLU X   5     -10.410   5.010 -11.890  1.00 44.91           C  
ATOM     40  CG  GLU X   5     -11.880   4.592 -12.090  1.00 55.61           C  
ATOM     41  CD  GLU X   5     -12.061   3.102 -12.355  1.00 62.60           C  
ATOM     42  OE1 GLU X   5     -12.040   2.699 -13.540  1.00 67.84           O  
ATOM     43  OE2 GLU X   5     -12.241   2.336 -11.382  1.00 62.52           O  
ATOM     44  N   ARG X   6      -8.009   6.282 -10.142  1.00 31.83           N  
ATOM     45  CA  ARG X   6      -6.601   6.638 -10.012  1.00 30.92           C  
ATOM     46  C   ARG X   6      -6.018   5.978  -8.754  1.00 27.90           C  
ATOM     47  O   ARG X   6      -4.880   5.500  -8.751  1.00 24.67           O  
ATOM     48  CB  ARG X   6      -6.435   8.158  -9.957  1.00 33.20           C  
ATOM     49  CG  ARG X   6      -4.984   8.621  -9.980  1.00 30.53           C  
ATOM     50  CD  ARG X   6      -4.879  10.128 -10.191  1.00 31.56           C  
ATOM     51  NE  ARG X   6      -3.489  10.562 -10.340  1.00 30.78           N  
ATOM     52  CZ  ARG X   6      -3.103  11.829 -10.469  1.00 32.89           C  
ATOM     53  NH1 ARG X   6      -4.001  12.805 -10.469  1.00 37.27           N  
ATOM     54  NH2 ARG X   6      -1.814  12.121 -10.602  1.00 30.51           N  
ATOM     55  N   THR X   7      -6.822   5.931  -7.699  1.00 29.01           N  
ATOM     56  CA  THR X   7      -6.440   5.258  -6.464  1.00 26.52           C  
ATOM     57  C   THR X   7      -6.246   3.756  -6.691  1.00 23.60           C  
ATOM     58  O   THR X   7      -5.254   3.177  -6.250  1.00 20.70           O  
ATOM     59  CB  THR X   7      -7.501   5.481  -5.375  1.00 26.78           C  
ATOM     60  OG1 THR X   7      -7.619   6.883  -5.094  1.00 26.70           O  
ATOM     61  CG2 THR X   7      -7.137   4.736  -4.107  1.00 27.27           C  
ATOM     62  N   GLU X   8      -7.194   3.128  -7.386  1.00 23.46           N  
ATOM     63  CA  GLU X   8      -7.117   1.695  -7.659  1.00 22.68           C  
ATOM     64  C   GLU X   8      -5.910   1.338  -8.521  1.00 21.59           C  
ATOM     65  O   GLU X   8      -5.263   0.307  -8.308  1.00 23.28           O  
ATOM     66  CB  GLU X   8      -8.412   1.207  -8.334  1.00 27.23           C  
ATOM     67  CG  GLU X   8      -9.609   1.280  -7.418  1.00 30.11           C  
ATOM     68  CD  GLU X   8     -10.919   0.981  -8.122  1.00 36.03           C  
ATOM     69  OE1 GLU X   8     -10.943   0.978  -9.373  1.00 36.97           O  
ATOM     70  OE2 GLU X   8     -11.923   0.758  -7.413  1.00 37.95           O  
ATOM     71  N   LEU X   9      -5.598   2.181  -9.498  1.00 22.00           N  
ATOM     72  CA  LEU X   9      -4.439   1.945 -10.351  1.00 24.13           C  
ATOM     73  C   LEU X   9      -3.144   2.007  -9.535  1.00 22.26           C  
ATOM     74  O   LEU X   9      -2.232   1.203  -9.730  1.00 20.95           O  
ATOM     75  CB  LEU X   9      -4.386   2.975 -11.480  1.00 28.58           C  
ATOM     76  CG  LEU X   9      -3.198   2.831 -12.437  1.00 34.64           C  
ATOM     77  CD1 LEU X   9      -3.233   1.491 -13.152  1.00 39.84           C  
ATOM     78  CD2 LEU X   9      -3.169   3.970 -13.447  1.00 37.22           C  
ATOM     79  N   LEU X  10      -3.063   2.974  -8.629  1.00 21.29           N  
ATOM     80  CA  LEU X  10      -1.865   3.140  -7.800  1.00 20.49           C  
ATOM     81  C   LEU X  10      -1.616   1.911  -6.925  1.00 19.82           C  
ATOM     82  O   LEU X  10      -0.496   1.398  -6.857  1.00 20.04           O  
ATOM     83  CB  LEU X  10      -1.994   4.388  -6.925  1.00 19.34           C  
ATOM     84  CG  LEU X  10      -0.842   4.619  -5.947  1.00 18.97           C  
ATOM     85  CD1 LEU X  10       0.494   4.648  -6.681  1.00 17.70           C  
ATOM     86  CD2 LEU X  10      -1.061   5.903  -5.167  1.00 20.22           C  
ATOM     87  N   LEU X  11      -2.662   1.426  -6.267  1.00 19.68           N  
ATOM     88  CA  LEU X  11      -2.522   0.279  -5.377  1.00 18.90           C  
ATOM     89  C   LEU X  11      -2.251  -1.002  -6.162  1.00 19.13           C  
ATOM     90  O   LEU X  11      -1.466  -1.840  -5.727  1.00 20.05           O  
ATOM     91  CB  LEU X  11      -3.762   0.128  -4.502  1.00 22.31           C  
ATOM     92  CG  LEU X  11      -3.969   1.269  -3.508  1.00 26.80           C  
ATOM     93  CD1 LEU X  11      -5.340   1.148  -2.890  1.00 29.60           C  
ATOM     94  CD2 LEU X  11      -2.902   1.247  -2.431  1.00 28.47           C  
ATOM     95  N   ALA X  12      -2.896  -1.154  -7.314  1.00 19.36           N  
ATOM     96  CA  ALA X  12      -2.659  -2.306  -8.178  1.00 21.37           C  
ATOM     97  C   ALA X  12      -1.197  -2.315  -8.651  1.00 20.88           C  
ATOM     98  O   ALA X  12      -0.541  -3.356  -8.692  1.00 20.83           O  
ATOM     99  CB  ALA X  12      -3.586  -2.259  -9.358  1.00 24.96           C  
ATOM    100  N   ASP X  13      -0.704  -1.142  -9.014  1.00 21.17           N  
ATOM    101  CA  ASP X  13       0.679  -0.996  -9.439  1.00 20.92           C  
ATOM    102  C   ASP X  13       1.632  -1.441  -8.324  1.00 20.06           C  
ATOM    103  O   ASP X  13       2.460  -2.328  -8.523  1.00 19.64           O  
ATOM    104  CB  ASP X  13       0.953   0.457  -9.833  1.00 19.60           C  
ATOM    105  CG  ASP X  13       2.350   0.657 -10.376  1.00 19.25           C  
ATOM    106  OD1 ASP X  13       3.305   0.457  -9.603  1.00 17.53           O  
ATOM    107  OD2 ASP X  13       2.488   1.013 -11.569  1.00 22.02           O  
ATOM    108  N   TYR X  14       1.504  -0.835  -7.146  1.00 18.57           N  
ATOM    109  CA  TYR X  14       2.406  -1.142  -6.048  1.00 17.20           C  
ATOM    110  C   TYR X  14       2.264  -2.559  -5.489  1.00 17.54           C  
ATOM    111  O   TYR X  14       3.256  -3.233  -5.260  1.00 18.42           O  
ATOM    112  CB  TYR X  14       2.270  -0.132  -4.911  1.00 18.70           C  
ATOM    113  CG  TYR X  14       3.177  -0.499  -3.766  1.00 20.44           C  
ATOM    114  CD1 TYR X  14       4.554  -0.298  -3.843  1.00 21.42           C  
ATOM    115  CD2 TYR X  14       2.664  -1.083  -2.621  1.00 22.50           C  
ATOM    116  CE1 TYR X  14       5.384  -0.654  -2.795  1.00 23.48           C  
ATOM    117  CE2 TYR X  14       3.477  -1.445  -1.582  1.00 25.31           C  
ATOM    118  CZ  TYR X  14       4.833  -1.238  -1.669  1.00 26.43           C  
ATOM    119  OH  TYR X  14       5.619  -1.617  -0.609  1.00 30.22           O  
ATOM    120  N   LEU X  15       1.037  -3.013  -5.257  1.00 17.86           N  
ATOM    121  CA  LEU X  15       0.837  -4.340  -4.697  1.00 18.80           C  
ATOM    122  C   LEU X  15       1.157  -5.422  -5.731  1.00 19.47           C  
ATOM    123  O   LEU X  15       1.667  -6.487  -5.380  1.00 18.17           O  
ATOM    124  CB  LEU X  15      -0.589  -4.489  -4.141  1.00 19.59           C  
ATOM    125  CG  LEU X  15      -0.897  -3.581  -2.944  1.00 20.12           C  
ATOM    126  CD1 LEU X  15      -2.350  -3.771  -2.461  1.00 20.54           C  
ATOM    127  CD2 LEU X  15       0.072  -3.817  -1.784  1.00 21.51           C  
ATOM    128  N   GLY X  16       0.896  -5.137  -7.009  1.00 21.35           N  
ATOM    129  CA  GLY X  16       1.270  -6.048  -8.086  1.00 22.22           C  
ATOM    130  C   GLY X  16       2.776  -6.236  -8.167  1.00 21.06           C  
ATOM    131  O   GLY X  16       3.274  -7.351  -8.305  1.00 22.81           O  
ATOM    132  N   TYR X  17       3.497  -5.127  -8.102  1.00 18.93           N  
ATOM    133  CA  TYR X  17       4.950  -5.133  -7.974  1.00 18.24           C  
ATOM    134  C   TYR X  17       5.403  -5.964  -6.756  1.00 20.10           C  
ATOM    135  O   TYR X  17       6.310  -6.788  -6.862  1.00 19.97           O  
ATOM    136  CB  TYR X  17       5.435  -3.678  -7.864  1.00 17.16           C  
ATOM    137  CG  TYR X  17       6.762  -3.491  -7.165  1.00 19.08           C  
ATOM    138  CD1 TYR X  17       7.962  -3.740  -7.821  1.00 20.53           C  
ATOM    139  CD2 TYR X  17       6.815  -3.061  -5.851  1.00 21.29           C  
ATOM    140  CE1 TYR X  17       9.171  -3.568  -7.186  1.00 23.18           C  
ATOM    141  CE2 TYR X  17       8.024  -2.889  -5.210  1.00 25.50           C  
ATOM    142  CZ  TYR X  17       9.194  -3.144  -5.883  1.00 28.07           C  
ATOM    143  OH  TYR X  17      10.397  -2.973  -5.250  1.00 34.10           O  
ATOM    144  N   SER X  18       4.765  -5.751  -5.608  1.00 21.12           N  
ATOM    145  CA  SER X  18       5.110  -6.491  -4.390  1.00 22.35           C  
ATOM    146  C   SER X  18       4.870  -7.994  -4.543  1.00 20.85           C  
ATOM    147  O   SER X  18       5.657  -8.801  -4.042  1.00 21.57           O  
ATOM    148  CB  SER X  18       4.314  -5.984  -3.184  1.00 23.05           C  
ATOM    149  OG  SER X  18       4.539  -4.616  -2.950  1.00 21.75           O  
ATOM    150  N   ALA X  19       3.785  -8.366  -5.226  1.00 18.59           N  
ATOM    151  CA  ALA X  19       3.379  -9.766  -5.332  1.00 19.26           C  
ATOM    152  C   ALA X  19       4.080 -10.515  -6.460  1.00 24.27           C  
ATOM    153  O   ALA X  19       3.821 -11.689  -6.679  1.00 23.27           O  
ATOM    154  CB  ALA X  19       1.851  -9.865  -5.526  1.00 18.62           C  
ATOM    155  N   ARG X  20       4.961  -9.858  -7.198  1.00 27.32           N  
ATOM    156  CA  ARG X  20       5.388 -10.471  -8.439  1.00 30.96           C  
ATOM    157  C   ARG X  20       6.283 -11.697  -8.196  1.00 28.34           C  
ATOM    158  O   ARG X  20       6.849 -11.878  -7.116  1.00 25.29           O  
ATOM    159  CB  ARG X  20       6.063  -9.442  -9.345  1.00 33.70           C  
ATOM    160  CG  ARG X  20       7.489  -9.160  -9.018  1.00 35.58           C  
ATOM    161  CD  ARG X  20       8.025  -8.170 -10.033  1.00 39.25           C  
ATOM    162  NE  ARG X  20       9.481  -8.076 -10.091  1.00 39.78           N  
ATOM    163  CZ  ARG X  20      10.243  -7.572  -9.128  1.00 37.10           C  
ATOM    164  NH1 ARG X  20       9.696  -7.144  -7.993  1.00 33.67           N  
ATOM    165  NH2 ARG X  20      11.559  -7.520  -9.295  1.00 33.10           N  
ATOM    166  N   GLU X  21       6.394 -12.545  -9.207  1.00 29.32           N  
ATOM    167  CA  GLU X  21       7.209 -13.744  -9.099  1.00 34.39           C  
ATOM    168  C   GLU X  21       8.664 -13.371  -8.853  1.00 32.30           C  
ATOM    169  O   GLU X  21       9.217 -12.514  -9.546  1.00 32.57           O  
ATOM    170  CB  GLU X  21       7.092 -14.585 -10.368  1.00 42.81           C  
ATOM    171  CG  GLU X  21       7.829 -15.909 -10.294  1.00 52.40           C  
ATOM    172  CD  GLU X  21       7.920 -16.615 -11.641  1.00 61.52           C  
ATOM    173  OE1 GLU X  21       7.239 -16.180 -12.597  1.00 63.76           O  
ATOM    174  OE2 GLU X  21       8.682 -17.604 -11.743  1.00 65.72           O  
ATOM    175  N   PRO X  22       9.298 -14.029  -7.874  1.00 31.04           N  
ATOM    176  CA  PRO X  22      10.691 -13.709  -7.555  1.00 30.27           C  
ATOM    177  C   PRO X  22      11.588 -13.864  -8.774  1.00 30.28           C  
ATOM    178  O   PRO X  22      11.422 -14.805  -9.549  1.00 30.54           O  
ATOM    179  CB  PRO X  22      11.052 -14.744  -6.482  1.00 31.93           C  
ATOM    180  CG  PRO X  22       9.738 -15.155  -5.887  1.00 32.56           C  
ATOM    181  CD  PRO X  22       8.765 -15.101  -7.016  1.00 32.43           C  
ATOM    182  N   GLY X  23      12.519 -12.935  -8.948  1.00 32.69           N  
ATOM    183  CA  GLY X  23      13.494 -13.037 -10.015  1.00 34.44           C  
ATOM    184  C   GLY X  23      12.979 -12.593 -11.372  1.00 31.57           C  
ATOM    185  O   GLY X  23      13.646 -12.800 -12.373  1.00 31.54           O  
ATOM    186  N   THR X  24      11.794 -11.992 -11.418  1.00 29.30           N  
ATOM    187  CA  THR X  24      11.306 -11.443 -12.675  1.00 30.44           C  
ATOM    188  C   THR X  24      11.604  -9.951 -12.748  1.00 27.52           C  
ATOM    189  O   THR X  24      11.742  -9.288 -11.722  1.00 25.74           O  
ATOM    190  CB  THR X  24       9.808 -11.682 -12.881  1.00 31.56           C  
ATOM    191  OG1 THR X  24       9.057 -10.981 -11.894  1.00 29.26           O  
ATOM    192  CG2 THR X  24       9.487 -13.167 -12.808  1.00 37.51           C  
ATOM    193  N   PRO X  25      11.715  -9.419 -13.968  1.00 25.39           N  
ATOM    194  CA  PRO X  25      11.982  -7.989 -14.130  1.00 25.00           C  
ATOM    195  C   PRO X  25      10.964  -7.099 -13.428  1.00 24.63           C  
ATOM    196  O   PRO X  25       9.765  -7.371 -13.443  1.00 24.13           O  
ATOM    197  CB  PRO X  25      11.928  -7.802 -15.649  1.00 25.71           C  
ATOM    198  CG  PRO X  25      12.329  -9.128 -16.187  1.00 28.29           C  
ATOM    199  CD  PRO X  25      11.742 -10.132 -15.256  1.00 28.20           C  
ATOM    200  N   GLU X  26      11.454  -6.050 -12.781  1.00 22.73           N  
ATOM    201  CA  GLU X  26      10.586  -5.085 -12.126  1.00 21.77           C  
ATOM    202  C   GLU X  26       9.760  -4.344 -13.172  1.00 24.32           C  
ATOM    203  O   GLU X  26      10.313  -3.839 -14.164  1.00 25.76           O  
ATOM    204  CB  GLU X  26      11.420  -4.091 -11.315  1.00 22.77           C  
ATOM    205  CG  GLU X  26      10.602  -3.010 -10.633  1.00 25.96           C  
ATOM    206  CD  GLU X  26      11.450  -2.091  -9.781  1.00 28.26           C  
ATOM    207  OE1 GLU X  26      12.646  -2.396  -9.584  1.00 29.79           O  
ATOM    208  OE2 GLU X  26      10.918  -1.068  -9.302  1.00 27.31           O  
ATOM    209  N   PRO X  27       8.431  -4.306 -12.981  1.00 23.69           N  
ATOM    210  CA  PRO X  27       7.584  -3.544 -13.901  1.00 26.63           C  
ATOM    211  C   PRO X  27       7.782  -2.056 -13.688  1.00 27.38           C  
ATOM    212  O   PRO X  27       7.804  -1.622 -12.551  1.00 26.07           O  
ATOM    213  CB  PRO X  27       6.160  -3.938 -13.493  1.00 29.15           C  
ATOM    214  CG  PRO X  27       6.303  -5.036 -12.470  1.00 29.63           C  
ATOM    215  CD  PRO X  27       7.653  -4.932 -11.896  1.00 25.44           C  
ATOM    216  N   ALA X  28       7.913  -1.286 -14.758  1.00 32.74           N  
ATOM    217  CA  ALA X  28       8.074   0.154 -14.630  1.00 33.32           C  
ATOM    218  C   ALA X  28       6.827   0.772 -13.995  1.00 27.66           C  
ATOM    219  O   ALA X  28       5.701   0.399 -14.332  1.00 23.34           O  
ATOM    220  CB  ALA X  28       8.331   0.776 -15.997  1.00 37.88           C  
ATOM    221  N   PRO X  29       7.027   1.721 -13.075  1.00 28.59           N  
ATOM    222  CA  PRO X  29       5.900   2.456 -12.493  1.00 29.73           C  
ATOM    223  C   PRO X  29       4.978   3.010 -13.581  1.00 31.68           C  
ATOM    224  O   PRO X  29       5.457   3.562 -14.574  1.00 35.44           O  
ATOM    225  CB  PRO X  29       6.587   3.600 -11.735  1.00 30.38           C  
ATOM    226  CG  PRO X  29       7.944   3.093 -11.424  1.00 30.42           C  
ATOM    227  CD  PRO X  29       8.325   2.191 -12.561  1.00 28.65           C  
ATOM    228  N   SER X  30       3.676   2.867 -13.387  1.00 28.38           N  
ATOM    229  CA  SER X  30       2.688   3.260 -14.388  1.00 31.35           C  
ATOM    230  C   SER X  30       2.419   4.767 -14.405  1.00 30.58           C  
ATOM    231  O   SER X  30       1.983   5.315 -15.421  1.00 32.28           O  
ATOM    232  CB  SER X  30       1.374   2.501 -14.156  1.00 32.87           C  
ATOM    233  OG  SER X  30       0.884   2.694 -12.837  1.00 32.61           O  
ATOM    234  N   THR X  31       2.694   5.424 -13.279  1.00 25.73           N  
ATOM    235  CA  THR X  31       2.417   6.846 -13.088  1.00 25.21           C  
ATOM    236  C   THR X  31       3.489   7.462 -12.195  1.00 25.80           C  
ATOM    237  O   THR X  31       4.231   6.735 -11.536  1.00 23.03           O  
ATOM    238  CB  THR X  31       1.092   7.046 -12.349  1.00 23.30           C  
ATOM    239  OG1 THR X  31       1.167   6.402 -11.065  1.00 21.27           O  
ATOM    240  CG2 THR X  31      -0.078   6.481 -13.160  1.00 25.88           C  
ATOM    241  N   PRO X  32       3.556   8.804 -12.142  1.00 23.72           N  
ATOM    242  CA  PRO X  32       4.479   9.457 -11.198  1.00 23.67           C  
ATOM    243  C   PRO X  32       4.212   9.035  -9.751  1.00 22.12           C  
ATOM    244  O   PRO X  32       5.158   8.749  -9.012  1.00 19.54           O  
ATOM    245  CB  PRO X  32       4.186  10.951 -11.387  1.00 25.80           C  
ATOM    246  CG  PRO X  32       3.606  11.062 -12.772  1.00 29.31           C  
ATOM    247  CD  PRO X  32       2.854   9.775 -13.005  1.00 27.72           C  
ATOM    248  N   GLU X  33       2.942   8.979  -9.353  1.00 21.19           N  
ATOM    249  CA  GLU X  33       2.622   8.631  -7.973  1.00 20.01           C  
ATOM    250  C   GLU X  33       3.030   7.191  -7.670  1.00 19.12           C  
ATOM    251  O   GLU X  33       3.456   6.889  -6.558  1.00 20.23           O  
ATOM    252  CB  GLU X  33       1.152   8.905  -7.630  1.00 20.79           C  
ATOM    253  CG  GLU X  33       0.104   8.119  -8.445  1.00 20.85           C  
ATOM    254  CD  GLU X  33      -0.424   8.872  -9.646  1.00 23.34           C  
ATOM    255  OE1 GLU X  33       0.229   9.849 -10.060  1.00 23.46           O  
ATOM    256  OE2 GLU X  33      -1.496   8.485 -10.180  1.00 24.89           O  
ATOM    257  N   ALA X  34       2.932   6.304  -8.660  1.00 17.11           N  
ATOM    258  CA  ALA X  34       3.402   4.939  -8.475  1.00 14.98           C  
ATOM    259  C   ALA X  34       4.913   4.883  -8.212  1.00 15.59           C  
ATOM    260  O   ALA X  34       5.365   4.073  -7.416  1.00 16.27           O  
ATOM    261  CB  ALA X  34       3.072   4.106  -9.658  1.00 16.90           C  
ATOM    262  N   ALA X  35       5.688   5.705  -8.912  1.00 16.71           N  
ATOM    263  CA  ALA X  35       7.141   5.748  -8.708  1.00 18.23           C  
ATOM    264  C   ALA X  35       7.459   6.337  -7.332  1.00 18.18           C  
ATOM    265  O   ALA X  35       8.355   5.855  -6.630  1.00 17.63           O  
ATOM    266  CB  ALA X  35       7.806   6.556  -9.803  1.00 21.78           C  
ATOM    267  N   VAL X  36       6.715   7.368  -6.938  1.00 19.37           N  
ATOM    268  CA  VAL X  36       6.924   7.989  -5.626  1.00 19.11           C  
ATOM    269  C   VAL X  36       6.607   7.000  -4.506  1.00 17.51           C  
ATOM    270  O   VAL X  36       7.367   6.869  -3.539  1.00 18.60           O  
ATOM    271  CB  VAL X  36       6.082   9.259  -5.453  1.00 17.53           C  
ATOM    272  CG1 VAL X  36       6.184   9.789  -4.013  1.00 19.30           C  
ATOM    273  CG2 VAL X  36       6.532  10.314  -6.437  1.00 19.15           C  
ATOM    274  N   LEU X  37       5.492   6.292  -4.638  1.00 14.96           N  
ATOM    275  CA  LEU X  37       5.096   5.315  -3.628  1.00 15.22           C  
ATOM    276  C   LEU X  37       6.134   4.198  -3.494  1.00 16.61           C  
ATOM    277  O   LEU X  37       6.481   3.781  -2.386  1.00 18.36           O  
ATOM    278  CB  LEU X  37       3.734   4.721  -3.964  1.00 14.60           C  
ATOM    279  CG  LEU X  37       3.287   3.534  -3.106  1.00 14.87           C  
ATOM    280  CD1 LEU X  37       3.209   3.927  -1.641  1.00 16.06           C  
ATOM    281  CD2 LEU X  37       1.922   3.014  -3.599  1.00 14.39           C  
ATOM    282  N   ARG X  38       6.643   3.725  -4.622  1.00 16.43           N  
ATOM    283  CA  ARG X  38       7.631   2.674  -4.595  1.00 18.00           C  
ATOM    284  C   ARG X  38       8.901   3.133  -3.877  1.00 16.28           C  
ATOM    285  O   ARG X  38       9.483   2.394  -3.076  1.00 16.93           O  
ATOM    286  CB  ARG X  38       7.943   2.214  -6.016  1.00 24.05           C  
ATOM    287  CG  ARG X  38       8.177   0.744  -6.081  1.00 28.55           C  
ATOM    288  CD  ARG X  38       8.370   0.283  -7.482  1.00 28.27           C  
ATOM    289  NE  ARG X  38       7.121   0.156  -8.237  1.00 23.74           N  
ATOM    290  CZ  ARG X  38       7.074  -0.374  -9.454  1.00 22.85           C  
ATOM    291  NH1 ARG X  38       8.195  -0.808 -10.008  1.00 23.20           N  
ATOM    292  NH2 ARG X  38       5.926  -0.478 -10.118  1.00 20.97           N  
ATOM    293  N   SER X  39       9.321   4.354  -4.164  1.00 15.94           N  
ATOM    294  CA  SER X  39      10.508   4.929  -3.536  1.00 19.52           C  
ATOM    295  C   SER X  39      10.296   5.183  -2.033  1.00 19.53           C  
ATOM    296  O   SER X  39      11.151   4.861  -1.200  1.00 18.81           O  
ATOM    297  CB  SER X  39      10.852   6.238  -4.230  1.00 23.11           C  
ATOM    298  OG  SER X  39      11.935   6.864  -3.591  1.00 28.66           O  
ATOM    299  N   ALA X  40       9.161   5.775  -1.692  1.00 16.90           N  
ATOM    300  CA  ALA X  40       8.858   6.051  -0.290  1.00 17.43           C  
ATOM    301  C   ALA X  40       8.752   4.754   0.522  1.00 16.76           C  
ATOM    302  O   ALA X  40       9.277   4.668   1.634  1.00 16.94           O  
ATOM    303  CB  ALA X  40       7.588   6.862  -0.183  1.00 19.08           C  
ATOM    304  N   ALA X  41       8.063   3.752  -0.026  1.00 16.96           N  
ATOM    305  CA  ALA X  41       7.934   2.446   0.623  1.00 17.97           C  
ATOM    306  C   ALA X  41       9.296   1.795   0.878  1.00 18.63           C  
ATOM    307  O   ALA X  41       9.527   1.193   1.932  1.00 17.79           O  
ATOM    308  CB  ALA X  41       7.076   1.515  -0.216  1.00 17.70           C  
ATOM    309  N   ALA X  42      10.182   1.888  -0.103  1.00 19.43           N  
ATOM    310  CA  ALA X  42      11.516   1.323   0.027  1.00 20.70           C  
ATOM    311  C   ALA X  42      12.293   2.026   1.149  1.00 21.14           C  
ATOM    312  O   ALA X  42      12.949   1.369   1.951  1.00 22.55           O  
ATOM    313  CB  ALA X  42      12.271   1.420  -1.295  1.00 21.26           C  
ATOM    314  N   ARG X  43      12.216   3.351   1.214  1.00 19.64           N  
ATOM    315  CA  ARG X  43      12.916   4.102   2.272  1.00 22.77           C  
ATOM    316  C   ARG X  43      12.337   3.727   3.649  1.00 21.17           C  
ATOM    317  O   ARG X  43      13.061   3.498   4.616  1.00 20.42           O  
ATOM    318  CB  ARG X  43      12.835   5.623   2.026  1.00 29.86           C  
ATOM    319  CG  ARG X  43      13.542   6.492   3.089  1.00 45.20           C  
ATOM    320  CD  ARG X  43      15.066   6.409   2.951  1.00 58.92           C  
ATOM    321  NE  ARG X  43      15.794   7.460   3.671  1.00 69.09           N  
ATOM    322  CZ  ARG X  43      17.122   7.517   3.752  1.00 76.13           C  
ATOM    323  NH1 ARG X  43      17.863   6.582   3.171  1.00 77.84           N  
ATOM    324  NH2 ARG X  43      17.716   8.503   4.415  1.00 80.41           N  
ATOM    325  N   LEU X  44      11.019   3.626   3.726  1.00 21.27           N  
ATOM    326  CA  LEU X  44      10.369   3.266   4.977  1.00 20.97           C  
ATOM    327  C   LEU X  44      10.836   1.890   5.488  1.00 21.69           C  
ATOM    328  O   LEU X  44      11.081   1.716   6.679  1.00 23.84           O  
ATOM    329  CB  LEU X  44       8.850   3.289   4.793  1.00 19.70           C  
ATOM    330  CG  LEU X  44       8.026   2.963   6.033  1.00 24.89           C  
ATOM    331  CD1 LEU X  44       8.194   4.037   7.093  1.00 28.30           C  
ATOM    332  CD2 LEU X  44       6.556   2.800   5.654  1.00 26.16           C  
ATOM    333  N   ARG X  45      10.954   0.925   4.582  1.00 20.88           N  
ATOM    334  CA  ARG X  45      11.377  -0.415   4.941  1.00 23.23           C  
ATOM    335  C   ARG X  45      12.827  -0.432   5.387  1.00 24.92           C  
ATOM    336  O   ARG X  45      13.217  -1.237   6.234  1.00 27.81           O  
ATOM    337  CB  ARG X  45      11.195  -1.364   3.761  1.00 27.52           C  
ATOM    338  CG  ARG X  45       9.736  -1.666   3.477  1.00 35.18           C  
ATOM    339  CD  ARG X  45       9.589  -2.498   2.244  1.00 42.74           C  
ATOM    340  NE  ARG X  45      10.278  -3.776   2.382  1.00 49.70           N  
ATOM    341  CZ  ARG X  45       9.770  -4.944   2.008  1.00 50.01           C  
ATOM    342  NH1 ARG X  45       8.559  -5.007   1.474  1.00 48.10           N  
ATOM    343  NH2 ARG X  45      10.476  -6.053   2.170  1.00 50.98           N  
ATOM    344  N   GLN X  46      13.628   0.444   4.796  1.00 22.02           N  
ATOM    345  CA  GLN X  46      15.013   0.588   5.210  1.00 23.82           C  
ATOM    346  C   GLN X  46      15.103   1.117   6.636  1.00 23.12           C  
ATOM    347  O   GLN X  46      15.885   0.618   7.448  1.00 25.79           O  
ATOM    348  CB  GLN X  46      15.745   1.546   4.284  1.00 26.12           C  
ATOM    349  CG  GLN X  46      16.184   0.933   2.977  1.00 30.66           C  
ATOM    350  CD  GLN X  46      16.970   1.906   2.128  1.00 37.98           C  
ATOM    351  OE1 GLN X  46      16.467   2.965   1.773  1.00 40.57           O  
ATOM    352  NE2 GLN X  46      18.214   1.564   1.810  1.00 41.67           N  
ATOM    353  N   ILE X  47      14.310   2.140   6.929  1.00 21.48           N  
ATOM    354  CA  ILE X  47      14.350   2.775   8.243  1.00 24.67           C  
ATOM    355  C   ILE X  47      13.874   1.808   9.317  1.00 25.07           C  
ATOM    356  O   ILE X  47      14.431   1.771  10.415  1.00 26.33           O  
ATOM    357  CB  ILE X  47      13.511   4.070   8.270  1.00 24.45           C  
ATOM    358  CG1 ILE X  47      14.126   5.109   7.332  1.00 26.69           C  
ATOM    359  CG2 ILE X  47      13.418   4.625   9.697  1.00 25.98           C  
ATOM    360  CD1 ILE X  47      13.243   6.288   7.049  1.00 28.70           C  
ATOM    361  N   HIS X  48      12.847   1.026   8.995  1.00 26.96           N  
ATOM    362  CA  HIS X  48      12.265   0.080   9.948  1.00 29.41           C  
ATOM    363  C   HIS X  48      12.457  -1.357   9.484  1.00 29.78           C  
ATOM    364  O   HIS X  48      11.507  -2.136   9.444  1.00 29.46           O  
ATOM    365  CB  HIS X  48      10.771   0.362  10.135  1.00 28.98           C  
ATOM    366  CG  HIS X  48      10.479   1.755  10.587  1.00 33.36           C  
ATOM    367  ND1 HIS X  48      10.576   2.144  11.906  1.00 36.78           N  
ATOM    368  CD2 HIS X  48      10.123   2.860   9.893  1.00 34.38           C  
ATOM    369  CE1 HIS X  48      10.285   3.430  12.005  1.00 37.83           C  
ATOM    370  NE2 HIS X  48      10.004   3.887  10.799  1.00 36.06           N  
ATOM    371  N   ARG X  49      13.696  -1.707   9.160  1.00 29.98           N  
ATOM    372  CA  ARG X  49      13.998  -2.997   8.555  1.00 32.50           C  
ATOM    373  C   ARG X  49      13.561  -4.167   9.438  1.00 35.74           C  
ATOM    374  O   ARG X  49      12.939  -5.115   8.962  1.00 35.07           O  
ATOM    375  CB  ARG X  49      15.496  -3.097   8.252  1.00 36.73           C  
ATOM    376  CG  ARG X  49      15.881  -4.378   7.528  1.00 44.29           C  
ATOM    377  CD  ARG X  49      17.360  -4.417   7.151  1.00 54.35           C  
ATOM    378  NE  ARG X  49      17.726  -3.292   6.297  1.00 61.45           N  
ATOM    379  CZ  ARG X  49      17.316  -3.129   5.041  1.00 64.51           C  
ATOM    380  NH1 ARG X  49      16.513  -4.017   4.465  1.00 65.70           N  
ATOM    381  NH2 ARG X  49      17.703  -2.062   4.357  1.00 64.83           N  
ATOM    382  N   SER X  50      13.881  -4.104  10.725  1.00 40.37           N  
ATOM    383  CA  SER X  50      13.564  -5.216  11.612  1.00 42.33           C  
ATOM    384  C   SER X  50      12.055  -5.395  11.803  1.00 38.35           C  
ATOM    385  O   SER X  50      11.583  -6.523  11.882  1.00 39.99           O  
ATOM    386  CB  SER X  50      14.276  -5.070  12.958  1.00 46.55           C  
ATOM    387  OG  SER X  50      15.668  -5.290  12.806  1.00 48.58           O  
ATOM    388  N   PHE X  51      11.300  -4.299  11.862  1.00 34.26           N  
ATOM    389  CA  PHE X  51       9.841  -4.402  11.969  1.00 33.11           C  
ATOM    390  C   PHE X  51       9.219  -5.047  10.728  1.00 29.09           C  
ATOM    391  O   PHE X  51       8.416  -5.958  10.856  1.00 28.15           O  
ATOM    392  CB  PHE X  51       9.181  -3.039  12.231  1.00 32.42           C  
ATOM    393  CG  PHE X  51       7.671  -3.074  12.166  1.00 31.10           C  
ATOM    394  CD1 PHE X  51       6.919  -3.444  13.277  1.00 34.93           C  
ATOM    395  CD2 PHE X  51       7.001  -2.741  10.995  1.00 30.11           C  
ATOM    396  CE1 PHE X  51       5.536  -3.479  13.220  1.00 35.12           C  
ATOM    397  CE2 PHE X  51       5.609  -2.780  10.929  1.00 31.03           C  
ATOM    398  CZ  PHE X  51       4.879  -3.145  12.041  1.00 34.46           C  
ATOM    399  N   PHE X  52       9.586  -4.583   9.534  1.00 28.25           N  
ATOM    400  CA  PHE X  52       8.962  -5.092   8.305  1.00 28.69           C  
ATOM    401  C   PHE X  52       9.502  -6.465   7.907  1.00 32.02           C  
ATOM    402  O   PHE X  52       8.761  -7.300   7.394  1.00 32.94           O  
ATOM    403  CB  PHE X  52       9.126  -4.101   7.145  1.00 25.25           C  
ATOM    404  CG  PHE X  52       8.250  -2.883   7.262  1.00 25.44           C  
ATOM    405  CD1 PHE X  52       6.905  -2.940   6.920  1.00 27.68           C  
ATOM    406  CD2 PHE X  52       8.767  -1.681   7.724  1.00 24.81           C  
ATOM    407  CE1 PHE X  52       6.097  -1.827   7.036  1.00 27.30           C  
ATOM    408  CE2 PHE X  52       7.963  -0.568   7.848  1.00 25.38           C  
ATOM    409  CZ  PHE X  52       6.629  -0.637   7.495  1.00 27.25           C  
ATOM    410  N   SER X  53      10.787  -6.703   8.153  1.00 33.98           N  
ATOM    411  CA  SER X  53      11.383  -7.996   7.835  1.00 36.66           C  
ATOM    412  C   SER X  53      10.693  -9.120   8.599  1.00 37.14           C  
ATOM    413  O   SER X  53      10.695 -10.268   8.161  1.00 40.99           O  
ATOM    414  CB  SER X  53      12.883  -7.998   8.144  1.00 43.50           C  
ATOM    415  OG  SER X  53      13.582  -7.191   7.215  1.00 47.84           O  
ATOM    416  N   ALA X  54      10.082  -8.782   9.727  1.00 36.19           N  
ATOM    417  CA  ALA X  54       9.441  -9.781  10.571  1.00 37.53           C  
ATOM    418  C   ALA X  54       8.135 -10.304   9.953  1.00 35.02           C  
ATOM    419  O   ALA X  54       7.674 -11.388  10.309  1.00 35.99           O  
ATOM    420  CB  ALA X  54       9.179  -9.203  11.952  1.00 40.11           C  
ATOM    421  N   TYR X  55       7.557  -9.540   9.027  1.00 31.21           N  
ATOM    422  CA  TYR X  55       6.299  -9.918   8.383  1.00 31.25           C  
ATOM    423  C   TYR X  55       6.502 -10.350   6.936  1.00 32.05           C  
ATOM    424  O   TYR X  55       5.536 -10.587   6.195  1.00 29.64           O  
ATOM    425  CB  TYR X  55       5.324  -8.747   8.426  1.00 32.03           C  
ATOM    426  CG  TYR X  55       4.805  -8.471   9.813  1.00 37.16           C  
ATOM    427  CD1 TYR X  55       5.512  -7.656  10.689  1.00 40.93           C  
ATOM    428  CD2 TYR X  55       3.618  -9.047  10.261  1.00 37.81           C  
ATOM    429  CE1 TYR X  55       5.044  -7.408  11.963  1.00 43.87           C  
ATOM    430  CE2 TYR X  55       3.145  -8.804  11.535  1.00 39.73           C  
ATOM    431  CZ  TYR X  55       3.858  -7.983  12.382  1.00 43.93           C  
ATOM    432  OH  TYR X  55       3.389  -7.739  13.657  1.00 47.05           O  
ATOM    433  N   LEU X  56       7.761 -10.466   6.544  1.00 35.51           N  
ATOM    434  CA  LEU X  56       8.113 -10.643   5.151  1.00 38.82           C  
ATOM    435  C   LEU X  56       7.625 -11.990   4.597  1.00 44.89           C  
ATOM    436  O   LEU X  56       7.100 -12.058   3.487  1.00 49.65           O  
ATOM    437  CB  LEU X  56       9.621 -10.474   4.991  1.00 40.34           C  
ATOM    438  CG  LEU X  56      10.122 -10.160   3.583  1.00 40.88           C  
ATOM    439  CD1 LEU X  56       9.244  -9.092   2.869  1.00 33.45           C  
ATOM    440  CD2 LEU X  56      11.589  -9.715   3.686  1.00 43.24           C  
ATOM    441  N   GLY X  57       7.785 -13.057   5.364  1.00 46.65           N  
ATOM    442  CA  GLY X  57       7.281 -14.360   4.958  1.00 48.03           C  
ATOM    443  C   GLY X  57       5.990 -14.728   5.675  1.00 46.44           C  
ATOM    444  O   GLY X  57       5.776 -15.891   6.031  1.00 49.54           O  
ATOM    445  N   TYR X  58       5.120 -13.741   5.885  1.00 40.06           N  
ATOM    446  CA  TYR X  58       3.958 -13.926   6.761  1.00 35.51           C  
ATOM    447  C   TYR X  58       3.063 -15.063   6.238  1.00 36.46           C  
ATOM    448  O   TYR X  58       2.437 -14.914   5.187  1.00 33.94           O  
ATOM    449  CB  TYR X  58       3.151 -12.629   6.892  1.00 32.89           C  
ATOM    450  CG  TYR X  58       1.990 -12.733   7.878  1.00 36.10           C  
ATOM    451  CD1 TYR X  58       2.212 -12.913   9.234  1.00 40.64           C  
ATOM    452  CD2 TYR X  58       0.672 -12.668   7.451  1.00 35.70           C  
ATOM    453  CE1 TYR X  58       1.143 -13.024  10.131  1.00 41.29           C  
ATOM    454  CE2 TYR X  58      -0.384 -12.778   8.340  1.00 37.10           C  
ATOM    455  CZ  TYR X  58      -0.149 -12.958   9.667  1.00 40.14           C  
ATOM    456  OH  TYR X  58      -1.238 -13.044  10.526  1.00 41.74           O  
ATOM    457  N   PRO X  59       2.999 -16.196   6.973  1.00 44.23           N  
ATOM    458  CA  PRO X  59       2.301 -17.442   6.610  1.00 47.47           C  
ATOM    459  C   PRO X  59       0.810 -17.422   6.905  1.00 43.88           C  
ATOM    460  O   PRO X  59       0.123 -18.381   6.568  1.00 47.17           O  
ATOM    461  CB  PRO X  59       2.966 -18.475   7.518  1.00 52.08           C  
ATOM    462  CG  PRO X  59       3.262 -17.706   8.767  1.00 52.17           C  
ATOM    463  CD  PRO X  59       3.597 -16.293   8.319  1.00 49.14           C  
ATOM    464  N   GLY X  60       0.325 -16.357   7.531  1.00 37.10           N  
ATOM    465  CA  GLY X  60      -1.069 -16.301   7.952  1.00 35.82           C  
ATOM    466  C   GLY X  60      -1.970 -15.616   6.945  1.00 33.17           C  
ATOM    467  O   GLY X  60      -1.559 -15.314   5.821  1.00 31.31           O  
ATOM    468  N   ASN X  61      -3.209 -15.359   7.350  1.00 32.74           N  
ATOM    469  CA  ASN X  61      -4.188 -14.731   6.470  1.00 30.89           C  
ATOM    470  C   ASN X  61      -3.863 -13.257   6.232  1.00 28.65           C  
ATOM    471  O   ASN X  61      -4.085 -12.409   7.107  1.00 27.62           O  
ATOM    472  CB  ASN X  61      -5.593 -14.867   7.054  1.00 32.45           C  
ATOM    473  CG  ASN X  61      -6.671 -14.518   6.054  1.00 35.00           C  
ATOM    474  OD1 ASN X  61      -6.510 -13.620   5.228  1.00 33.34           O  
ATOM    475  ND2 ASN X  61      -7.778 -15.239   6.114  1.00 39.38           N  
ATOM    476  N   ARG X  62      -3.345 -12.971   5.039  1.00 27.72           N  
ATOM    477  CA  ARG X  62      -2.877 -11.634   4.671  1.00 27.86           C  
ATOM    478  C   ARG X  62      -4.018 -10.624   4.619  1.00 27.01           C  
ATOM    479  O   ARG X  62      -3.907  -9.523   5.150  1.00 25.67           O  
ATOM    480  CB  ARG X  62      -2.224 -11.661   3.287  1.00 28.13           C  
ATOM    481  CG  ARG X  62      -0.974 -12.519   3.127  1.00 32.60           C  
ATOM    482  CD  ARG X  62      -0.415 -12.299   1.729  1.00 35.64           C  
ATOM    483  NE  ARG X  62       0.736 -13.143   1.424  1.00 39.60           N  
ATOM    484  CZ  ARG X  62       0.711 -14.216   0.640  1.00 41.33           C  
ATOM    485  NH1 ARG X  62      -0.418 -14.625   0.058  1.00 44.11           N  
ATOM    486  NH2 ARG X  62       1.828 -14.893   0.448  1.00 39.75           N  
ATOM    487  N   PHE X  63      -5.104 -10.985   3.948  1.00 26.28           N  
ATOM    488  CA  PHE X  63      -6.250 -10.080   3.854  1.00 26.76           C  
ATOM    489  C   PHE X  63      -6.833  -9.758   5.234  1.00 27.27           C  
ATOM    490  O   PHE X  63      -7.072  -8.592   5.553  1.00 25.88           O  
ATOM    491  CB  PHE X  63      -7.340 -10.633   2.942  1.00 26.77           C  
ATOM    492  CG  PHE X  63      -8.585  -9.801   2.942  1.00 29.25           C  
ATOM    493  CD1 PHE X  63      -8.668  -8.650   2.172  1.00 28.96           C  
ATOM    494  CD2 PHE X  63      -9.664 -10.148   3.742  1.00 31.96           C  
ATOM    495  CE1 PHE X  63      -9.813  -7.872   2.187  1.00 29.77           C  
ATOM    496  CE2 PHE X  63     -10.811  -9.376   3.758  1.00 33.75           C  
ATOM    497  CZ  PHE X  63     -10.884  -8.234   2.981  1.00 31.99           C  
ATOM    498  N   GLU X  64      -7.055 -10.787   6.046  1.00 29.63           N  
ATOM    499  CA  GLU X  64      -7.625 -10.593   7.374  1.00 31.43           C  
ATOM    500  C   GLU X  64      -6.793  -9.601   8.170  1.00 28.97           C  
ATOM    501  O   GLU X  64      -7.326  -8.687   8.797  1.00 27.96           O  
ATOM    502  CB  GLU X  64      -7.703 -11.912   8.146  1.00 34.51           C  
ATOM    503  CG  GLU X  64      -8.271 -11.744   9.549  1.00 38.69           C  
ATOM    504  CD  GLU X  64      -7.990 -12.918  10.467  1.00 43.65           C  
ATOM    505  OE1 GLU X  64      -6.870 -13.471  10.434  1.00 47.68           O  
ATOM    506  OE2 GLU X  64      -8.896 -13.284  11.235  1.00 44.85           O  
ATOM    507  N   LEU X  65      -5.479  -9.788   8.144  1.00 27.50           N  
ATOM    508  CA  LEU X  65      -4.579  -8.956   8.938  1.00 27.27           C  
ATOM    509  C   LEU X  65      -4.728  -7.472   8.606  1.00 25.51           C  
ATOM    510  O   LEU X  65      -4.885  -6.637   9.497  1.00 25.66           O  
ATOM    511  CB  LEU X  65      -3.130  -9.409   8.741  1.00 27.00           C  
ATOM    512  CG  LEU X  65      -2.081  -8.636   9.541  1.00 29.33           C  
ATOM    513  CD1 LEU X  65      -2.461  -8.590  11.013  1.00 34.30           C  
ATOM    514  CD2 LEU X  65      -0.712  -9.263   9.358  1.00 26.96           C  
ATOM    515  N   VAL X  66      -4.679  -7.143   7.322  1.00 23.99           N  
ATOM    516  CA  VAL X  66      -4.800  -5.755   6.889  1.00 23.75           C  
ATOM    517  C   VAL X  66      -6.220  -5.218   7.121  1.00 23.54           C  
ATOM    518  O   VAL X  66      -6.398  -4.045   7.447  1.00 23.97           O  
ATOM    519  CB  VAL X  66      -4.423  -5.602   5.398  1.00 22.89           C  
ATOM    520  CG1 VAL X  66      -4.529  -4.161   4.978  1.00 22.33           C  
ATOM    521  CG2 VAL X  66      -3.006  -6.129   5.136  1.00 23.89           C  
ATOM    522  N   ALA X  67      -7.226  -6.071   6.954  1.00 23.27           N  
ATOM    523  CA  ALA X  67      -8.618  -5.659   7.140  1.00 23.44           C  
ATOM    524  C   ALA X  67      -8.905  -5.317   8.603  1.00 25.75           C  
ATOM    525  O   ALA X  67      -9.719  -4.446   8.904  1.00 26.21           O  
ATOM    526  CB  ALA X  67      -9.568  -6.756   6.656  1.00 24.35           C  
ATOM    527  N   LEU X  68      -8.237  -6.013   9.511  1.00 27.74           N  
ATOM    528  CA  LEU X  68      -8.383  -5.756  10.934  1.00 30.58           C  
ATOM    529  C   LEU X  68      -7.811  -4.395  11.354  1.00 32.17           C  
ATOM    530  O   LEU X  68      -8.269  -3.806  12.329  1.00 32.99           O  
ATOM    531  CB  LEU X  68      -7.710  -6.878  11.727  1.00 30.75           C  
ATOM    532  CG  LEU X  68      -8.475  -8.206  11.763  1.00 31.72           C  
ATOM    533  CD1 LEU X  68      -7.618  -9.315  12.352  1.00 33.04           C  
ATOM    534  CD2 LEU X  68      -9.758  -8.052  12.566  1.00 33.48           C  
ATOM    535  N   MET X  69      -6.837  -3.889  10.601  1.00 30.52           N  
ATOM    536  CA  MET X  69      -6.108  -2.694  11.003  1.00 33.28           C  
ATOM    537  C   MET X  69      -6.355  -1.456  10.136  1.00 31.91           C  
ATOM    538  O   MET X  69      -6.052  -0.332  10.553  1.00 32.96           O  
ATOM    539  CB  MET X  69      -4.608  -2.995  10.986  1.00 33.42           C  
ATOM    540  CG  MET X  69      -4.179  -4.103  11.931  1.00 29.60           C  
ATOM    541  SD  MET X  69      -2.393  -4.318  11.918  1.00 36.37           S  
ATOM    542  CE  MET X  69      -2.052  -4.549  10.176  1.00 23.94           C  
ATOM    543  N   ALA X  70      -6.880  -1.648   8.933  1.00 29.95           N  
ATOM    544  CA  ALA X  70      -6.918  -0.565   7.954  1.00 30.05           C  
ATOM    545  C   ALA X  70      -7.612   0.691   8.490  1.00 32.51           C  
ATOM    546  O   ALA X  70      -7.100   1.800   8.328  1.00 32.77           O  
ATOM    547  CB  ALA X  70      -7.572  -1.034   6.670  1.00 31.61           C  
ATOM    548  N   ASP X  71      -8.768   0.529   9.133  1.00 31.87           N  
ATOM    549  CA  ASP X  71      -9.520   1.684   9.616  1.00 34.60           C  
ATOM    550  C   ASP X  71      -8.824   2.489  10.728  1.00 34.26           C  
ATOM    551  O   ASP X  71      -8.805   3.718  10.675  1.00 34.14           O  
ATOM    552  CB  ASP X  71     -10.914   1.255  10.079  1.00 41.14           C  
ATOM    553  CG  ASP X  71     -11.731   0.661   8.958  1.00 45.58           C  
ATOM    554  OD1 ASP X  71     -12.047   1.393   7.996  1.00 46.57           O  
ATOM    555  OD2 ASP X  71     -12.073  -0.539   9.031  1.00 47.01           O  
ATOM    556  N   SER X  72      -8.288   1.810  11.739  1.00 35.19           N  
ATOM    557  CA  SER X  72      -7.607   2.498  12.837  1.00 40.19           C  
ATOM    558  C   SER X  72      -6.324   3.163  12.363  1.00 36.04           C  
ATOM    559  O   SER X  72      -6.042   4.301  12.731  1.00 36.32           O  
ATOM    560  CB  SER X  72      -7.277   1.539  13.987  1.00 47.54           C  
ATOM    561  OG  SER X  72      -6.986   0.250  13.491  1.00 51.56           O  
ATOM    562  N   VAL X  73      -5.552   2.459  11.542  1.00 32.54           N  
ATOM    563  CA  VAL X  73      -4.274   2.989  11.074  1.00 31.06           C  
ATOM    564  C   VAL X  73      -4.506   4.288  10.311  1.00 32.34           C  
ATOM    565  O   VAL X  73      -3.770   5.261  10.491  1.00 34.84           O  
ATOM    566  CB  VAL X  73      -3.505   1.981  10.189  1.00 29.48           C  
ATOM    567  CG1 VAL X  73      -2.273   2.638   9.575  1.00 30.28           C  
ATOM    568  CG2 VAL X  73      -3.102   0.745  10.991  1.00 28.99           C  
ATOM    569  N   LEU X  74      -5.550   4.313   9.480  1.00 31.83           N  
ATOM    570  CA  LEU X  74      -5.880   5.522   8.725  1.00 33.25           C  
ATOM    571  C   LEU X  74      -6.631   6.571   9.555  1.00 39.10           C  
ATOM    572  O   LEU X  74      -6.457   7.773   9.340  1.00 40.82           O  
ATOM    573  CB  LEU X  74      -6.703   5.179   7.486  1.00 31.41           C  
ATOM    574  CG  LEU X  74      -6.021   4.332   6.412  1.00 31.08           C  
ATOM    575  CD1 LEU X  74      -7.008   4.047   5.294  1.00 32.06           C  
ATOM    576  CD2 LEU X  74      -4.770   5.017   5.861  1.00 31.48           C  
ATOM    577  N   SER X  75      -7.453   6.122  10.504  1.00 41.67           N  
ATOM    578  CA  SER X  75      -8.416   7.010  11.158  1.00 46.82           C  
ATOM    579  C   SER X  75      -7.953   7.594  12.489  1.00 50.87           C  
ATOM    580  O   SER X  75      -8.084   8.796  12.725  1.00 55.29           O  
ATOM    581  CB  SER X  75      -9.740   6.273  11.387  1.00 50.37           C  
ATOM    582  OG  SER X  75     -10.257   5.751  10.174  1.00 52.03           O  
ATOM    583  N   ASP X  76      -7.433   6.740  13.363  1.00 51.63           N  
ATOM    584  CA  ASP X  76      -7.178   7.125  14.750  1.00 57.65           C  
ATOM    585  C   ASP X  76      -6.367   8.418  14.865  1.00 62.11           C  
ATOM    586  O   ASP X  76      -5.455   8.672  14.075  1.00 58.53           O  
ATOM    587  CB  ASP X  76      -6.476   5.986  15.496  1.00 57.43           C  
ATOM    588  CG  ASP X  76      -7.392   4.802  15.760  1.00 58.39           C  
ATOM    589  OD1 ASP X  76      -8.512   4.774  15.206  1.00 57.12           O  
ATOM    590  OD2 ASP X  76      -6.985   3.893  16.516  1.00 60.18           O  
ATOM    591  N   SER X  77      -6.719   9.235  15.854  1.00 69.69           N  
ATOM    592  CA  SER X  77      -6.007  10.482  16.114  1.00 74.10           C  
ATOM    593  C   SER X  77      -4.505  10.226  16.113  1.00 73.54           C  
ATOM    594  O   SER X  77      -4.056   9.154  16.524  1.00 69.13           O  
ATOM    595  CB  SER X  77      -6.446  11.068  17.460  1.00 80.78           C  
ATOM    596  OG  SER X  77      -5.935  12.376  17.657  1.00 84.50           O  
ATOM    597  N   PRO X  78      -3.716  11.208  15.652  1.00 80.68           N  
ATOM    598  CA  PRO X  78      -4.137  12.506  15.103  1.00 84.53           C  
ATOM    599  C   PRO X  78      -5.061  12.458  13.877  1.00 80.29           C  
ATOM    600  O   PRO X  78      -5.777  13.432  13.641  1.00 85.27           O  
ATOM    601  CB  PRO X  78      -2.806  13.192  14.738  1.00 85.70           C  
ATOM    602  CG  PRO X  78      -1.713  12.189  15.022  1.00 83.93           C  
ATOM    603  CD  PRO X  78      -2.279  11.191  15.966  1.00 83.33           C  
ATOM    604  N   GLY X  79      -5.048  11.372  13.113  1.00 69.11           N  
ATOM    605  CA  GLY X  79      -5.899  11.271  11.937  1.00 62.34           C  
ATOM    606  C   GLY X  79      -5.118  10.777  10.738  1.00 55.79           C  
ATOM    607  O   GLY X  79      -3.976  10.345  10.888  1.00 56.64           O  
ATOM    608  N   PRO X  80      -5.721  10.840   9.538  1.00 48.79           N  
ATOM    609  CA  PRO X  80      -4.980  10.380   8.359  1.00 41.94           C  
ATOM    610  C   PRO X  80      -3.862  11.349   7.983  1.00 38.26           C  
ATOM    611  O   PRO X  80      -4.019  12.563   8.117  1.00 39.71           O  
ATOM    612  CB  PRO X  80      -6.050  10.340   7.266  1.00 41.64           C  
ATOM    613  CG  PRO X  80      -7.011  11.409   7.660  1.00 46.58           C  
ATOM    614  CD  PRO X  80      -7.028  11.420   9.175  1.00 49.55           C  
ATOM    615  N   THR X  81      -2.735  10.798   7.548  1.00 33.08           N  
ATOM    616  CA  THR X  81      -1.634  11.572   6.982  1.00 31.53           C  
ATOM    617  C   THR X  81      -1.033  10.739   5.858  1.00 29.94           C  
ATOM    618  O   THR X  81      -1.210   9.522   5.823  1.00 26.72           O  
ATOM    619  CB  THR X  81      -0.529  11.846   8.007  1.00 33.62           C  
ATOM    620  OG1 THR X  81       0.034  10.603   8.441  1.00 29.94           O  
ATOM    621  CG2 THR X  81      -1.074  12.627   9.207  1.00 40.98           C  
ATOM    622  N   TRP X  82      -0.309  11.377   4.945  1.00 25.04           N  
ATOM    623  CA  TRP X  82       0.346  10.641   3.886  1.00 22.98           C  
ATOM    624  C   TRP X  82       1.300   9.603   4.474  1.00 24.16           C  
ATOM    625  O   TRP X  82       1.491   8.540   3.898  1.00 24.90           O  
ATOM    626  CB  TRP X  82       1.110  11.590   2.981  1.00 24.11           C  
ATOM    627  CG  TRP X  82       0.277  12.427   2.056  1.00 23.50           C  
ATOM    628  CD1 TRP X  82       0.372  13.772   1.881  1.00 24.40           C  
ATOM    629  CD2 TRP X  82      -0.752  11.976   1.160  1.00 22.72           C  
ATOM    630  NE1 TRP X  82      -0.518  14.189   0.928  1.00 25.76           N  
ATOM    631  CE2 TRP X  82      -1.225  13.108   0.469  1.00 24.25           C  
ATOM    632  CE3 TRP X  82      -1.309  10.727   0.869  1.00 23.25           C  
ATOM    633  CZ2 TRP X  82      -2.237  13.039  -0.479  1.00 25.89           C  
ATOM    634  CZ3 TRP X  82      -2.319  10.656  -0.082  1.00 25.17           C  
ATOM    635  CH2 TRP X  82      -2.771  11.805  -0.744  1.00 26.20           C  
ATOM    636  N   GLY X  83       1.928   9.921   5.605  1.00 25.37           N  
ATOM    637  CA  GLY X  83       2.847   8.984   6.230  1.00 26.11           C  
ATOM    638  C   GLY X  83       2.135   7.688   6.599  1.00 25.60           C  
ATOM    639  O   GLY X  83       2.649   6.596   6.360  1.00 24.16           O  
ATOM    640  N   ARG X  84       0.950   7.802   7.189  1.00 26.42           N  
ATOM    641  CA  ARG X  84       0.141   6.630   7.537  1.00 27.38           C  
ATOM    642  C   ARG X  84      -0.279   5.830   6.313  1.00 24.54           C  
ATOM    643  O   ARG X  84      -0.286   4.601   6.319  1.00 25.25           O  
ATOM    644  CB  ARG X  84      -1.121   7.058   8.263  1.00 31.96           C  
ATOM    645  CG  ARG X  84      -0.989   7.046   9.754  1.00 35.62           C  
ATOM    646  CD  ARG X  84      -1.774   8.192  10.329  1.00 36.48           C  
ATOM    647  NE  ARG X  84      -1.585   8.373  11.762  1.00 36.21           N  
ATOM    648  CZ  ARG X  84      -2.431   7.969  12.699  1.00 37.06           C  
ATOM    649  NH1 ARG X  84      -3.521   7.294  12.375  1.00 36.78           N  
ATOM    650  NH2 ARG X  84      -2.154   8.216  13.968  1.00 39.23           N  
ATOM    651  N   VAL X  85      -0.676   6.541   5.270  1.00 23.29           N  
ATOM    652  CA  VAL X  85      -1.106   5.893   4.042  1.00 22.05           C  
ATOM    653  C   VAL X  85       0.027   5.039   3.489  1.00 21.11           C  
ATOM    654  O   VAL X  85      -0.166   3.865   3.183  1.00 21.06           O  
ATOM    655  CB  VAL X  85      -1.559   6.932   3.012  1.00 22.81           C  
ATOM    656  CG1 VAL X  85      -1.719   6.297   1.659  1.00 23.22           C  
ATOM    657  CG2 VAL X  85      -2.862   7.576   3.480  1.00 24.25           C  
ATOM    658  N   VAL X  86       1.224   5.609   3.389  1.00 21.10           N  
ATOM    659  CA  VAL X  86       2.355   4.852   2.868  1.00 20.32           C  
ATOM    660  C   VAL X  86       2.654   3.662   3.774  1.00 20.55           C  
ATOM    661  O   VAL X  86       2.957   2.574   3.299  1.00 19.62           O  
ATOM    662  CB  VAL X  86       3.615   5.735   2.726  1.00 21.73           C  
ATOM    663  CG1 VAL X  86       4.844   4.887   2.399  1.00 23.25           C  
ATOM    664  CG2 VAL X  86       3.402   6.752   1.643  1.00 22.94           C  
ATOM    665  N   THR X  87       2.570   3.871   5.087  1.00 19.77           N  
ATOM    666  CA  THR X  87       2.930   2.826   6.039  1.00 20.08           C  
ATOM    667  C   THR X  87       2.004   1.616   5.922  1.00 18.55           C  
ATOM    668  O   THR X  87       2.469   0.471   5.891  1.00 17.92           O  
ATOM    669  CB  THR X  87       2.946   3.362   7.490  1.00 22.94           C  
ATOM    670  OG1 THR X  87       3.982   4.345   7.618  1.00 22.48           O  
ATOM    671  CG2 THR X  87       3.217   2.239   8.477  1.00 25.62           C  
ATOM    672  N   LEU X  88       0.704   1.864   5.821  1.00 18.85           N  
ATOM    673  CA  LEU X  88      -0.277   0.786   5.714  1.00 19.06           C  
ATOM    674  C   LEU X  88      -0.117   0.051   4.396  1.00 19.12           C  
ATOM    675  O   LEU X  88      -0.194  -1.175   4.344  1.00 20.26           O  
ATOM    676  CB  LEU X  88      -1.698   1.345   5.816  1.00 18.55           C  
ATOM    677  CG  LEU X  88      -2.835   0.324   5.781  1.00 21.62           C  
ATOM    678  CD1 LEU X  88      -2.725  -0.614   6.958  1.00 23.64           C  
ATOM    679  CD2 LEU X  88      -4.176   1.024   5.784  1.00 22.75           C  
ATOM    680  N   VAL X  89       0.077   0.805   3.320  1.00 19.91           N  
ATOM    681  CA  VAL X  89       0.203   0.211   1.995  1.00 20.62           C  
ATOM    682  C   VAL X  89       1.505  -0.575   1.913  1.00 19.66           C  
ATOM    683  O   VAL X  89       1.559  -1.655   1.329  1.00 18.06           O  
ATOM    684  CB  VAL X  89       0.178   1.289   0.893  1.00 21.05           C  
ATOM    685  CG1 VAL X  89       0.530   0.686  -0.471  1.00 20.62           C  
ATOM    686  CG2 VAL X  89      -1.185   1.955   0.854  1.00 21.22           C  
ATOM    687  N   THR X  90       2.560  -0.024   2.500  1.00 18.54           N  
ATOM    688  CA  THR X  90       3.847  -0.703   2.510  1.00 18.17           C  
ATOM    689  C   THR X  90       3.741  -1.999   3.301  1.00 15.94           C  
ATOM    690  O   THR X  90       4.324  -3.012   2.931  1.00 16.67           O  
ATOM    691  CB  THR X  90       4.961   0.181   3.135  1.00 19.14           C  
ATOM    692  OG1 THR X  90       5.153   1.357   2.335  1.00 20.18           O  
ATOM    693  CG2 THR X  90       6.274  -0.579   3.207  1.00 19.41           C  
ATOM    694  N   PHE X  91       3.013  -1.958   4.406  1.00 15.86           N  
ATOM    695  CA  PHE X  91       2.809  -3.160   5.206  1.00 18.42           C  
ATOM    696  C   PHE X  91       2.097  -4.244   4.397  1.00 17.29           C  
ATOM    697  O   PHE X  91       2.497  -5.402   4.395  1.00 20.18           O  
ATOM    698  CB  PHE X  91       1.994  -2.849   6.458  1.00 20.97           C  
ATOM    699  CG  PHE X  91       1.866  -4.014   7.398  1.00 24.03           C  
ATOM    700  CD1 PHE X  91       2.910  -4.355   8.241  1.00 27.58           C  
ATOM    701  CD2 PHE X  91       0.703  -4.770   7.436  1.00 26.40           C  
ATOM    702  CE1 PHE X  91       2.796  -5.428   9.113  1.00 30.91           C  
ATOM    703  CE2 PHE X  91       0.583  -5.843   8.306  1.00 30.23           C  
ATOM    704  CZ  PHE X  91       1.637  -6.170   9.145  1.00 32.11           C  
ATOM    705  N   ALA X  92       1.037  -3.861   3.710  1.00 16.80           N  
ATOM    706  CA  ALA X  92       0.301  -4.798   2.859  1.00 17.84           C  
ATOM    707  C   ALA X  92       1.211  -5.407   1.789  1.00 17.96           C  
ATOM    708  O   ALA X  92       1.164  -6.610   1.547  1.00 18.17           O  
ATOM    709  CB  ALA X  92      -0.871  -4.102   2.223  1.00 19.54           C  
ATOM    710  N   GLY X  93       2.055  -4.582   1.173  1.00 18.53           N  
ATOM    711  CA  GLY X  93       2.979  -5.059   0.151  1.00 19.80           C  
ATOM    712  C   GLY X  93       3.977  -6.052   0.714  1.00 21.04           C  
ATOM    713  O   GLY X  93       4.298  -7.069   0.091  1.00 20.25           O  
ATOM    714  N   THR X  94       4.463  -5.764   1.916  1.00 20.79           N  
ATOM    715  CA  THR X  94       5.406  -6.649   2.602  1.00 19.42           C  
ATOM    716  C   THR X  94       4.859  -8.063   2.761  1.00 19.04           C  
ATOM    717  O   THR X  94       5.570  -9.046   2.555  1.00 20.18           O  
ATOM    718  CB  THR X  94       5.786  -6.074   3.990  1.00 21.64           C  
ATOM    719  OG1 THR X  94       6.456  -4.815   3.815  1.00 22.81           O  
ATOM    720  CG2 THR X  94       6.709  -7.019   4.736  1.00 25.51           C  
ATOM    721  N   LEU X  95       3.586  -8.164   3.125  1.00 19.28           N  
ATOM    722  CA  LEU X  95       2.930  -9.454   3.306  1.00 21.19           C  
ATOM    723  C   LEU X  95       2.910 -10.298   2.028  1.00 21.55           C  
ATOM    724  O   LEU X  95       2.875 -11.527   2.092  1.00 23.70           O  
ATOM    725  CB  LEU X  95       1.494  -9.232   3.778  1.00 21.74           C  
ATOM    726  CG  LEU X  95       1.317  -8.511   5.118  1.00 23.03           C  
ATOM    727  CD1 LEU X  95      -0.152  -8.461   5.469  1.00 24.73           C  
ATOM    728  CD2 LEU X  95       2.091  -9.213   6.203  1.00 24.21           C  
ATOM    729  N   LEU X  96       2.940  -9.631   0.875  1.00 20.80           N  
ATOM    730  CA  LEU X  96       2.815 -10.293  -0.426  1.00 21.89           C  
ATOM    731  C   LEU X  96       4.156 -10.742  -1.016  1.00 22.87           C  
ATOM    732  O   LEU X  96       4.205 -11.505  -1.979  1.00 23.86           O  
ATOM    733  CB  LEU X  96       2.120  -9.343  -1.414  1.00 21.38           C  
ATOM    734  CG  LEU X  96       0.639  -9.016  -1.171  1.00 22.69           C  
ATOM    735  CD1 LEU X  96       0.174  -7.852  -2.044  1.00 20.93           C  
ATOM    736  CD2 LEU X  96      -0.236 -10.230  -1.406  1.00 25.14           C  
ATOM    737  N   GLU X  97       5.255 -10.287  -0.443  1.00 22.17           N  
ATOM    738  CA  GLU X  97       6.555 -10.556  -1.052  1.00 23.66           C  
ATOM    739  C   GLU X  97       6.997 -11.993  -0.880  1.00 27.08           C  
ATOM    740  O   GLU X  97       6.804 -12.597   0.166  1.00 28.96           O  
ATOM    741  CB  GLU X  97       7.608  -9.626  -0.476  1.00 26.01           C  
ATOM    742  CG  GLU X  97       7.290  -8.183  -0.717  1.00 32.20           C  
ATOM    743  CD  GLU X  97       8.523  -7.323  -0.717  1.00 41.92           C  
ATOM    744  OE1 GLU X  97       9.624  -7.868  -0.483  1.00 46.15           O  
ATOM    745  OE2 GLU X  97       8.387  -6.105  -0.954  1.00 44.92           O  
ATOM    746  N   ARG X  98       7.597 -12.539  -1.926  1.00 30.13           N  
ATOM    747  CA  ARG X  98       8.199 -13.860  -1.845  1.00 35.33           C  
ATOM    748  C   ARG X  98       9.616 -13.779  -2.384  1.00 36.21           C  
ATOM    749  O   ARG X  98      10.045 -12.731  -2.857  1.00 35.90           O  
ATOM    750  CB  ARG X  98       7.377 -14.891  -2.613  1.00 40.64           C  
ATOM    751  CG  ARG X  98       6.835 -14.413  -3.939  1.00 43.82           C  
ATOM    752  CD  ARG X  98       5.338 -14.730  -4.053  1.00 44.59           C  
ATOM    753  NE  ARG X  98       4.795 -14.290  -5.336  1.00 44.18           N  
ATOM    754  CZ  ARG X  98       4.662 -15.059  -6.410  1.00 46.57           C  
ATOM    755  NH1 ARG X  98       5.018 -16.334  -6.381  1.00 50.85           N  
ATOM    756  NH2 ARG X  98       4.162 -14.549  -7.523  1.00 46.62           N  
ATOM    757  N   GLY X  99      10.347 -14.879  -2.301  1.00 39.11           N  
ATOM    758  CA  GLY X  99      11.719 -14.890  -2.763  1.00 40.96           C  
ATOM    759  C   GLY X  99      12.558 -15.862  -1.970  1.00 42.93           C  
ATOM    760  O   GLY X  99      12.143 -16.310  -0.902  1.00 40.61           O  
ATOM    761  N   PRO X 100      13.753 -16.180  -2.489  1.00 47.68           N  
ATOM    762  CA  PRO X 100      14.645 -17.196  -1.924  1.00 53.54           C  
ATOM    763  C   PRO X 100      14.890 -16.997  -0.433  1.00 59.16           C  
ATOM    764  O   PRO X 100      14.771 -17.945   0.341  1.00 60.47           O  
ATOM    765  CB  PRO X 100      15.945 -16.998  -2.714  1.00 54.97           C  
ATOM    766  CG  PRO X 100      15.522 -16.366  -3.995  1.00 52.61           C  
ATOM    767  CD  PRO X 100      14.348 -15.504  -3.655  1.00 48.46           C  
ATOM    768  N   LEU X 101      15.230 -15.774  -0.043  1.00 65.77           N  
ATOM    769  CA  LEU X 101      15.529 -15.474   1.351  1.00 72.59           C  
ATOM    770  C   LEU X 101      14.280 -15.586   2.219  1.00 72.80           C  
ATOM    771  O   LEU X 101      14.358 -15.935   3.397  1.00 79.19           O  
ATOM    772  CB  LEU X 101      16.116 -14.068   1.468  1.00 72.71           C  
ATOM    773  CG  LEU X 101      17.637 -13.938   1.350  1.00 75.73           C  
ATOM    774  CD1 LEU X 101      18.229 -14.967   0.400  1.00 76.69           C  
ATOM    775  CD2 LEU X 101      17.990 -12.533   0.898  1.00 75.46           C  
ATOM    776  N   VAL X 102      13.130 -15.283   1.628  1.00 63.93           N  
ATOM    777  CA  VAL X 102      11.863 -15.359   2.340  1.00 59.73           C  
ATOM    778  C   VAL X 102      11.482 -16.814   2.599  1.00 65.12           C  
ATOM    779  O   VAL X 102      11.323 -17.230   3.748  1.00 65.46           O  
ATOM    780  CB  VAL X 102      10.748 -14.666   1.542  1.00 55.07           C  
ATOM    781  CG1 VAL X 102       9.396 -14.837   2.229  1.00 54.28           C  
ATOM    782  CG2 VAL X 102      11.082 -13.190   1.357  1.00 52.40           C  
ATOM    783  N   THR X 103      11.344 -17.586   1.526  1.00 71.66           N  
ATOM    784  CA  THR X 103      10.998 -19.000   1.635  1.00 76.86           C  
ATOM    785  C   THR X 103      11.891 -19.737   2.635  1.00 80.91           C  
ATOM    786  O   THR X 103      11.475 -20.736   3.223  1.00 84.18           O  
ATOM    787  CB  THR X 103      11.070 -19.711   0.264  1.00 77.59           C  
ATOM    788  OG1 THR X 103      10.866 -21.120   0.438  1.00 80.21           O  
ATOM    789  CG2 THR X 103      12.418 -19.483  -0.404  1.00 78.66           C  
ATOM    790  N   ALA X 104      13.115 -19.249   2.825  1.00 80.14           N  
ATOM    791  CA  ALA X 104      14.042 -19.870   3.763  1.00 82.88           C  
ATOM    792  C   ALA X 104      13.561 -19.695   5.199  1.00 84.31           C  
ATOM    793  O   ALA X 104      13.822 -18.671   5.832  1.00 84.47           O  
ATOM    794  CB  ALA X 104      15.431 -19.282   3.598  1.00 83.24           C  
ATOM    795  N   GLY X 105      -1.603 -17.648  -8.159  1.00 61.68           N  
ATOM    796  CA  GLY X 105      -3.029 -17.818  -7.953  1.00 60.42           C  
ATOM    797  C   GLY X 105      -3.484 -17.275  -6.612  1.00 55.47           C  
ATOM    798  O   GLY X 105      -4.330 -16.377  -6.549  1.00 51.44           O  
ATOM    799  N   ASP X 106      -2.928 -17.827  -5.535  1.00 55.69           N  
ATOM    800  CA  ASP X 106      -3.243 -17.368  -4.185  1.00 51.23           C  
ATOM    801  C   ASP X 106      -2.769 -15.934  -3.973  1.00 40.84           C  
ATOM    802  O   ASP X 106      -3.518 -15.081  -3.501  1.00 35.54           O  
ATOM    803  CB  ASP X 106      -2.590 -18.285  -3.149  1.00 57.98           C  
ATOM    804  CG  ASP X 106      -2.536 -17.659  -1.762  1.00 63.88           C  
ATOM    805  OD1 ASP X 106      -3.610 -17.494  -1.141  1.00 66.69           O  
ATOM    806  OD2 ASP X 106      -1.418 -17.341  -1.293  1.00 65.45           O  
ATOM    807  N   VAL X 107      -1.514 -15.674  -4.321  1.00 37.99           N  
ATOM    808  CA  VAL X 107      -0.950 -14.344  -4.146  1.00 34.70           C  
ATOM    809  C   VAL X 107      -1.718 -13.364  -5.024  1.00 29.94           C  
ATOM    810  O   VAL X 107      -1.974 -12.234  -4.630  1.00 27.40           O  
ATOM    811  CB  VAL X 107       0.555 -14.288  -4.511  1.00 38.21           C  
ATOM    812  CG1 VAL X 107       1.161 -13.007  -3.980  1.00 37.54           C  
ATOM    813  CG2 VAL X 107       1.309 -15.491  -3.946  1.00 41.29           C  
ATOM    814  N   ALA X 108      -2.099 -13.815  -6.212  1.00 33.43           N  
ATOM    815  CA  ALA X 108      -2.851 -12.983  -7.148  1.00 36.35           C  
ATOM    816  C   ALA X 108      -4.186 -12.522  -6.558  1.00 35.48           C  
ATOM    817  O   ALA X 108      -4.489 -11.329  -6.569  1.00 32.39           O  
ATOM    818  CB  ALA X 108      -3.078 -13.733  -8.456  1.00 40.09           C  
ATOM    819  N   ARG X 109      -4.974 -13.461  -6.038  1.00 37.16           N  
ATOM    820  CA  ARG X 109      -6.271 -13.116  -5.458  1.00 38.50           C  
ATOM    821  C   ARG X 109      -6.109 -12.234  -4.217  1.00 29.82           C  
ATOM    822  O   ARG X 109      -6.864 -11.281  -4.028  1.00 27.07           O  
ATOM    823  CB  ARG X 109      -7.089 -14.371  -5.123  1.00 48.57           C  
ATOM    824  CG  ARG X 109      -6.780 -15.010  -3.771  1.00 55.99           C  
ATOM    825  CD  ARG X 109      -7.895 -15.959  -3.340  1.00 65.90           C  
ATOM    826  NE  ARG X 109      -7.612 -16.603  -2.057  1.00 72.03           N  
ATOM    827  CZ  ARG X 109      -6.967 -17.761  -1.913  1.00 77.62           C  
ATOM    828  NH1 ARG X 109      -6.522 -18.429  -2.971  1.00 79.30           N  
ATOM    829  NH2 ARG X 109      -6.763 -18.255  -0.699  1.00 80.33           N  
ATOM    830  N   ASP X 110      -5.126 -12.549  -3.375  1.00 27.25           N  
ATOM    831  CA  ASP X 110      -4.860 -11.736  -2.187  1.00 26.78           C  
ATOM    832  C   ASP X 110      -4.515 -10.287  -2.545  1.00 23.29           C  
ATOM    833  O   ASP X 110      -4.957  -9.354  -1.872  1.00 20.48           O  
ATOM    834  CB  ASP X 110      -3.733 -12.341  -1.336  1.00 29.35           C  
ATOM    835  CG  ASP X 110      -4.230 -13.411  -0.376  1.00 36.16           C  
ATOM    836  OD1 ASP X 110      -5.461 -13.604  -0.274  1.00 40.46           O  
ATOM    837  OD2 ASP X 110      -3.393 -14.057   0.288  1.00 38.44           O  
ATOM    838  N   SER X 111      -3.731 -10.091  -3.601  1.00 25.09           N  
ATOM    839  CA  SER X 111      -3.363  -8.738  -4.003  1.00 27.17           C  
ATOM    840  C   SER X 111      -4.597  -8.009  -4.522  1.00 26.34           C  
ATOM    841  O   SER X 111      -4.790  -6.836  -4.228  1.00 26.72           O  
ATOM    842  CB  SER X 111      -2.228  -8.740  -5.044  1.00 33.63           C  
ATOM    843  OG  SER X 111      -2.627  -9.391  -6.236  1.00 42.14           O  
ATOM    844  N   GLN X 112      -5.448  -8.708  -5.269  1.00 27.00           N  
ATOM    845  CA  GLN X 112      -6.693  -8.114  -5.749  1.00 28.05           C  
ATOM    846  C   GLN X 112      -7.577  -7.690  -4.581  1.00 24.76           C  
ATOM    847  O   GLN X 112      -8.118  -6.589  -4.575  1.00 25.25           O  
ATOM    848  CB  GLN X 112      -7.459  -9.094  -6.644  1.00 34.83           C  
ATOM    849  CG  GLN X 112      -6.776  -9.420  -7.961  1.00 42.23           C  
ATOM    850  CD  GLN X 112      -7.535 -10.466  -8.759  1.00 51.63           C  
ATOM    851  OE1 GLN X 112      -8.334 -11.229  -8.208  1.00 55.06           O  
ATOM    852  NE2 GLN X 112      -7.306 -10.492 -10.067  1.00 56.12           N  
ATOM    853  N   ARG X 113      -7.715  -8.570  -3.596  1.00 23.98           N  
ATOM    854  CA  ARG X 113      -8.529  -8.291  -2.412  1.00 25.19           C  
ATOM    855  C   ARG X 113      -8.019  -7.070  -1.636  1.00 24.81           C  
ATOM    856  O   ARG X 113      -8.814  -6.255  -1.150  1.00 25.31           O  
ATOM    857  CB  ARG X 113      -8.558  -9.512  -1.492  1.00 25.35           C  
ATOM    858  CG  ARG X 113      -9.381 -10.653  -2.030  1.00 28.84           C  
ATOM    859  CD  ARG X 113      -9.199 -11.914  -1.198  1.00 32.51           C  
ATOM    860  NE  ARG X 113     -10.201 -12.939  -1.521  1.00 40.18           N  
ATOM    861  CZ  ARG X 113     -10.312 -14.107  -0.897  1.00 47.89           C  
ATOM    862  NH1 ARG X 113      -9.493 -14.408   0.098  1.00 48.32           N  
ATOM    863  NH2 ARG X 113     -11.253 -14.961  -1.261  1.00 54.24           N  
ATOM    864  N   LEU X 114      -6.699  -6.954  -1.524  1.00 21.78           N  
ATOM    865  CA  LEU X 114      -6.066  -5.835  -0.825  1.00 22.24           C  
ATOM    866  C   LEU X 114      -6.207  -4.526  -1.601  1.00 23.24           C  
ATOM    867  O   LEU X 114      -6.415  -3.466  -1.012  1.00 23.23           O  
ATOM    868  CB  LEU X 114      -4.585  -6.134  -0.554  1.00 21.88           C  
ATOM    869  CG  LEU X 114      -4.326  -7.172   0.542  1.00 24.46           C  
ATOM    870  CD1 LEU X 114      -2.871  -7.602   0.548  1.00 25.68           C  
ATOM    871  CD2 LEU X 114      -4.739  -6.643   1.912  1.00 25.74           C  
ATOM    872  N   VAL X 115      -6.107  -4.596  -2.920  1.00 25.72           N  
ATOM    873  CA  VAL X 115      -6.376  -3.425  -3.743  1.00 25.28           C  
ATOM    874  C   VAL X 115      -7.790  -2.918  -3.471  1.00 25.00           C  
ATOM    875  O   VAL X 115      -7.996  -1.729  -3.249  1.00 25.84           O  
ATOM    876  CB  VAL X 115      -6.187  -3.716  -5.254  1.00 27.94           C  
ATOM    877  CG1 VAL X 115      -6.760  -2.583  -6.089  1.00 28.82           C  
ATOM    878  CG2 VAL X 115      -4.713  -3.915  -5.570  1.00 28.15           C  
ATOM    879  N   ALA X 116      -8.765  -3.821  -3.467  1.00 25.37           N  
ATOM    880  CA  ALA X 116     -10.150  -3.422  -3.257  1.00 27.08           C  
ATOM    881  C   ALA X 116     -10.381  -2.863  -1.850  1.00 26.45           C  
ATOM    882  O   ALA X 116     -11.077  -1.869  -1.675  1.00 26.97           O  
ATOM    883  CB  ALA X 116     -11.084  -4.605  -3.521  1.00 30.03           C  
ATOM    884  N   LEU X 117      -9.791  -3.510  -0.850  1.00 25.60           N  
ATOM    885  CA  LEU X 117      -9.934  -3.089   0.539  1.00 24.35           C  
ATOM    886  C   LEU X 117      -9.394  -1.685   0.753  1.00 22.04           C  
ATOM    887  O   LEU X 117     -10.090  -0.807   1.250  1.00 23.12           O  
ATOM    888  CB  LEU X 117      -9.180  -4.056   1.445  1.00 25.36           C  
ATOM    889  CG  LEU X 117      -9.044  -3.659   2.918  1.00 25.72           C  
ATOM    890  CD1 LEU X 117     -10.405  -3.783   3.628  1.00 26.33           C  
ATOM    891  CD2 LEU X 117      -7.968  -4.515   3.576  1.00 24.49           C  
ATOM    892  N   LEU X 118      -8.141  -1.483   0.367  1.00 21.12           N  
ATOM    893  CA  LEU X 118      -7.449  -0.236   0.629  1.00 22.86           C  
ATOM    894  C   LEU X 118      -8.039   0.931  -0.164  1.00 24.23           C  
ATOM    895  O   LEU X 118      -8.158   2.037   0.369  1.00 26.16           O  
ATOM    896  CB  LEU X 118      -5.951  -0.415   0.350  1.00 23.90           C  
ATOM    897  CG  LEU X 118      -5.262  -1.343   1.359  1.00 27.29           C  
ATOM    898  CD1 LEU X 118      -3.798  -1.611   0.989  1.00 27.65           C  
ATOM    899  CD2 LEU X 118      -5.353  -0.765   2.761  1.00 28.76           C  
ATOM    900  N   SER X 119      -8.411   0.689  -1.422  1.00 22.53           N  
ATOM    901  CA  SER X 119      -9.136   1.685  -2.214  1.00 26.16           C  
ATOM    902  C   SER X 119     -10.388   2.146  -1.490  1.00 27.33           C  
ATOM    903  O   SER X 119     -10.679   3.338  -1.414  1.00 28.67           O  
ATOM    904  CB  SER X 119      -9.591   1.097  -3.554  1.00 33.51           C  
ATOM    905  OG  SER X 119      -8.493   0.836  -4.400  1.00 40.34           O  
ATOM    906  N   SER X 120     -11.152   1.180  -0.996  1.00 27.75           N  
ATOM    907  CA  SER X 120     -12.413   1.481  -0.338  1.00 30.81           C  
ATOM    908  C   SER X 120     -12.204   2.311   0.920  1.00 29.89           C  
ATOM    909  O   SER X 120     -12.997   3.212   1.201  1.00 31.50           O  
ATOM    910  CB  SER X 120     -13.159   0.197   0.019  1.00 36.62           C  
ATOM    911  OG  SER X 120     -13.647  -0.439  -1.145  1.00 44.03           O  
ATOM    912  N   ARG X 121     -11.163   2.008   1.692  1.00 29.30           N  
ATOM    913  CA  ARG X 121     -10.929   2.752   2.929  1.00 32.43           C  
ATOM    914  C   ARG X 121     -10.539   4.183   2.601  1.00 33.40           C  
ATOM    915  O   ARG X 121     -10.948   5.116   3.289  1.00 35.89           O  
ATOM    916  CB  ARG X 121      -9.847   2.109   3.805  1.00 34.97           C  
ATOM    917  CG  ARG X 121     -10.085   0.661   4.199  1.00 41.98           C  
ATOM    918  CD  ARG X 121     -11.321   0.460   5.055  1.00 51.87           C  
ATOM    919  NE  ARG X 121     -12.137  -0.598   4.478  1.00 58.96           N  
ATOM    920  CZ  ARG X 121     -13.221  -0.396   3.737  1.00 65.28           C  
ATOM    921  NH1 ARG X 121     -13.684   0.825   3.501  1.00 66.48           N  
ATOM    922  NH2 ARG X 121     -13.871  -1.428   3.241  1.00 69.39           N  
ATOM    923  N   LEU X 122      -9.750   4.355   1.545  1.00 32.23           N  
ATOM    924  CA  LEU X 122      -9.290   5.684   1.154  1.00 30.26           C  
ATOM    925  C   LEU X 122     -10.418   6.506   0.540  1.00 31.87           C  
ATOM    926  O   LEU X 122     -10.559   7.693   0.835  1.00 33.60           O  
ATOM    927  CB  LEU X 122      -8.143   5.575   0.154  1.00 28.04           C  
ATOM    928  CG  LEU X 122      -6.842   4.986   0.691  1.00 29.03           C  
ATOM    929  CD1 LEU X 122      -5.861   4.816  -0.454  1.00 29.14           C  
ATOM    930  CD2 LEU X 122      -6.245   5.867   1.783  1.00 30.80           C  
ATOM    931  N   MET X 123     -11.209   5.877  -0.327  1.00 30.89           N  
ATOM    932  CA  MET X 123     -12.299   6.566  -1.010  1.00 33.82           C  
ATOM    933  C   MET X 123     -13.548   6.620  -0.148  1.00 39.85           C  
ATOM    934  O   MET X 123     -14.502   7.322  -0.473  1.00 39.27           O  
ATOM    935  CB  MET X 123     -12.630   5.868  -2.332  1.00 33.14           C  
ATOM    936  CG  MET X 123     -11.507   5.884  -3.340  1.00 32.10           C  
ATOM    937  SD  MET X 123     -11.007   7.562  -3.791  1.00 39.75           S  
ATOM    938  CE  MET X 123      -9.704   7.882  -2.611  1.00 48.71           C  
ATOM    939  N   GLY X 124     -13.543   5.879   0.953  1.00 49.27           N  
ATOM    940  CA  GLY X 124     -14.691   5.839   1.836  1.00 57.57           C  
ATOM    941  C   GLY X 124     -14.735   7.015   2.789  1.00 58.12           C  
ATOM    942  O   GLY X 124     -15.368   8.030   2.511  1.00 67.42           O  
ATOM    943  N   GLN X 125     -14.046   6.881   3.916  1.00 46.74           N  
ATOM    944  CA  GLN X 125     -14.122   7.869   4.982  1.00 45.67           C  
ATOM    945  C   GLN X 125     -13.125   9.017   4.812  1.00 39.11           C  
ATOM    946  O   GLN X 125     -13.283  10.080   5.405  1.00 37.80           O  
ATOM    947  CB  GLN X 125     -13.889   7.188   6.334  1.00 52.99           C  
ATOM    948  CG  GLN X 125     -14.150   8.089   7.539  1.00 62.29           C  
ATOM    949  CD  GLN X 125     -13.658   7.491   8.844  1.00 67.10           C  
ATOM    950  OE1 GLN X 125     -13.402   6.287   8.937  1.00 66.31           O  
ATOM    951  NE2 GLN X 125     -13.514   8.334   9.863  1.00 71.36           N  
ATOM    952  N   HIS X 126     -12.100   8.815   4.001  1.00 38.52           N  
ATOM    953  CA  HIS X 126     -11.020   9.790   3.940  1.00 36.76           C  
ATOM    954  C   HIS X 126     -10.951  10.484   2.594  1.00 36.85           C  
ATOM    955  O   HIS X 126      -9.963  11.134   2.265  1.00 35.80           O  
ATOM    956  CB  HIS X 126      -9.706   9.102   4.287  1.00 33.92           C  
ATOM    957  CG  HIS X 126      -9.736   8.433   5.622  1.00 35.84           C  
ATOM    958  ND1 HIS X 126      -9.745   7.063   5.771  1.00 38.03           N  
ATOM    959  CD2 HIS X 126      -9.799   8.947   6.873  1.00 37.35           C  
ATOM    960  CE1 HIS X 126      -9.796   6.763   7.056  1.00 38.79           C  
ATOM    961  NE2 HIS X 126      -9.826   7.890   7.745  1.00 39.01           N  
ATOM    962  N   ARG X 127     -12.029  10.370   1.829  1.00 39.98           N  
ATOM    963  CA  ARG X 127     -12.078  10.954   0.500  1.00 41.67           C  
ATOM    964  C   ARG X 127     -11.902  12.469   0.527  1.00 41.79           C  
ATOM    965  O   ARG X 127     -11.108  13.024  -0.231  1.00 41.32           O  
ATOM    966  CB  ARG X 127     -13.404  10.623  -0.165  1.00 44.67           C  
ATOM    967  CG  ARG X 127     -13.466  11.087  -1.587  1.00 47.66           C  
ATOM    968  CD  ARG X 127     -14.831  10.862  -2.202  1.00 54.52           C  
ATOM    969  NE  ARG X 127     -14.685  10.851  -3.648  1.00 57.51           N  
ATOM    970  CZ  ARG X 127     -14.765   9.768  -4.409  1.00 57.43           C  
ATOM    971  NH1 ARG X 127     -15.039   8.573  -3.895  1.00 57.20           N  
ATOM    972  NH2 ARG X 127     -14.578   9.885  -5.709  1.00 57.25           N  
ATOM    973  N   ALA X 128     -12.663  13.133   1.389  1.00 40.78           N  
ATOM    974  CA  ALA X 128     -12.593  14.583   1.508  1.00 42.35           C  
ATOM    975  C   ALA X 128     -11.175  15.006   1.876  1.00 39.07           C  
ATOM    976  O   ALA X 128     -10.633  15.960   1.315  1.00 38.71           O  
ATOM    977  CB  ALA X 128     -13.585  15.073   2.555  1.00 46.79           C  
ATOM    978  N   TRP X 129     -10.580  14.287   2.820  1.00 38.13           N  
ATOM    979  CA  TRP X 129      -9.219  14.571   3.258  1.00 39.03           C  
ATOM    980  C   TRP X 129      -8.237  14.469   2.091  1.00 36.62           C  
ATOM    981  O   TRP X 129      -7.325  15.297   1.949  1.00 37.95           O  
ATOM    982  CB  TRP X 129      -8.816  13.613   4.386  1.00 40.34           C  
ATOM    983  CG  TRP X 129      -7.380  13.735   4.765  1.00 42.90           C  
ATOM    984  CD1 TRP X 129      -6.825  14.654   5.611  1.00 46.11           C  
ATOM    985  CD2 TRP X 129      -6.303  12.919   4.297  1.00 42.13           C  
ATOM    986  NE1 TRP X 129      -5.468  14.453   5.699  1.00 45.17           N  
ATOM    987  CE2 TRP X 129      -5.123  13.395   4.900  1.00 43.46           C  
ATOM    988  CE3 TRP X 129      -6.223  11.830   3.423  1.00 40.90           C  
ATOM    989  CZ2 TRP X 129      -3.879  12.818   4.660  1.00 44.16           C  
ATOM    990  CZ3 TRP X 129      -4.990  11.256   3.189  1.00 40.56           C  
ATOM    991  CH2 TRP X 129      -3.832  11.754   3.802  1.00 42.26           C  
ATOM    992  N   LEU X 130      -8.430  13.460   1.248  1.00 32.73           N  
ATOM    993  CA  LEU X 130      -7.546  13.225   0.108  1.00 33.90           C  
ATOM    994  C   LEU X 130      -7.637  14.332  -0.937  1.00 35.17           C  
ATOM    995  O   LEU X 130      -6.635  14.718  -1.535  1.00 33.12           O  
ATOM    996  CB  LEU X 130      -7.866  11.879  -0.542  1.00 38.02           C  
ATOM    997  CG  LEU X 130      -7.194  10.673   0.108  1.00 44.20           C  
ATOM    998  CD1 LEU X 130      -7.962   9.402  -0.187  1.00 48.29           C  
ATOM    999  CD2 LEU X 130      -5.765  10.551  -0.381  1.00 44.63           C  
ATOM   1000  N   GLN X 131      -8.843  14.833  -1.163  1.00 40.27           N  
ATOM   1001  CA  GLN X 131      -9.056  15.879  -2.154  1.00 43.26           C  
ATOM   1002  C   GLN X 131      -8.457  17.201  -1.687  1.00 42.77           C  
ATOM   1003  O   GLN X 131      -7.885  17.952  -2.481  1.00 42.41           O  
ATOM   1004  CB  GLN X 131     -10.552  16.046  -2.424  1.00 48.82           C  
ATOM   1005  CG  GLN X 131     -11.196  14.818  -3.047  1.00 51.62           C  
ATOM   1006  CD  GLN X 131     -12.714  14.907  -3.092  1.00 57.10           C  
ATOM   1007  OE1 GLN X 131     -13.321  15.711  -2.384  1.00 59.62           O  
ATOM   1008  NE2 GLN X 131     -13.332  14.076  -3.922  1.00 58.84           N  
ATOM   1009  N   ALA X 132      -8.593  17.479  -0.393  1.00 43.07           N  
ATOM   1010  CA  ALA X 132      -8.062  18.705   0.191  1.00 45.28           C  
ATOM   1011  C   ALA X 132      -6.529  18.711   0.124  1.00 44.67           C  
ATOM   1012  O   ALA X 132      -5.910  19.772   0.088  1.00 46.53           O  
ATOM   1013  CB  ALA X 132      -8.538  18.852   1.634  1.00 44.96           C  
ATOM   1014  N   GLN X 133      -5.926  17.523   0.106  1.00 41.81           N  
ATOM   1015  CA  GLN X 133      -4.472  17.390  -0.013  1.00 42.56           C  
ATOM   1016  C   GLN X 133      -4.007  17.517  -1.460  1.00 39.12           C  
ATOM   1017  O   GLN X 133      -2.817  17.423  -1.734  1.00 37.60           O  
ATOM   1018  CB  GLN X 133      -3.988  16.051   0.564  1.00 44.71           C  
ATOM   1019  CG  GLN X 133      -4.036  15.978   2.093  1.00 49.41           C  
ATOM   1020  CD  GLN X 133      -3.097  16.985   2.751  1.00 54.66           C  
ATOM   1021  OE1 GLN X 133      -2.221  17.533   2.093  1.00 58.21           O  
ATOM   1022  NE2 GLN X 133      -3.275  17.239   4.041  1.00 55.80           N  
ATOM   1023  N   GLY X 134      -4.942  17.724  -2.381  1.00 38.14           N  
ATOM   1024  CA  GLY X 134      -4.609  17.858  -3.788  1.00 38.09           C  
ATOM   1025  C   GLY X 134      -4.499  16.516  -4.478  1.00 36.22           C  
ATOM   1026  O   GLY X 134      -3.882  16.395  -5.533  1.00 34.14           O  
ATOM   1027  N   GLY X 135      -5.108  15.498  -3.883  1.00 31.74           N  
ATOM   1028  CA  GLY X 135      -5.115  14.178  -4.479  1.00 30.97           C  
ATOM   1029  C   GLY X 135      -3.738  13.548  -4.578  1.00 28.37           C  
ATOM   1030  O   GLY X 135      -2.833  13.841  -3.785  1.00 26.92           O  
ATOM   1031  N   TRP X 136      -3.578  12.670  -5.562  1.00 26.24           N  
ATOM   1032  CA  TRP X 136      -2.340  11.922  -5.698  1.00 22.01           C  
ATOM   1033  C   TRP X 136      -1.180  12.799  -6.166  1.00 21.56           C  
ATOM   1034  O   TRP X 136      -0.025  12.474  -5.920  1.00 21.07           O  
ATOM   1035  CB  TRP X 136      -2.558  10.694  -6.592  1.00 21.86           C  
ATOM   1036  CG  TRP X 136      -3.453   9.716  -5.895  1.00 21.45           C  
ATOM   1037  CD1 TRP X 136      -4.718   9.363  -6.249  1.00 23.90           C  
ATOM   1038  CD2 TRP X 136      -3.168   9.014  -4.677  1.00 21.89           C  
ATOM   1039  NE1 TRP X 136      -5.230   8.465  -5.344  1.00 24.42           N  
ATOM   1040  CE2 TRP X 136      -4.298   8.239  -4.365  1.00 23.20           C  
ATOM   1041  CE3 TRP X 136      -2.060   8.958  -3.824  1.00 22.38           C  
ATOM   1042  CZ2 TRP X 136      -4.357   7.415  -3.242  1.00 23.94           C  
ATOM   1043  CZ3 TRP X 136      -2.119   8.139  -2.708  1.00 22.71           C  
ATOM   1044  CH2 TRP X 136      -3.265   7.383  -2.424  1.00 22.05           C  
ATOM   1045  N   ASP X 137      -1.486  13.923  -6.805  1.00 23.78           N  
ATOM   1046  CA  ASP X 137      -0.455  14.898  -7.123  1.00 27.58           C  
ATOM   1047  C   ASP X 137       0.078  15.521  -5.833  1.00 25.42           C  
ATOM   1048  O   ASP X 137       1.266  15.812  -5.724  1.00 25.78           O  
ATOM   1049  CB  ASP X 137      -1.002  15.976  -8.059  1.00 34.24           C  
ATOM   1050  CG  ASP X 137      -1.207  15.468  -9.478  1.00 38.54           C  
ATOM   1051  OD1 ASP X 137      -0.646  14.409  -9.828  1.00 37.61           O  
ATOM   1052  OD2 ASP X 137      -1.916  16.140 -10.251  1.00 43.10           O  
ATOM   1053  N   GLY X 138      -0.800  15.724  -4.854  1.00 23.15           N  
ATOM   1054  CA  GLY X 138      -0.375  16.212  -3.554  1.00 22.03           C  
ATOM   1055  C   GLY X 138       0.548  15.219  -2.875  1.00 21.46           C  
ATOM   1056  O   GLY X 138       1.560  15.590  -2.266  1.00 21.70           O  
ATOM   1057  N   PHE X 139       0.178  13.946  -2.970  1.00 19.50           N  
ATOM   1058  CA  PHE X 139       0.975  12.849  -2.454  1.00 19.94           C  
ATOM   1059  C   PHE X 139       2.385  12.887  -3.047  1.00 20.11           C  
ATOM   1060  O   PHE X 139       3.388  12.825  -2.321  1.00 19.52           O  
ATOM   1061  CB  PHE X 139       0.282  11.529  -2.799  1.00 20.23           C  
ATOM   1062  CG  PHE X 139       1.128  10.309  -2.596  1.00 17.58           C  
ATOM   1063  CD1 PHE X 139       1.203   9.704  -1.358  1.00 18.09           C  
ATOM   1064  CD2 PHE X 139       1.814   9.744  -3.652  1.00 16.53           C  
ATOM   1065  CE1 PHE X 139       1.961   8.582  -1.170  1.00 18.88           C  
ATOM   1066  CE2 PHE X 139       2.578   8.627  -3.471  1.00 16.99           C  
ATOM   1067  CZ  PHE X 139       2.655   8.040  -2.228  1.00 18.90           C  
ATOM   1068  N   SER X 140       2.460  12.984  -4.369  1.00 19.32           N  
ATOM   1069  CA  SER X 140       3.750  12.956  -5.052  1.00 20.11           C  
ATOM   1070  C   SER X 140       4.612  14.142  -4.636  1.00 20.40           C  
ATOM   1071  O   SER X 140       5.804  13.991  -4.366  1.00 20.63           O  
ATOM   1072  CB  SER X 140       3.544  12.952  -6.569  1.00 22.42           C  
ATOM   1073  OG  SER X 140       2.935  11.732  -6.960  1.00 23.38           O  
ATOM   1074  N   HIS X 141       3.997  15.321  -4.593  1.00 20.03           N  
ATOM   1075  CA  HIS X 141       4.687  16.537  -4.191  1.00 23.04           C  
ATOM   1076  C   HIS X 141       5.210  16.436  -2.755  1.00 23.18           C  
ATOM   1077  O   HIS X 141       6.329  16.869  -2.446  1.00 22.26           O  
ATOM   1078  CB  HIS X 141       3.731  17.721  -4.313  1.00 24.91           C  
ATOM   1079  CG  HIS X 141       4.391  19.054  -4.144  1.00 26.48           C  
ATOM   1080  ND1 HIS X 141       4.412  19.727  -2.942  1.00 27.23           N  
ATOM   1081  CD2 HIS X 141       5.037  19.847  -5.031  1.00 25.56           C  
ATOM   1082  CE1 HIS X 141       5.039  20.878  -3.093  1.00 26.40           C  
ATOM   1083  NE2 HIS X 141       5.431  20.973  -4.351  1.00 27.13           N  
ATOM   1084  N   PHE X 142       4.384  15.877  -1.877  1.00 21.19           N  
ATOM   1085  CA  PHE X 142       4.730  15.749  -0.466  1.00 20.50           C  
ATOM   1086  C   PHE X 142       6.035  14.979  -0.264  1.00 19.88           C  
ATOM   1087  O   PHE X 142       6.899  15.400   0.497  1.00 21.88           O  
ATOM   1088  CB  PHE X 142       3.595  15.054   0.294  1.00 19.94           C  
ATOM   1089  CG  PHE X 142       3.821  14.964   1.777  1.00 21.55           C  
ATOM   1090  CD1 PHE X 142       3.616  16.066   2.595  1.00 24.89           C  
ATOM   1091  CD2 PHE X 142       4.226  13.779   2.354  1.00 22.81           C  
ATOM   1092  CE1 PHE X 142       3.816  15.982   3.961  1.00 26.71           C  
ATOM   1093  CE2 PHE X 142       4.428  13.687   3.717  1.00 24.85           C  
ATOM   1094  CZ  PHE X 142       4.220  14.798   4.522  1.00 27.44           C  
ATOM   1095  N   PHE X 143       6.181  13.850  -0.942  1.00 18.29           N  
ATOM   1096  CA  PHE X 143       7.352  13.013  -0.749  1.00 19.83           C  
ATOM   1097  C   PHE X 143       8.551  13.379  -1.645  1.00 21.30           C  
ATOM   1098  O   PHE X 143       9.615  12.776  -1.527  1.00 23.95           O  
ATOM   1099  CB  PHE X 143       6.973  11.537  -0.909  1.00 20.64           C  
ATOM   1100  CG  PHE X 143       6.164  10.997   0.238  1.00 22.58           C  
ATOM   1101  CD1 PHE X 143       6.755  10.774   1.474  1.00 24.31           C  
ATOM   1102  CD2 PHE X 143       4.810  10.724   0.093  1.00 21.55           C  
ATOM   1103  CE1 PHE X 143       6.007  10.279   2.542  1.00 24.01           C  
ATOM   1104  CE2 PHE X 143       4.055  10.231   1.163  1.00 18.85           C  
ATOM   1105  CZ  PHE X 143       4.652  10.006   2.376  1.00 21.80           C  
ATOM   1106  N   ARG X 144       8.387  14.371  -2.514  1.00 20.39           N  
ATOM   1107  CA  ARG X 144       9.500  14.867  -3.339  1.00 24.56           C  
ATOM   1108  C   ARG X 144      10.115  16.091  -2.674  1.00 27.38           C  
ATOM   1109  O   ARG X 144      10.961  16.782  -3.245  1.00 29.51           O  
ATOM   1110  CB  ARG X 144       9.012  15.275  -4.722  1.00 26.83           C  
ATOM   1111  CG  ARG X 144       8.646  14.140  -5.644  1.00 31.77           C  
ATOM   1112  CD  ARG X 144       7.969  14.725  -6.872  1.00 41.46           C  
ATOM   1113  NE  ARG X 144       7.530  13.718  -7.827  1.00 50.79           N  
ATOM   1114  CZ  ARG X 144       6.695  13.964  -8.834  1.00 59.63           C  
ATOM   1115  NH1 ARG X 144       6.203  15.184  -9.018  1.00 62.06           N  
ATOM   1116  NH2 ARG X 144       6.344  12.988  -9.660  1.00 63.68           N  
ATOM   1117  N   THR X 145       9.655  16.388  -1.467  1.00 30.19           N  
ATOM   1118  CA  THR X 145      10.155  17.547  -0.740  1.00 34.82           C  
ATOM   1119  C   THR X 145      11.680  17.488  -0.680  1.00 37.23           C  
ATOM   1120  O   THR X 145      12.229  16.502  -0.200  1.00 39.77           O  
ATOM   1121  CB  THR X 145       9.590  17.602   0.698  1.00 38.08           C  
ATOM   1122  OG1 THR X 145       8.193  17.921   0.657  1.00 42.15           O  
ATOM   1123  CG2 THR X 145      10.337  18.635   1.543  1.00 41.32           C  
ATOM   1124  N   PRO X 146      12.374  18.537  -1.172  1.00 37.85           N  
ATOM   1125  CA  PRO X 146      13.841  18.540  -1.106  1.00 39.32           C  
ATOM   1126  C   PRO X 146      14.315  18.347   0.322  1.00 44.52           C  
ATOM   1127  O   PRO X 146      13.599  18.676   1.268  1.00 44.96           O  
ATOM   1128  CB  PRO X 146      14.222  19.945  -1.597  1.00 38.52           C  
ATOM   1129  CG  PRO X 146      13.073  20.405  -2.383  1.00 36.89           C  
ATOM   1130  CD  PRO X 146      11.858  19.792  -1.740  1.00 36.94           C  
ATOM   1131  N   PHE X 147      15.515  17.816   0.483  1.00 50.15           N  
ATOM   1132  CA  PHE X 147      16.070  17.667   1.813  1.00 57.19           C  
ATOM   1133  C   PHE X 147      17.388  18.415   1.947  1.00 62.74           C  
ATOM   1134  O   PHE X 147      17.911  18.948   0.970  1.00 59.95           O  
ATOM   1135  CB  PHE X 147      16.240  16.188   2.157  1.00 60.33           C  
ATOM   1136  CG  PHE X 147      15.042  15.590   2.832  1.00 63.50           C  
ATOM   1137  CD1 PHE X 147      13.969  15.132   2.085  1.00 62.10           C  
ATOM   1138  CD2 PHE X 147      14.982  15.493   4.216  1.00 68.02           C  
ATOM   1139  CE1 PHE X 147      12.862  14.589   2.700  1.00 61.80           C  
ATOM   1140  CE2 PHE X 147      13.877  14.949   4.837  1.00 68.14           C  
ATOM   1141  CZ  PHE X 147      12.814  14.495   4.076  1.00 64.84           C  
ATOM   1142  N   PRO X 148      17.916  18.470   3.174  1.00 73.64           N  
ATOM   1143  CA  PRO X 148      19.206  19.090   3.491  1.00 80.23           C  
ATOM   1144  C   PRO X 148      20.384  18.377   2.828  1.00 82.54           C  
ATOM   1145  O   PRO X 148      20.484  18.343   1.601  1.00 82.03           O  
ATOM   1146  CB  PRO X 148      19.286  18.944   5.014  1.00 82.92           C  
ATOM   1147  CG  PRO X 148      17.861  18.869   5.456  1.00 80.87           C  
ATOM   1148  CD  PRO X 148      17.205  18.052   4.393  1.00 76.55           C  
TER
END
