# Supplementary material for: Vaccinia Virus Protein A49 Is an Unexpected Member of the B-cell Lymphoma (Bcl)-2 Protein Family
Source: J Biol Chem. 2015 Jan 20;290(10):5991–6002. doi: 10.1074/jbc.M114.624650 (PMC4358236; doi:10.1074/jbc.M114.624650)
Supplement: Supplemental Data [file supp_M114.624650_jbc.M114.624650-1.zip › Neidel_overlain_Bcl-2_proteins_and_core/4D5T_E_ali.pdb]

ATOM      1  N   VAL X   1      23.770   5.004  -2.318  1.00 56.76           N  
ATOM      2  CA  VAL X   1      22.724   3.929  -2.418  1.00 57.53           C  
ATOM      3  C   VAL X   1      22.355   3.687  -3.893  1.00 54.08           C  
ATOM      4  O   VAL X   1      22.135   4.633  -4.653  1.00 44.59           O  
ATOM      5  CB  VAL X   1      21.454   4.288  -1.590  1.00 56.70           C  
ATOM      6  CG1 VAL X   1      20.503   3.088  -1.416  1.00 53.78           C  
ATOM      7  CG2 VAL X   1      21.852   4.857  -0.221  1.00 59.59           C  
ATOM      8  N   LEU X   2      22.261   2.401  -4.254  1.00 55.34           N  
ATOM      9  CA  LEU X   2      21.830   1.941  -5.616  1.00 55.73           C  
ATOM     10  C   LEU X   2      20.559   2.665  -6.068  1.00 45.98           C  
ATOM     11  O   LEU X   2      19.566   2.690  -5.335  1.00 50.07           O  
ATOM     12  CB  LEU X   2      21.505   0.450  -5.609  1.00 57.99           C  
ATOM     13  CG  LEU X   2      20.929  -0.181  -6.882  1.00 56.55           C  
ATOM     14  CD1 LEU X   2      21.727   0.202  -8.112  1.00 54.70           C  
ATOM     15  CD2 LEU X   2      20.938  -1.695  -6.664  1.00 56.32           C  
ATOM     16  N   GLY X   3      20.619   3.291  -7.231  1.00 43.06           N  
ATOM     17  CA  GLY X   3      19.448   3.921  -7.847  1.00 45.67           C  
ATOM     18  C   GLY X   3      19.188   5.319  -7.346  1.00 42.80           C  
ATOM     19  O   GLY X   3      18.219   5.968  -7.764  1.00 47.04           O  
ATOM     20  N   TYR X   4      20.068   5.844  -6.497  1.00 40.15           N  
ATOM     21  CA  TYR X   4      19.808   7.201  -5.952  1.00 35.98           C  
ATOM     22  C   TYR X   4      21.062   7.986  -6.284  1.00 34.32           C  
ATOM     23  O   TYR X   4      22.223   7.582  -5.960  1.00 31.59           O  
ATOM     24  CB  TYR X   4      19.494   7.151  -4.470  1.00 35.76           C  
ATOM     25  CG  TYR X   4      18.255   6.345  -4.174  1.00 36.71           C  
ATOM     26  CD1 TYR X   4      16.965   6.907  -4.328  1.00 41.70           C  
ATOM     27  CD2 TYR X   4      18.343   5.035  -3.790  1.00 40.29           C  
ATOM     28  CE1 TYR X   4      15.807   6.198  -4.065  1.00 44.66           C  
ATOM     29  CE2 TYR X   4      17.181   4.307  -3.528  1.00 42.33           C  
ATOM     30  CZ  TYR X   4      15.919   4.881  -3.693  1.00 44.98           C  
ATOM     31  OH  TYR X   4      14.762   4.236  -3.385  1.00 45.76           O  
ATOM     32  N   VAL X   5      20.846   9.106  -6.937  1.00 32.30           N  
ATOM     33  CA  VAL X   5      21.937   9.957  -7.310  1.00 33.80           C  
ATOM     34  C   VAL X   5      22.680  10.526  -6.082  1.00 33.81           C  
ATOM     35  O   VAL X   5      23.902  10.609  -6.072  1.00 36.55           O  
ATOM     36  CB  VAL X   5      21.397  11.128  -8.185  1.00 34.80           C  
ATOM     37  CG1 VAL X   5      22.504  12.156  -8.390  1.00 36.23           C  
ATOM     38  CG2 VAL X   5      20.917  10.593  -9.517  1.00 35.06           C  
ATOM     39  N   SER X   6      21.941  10.900  -5.041  1.00 34.87           N  
ATOM     40  CA  SER X   6      22.527  11.605  -3.910  1.00 36.18           C  
ATOM     41  C   SER X   6      22.025  10.978  -2.628  1.00 36.14           C  
ATOM     42  O   SER X   6      21.651   9.778  -2.594  1.00 36.03           O  
ATOM     43  CB  SER X   6      22.137  13.100  -3.993  1.00 36.86           C  
ATOM     44  OG  SER X   6      22.836  13.840  -3.006  1.00 39.45           O  
ATOM     45  N   ASP X   7      21.940  11.752  -1.561  1.00 33.76           N  
ATOM     46  CA  ASP X   7      21.488  11.170  -0.318  1.00 35.27           C  
ATOM     47  C   ASP X   7      19.956  11.059  -0.238  1.00 31.15           C  
ATOM     48  O   ASP X   7      19.229  11.534  -1.113  1.00 31.58           O  
ATOM     49  CB  ASP X   7      22.111  11.922   0.860  1.00 39.31           C  
ATOM     50  CG  ASP X   7      21.573  13.330   1.034  1.00 41.05           C  
ATOM     51  OD1 ASP X   7      20.629  13.754   0.354  1.00 44.22           O  
ATOM     52  OD2 ASP X   7      22.094  14.012   1.917  1.00 53.43           O  
ATOM     53  N   MET X   8      19.444  10.493   0.845  1.00 29.96           N  
ATOM     54  CA  MET X   8      18.007  10.348   0.997  1.00 29.62           C  
ATOM     55  C   MET X   8      17.263  11.622   1.458  1.00 29.60           C  
ATOM     56  O   MET X   8      16.049  11.710   1.262  1.00 33.21           O  
ATOM     57  CB  MET X   8      17.708   9.217   1.958  1.00 31.60           C  
ATOM     58  CG  MET X   8      18.121   7.865   1.395  1.00 35.56           C  
ATOM     59  SD  MET X   8      17.141   7.466  -0.095  1.00 38.44           S  
ATOM     60  CE  MET X   8      17.323   5.702  -0.137  1.00 44.54           C  
ATOM     61  N   HIS X   9      17.980  12.593   2.019  1.00 28.11           N  
ATOM     62  CA  HIS X   9      17.371  13.877   2.299  1.00 30.63           C  
ATOM     63  C   HIS X   9      17.002  14.520   0.977  1.00 29.74           C  
ATOM     64  O   HIS X   9      15.888  14.995   0.825  1.00 31.43           O  
ATOM     65  CB  HIS X   9      18.317  14.849   3.084  1.00 33.13           C  
ATOM     66  CG  HIS X   9      18.614  14.414   4.482  1.00 37.14           C  
ATOM     67  ND1 HIS X   9      17.739  14.623   5.541  1.00 38.92           N  
ATOM     68  CD2 HIS X   9      19.667  13.728   4.997  1.00 41.75           C  
ATOM     69  CE1 HIS X   9      18.258  14.106   6.647  1.00 40.61           C  
ATOM     70  NE2 HIS X   9      19.427  13.561   6.348  1.00 42.55           N  
ATOM     71  N   THR X  10      17.953  14.586   0.039  1.00 31.19           N  
ATOM     72  CA  THR X  10      17.707  15.111  -1.301  1.00 31.98           C  
ATOM     73  C   THR X  10      16.651  14.338  -2.018  1.00 31.49           C  
ATOM     74  O   THR X  10      15.749  14.924  -2.593  1.00 31.68           O  
ATOM     75  CB  THR X  10      18.975  15.037  -2.134  1.00 34.50           C  
ATOM     76  OG1 THR X  10      19.926  15.887  -1.510  1.00 37.68           O  
ATOM     77  CG2 THR X  10      18.730  15.481  -3.543  1.00 34.90           C  
ATOM     78  N   GLU X  11      16.694  13.012  -1.912  1.00 31.06           N  
ATOM     79  CA  GLU X  11      15.688  12.174  -2.613  1.00 31.19           C  
ATOM     80  C   GLU X  11      14.280  12.448  -2.085  1.00 28.69           C  
ATOM     81  O   GLU X  11      13.343  12.611  -2.858  1.00 28.73           O  
ATOM     82  CB  GLU X  11      15.968  10.685  -2.437  1.00 30.08           C  
ATOM     83  CG  GLU X  11      15.124   9.805  -3.363  1.00 30.42           C  
ATOM     84  CD  GLU X  11      15.456   9.991  -4.843  1.00 34.29           C  
ATOM     85  OE1 GLU X  11      16.630  10.391  -5.162  1.00 34.74           O  
ATOM     86  OE2 GLU X  11      14.514   9.839  -5.674  1.00 33.21           O  
ATOM     87  N   LEU X  12      14.116  12.457  -0.782  1.00 27.46           N  
ATOM     88  CA  LEU X  12      12.792  12.675  -0.221  1.00 28.49           C  
ATOM     89  C   LEU X  12      12.235  14.046  -0.546  1.00 30.22           C  
ATOM     90  O   LEU X  12      11.074  14.171  -0.775  1.00 28.81           O  
ATOM     91  CB  LEU X  12      12.760  12.471   1.292  1.00 28.79           C  
ATOM     92  CG  LEU X  12      12.587  11.042   1.693  1.00 29.94           C  
ATOM     93  CD1 LEU X  12      12.715  10.991   3.220  1.00 33.23           C  
ATOM     94  CD2 LEU X  12      11.252  10.426   1.284  1.00 31.29           C  
ATOM     95  N   ALA X  13      13.056  15.062  -0.416  1.00 30.32           N  
ATOM     96  CA  ALA X  13      12.650  16.403  -0.663  1.00 30.49           C  
ATOM     97  C   ALA X  13      12.235  16.503  -2.118  1.00 29.08           C  
ATOM     98  O   ALA X  13      11.194  17.089  -2.383  1.00 30.77           O  
ATOM     99  CB  ALA X  13      13.767  17.414  -0.345  1.00 34.57           C  
ATOM    100  N   SER X  14      13.033  15.958  -3.031  0.43 29.20           N  
ATOM    101  CA  SER X  14      12.734  16.026  -4.451  0.43 28.50           C  
ATOM    102  C   SER X  14      11.456  15.296  -4.845  0.43 27.59           C  
ATOM    103  O   SER X  14      10.592  15.862  -5.541  0.43 27.14           O  
ATOM    104  CB  SER X  14      13.944  15.539  -5.227  0.43 29.38           C  
ATOM    105  OG  SER X  14      13.643  15.466  -6.582  0.43 30.00           O  
ATOM    106  N   ILE X  15      11.276  14.090  -4.347  1.00 25.20           N  
ATOM    107  CA  ILE X  15      10.098  13.329  -4.734  1.00 26.68           C  
ATOM    108  C   ILE X  15       8.809  13.865  -4.078  1.00 24.89           C  
ATOM    109  O   ILE X  15       7.755  13.861  -4.689  1.00 25.01           O  
ATOM    110  CB  ILE X  15      10.308  11.817  -4.551  1.00 28.85           C  
ATOM    111  CG1 ILE X  15       9.324  11.034  -5.403  1.00 30.20           C  
ATOM    112  CG2 ILE X  15      10.232  11.403  -3.109  1.00 27.42           C  
ATOM    113  CD1 ILE X  15       9.536  11.201  -6.884  1.00 34.41           C  
ATOM    114  N   SER X  16       8.904  14.336  -2.849  1.00 25.55           N  
ATOM    115  CA  SER X  16       7.715  14.912  -2.168  1.00 26.54           C  
ATOM    116  C   SER X  16       7.248  16.189  -2.853  1.00 31.41           C  
ATOM    117  O   SER X  16       6.028  16.378  -3.056  1.00 31.41           O  
ATOM    118  CB  SER X  16       7.931  15.127  -0.684  1.00 28.83           C  
ATOM    119  OG  SER X  16       8.999  16.038  -0.403  1.00 30.41           O  
ATOM    120  N   GLN X  17       8.214  17.009  -3.314  1.00 31.02           N  
ATOM    121  CA  GLN X  17       7.925  18.179  -4.122  1.00 32.68           C  
ATOM    122  C   GLN X  17       7.228  17.770  -5.450  1.00 32.80           C  
ATOM    123  O   GLN X  17       6.312  18.459  -5.926  1.00 28.49           O  
ATOM    124  CB  GLN X  17       9.222  19.002  -4.426  1.00 36.17           C  
ATOM    125  CG  GLN X  17       9.859  19.728  -3.188  1.00 38.25           C  
ATOM    126  CD  GLN X  17      11.298  20.215  -3.443  1.00 43.37           C  
ATOM    127  OE1 GLN X  17      11.877  19.909  -4.495  1.00 48.13           O  
ATOM    128  NE2 GLN X  17      11.856  21.029  -2.533  1.00 43.97           N  
ATOM    129  N   LEU X  18       7.672  16.665  -6.073  1.00 28.66           N  
ATOM    130  CA  LEU X  18       7.038  16.233  -7.283  1.00 29.33           C  
ATOM    131  C   LEU X  18       5.616  15.779  -7.025  1.00 29.18           C  
ATOM    132  O   LEU X  18       4.743  15.937  -7.877  1.00 31.68           O  
ATOM    133  CB  LEU X  18       7.875  15.107  -7.943  1.00 29.34           C  
ATOM    134  CG  LEU X  18       7.437  14.685  -9.342  1.00 31.66           C  
ATOM    135  CD1 LEU X  18       7.517  15.875 -10.324  1.00 36.20           C  
ATOM    136  CD2 LEU X  18       8.259  13.530  -9.948  1.00 33.69           C  
ATOM    137  N   VAL X  19       5.419  15.063  -5.914  1.00 27.93           N  
ATOM    138  CA  VAL X  19       4.067  14.558  -5.601  1.00 28.10           C  
ATOM    139  C   VAL X  19       3.078  15.720  -5.500  1.00 26.51           C  
ATOM    140  O   VAL X  19       2.030  15.707  -6.120  1.00 28.50           O  
ATOM    141  CB  VAL X  19       4.036  13.743  -4.330  1.00 26.02           C  
ATOM    142  CG1 VAL X  19       2.562  13.445  -3.939  1.00 27.67           C  
ATOM    143  CG2 VAL X  19       4.798  12.430  -4.530  1.00 24.11           C  
ATOM    144  N   ILE X  20       3.455  16.740  -4.739  0.60 29.87           N  
ATOM    145  CA  ILE X  20       2.592  17.934  -4.625  0.60 32.56           C  
ATOM    146  C   ILE X  20       2.351  18.590  -5.960  0.60 33.74           C  
ATOM    147  O   ILE X  20       1.229  19.016  -6.243  0.60 37.55           O  
ATOM    148  CB  ILE X  20       2.976  18.892  -3.487  0.60 34.80           C  
ATOM    149  CG1 ILE X  20       1.840  19.873  -3.152  0.60 36.80           C  
ATOM    150  CG2 ILE X  20       4.133  19.804  -3.800  0.60 34.80           C  
ATOM    151  CD1 ILE X  20       0.825  19.346  -2.202  0.60 39.31           C  
ATOM    152  N   ALA X  21       3.355  18.644  -6.828  1.00 32.70           N  
ATOM    153  CA  ALA X  21       3.201  19.284  -8.144  1.00 33.92           C  
ATOM    154  C   ALA X  21       2.239  18.493  -9.061  1.00 34.32           C  
ATOM    155  O   ALA X  21       1.665  19.043  -9.940  1.00 37.23           O  
ATOM    156  CB  ALA X  21       4.585  19.437  -8.801  1.00 32.78           C  
ATOM    157  N   LYS X  22       2.186  17.154  -8.884  1.00 35.61           N  
ATOM    158  CA  LYS X  22       1.530  16.280  -9.856  1.00 35.27           C  
ATOM    159  C   LYS X  22       0.274  15.602  -9.377  1.00 34.47           C  
ATOM    160  O   LYS X  22      -0.472  15.114 -10.170  1.00 34.10           O  
ATOM    161  CB  LYS X  22       2.502  15.216 -10.389  1.00 36.99           C  
ATOM    162  CG  LYS X  22       3.750  15.746 -11.110  1.00 41.57           C  
ATOM    163  CD  LYS X  22       3.455  16.836 -12.181  1.00 47.17           C  
ATOM    164  CE  LYS X  22       2.610  16.290 -13.318  1.00 51.33           C  
ATOM    165  NZ  LYS X  22       2.517  17.227 -14.496  1.00 58.23           N  
ATOM    166  N   ILE X  23       0.047  15.534  -8.082  1.00 33.57           N  
ATOM    167  CA  ILE X  23      -0.984  14.594  -7.551  1.00 34.05           C  
ATOM    168  C   ILE X  23      -2.388  14.877  -7.977  1.00 34.96           C  
ATOM    169  O   ILE X  23      -3.146  13.953  -8.343  1.00 38.30           O  
ATOM    170  CB  ILE X  23      -0.933  14.489  -5.987  1.00 36.67           C  
ATOM    171  CG1 ILE X  23      -1.858  13.335  -5.465  1.00 35.17           C  
ATOM    172  CG2 ILE X  23      -1.290  15.830  -5.352  1.00 39.67           C  
ATOM    173  CD1 ILE X  23      -1.371  11.960  -5.830  1.00 34.45           C  
ATOM    174  N   GLU X  24      -2.727  16.157  -8.101  1.00 38.75           N  
ATOM    175  CA  GLU X  24      -4.024  16.522  -8.629  1.00 41.61           C  
ATOM    176  C   GLU X  24      -4.240  16.143 -10.101  1.00 41.40           C  
ATOM    177  O   GLU X  24      -5.374  15.884 -10.485  1.00 42.38           O  
ATOM    178  CB  GLU X  24      -4.269  18.012  -8.430  1.00 47.70           C  
ATOM    179  CG  GLU X  24      -4.444  18.419  -6.999  1.00 49.63           C  
ATOM    180  CD  GLU X  24      -5.655  17.741  -6.322  1.00 49.46           C  
ATOM    181  OE1 GLU X  24      -6.719  18.135  -6.829  1.00 53.97           O  
ATOM    182  OE2 GLU X  24      -5.572  16.890  -5.327  1.00 55.92           O  
ATOM    183  N   THR X  25      -3.185  15.955 -10.875  1.00 41.12           N  
ATOM    184  CA  THR X  25      -3.321  15.505 -12.265  1.00 42.30           C  
ATOM    185  C   THR X  25      -3.530  13.986 -12.470  1.00 39.94           C  
ATOM    186  O   THR X  25      -3.800  13.550 -13.552  1.00 41.10           O  
ATOM    187  CB  THR X  25      -2.060  15.911 -13.081  1.00 45.55           C  
ATOM    188  OG1 THR X  25      -0.944  15.089 -12.724  1.00 43.50           O  
ATOM    189  CG2 THR X  25      -1.674  17.401 -12.847  1.00 45.89           C  
ATOM    190  N   ILE X  26      -3.338  13.164 -11.438  1.00 37.49           N  
ATOM    191  CA  ILE X  26      -3.422  11.718 -11.586  1.00 37.36           C  
ATOM    192  C   ILE X  26      -4.829  11.302 -11.266  1.00 37.11           C  
ATOM    193  O   ILE X  26      -5.301  11.595 -10.206  1.00 36.37           O  
ATOM    194  CB  ILE X  26      -2.448  11.015 -10.625  1.00 37.04           C  
ATOM    195  CG1 ILE X  26      -1.015  11.500 -10.865  1.00 38.20           C  
ATOM    196  CG2 ILE X  26      -2.529   9.483 -10.772  1.00 38.31           C  
ATOM    197  CD1 ILE X  26      -0.041  11.080  -9.768  1.00 36.07           C  
ATOM    198  N   ASP X  27      -5.495  10.591 -12.162  1.00 37.86           N  
ATOM    199  CA  ASP X  27      -6.863  10.123 -11.949  1.00 38.54           C  
ATOM    200  C   ASP X  27      -6.871   9.213 -10.743  1.00 35.13           C  
ATOM    201  O   ASP X  27      -5.957   8.400 -10.558  1.00 34.77           O  
ATOM    202  CB  ASP X  27      -7.335   9.414 -13.258  1.00 42.42           C  
ATOM    203  CG  ASP X  27      -8.643   8.600 -13.159  1.00 47.33           C  
ATOM    204  OD1 ASP X  27      -8.645   7.492 -12.561  1.00 52.43           O  
ATOM    205  OD2 ASP X  27      -9.611   8.917 -13.901  1.00 49.64           O  
ATOM    206  N   ASN X  28      -7.905   9.337  -9.919  1.00 36.62           N  
ATOM    207  CA  ASN X  28      -7.970   8.521  -8.707  1.00 35.03           C  
ATOM    208  C   ASN X  28      -7.949   6.998  -8.947  1.00 34.31           C  
ATOM    209  O   ASN X  28      -7.335   6.257  -8.191  1.00 33.66           O  
ATOM    210  CB  ASN X  28      -9.194   8.896  -7.899  1.00 37.03           C  
ATOM    211  CG  ASN X  28      -9.111   8.386  -6.488  1.00 37.10           C  
ATOM    212  OD1 ASN X  28      -8.165   8.703  -5.780  1.00 34.98           O  
ATOM    213  ND2 ASN X  28     -10.081   7.580  -6.095  1.00 35.79           N  
ATOM    214  N   ASP X  29      -8.584   6.529 -10.005  1.00 33.46           N  
ATOM    215  CA  ASP X  29      -8.644   5.118 -10.258  1.00 35.00           C  
ATOM    216  C   ASP X  29      -7.298   4.628 -10.696  1.00 34.45           C  
ATOM    217  O   ASP X  29      -6.899   3.515 -10.355  1.00 34.28           O  
ATOM    218  CB  ASP X  29      -9.743   4.768 -11.307  1.00 39.33           C  
ATOM    219  CG  ASP X  29     -11.178   4.955 -10.742  1.00 42.99           C  
ATOM    220  OD1 ASP X  29     -11.416   4.677  -9.538  1.00 41.48           O  
ATOM    221  OD2 ASP X  29     -12.081   5.266 -11.497  1.00 49.86           O  
ATOM    222  N   ILE X  30      -6.573   5.441 -11.441  1.00 35.01           N  
ATOM    223  CA  ILE X  30      -5.208   5.092 -11.827  1.00 37.15           C  
ATOM    224  C   ILE X  30      -4.263   5.071 -10.589  1.00 34.54           C  
ATOM    225  O   ILE X  30      -3.445   4.181 -10.417  1.00 33.24           O  
ATOM    226  CB  ILE X  30      -4.663   6.130 -12.853  1.00 40.27           C  
ATOM    227  CG1 ILE X  30      -5.522   6.221 -14.103  1.00 44.47           C  
ATOM    228  CG2 ILE X  30      -3.164   5.943 -13.088  1.00 41.13           C  
ATOM    229  CD1 ILE X  30      -5.539   4.966 -14.911  1.00 47.22           C  
ATOM    230  N   LEU X  31      -4.393   6.073  -9.718  1.00 32.23           N  
ATOM    231  CA  LEU X  31      -3.624   6.076  -8.487  1.00 29.87           C  
ATOM    232  C   LEU X  31      -3.816   4.801  -7.691  1.00 28.88           C  
ATOM    233  O   LEU X  31      -2.842   4.172  -7.262  1.00 28.65           O  
ATOM    234  CB  LEU X  31      -3.968   7.312  -7.658  1.00 29.30           C  
ATOM    235  CG  LEU X  31      -3.345   7.425  -6.263  1.00 29.62           C  
ATOM    236  CD1 LEU X  31      -1.846   7.533  -6.315  1.00 30.25           C  
ATOM    237  CD2 LEU X  31      -3.941   8.646  -5.552  1.00 30.68           C  
ATOM    238  N   ASN X  32      -5.070   4.366  -7.547  1.00 29.39           N  
ATOM    239  CA  ASN X  32      -5.350   3.172  -6.766  1.00 28.45           C  
ATOM    240  C   ASN X  32      -4.853   1.899  -7.408  1.00 29.38           C  
ATOM    241  O   ASN X  32      -4.338   1.018  -6.714  1.00 30.34           O  
ATOM    242  CB  ASN X  32      -6.832   3.079  -6.391  1.00 31.01           C  
ATOM    243  CG  ASN X  32      -7.298   4.196  -5.457  1.00 29.53           C  
ATOM    244  OD1 ASN X  32      -6.508   4.839  -4.771  1.00 28.61           O  
ATOM    245  ND2 ASN X  32      -8.596   4.435  -5.439  1.00 30.26           N  
ATOM    246  N   LYS X  33      -4.964   1.796  -8.723  1.00 31.18           N  
ATOM    247  CA  LYS X  33      -4.280   0.693  -9.474  1.00 30.66           C  
ATOM    248  C   LYS X  33      -2.784   0.633  -9.247  1.00 30.75           C  
ATOM    249  O   LYS X  33      -2.217  -0.443  -8.983  1.00 31.78           O  
ATOM    250  CB  LYS X  33      -4.516   0.899 -11.019  1.00 33.19           C  
ATOM    251  N   ASP X  34      -2.143   1.790  -9.282  1.00 31.42           N  
ATOM    252  CA  ASP X  34      -0.695   1.918  -8.993  1.00 30.80           C  
ATOM    253  C   ASP X  34      -0.351   1.500  -7.548  1.00 28.21           C  
ATOM    254  O   ASP X  34       0.632   0.833  -7.291  1.00 28.91           O  
ATOM    255  CB  ASP X  34      -0.224   3.357  -9.259  1.00 30.44           C  
ATOM    256  CG  ASP X  34      -0.112   3.691 -10.778  1.00 35.53           C  
ATOM    257  OD1 ASP X  34      -0.141   2.742 -11.600  1.00 34.56           O  
ATOM    258  OD2 ASP X  34      -0.074   4.903 -11.082  1.00 33.93           O  
ATOM    259  N   ILE X  35      -1.195   1.886  -6.585  1.00 30.31           N  
ATOM    260  CA  ILE X  35      -1.015   1.452  -5.227  1.00 26.73           C  
ATOM    261  C   ILE X  35      -1.090  -0.101  -5.096  1.00 27.58           C  
ATOM    262  O   ILE X  35      -0.223  -0.700  -4.434  1.00 27.21           O  
ATOM    263  CB  ILE X  35      -1.977   2.220  -4.259  1.00 26.83           C  
ATOM    264  CG1 ILE X  35      -1.591   3.697  -4.195  1.00 24.91           C  
ATOM    265  CG2 ILE X  35      -1.941   1.611  -2.896  1.00 25.48           C  
ATOM    266  CD1 ILE X  35      -2.602   4.614  -3.489  1.00 23.64           C  
ATOM    267  N   VAL X  36      -2.113  -0.725  -5.723  1.00 31.04           N  
ATOM    268  CA  VAL X  36      -2.256  -2.180  -5.674  1.00 31.34           C  
ATOM    269  C   VAL X  36      -1.009  -2.849  -6.250  1.00 33.31           C  
ATOM    270  O   VAL X  36      -0.398  -3.767  -5.641  1.00 33.18           O  
ATOM    271  CB  VAL X  36      -3.537  -2.685  -6.415  1.00 33.18           C  
ATOM    272  CG1 VAL X  36      -3.519  -4.204  -6.463  1.00 35.23           C  
ATOM    273  CG2 VAL X  36      -4.782  -2.224  -5.700  1.00 32.50           C  
ATOM    274  N   ASN X  37      -0.553  -2.323  -7.369  1.00 33.24           N  
ATOM    275  CA  ASN X  37       0.656  -2.876  -7.985  1.00 36.12           C  
ATOM    276  C   ASN X  37       1.899  -2.739  -7.126  1.00 32.64           C  
ATOM    277  O   ASN X  37       2.705  -3.654  -7.054  1.00 32.38           O  
ATOM    278  CB  ASN X  37       0.844  -2.265  -9.397  1.00 38.87           C  
ATOM    279  CG  ASN X  37      -0.133  -2.853 -10.427  1.00 45.36           C  
ATOM    280  OD1 ASN X  37      -0.581  -3.994 -10.291  1.00 46.94           O  
ATOM    281  ND2 ASN X  37      -0.423  -2.100 -11.477  1.00 44.83           N  
ATOM    282  N   PHE X  38       2.074  -1.607  -6.461  1.00 29.92           N  
ATOM    283  CA  PHE X  38       3.166  -1.478  -5.496  1.00 27.74           C  
ATOM    284  C   PHE X  38       3.100  -2.554  -4.400  1.00 28.07           C  
ATOM    285  O   PHE X  38       4.119  -3.187  -4.039  1.00 29.18           O  
ATOM    286  CB  PHE X  38       3.176  -0.049  -4.850  1.00 26.95           C  
ATOM    287  CG  PHE X  38       4.150   0.099  -3.756  1.00 24.33           C  
ATOM    288  CD1 PHE X  38       5.493   0.319  -4.047  1.00 25.34           C  
ATOM    289  CD2 PHE X  38       3.762  -0.015  -2.411  1.00 23.04           C  
ATOM    290  CE1 PHE X  38       6.418   0.427  -3.039  1.00 25.81           C  
ATOM    291  CE2 PHE X  38       4.683   0.057  -1.381  1.00 22.97           C  
ATOM    292  CZ  PHE X  38       6.015   0.322  -1.679  1.00 26.08           C  
ATOM    293  N   ILE X  39       1.903  -2.782  -3.865  1.00 27.17           N  
ATOM    294  CA  ILE X  39       1.696  -3.766  -2.801  1.00 27.64           C  
ATOM    295  C   ILE X  39       2.072  -5.187  -3.272  1.00 32.30           C  
ATOM    296  O   ILE X  39       2.613  -5.990  -2.487  1.00 32.71           O  
ATOM    297  CB  ILE X  39       0.265  -3.645  -2.303  1.00 28.52           C  
ATOM    298  CG1 ILE X  39       0.132  -2.366  -1.472  1.00 27.11           C  
ATOM    299  CG2 ILE X  39      -0.188  -4.887  -1.553  1.00 30.15           C  
ATOM    300  CD1 ILE X  39      -1.309  -2.002  -1.210  1.00 31.34           C  
ATOM    301  N   MET X  40       1.777  -5.470  -4.536  1.00 34.87           N  
ATOM    302  CA  MET X  40       2.072  -6.775  -5.160  1.00 41.32           C  
ATOM    303  C   MET X  40       3.457  -6.870  -5.815  1.00 44.53           C  
ATOM    304  O   MET X  40       3.726  -7.821  -6.578  1.00 47.36           O  
ATOM    305  CB  MET X  40       1.010  -7.121  -6.196  1.00 42.82           C  
ATOM    306  CG  MET X  40      -0.438  -7.030  -5.717  1.00 42.77           C  
ATOM    307  SD  MET X  40      -0.736  -8.164  -4.345  1.00 42.43           S  
ATOM    308  CE  MET X  40      -2.378  -7.594  -3.870  1.00 46.59           C  
ATOM    309  N   CYS X  41       4.334  -5.912  -5.514  0.74 45.29           N  
ATOM    310  CA  CYS X  41       5.718  -5.904  -6.016  0.74 46.54           C  
ATOM    311  C   CYS X  41       5.766  -5.741  -7.542  0.74 47.62           C  
ATOM    312  O   CYS X  41       6.497  -6.470  -8.225  0.74 52.76           O  
ATOM    313  CB  CYS X  41       6.515  -7.172  -5.549  0.74 48.22           C  
ATOM    314  SG  CYS X  41       8.202  -6.754  -5.021  0.74 48.21           S  
ATOM    315  N   ARG X  42       4.945  -4.848  -8.094  1.00 47.75           N  
ATOM    316  CA  ARG X  42       5.016  -4.487  -9.527  1.00 52.78           C  
ATOM    317  C   ARG X  42       4.950  -2.961  -9.657  1.00 57.04           C  
ATOM    318  O   ARG X  42       4.091  -2.450 -10.383  1.00 63.93           O  
ATOM    319  CB  ARG X  42       3.835  -5.068 -10.307  1.00 57.08           C  
ATOM    320  CG  ARG X  42       3.583  -6.550 -10.160  1.00 59.53           C  
ATOM    321  CD  ARG X  42       2.374  -6.913 -10.992  1.00 64.89           C  
ATOM    322  NE  ARG X  42       1.525  -7.848 -10.259  1.00 71.69           N  
ATOM    323  CZ  ARG X  42       0.309  -7.576  -9.775  1.00 77.46           C  
ATOM    324  NH1 ARG X  42      -0.346  -8.524  -9.103  1.00 84.54           N  
ATOM    325  NH2 ARG X  42      -0.269  -6.385  -9.937  1.00 69.75           N  
ATOM    326  N   SER X  43       5.818  -2.243  -8.953  1.00 48.70           N  
ATOM    327  CA  SER X  43       5.822  -0.767  -8.932  1.00 51.07           C  
ATOM    328  C   SER X  43       5.859  -0.060 -10.279  1.00 52.22           C  
ATOM    329  O   SER X  43       6.528  -0.525 -11.221  1.00 54.12           O  
ATOM    330  CB  SER X  43       7.051  -0.252  -8.186  1.00 49.98           C  
ATOM    331  OG  SER X  43       7.018  -0.619  -6.839  1.00 50.69           O  
ATOM    332  N   ASN X  44       5.111   1.046 -10.380  1.00 45.85           N  
ATOM    333  CA  ASN X  44       5.280   1.954 -11.497  1.00 46.13           C  
ATOM    334  C   ASN X  44       5.919   3.228 -10.932  1.00 43.62           C  
ATOM    335  O   ASN X  44       5.200   4.100 -10.415  1.00 40.36           O  
ATOM    336  CB  ASN X  44       3.943   2.280 -12.186  1.00 49.15           C  
ATOM    337  CG  ASN X  44       4.060   3.442 -13.150  1.00 50.14           C  
ATOM    338  OD1 ASN X  44       5.143   3.772 -13.611  1.00 49.71           O  
ATOM    339  ND2 ASN X  44       2.952   4.106 -13.400  1.00 54.31           N  
ATOM    340  N   LEU X  45       7.253   3.311 -11.040  1.00 41.53           N  
ATOM    341  CA  LEU X  45       8.033   4.408 -10.464  1.00 41.39           C  
ATOM    342  C   LEU X  45       7.827   5.735 -11.216  1.00 42.31           C  
ATOM    343  O   LEU X  45       8.163   6.808 -10.685  1.00 43.85           O  
ATOM    344  CB  LEU X  45       9.517   4.045 -10.341  1.00 45.46           C  
ATOM    345  CG  LEU X  45       9.774   2.807  -9.463  1.00 46.27           C  
ATOM    346  CD1 LEU X  45      11.167   2.169  -9.632  1.00 49.11           C  
ATOM    347  CD2 LEU X  45       9.492   3.094  -7.990  1.00 44.44           C  
ATOM    348  N   ASP X  46       7.164   5.679 -12.358  1.00 42.14           N  
ATOM    349  CA  ASP X  46       6.710   6.879 -13.008  1.00 45.16           C  
ATOM    350  C   ASP X  46       5.583   7.640 -12.277  1.00 41.81           C  
ATOM    351  O   ASP X  46       5.338   8.817 -12.551  1.00 35.68           O  
ATOM    352  CB  ASP X  46       6.236   6.550 -14.393  1.00 52.51           C  
ATOM    353  CG  ASP X  46       6.323   7.731 -15.317  1.00 63.14           C  
ATOM    354  OD1 ASP X  46       7.373   8.422 -15.345  1.00 67.68           O  
ATOM    355  OD2 ASP X  46       5.305   8.017 -15.981  1.00 75.13           O  
ATOM    356  N   ASN X  47       4.859   6.974 -11.378  1.00 36.76           N  
ATOM    357  CA  ASN X  47       3.891   7.697 -10.550  1.00 34.62           C  
ATOM    358  C   ASN X  47       4.696   8.212  -9.363  1.00 30.84           C  
ATOM    359  O   ASN X  47       5.208   7.426  -8.612  1.00 31.18           O  
ATOM    360  CB  ASN X  47       2.788   6.715 -10.109  1.00 34.28           C  
ATOM    361  CG  ASN X  47       1.802   7.331  -9.154  1.00 32.70           C  
ATOM    362  OD1 ASN X  47       2.134   8.196  -8.333  1.00 32.02           O  
ATOM    363  ND2 ASN X  47       0.549   6.907  -9.271  1.00 31.88           N  
ATOM    364  N   PRO X  48       4.790   9.529  -9.188  1.00 29.46           N  
ATOM    365  CA  PRO X  48       5.630  10.057  -8.104  1.00 28.60           C  
ATOM    366  C   PRO X  48       5.234   9.605  -6.718  1.00 27.50           C  
ATOM    367  O   PRO X  48       6.118   9.479  -5.844  1.00 28.84           O  
ATOM    368  CB  PRO X  48       5.454  11.581  -8.166  1.00 29.70           C  
ATOM    369  CG  PRO X  48       4.637  11.857  -9.354  1.00 31.98           C  
ATOM    370  CD  PRO X  48       4.072  10.592  -9.922  1.00 31.21           C  
ATOM    371  N   PHE X  49       3.945   9.388  -6.447  1.00 26.00           N  
ATOM    372  CA  PHE X  49       3.589   8.861  -5.147  1.00 23.44           C  
ATOM    373  C   PHE X  49       4.151   7.441  -4.912  1.00 23.47           C  
ATOM    374  O   PHE X  49       4.537   7.068  -3.792  1.00 22.00           O  
ATOM    375  CB  PHE X  49       2.064   8.882  -4.932  1.00 25.12           C  
ATOM    376  CG  PHE X  49       1.637   8.465  -3.517  1.00 21.73           C  
ATOM    377  CD1 PHE X  49       2.066   9.153  -2.425  1.00 22.79           C  
ATOM    378  CD2 PHE X  49       0.860   7.348  -3.334  1.00 23.36           C  
ATOM    379  CE1 PHE X  49       1.676   8.799  -1.115  1.00 21.23           C  
ATOM    380  CE2 PHE X  49       0.457   6.959  -2.060  1.00 19.85           C  
ATOM    381  CZ  PHE X  49       0.851   7.722  -0.936  1.00 22.21           C  
ATOM    382  N   ILE X  50       4.138   6.621  -5.958  1.00 24.63           N  
ATOM    383  CA  ILE X  50       4.708   5.280  -5.848  1.00 27.42           C  
ATOM    384  C   ILE X  50       6.253   5.377  -5.621  1.00 28.85           C  
ATOM    385  O   ILE X  50       6.859   4.600  -4.845  1.00 26.18           O  
ATOM    386  CB  ILE X  50       4.379   4.411  -7.063  1.00 27.85           C  
ATOM    387  CG1 ILE X  50       2.845   4.271  -7.241  1.00 31.24           C  
ATOM    388  CG2 ILE X  50       4.971   3.022  -6.970  1.00 28.61           C  
ATOM    389  CD1 ILE X  50       2.054   3.871  -6.001  1.00 28.30           C  
ATOM    390  N   SER X  51       6.918   6.259  -6.343  1.00 27.54           N  
ATOM    391  CA  SER X  51       8.344   6.453  -6.112  1.00 27.89           C  
ATOM    392  C   SER X  51       8.605   6.877  -4.670  1.00 26.54           C  
ATOM    393  O   SER X  51       9.567   6.396  -4.030  1.00 25.76           O  
ATOM    394  CB  SER X  51       8.929   7.472  -7.110  1.00 29.92           C  
ATOM    395  OG  SER X  51      10.300   7.672  -6.834  1.00 31.85           O  
ATOM    396  N   PHE X  52       7.739   7.725  -4.133  1.00 23.73           N  
ATOM    397  CA  PHE X  52       7.812   8.117  -2.717  1.00 24.11           C  
ATOM    398  C   PHE X  52       7.695   6.881  -1.805  1.00 24.15           C  
ATOM    399  O   PHE X  52       8.543   6.700  -0.916  1.00 22.84           O  
ATOM    400  CB  PHE X  52       6.736   9.167  -2.390  1.00 22.84           C  
ATOM    401  CG  PHE X  52       6.615   9.491  -0.947  1.00 23.00           C  
ATOM    402  CD1 PHE X  52       7.441  10.440  -0.359  1.00 23.70           C  
ATOM    403  CD2 PHE X  52       5.617   8.933  -0.201  1.00 23.93           C  
ATOM    404  CE1 PHE X  52       7.341  10.754   0.999  1.00 26.62           C  
ATOM    405  CE2 PHE X  52       5.509   9.230   1.148  1.00 25.72           C  
ATOM    406  CZ  PHE X  52       6.338  10.152   1.735  1.00 26.69           C  
ATOM    407  N   LEU X  53       6.700   6.040  -2.044  1.00 24.71           N  
ATOM    408  CA  LEU X  53       6.494   4.818  -1.227  1.00 21.75           C  
ATOM    409  C   LEU X  53       7.697   3.877  -1.324  1.00 22.96           C  
ATOM    410  O   LEU X  53       8.141   3.363  -0.286  1.00 21.77           O  
ATOM    411  CB  LEU X  53       5.236   4.080  -1.705  1.00 20.99           C  
ATOM    412  CG  LEU X  53       3.876   4.775  -1.434  1.00 22.49           C  
ATOM    413  CD1 LEU X  53       2.794   4.003  -2.120  1.00 23.03           C  
ATOM    414  CD2 LEU X  53       3.632   4.822   0.073  1.00 20.43           C  
ATOM    415  N   ASP X  54       8.218   3.701  -2.529  1.00 23.85           N  
ATOM    416  CA  ASP X  54       9.417   2.844  -2.727  1.00 26.24           C  
ATOM    417  C   ASP X  54      10.639   3.411  -1.945  1.00 26.77           C  
ATOM    418  O   ASP X  54      11.344   2.689  -1.290  1.00 26.15           O  
ATOM    419  CB  ASP X  54       9.712   2.754  -4.190  1.00 27.51           C  
ATOM    420  CG  ASP X  54      10.867   1.857  -4.509  1.00 34.20           C  
ATOM    421  OD1 ASP X  54      10.695   0.663  -4.439  1.00 34.53           O  
ATOM    422  OD2 ASP X  54      11.930   2.345  -4.868  1.00 35.19           O  
ATOM    423  N   THR X  55      10.812   4.715  -1.993  1.00 26.57           N  
ATOM    424  CA  THR X  55      11.877   5.349  -1.239  1.00 27.35           C  
ATOM    425  C   THR X  55      11.711   5.238   0.271  1.00 23.86           C  
ATOM    426  O   THR X  55      12.673   4.880   0.967  1.00 23.74           O  
ATOM    427  CB  THR X  55      12.015   6.821  -1.697  1.00 27.68           C  
ATOM    428  OG1 THR X  55      12.449   6.821  -3.046  1.00 29.25           O  
ATOM    429  CG2 THR X  55      13.068   7.580  -0.870  1.00 30.25           C  
ATOM    430  N   VAL X  56      10.495   5.470   0.790  1.00 23.31           N  
ATOM    431  CA  VAL X  56      10.225   5.298   2.234  1.00 23.39           C  
ATOM    432  C   VAL X  56      10.458   3.834   2.659  1.00 23.37           C  
ATOM    433  O   VAL X  56      11.137   3.566   3.657  1.00 24.72           O  
ATOM    434  CB  VAL X  56       8.800   5.740   2.550  1.00 23.79           C  
ATOM    435  CG1 VAL X  56       8.486   5.413   3.967  1.00 25.58           C  
ATOM    436  CG2 VAL X  56       8.679   7.214   2.258  1.00 24.92           C  
ATOM    437  N   TYR X  57       9.939   2.891   1.860  1.00 22.53           N  
ATOM    438  CA  TYR X  57      10.172   1.497   2.129  1.00 24.88           C  
ATOM    439  C   TYR X  57      11.683   1.190   2.293  1.00 25.98           C  
ATOM    440  O   TYR X  57      12.091   0.449   3.215  1.00 24.98           O  
ATOM    441  CB  TYR X  57       9.521   0.660   0.999  1.00 27.11           C  
ATOM    442  CG  TYR X  57       9.504  -0.854   1.208  1.00 26.44           C  
ATOM    443  CD1 TYR X  57      10.571  -1.607   0.817  1.00 28.47           C  
ATOM    444  CD2 TYR X  57       8.377  -1.480   1.704  1.00 26.03           C  
ATOM    445  CE1 TYR X  57      10.559  -2.992   0.933  1.00 31.80           C  
ATOM    446  CE2 TYR X  57       8.337  -2.864   1.796  1.00 29.49           C  
ATOM    447  CZ  TYR X  57       9.400  -3.594   1.422  1.00 30.66           C  
ATOM    448  OH  TYR X  57       9.385  -4.930   1.579  1.00 36.27           O  
ATOM    449  N   THR X  58      12.487   1.697   1.357  1.00 25.53           N  
ATOM    450  CA  THR X  58      13.887   1.502   1.382  1.00 27.87           C  
ATOM    451  C   THR X  58      14.586   2.119   2.589  1.00 27.52           C  
ATOM    452  O   THR X  58      15.457   1.496   3.194  1.00 28.29           O  
ATOM    453  CB  THR X  58      14.495   2.058   0.078  1.00 30.18           C  
ATOM    454  OG1 THR X  58      13.966   1.291  -1.000  1.00 30.54           O  
ATOM    455  CG2 THR X  58      16.007   1.902   0.081  1.00 34.66           C  
ATOM    456  N   ILE X  59      14.205   3.331   2.930  1.00 27.02           N  
ATOM    457  CA  ILE X  59      14.749   4.040   4.109  1.00 28.90           C  
ATOM    458  C   ILE X  59      14.453   3.352   5.415  1.00 28.98           C  
ATOM    459  O   ILE X  59      15.337   3.120   6.216  1.00 31.52           O  
ATOM    460  CB  ILE X  59      14.180   5.454   4.114  1.00 30.10           C  
ATOM    461  CG1 ILE X  59      14.836   6.227   2.975  1.00 29.52           C  
ATOM    462  CG2 ILE X  59      14.451   6.121   5.466  1.00 31.49           C  
ATOM    463  CD1 ILE X  59      14.161   7.564   2.764  1.00 31.86           C  
ATOM    464  N   ILE X  60      13.222   2.890   5.589  1.00 27.79           N  
ATOM    465  CA  ILE X  60      12.833   2.128   6.763  1.00 28.02           C  
ATOM    466  C   ILE X  60      13.613   0.867   6.923  1.00 29.74           C  
ATOM    467  O   ILE X  60      14.048   0.513   8.050  1.00 33.31           O  
ATOM    468  CB  ILE X  60      11.300   1.820   6.738  1.00 28.13           C  
ATOM    469  CG1 ILE X  60      10.573   3.138   7.003  1.00 29.58           C  
ATOM    470  CG2 ILE X  60      10.913   0.787   7.791  1.00 31.09           C  
ATOM    471  CD1 ILE X  60       9.063   3.055   6.803  1.00 31.94           C  
ATOM    472  N   ASP X  61      13.815   0.146   5.818  1.00 29.82           N  
ATOM    473  CA  ASP X  61      14.743  -0.970   5.766  1.00 30.65           C  
ATOM    474  C   ASP X  61      14.459  -2.034   6.774  1.00 33.61           C  
ATOM    475  O   ASP X  61      15.401  -2.590   7.404  1.00 33.79           O  
ATOM    476  CB  ASP X  61      16.199  -0.447   5.925  1.00 34.87           C  
ATOM    477  CG  ASP X  61      17.262  -1.493   5.633  1.00 38.86           C  
ATOM    478  OD1 ASP X  61      17.078  -2.360   4.734  1.00 40.50           O  
ATOM    479  OD2 ASP X  61      18.327  -1.417   6.280  1.00 45.16           O  
ATOM    480  N   GLN X  62      13.203  -2.424   6.905  1.00 34.80           N  
ATOM    481  CA  GLN X  62      12.837  -3.482   7.892  1.00 37.10           C  
ATOM    482  C   GLN X  62      12.268  -4.717   7.229  1.00 37.32           C  
ATOM    483  O   GLN X  62      11.582  -5.523   7.872  1.00 32.66           O  
ATOM    484  CB  GLN X  62      11.845  -2.920   8.927  1.00 39.55           C  
ATOM    485  CG  GLN X  62      12.419  -1.856   9.844  1.00 42.50           C  
ATOM    486  CD  GLN X  62      11.392  -1.002  10.626  1.00 50.48           C  
ATOM    487  OE1 GLN X  62      10.167  -1.277  10.655  1.00 49.02           O  
ATOM    488  NE2 GLN X  62      11.919   0.059  11.289  1.00 52.91           N  
ATOM    489  N   GLU X  63      12.538  -4.911   5.923  1.00 37.08           N  
ATOM    490  CA  GLU X  63      11.879  -6.006   5.213  1.00 34.75           C  
ATOM    491  C   GLU X  63      12.138  -7.380   5.905  1.00 36.13           C  
ATOM    492  O   GLU X  63      11.200  -8.137   6.087  1.00 36.16           O  
ATOM    493  CB  GLU X  63      12.275  -6.036   3.726  1.00 37.35           C  
ATOM    494  CG  GLU X  63      11.663  -7.192   2.983  1.00 38.88           C  
ATOM    495  CD  GLU X  63      11.873  -7.114   1.466  1.00 40.40           C  
ATOM    496  OE1 GLU X  63      12.628  -7.930   0.945  1.00 47.37           O  
ATOM    497  OE2 GLU X  63      11.304  -6.270   0.808  1.00 39.28           O  
ATOM    498  N   ASN X  64      13.376  -7.705   6.219  1.00 35.03           N  
ATOM    499  CA  ASN X  64      13.703  -9.054   6.765  1.00 40.27           C  
ATOM    500  C   ASN X  64      13.057  -9.280   8.139  1.00 38.96           C  
ATOM    501  O   ASN X  64      12.480 -10.327   8.376  1.00 40.12           O  
ATOM    502  CB  ASN X  64      15.204  -9.267   6.837  1.00 44.29           C  
ATOM    503  CG  ASN X  64      15.848  -9.411   5.451  1.00 50.75           C  
ATOM    504  OD1 ASN X  64      15.179  -9.757   4.462  1.00 55.37           O  
ATOM    505  ND2 ASN X  64      17.140  -9.139   5.376  1.00 55.76           N  
ATOM    506  N   TYR X  65      13.117  -8.256   8.999  1.00 35.19           N  
ATOM    507  CA  TYR X  65      12.493  -8.340  10.328  1.00 33.69           C  
ATOM    508  C   TYR X  65      11.003  -8.497  10.221  1.00 32.66           C  
ATOM    509  O   TYR X  65      10.443  -9.370  10.839  1.00 33.24           O  
ATOM    510  CB  TYR X  65      12.793  -7.061  11.122  1.00 31.55           C  
ATOM    511  CG  TYR X  65      11.999  -6.908  12.408  1.00 30.08           C  
ATOM    512  CD1 TYR X  65      12.272  -7.699  13.506  1.00 31.97           C  
ATOM    513  CD2 TYR X  65      11.059  -5.894  12.561  1.00 31.09           C  
ATOM    514  CE1 TYR X  65      11.574  -7.553  14.667  1.00 32.27           C  
ATOM    515  CE2 TYR X  65      10.380  -5.731  13.760  1.00 29.13           C  
ATOM    516  CZ  TYR X  65      10.630  -6.554  14.788  1.00 30.97           C  
ATOM    517  OH  TYR X  65       9.914  -6.438  15.975  1.00 30.56           O  
ATOM    518  N   GLN X  66      10.349  -7.672   9.397  1.00 32.12           N  
ATOM    519  CA  GLN X  66       8.870  -7.733   9.279  1.00 35.64           C  
ATOM    520  C   GLN X  66       8.374  -9.007   8.606  1.00 38.86           C  
ATOM    521  O   GLN X  66       7.351  -9.550   8.976  1.00 48.02           O  
ATOM    522  CB  GLN X  66       8.310  -6.505   8.561  1.00 33.35           C  
ATOM    523  CG  GLN X  66       8.667  -5.178   9.192  1.00 34.75           C  
ATOM    524  CD  GLN X  66       8.048  -4.916  10.577  1.00 32.45           C  
ATOM    525  OE1 GLN X  66       7.371  -5.742  11.126  1.00 34.65           O  
ATOM    526  NE2 GLN X  66       8.355  -3.787  11.134  1.00 35.42           N  
ATOM    527  N   THR X  67       9.171  -9.577   7.717  1.00 43.50           N  
ATOM    528  CA  THR X  67       8.940 -10.892   7.131  1.00 45.97           C  
ATOM    529  C   THR X  67       8.910 -12.002   8.136  1.00 50.84           C  
ATOM    530  O   THR X  67       8.071 -12.910   8.085  1.00 60.79           O  
ATOM    531  CB  THR X  67      10.111 -11.222   6.172  1.00 48.43           C  
ATOM    532  OG1 THR X  67      10.038 -10.367   5.054  1.00 47.40           O  
ATOM    533  CG2 THR X  67      10.115 -12.687   5.642  1.00 49.37           C  
ATOM    534  N   GLU X  68       9.924 -12.037   8.985  1.00 46.30           N  
ATOM    535  CA  GLU X  68       9.925 -13.004  10.020  1.00 44.36           C  
ATOM    536  C   GLU X  68       8.716 -12.775  10.917  1.00 40.92           C  
ATOM    537  O   GLU X  68       8.125 -13.719  11.373  1.00 40.26           O  
ATOM    538  CB  GLU X  68      11.150 -12.869  10.876  1.00 48.16           C  
ATOM    539  CG  GLU X  68      11.439 -14.100  11.694  1.00 53.09           C  
ATOM    540  CD  GLU X  68      12.897 -14.268  12.116  1.00 57.74           C  
ATOM    541  OE1 GLU X  68      13.108 -15.098  13.032  1.00 59.29           O  
ATOM    542  OE2 GLU X  68      13.807 -13.603  11.557  1.00 60.68           O  
ATOM    543  N   LEU X  69       8.450 -11.505  11.275  1.00 37.73           N  
ATOM    544  CA  LEU X  69       7.363 -11.255  12.214  1.00 35.49           C  
ATOM    545  C   LEU X  69       6.071 -11.769  11.596  1.00 35.18           C  
ATOM    546  O   LEU X  69       5.313 -12.504  12.230  1.00 35.75           O  
ATOM    547  CB  LEU X  69       7.316  -9.786  12.525  1.00 34.70           C  
ATOM    548  CG  LEU X  69       6.262  -9.334  13.517  1.00 36.35           C  
ATOM    549  CD1 LEU X  69       6.681  -7.993  14.143  1.00 38.26           C  
ATOM    550  CD2 LEU X  69       4.947  -9.119  12.819  1.00 36.05           C  
ATOM    551  N   ILE X  70       5.840 -11.410  10.334  1.00 34.43           N  
ATOM    552  CA  ILE X  70       4.635 -11.833   9.622  1.00 39.37           C  
ATOM    553  C   ILE X  70       4.516 -13.335   9.484  1.00 41.43           C  
ATOM    554  O   ILE X  70       3.421 -13.898   9.659  1.00 43.97           O  
ATOM    555  CB  ILE X  70       4.528 -11.130   8.280  1.00 39.96           C  
ATOM    556  CG1 ILE X  70       4.051  -9.716   8.514  1.00 38.81           C  
ATOM    557  CG2 ILE X  70       3.542 -11.850   7.370  1.00 40.34           C  
ATOM    558  CD1 ILE X  70       4.513  -8.792   7.444  1.00 42.08           C  
ATOM    559  N   ASN X  71       5.632 -14.026   9.272  1.00 49.67           N  
ATOM    560  CA  ASN X  71       5.661 -15.497   9.350  1.00 53.12           C  
ATOM    561  C   ASN X  71       5.174 -16.115  10.637  1.00 49.78           C  
ATOM    562  O   ASN X  71       4.760 -17.270  10.657  1.00 52.73           O  
ATOM    563  CB  ASN X  71       7.091 -16.038   9.206  1.00 65.09           C  
ATOM    564  CG  ASN X  71       7.511 -16.158   7.777  1.00 76.26           C  
ATOM    565  OD1 ASN X  71       6.723 -15.871   6.867  1.00 87.99           O  
ATOM    566  ND2 ASN X  71       8.765 -16.574   7.553  1.00 79.77           N  
ATOM    567  N   SER X  72       5.369 -15.425  11.733  1.00 46.07           N  
ATOM    568  CA  SER X  72       4.970 -15.926  13.028  1.00 45.47           C  
ATOM    569  C   SER X  72       3.464 -15.750  13.247  1.00 43.91           C  
ATOM    570  O   SER X  72       2.922 -16.272  14.204  1.00 43.92           O  
ATOM    571  CB  SER X  72       5.776 -15.227  14.148  1.00 45.06           C  
ATOM    572  OG  SER X  72       5.321 -13.897  14.378  1.00 43.53           O  
ATOM    573  N   LEU X  73       2.778 -15.017  12.368  1.00 41.42           N  
ATOM    574  CA  LEU X  73       1.374 -14.736  12.617  1.00 40.28           C  
ATOM    575  C   LEU X  73       0.446 -15.820  12.077  1.00 41.48           C  
ATOM    576  O   LEU X  73       0.745 -16.416  11.066  1.00 44.49           O  
ATOM    577  CB  LEU X  73       1.003 -13.384  11.977  1.00 36.66           C  
ATOM    578  CG  LEU X  73       1.810 -12.192  12.468  1.00 36.52           C  
ATOM    579  CD1 LEU X  73       1.288 -10.926  11.811  1.00 33.78           C  
ATOM    580  CD2 LEU X  73       1.776 -12.043  13.987  1.00 38.00           C  
ATOM    581  N   ASP X  74      -0.698 -15.996  12.712  1.00 41.83           N  
ATOM    582  CA  ASP X  74      -1.736 -16.845  12.148  1.00 47.15           C  
ATOM    583  C   ASP X  74      -2.735 -16.061  11.319  1.00 44.73           C  
ATOM    584  O   ASP X  74      -2.697 -14.821  11.260  1.00 42.13           O  
ATOM    585  CB  ASP X  74      -2.397 -17.722  13.248  1.00 52.42           C  
ATOM    586  CG  ASP X  74      -3.123 -16.907  14.319  1.00 55.34           C  
ATOM    587  OD1 ASP X  74      -3.634 -15.798  14.040  1.00 59.42           O  
ATOM    588  OD2 ASP X  74      -3.179 -17.387  15.457  1.00 61.24           O  
ATOM    589  N   ASP X  75      -3.676 -16.752  10.709  1.00 46.71           N  
ATOM    590  CA  ASP X  75      -4.641 -16.083   9.859  1.00 48.80           C  
ATOM    591  C   ASP X  75      -5.513 -15.064  10.561  1.00 49.59           C  
ATOM    592  O   ASP X  75      -5.836 -14.026   9.989  1.00 46.15           O  
ATOM    593  CB  ASP X  75      -5.528 -17.067   9.098  1.00 55.05           C  
ATOM    594  CG  ASP X  75      -4.898 -17.487   7.792  1.00 59.33           C  
ATOM    595  OD1 ASP X  75      -4.874 -16.677   6.827  1.00 59.55           O  
ATOM    596  OD2 ASP X  75      -4.385 -18.631   7.769  1.00 65.01           O  
ATOM    597  N   ASN X  76      -5.873 -15.360  11.801  1.00 49.63           N  
ATOM    598  CA  ASN X  76      -6.659 -14.442  12.594  1.00 49.89           C  
ATOM    599  C   ASN X  76      -5.932 -13.109  12.856  1.00 43.34           C  
ATOM    600  O   ASN X  76      -6.525 -12.002  12.780  1.00 36.63           O  
ATOM    601  CB  ASN X  76      -6.961 -15.116  13.918  1.00 58.95           C  
ATOM    602  CG  ASN X  76      -8.339 -14.789  14.395  1.00 69.53           C  
ATOM    603  OD1 ASN X  76      -9.329 -15.374  13.929  1.00 79.67           O  
ATOM    604  ND2 ASN X  76      -8.435 -13.800  15.275  1.00 74.16           N  
ATOM    605  N   GLU X  77      -4.659 -13.224  13.182  1.00 39.32           N  
ATOM    606  CA  GLU X  77      -3.803 -12.026  13.374  1.00 36.68           C  
ATOM    607  C   GLU X  77      -3.629 -11.225  12.092  1.00 33.08           C  
ATOM    608  O   GLU X  77      -3.547 -10.000  12.132  1.00 30.10           O  
ATOM    609  CB  GLU X  77      -2.469 -12.472  13.930  1.00 38.57           C  
ATOM    610  CG  GLU X  77      -2.574 -12.920  15.374  1.00 41.77           C  
ATOM    611  CD  GLU X  77      -1.323 -13.638  15.900  1.00 44.20           C  
ATOM    612  OE1 GLU X  77      -0.967 -13.387  17.072  1.00 45.34           O  
ATOM    613  OE2 GLU X  77      -0.709 -14.453  15.157  1.00 41.91           O  
ATOM    614  N   ILE X  78      -3.566 -11.900  10.941  1.00 32.03           N  
ATOM    615  CA  ILE X  78      -3.387 -11.214   9.676  1.00 31.47           C  
ATOM    616  C   ILE X  78      -4.665 -10.466   9.343  1.00 31.44           C  
ATOM    617  O   ILE X  78      -4.623  -9.340   8.844  1.00 28.19           O  
ATOM    618  CB  ILE X  78      -3.021 -12.171   8.532  1.00 32.61           C  
ATOM    619  CG1 ILE X  78      -1.573 -12.584   8.625  1.00 32.86           C  
ATOM    620  CG2 ILE X  78      -3.204 -11.500   7.172  1.00 32.60           C  
ATOM    621  CD1 ILE X  78      -0.593 -11.452   8.453  1.00 32.13           C  
ATOM    622  N   ILE X  79      -5.815 -11.117   9.572  1.00 32.32           N  
ATOM    623  CA  ILE X  79      -7.070 -10.450   9.321  1.00 33.75           C  
ATOM    624  C   ILE X  79      -7.191  -9.211  10.189  1.00 32.14           C  
ATOM    625  O   ILE X  79      -7.604  -8.158   9.717  1.00 29.61           O  
ATOM    626  CB  ILE X  79      -8.269 -11.381   9.589  1.00 37.62           C  
ATOM    627  CG1 ILE X  79      -8.323 -12.442   8.512  1.00 40.62           C  
ATOM    628  CG2 ILE X  79      -9.557 -10.589   9.586  1.00 38.91           C  
ATOM    629  CD1 ILE X  79      -9.234 -13.640   8.850  1.00 46.10           C  
ATOM    630  N   ASP X  80      -6.826  -9.360  11.475  1.00 30.38           N  
ATOM    631  CA  ASP X  80      -6.836  -8.247  12.377  1.00 31.06           C  
ATOM    632  C   ASP X  80      -5.946  -7.122  11.829  1.00 28.88           C  
ATOM    633  O   ASP X  80      -6.340  -5.955  11.835  1.00 27.99           O  
ATOM    634  CB  ASP X  80      -6.313  -8.683  13.723  1.00 34.88           C  
ATOM    635  CG  ASP X  80      -6.448  -7.618  14.791  1.00 36.80           C  
ATOM    636  OD1 ASP X  80      -7.555  -7.361  15.279  1.00 41.41           O  
ATOM    637  OD2 ASP X  80      -5.435  -6.962  15.110  1.00 38.44           O  
ATOM    638  N   CYS X  81      -4.733  -7.439  11.392  1.00 26.70           N  
ATOM    639  CA  CYS X  81      -3.866  -6.427  10.826  1.00 25.03           C  
ATOM    640  C   CYS X  81      -4.452  -5.699   9.620  1.00 24.45           C  
ATOM    641  O   CYS X  81      -4.453  -4.463   9.535  1.00 21.62           O  
ATOM    642  CB  CYS X  81      -2.576  -7.080  10.418  1.00 27.18           C  
ATOM    643  SG  CYS X  81      -1.404  -6.008   9.658  1.00 27.44           S  
ATOM    644  N   ILE X  82      -4.942  -6.464   8.660  1.00 24.18           N  
ATOM    645  CA  ILE X  82      -5.531  -5.904   7.442  1.00 25.17           C  
ATOM    646  C   ILE X  82      -6.695  -4.933   7.757  1.00 24.64           C  
ATOM    647  O   ILE X  82      -6.703  -3.804   7.292  1.00 24.21           O  
ATOM    648  CB  ILE X  82      -6.022  -7.004   6.503  1.00 27.07           C  
ATOM    649  CG1 ILE X  82      -4.823  -7.731   5.894  1.00 27.53           C  
ATOM    650  CG2 ILE X  82      -6.920  -6.393   5.398  1.00 27.51           C  
ATOM    651  CD1 ILE X  82      -5.188  -9.003   5.137  1.00 30.32           C  
ATOM    652  N   VAL X  83      -7.618  -5.388   8.598  1.00 24.37           N  
ATOM    653  CA  VAL X  83      -8.753  -4.580   8.934  1.00 26.08           C  
ATOM    654  C   VAL X  83      -8.322  -3.327   9.676  1.00 27.26           C  
ATOM    655  O   VAL X  83      -8.796  -2.219   9.382  1.00 25.11           O  
ATOM    656  CB  VAL X  83      -9.816  -5.389   9.674  1.00 28.69           C  
ATOM    657  CG1 VAL X  83     -10.920  -4.467  10.126  1.00 30.28           C  
ATOM    658  CG2 VAL X  83     -10.385  -6.491   8.806  1.00 30.16           C  
ATOM    659  N   ASN X  84      -7.400  -3.471  10.632  1.00 25.26           N  
ATOM    660  CA  ASN X  84      -6.864  -2.347  11.345  1.00 27.04           C  
ATOM    661  C   ASN X  84      -6.180  -1.346  10.457  1.00 24.01           C  
ATOM    662  O   ASN X  84      -6.474  -0.149  10.555  1.00 24.45           O  
ATOM    663  CB  ASN X  84      -5.856  -2.865  12.431  1.00 31.46           C  
ATOM    664  CG  ASN X  84      -5.174  -1.744  13.198  1.00 38.68           C  
ATOM    665  OD1 ASN X  84      -4.332  -1.018  12.702  1.00 43.42           O  
ATOM    666  ND2 ASN X  84      -5.478  -1.670  14.460  1.00 47.55           N  
ATOM    667  N   LYS X  85      -5.313  -1.784   9.545  1.00 23.42           N  
ATOM    668  CA  LYS X  85      -4.598  -0.828   8.727  1.00 22.12           C  
ATOM    669  C   LYS X  85      -5.542  -0.102   7.727  1.00 23.31           C  
ATOM    670  O   LYS X  85      -5.314   1.067   7.419  1.00 20.15           O  
ATOM    671  CB  LYS X  85      -3.454  -1.520   8.013  1.00 24.06           C  
ATOM    672  CG  LYS X  85      -2.308  -2.083   8.864  1.00 22.63           C  
ATOM    673  CD  LYS X  85      -1.666  -1.065   9.765  1.00 22.66           C  
ATOM    674  CE  LYS X  85      -0.445  -1.632  10.447  1.00 22.53           C  
ATOM    675  NZ  LYS X  85       0.131  -0.687  11.429  1.00 21.99           N  
ATOM    676  N   PHE X  86      -6.582  -0.790   7.234  1.00 23.90           N  
ATOM    677  CA  PHE X  86      -7.486  -0.221   6.214  1.00 24.33           C  
ATOM    678  C   PHE X  86      -8.291   0.965   6.759  1.00 24.20           C  
ATOM    679  O   PHE X  86      -8.662   1.906   6.023  1.00 23.59           O  
ATOM    680  CB  PHE X  86      -8.403  -1.318   5.696  1.00 26.65           C  
ATOM    681  CG  PHE X  86      -8.085  -1.745   4.335  1.00 28.61           C  
ATOM    682  CD1 PHE X  86      -7.098  -2.738   4.151  1.00 29.64           C  
ATOM    683  CD2 PHE X  86      -8.667  -1.161   3.221  1.00 29.67           C  
ATOM    684  CE1 PHE X  86      -6.775  -3.168   2.884  1.00 31.14           C  
ATOM    685  CE2 PHE X  86      -8.297  -1.548   1.953  1.00 30.66           C  
ATOM    686  CZ  PHE X  86      -7.347  -2.569   1.780  1.00 30.70           C  
ATOM    687  N   MET X  87      -8.467   1.035   8.045  1.00 22.92           N  
ATOM    688  CA  MET X  87      -9.123   2.172   8.705  1.00 25.69           C  
ATOM    689  C   MET X  87      -8.454   3.509   8.277  1.00 23.94           C  
ATOM    690  O   MET X  87      -9.125   4.498   8.008  1.00 24.59           O  
ATOM    691  CB  MET X  87      -9.038   2.027  10.224  1.00 28.52           C  
ATOM    692  CG  MET X  87      -9.592   3.205  11.028  1.00 35.85           C  
ATOM    693  SD  MET X  87      -9.747   2.953  12.840  1.00 43.52           S  
ATOM    694  CE  MET X  87      -8.400   1.842  13.094  1.00 41.98           C  
ATOM    695  N   SER X  88      -7.131   3.476   8.112  1.00 24.31           N  
ATOM    696  CA  SER X  88      -6.366   4.674   7.812  1.00 23.58           C  
ATOM    697  C   SER X  88      -6.772   5.288   6.502  1.00 22.42           C  
ATOM    698  O   SER X  88      -6.682   6.519   6.354  1.00 22.34           O  
ATOM    699  CB  SER X  88      -4.839   4.376   7.835  1.00 23.55           C  
ATOM    700  OG  SER X  88      -4.496   3.552   6.754  1.00 27.47           O  
ATOM    701  N   PHE X  89      -7.177   4.481   5.531  1.00 21.31           N  
ATOM    702  CA  PHE X  89      -7.533   5.007   4.216  1.00 22.18           C  
ATOM    703  C   PHE X  89      -8.752   5.956   4.269  1.00 22.86           C  
ATOM    704  O   PHE X  89      -8.956   6.697   3.327  1.00 24.32           O  
ATOM    705  CB  PHE X  89      -7.770   3.866   3.208  1.00 23.84           C  
ATOM    706  CG  PHE X  89      -6.584   3.015   2.913  1.00 22.73           C  
ATOM    707  CD1 PHE X  89      -5.416   3.557   2.441  1.00 24.59           C  
ATOM    708  CD2 PHE X  89      -6.651   1.603   3.038  1.00 23.77           C  
ATOM    709  CE1 PHE X  89      -4.286   2.790   2.133  1.00 25.80           C  
ATOM    710  CE2 PHE X  89      -5.486   0.799   2.803  1.00 23.03           C  
ATOM    711  CZ  PHE X  89      -4.334   1.384   2.278  1.00 24.32           C  
ATOM    712  N   TYR X  90      -9.548   5.888   5.333  1.00 21.71           N  
ATOM    713  CA  TYR X  90     -10.763   6.652   5.495  1.00 25.10           C  
ATOM    714  C   TYR X  90     -10.558   7.758   6.487  1.00 29.79           C  
ATOM    715  O   TYR X  90     -11.537   8.378   6.874  1.00 33.31           O  
ATOM    716  CB  TYR X  90     -11.874   5.723   5.886  1.00 25.45           C  
ATOM    717  CG  TYR X  90     -12.133   4.757   4.752  1.00 26.15           C  
ATOM    718  CD1 TYR X  90     -12.735   5.183   3.608  1.00 30.07           C  
ATOM    719  CD2 TYR X  90     -11.670   3.469   4.804  1.00 28.19           C  
ATOM    720  CE1 TYR X  90     -12.909   4.323   2.528  1.00 29.40           C  
ATOM    721  CE2 TYR X  90     -11.859   2.603   3.762  1.00 31.39           C  
ATOM    722  CZ  TYR X  90     -12.441   3.083   2.592  1.00 30.91           C  
ATOM    723  OH  TYR X  90     -12.639   2.204   1.578  1.00 35.14           O  
ATOM    724  N   LYS X  91      -9.307   8.003   6.931  1.00 25.95           N  
ATOM    725  CA  LYS X  91      -9.018   9.110   7.848  1.00 27.87           C  
ATOM    726  C   LYS X  91      -8.015  10.095   7.221  1.00 28.24           C  
ATOM    727  O   LYS X  91      -7.568   9.880   6.096  1.00 29.99           O  
ATOM    728  CB  LYS X  91      -8.515   8.514   9.164  1.00 29.25           C  
ATOM    729  CG  LYS X  91      -9.628   7.683   9.817  1.00 33.07           C  
ATOM    730  CD  LYS X  91      -9.270   7.070  11.157  1.00 35.83           C  
ATOM    731  CE  LYS X  91     -10.095   7.622  12.278  1.00 39.09           C  
ATOM    732  NZ  LYS X  91     -10.245   6.660  13.372  1.00 40.60           N  
ATOM    733  N   ASP X  92      -7.607  11.104   8.006  1.00 31.42           N  
ATOM    734  CA  ASP X  92      -6.809  12.234   7.502  1.00 33.57           C  
ATOM    735  C   ASP X  92      -5.360  12.254   7.926  1.00 30.07           C  
ATOM    736  O   ASP X  92      -4.724  13.308   7.850  1.00 28.35           O  
ATOM    737  CB  ASP X  92      -7.452  13.567   7.971  1.00 40.14           C  
ATOM    738  CG  ASP X  92      -8.831  13.757   7.405  1.00 51.37           C  
ATOM    739  OD1 ASP X  92      -9.160  13.189   6.308  1.00 53.70           O  
ATOM    740  OD2 ASP X  92      -9.626  14.482   8.072  1.00 70.56           O  
ATOM    741  N   ASN X  93      -4.798  11.101   8.282  1.00 26.37           N  
ATOM    742  CA  ASN X  93      -3.448  11.023   8.700  1.00 25.77           C  
ATOM    743  C   ASN X  93      -2.625  10.240   7.606  1.00 24.15           C  
ATOM    744  O   ASN X  93      -2.794   9.028   7.400  1.00 20.92           O  
ATOM    745  CB  ASN X  93      -3.351  10.303  10.044  1.00 28.46           C  
ATOM    746  CG  ASN X  93      -1.932  10.229  10.579  1.00 29.51           C  
ATOM    747  OD1 ASN X  93      -1.017   9.735   9.936  1.00 26.22           O  
ATOM    748  ND2 ASN X  93      -1.773  10.663  11.806  1.00 31.03           N  
ATOM    749  N   LEU X  94      -1.827  10.977   6.854  1.00 22.35           N  
ATOM    750  CA  LEU X  94      -1.004  10.363   5.810  1.00 21.41           C  
ATOM    751  C   LEU X  94       0.035   9.408   6.322  1.00 20.33           C  
ATOM    752  O   LEU X  94       0.279   8.365   5.651  1.00 20.57           O  
ATOM    753  CB  LEU X  94      -0.364  11.438   4.925  1.00 22.61           C  
ATOM    754  CG  LEU X  94       0.431  10.892   3.710  1.00 20.83           C  
ATOM    755  CD1 LEU X  94      -0.530  10.177   2.749  1.00 20.56           C  
ATOM    756  CD2 LEU X  94       1.136  12.084   3.042  1.00 20.42           C  
ATOM    757  N   GLU X  95       0.689   9.703   7.444  1.00 20.70           N  
ATOM    758  CA  GLU X  95       1.659   8.733   7.957  1.00 23.21           C  
ATOM    759  C   GLU X  95       1.046   7.370   8.142  1.00 20.34           C  
ATOM    760  O   GLU X  95       1.637   6.323   7.784  1.00 20.38           O  
ATOM    761  CB  GLU X  95       2.244   9.226   9.266  1.00 29.87           C  
ATOM    762  CG  GLU X  95       3.330   8.389   9.834  1.00 35.41           C  
ATOM    763  CD  GLU X  95       4.078   9.171  10.965  1.00 42.62           C  
ATOM    764  OE1 GLU X  95       3.468  10.020  11.633  1.00 53.50           O  
ATOM    765  OE2 GLU X  95       5.284   8.969  11.132  1.00 50.30           O  
ATOM    766  N   ASN X  96      -0.161   7.343   8.658  1.00 20.56           N  
ATOM    767  CA  ASN X  96      -0.854   6.059   8.843  1.00 21.39           C  
ATOM    768  C   ASN X  96      -1.198   5.316   7.540  1.00 20.01           C  
ATOM    769  O   ASN X  96      -1.226   4.068   7.497  1.00 20.33           O  
ATOM    770  CB  ASN X  96      -2.061   6.212   9.761  1.00 21.96           C  
ATOM    771  CG  ASN X  96      -1.682   6.502  11.201  1.00 24.14           C  
ATOM    772  OD1 ASN X  96      -0.566   6.362  11.599  1.00 26.30           O  
ATOM    773  ND2 ASN X  96      -2.647   7.027  11.977  1.00 25.54           N  
ATOM    774  N   ILE X  97      -1.570   6.095   6.532  1.00 19.58           N  
ATOM    775  CA  ILE X  97      -1.865   5.552   5.223  1.00 19.42           C  
ATOM    776  C   ILE X  97      -0.603   4.928   4.594  1.00 20.44           C  
ATOM    777  O   ILE X  97      -0.648   3.813   4.021  1.00 19.63           O  
ATOM    778  CB  ILE X  97      -2.508   6.646   4.312  1.00 19.27           C  
ATOM    779  CG1 ILE X  97      -3.929   6.920   4.786  1.00 18.52           C  
ATOM    780  CG2 ILE X  97      -2.410   6.251   2.867  1.00 19.71           C  
ATOM    781  CD1 ILE X  97      -4.567   8.158   4.207  1.00 19.24           C  
ATOM    782  N   VAL X  98       0.538   5.623   4.714  1.00 21.16           N  
ATOM    783  CA  VAL X  98       1.794   5.119   4.138  1.00 20.67           C  
ATOM    784  C   VAL X  98       2.211   3.862   4.907  1.00 20.64           C  
ATOM    785  O   VAL X  98       2.554   2.827   4.309  1.00 21.75           O  
ATOM    786  CB  VAL X  98       2.876   6.224   4.166  1.00 20.05           C  
ATOM    787  CG1 VAL X  98       4.219   5.659   3.881  1.00 22.10           C  
ATOM    788  CG2 VAL X  98       2.528   7.288   3.162  1.00 22.02           C  
ATOM    789  N   ASP X  99       2.026   3.877   6.195  1.00 22.25           N  
ATOM    790  CA  ASP X  99       2.289   2.650   7.006  1.00 21.94           C  
ATOM    791  C   ASP X  99       1.373   1.490   6.564  1.00 20.54           C  
ATOM    792  O   ASP X  99       1.811   0.345   6.490  1.00 21.53           O  
ATOM    793  CB  ASP X  99       2.064   3.004   8.477  1.00 23.28           C  
ATOM    794  CG  ASP X  99       2.179   1.804   9.419  1.00 26.94           C  
ATOM    795  OD1 ASP X  99       3.279   1.254   9.554  1.00 29.32           O  
ATOM    796  OD2 ASP X  99       1.161   1.416  10.048  1.00 28.70           O  
ATOM    797  N   ALA X 100       0.101   1.781   6.316  1.00 20.29           N  
ATOM    798  CA  ALA X 100      -0.857   0.766   5.850  1.00 19.79           C  
ATOM    799  C   ALA X 100      -0.412   0.146   4.579  1.00 20.19           C  
ATOM    800  O   ALA X 100      -0.371  -1.098   4.438  1.00 20.83           O  
ATOM    801  CB  ALA X 100      -2.275   1.296   5.766  1.00 21.38           C  
ATOM    802  N   ILE X 101      -0.028   0.963   3.611  1.00 21.21           N  
ATOM    803  CA  ILE X 101       0.367   0.438   2.285  1.00 19.49           C  
ATOM    804  C   ILE X 101       1.620  -0.394   2.369  1.00 19.43           C  
ATOM    805  O   ILE X 101       1.691  -1.519   1.806  1.00 21.06           O  
ATOM    806  CB  ILE X 101       0.563   1.613   1.277  1.00 19.41           C  
ATOM    807  CG1 ILE X 101      -0.788   2.213   0.959  1.00 22.09           C  
ATOM    808  CG2 ILE X 101       1.237   1.123  -0.004  1.00 21.13           C  
ATOM    809  CD1 ILE X 101      -0.691   3.609   0.393  1.00 20.50           C  
ATOM    810  N   ILE X 102       2.600   0.079   3.139  1.00 19.82           N  
ATOM    811  CA  ILE X 102       3.842  -0.635   3.324  1.00 21.33           C  
ATOM    812  C   ILE X 102       3.611  -1.962   4.065  1.00 20.65           C  
ATOM    813  O   ILE X 102       4.192  -3.004   3.697  1.00 24.68           O  
ATOM    814  CB  ILE X 102       4.874   0.273   3.984  1.00 21.96           C  
ATOM    815  CG1 ILE X 102       5.430   1.221   2.923  1.00 22.19           C  
ATOM    816  CG2 ILE X 102       5.969  -0.542   4.652  1.00 24.54           C  
ATOM    817  CD1 ILE X 102       6.339   2.261   3.501  1.00 24.04           C  
ATOM    818  N   THR X 103       2.763  -1.978   5.066  1.00 19.56           N  
ATOM    819  CA  THR X 103       2.430  -3.190   5.782  1.00 21.36           C  
ATOM    820  C   THR X 103       1.823  -4.199   4.820  1.00 23.55           C  
ATOM    821  O   THR X 103       2.107  -5.401   4.936  1.00 22.40           O  
ATOM    822  CB  THR X 103       1.467  -2.885   6.969  1.00 21.64           C  
ATOM    823  OG1 THR X 103       2.107  -2.024   7.941  1.00 21.41           O  
ATOM    824  CG2 THR X 103       1.034  -4.148   7.675  1.00 22.82           C  
ATOM    825  N   LEU X 104       0.909  -3.745   3.978  1.00 21.07           N  
ATOM    826  CA  LEU X 104       0.228  -4.654   3.015  1.00 24.06           C  
ATOM    827  C   LEU X 104       1.225  -5.274   2.035  1.00 25.20           C  
ATOM    828  O   LEU X 104       1.177  -6.467   1.751  1.00 26.33           O  
ATOM    829  CB  LEU X 104      -0.913  -3.955   2.299  1.00 22.31           C  
ATOM    830  CG  LEU X 104      -2.071  -3.532   3.221  1.00 21.18           C  
ATOM    831  CD1 LEU X 104      -3.093  -2.683   2.471  1.00 22.84           C  
ATOM    832  CD2 LEU X 104      -2.832  -4.647   3.892  1.00 21.97           C  
ATOM    833  N   LYS X 105       2.203  -4.491   1.606  1.00 24.35           N  
ATOM    834  CA  LYS X 105       3.328  -5.043   0.849  1.00 26.25           C  
ATOM    835  C   LYS X 105       4.096  -6.116   1.658  1.00 26.08           C  
ATOM    836  O   LYS X 105       4.392  -7.185   1.109  1.00 28.98           O  
ATOM    837  CB  LYS X 105       4.269  -3.906   0.396  1.00 26.47           C  
ATOM    838  CG  LYS X 105       5.435  -4.440  -0.430  1.00 29.19           C  
ATOM    839  CD  LYS X 105       6.202  -3.334  -1.141  1.00 29.04           C  
ATOM    840  CE  LYS X 105       7.401  -3.989  -1.801  1.00 34.60           C  
ATOM    841  NZ  LYS X 105       8.072  -3.175  -2.804  1.00 38.08           N  
ATOM    842  N   TYR X 106       4.411  -5.882   2.937  1.00 25.46           N  
ATOM    843  CA  TYR X 106       5.112  -6.939   3.709  1.00 27.02           C  
ATOM    844  C   TYR X 106       4.240  -8.219   3.734  1.00 29.62           C  
ATOM    845  O   TYR X 106       4.791  -9.376   3.694  1.00 29.87           O  
ATOM    846  CB  TYR X 106       5.386  -6.545   5.121  1.00 27.12           C  
ATOM    847  CG  TYR X 106       6.294  -5.337   5.383  1.00 27.25           C  
ATOM    848  CD1 TYR X 106       7.432  -5.117   4.654  1.00 28.93           C  
ATOM    849  CD2 TYR X 106       5.998  -4.435   6.428  1.00 28.72           C  
ATOM    850  CE1 TYR X 106       8.243  -4.017   4.913  1.00 27.15           C  
ATOM    851  CE2 TYR X 106       6.833  -3.382   6.738  1.00 26.51           C  
ATOM    852  CZ  TYR X 106       7.938  -3.162   5.971  1.00 26.91           C  
ATOM    853  OH  TYR X 106       8.785  -2.107   6.305  1.00 29.43           O  
ATOM    854  N   ILE X 107       2.938  -8.080   3.853  1.00 26.07           N  
ATOM    855  CA  ILE X 107       2.049  -9.226   3.965  1.00 30.05           C  
ATOM    856  C   ILE X 107       2.006  -9.988   2.667  1.00 32.15           C  
ATOM    857  O   ILE X 107       2.044 -11.238   2.691  1.00 32.57           O  
ATOM    858  CB  ILE X 107       0.644  -8.827   4.438  1.00 30.11           C  
ATOM    859  CG1 ILE X 107       0.693  -8.283   5.869  1.00 29.54           C  
ATOM    860  CG2 ILE X 107      -0.328 -10.023   4.390  1.00 31.09           C  
ATOM    861  CD1 ILE X 107      -0.639  -7.738   6.339  1.00 28.59           C  
ATOM    862  N   MET X 108       1.969  -9.260   1.545  1.00 30.17           N  
ATOM    863  CA  MET X 108       1.978  -9.865   0.238  1.00 32.34           C  
ATOM    864  C   MET X 108       3.332 -10.513  -0.122  1.00 36.09           C  
ATOM    865  O   MET X 108       3.376 -11.329  -1.073  1.00 38.66           O  
ATOM    866  CB  MET X 108       1.506  -8.894  -0.867  1.00 32.04           C  
ATOM    867  CG  MET X 108       0.051  -8.442  -0.759  1.00 32.20           C  
ATOM    868  SD  MET X 108      -1.207  -9.740  -0.832  1.00 33.97           S  
ATOM    869  CE  MET X 108      -1.387 -10.228   0.852  1.00 33.27           C  
ATOM    870  N   ASN X 109       4.382 -10.202   0.602  1.00 37.53           N  
ATOM    871  CA  ASN X 109       5.710 -10.846   0.430  1.00 41.32           C  
ATOM    872  C   ASN X 109       5.666 -12.303   0.950  1.00 42.06           C  
ATOM    873  O   ASN X 109       6.633 -13.002   0.797  1.00 41.11           O  
ATOM    874  CB  ASN X 109       6.875 -10.044   1.178  1.00 41.32           C  
ATOM    875  CG  ASN X 109       7.217  -8.630   0.569  1.00 42.98           C  
ATOM    876  OD1 ASN X 109       6.926  -8.330  -0.592  1.00 49.56           O  
ATOM    877  ND2 ASN X 109       7.856  -7.733   1.406  1.00 39.11           N  
ATOM    878  N   ASN X 110       4.596 -12.703   1.656  1.00 40.20           N  
ATOM    879  CA  ASN X 110       4.377 -14.068   2.202  1.00 40.55           C  
ATOM    880  C   ASN X 110       3.470 -14.859   1.249  1.00 42.77           C  
ATOM    881  O   ASN X 110       2.308 -14.530   1.106  1.00 42.19           O  
ATOM    882  CB  ASN X 110       3.734 -13.979   3.609  1.00 39.36           C  
ATOM    883  CG  ASN X 110       3.473 -15.350   4.250  1.00 42.16           C  
ATOM    884  OD1 ASN X 110       2.633 -16.114   3.793  1.00 43.38           O  
ATOM    885  ND2 ASN X 110       4.182 -15.639   5.339  1.00 41.70           N  
ATOM    886  N   PRO X 111       3.989 -15.930   0.583  1.00 46.16           N  
ATOM    887  CA  PRO X 111       3.204 -16.611  -0.528  1.00 47.08           C  
ATOM    888  C   PRO X 111       1.861 -17.328  -0.152  1.00 49.64           C  
ATOM    889  O   PRO X 111       0.886 -17.194  -0.882  1.00 48.09           O  
ATOM    890  CB  PRO X 111       4.149 -17.655  -1.016  1.00 51.71           C  
ATOM    891  CG  PRO X 111       5.508 -17.158  -0.693  1.00 49.74           C  
ATOM    892  CD  PRO X 111       5.411 -16.305   0.549  1.00 46.53           C  
ATOM    893  N   ASP X 112       1.796 -17.858   1.078  1.00 47.01           N  
ATOM    894  CA  ASP X 112       0.521 -18.253   1.714  1.00 46.69           C  
ATOM    895  C   ASP X 112      -0.498 -17.041   1.872  1.00 44.37           C  
ATOM    896  O   ASP X 112      -1.664 -17.139   1.441  1.00 43.11           O  
ATOM    897  CB  ASP X 112       0.697 -18.849   3.132  1.00 48.88           C  
ATOM    898  CG  ASP X 112       0.991 -20.300   3.152  1.00 59.90           C  
ATOM    899  OD1 ASP X 112       0.222 -20.986   2.486  1.00 62.12           O  
ATOM    900  OD2 ASP X 112       1.839 -20.803   3.923  1.00 61.94           O  
ATOM    901  N   PHE X 113      -0.056 -15.906   2.437  1.00 40.40           N  
ATOM    902  CA  PHE X 113      -0.998 -14.750   2.659  1.00 38.38           C  
ATOM    903  C   PHE X 113      -1.356 -14.070   1.342  1.00 38.48           C  
ATOM    904  O   PHE X 113      -2.477 -13.598   1.173  1.00 38.18           O  
ATOM    905  CB  PHE X 113      -0.446 -13.739   3.675  1.00 34.90           C  
ATOM    906  CG  PHE X 113      -0.230 -14.324   5.050  1.00 36.96           C  
ATOM    907  CD1 PHE X 113      -1.130 -15.243   5.582  1.00 37.65           C  
ATOM    908  CD2 PHE X 113       0.838 -13.918   5.837  1.00 35.77           C  
ATOM    909  CE1 PHE X 113      -0.977 -15.758   6.838  1.00 38.78           C  
ATOM    910  CE2 PHE X 113       1.034 -14.508   7.093  1.00 37.44           C  
ATOM    911  CZ  PHE X 113       0.116 -15.391   7.603  1.00 38.19           C  
ATOM    912  N   LYS X 114      -0.462 -14.080   0.372  1.00 39.81           N  
ATOM    913  CA  LYS X 114      -0.777 -13.509  -0.919  1.00 40.38           C  
ATOM    914  C   LYS X 114      -1.875 -14.349  -1.595  1.00 41.45           C  
ATOM    915  O   LYS X 114      -2.767 -13.765  -2.217  1.00 40.27           O  
ATOM    916  CB  LYS X 114       0.478 -13.425  -1.821  1.00 44.59           C  
ATOM    917  CG  LYS X 114       0.211 -12.849  -3.207  1.00 49.44           C  
ATOM    918  CD  LYS X 114       1.488 -12.306  -3.816  1.00 53.54           C  
ATOM    919  CE  LYS X 114       1.321 -11.920  -5.275  1.00 57.86           C  
ATOM    920  NZ  LYS X 114       2.470 -11.045  -5.699  1.00 60.17           N  
ATOM    921  N   THR X 115      -1.756 -15.701  -1.522  1.00 43.47           N  
ATOM    922  CA  THR X 115      -2.751 -16.577  -2.106  1.00 46.43           C  
ATOM    923  C   THR X 115      -4.127 -16.346  -1.471  1.00 46.46           C  
ATOM    924  O   THR X 115      -5.103 -16.176  -2.183  1.00 47.69           O  
ATOM    925  CB  THR X 115      -2.404 -18.054  -1.924  1.00 49.89           C  
ATOM    926  OG1 THR X 115      -1.157 -18.330  -2.579  1.00 49.69           O  
ATOM    927  CG2 THR X 115      -3.461 -18.894  -2.480  1.00 52.54           C  
ATOM    928  N   THR X 116      -4.175 -16.228  -0.145  1.00 44.44           N  
ATOM    929  CA  THR X 116      -5.435 -16.001   0.560  1.00 42.31           C  
ATOM    930  C   THR X 116      -6.049 -14.597   0.405  1.00 41.60           C  
ATOM    931  O   THR X 116      -7.256 -14.467   0.181  1.00 39.41           O  
ATOM    932  CB  THR X 116      -5.257 -16.240   2.053  1.00 42.57           C  
ATOM    933  OG1 THR X 116      -4.678 -17.523   2.250  1.00 43.20           O  
ATOM    934  CG2 THR X 116      -6.599 -16.109   2.800  1.00 41.47           C  
ATOM    935  N   TYR X 117      -5.225 -13.540   0.467  1.00 39.53           N  
ATOM    936  CA  TYR X 117      -5.751 -12.182   0.609  1.00 37.49           C  
ATOM    937  C   TYR X 117      -5.575 -11.250  -0.578  1.00 39.09           C  
ATOM    938  O   TYR X 117      -6.113 -10.137  -0.543  1.00 36.99           O  
ATOM    939  CB  TYR X 117      -5.179 -11.501   1.901  1.00 35.91           C  
ATOM    940  CG  TYR X 117      -5.528 -12.215   3.159  1.00 38.09           C  
ATOM    941  CD1 TYR X 117      -6.773 -12.060   3.779  1.00 39.50           C  
ATOM    942  CD2 TYR X 117      -4.614 -13.049   3.771  1.00 39.03           C  
ATOM    943  CE1 TYR X 117      -7.071 -12.775   4.931  1.00 39.24           C  
ATOM    944  CE2 TYR X 117      -4.919 -13.740   4.897  1.00 39.50           C  
ATOM    945  CZ  TYR X 117      -6.147 -13.607   5.481  1.00 41.05           C  
ATOM    946  OH  TYR X 117      -6.429 -14.446   6.581  1.00 44.17           O  
ATOM    947  N   ALA X 118      -4.843 -11.642  -1.633  1.00 38.34           N  
ATOM    948  CA  ALA X 118      -4.535 -10.630  -2.682  1.00 40.28           C  
ATOM    949  C   ALA X 118      -5.775 -10.074  -3.400  1.00 40.11           C  
ATOM    950  O   ALA X 118      -5.862  -8.874  -3.682  1.00 41.73           O  
ATOM    951  CB  ALA X 118      -3.530 -11.162  -3.719  1.00 42.21           C  
ATOM    952  N   GLU X 119      -6.721 -10.933  -3.715  1.00 43.23           N  
ATOM    953  CA  GLU X 119      -7.910 -10.482  -4.464  1.00 44.75           C  
ATOM    954  C   GLU X 119      -8.783  -9.502  -3.673  1.00 40.26           C  
ATOM    955  O   GLU X 119      -9.204  -8.459  -4.177  1.00 39.41           O  
ATOM    956  CB  GLU X 119      -8.766 -11.681  -4.927  1.00 49.80           C  
ATOM    957  CG  GLU X 119      -9.956 -11.226  -5.801  1.00 54.68           C  
ATOM    958  CD  GLU X 119     -10.848 -12.353  -6.277  1.00 62.13           C  
ATOM    959  OE1 GLU X 119     -10.609 -13.528  -5.906  1.00 63.84           O  
ATOM    960  OE2 GLU X 119     -11.820 -12.059  -7.035  1.00 72.20           O  
ATOM    961  N   VAL X 120      -9.031  -9.828  -2.404  1.00 41.61           N  
ATOM    962  CA  VAL X 120      -9.824  -8.925  -1.591  1.00 42.65           C  
ATOM    963  C   VAL X 120      -9.079  -7.574  -1.375  1.00 39.20           C  
ATOM    964  O   VAL X 120      -9.696  -6.505  -1.434  1.00 42.24           O  
ATOM    965  CB  VAL X 120     -10.325  -9.541  -0.268  1.00 44.07           C  
ATOM    966  CG1 VAL X 120      -9.197  -9.875   0.685  1.00 43.92           C  
ATOM    967  CG2 VAL X 120     -11.267  -8.566   0.419  1.00 44.93           C  
ATOM    968  N   LEU X 121      -7.762  -7.594  -1.217  1.00 37.76           N  
ATOM    969  CA  LEU X 121      -7.027  -6.313  -1.063  1.00 35.40           C  
ATOM    970  C   LEU X 121      -7.152  -5.476  -2.295  1.00 33.75           C  
ATOM    971  O   LEU X 121      -7.327  -4.259  -2.222  1.00 32.91           O  
ATOM    972  CB  LEU X 121      -5.561  -6.515  -0.752  1.00 34.02           C  
ATOM    973  CG  LEU X 121      -5.269  -7.116   0.619  1.00 35.52           C  
ATOM    974  CD1 LEU X 121      -3.768  -7.302   0.769  1.00 34.93           C  
ATOM    975  CD2 LEU X 121      -5.803  -6.167   1.697  1.00 36.71           C  
ATOM    976  N   GLY X 122      -7.046  -6.105  -3.449  1.00 36.09           N  
ATOM    977  CA  GLY X 122      -7.141  -5.350  -4.698  1.00 37.37           C  
ATOM    978  C   GLY X 122      -8.514  -4.705  -4.776  1.00 38.54           C  
ATOM    979  O   GLY X 122      -8.640  -3.556  -5.188  1.00 40.25           O  
ATOM    980  N   SER X 123      -9.542  -5.498  -4.497  1.00 39.79           N  
ATOM    981  CA  SER X 123     -10.910  -5.027  -4.520  1.00 40.73           C  
ATOM    982  C   SER X 123     -11.133  -3.837  -3.603  1.00 40.20           C  
ATOM    983  O   SER X 123     -11.768  -2.877  -3.987  1.00 39.50           O  
ATOM    984  CB  SER X 123     -11.829  -6.193  -4.123  1.00 45.65           C  
ATOM    985  OG  SER X 123     -11.880  -7.138  -5.196  1.00 55.81           O  
ATOM    986  N   ARG X 124     -10.635  -3.934  -2.379  1.00 36.24           N  
ATOM    987  CA  ARG X 124     -10.865  -2.869  -1.373  1.00 37.10           C  
ATOM    988  C   ARG X 124     -10.013  -1.618  -1.557  1.00 32.66           C  
ATOM    989  O   ARG X 124     -10.496  -0.519  -1.350  1.00 31.75           O  
ATOM    990  CB  ARG X 124     -10.633  -3.461   0.017  1.00 39.55           C  
ATOM    991  CG  ARG X 124     -11.606  -4.594   0.388  1.00 46.27           C  
ATOM    992  CD  ARG X 124     -13.021  -4.073   0.533  1.00 51.51           C  
ATOM    993  NE  ARG X 124     -13.649  -4.187  -0.764  1.00 61.05           N  
ATOM    994  CZ  ARG X 124     -14.816  -3.700  -1.088  1.00 74.60           C  
ATOM    995  NH1 ARG X 124     -15.532  -3.041  -0.188  1.00 82.26           N  
ATOM    996  NH2 ARG X 124     -15.262  -3.906  -2.317  1.00 81.81           N  
ATOM    997  N   ILE X 125      -8.777  -1.775  -2.046  1.00 29.12           N  
ATOM    998  CA  ILE X 125      -7.970  -0.570  -2.337  1.00 28.99           C  
ATOM    999  C   ILE X 125      -8.610   0.246  -3.480  1.00 31.09           C  
ATOM   1000  O   ILE X 125      -8.623   1.497  -3.497  1.00 30.65           O  
ATOM   1001  CB  ILE X 125      -6.540  -0.925  -2.740  1.00 27.36           C  
ATOM   1002  CG1 ILE X 125      -5.746  -1.644  -1.626  1.00 27.92           C  
ATOM   1003  CG2 ILE X 125      -5.838   0.306  -3.301  1.00 27.59           C  
ATOM   1004  CD1 ILE X 125      -5.187  -0.744  -0.640  1.00 28.56           C  
ATOM   1005  N   ALA X 126      -9.266  -0.443  -4.404  1.00 30.61           N  
ATOM   1006  CA  ALA X 126     -10.007   0.306  -5.464  1.00 34.63           C  
ATOM   1007  C   ALA X 126     -11.088   1.309  -4.967  1.00 34.66           C  
ATOM   1008  O   ALA X 126     -11.459   2.242  -5.678  1.00 32.73           O  
ATOM   1009  CB  ALA X 126     -10.637  -0.670  -6.462  1.00 37.07           C  
ATOM   1010  N   ASP X 127     -11.578   1.110  -3.760  0.32 32.51           N  
ATOM   1011  CA  ASP X 127     -12.633   1.907  -3.224  0.32 32.13           C  
ATOM   1012  C   ASP X 127     -12.151   3.161  -2.462  0.32 31.57           C  
ATOM   1013  O   ASP X 127     -12.969   3.997  -2.044  0.32 31.72           O  
ATOM   1014  CB  ASP X 127     -13.382   0.934  -2.320  0.32 32.34           C  
ATOM   1015  CG  ASP X 127     -14.455   1.578  -1.520  0.32 31.85           C  
ATOM   1016  OD1 ASP X 127     -15.469   1.964  -2.091  0.32 31.89           O  
ATOM   1017  OD2 ASP X 127     -14.266   1.730  -0.289  0.32 30.68           O  
ATOM   1018  N   ILE X 128     -10.841   3.313  -2.303  1.00 29.41           N  
ATOM   1019  CA  ILE X 128     -10.319   4.437  -1.510  1.00 28.91           C  
ATOM   1020  C   ILE X 128     -10.216   5.752  -2.323  1.00 28.70           C  
ATOM   1021  O   ILE X 128     -10.348   5.779  -3.542  1.00 27.71           O  
ATOM   1022  CB  ILE X 128      -9.000   4.128  -0.800  1.00 25.89           C  
ATOM   1023  CG1 ILE X 128      -7.796   4.117  -1.779  1.00 26.17           C  
ATOM   1024  CG2 ILE X 128      -9.153   2.832  -0.018  1.00 26.36           C  
ATOM   1025  CD1 ILE X 128      -6.468   3.915  -1.093  1.00 24.42           C  
ATOM   1026  N   ASP X 129     -10.075   6.857  -1.586  1.00 30.17           N  
ATOM   1027  CA  ASP X 129      -9.924   8.192  -2.172  1.00 31.64           C  
ATOM   1028  C   ASP X 129      -9.009   9.043  -1.269  1.00 30.02           C  
ATOM   1029  O   ASP X 129      -9.490   9.786  -0.401  1.00 31.44           O  
ATOM   1030  CB  ASP X 129     -11.282   8.807  -2.299  1.00 40.69           C  
ATOM   1031  CG  ASP X 129     -11.236  10.188  -2.892  1.00 46.54           C  
ATOM   1032  OD1 ASP X 129     -10.158  10.621  -3.415  1.00 54.47           O  
ATOM   1033  OD2 ASP X 129     -12.288  10.836  -2.777  1.00 55.30           O  
ATOM   1034  N   ILE X 130      -7.720   8.942  -1.500  1.00 26.94           N  
ATOM   1035  CA  ILE X 130      -6.700   9.543  -0.626  1.00 26.51           C  
ATOM   1036  C   ILE X 130      -5.873  10.677  -1.307  1.00 26.78           C  
ATOM   1037  O   ILE X 130      -4.960  11.201  -0.689  1.00 25.79           O  
ATOM   1038  CB  ILE X 130      -5.723   8.504  -0.051  1.00 24.53           C  
ATOM   1039  CG1 ILE X 130      -4.899   7.806  -1.134  1.00 24.18           C  
ATOM   1040  CG2 ILE X 130      -6.532   7.516   0.793  1.00 26.64           C  
ATOM   1041  CD1 ILE X 130      -3.721   6.953  -0.597  1.00 24.61           C  
ATOM   1042  N   LYS X 131      -6.347  11.200  -2.427  1.00 28.19           N  
ATOM   1043  CA  LYS X 131      -5.612  12.306  -3.076  1.00 28.02           C  
ATOM   1044  C   LYS X 131      -5.424  13.546  -2.206  1.00 30.85           C  
ATOM   1045  O   LYS X 131      -4.315  14.092  -2.134  1.00 29.11           O  
ATOM   1046  CB  LYS X 131      -6.239  12.714  -4.360  1.00 30.77           C  
ATOM   1047  CG  LYS X 131      -5.910  11.715  -5.465  1.00 31.88           C  
ATOM   1048  CD  LYS X 131      -6.649  11.978  -6.750  1.00 34.20           C  
ATOM   1049  CE  LYS X 131      -6.198  13.269  -7.461  1.00 37.11           C  
ATOM   1050  NZ  LYS X 131      -6.781  13.319  -8.838  1.00 37.19           N  
ATOM   1051  N   GLN X 132      -6.488  13.979  -1.533  1.00 31.01           N  
ATOM   1052  CA  GLN X 132      -6.405  15.174  -0.723  1.00 32.15           C  
ATOM   1053  C   GLN X 132      -5.538  14.989   0.487  1.00 27.92           C  
ATOM   1054  O   GLN X 132      -4.756  15.898   0.828  1.00 26.76           O  
ATOM   1055  CB  GLN X 132      -7.818  15.668  -0.295  1.00 37.30           C  
ATOM   1056  CG  GLN X 132      -7.845  16.830   0.726  1.00 40.33           C  
ATOM   1057  CD  GLN X 132      -9.259  17.324   1.047  1.00 49.62           C  
ATOM   1058  OE1 GLN X 132     -10.242  16.723   0.659  1.00 52.10           O  
ATOM   1059  NE2 GLN X 132      -9.339  18.445   1.771  1.00 48.77           N  
ATOM   1060  N   VAL X 133      -5.640  13.848   1.161  1.00 27.09           N  
ATOM   1061  CA  VAL X 133      -4.753  13.592   2.303  1.00 26.67           C  
ATOM   1062  C   VAL X 133      -3.293  13.586   1.839  1.00 27.53           C  
ATOM   1063  O   VAL X 133      -2.390  14.012   2.579  1.00 27.60           O  
ATOM   1064  CB  VAL X 133      -5.152  12.335   3.108  1.00 26.70           C  
ATOM   1065  CG1 VAL X 133      -4.984  11.121   2.294  1.00 30.72           C  
ATOM   1066  CG2 VAL X 133      -4.248  12.120   4.341  1.00 26.05           C  
ATOM   1067  N   ILE X 134      -3.013  13.057   0.653  1.00 22.29           N  
ATOM   1068  CA  ILE X 134      -1.632  13.058   0.188  1.00 23.79           C  
ATOM   1069  C   ILE X 134      -1.164  14.488  -0.014  1.00 25.61           C  
ATOM   1070  O   ILE X 134      -0.091  14.909   0.474  1.00 25.97           O  
ATOM   1071  CB  ILE X 134      -1.496  12.256  -1.143  1.00 22.46           C  
ATOM   1072  CG1 ILE X 134      -1.660  10.764  -0.914  1.00 22.33           C  
ATOM   1073  CG2 ILE X 134      -0.136  12.535  -1.783  1.00 23.43           C  
ATOM   1074  CD1 ILE X 134      -1.906   9.910  -2.159  1.00 20.94           C  
ATOM   1075  N   ARG X 135      -1.959  15.263  -0.743  1.00 27.15           N  
ATOM   1076  CA  ARG X 135      -1.571  16.605  -1.117  1.00 28.57           C  
ATOM   1077  C   ARG X 135      -1.375  17.556   0.120  1.00 28.81           C  
ATOM   1078  O   ARG X 135      -0.399  18.280   0.174  1.00 30.06           O  
ATOM   1079  CB  ARG X 135      -2.593  17.149  -2.088  1.00 32.49           C  
ATOM   1080  CG  ARG X 135      -2.356  18.577  -2.475  1.00 35.79           C  
ATOM   1081  CD  ARG X 135      -3.453  19.116  -3.420  1.00 40.01           C  
ATOM   1082  NE  ARG X 135      -4.770  18.482  -3.274  1.00 44.26           N  
ATOM   1083  CZ  ARG X 135      -5.788  18.895  -2.520  1.00 44.15           C  
ATOM   1084  NH1 ARG X 135      -6.886  18.144  -2.455  1.00 45.52           N  
ATOM   1085  NH2 ARG X 135      -5.759  20.056  -1.868  1.00 48.23           N  
ATOM   1086  N   GLU X 136      -2.271  17.451   1.083  1.00 25.95           N  
ATOM   1087  CA  GLU X 136      -2.224  18.249   2.249  1.00 27.86           C  
ATOM   1088  C   GLU X 136      -1.065  17.920   3.216  1.00 27.73           C  
ATOM   1089  O   GLU X 136      -0.678  18.785   3.995  1.00 26.35           O  
ATOM   1090  CB  GLU X 136      -3.562  18.233   2.978  1.00 27.36           C  
ATOM   1091  CG  GLU X 136      -4.652  19.011   2.243  1.00 30.11           C  
ATOM   1092  CD  GLU X 136      -5.978  19.018   2.995  1.00 32.95           C  
ATOM   1093  OE1 GLU X 136      -6.150  18.328   3.989  1.00 31.65           O  
ATOM   1094  OE2 GLU X 136      -6.897  19.634   2.560  1.00 37.40           O  
ATOM   1095  N   ASN X 137      -0.533  16.688   3.187  1.00 24.29           N  
ATOM   1096  CA  ASN X 137       0.409  16.240   4.176  1.00 24.19           C  
ATOM   1097  C   ASN X 137       1.743  15.696   3.726  1.00 24.02           C  
ATOM   1098  O   ASN X 137       2.602  15.429   4.569  1.00 23.89           O  
ATOM   1099  CB  ASN X 137      -0.283  15.153   4.978  1.00 24.33           C  
ATOM   1100  CG  ASN X 137      -1.526  15.703   5.702  1.00 27.56           C  
ATOM   1101  OD1 ASN X 137      -1.366  16.421   6.700  1.00 28.57           O  
ATOM   1102  ND2 ASN X 137      -2.741  15.329   5.237  1.00 25.26           N  
ATOM   1103  N   ILE X 138       1.966  15.548   2.426  1.00 23.18           N  
ATOM   1104  CA  ILE X 138       3.168  14.822   1.987  1.00 23.06           C  
ATOM   1105  C   ILE X 138       4.493  15.587   2.369  1.00 25.84           C  
ATOM   1106  O   ILE X 138       5.489  14.985   2.738  1.00 25.40           O  
ATOM   1107  CB  ILE X 138       3.156  14.458   0.503  1.00 25.66           C  
ATOM   1108  CG1 ILE X 138       4.324  13.489   0.266  1.00 30.08           C  
ATOM   1109  CG2 ILE X 138       3.161  15.688  -0.369  1.00 30.09           C  
ATOM   1110  CD1 ILE X 138       4.025  12.371  -0.638  1.00 31.74           C  
ATOM   1111  N   LEU X 139       4.476  16.920   2.343  1.00 26.12           N  
ATOM   1112  CA  LEU X 139       5.704  17.663   2.619  1.00 27.48           C  
ATOM   1113  C   LEU X 139       6.082  17.503   4.087  1.00 29.15           C  
ATOM   1114  O   LEU X 139       7.206  17.179   4.389  1.00 30.72           O  
ATOM   1115  CB  LEU X 139       5.577  19.138   2.277  1.00 30.73           C  
ATOM   1116  CG  LEU X 139       5.370  19.389   0.794  1.00 33.29           C  
ATOM   1117  CD1 LEU X 139       5.240  20.882   0.624  1.00 36.48           C  
ATOM   1118  CD2 LEU X 139       6.415  18.870  -0.196  1.00 36.50           C  
ATOM   1119  N   GLN X 140       5.081  17.645   4.956  1.00 28.14           N  
ATOM   1120  CA  GLN X 140       5.327  17.408   6.371  1.00 31.86           C  
ATOM   1121  C   GLN X 140       5.786  16.020   6.664  1.00 27.80           C  
ATOM   1122  O   GLN X 140       6.673  15.836   7.496  1.00 27.70           O  
ATOM   1123  CB  GLN X 140       4.084  17.703   7.201  1.00 34.33           C  
ATOM   1124  CG  GLN X 140       4.315  17.647   8.708  1.00 38.24           C  
ATOM   1125  CD  GLN X 140       5.359  18.648   9.212  1.00 40.58           C  
ATOM   1126  OE1 GLN X 140       5.149  19.834   9.115  1.00 40.39           O  
ATOM   1127  NE2 GLN X 140       6.501  18.150   9.723  1.00 42.37           N  
ATOM   1128  N   LEU X 141       5.147  15.034   6.048  1.00 27.61           N  
ATOM   1129  CA  LEU X 141       5.511  13.644   6.250  1.00 27.92           C  
ATOM   1130  C   LEU X 141       6.953  13.380   5.783  1.00 28.03           C  
ATOM   1131  O   LEU X 141       7.704  12.660   6.442  1.00 26.53           O  
ATOM   1132  CB  LEU X 141       4.578  12.669   5.545  1.00 28.12           C  
ATOM   1133  CG  LEU X 141       4.948  11.207   5.643  1.00 25.96           C  
ATOM   1134  CD1 LEU X 141       4.981  10.725   7.077  1.00 29.32           C  
ATOM   1135  CD2 LEU X 141       3.984  10.359   4.887  1.00 28.63           C  
ATOM   1136  N   SER X 142       7.331  13.953   4.650  1.00 25.26           N  
ATOM   1137  CA  SER X 142       8.712  13.887   4.175  1.00 27.73           C  
ATOM   1138  C   SER X 142       9.713  14.406   5.239  1.00 26.99           C  
ATOM   1139  O   SER X 142      10.702  13.749   5.525  1.00 27.96           O  
ATOM   1140  CB  SER X 142       8.852  14.644   2.840  1.00 28.88           C  
ATOM   1141  OG  SER X 142      10.199  14.673   2.384  1.00 33.50           O  
ATOM   1142  N   ASN X 143       9.421  15.536   5.868  1.00 27.11           N  
ATOM   1143  CA  ASN X 143      10.278  16.044   6.913  1.00 30.10           C  
ATOM   1144  C   ASN X 143      10.274  15.140   8.134  1.00 31.18           C  
ATOM   1145  O   ASN X 143      11.320  14.960   8.694  1.00 35.46           O  
ATOM   1146  CB  ASN X 143       9.888  17.450   7.294  1.00 34.96           C  
ATOM   1147  CG  ASN X 143      10.132  18.452   6.154  1.00 38.52           C  
ATOM   1148  OD1 ASN X 143      11.052  18.299   5.369  1.00 37.83           O  
ATOM   1149  ND2 ASN X 143       9.352  19.513   6.131  1.00 42.04           N  
ATOM   1150  N   ASP X 144       9.137  14.528   8.476  1.00 29.48           N  
ATOM   1151  CA  ASP X 144       9.016  13.673   9.662  1.00 32.93           C  
ATOM   1152  C   ASP X 144       9.817  12.395   9.457  1.00 32.50           C  
ATOM   1153  O   ASP X 144      10.526  11.940  10.355  1.00 33.08           O  
ATOM   1154  CB  ASP X 144       7.570  13.282   9.942  1.00 32.94           C  
ATOM   1155  CG  ASP X 144       6.736  14.445  10.409  1.00 34.32           C  
ATOM   1156  OD1 ASP X 144       7.300  15.479  10.798  1.00 32.86           O  
ATOM   1157  OD2 ASP X 144       5.504  14.305  10.422  1.00 35.66           O  
ATOM   1158  N   ILE X 145       9.734  11.836   8.261  1.00 31.27           N  
ATOM   1159  CA  ILE X 145      10.513  10.677   7.906  1.00 31.27           C  
ATOM   1160  C   ILE X 145      12.037  10.996   7.945  1.00 32.16           C  
ATOM   1161  O   ILE X 145      12.832  10.173   8.393  1.00 33.66           O  
ATOM   1162  CB  ILE X 145      10.047  10.088   6.550  1.00 31.09           C  
ATOM   1163  CG1 ILE X 145       8.690   9.461   6.760  1.00 28.81           C  
ATOM   1164  CG2 ILE X 145      11.048   9.091   6.022  1.00 31.63           C  
ATOM   1165  CD1 ILE X 145       7.961   9.023   5.559  1.00 30.72           C  
ATOM   1166  N   ARG X 146      12.442  12.158   7.449  1.00 31.67           N  
ATOM   1167  CA  ARG X 146      13.853  12.543   7.438  1.00 36.68           C  
ATOM   1168  C   ARG X 146      14.385  12.654   8.842  1.00 40.29           C  
ATOM   1169  O   ARG X 146      15.422  12.096   9.142  1.00 40.87           O  
ATOM   1170  CB  ARG X 146      14.078  13.837   6.704  1.00 35.70           C  
ATOM   1171  CG  ARG X 146      13.928  13.696   5.177  1.00 37.53           C  
ATOM   1172  CD  ARG X 146      13.802  15.033   4.444  1.00 38.74           C  
ATOM   1173  NE  ARG X 146      14.972  15.839   4.692  1.00 40.34           N  
ATOM   1174  CZ  ARG X 146      15.219  17.004   4.142  1.00 43.61           C  
ATOM   1175  NH1 ARG X 146      16.362  17.600   4.434  1.00 47.18           N  
ATOM   1176  NH2 ARG X 146      14.355  17.581   3.331  1.00 44.82           N  
ATOM   1177  N   GLU X 147      13.607  13.286   9.707  1.00 42.24           N  
ATOM   1178  CA  GLU X 147      13.935  13.439  11.126  1.00 46.01           C  
ATOM   1179  C   GLU X 147      13.983  12.097  11.893  1.00 43.40           C  
ATOM   1180  O   GLU X 147      14.927  11.827  12.613  1.00 48.94           O  
ATOM   1181  CB  GLU X 147      12.883  14.336  11.720  1.00 52.60           C  
ATOM   1182  CG  GLU X 147      13.114  14.847  13.112  1.00 61.48           C  
ATOM   1183  CD  GLU X 147      12.020  15.834  13.479  1.00 69.33           C  
ATOM   1184  OE1 GLU X 147      10.812  15.502  13.307  1.00 66.54           O  
ATOM   1185  OE2 GLU X 147      12.360  16.950  13.909  1.00 81.56           O  
ATOM   1186  N   ARG X 148      13.033  11.222  11.651  1.00 40.50           N  
ATOM   1187  CA  ARG X 148      12.984   9.926  12.327  1.00 42.25           C  
ATOM   1188  C   ARG X 148      13.998   8.866  11.856  1.00 41.56           C  
ATOM   1189  O   ARG X 148      14.498   8.115  12.677  1.00 43.09           O  
ATOM   1190  CB  ARG X 148      11.615   9.296  12.158  1.00 44.62           C  
ATOM   1191  CG  ARG X 148      11.380   7.963  12.883  1.00 51.27           C  
ATOM   1192  CD  ARG X 148       9.917   7.751  13.237  1.00 56.22           C  
ATOM   1193  NE  ARG X 148       9.612   6.395  13.742  1.00 58.92           N  
ATOM   1194  CZ  ARG X 148       9.880   5.943  14.972  1.00 69.71           C  
ATOM   1195  NH1 ARG X 148       9.517   4.708  15.304  1.00 66.78           N  
ATOM   1196  NH2 ARG X 148      10.528   6.686  15.871  1.00 74.04           N  
ATOM   1197  N   TYR X 149      14.240   8.755  10.550  1.00 39.42           N  
ATOM   1198  CA  TYR X 149      15.059   7.690  10.024  1.00 40.32           C  
ATOM   1199  C   TYR X 149      16.422   8.111   9.505  1.00 44.75           C  
ATOM   1200  O   TYR X 149      17.219   7.233   9.212  1.00 50.89           O  
ATOM   1201  CB  TYR X 149      14.308   6.940   8.923  1.00 38.71           C  
ATOM   1202  CG  TYR X 149      13.101   6.219   9.433  1.00 38.26           C  
ATOM   1203  CD1 TYR X 149      13.194   4.939   9.978  1.00 37.76           C  
ATOM   1204  CD2 TYR X 149      11.858   6.817   9.386  1.00 41.17           C  
ATOM   1205  CE1 TYR X 149      12.076   4.279  10.452  1.00 36.84           C  
ATOM   1206  CE2 TYR X 149      10.733   6.168   9.850  1.00 40.55           C  
ATOM   1207  CZ  TYR X 149      10.857   4.910  10.400  1.00 39.27           C  
ATOM   1208  OH  TYR X 149       9.735   4.294  10.858  1.00 38.70           O  
ATOM   1209  N   LEU X 150      16.681   9.404   9.309  1.00 46.26           N  
ATOM   1210  CA  LEU X 150      17.932   9.838   8.699  1.00 45.08           C  
ATOM   1211  C   LEU X 150      18.765  10.741   9.608  1.00 49.69           C  
ATOM   1212  O   LEU X 150      18.267  11.214  10.623  1.00 55.93           O  
ATOM   1213  CB  LEU X 150      17.708  10.536   7.343  1.00 43.24           C  
ATOM   1214  CG  LEU X 150      16.875   9.818   6.273  1.00 40.70           C  
ATOM   1215  CD1 LEU X 150      16.714  10.764   5.087  1.00 39.29           C  
ATOM   1216  CD2 LEU X 150      17.460   8.509   5.805  1.00 42.54           C  
ATOM   1217  N   GLY X 151      20.042  10.936   9.226  1.00 57.65           N  
ATOM   1218  CA  GLY X 151      21.037  11.748   9.963  1.00 64.93           C  
ATOM   1219  C   GLY X 151      21.343  13.095   9.326  1.00 69.02           C  
ATOM   1220  O   GLY X 151      22.231  13.824   9.780  1.00 70.99           O  
TER
END
