# Supplementary material for: Vaccinia Virus Protein A49 Is an Unexpected Member of the B-cell Lymphoma (Bcl)-2 Protein Family
Source: J Biol Chem. 2015 Jan 20;290(10):5991–6002. doi: 10.1074/jbc.M114.624650 (PMC4358236; doi:10.1074/jbc.M114.624650)
Supplement: Supplemental Data [file supp_M114.624650_jbc.M114.624650-1.zip › Neidel_overlain_Bcl-2_proteins_and_core/4LQK_B_ali.pdb]

ATOM      1  N   SER X   1      -5.564   6.734 -12.532  1.00 37.30           N  
ATOM      2  CA  SER X   1      -6.196   7.042 -11.206  1.00 36.41           C  
ATOM      3  C   SER X   1      -5.185   6.812 -10.084  1.00 32.93           C  
ATOM      4  O   SER X   1      -4.488   5.800 -10.081  1.00 34.18           O  
ATOM      5  CB  SER X   1      -7.402   6.149 -10.987  1.00 37.34           C  
ATOM      6  OG  SER X   1      -7.807   6.172  -9.638  1.00 41.23           O  
ATOM      7  N   PHE X   2      -5.102   7.736  -9.134  1.00 30.14           N  
ATOM      8  CA  PHE X   2      -4.126   7.600  -8.063  1.00 28.53           C  
ATOM      9  C   PHE X   2      -4.426   6.352  -7.245  1.00 29.66           C  
ATOM     10  O   PHE X   2      -3.536   5.571  -6.931  1.00 27.76           O  
ATOM     11  CB  PHE X   2      -4.110   8.833  -7.173  1.00 28.28           C  
ATOM     12  CG  PHE X   2      -3.022   8.806  -6.149  1.00 28.25           C  
ATOM     13  CD1 PHE X   2      -1.692   8.928  -6.537  1.00 28.84           C  
ATOM     14  CD2 PHE X   2      -3.312   8.612  -4.817  1.00 27.97           C  
ATOM     15  CE1 PHE X   2      -0.677   8.886  -5.607  1.00 29.63           C  
ATOM     16  CE2 PHE X   2      -2.300   8.563  -3.871  1.00 28.63           C  
ATOM     17  CZ  PHE X   2      -0.983   8.692  -4.267  1.00 30.13           C  
ATOM     18  N   LYS X   3      -5.704   6.166  -6.917  1.00 32.48           N  
ATOM     19  CA  LYS X   3      -6.190   4.953  -6.253  1.00 34.54           C  
ATOM     20  C   LYS X   3      -5.706   3.678  -6.966  1.00 32.41           C  
ATOM     21  O   LYS X   3      -5.189   2.766  -6.334  1.00 29.44           O  
ATOM     22  CB  LYS X   3      -7.727   4.989  -6.225  1.00 37.89           C  
ATOM     23  CG  LYS X   3      -8.401   4.031  -5.266  1.00 41.74           C  
ATOM     24  CD  LYS X   3      -9.910   3.999  -5.496  1.00 43.84           C  
ATOM     25  CE  LYS X   3     -10.257   3.178  -6.735  1.00 47.47           C  
ATOM     26  NZ  LYS X   3     -11.707   2.874  -6.875  1.00 49.98           N  
ATOM     27  N   LEU X   4      -5.868   3.619  -8.282  1.00 32.12           N  
ATOM     28  CA  LEU X   4      -5.457   2.430  -9.048  1.00 31.72           C  
ATOM     29  C   LEU X   4      -3.924   2.218  -9.039  1.00 29.76           C  
ATOM     30  O   LEU X   4      -3.457   1.077  -9.043  1.00 28.66           O  
ATOM     31  CB  LEU X   4      -6.010   2.484 -10.479  1.00 34.98           C  
ATOM     32  CG  LEU X   4      -7.550   2.606 -10.597  1.00 40.05           C  
ATOM     33  CD1 LEU X   4      -7.998   2.655 -12.055  1.00 40.47           C  
ATOM     34  CD2 LEU X   4      -8.306   1.498  -9.856  1.00 41.47           C  
ATOM     35  N   ILE X   5      -3.152   3.306  -8.989  1.00 27.55           N  
ATOM     36  CA  ILE X   5      -1.683   3.208  -8.827  1.00 26.87           C  
ATOM     37  C   ILE X   5      -1.322   2.500  -7.524  1.00 25.26           C  
ATOM     38  O   ILE X   5      -0.425   1.657  -7.492  1.00 22.02           O  
ATOM     39  CB  ILE X   5      -1.013   4.597  -8.879  1.00 27.48           C  
ATOM     40  CG1 ILE X   5      -1.010   5.117 -10.320  1.00 28.59           C  
ATOM     41  CG2 ILE X   5       0.417   4.563  -8.332  1.00 27.54           C  
ATOM     42  CD1 ILE X   5      -0.534   6.561 -10.447  1.00 29.20           C  
ATOM     43  N   LEU X   6      -2.017   2.851  -6.447  1.00 24.56           N  
ATOM     44  CA  LEU X   6      -1.782   2.210  -5.152  1.00 25.81           C  
ATOM     45  C   LEU X   6      -2.161   0.739  -5.192  1.00 25.19           C  
ATOM     46  O   LEU X   6      -1.450  -0.109  -4.654  1.00 25.83           O  
ATOM     47  CB  LEU X   6      -2.548   2.930  -4.026  1.00 25.62           C  
ATOM     48  CG  LEU X   6      -2.099   4.369  -3.744  1.00 27.41           C  
ATOM     49  CD1 LEU X   6      -2.818   4.928  -2.522  1.00 28.98           C  
ATOM     50  CD2 LEU X   6      -0.596   4.432  -3.523  1.00 27.75           C  
ATOM     51  N   ALA X   7      -3.294   0.442  -5.818  1.00 25.56           N  
ATOM     52  CA  ALA X   7      -3.756  -0.927  -5.937  1.00 25.42           C  
ATOM     53  C   ALA X   7      -2.740  -1.742  -6.718  1.00 25.03           C  
ATOM     54  O   ALA X   7      -2.423  -2.871  -6.343  1.00 25.70           O  
ATOM     55  CB  ALA X   7      -5.121  -0.972  -6.604  1.00 26.46           C  
ATOM     56  N   GLU X   8      -2.204  -1.166  -7.790  1.00 24.83           N  
ATOM     57  CA  GLU X   8      -1.203  -1.867  -8.598  1.00 25.51           C  
ATOM     58  C   GLU X   8       0.063  -2.144  -7.796  1.00 22.69           C  
ATOM     59  O   GLU X   8       0.607  -3.234  -7.846  1.00 22.02           O  
ATOM     60  CB  GLU X   8      -0.852  -1.067  -9.861  1.00 29.32           C  
ATOM     61  CG  GLU X   8      -1.789  -1.296 -11.030  1.00 32.68           C  
ATOM     62  CD  GLU X   8      -1.806  -2.751 -11.509  1.00 36.96           C  
ATOM     63  OE1 GLU X   8      -2.819  -3.442 -11.258  1.00 36.83           O  
ATOM     64  OE2 GLU X   8      -0.815  -3.202 -12.128  1.00 37.88           O  
ATOM     65  N   TYR X   9       0.508  -1.151  -7.035  1.00 21.98           N  
ATOM     66  CA  TYR X   9       1.683  -1.282  -6.197  1.00 21.15           C  
ATOM     67  C   TYR X   9       1.527  -2.406  -5.172  1.00 22.07           C  
ATOM     68  O   TYR X   9       2.413  -3.268  -5.020  1.00 19.90           O  
ATOM     69  CB  TYR X   9       1.972   0.049  -5.490  1.00 21.31           C  
ATOM     70  CG  TYR X   9       3.129  -0.046  -4.547  1.00 20.68           C  
ATOM     71  CD1 TYR X   9       4.397  -0.342  -5.023  1.00 21.13           C  
ATOM     72  CD2 TYR X   9       2.954   0.106  -3.184  1.00 21.09           C  
ATOM     73  CE1 TYR X   9       5.460  -0.468  -4.163  1.00 21.15           C  
ATOM     74  CE2 TYR X   9       4.010   0.003  -2.316  1.00 21.27           C  
ATOM     75  CZ  TYR X   9       5.263  -0.285  -2.808  1.00 22.06           C  
ATOM     76  OH  TYR X   9       6.323  -0.405  -1.957  1.00 21.89           O  
ATOM     77  N   ILE X  10       0.407  -2.396  -4.455  1.00 21.31           N  
ATOM     78  CA  ILE X  10       0.173  -3.434  -3.456  1.00 21.89           C  
ATOM     79  C   ILE X  10       0.059  -4.827  -4.108  1.00 22.94           C  
ATOM     80  O   ILE X  10       0.711  -5.778  -3.674  1.00 22.35           O  
ATOM     81  CB  ILE X  10      -1.085  -3.127  -2.619  1.00 21.33           C  
ATOM     82  CG1 ILE X  10      -0.833  -1.885  -1.765  1.00 21.75           C  
ATOM     83  CG2 ILE X  10      -1.416  -4.309  -1.721  1.00 21.68           C  
ATOM     84  CD1 ILE X  10      -2.093  -1.161  -1.344  1.00 23.36           C  
ATOM     85  N   ARG X  11      -0.766  -4.916  -5.147  1.00 23.82           N  
ATOM     86  CA  ARG X  11      -1.010  -6.173  -5.865  1.00 25.88           C  
ATOM     87  C   ARG X  11       0.300  -6.825  -6.329  1.00 26.02           C  
ATOM     88  O   ARG X  11       0.543  -8.006  -6.080  1.00 26.45           O  
ATOM     89  CB  ARG X  11      -1.924  -5.892  -7.068  1.00 27.30           C  
ATOM     90  CG  ARG X  11      -2.468  -7.102  -7.811  1.00 30.18           C  
ATOM     91  CD  ARG X  11      -3.465  -6.690  -8.895  1.00 31.73           C  
ATOM     92  NE  ARG X  11      -4.646  -6.008  -8.341  0.48 32.48           N  
ATOM     93  CZ  ARG X  11      -5.027  -4.751  -8.602  0.39 34.23           C  
ATOM     94  NH1 ARG X  11      -4.357  -3.976  -9.439  1.00 35.78           N  
ATOM     95  NH2 ARG X  11      -6.114  -4.257  -8.021  0.99 35.10           N  
ATOM     96  N   HIS X  12       1.154  -6.031  -6.960  1.00 26.71           N  
ATOM     97  CA  HIS X  12       2.320  -6.535  -7.659  1.00 26.27           C  
ATOM     98  C   HIS X  12       3.650  -6.047  -7.095  1.00 26.78           C  
ATOM     99  O   HIS X  12       4.607  -5.918  -7.857  1.00 27.43           O  
ATOM    100  CB  HIS X  12       2.242  -6.083  -9.107  1.00 26.70           C  
ATOM    101  CG  HIS X  12       1.093  -6.663  -9.862  1.00 27.83           C  
ATOM    102  ND1 HIS X  12       0.930  -8.019 -10.038  1.00 28.93           N  
ATOM    103  CD2 HIS X  12       0.067  -6.072 -10.521  1.00 28.78           C  
ATOM    104  CE1 HIS X  12      -0.162  -8.240 -10.748  1.00 28.59           C  
ATOM    105  NE2 HIS X  12      -0.697  -7.077 -11.063  1.00 28.00           N  
ATOM    106  N   ARG X  13       3.752  -5.791  -5.791  1.00 26.18           N  
ATOM    107  CA  ARG X  13       5.017  -5.261  -5.263  0.90 28.05           C  
ATOM    108  C   ARG X  13       6.231  -6.124  -5.601  1.00 29.35           C  
ATOM    109  O   ARG X  13       7.308  -5.595  -5.841  1.00 29.55           O  
ATOM    110  CB  ARG X  13       4.994  -5.020  -3.760  1.00 29.04           C  
ATOM    111  CG  ARG X  13       6.081  -4.013  -3.334  1.00 30.91           C  
ATOM    112  CD  ARG X  13       7.113  -4.742  -2.566  1.00 31.18           C  
ATOM    113  NE  ARG X  13       8.331  -4.008  -2.266  0.65 30.18           N  
ATOM    114  CZ  ARG X  13       8.501  -3.200  -1.231  1.00 30.25           C  
ATOM    115  NH1 ARG X  13       7.486  -2.888  -0.426  1.00 27.70           N  
ATOM    116  NH2 ARG X  13       9.692  -2.655  -1.043  0.79 30.99           N  
ATOM    117  N   ASN X  14       6.049  -7.438  -5.611  1.00 29.84           N  
ATOM    118  CA  ASN X  14       7.144  -8.363  -5.868  1.00 31.09           C  
ATOM    119  C   ASN X  14       7.831  -8.169  -7.230  1.00 30.50           C  
ATOM    120  O   ASN X  14       9.023  -8.337  -7.323  1.00 31.91           O  
ATOM    121  CB  ASN X  14       6.629  -9.783  -5.776  1.00 30.83           C  
ATOM    122  CG  ASN X  14       7.734 -10.806  -5.866  1.00 32.19           C  
ATOM    123  OD1 ASN X  14       8.740 -10.719  -5.168  1.00 32.84           O  
ATOM    124  ND2 ASN X  14       7.542 -11.794  -6.721  1.00 33.18           N  
ATOM    125  N   THR X  15       7.080  -7.812  -8.264  1.00 29.30           N  
ATOM    126  CA  THR X  15       7.611  -7.737  -9.626  1.00 31.25           C  
ATOM    127  C   THR X  15       7.523  -6.356 -10.279  1.00 30.96           C  
ATOM    128  O   THR X  15       8.088  -6.143 -11.346  1.00 29.12           O  
ATOM    129  CB  THR X  15       6.852  -8.705 -10.573  1.00 31.45           C  
ATOM    130  OG1 THR X  15       5.462  -8.356 -10.642  1.00 34.30           O  
ATOM    131  CG2 THR X  15       6.962 -10.118 -10.094  1.00 32.34           C  
ATOM    132  N   ILE X  16       6.789  -5.426  -9.671  1.00 29.44           N  
ATOM    133  CA  ILE X  16       6.487  -4.159 -10.333  1.00 28.59           C  
ATOM    134  C   ILE X  16       7.718  -3.246 -10.397  1.00 26.94           C  
ATOM    135  O   ILE X  16       8.556  -3.242  -9.500  1.00 25.54           O  
ATOM    136  CB  ILE X  16       5.302  -3.451  -9.640  1.00 29.80           C  
ATOM    137  CG1 ILE X  16       4.671  -2.401 -10.555  1.00 30.44           C  
ATOM    138  CG2 ILE X  16       5.714  -2.858  -8.294  1.00 30.22           C  
ATOM    139  CD1 ILE X  16       3.269  -2.035 -10.120  1.00 31.42           C  
ATOM    140  N   SER X  17       7.826  -2.478 -11.469  1.00 27.90           N  
ATOM    141  CA  SER X  17       8.937  -1.537 -11.604  1.00 29.53           C  
ATOM    142  C   SER X  17       8.433  -0.241 -12.176  1.00 27.35           C  
ATOM    143  O   SER X  17       7.396  -0.212 -12.812  1.00 28.69           O  
ATOM    144  CB  SER X  17      10.048  -2.122 -12.488  1.00 30.08           C  
ATOM    145  OG  SER X  17       9.525  -2.542 -13.718  1.00 35.02           O  
ATOM    146  N   GLY X  18       9.178   0.835 -11.941  1.00 25.51           N  
ATOM    147  CA  GLY X  18       8.791   2.153 -12.413  1.00 24.15           C  
ATOM    148  C   GLY X  18       9.060   3.160 -11.324  1.00 23.64           C  
ATOM    149  O   GLY X  18       9.080   2.829 -10.124  1.00 23.15           O  
ATOM    150  N   ASN X  19       9.274   4.395 -11.748  1.00 24.69           N  
ATOM    151  CA  ASN X  19       9.665   5.459 -10.841  1.00 24.12           C  
ATOM    152  C   ASN X  19       8.643   5.645  -9.712  1.00 24.54           C  
ATOM    153  O   ASN X  19       9.033   5.772  -8.549  1.00 22.37           O  
ATOM    154  CB  ASN X  19       9.836   6.745 -11.629  1.00 26.27           C  
ATOM    155  CG  ASN X  19      10.240   7.934 -10.762  1.00 28.30           C  
ATOM    156  OD1 ASN X  19      11.074   7.818  -9.861  1.00 29.03           O  
ATOM    157  ND2 ASN X  19       9.664   9.103 -11.066  1.00 31.67           N  
ATOM    158  N   ILE X  20       7.350   5.657 -10.033  1.00 24.17           N  
ATOM    159  CA  ILE X  20       6.340   5.837  -8.961  1.00 26.49           C  
ATOM    160  C   ILE X  20       6.458   4.749  -7.900  1.00 24.74           C  
ATOM    161  O   ILE X  20       6.326   5.006  -6.699  1.00 23.38           O  
ATOM    162  CB  ILE X  20       4.896   5.841  -9.493  1.00 29.47           C  
ATOM    163  CG1 ILE X  20       4.661   7.036 -10.422  1.00 31.11           C  
ATOM    164  CG2 ILE X  20       3.903   5.935  -8.334  1.00 31.01           C  
ATOM    165  CD1 ILE X  20       3.447   6.869 -11.330  1.00 31.96           C  
ATOM    166  N   TYR X  21       6.726   3.528  -8.350  1.00 23.94           N  
ATOM    167  CA  TYR X  21       6.745   2.361  -7.469  1.00 24.94           C  
ATOM    168  C   TYR X  21       8.009   2.207  -6.659  1.00 24.91           C  
ATOM    169  O   TYR X  21       7.941   1.804  -5.499  1.00 25.77           O  
ATOM    170  CB  TYR X  21       6.434   1.089  -8.266  1.00 25.06           C  
ATOM    171  CG  TYR X  21       5.161   1.247  -9.045  1.00 26.16           C  
ATOM    172  CD1 TYR X  21       3.952   1.401  -8.386  1.00 28.13           C  
ATOM    173  CD2 TYR X  21       5.164   1.317 -10.431  1.00 28.85           C  
ATOM    174  CE1 TYR X  21       2.774   1.580  -9.075  1.00 29.01           C  
ATOM    175  CE2 TYR X  21       3.974   1.481 -11.140  1.00 30.11           C  
ATOM    176  CZ  TYR X  21       2.787   1.618 -10.450  1.00 29.98           C  
ATOM    177  OH  TYR X  21       1.599   1.788 -11.109  1.00 30.76           O  
ATOM    178  N   SER X  22       9.165   2.516  -7.243  1.00 27.26           N  
ATOM    179  CA  SER X  22      10.394   2.479  -6.462  1.00 27.71           C  
ATOM    180  C   SER X  22      10.313   3.560  -5.389  1.00 26.52           C  
ATOM    181  O   SER X  22      10.822   3.359  -4.291  1.00 25.53           O  
ATOM    182  CB  SER X  22      11.671   2.599  -7.316  1.00 28.76           C  
ATOM    183  OG  SER X  22      11.639   3.733  -8.163  1.00 35.29           O  
ATOM    184  N   ALA X  23       9.645   4.681  -5.694  1.00 25.91           N  
ATOM    185  CA  ALA X  23       9.393   5.709  -4.681  1.00 24.49           C  
ATOM    186  C   ALA X  23       8.549   5.172  -3.515  1.00 24.20           C  
ATOM    187  O   ALA X  23       8.889   5.380  -2.349  1.00 22.91           O  
ATOM    188  CB  ALA X  23       8.745   6.933  -5.306  1.00 25.32           C  
ATOM    189  N   LEU X  24       7.483   4.445  -3.823  1.00 22.87           N  
ATOM    190  CA  LEU X  24       6.625   3.896  -2.780  1.00 23.21           C  
ATOM    191  C   LEU X  24       7.350   2.886  -1.912  1.00 24.41           C  
ATOM    192  O   LEU X  24       7.012   2.717  -0.728  1.00 24.39           O  
ATOM    193  CB  LEU X  24       5.348   3.289  -3.376  1.00 22.57           C  
ATOM    194  CG  LEU X  24       4.375   4.332  -3.942  1.00 22.23           C  
ATOM    195  CD1 LEU X  24       3.328   3.671  -4.817  1.00 22.16           C  
ATOM    196  CD2 LEU X  24       3.729   5.139  -2.826  1.00 23.86           C  
ATOM    197  N   MET X  25       8.359   2.229  -2.475  1.00 23.93           N  
ATOM    198  CA  MET X  25       9.164   1.286  -1.706  1.00 25.04           C  
ATOM    199  C   MET X  25       9.978   1.966  -0.637  1.00 23.81           C  
ATOM    200  O   MET X  25      10.334   1.329   0.343  1.00 24.41           O  
ATOM    201  CB  MET X  25      10.058   0.418  -2.614  1.00 26.79           C  
ATOM    202  CG  MET X  25       9.243  -0.509  -3.521  1.00 28.29           C  
ATOM    203  CE  MET X  25       9.262  -1.670  -6.316  1.00 31.26           C  
ATOM    204  N   THR X  26      10.269   3.257  -0.779  1.00 24.31           N  
ATOM    205  CA  THR X  26      10.970   3.974   0.286  1.00 24.32           C  
ATOM    206  C   THR X  26      10.155   4.051   1.575  1.00 26.55           C  
ATOM    207  O   THR X  26      10.736   4.241   2.639  1.00 29.01           O  
ATOM    208  CB  THR X  26      11.435   5.403  -0.110  1.00 24.16           C  
ATOM    209  OG1 THR X  26      10.311   6.273  -0.310  1.00 23.78           O  
ATOM    210  CG2 THR X  26      12.309   5.371  -1.373  1.00 24.02           C  
ATOM    211  N   LEU X  27       8.832   3.880   1.482  1.00 26.51           N  
ATOM    212  CA  LEU X  27       7.967   3.843   2.667  1.00 26.26           C  
ATOM    213  C   LEU X  27       8.178   2.639   3.584  1.00 27.47           C  
ATOM    214  O   LEU X  27       7.750   2.658   4.736  1.00 27.88           O  
ATOM    215  CB  LEU X  27       6.491   3.905   2.276  1.00 25.31           C  
ATOM    216  CG  LEU X  27       6.049   5.132   1.466  1.00 26.58           C  
ATOM    217  CD1 LEU X  27       4.604   4.976   1.007  1.00 26.53           C  
ATOM    218  CD2 LEU X  27       6.252   6.433   2.242  1.00 26.20           C  
ATOM    219  N   ASP X  28       8.802   1.580   3.085  1.00 29.53           N  
ATOM    220  CA  ASP X  28       9.212   0.479   3.950  1.00 30.31           C  
ATOM    221  C   ASP X  28       9.898   0.960   5.240  1.00 32.53           C  
ATOM    222  O   ASP X  28       9.592   0.466   6.329  1.00 31.86           O  
ATOM    223  CB  ASP X  28      10.167  -0.451   3.204  1.00 31.22           C  
ATOM    224  CG  ASP X  28       9.478  -1.248   2.101  1.00 31.90           C  
ATOM    225  OD1 ASP X  28       8.247  -1.090   1.872  1.00 29.43           O  
ATOM    226  OD2 ASP X  28      10.194  -2.032   1.448  1.00 34.46           O  
ATOM    227  N   ASP X  29      10.825   1.908   5.111  1.00 35.22           N  
ATOM    228  CA  ASP X  29      11.567   2.447   6.264  1.00 38.46           C  
ATOM    229  C   ASP X  29      10.653   2.965   7.365  1.00 36.18           C  
ATOM    230  O   ASP X  29      10.922   2.761   8.541  1.00 34.69           O  
ATOM    231  CB  ASP X  29      12.520   3.555   5.817  1.00 42.79           C  
ATOM    232  CG  ASP X  29      13.696   3.021   5.010  1.00 49.44           C  
ATOM    233  OD1 ASP X  29      14.218   1.940   5.372  1.00 55.42           O  
ATOM    234  OD2 ASP X  29      14.097   3.674   4.013  1.00 54.76           O  
ATOM    235  N   LEU X  30       9.559   3.615   6.976  1.00 35.97           N  
ATOM    236  CA  LEU X  30       8.520   4.024   7.924  1.00 36.42           C  
ATOM    237  C   LEU X  30       7.924   2.835   8.674  1.00 35.86           C  
ATOM    238  O   LEU X  30       7.742   2.888   9.890  1.00 36.76           O  
ATOM    239  CB  LEU X  30       7.395   4.762   7.191  1.00 39.75           C  
ATOM    240  CG  LEU X  30       7.232   6.280   7.258  1.00 41.89           C  
ATOM    241  CD1 LEU X  30       8.546   7.034   7.114  1.00 43.22           C  
ATOM    242  CD2 LEU X  30       6.236   6.716   6.187  1.00 42.12           C  
ATOM    243  N   ALA X  31       7.600   1.769   7.942  1.00 34.24           N  
ATOM    244  CA  ALA X  31       7.028   0.564   8.545  1.00 33.41           C  
ATOM    245  C   ALA X  31       8.009  -0.120   9.491  1.00 33.30           C  
ATOM    246  O   ALA X  31       7.622  -0.572  10.571  1.00 30.84           O  
ATOM    247  CB  ALA X  31       6.586  -0.414   7.466  1.00 34.08           C  
ATOM    248  N   ILE X  32       9.273  -0.184   9.072  1.00 33.90           N  
ATOM    249  CA  ILE X  32      10.333  -0.790   9.874  1.00 35.78           C  
ATOM    250  C   ILE X  32      10.578  -0.000  11.164  1.00 38.90           C  
ATOM    251  O   ILE X  32      10.738  -0.603  12.218  1.00 40.11           O  
ATOM    252  CB  ILE X  32      11.637  -0.952   9.063  1.00 35.14           C  
ATOM    253  CG1 ILE X  32      11.431  -1.980   7.941  1.00 33.69           C  
ATOM    254  CG2 ILE X  32      12.783  -1.399   9.963  1.00 36.93           C  
ATOM    255  CD1 ILE X  32      12.491  -1.943   6.869  1.00 32.99           C  
ATOM    256  N   LYS X  33      10.588   1.332  11.094  1.00 42.94           N  
ATOM    257  CA  LYS X  33      10.668   2.147  12.318  1.00 46.48           C  
ATOM    258  C   LYS X  33       9.478   1.871  13.233  1.00 45.40           C  
ATOM    259  O   LYS X  33       9.644   1.635  14.421  1.00 48.03           O  
ATOM    260  CB  LYS X  33      10.755   3.649  12.004  1.00 51.34           C  
ATOM    261  CG  LYS X  33      12.157   4.123  11.634  1.00 55.76           C  
ATOM    262  CD  LYS X  33      12.257   5.646  11.565  1.00 59.39           C  
ATOM    263  CE  LYS X  33      11.982   6.177  10.164  1.00 63.39           C  
ATOM    264  NZ  LYS X  33      13.109   5.921   9.220  1.00 65.29           N  
ATOM    265  N   GLN X  34       8.280   1.877  12.670  1.00 44.50           N  
ATOM    266  CA  GLN X  34       7.066   1.682  13.445  1.00 44.02           C  
ATOM    267  C   GLN X  34       7.005   0.314  14.144  1.00 43.07           C  
ATOM    268  O   GLN X  34       6.628   0.234  15.308  1.00 41.02           O  
ATOM    269  CB  GLN X  34       5.855   1.859  12.526  1.00 47.08           C  
ATOM    270  CG  GLN X  34       4.492   1.766  13.200  1.00 51.20           C  
ATOM    271  CD  GLN X  34       4.065   3.044  13.891  1.00 55.45           C  
ATOM    272  OE1 GLN X  34       4.678   4.094  13.721  1.00 57.92           O  
ATOM    273  NE2 GLN X  34       2.995   2.961  14.672  1.00 60.81           N  
ATOM    274  N   TYR X  35       7.379  -0.749  13.436  1.00 41.47           N  
ATOM    275  CA  TYR X  35       7.166  -2.114  13.916  1.00 43.98           C  
ATOM    276  C   TYR X  35       8.410  -2.980  14.104  1.00 44.02           C  
ATOM    277  O   TYR X  35       8.302  -4.081  14.620  1.00 48.79           O  
ATOM    278  CB  TYR X  35       6.211  -2.852  12.968  1.00 44.44           C  
ATOM    279  CG  TYR X  35       4.877  -2.185  12.846  1.00 44.18           C  
ATOM    280  CD1 TYR X  35       3.980  -2.195  13.902  1.00 44.90           C  
ATOM    281  CD2 TYR X  35       4.516  -1.524  11.682  1.00 47.74           C  
ATOM    282  CE1 TYR X  35       2.748  -1.572  13.801  1.00 46.11           C  
ATOM    283  CE2 TYR X  35       3.288  -0.899  11.567  1.00 48.44           C  
ATOM    284  CZ  TYR X  35       2.412  -0.923  12.630  1.00 47.85           C  
ATOM    285  OH  TYR X  35       1.201  -0.300  12.507  1.00 53.06           O  
ATOM    286  N   GLY X  36       9.579  -2.518  13.687  1.00 45.46           N  
ATOM    287  CA  GLY X  36      10.792  -3.326  13.828  1.00 47.19           C  
ATOM    288  C   GLY X  36      10.903  -4.395  12.755  1.00 49.86           C  
ATOM    289  O   GLY X  36      10.720  -4.106  11.571  1.00 52.72           O  
ATOM    290  N   ASP X  37      11.204  -5.630  13.158  1.00 49.57           N  
ATOM    291  CA  ASP X  37      11.358  -6.734  12.202  1.00 49.97           C  
ATOM    292  C   ASP X  37       9.995  -7.145  11.647  1.00 46.65           C  
ATOM    293  O   ASP X  37       9.143  -7.674  12.377  1.00 40.05           O  
ATOM    294  CB  ASP X  37      12.049  -7.955  12.838  1.00 51.88           C  
ATOM    295  CG  ASP X  37      12.268  -9.092  11.838  1.00 54.44           C  
ATOM    296  OD1 ASP X  37      12.897  -8.864  10.785  1.00 57.47           O  
ATOM    297  OD2 ASP X  37      11.800 -10.217  12.095  1.00 60.80           O  
ATOM    298  N   ILE X  38       9.813  -6.905  10.350  1.00 46.32           N  
ATOM    299  CA  ILE X  38       8.543  -7.166   9.674  1.00 45.78           C  
ATOM    300  C   ILE X  38       8.260  -8.674   9.623  1.00 47.83           C  
ATOM    301  O   ILE X  38       7.109  -9.105   9.827  1.00 48.63           O  
ATOM    302  CB  ILE X  38       8.529  -6.567   8.245  1.00 44.05           C  
ATOM    303  CG1 ILE X  38       8.824  -5.060   8.278  1.00 42.66           C  
ATOM    304  CG2 ILE X  38       7.187  -6.825   7.557  1.00 42.77           C  
ATOM    305  CD1 ILE X  38       7.866  -4.245   9.125  1.00 41.31           C  
ATOM    306  N   ASP X  39       9.309  -9.464   9.374  1.00 47.35           N  
ATOM    307  CA  ASP X  39       9.200 -10.926   9.344  1.00 50.18           C  
ATOM    308  C   ASP X  39       8.595 -11.460  10.635  1.00 48.11           C  
ATOM    309  O   ASP X  39       7.758 -12.360  10.600  1.00 44.93           O  
ATOM    310  CB  ASP X  39      10.566 -11.596   9.130  1.00 52.49           C  
ATOM    311  CG  ASP X  39      11.167 -11.300   7.772  1.00 55.82           C  
ATOM    312  OD1 ASP X  39      10.419 -11.021   6.811  1.00 57.05           O  
ATOM    313  OD2 ASP X  39      12.411 -11.352   7.669  1.00 59.73           O  
ATOM    314  N   LEU X  40       9.014 -10.903  11.769  1.00 45.43           N  
ATOM    315  CA  LEU X  40       8.494 -11.350  13.060  1.00 46.85           C  
ATOM    316  C   LEU X  40       7.038 -10.943  13.238  1.00 44.14           C  
ATOM    317  O   LEU X  40       6.219 -11.730  13.722  1.00 42.59           O  
ATOM    318  CB  LEU X  40       9.366 -10.844  14.223  1.00 49.25           C  
ATOM    319  CG  LEU X  40      10.312 -11.916  14.806  1.00 53.94           C  
ATOM    320  CD1 LEU X  40      11.718 -11.386  15.098  1.00 53.70           C  
ATOM    321  CD2 LEU X  40       9.693 -12.545  16.056  1.00 53.78           C  
ATOM    322  N   LEU X  41       6.717  -9.715  12.841  1.00 42.44           N  
ATOM    323  CA  LEU X  41       5.338  -9.241  12.872  1.00 38.70           C  
ATOM    324  C   LEU X  41       4.471 -10.179  12.027  1.00 36.01           C  
ATOM    325  O   LEU X  41       3.440 -10.651  12.485  1.00 37.34           O  
ATOM    326  CB  LEU X  41       5.256  -7.792  12.356  1.00 38.43           C  
ATOM    327  CG  LEU X  41       3.872  -7.155  12.194  1.00 38.46           C  
ATOM    328  CD1 LEU X  41       3.241  -6.831  13.542  1.00 38.85           C  
ATOM    329  CD2 LEU X  41       3.964  -5.905  11.321  1.00 39.23           C  
ATOM    330  N   PHE X  42       4.916 -10.461  10.805  1.00 34.54           N  
ATOM    331  CA  PHE X  42       4.165 -11.309   9.880  1.00 35.81           C  
ATOM    332  C   PHE X  42       4.054 -12.779  10.344  1.00 38.69           C  
ATOM    333  O   PHE X  42       2.965 -13.341  10.391  1.00 37.98           O  
ATOM    334  CB  PHE X  42       4.782 -11.252   8.463  1.00 33.12           C  
ATOM    335  CG  PHE X  42       4.540  -9.951   7.706  1.00 31.18           C  
ATOM    336  CD1 PHE X  42       3.735  -8.927   8.215  1.00 31.22           C  
ATOM    337  CD2 PHE X  42       5.097  -9.776   6.442  1.00 30.25           C  
ATOM    338  CE1 PHE X  42       3.522  -7.759   7.492  1.00 29.64           C  
ATOM    339  CE2 PHE X  42       4.875  -8.624   5.714  1.00 29.41           C  
ATOM    340  CZ  PHE X  42       4.088  -7.608   6.245  1.00 29.31           C  
ATOM    341  N   ASN X  43       5.180 -13.395  10.686  1.00 44.34           N  
ATOM    342  CA  ASN X  43       5.205 -14.822  11.003  1.00 47.70           C  
ATOM    343  C   ASN X  43       4.745 -15.164  12.418  1.00 49.90           C  
ATOM    344  O   ASN X  43       4.079 -16.185  12.615  1.00 51.61           O  
ATOM    345  CB  ASN X  43       6.598 -15.410  10.743  1.00 48.22           C  
ATOM    346  CG  ASN X  43       6.983 -15.371   9.275  1.00 50.01           C  
ATOM    347  OD1 ASN X  43       8.128 -15.081   8.930  1.00 54.16           O  
ATOM    348  ND2 ASN X  43       6.023 -15.658   8.399  1.00 51.04           N  
ATOM    349  N   GLU X  44       5.075 -14.322  13.394  1.00 50.71           N  
ATOM    350  CA  GLU X  44       4.784 -14.637  14.798  1.00 53.30           C  
ATOM    351  C   GLU X  44       3.558 -13.904  15.331  1.00 52.28           C  
ATOM    352  O   GLU X  44       2.686 -14.518  15.947  1.00 55.04           O  
ATOM    353  CB  GLU X  44       6.005 -14.363  15.687  1.00 56.91           C  
ATOM    354  CG  GLU X  44       7.297 -15.021  15.203  1.00 59.89           C  
ATOM    355  CD  GLU X  44       7.252 -16.542  15.244  1.00 64.47           C  
ATOM    356  OE1 GLU X  44       7.450 -17.113  16.341  1.00 65.73           O  
ATOM    357  OE2 GLU X  44       7.035 -17.171  14.178  1.00 66.38           O  
ATOM    358  N   LYS X  45       3.469 -12.602  15.090  1.00 51.16           N  
ATOM    359  CA  LYS X  45       2.363 -11.820  15.637  1.00 49.82           C  
ATOM    360  C   LYS X  45       1.081 -12.017  14.825  1.00 48.21           C  
ATOM    361  O   LYS X  45       0.034 -12.354  15.379  1.00 47.41           O  
ATOM    362  CB  LYS X  45       2.742 -10.336  15.720  1.00 52.99           C  
ATOM    363  CG  LYS X  45       1.642  -9.404  16.224  1.00 56.67           C  
ATOM    364  CD  LYS X  45       1.177  -9.754  17.631  1.00 59.94           C  
ATOM    365  CE  LYS X  45       0.372  -8.623  18.263  1.00 62.01           C  
ATOM    366  NZ  LYS X  45      -0.858  -8.292  17.485  1.00 63.40           N  
ATOM    367  N   LEU X  46       1.148 -11.806  13.518  1.00 42.59           N  
ATOM    368  CA  LEU X  46      -0.063 -11.844  12.707  1.00 40.64           C  
ATOM    369  C   LEU X  46      -0.342 -13.225  12.105  1.00 38.91           C  
ATOM    370  O   LEU X  46      -1.490 -13.517  11.773  1.00 37.71           O  
ATOM    371  CB  LEU X  46      -0.003 -10.783  11.606  1.00 40.67           C  
ATOM    372  CG  LEU X  46       0.141  -9.333  12.088  1.00 41.95           C  
ATOM    373  CD1 LEU X  46       0.386  -8.407  10.909  1.00 42.20           C  
ATOM    374  CD2 LEU X  46      -1.082  -8.884  12.871  1.00 40.90           C  
ATOM    375  N   LYS X  47       0.692 -14.057  11.971  1.00 37.49           N  
ATOM    376  CA  LYS X  47       0.560 -15.390  11.363  1.00 39.42           C  
ATOM    377  C   LYS X  47      -0.102 -15.264   9.995  1.00 37.71           C  
ATOM    378  O   LYS X  47      -1.191 -15.811   9.763  1.00 36.49           O  
ATOM    379  CB  LYS X  47      -0.268 -16.337  12.256  1.00 42.28           C  
ATOM    380  CG  LYS X  47       0.224 -16.474  13.696  1.00 45.49           C  
ATOM    381  CD  LYS X  47       1.273 -17.564  13.824  1.00 49.79           C  
ATOM    382  CE  LYS X  47       1.911 -17.604  15.209  1.00 52.28           C  
ATOM    383  NZ  LYS X  47       0.914 -17.825  16.292  1.00 54.19           N  
ATOM    384  N   VAL X  48       0.552 -14.534   9.094  1.00 34.47           N  
ATOM    385  CA  VAL X  48      -0.072 -14.188   7.819  1.00 33.81           C  
ATOM    386  C   VAL X  48      -0.251 -15.387   6.885  1.00 31.76           C  
ATOM    387  O   VAL X  48      -1.057 -15.319   5.958  1.00 28.78           O  
ATOM    388  CB  VAL X  48       0.656 -13.038   7.082  1.00 33.10           C  
ATOM    389  CG1 VAL X  48       0.580 -11.760   7.904  1.00 34.10           C  
ATOM    390  CG2 VAL X  48       2.102 -13.396   6.769  1.00 34.56           C  
ATOM    391  N   ASP X  49       0.496 -16.465   7.137  1.00 34.16           N  
ATOM    392  CA  ASP X  49       0.384 -17.703   6.351  1.00 35.26           C  
ATOM    393  C   ASP X  49      -0.816 -18.568   6.747  1.00 33.77           C  
ATOM    394  O   ASP X  49      -1.144 -19.508   6.029  1.00 33.53           O  
ATOM    395  CB  ASP X  49       1.659 -18.554   6.473  1.00 36.64           C  
ATOM    396  CG  ASP X  49       2.905 -17.843   5.953  1.00 38.52           C  
ATOM    397  OD1 ASP X  49       2.830 -17.081   4.964  1.00 36.33           O  
ATOM    398  OD2 ASP X  49       3.979 -18.049   6.550  1.00 44.17           O  
ATOM    399  N   SER X  50      -1.459 -18.270   7.880  1.00 31.74           N  
ATOM    400  CA  SER X  50      -2.621 -19.041   8.328  1.00 30.47           C  
ATOM    401  C   SER X  50      -3.787 -18.838   7.378  1.00 30.94           C  
ATOM    402  O   SER X  50      -3.732 -17.985   6.500  1.00 31.57           O  
ATOM    403  CB  SER X  50      -3.060 -18.610   9.720  1.00 29.18           C  
ATOM    404  OG  SER X  50      -3.872 -17.453   9.620  1.00 28.85           O  
ATOM    405  N   ASP X  51      -4.859 -19.596   7.579  1.00 30.98           N  
ATOM    406  CA  ASP X  51      -6.016 -19.549   6.672  1.00 31.30           C  
ATOM    407  C   ASP X  51      -6.768 -18.237   6.760  1.00 28.63           C  
ATOM    408  O   ASP X  51      -7.484 -17.866   5.833  1.00 27.70           O  
ATOM    409  CB  ASP X  51      -6.980 -20.706   6.959  1.00 33.43           C  
ATOM    410  CG  ASP X  51      -6.418 -22.073   6.541  1.00 36.18           C  
ATOM    411  OD1 ASP X  51      -5.523 -22.146   5.674  1.00 38.10           O  
ATOM    412  OD2 ASP X  51      -6.898 -23.088   7.074  1.00 38.76           O  
ATOM    413  N   SER X  52      -6.624 -17.557   7.892  1.00 28.36           N  
ATOM    414  CA  SER X  52      -7.265 -16.267   8.123  1.00 28.26           C  
ATOM    415  C   SER X  52      -6.282 -15.079   8.014  1.00 27.55           C  
ATOM    416  O   SER X  52      -6.630 -13.944   8.349  1.00 27.61           O  
ATOM    417  CB  SER X  52      -7.951 -16.274   9.499  1.00 27.82           C  
ATOM    418  OG  SER X  52      -9.161 -17.004   9.425  1.00 28.10           O  
ATOM    419  N   GLY X  53      -5.074 -15.341   7.525  1.00 27.27           N  
ATOM    420  CA  GLY X  53      -4.004 -14.326   7.445  1.00 27.96           C  
ATOM    421  C   GLY X  53      -4.396 -13.035   6.769  1.00 26.94           C  
ATOM    422  O   GLY X  53      -4.003 -11.952   7.200  1.00 27.42           O  
ATOM    423  N   LEU X  54      -5.186 -13.150   5.707  1.00 28.50           N  
ATOM    424  CA  LEU X  54      -5.676 -11.995   4.974  1.00 26.55           C  
ATOM    425  C   LEU X  54      -6.486 -11.090   5.893  1.00 27.82           C  
ATOM    426  O   LEU X  54      -6.212  -9.889   5.990  1.00 24.80           O  
ATOM    427  CB  LEU X  54      -6.534 -12.427   3.796  1.00 26.47           C  
ATOM    428  CG  LEU X  54      -7.180 -11.302   2.994  1.00 26.94           C  
ATOM    429  CD1 LEU X  54      -6.131 -10.302   2.521  1.00 27.43           C  
ATOM    430  CD2 LEU X  54      -7.953 -11.878   1.819  1.00 26.74           C  
ATOM    431  N   PHE X  55      -7.471 -11.687   6.562  1.00 27.02           N  
ATOM    432  CA  PHE X  55      -8.400 -10.940   7.397  1.00 27.57           C  
ATOM    433  C   PHE X  55      -7.747 -10.459   8.682  1.00 27.60           C  
ATOM    434  O   PHE X  55      -8.058  -9.376   9.141  1.00 29.39           O  
ATOM    435  CB  PHE X  55      -9.684 -11.751   7.634  1.00 26.23           C  
ATOM    436  CG  PHE X  55     -10.451 -12.008   6.364  1.00 25.13           C  
ATOM    437  CD1 PHE X  55     -11.388 -11.105   5.913  1.00 25.61           C  
ATOM    438  CD2 PHE X  55     -10.165 -13.112   5.574  1.00 26.51           C  
ATOM    439  CE1 PHE X  55     -12.069 -11.311   4.719  1.00 26.27           C  
ATOM    440  CE2 PHE X  55     -10.828 -13.323   4.372  1.00 25.54           C  
ATOM    441  CZ  PHE X  55     -11.783 -12.419   3.944  1.00 25.97           C  
ATOM    442  N   ASP X  56      -6.828 -11.248   9.241  1.00 29.57           N  
ATOM    443  CA  ASP X  56      -6.048 -10.823  10.404  1.00 29.82           C  
ATOM    444  C   ASP X  56      -5.075  -9.682  10.079  1.00 29.66           C  
ATOM    445  O   ASP X  56      -4.765  -8.844  10.940  1.00 28.98           O  
ATOM    446  CB  ASP X  56      -5.263 -11.998  10.998  1.00 31.11           C  
ATOM    447  CG  ASP X  56      -6.167 -13.064  11.627  1.00 32.07           C  
ATOM    448  OD1 ASP X  56      -7.344 -12.779  11.878  1.00 31.92           O  
ATOM    449  OD2 ASP X  56      -5.697 -14.208  11.838  1.00 34.77           O  
ATOM    450  N   PHE X  57      -4.562  -9.658   8.853  1.00 27.76           N  
ATOM    451  CA  PHE X  57      -3.700  -8.559   8.441  1.00 26.36           C  
ATOM    452  C   PHE X  57      -4.519  -7.290   8.300  1.00 26.58           C  
ATOM    453  O   PHE X  57      -4.123  -6.238   8.802  1.00 27.78           O  
ATOM    454  CB  PHE X  57      -3.009  -8.834   7.103  1.00 26.39           C  
ATOM    455  CG  PHE X  57      -2.210  -7.672   6.617  1.00 25.46           C  
ATOM    456  CD1 PHE X  57      -0.908  -7.491   7.053  1.00 26.49           C  
ATOM    457  CD2 PHE X  57      -2.781  -6.718   5.789  1.00 27.41           C  
ATOM    458  CE1 PHE X  57      -0.163  -6.398   6.641  1.00 25.87           C  
ATOM    459  CE2 PHE X  57      -2.039  -5.621   5.367  1.00 27.33           C  
ATOM    460  CZ  PHE X  57      -0.730  -5.465   5.803  1.00 26.89           C  
ATOM    461  N   VAL X  58      -5.628  -7.377   7.569  1.00 26.65           N  
ATOM    462  CA  VAL X  58      -6.501  -6.222   7.365  1.00 26.54           C  
ATOM    463  C   VAL X  58      -6.998  -5.665   8.706  1.00 28.47           C  
ATOM    464  O   VAL X  58      -7.086  -4.448   8.876  1.00 28.48           O  
ATOM    465  CB  VAL X  58      -7.683  -6.556   6.435  1.00 26.06           C  
ATOM    466  CG1 VAL X  58      -8.753  -5.460   6.472  1.00 25.29           C  
ATOM    467  CG2 VAL X  58      -7.170  -6.755   5.010  1.00 26.24           C  
ATOM    468  N   ASN X  59      -7.308  -6.548   9.651  1.00 29.89           N  
ATOM    469  CA  ASN X  59      -7.731  -6.122  10.988  0.41 30.76           C  
ATOM    470  C   ASN X  59      -6.626  -5.349  11.708  1.00 30.77           C  
ATOM    471  O   ASN X  59      -6.907  -4.386  12.391  1.00 33.70           O  
ATOM    472  CB  ASN X  59      -8.176  -7.316  11.839  0.41 31.23           C  
ATOM    473  CG  ASN X  59      -8.748  -6.898  13.192  0.41 31.38           C  
ATOM    474  OD1 ASN X  59      -9.807  -6.282  13.264  0.41 31.38           O  
ATOM    475  ND2 ASN X  59      -8.051  -7.249  14.268  0.41 31.14           N  
ATOM    476  N   PHE X  60      -5.381  -5.777  11.538  1.00 29.58           N  
ATOM    477  CA  PHE X  60      -4.237  -5.121  12.167  1.00 31.62           C  
ATOM    478  C   PHE X  60      -4.017  -3.683  11.679  1.00 31.91           C  
ATOM    479  O   PHE X  60      -3.695  -2.816  12.471  1.00 30.42           O  
ATOM    480  CB  PHE X  60      -2.944  -5.935  11.955  1.00 32.32           C  
ATOM    481  CG  PHE X  60      -1.733  -5.321  12.594  1.00 35.17           C  
ATOM    482  CD1 PHE X  60      -1.545  -5.394  13.975  1.00 37.56           C  
ATOM    483  CD2 PHE X  60      -0.789  -4.647  11.829  1.00 36.71           C  
ATOM    484  CE1 PHE X  60      -0.435  -4.818  14.572  1.00 37.65           C  
ATOM    485  CE2 PHE X  60       0.317  -4.065  12.419  1.00 38.53           C  
ATOM    486  CZ  PHE X  60       0.497  -4.153  13.795  1.00 38.75           C  
ATOM    487  N   VAL X  61      -4.171  -3.442  10.379  1.00 31.70           N  
ATOM    488  CA  VAL X  61      -3.946  -2.111   9.829  1.00 32.97           C  
ATOM    489  C   VAL X  61      -5.179  -1.228   9.743  1.00 34.32           C  
ATOM    490  O   VAL X  61      -5.047  -0.060   9.385  1.00 34.13           O  
ATOM    491  CB  VAL X  61      -3.319  -2.164   8.411  1.00 31.94           C  
ATOM    492  CG1 VAL X  61      -1.958  -2.811   8.474  1.00 31.72           C  
ATOM    493  CG2 VAL X  61      -4.230  -2.876   7.422  1.00 31.53           C  
ATOM    494  N   LYS X  62      -6.363  -1.754  10.052  1.00 37.18           N  
ATOM    495  CA  LYS X  62      -7.592  -1.014   9.757  1.00 43.03           C  
ATOM    496  C   LYS X  62      -7.670   0.344  10.478  1.00 44.61           C  
ATOM    497  O   LYS X  62      -8.235   1.286   9.938  1.00 45.25           O  
ATOM    498  CB  LYS X  62      -8.854  -1.862  10.007  1.00 48.20           C  
ATOM    499  CG  LYS X  62      -9.294  -2.006  11.455  1.00 52.77           C  
ATOM    500  CD  LYS X  62     -10.611  -2.779  11.538  1.00 57.55           C  
ATOM    501  CE  LYS X  62     -11.231  -2.726  12.930  1.00 60.47           C  
ATOM    502  NZ  LYS X  62     -10.562  -3.646  13.896  1.00 62.31           N  
ATOM    503  N   ASP X  63      -7.081   0.457  11.667  1.00 45.75           N  
ATOM    504  CA  ASP X  63      -7.066   1.739  12.391  1.00 50.50           C  
ATOM    505  C   ASP X  63      -6.322   2.845  11.646  1.00 51.71           C  
ATOM    506  O   ASP X  63      -6.594   4.023  11.853  1.00 53.99           O  
ATOM    507  CB  ASP X  63      -6.466   1.578  13.796  1.00 51.10           C  
ATOM    508  CG  ASP X  63      -7.467   1.029  14.809  1.00 55.24           C  
ATOM    509  OD1 ASP X  63      -8.686   1.003  14.511  1.00 52.09           O  
ATOM    510  OD2 ASP X  63      -7.029   0.625  15.914  1.00 58.95           O  
ATOM    511  N   MET X  64      -5.396   2.469  10.771  1.00 51.98           N  
ATOM    512  CA  MET X  64      -4.572   3.441  10.053  1.00 51.53           C  
ATOM    513  C   MET X  64      -5.027   3.712   8.650  1.00 49.65           C  
ATOM    514  O   MET X  64      -4.567   4.664   8.026  1.00 51.76           O  
ATOM    515  CB  MET X  64      -3.161   2.903  10.041  1.00 52.37           C  
ATOM    516  CG  MET X  64      -2.687   2.651  11.462  1.00 51.58           C  
ATOM    517  CE  MET X  64      -0.277   2.196  13.177  1.00 57.62           C  
ATOM    518  N   ILE X  65      -5.945   2.906   8.131  1.00 50.72           N  
ATOM    519  CA  ILE X  65      -6.472   3.139   6.787  1.00 50.57           C  
ATOM    520  C   ILE X  65      -6.903   4.601   6.622  1.00 53.54           C  
ATOM    521  O   ILE X  65      -6.697   5.202   5.560  1.00 55.55           O  
ATOM    522  CB  ILE X  65      -7.647   2.193   6.462  1.00 51.58           C  
ATOM    523  CG1 ILE X  65      -7.123   0.780   6.172  1.00 51.72           C  
ATOM    524  CG2 ILE X  65      -8.437   2.698   5.260  1.00 50.71           C  
ATOM    525  CD1 ILE X  65      -8.201  -0.275   6.057  1.00 51.42           C  
ATOM    526  N   CYS X  66      -7.475   5.173   7.679  1.00 54.20           N  
ATOM    527  CA  CYS X  66      -8.004   6.535   7.627  1.00 54.26           C  
ATOM    528  C   CYS X  66      -6.937   7.639   7.787  1.00 54.60           C  
ATOM    529  O   CYS X  66      -7.066   8.705   7.186  1.00 59.54           O  
ATOM    530  CB  CYS X  66      -9.111   6.709   8.673  1.00 51.64           C  
ATOM    531  SG  CYS X  66      -8.499   6.719  10.369  1.00 52.99           S  
ATOM    532  N   CYS X  67      -5.887   7.380   8.564  1.00 55.76           N  
ATOM    533  CA  CYS X  67      -5.016   8.452   9.073  1.00 57.26           C  
ATOM    534  C   CYS X  67      -3.499   8.324   8.803  1.00 54.26           C  
ATOM    535  O   CYS X  67      -2.727   9.229   9.157  1.00 52.97           O  
ATOM    536  CB  CYS X  67      -5.216   8.559  10.582  1.00 59.71           C  
ATOM    537  SG  CYS X  67      -4.408   7.224  11.494  1.00 68.05           S  
ATOM    538  N   ASP X  68      -3.055   7.214   8.221  1.00 48.01           N  
ATOM    539  CA  ASP X  68      -1.633   7.047   7.945  1.00 44.88           C  
ATOM    540  C   ASP X  68      -1.430   6.048   6.820  1.00 40.68           C  
ATOM    541  O   ASP X  68      -0.981   4.926   7.030  1.00 41.70           O  
ATOM    542  CB  ASP X  68      -0.903   6.600   9.204  1.00 46.73           C  
ATOM    543  CG  ASP X  68       0.595   6.723   9.081  1.00 48.40           C  
ATOM    544  OD1 ASP X  68       1.093   7.113   8.005  1.00 54.24           O  
ATOM    545  OD2 ASP X  68       1.283   6.436  10.076  1.00 52.38           O  
ATOM    546  N   SER X  69      -1.776   6.470   5.618  1.00 35.17           N  
ATOM    547  CA  SER X  69      -1.735   5.581   4.489  1.00 34.19           C  
ATOM    548  C   SER X  69      -0.297   5.180   4.104  1.00 32.57           C  
ATOM    549  O   SER X  69      -0.108   4.139   3.484  1.00 34.64           O  
ATOM    550  CB  SER X  69      -2.452   6.217   3.308  1.00 34.24           C  
ATOM    551  OG  SER X  69      -1.859   7.461   2.966  1.00 35.00           O  
ATOM    552  N   ARG X  70       0.711   5.982   4.459  1.00 29.72           N  
ATOM    553  CA  ARG X  70       2.108   5.619   4.148  1.00 28.21           C  
ATOM    554  C   ARG X  70       2.423   4.245   4.736  1.00 28.24           C  
ATOM    555  O   ARG X  70       2.944   3.385   4.054  1.00 25.81           O  
ATOM    556  CB  ARG X  70       3.102   6.667   4.673  1.00 27.12           C  
ATOM    557  CG  ARG X  70       3.024   8.014   3.960  1.00 25.99           C  
ATOM    558  CD  ARG X  70       4.106   8.956   4.435  1.00 25.33           C  
ATOM    559  NE  ARG X  70       4.084   9.105   5.893  1.00 24.42           N  
ATOM    560  CZ  ARG X  70       5.030   9.711   6.599  1.00 23.59           C  
ATOM    561  NH1 ARG X  70       6.069  10.275   6.000  1.00 23.98           N  
ATOM    562  NH2 ARG X  70       4.932   9.767   7.911  1.00 23.38           N  
ATOM    563  N   ILE X  71       2.061   4.048   5.999  1.00 28.46           N  
ATOM    564  CA  ILE X  71       2.365   2.809   6.706  1.00 29.76           C  
ATOM    565  C   ILE X  71       1.492   1.660   6.197  1.00 28.39           C  
ATOM    566  O   ILE X  71       1.969   0.543   6.028  1.00 26.75           O  
ATOM    567  CB  ILE X  71       2.128   2.958   8.214  1.00 31.86           C  
ATOM    568  CG1 ILE X  71       3.015   4.055   8.805  1.00 34.11           C  
ATOM    569  CG2 ILE X  71       2.357   1.635   8.930  1.00 32.85           C  
ATOM    570  CD1 ILE X  71       4.448   3.654   9.007  1.00 36.00           C  
ATOM    571  N   VAL X  72       0.218   1.949   5.949  1.00 27.63           N  
ATOM    572  CA  VAL X  72      -0.726   0.940   5.487  1.00 27.91           C  
ATOM    573  C   VAL X  72      -0.322   0.455   4.092  1.00 26.80           C  
ATOM    574  O   VAL X  72      -0.275  -0.740   3.831  1.00 25.23           O  
ATOM    575  CB  VAL X  72      -2.164   1.485   5.466  1.00 28.72           C  
ATOM    576  CG1 VAL X  72      -3.109   0.471   4.857  1.00 29.45           C  
ATOM    577  CG2 VAL X  72      -2.614   1.837   6.868  1.00 29.44           C  
ATOM    578  N   VAL X  73       0.008   1.396   3.219  1.00 26.40           N  
ATOM    579  CA  VAL X  73       0.481   1.067   1.871  1.00 26.34           C  
ATOM    580  C   VAL X  73       1.777   0.240   1.919  1.00 25.87           C  
ATOM    581  O   VAL X  73       1.873  -0.799   1.275  1.00 24.95           O  
ATOM    582  CB  VAL X  73       0.657   2.340   1.028  1.00 26.39           C  
ATOM    583  CG1 VAL X  73       1.429   2.059  -0.254  1.00 26.39           C  
ATOM    584  CG2 VAL X  73      -0.713   2.931   0.700  1.00 26.05           C  
ATOM    585  N   ALA X  74       2.760   0.695   2.686  1.00 24.62           N  
ATOM    586  CA  ALA X  74       4.006  -0.053   2.841  1.00 24.57           C  
ATOM    587  C   ALA X  74       3.785  -1.496   3.334  1.00 25.00           C  
ATOM    588  O   ALA X  74       4.290  -2.448   2.744  1.00 23.59           O  
ATOM    589  CB  ALA X  74       4.942   0.685   3.793  1.00 24.78           C  
ATOM    590  N   LEU X  75       3.030  -1.652   4.418  1.00 25.23           N  
ATOM    591  CA  LEU X  75       2.822  -2.968   5.008  1.00 27.13           C  
ATOM    592  C   LEU X  75       2.002  -3.889   4.105  1.00 26.12           C  
ATOM    593  O   LEU X  75       2.273  -5.082   4.028  1.00 25.56           O  
ATOM    594  CB  LEU X  75       2.109  -2.864   6.347  1.00 28.62           C  
ATOM    595  CG  LEU X  75       2.965  -2.499   7.546  1.00 30.75           C  
ATOM    596  CD1 LEU X  75       2.026  -2.116   8.687  1.00 33.98           C  
ATOM    597  CD2 LEU X  75       3.903  -3.643   7.932  1.00 31.30           C  
ATOM    598  N   SER X  76       0.975  -3.333   3.475  1.00 25.13           N  
ATOM    599  CA  SER X  76       0.149  -4.082   2.537  1.00 24.75           C  
ATOM    600  C   SER X  76       1.024  -4.609   1.373  1.00 23.91           C  
ATOM    601  O   SER X  76       0.971  -5.793   1.042  1.00 23.51           O  
ATOM    602  CB  SER X  76      -0.995  -3.219   2.046  1.00 24.67           C  
ATOM    603  OG  SER X  76      -1.748  -2.756   3.160  1.00 26.81           O  
ATOM    604  N   SER X  77       1.844  -3.733   0.801  1.00 23.18           N  
ATOM    605  CA  SER X  77       2.750  -4.112  -0.285  1.00 23.44           C  
ATOM    606  C   SER X  77       3.713  -5.209   0.160  1.00 23.59           C  
ATOM    607  O   SER X  77       3.974  -6.130  -0.608  1.00 23.58           O  
ATOM    608  CB  SER X  77       3.531  -2.910  -0.818  1.00 23.27           C  
ATOM    609  OG  SER X  77       4.648  -2.582  -0.019  1.00 22.93           O  
ATOM    610  N   LEU X  78       4.204  -5.113   1.403  1.00 23.42           N  
ATOM    611  CA  LEU X  78       5.146  -6.082   1.949  1.00 24.98           C  
ATOM    612  C   LEU X  78       4.512  -7.435   2.225  1.00 26.20           C  
ATOM    613  O   LEU X  78       5.144  -8.466   1.968  1.00 26.17           O  
ATOM    614  CB  LEU X  78       5.819  -5.570   3.235  1.00 26.05           C  
ATOM    615  CG  LEU X  78       6.931  -4.538   3.072  1.00 27.25           C  
ATOM    616  CD1 LEU X  78       7.380  -4.000   4.430  1.00 28.10           C  
ATOM    617  CD2 LEU X  78       8.114  -5.133   2.318  1.00 27.82           C  
ATOM    618  N   VAL X  79       3.284  -7.447   2.747  1.00 25.35           N  
ATOM    619  CA  VAL X  79       2.588  -8.709   2.960  1.00 25.64           C  
ATOM    620  C   VAL X  79       2.109  -9.293   1.628  1.00 26.64           C  
ATOM    621  O   VAL X  79       2.091 -10.517   1.466  1.00 26.53           O  
ATOM    622  CB  VAL X  79       1.417  -8.599   3.971  1.00 25.18           C  
ATOM    623  CG1 VAL X  79       0.186  -7.950   3.356  1.00 24.43           C  
ATOM    624  CG2 VAL X  79       1.092  -9.976   4.520  1.00 24.84           C  
ATOM    625  N   SER X  80       1.746  -8.433   0.673  1.00 26.93           N  
ATOM    626  CA  SER X  80       1.436  -8.905  -0.663  1.00 27.12           C  
ATOM    627  C   SER X  80       2.638  -9.639  -1.244  1.00 29.17           C  
ATOM    628  O   SER X  80       2.494 -10.754  -1.744  1.00 28.27           O  
ATOM    629  CB  SER X  80       1.051  -7.779  -1.595  1.00 28.18           C  
ATOM    630  OG  SER X  80       0.889  -8.282  -2.920  1.00 26.90           O  
ATOM    631  N   LYS X  81       3.821  -9.031  -1.148  1.00 31.09           N  
ATOM    632  CA  LYS X  81       5.041  -9.669  -1.653  1.00 33.47           C  
ATOM    633  C   LYS X  81       5.237 -11.053  -1.047  1.00 32.96           C  
ATOM    634  O   LYS X  81       5.506 -12.028  -1.763  1.00 33.02           O  
ATOM    635  CB  LYS X  81       6.281  -8.827  -1.365  1.00 35.06           C  
ATOM    636  CG  LYS X  81       7.524  -9.408  -2.005  1.00 35.52           C  
ATOM    637  CD  LYS X  81       8.710  -8.491  -1.849  1.00 37.72           C  
ATOM    638  CE  LYS X  81      10.003  -9.204  -2.207  1.00 39.14           C  
ATOM    639  NZ  LYS X  81      11.087  -8.206  -2.371  1.00 39.09           N  
ATOM    640  N   HIS X  82       5.108 -11.119   0.272  1.00 32.86           N  
ATOM    641  CA  HIS X  82       5.215 -12.362   1.008  1.00 33.86           C  
ATOM    642  C   HIS X  82       4.240 -13.438   0.523  1.00 33.44           C  
ATOM    643  O   HIS X  82       4.622 -14.603   0.407  1.00 33.99           O  
ATOM    644  CB  HIS X  82       5.023 -12.117   2.496  1.00 34.60           C  
ATOM    645  CG  HIS X  82       4.990 -13.373   3.300  1.00 38.53           C  
ATOM    646  ND1 HIS X  82       6.133 -13.994   3.757  1.00 41.10           N  
ATOM    647  CD2 HIS X  82       3.954 -14.150   3.698  1.00 39.18           C  
ATOM    648  CE1 HIS X  82       5.799 -15.085   4.423  1.00 42.09           C  
ATOM    649  NE2 HIS X  82       4.484 -15.204   4.397  1.00 41.40           N  
ATOM    650  N   TRP X  83       2.994 -13.050   0.244  1.00 33.29           N  
ATOM    651  CA  TRP X  83       1.976 -13.988  -0.216  1.00 29.98           C  
ATOM    652  C   TRP X  83       2.204 -14.422  -1.659  1.00 31.29           C  
ATOM    653  O   TRP X  83       1.879 -15.549  -2.033  1.00 32.50           O  
ATOM    654  CB  TRP X  83       0.562 -13.402  -0.092  1.00 28.97           C  
ATOM    655  CG  TRP X  83       0.026 -13.398   1.313  1.00 27.39           C  
ATOM    656  CD1 TRP X  83       0.257 -14.323   2.275  1.00 26.69           C  
ATOM    657  CD2 TRP X  83      -0.845 -12.423   1.890  1.00 26.29           C  
ATOM    658  NE1 TRP X  83      -0.403 -13.990   3.431  1.00 27.56           N  
ATOM    659  CE2 TRP X  83      -1.090 -12.821   3.221  1.00 27.01           C  
ATOM    660  CE3 TRP X  83      -1.457 -11.260   1.408  1.00 26.46           C  
ATOM    661  CZ2 TRP X  83      -1.897 -12.089   4.079  1.00 25.86           C  
ATOM    662  CZ3 TRP X  83      -2.270 -10.529   2.267  1.00 26.39           C  
ATOM    663  CH2 TRP X  83      -2.480 -10.946   3.580  1.00 25.44           C  
ATOM    664  N   GLU X  84       2.724 -13.528  -2.485  1.00 30.64           N  
ATOM    665  CA  GLU X  84       3.061 -13.920  -3.837  1.00 32.50           C  
ATOM    666  C   GLU X  84       4.167 -14.989  -3.812  1.00 32.25           C  
ATOM    667  O   GLU X  84       4.083 -15.963  -4.531  1.00 32.81           O  
ATOM    668  CB  GLU X  84       3.464 -12.724  -4.687  1.00 32.85           C  
ATOM    669  CG  GLU X  84       3.930 -13.127  -6.079  1.00 34.45           C  
ATOM    670  CD  GLU X  84       4.030 -11.975  -7.056  1.00 35.29           C  
ATOM    671  OE1 GLU X  84       3.280 -10.976  -6.940  1.00 37.28           O  
ATOM    672  OE2 GLU X  84       4.871 -12.077  -7.968  1.00 37.29           O  
ATOM    673  N   LEU X  85       5.162 -14.809  -2.949  1.00 34.51           N  
ATOM    674  CA  LEU X  85       6.301 -15.713  -2.848  1.00 36.28           C  
ATOM    675  C   LEU X  85       5.978 -17.033  -2.140  1.00 38.71           C  
ATOM    676  O   LEU X  85       6.740 -17.984  -2.246  1.00 37.95           O  
ATOM    677  CB  LEU X  85       7.468 -15.018  -2.130  1.00 35.69           C  
ATOM    678  CG  LEU X  85       8.184 -13.899  -2.897  1.00 35.89           C  
ATOM    679  CD1 LEU X  85       9.119 -13.134  -1.966  1.00 36.10           C  
ATOM    680  CD2 LEU X  85       8.946 -14.437  -4.097  1.00 35.80           C  
ATOM    681  N   THR X  86       4.873 -17.088  -1.401  1.00 40.04           N  
ATOM    682  CA  THR X  86       4.454 -18.324  -0.757  1.00 39.05           C  
ATOM    683  C   THR X  86       3.186 -18.865  -1.404  1.00 39.44           C  
ATOM    684  O   THR X  86       2.392 -19.512  -0.744  1.00 43.75           O  
ATOM    685  CB  THR X  86       4.247 -18.128   0.755  1.00 39.92           C  
ATOM    686  OG1 THR X  86       3.319 -17.053   0.996  1.00 39.64           O  
ATOM    687  CG2 THR X  86       5.561 -17.810   1.409  1.00 40.23           C  
ATOM    688  N   ASN X  87       3.006 -18.592  -2.696  1.00 39.66           N  
ATOM    689  CA  ASN X  87       1.907 -19.147  -3.505  1.00 43.51           C  
ATOM    690  C   ASN X  87       0.486 -18.823  -3.053  1.00 43.37           C  
ATOM    691  O   ASN X  87      -0.381 -19.702  -3.036  1.00 41.89           O  
ATOM    692  CB  ASN X  87       2.063 -20.667  -3.667  1.00 46.70           C  
ATOM    693  CG  ASN X  87       3.324 -21.034  -4.415  1.00 50.54           C  
ATOM    694  OD1 ASN X  87       3.512 -20.631  -5.568  1.00 52.83           O  
ATOM    695  ND2 ASN X  87       4.211 -21.771  -3.759  1.00 54.80           N  
ATOM    696  N   LYS X  88       0.238 -17.556  -2.731  1.00 40.81           N  
ATOM    697  CA  LYS X  88      -1.099 -17.103  -2.368  1.00 38.42           C  
ATOM    698  C   LYS X  88      -1.404 -15.783  -3.061  1.00 38.61           C  
ATOM    699  O   LYS X  88      -1.837 -14.822  -2.434  1.00 35.62           O  
ATOM    700  CB  LYS X  88      -1.216 -16.973  -0.845  1.00 40.65           C  
ATOM    701  CG  LYS X  88      -1.055 -18.296  -0.113  1.00 41.54           C  
ATOM    702  CD  LYS X  88      -1.539 -18.208   1.319  1.00 44.92           C  
ATOM    703  CE  LYS X  88      -1.491 -19.555   2.019  1.00 47.28           C  
ATOM    704  NZ  LYS X  88      -0.109 -19.891   2.457  1.00 48.39           N  
ATOM    705  N   LYS X  89      -1.177 -15.745  -4.370  1.00 36.53           N  
ATOM    706  CA  LYS X  89      -1.385 -14.528  -5.139  1.00 35.71           C  
ATOM    707  C   LYS X  89      -2.811 -13.996  -5.062  1.00 31.77           C  
ATOM    708  O   LYS X  89      -3.035 -12.794  -5.200  1.00 25.98           O  
ATOM    709  CB  LYS X  89      -1.046 -14.755  -6.613  1.00 38.87           C  
ATOM    710  CG  LYS X  89       0.407 -14.537  -6.948  1.00 43.12           C  
ATOM    711  CD  LYS X  89       0.583 -14.167  -8.415  1.00 47.42           C  
ATOM    712  CE  LYS X  89       0.462 -15.383  -9.320  1.00 49.33           C  
ATOM    713  NZ  LYS X  89       1.733 -16.157  -9.381  1.00 51.46           N  
ATOM    714  N   TYR X  90      -3.771 -14.905  -4.918  1.00 29.43           N  
ATOM    715  CA  TYR X  90      -5.172 -14.526  -4.779  1.00 29.24           C  
ATOM    716  C   TYR X  90      -5.374 -13.544  -3.594  1.00 27.42           C  
ATOM    717  O   TYR X  90      -6.205 -12.636  -3.665  1.00 30.20           O  
ATOM    718  CB  TYR X  90      -6.047 -15.787  -4.638  1.00 29.02           C  
ATOM    719  CG  TYR X  90      -5.717 -16.633  -3.440  1.00 28.85           C  
ATOM    720  CD1 TYR X  90      -4.766 -17.635  -3.509  1.00 30.08           C  
ATOM    721  CD2 TYR X  90      -6.375 -16.441  -2.234  1.00 29.02           C  
ATOM    722  CE1 TYR X  90      -4.460 -18.415  -2.403  1.00 29.64           C  
ATOM    723  CE2 TYR X  90      -6.082 -17.215  -1.128  1.00 28.51           C  
ATOM    724  CZ  TYR X  90      -5.129 -18.202  -1.215  1.00 29.73           C  
ATOM    725  OH  TYR X  90      -4.834 -18.958  -0.106  1.00 30.00           O  
ATOM    726  N   ARG X  91      -4.581 -13.709  -2.538  1.00 26.97           N  
ATOM    727  CA  ARG X  91      -4.590 -12.773  -1.400  1.00 27.65           C  
ATOM    728  C   ARG X  91      -4.057 -11.378  -1.766  1.00 28.66           C  
ATOM    729  O   ARG X  91      -4.581 -10.367  -1.318  1.00 26.51           O  
ATOM    730  CB  ARG X  91      -3.772 -13.350  -0.253  1.00 27.86           C  
ATOM    731  CG  ARG X  91      -4.447 -14.544   0.402  1.00 28.96           C  
ATOM    732  CD  ARG X  91      -3.701 -14.924   1.646  1.00 30.39           C  
ATOM    733  NE  ARG X  91      -4.213 -16.133   2.281  1.00 29.90           N  
ATOM    734  CZ  ARG X  91      -3.813 -16.570   3.471  1.00 31.36           C  
ATOM    735  NH1 ARG X  91      -2.918 -15.884   4.176  1.00 30.43           N  
ATOM    736  NH2 ARG X  91      -4.332 -17.687   3.976  1.00 33.17           N  
ATOM    737  N   CYS X  92      -3.019 -11.326  -2.601  1.00 27.91           N  
ATOM    738  CA  CYS X  92      -2.522 -10.045  -3.114  1.00 26.23           C  
ATOM    739  C   CYS X  92      -3.628  -9.233  -3.773  1.00 25.82           C  
ATOM    740  O   CYS X  92      -3.740  -8.028  -3.554  1.00 25.19           O  
ATOM    741  CB  CYS X  92      -1.379 -10.284  -4.111  1.00 25.98           C  
ATOM    742  SG  CYS X  92      -0.128 -11.407  -3.464  1.00 27.54           S  
ATOM    743  N   MET X  93      -4.455  -9.913  -4.561  1.00 26.10           N  
ATOM    744  CA  MET X  93      -5.508  -9.237  -5.311  0.51 26.08           C  
ATOM    745  C   MET X  93      -6.649  -8.809  -4.423  1.00 24.93           C  
ATOM    746  O   MET X  93      -7.183  -7.713  -4.586  1.00 24.00           O  
ATOM    747  CB  MET X  93      -6.049 -10.140  -6.403  0.51 27.64           C  
ATOM    748  CG  MET X  93      -4.956 -10.460  -7.405  0.51 29.74           C  
ATOM    749  CE  MET X  93      -6.874 -10.656  -9.643  0.51 29.64           C  
ATOM    750  N   ALA X  94      -7.038  -9.648  -3.479  1.00 23.66           N  
ATOM    751  CA  ALA X  94      -8.084  -9.273  -2.527  1.00 23.57           C  
ATOM    752  C   ALA X  94      -7.636  -8.080  -1.657  1.00 24.01           C  
ATOM    753  O   ALA X  94      -8.387  -7.130  -1.467  1.00 26.03           O  
ATOM    754  CB  ALA X  94      -8.458 -10.454  -1.656  1.00 22.76           C  
ATOM    755  N   LEU X  95      -6.403  -8.117  -1.167  1.00 24.73           N  
ATOM    756  CA  LEU X  95      -5.862  -7.016  -0.365  1.00 25.14           C  
ATOM    757  C   LEU X  95      -5.795  -5.660  -1.103  1.00 26.11           C  
ATOM    758  O   LEU X  95      -6.220  -4.615  -0.568  1.00 24.23           O  
ATOM    759  CB  LEU X  95      -4.475  -7.368   0.171  1.00 24.87           C  
ATOM    760  CG  LEU X  95      -3.927  -6.385   1.217  1.00 25.93           C  
ATOM    761  CD1 LEU X  95      -4.766  -6.433   2.481  1.00 25.95           C  
ATOM    762  CD2 LEU X  95      -2.471  -6.659   1.567  1.00 26.13           C  
ATOM    763  N   ALA X  96      -5.255  -5.689  -2.323  1.00 24.05           N  
ATOM    764  CA  ALA X  96      -5.007  -4.472  -3.092  1.00 24.16           C  
ATOM    765  C   ALA X  96      -6.284  -3.669  -3.354  1.00 24.89           C  
ATOM    766  O   ALA X  96      -6.293  -2.454  -3.184  1.00 25.42           O  
ATOM    767  CB  ALA X  96      -4.311  -4.820  -4.422  1.00 23.29           C  
ATOM    768  N   GLU X  97      -7.348  -4.343  -3.791  1.00 25.55           N  
ATOM    769  CA  GLU X  97      -8.611  -3.671  -4.101  1.00 26.55           C  
ATOM    770  C   GLU X  97      -9.235  -3.088  -2.835  1.00 26.89           C  
ATOM    771  O   GLU X  97      -9.786  -1.987  -2.856  1.00 26.42           O  
ATOM    772  CB  GLU X  97      -9.613  -4.616  -4.794  1.00 27.49           C  
ATOM    773  CG  GLU X  97      -9.993  -5.856  -3.988  1.00 28.78           C  
ATOM    774  CD  GLU X  97     -10.893  -6.827  -4.749  1.00 30.07           C  
ATOM    775  OE1 GLU X  97     -11.271  -6.526  -5.897  1.00 29.45           O  
ATOM    776  OE2 GLU X  97     -11.228  -7.903  -4.190  1.00 29.39           O  
ATOM    777  N   HIS X  98      -9.116  -3.803  -1.724  1.00 25.94           N  
ATOM    778  CA  HIS X  98      -9.773  -3.362  -0.506  1.00 25.49           C  
ATOM    779  C   HIS X  98      -9.040  -2.176   0.121  1.00 25.40           C  
ATOM    780  O   HIS X  98      -9.654  -1.156   0.408  1.00 25.50           O  
ATOM    781  CB  HIS X  98      -9.893  -4.512   0.496  1.00 24.27           C  
ATOM    782  CG  HIS X  98     -10.500  -4.108   1.804  1.00 23.51           C  
ATOM    783  ND1 HIS X  98     -11.747  -3.535   1.899  1.00 23.82           N  
ATOM    784  CD2 HIS X  98     -10.031  -4.197   3.066  1.00 24.50           C  
ATOM    785  CE1 HIS X  98     -12.018  -3.286   3.167  1.00 24.63           C  
ATOM    786  NE2 HIS X  98     -10.993  -3.684   3.896  1.00 24.85           N  
ATOM    787  N   ILE X  99      -7.736  -2.320   0.345  1.00 25.83           N  
ATOM    788  CA  ILE X  99      -6.944  -1.254   0.948  1.00 27.72           C  
ATOM    789  C   ILE X  99      -7.030   0.034   0.136  1.00 29.75           C  
ATOM    790  O   ILE X  99      -7.267   1.117   0.694  1.00 28.35           O  
ATOM    791  CB  ILE X  99      -5.468  -1.653   1.104  1.00 28.56           C  
ATOM    792  CG1 ILE X  99      -5.336  -2.785   2.117  1.00 28.92           C  
ATOM    793  CG2 ILE X  99      -4.619  -0.460   1.527  1.00 28.51           C  
ATOM    794  CD1 ILE X  99      -5.918  -2.479   3.481  1.00 29.61           C  
ATOM    795  N   SER X 100      -6.863  -0.085  -1.179  1.00 30.49           N  
ATOM    796  CA  SER X 100      -6.875   1.081  -2.052  0.25 32.00           C  
ATOM    797  C   SER X 100      -8.201   1.830  -1.962  1.00 33.02           C  
ATOM    798  O   SER X 100      -8.227   3.057  -1.914  1.00 34.95           O  
ATOM    799  CB  SER X 100      -6.614   0.665  -3.499  0.25 31.95           C  
ATOM    800  OG  SER X 100      -6.436   1.805  -4.314  0.25 31.91           O  
ATOM    801  N   ASP X 101      -9.298   1.083  -1.936  1.00 33.71           N  
ATOM    802  CA  ASP X 101     -10.629   1.678  -1.897  1.00 35.74           C  
ATOM    803  C   ASP X 101     -11.112   2.095  -0.501  1.00 35.68           C  
ATOM    804  O   ASP X 101     -12.106   2.798  -0.397  1.00 34.86           O  
ATOM    805  CB  ASP X 101     -11.652   0.726  -2.498  1.00 37.89           C  
ATOM    806  CG  ASP X 101     -12.806   1.460  -3.165  1.00 41.98           C  
ATOM    807  OD1 ASP X 101     -12.560   2.244  -4.122  1.00 43.31           O  
ATOM    808  OD2 ASP X 101     -13.959   1.238  -2.755  1.00 40.36           O  
ATOM    809  N   SER X 102     -10.429   1.652   0.555  1.00 33.29           N  
ATOM    810  CA  SER X 102     -10.831   1.965   1.918  1.00 33.52           C  
ATOM    811  C   SER X 102     -10.110   3.182   2.503  1.00 35.35           C  
ATOM    812  O   SER X 102     -10.523   3.686   3.547  1.00 37.37           O  
ATOM    813  CB  SER X 102     -10.596   0.767   2.843  1.00 31.40           C  
ATOM    814  OG  SER X 102     -11.317  -0.350   2.362  0.58 31.08           O  
ATOM    815  N   ILE X 103      -9.037   3.645   1.860  1.00 33.68           N  
ATOM    816  CA  ILE X 103      -8.364   4.871   2.289  1.00 31.14           C  
ATOM    817  C   ILE X 103      -9.275   6.061   1.974  1.00 30.64           C  
ATOM    818  O   ILE X 103      -9.758   6.193   0.843  1.00 28.41           O  
ATOM    819  CB  ILE X 103      -6.988   5.051   1.607  1.00 32.18           C  
ATOM    820  CG1 ILE X 103      -6.027   3.914   1.994  1.00 31.50           C  
ATOM    821  CG2 ILE X 103      -6.358   6.391   1.985  1.00 31.84           C  
ATOM    822  CD1 ILE X 103      -4.919   3.701   0.980  1.00 32.74           C  
ATOM    823  N   PRO X 104      -9.529   6.932   2.974  1.00 31.59           N  
ATOM    824  CA  PRO X 104     -10.390   8.089   2.732  1.00 32.46           C  
ATOM    825  C   PRO X 104      -9.804   9.037   1.697  1.00 33.44           C  
ATOM    826  O   PRO X 104      -8.572   9.206   1.639  1.00 32.84           O  
ATOM    827  CB  PRO X 104     -10.451   8.791   4.094  1.00 32.15           C  
ATOM    828  CG  PRO X 104      -9.951   7.812   5.080  1.00 33.41           C  
ATOM    829  CD  PRO X 104      -9.011   6.909   4.350  1.00 31.94           C  
ATOM    830  N   ILE X 105     -10.680   9.658   0.912  1.00 35.03           N  
ATOM    831  CA  ILE X 105     -10.270  10.634  -0.102  1.00 38.14           C  
ATOM    832  C   ILE X 105      -9.272  11.674   0.433  1.00 35.33           C  
ATOM    833  O   ILE X 105      -8.330  12.029  -0.253  1.00 36.62           O  
ATOM    834  CB  ILE X 105     -11.489  11.327  -0.792  1.00 42.59           C  
ATOM    835  CG1 ILE X 105     -11.048  12.466  -1.725  1.00 44.60           C  
ATOM    836  CG2 ILE X 105     -12.471  11.911   0.220  1.00 44.36           C  
ATOM    837  CD1 ILE X 105     -10.169  12.026  -2.881  1.00 48.15           C  
ATOM    838  N   SER X 106      -9.456  12.142   1.654  1.00 34.81           N  
ATOM    839  CA  SER X 106      -8.554  13.154   2.211  1.00 35.24           C  
ATOM    840  C   SER X 106      -7.144  12.603   2.440  1.00 33.06           C  
ATOM    841  O   SER X 106      -6.158  13.294   2.231  1.00 33.17           O  
ATOM    842  CB  SER X 106      -9.112  13.694   3.526  1.00 36.44           C  
ATOM    843  OG  SER X 106      -9.348  12.627   4.431  1.00 39.50           O  
ATOM    844  N   GLU X 107      -7.063  11.366   2.905  1.00 31.83           N  
ATOM    845  CA  GLU X 107      -5.773  10.707   3.114  1.00 32.32           C  
ATOM    846  C   GLU X 107      -5.145  10.335   1.767  1.00 29.81           C  
ATOM    847  O   GLU X 107      -3.949  10.360   1.618  1.00 30.72           O  
ATOM    848  CB  GLU X 107      -5.950   9.490   4.018  1.00 32.91           C  
ATOM    849  CG  GLU X 107      -4.679   8.727   4.326  1.00 34.30           C  
ATOM    850  CD  GLU X 107      -3.664   9.527   5.124  1.00 37.16           C  
ATOM    851  OE1 GLU X 107      -4.035  10.584   5.702  1.00 37.16           O  
ATOM    852  OE2 GLU X 107      -2.486   9.088   5.173  1.00 33.75           O  
ATOM    853  N   LEU X 108      -5.968  10.034   0.778  1.00 31.21           N  
ATOM    854  CA  LEU X 108      -5.492   9.788  -0.568  1.00 32.38           C  
ATOM    855  C   LEU X 108      -4.802  11.010  -1.132  1.00 32.82           C  
ATOM    856  O   LEU X 108      -3.699  10.921  -1.658  1.00 33.02           O  
ATOM    857  CB  LEU X 108      -6.654   9.451  -1.493  1.00 35.48           C  
ATOM    858  CG  LEU X 108      -6.979   8.027  -1.922  1.00 37.76           C  
ATOM    859  CD1 LEU X 108      -7.512   8.121  -3.350  1.00 39.38           C  
ATOM    860  CD2 LEU X 108      -5.798   7.061  -1.871  1.00 38.82           C  
ATOM    861  N   SER X 109      -5.487  12.147  -1.040  1.00 31.77           N  
ATOM    862  CA  SER X 109      -4.976  13.415  -1.540  0.99 30.89           C  
ATOM    863  C   SER X 109      -3.714  13.831  -0.807  1.00 28.83           C  
ATOM    864  O   SER X 109      -2.799  14.376  -1.400  1.00 30.01           O  
ATOM    865  CB  SER X 109      -6.045  14.498  -1.416  1.00 31.39           C  
ATOM    866  OG  SER X 109      -7.104  14.184  -2.294  0.75 31.67           O  
ATOM    867  N   ARG X 110      -3.677  13.563   0.486  1.00 26.43           N  
ATOM    868  CA  ARG X 110      -2.483  13.772   1.258  1.00 26.27           C  
ATOM    869  C   ARG X 110      -1.295  12.935   0.733  1.00 26.26           C  
ATOM    870  O   ARG X 110      -0.214  13.472   0.507  1.00 24.98           O  
ATOM    871  CB  ARG X 110      -2.767  13.424   2.702  1.00 25.88           C  
ATOM    872  CG  ARG X 110      -1.600  13.576   3.635  1.00 27.28           C  
ATOM    873  CD  ARG X 110      -1.932  12.837   4.908  1.00 28.55           C  
ATOM    874  NE  ARG X 110      -1.076  13.247   5.996  1.00 30.42           N  
ATOM    875  CZ  ARG X 110      -1.087  12.691   7.197  1.00 29.99           C  
ATOM    876  NH1 ARG X 110      -1.910  11.691   7.469  1.00 32.24           N  
ATOM    877  NH2 ARG X 110      -0.261  13.133   8.118  1.00 30.49           N  
ATOM    878  N   LEU X 111      -1.495  11.631   0.552  1.00 26.08           N  
ATOM    879  CA  LEU X 111      -0.416  10.773   0.072  1.00 25.83           C  
ATOM    880  C   LEU X 111       0.050  11.243  -1.300  1.00 25.14           C  
ATOM    881  O   LEU X 111       1.253  11.350  -1.564  1.00 25.30           O  
ATOM    882  CB  LEU X 111      -0.851   9.310   0.034  1.00 26.72           C  
ATOM    883  CG  LEU X 111       0.261   8.329  -0.356  1.00 28.19           C  
ATOM    884  CD1 LEU X 111       1.430   8.396   0.624  1.00 27.77           C  
ATOM    885  CD2 LEU X 111      -0.296   6.914  -0.443  1.00 29.11           C  
ATOM    886  N   ARG X 112      -0.906  11.559  -2.157  1.00 25.03           N  
ATOM    887  CA  ARG X 112      -0.608  12.068  -3.473  1.00 25.50           C  
ATOM    888  C   ARG X 112       0.191  13.376  -3.408  1.00 26.60           C  
ATOM    889  O   ARG X 112       1.146  13.577  -4.154  1.00 25.30           O  
ATOM    890  CB  ARG X 112      -1.907  12.306  -4.230  1.00 26.42           C  
ATOM    891  CG  ARG X 112      -1.687  12.968  -5.565  1.00 27.01           C  
ATOM    892  CD  ARG X 112      -2.947  12.999  -6.389  1.00 28.58           C  
ATOM    893  NE  ARG X 112      -2.777  13.880  -7.533  1.00 29.09           N  
ATOM    894  CZ  ARG X 112      -3.596  13.922  -8.576  1.00 33.04           C  
ATOM    895  NH1 ARG X 112      -4.663  13.132  -8.630  1.00 35.02           N  
ATOM    896  NH2 ARG X 112      -3.357  14.760  -9.566  1.00 34.50           N  
ATOM    897  N   TYR X 113      -0.237  14.267  -2.522  1.00 25.37           N  
ATOM    898  CA  TYR X 113       0.408  15.549  -2.316  1.00 24.87           C  
ATOM    899  C   TYR X 113       1.879  15.357  -1.946  1.00 23.62           C  
ATOM    900  O   TYR X 113       2.773  15.892  -2.604  1.00 24.15           O  
ATOM    901  CB  TYR X 113      -0.364  16.309  -1.233  1.00 24.58           C  
ATOM    902  CG  TYR X 113       0.267  17.566  -0.719  1.00 24.50           C  
ATOM    903  CD1 TYR X 113       0.257  18.725  -1.478  1.00 25.32           C  
ATOM    904  CD2 TYR X 113       0.843  17.608   0.546  1.00 25.57           C  
ATOM    905  CE1 TYR X 113       0.810  19.891  -1.003  1.00 25.11           C  
ATOM    906  CE2 TYR X 113       1.400  18.772   1.034  1.00 27.39           C  
ATOM    907  CZ  TYR X 113       1.372  19.913   0.257  1.00 27.28           C  
ATOM    908  OH  TYR X 113       1.941  21.072   0.730  1.00 29.88           O  
ATOM    909  N   ASN X 114       2.132  14.577  -0.912  1.00 22.62           N  
ATOM    910  CA  ASN X 114       3.509  14.339  -0.486  1.00 23.36           C  
ATOM    911  C   ASN X 114       4.338  13.522  -1.495  1.00 22.93           C  
ATOM    912  O   ASN X 114       5.510  13.799  -1.694  1.00 23.08           O  
ATOM    913  CB  ASN X 114       3.530  13.691   0.878  1.00 22.93           C  
ATOM    914  CG  ASN X 114       3.056  14.633   1.965  1.00 23.66           C  
ATOM    915  OD1 ASN X 114       3.778  15.543   2.374  1.00 25.06           O  
ATOM    916  ND2 ASN X 114       1.859  14.398   2.463  1.00 23.19           N  
ATOM    917  N   LEU X 115       3.717  12.539  -2.148  1.00 23.96           N  
ATOM    918  CA  LEU X 115       4.414  11.729  -3.134  1.00 23.44           C  
ATOM    919  C   LEU X 115       4.842  12.573  -4.351  1.00 22.85           C  
ATOM    920  O   LEU X 115       5.965  12.443  -4.839  1.00 22.63           O  
ATOM    921  CB  LEU X 115       3.572  10.520  -3.528  1.00 24.89           C  
ATOM    922  CG  LEU X 115       4.097   9.553  -4.596  1.00 25.95           C  
ATOM    923  CD1 LEU X 115       5.434   8.968  -4.187  1.00 27.48           C  
ATOM    924  CD2 LEU X 115       3.107   8.429  -4.866  1.00 25.71           C  
ATOM    925  N   SER X 116       3.966  13.439  -4.829  1.00 22.69           N  
ATOM    926  CA  SER X 116       4.293  14.309  -5.962  1.00 22.23           C  
ATOM    927  C   SER X 116       5.491  15.183  -5.623  1.00 23.59           C  
ATOM    928  O   SER X 116       6.395  15.350  -6.449  1.00 22.51           O  
ATOM    929  CB  SER X 116       3.105  15.156  -6.395  1.00 21.55           C  
ATOM    930  OG  SER X 116       3.452  16.023  -7.482  1.00 20.47           O  
ATOM    931  N   LYS X 117       5.518  15.706  -4.395  1.00 23.80           N  
ATOM    932  CA  LYS X 117       6.638  16.532  -3.952  1.00 25.93           C  
ATOM    933  C   LYS X 117       7.953  15.764  -3.975  1.00 25.99           C  
ATOM    934  O   LYS X 117       8.985  16.283  -4.422  1.00 24.34           O  
ATOM    935  CB  LYS X 117       6.392  17.072  -2.550  1.00 26.18           C  
ATOM    936  CG  LYS X 117       5.458  18.258  -2.519  1.00 28.52           C  
ATOM    937  CD  LYS X 117       5.268  18.697  -1.078  1.00 31.75           C  
ATOM    938  CE  LYS X 117       4.690  20.086  -1.001  1.00 34.90           C  
ATOM    939  NZ  LYS X 117       4.610  20.544   0.408  1.00 39.52           N  
ATOM    940  N   TYR X 118       7.902  14.526  -3.499  1.00 23.86           N  
ATOM    941  CA  TYR X 118       9.064  13.660  -3.509  1.00 24.01           C  
ATOM    942  C   TYR X 118       9.506  13.428  -4.947  1.00 24.30           C  
ATOM    943  O   TYR X 118      10.670  13.627  -5.274  1.00 24.07           O  
ATOM    944  CB  TYR X 118       8.748  12.348  -2.809  1.00 23.19           C  
ATOM    945  CG  TYR X 118       9.875  11.359  -2.776  1.00 24.00           C  
ATOM    946  CD1 TYR X 118      10.991  11.561  -1.966  1.00 24.71           C  
ATOM    947  CD2 TYR X 118       9.829  10.210  -3.545  1.00 23.94           C  
ATOM    948  CE1 TYR X 118      12.028  10.645  -1.941  1.00 24.38           C  
ATOM    949  CE2 TYR X 118      10.851   9.293  -3.519  1.00 24.26           C  
ATOM    950  CZ  TYR X 118      11.953   9.506  -2.714  1.00 24.69           C  
ATOM    951  OH  TYR X 118      12.997   8.587  -2.703  1.00 24.38           O  
ATOM    952  N   LEU X 119       8.570  13.054  -5.813  1.00 25.30           N  
ATOM    953  CA  LEU X 119       8.902  12.731  -7.207  1.00 25.91           C  
ATOM    954  C   LEU X 119       9.396  13.936  -7.990  1.00 27.19           C  
ATOM    955  O   LEU X 119      10.135  13.783  -8.965  1.00 28.30           O  
ATOM    956  CB  LEU X 119       7.699  12.105  -7.923  1.00 25.74           C  
ATOM    957  CG  LEU X 119       7.231  10.745  -7.378  1.00 25.03           C  
ATOM    958  CD1 LEU X 119       5.852  10.390  -7.912  1.00 25.55           C  
ATOM    959  CD2 LEU X 119       8.232   9.651  -7.709  1.00 24.77           C  
ATOM    960  N   ARG X 120       8.984  15.130  -7.579  1.00 27.85           N  
ATOM    961  CA  ARG X 120       9.477  16.371  -8.178  0.87 28.63           C  
ATOM    962  C   ARG X 120      10.805  16.837  -7.551  1.00 29.60           C  
ATOM    963  O   ARG X 120      11.371  17.847  -7.967  1.00 30.80           O  
ATOM    964  CB  ARG X 120       8.411  17.472  -8.066  1.00 29.05           C  
ATOM    965  CG  ARG X 120       7.192  17.239  -8.952  1.00 29.86           C  
ATOM    966  CD  ARG X 120       7.443  17.780 -10.332  1.00 30.63           C  
ATOM    967  NE  ARG X 120       6.402  17.509 -11.329  0.89 30.97           N  
ATOM    968  CZ  ARG X 120       5.244  18.159 -11.431  0.76 30.69           C  
ATOM    969  NH1 ARG X 120       4.897  19.073 -10.535  1.00 30.25           N  
ATOM    970  NH2 ARG X 120       4.410  17.868 -12.422  1.00 30.39           N  
ATOM    971  N   GLY X 121      11.311  16.121  -6.558  1.00 29.52           N  
ATOM    972  CA  GLY X 121      12.589  16.474  -5.962  1.00 30.78           C  
ATOM    973  C   GLY X 121      12.523  17.639  -4.986  1.00 31.65           C  
ATOM    974  O   GLY X 121      13.554  18.216  -4.660  1.00 32.47           O  
ATOM    975  N   HIS X 122      11.327  17.981  -4.512  1.00 30.23           N  
ATOM    976  CA  HIS X 122      11.165  19.084  -3.557  1.00 29.92           C  
ATOM    977  C   HIS X 122      11.446  18.647  -2.134  1.00 29.57           C  
ATOM    978  O   HIS X 122      11.756  19.477  -1.290  1.00 29.56           O  
ATOM    979  CB  HIS X 122       9.754  19.675  -3.620  1.00 30.78           C  
ATOM    980  CG  HIS X 122       9.415  20.290  -4.940  1.00 34.88           C  
ATOM    981  ND1 HIS X 122      10.301  21.065  -5.650  1.00 39.07           N  
ATOM    982  CD2 HIS X 122       8.276  20.258  -5.673  1.00 38.86           C  
ATOM    983  CE1 HIS X 122       9.729  21.484  -6.766  1.00 38.96           C  
ATOM    984  NE2 HIS X 122       8.502  21.001  -6.808  1.00 39.41           N  
ATOM    985  N   THR X 123      11.294  17.358  -1.844  1.00 27.53           N  
ATOM    986  CA  THR X 123      11.583  16.848  -0.519  1.00 26.42           C  
ATOM    987  C   THR X 123      12.479  15.632  -0.635  1.00 27.91           C  
ATOM    988  O   THR X 123      12.473  14.942  -1.669  1.00 28.06           O  
ATOM    989  CB  THR X 123      10.298  16.458   0.257  1.00 25.65           C  
ATOM    990  OG1 THR X 123       9.594  15.408  -0.430  1.00 24.76           O  
ATOM    991  CG2 THR X 123       9.378  17.655   0.421  1.00 24.96           C  
ATOM    992  N   GLU X 124      13.214  15.364   0.441  1.00 29.11           N  
ATOM    993  CA  GLU X 124      14.152  14.243   0.534  1.00 31.26           C  
ATOM    994  C   GLU X 124      13.453  12.913   0.669  1.00 30.44           C  
ATOM    995  O   GLU X 124      14.000  11.896   0.287  1.00 29.98           O  
ATOM    996  CB  GLU X 124      15.022  14.373   1.790  1.00 35.91           C  
ATOM    997  CG  GLU X 124      16.288  15.203   1.673  1.00 40.87           C  
ATOM    998  CD  GLU X 124      17.181  15.036   2.903  1.00 43.38           C  
ATOM    999  OE1 GLU X 124      16.651  14.778   4.007  1.00 46.46           O  
ATOM   1000  OE2 GLU X 124      18.410  15.140   2.767  1.00 48.83           O  
ATOM   1001  N   SER X 125      12.298  12.921   1.329  1.00 29.63           N  
ATOM   1002  CA  SER X 125      11.509  11.726   1.542  1.00 28.50           C  
ATOM   1003  C   SER X 125      10.043  12.040   1.294  1.00 26.77           C  
ATOM   1004  O   SER X 125       9.683  13.180   1.046  1.00 26.82           O  
ATOM   1005  CB  SER X 125      11.678  11.243   2.971  1.00 29.84           C  
ATOM   1006  OG  SER X 125      11.098  12.173   3.865  1.00 30.76           O  
ATOM   1007  N   ILE X 126       9.220  11.000   1.334  1.00 26.61           N  
ATOM   1008  CA  ILE X 126       7.769  11.107   1.219  0.13 25.71           C  
ATOM   1009  C   ILE X 126       7.230  11.604   2.551  1.00 25.30           C  
ATOM   1010  O   ILE X 126       7.177  10.840   3.502  1.00 24.43           O  
ATOM   1011  CB  ILE X 126       7.123   9.727   0.950  0.13 25.61           C  
ATOM   1012  CG1 ILE X 126       7.715   9.069  -0.296  0.13 25.43           C  
ATOM   1013  CG2 ILE X 126       5.616   9.867   0.782  0.13 25.57           C  
ATOM   1014  CD1 ILE X 126       7.129   9.613  -1.566  0.13 25.28           C  
ATOM   1015  N   GLU X 127       6.837  12.868   2.626  1.00 26.09           N  
ATOM   1016  CA  GLU X 127       6.422  13.453   3.914  1.00 28.78           C  
ATOM   1017  C   GLU X 127       4.971  13.150   4.238  1.00 28.48           C  
ATOM   1018  O   GLU X 127       4.332  12.339   3.551  1.00 25.29           O  
ATOM   1019  CB  GLU X 127       6.708  14.952   3.934  1.00 29.17           C  
ATOM   1020  CG  GLU X 127       8.182  15.248   4.089  1.00 31.29           C  
ATOM   1021  CD  GLU X 127       8.552  16.692   3.838  1.00 32.94           C  
ATOM   1022  OE1 GLU X 127       7.654  17.534   3.635  1.00 38.50           O  
ATOM   1023  OE2 GLU X 127       9.759  16.981   3.822  1.00 35.01           O  
ATOM   1024  N   ASP X 128       4.462  13.780   5.302  1.00 28.07           N  
ATOM   1025  CA  ASP X 128       3.078  13.605   5.721  1.00 29.09           C  
ATOM   1026  C   ASP X 128       2.332  14.934   5.944  1.00 29.36           C  
ATOM   1027  O   ASP X 128       1.466  15.032   6.816  1.00 29.20           O  
ATOM   1028  CB  ASP X 128       3.045  12.764   6.992  1.00 30.47           C  
ATOM   1029  CG  ASP X 128       3.630  13.481   8.203  1.00 31.98           C  
ATOM   1030  OD1 ASP X 128       4.436  14.430   8.071  1.00 34.15           O  
ATOM   1031  OD2 ASP X 128       3.271  13.076   9.314  1.00 36.51           O  
ATOM   1032  N   LYS X 129       2.653  15.943   5.144  1.00 29.63           N  
ATOM   1033  CA  LYS X 129       2.022  17.257   5.291  1.00 30.36           C  
ATOM   1034  C   LYS X 129       0.693  17.282   4.569  1.00 29.29           C  
ATOM   1035  O   LYS X 129       0.389  16.382   3.777  1.00 26.96           O  
ATOM   1036  CB  LYS X 129       2.938  18.348   4.757  1.00 32.92           C  
ATOM   1037  CG  LYS X 129       4.372  18.146   5.206  1.00 36.96           C  
ATOM   1038  CD  LYS X 129       5.053  19.407   5.677  1.00 39.72           C  
ATOM   1039  CE  LYS X 129       6.236  19.051   6.561  1.00 42.85           C  
ATOM   1040  NZ  LYS X 129       5.777  18.474   7.858  1.00 45.55           N  
ATOM   1041  N   PHE X 130      -0.114  18.292   4.873  1.00 28.16           N  
ATOM   1042  CA  PHE X 130      -1.356  18.546   4.156  1.00 28.61           C  
ATOM   1043  C   PHE X 130      -1.171  19.831   3.393  1.00 27.90           C  
ATOM   1044  O   PHE X 130      -0.336  20.662   3.753  1.00 30.11           O  
ATOM   1045  CB  PHE X 130      -2.543  18.706   5.122  1.00 30.29           C  
ATOM   1046  CG  PHE X 130      -2.897  17.459   5.883  1.00 31.10           C  
ATOM   1047  CD1 PHE X 130      -3.766  16.514   5.339  1.00 33.78           C  
ATOM   1048  CD2 PHE X 130      -2.396  17.242   7.150  1.00 31.81           C  
ATOM   1049  CE1 PHE X 130      -4.115  15.380   6.047  1.00 32.73           C  
ATOM   1050  CE2 PHE X 130      -2.741  16.103   7.868  1.00 32.14           C  
ATOM   1051  CZ  PHE X 130      -3.595  15.174   7.316  1.00 32.36           C  
ATOM   1052  N   ASP X 131      -1.925  20.003   2.325  1.00 27.72           N  
ATOM   1053  CA  ASP X 131      -1.931  21.287   1.651  1.00 27.32           C  
ATOM   1054  C   ASP X 131      -2.817  22.252   2.464  1.00 26.84           C  
ATOM   1055  O   ASP X 131      -3.381  21.879   3.515  1.00 24.08           O  
ATOM   1056  CB  ASP X 131      -2.350  21.135   0.183  1.00 28.28           C  
ATOM   1057  CG  ASP X 131      -3.860  21.018  -0.013  1.00 30.25           C  
ATOM   1058  OD1 ASP X 131      -4.642  20.990   0.980  1.00 30.06           O  
ATOM   1059  OD2 ASP X 131      -4.265  20.959  -1.201  1.00 29.02           O  
ATOM   1060  N   TYR X 132      -2.921  23.486   1.991  1.00 26.98           N  
ATOM   1061  CA  TYR X 132      -3.607  24.536   2.738  1.00 28.63           C  
ATOM   1062  C   TYR X 132      -5.030  24.164   3.166  1.00 29.57           C  
ATOM   1063  O   TYR X 132      -5.442  24.446   4.278  1.00 30.27           O  
ATOM   1064  CB  TYR X 132      -3.653  25.812   1.912  1.00 29.72           C  
ATOM   1065  CG  TYR X 132      -4.173  26.985   2.685  1.00 29.24           C  
ATOM   1066  CD1 TYR X 132      -3.325  27.748   3.462  1.00 30.77           C  
ATOM   1067  CD2 TYR X 132      -5.523  27.322   2.651  1.00 29.78           C  
ATOM   1068  CE1 TYR X 132      -3.804  28.823   4.199  1.00 30.89           C  
ATOM   1069  CE2 TYR X 132      -6.008  28.399   3.372  1.00 30.88           C  
ATOM   1070  CZ  TYR X 132      -5.139  29.138   4.148  1.00 31.32           C  
ATOM   1071  OH  TYR X 132      -5.595  30.211   4.862  1.00 34.20           O  
TER
END
