# Supplementary material for: Vaccinia Virus Protein A49 Is an Unexpected Member of the B-cell Lymphoma (Bcl)-2 Protein Family
Source: J Biol Chem. 2015 Jan 20;290(10):5991–6002. doi: 10.1074/jbc.M114.624650 (PMC4358236; doi:10.1074/jbc.M114.624650)
Supplement: Supplemental Data [file supp_M114.624650_jbc.M114.624650-1.zip › Neidel_overlain_Bcl-2_proteins_and_core/core.pdb]

HEADER     dummy core pdb-file for alignments
REMARK 666 2KUA_B
REMARK 666 4B4S_A
REMARK 666 1K3K_A
REMARK 666 2ABO_A
REMARK 666 3BL2_A
REMARK 666 2JM6_E
REMARK 666 1WSX_B
REMARK 666 2NL9_A
REMARK 666 2VM6_A
REMARK 666 2VOF_A
REMARK 666 2PON_D
REMARK 666 1G5M_A
REMARK 666 3IHC_A
REMARK 666 1R2D_A
REMARK 666 1AF3_A
REMARK 666 1PQ1_A
REMARK 666 2XA0_A
REMARK 666 2IMS_A
REMARK 666 3QBR_A
REMARK 666 1O0L_M
REMARK 666 2K7W_I
REMARK 666 2WH6_A
REMARK 666 1Q59_A
REMARK 666 1TY4_A
REMARK 666 1OHU_A
REMARK 666 1DDB_P
REMARK 666 2BID_N
REMARK 666 2JBX_A
REMARK 666 2JBY_A
REMARK 666 4LQK_B
REMARK 666 SA49_E
REMARK 666 2VVY_C
REMARK 666 2VVW_A
REMARK 666 3JRV_A
REMARK 666 2I39_C
ATOM      1  CA  ALA X   1      -6.248   6.431  -9.387  1.00  1.00           C
ATOM      2  CA  ALA X   2      -6.225   4.755  -6.618  1.00  1.00           C
ATOM      3  CA  ALA X   3      -4.276   2.015 -10.302  1.00  1.00           C
ATOM      4  CA  ALA X   4      -1.827   3.170  -8.089  1.00  1.00           C
ATOM      5  CA  ALA X   5      -1.989   0.644  -5.512  1.00  1.00           C
ATOM      6  CA  ALA X   6      -2.116  -1.998  -8.078  1.00  1.00           C
ATOM      7  CA  ALA X   7       0.825  -0.758  -9.593  1.00  1.00           C
ATOM      8  CA  ALA X   8       2.600  -0.615  -6.389  1.00  1.00           C
ATOM      9  CA  ALA X   9       1.860  -4.069  -5.637  1.00  1.00           C
ATOM     10  CA  ALA X  10       5.565  -4.001  -8.650  1.00  1.00           C
ATOM     11  CA  ALA X  11       4.027   5.841  -8.283  1.00  1.00           C
ATOM     12  CA  ALA X  12       7.302   6.282  -8.812  1.00  1.00           C
ATOM     13  CA  ALA X  13       7.326   7.962  -5.338  1.00  1.00           C
ATOM     14  CA  ALA X  14       4.964   7.229  -3.826  1.00  1.00           C
ATOM     15  CA  ALA X  15       8.005   3.455  -5.006  1.00  1.00           C
ATOM     16  CA  ALA X  16       8.721   5.562  -0.624  1.00  1.00           C
ATOM     17  CA  ALA X  17       7.363   3.329  -0.163  1.00  1.00           C
ATOM     18  CA  ALA X  18      10.970   2.406  -0.081  1.00  1.00           C
ATOM     19  CA  ALA X  19       9.250   3.540   4.424  1.00  1.00           C
ATOM     20  CA  ALA X  20       9.958  -0.254   4.640  1.00  1.00           C
ATOM     21  CA  ALA X  21      13.003   1.701   7.363  1.00  1.00           C
ATOM     22  CA  ALA X  22       2.850  -9.822  10.044  1.00  1.00           C
ATOM     23  CA  ALA X  23       4.368 -12.657   2.660  1.00  1.00           C
ATOM     24  CA  ALA X  24      -6.678  -6.344   7.287  1.00  1.00           C
ATOM     25  CA  ALA X  25      -9.144  -3.554   8.637  1.00  1.00           C
ATOM     26  CA  ALA X  26      -5.103  -3.548  11.232  1.00  1.00           C
ATOM     27  CA  ALA X  27      -5.774  -0.980   8.833  1.00  1.00           C
ATOM     28  CA  ALA X  28      -6.660   0.807  12.883  1.00  1.00           C
ATOM     29  CA  ALA X  29      -0.394  11.089   4.354  1.00  1.00           C
ATOM     30  CA  ALA X  30      -0.145   6.898   7.931  1.00  1.00           C
ATOM     31  CA  ALA X  31      -1.490   6.174   4.418  1.00  1.00           C
ATOM     32  CA  ALA X  32       2.147   5.534   3.281  1.00  1.00           C
ATOM     33  CA  ALA X  33       2.391   3.054   6.082  1.00  1.00           C
ATOM     34  CA  ALA X  34      -0.692   1.404   4.641  1.00  1.00           C
ATOM     35  CA  ALA X  35       3.818  -0.216   2.686  1.00  1.00           C
ATOM     36  CA  ALA X  36       2.152  -2.746   4.888  1.00  1.00           C
ATOM     37  CA  ALA X  37       0.028  -4.040   2.073  1.00  1.00           C
ATOM     38  CA  ALA X  38       3.115  -4.442  -0.013  1.00  1.00           C
ATOM     39  CA  ALA X  39       4.774  -6.379   2.612  1.00  1.00           C
ATOM     40  CA  ALA X  40       1.777  -8.715   3.053  1.00  1.00           C
ATOM     41  CA  ALA X  41       1.718  -9.373  -0.608  1.00  1.00           C
ATOM     42  CA  ALA X  42       5.287 -10.498  -0.688  1.00  1.00           C
ATOM     43  CA  ALA X  43       3.873 -15.051  -2.588  1.00  1.00           C
ATOM     44  CA  ALA X  44       1.517 -14.111   0.101  1.00  1.00           C
ATOM     45  CA  ALA X  45      -3.050 -11.159  -3.413  1.00  1.00           C
ATOM     46  CA  ALA X  46      -7.478  -9.106  -3.154  1.00  1.00           C
ATOM     47  CA  ALA X  47      -5.649  -7.411  -0.563  1.00  1.00           C
ATOM     48  CA  ALA X  48      -9.580  -4.312   0.293  1.00  1.00           C
ATOM     49  CA  ALA X  49      -6.731  -1.468   0.124  1.00  1.00           C
ATOM     50  CA  ALA X  50     -11.203   0.376  -0.959  1.00  1.00           C
ATOM     51  CA  ALA X  51      -9.941   1.708   2.629  1.00  1.00           C
ATOM     52  CA  ALA X  52      -8.481   4.775   0.827  1.00  1.00           C
ATOM     53  CA  ALA X  53     -10.426  10.460   0.087  1.00  1.00           C
ATOM     54  CA  ALA X  54      -6.823  12.172  -0.534  1.00  1.00           C
ATOM     55  CA  ALA X  55      -4.625  14.638  -2.892  1.00  1.00           C
ATOM     56  CA  ALA X  56       1.197  14.213  -2.285  1.00  1.00           C
TER
